# Supplementary material for: Panorama phylogenetic diversity and distribution of type A influenza viruses based on their six internal gene sequences
Source: Virol J. 2009 Sep 8;6:137. doi: 10.1186/1743-422X-6-137 (PMC2746212; doi:10.1186/1743-422X-6-137)
Supplement: Additional file 1 — The designations and alignment of the representative sequences of PB2 gene. The data could be read out with NotePad and the Mega software, and gaps are showed with hyphens. [file 1743-422X-6-137-S1.txt]

#mega
!Title PB2;
!Format DataType=DNA indel=- CodeTable=Standard;

!Domain=Data property=Coding CodonStart=1;
#A/chicken/Brescia/1902(H7N7)
AGCGAAAGCAGGTCAAATATATTCAATATGGAGAGAATAAAAGAACTAAGAGATTTAATG
TCACAGTCTCGCACTCGCGAGATACTTACGAAAACCACAGTGGACCATATGGCCATAATT
AAGAAGTACACATCAGGAAGACAGGAGAAGAACCCTGCACTCAGAATGAAATGGATGATG
GCAATGAAGTACCCAATCACAGCAGACAAGAGAATAATGGAGATGATTCCTGAAAGAAAT
GAACAAGGGCAGACACTTTGGAGTAAAACAAACGATGCTGGATCAGATCGGGTTATGGTA
TCACCCCTAGCAGTAACATGGTGGAACAGAAATGGGCCGACAACAAGCACAGTCCATTAC
CCAAAGGTTTACAAAACCTACTTTGAGAAGATTGAAAGATTGAAGCATGGAACCTTTGGT
CCTGTCCGTTTCCGAAACCAAGTCAAAATACGTCGCAGGGTTGATATAAATCCTGGTCAT
GCCGATCTCAGTTCTAAAGAAGCGCAAGATGTCATCATGGAGGTCGTTTTCCCAAATGAA
GTGGGAGCCAGGATATTAACATCGGAGTCACAATTGACAATAACTAAAGAGAAGAAGGAA
GAACTTCAGGACTGTAAAATTGCTCCCCTAATGGTCGCATACATGTTGGAGAGAGAATTG
GTCCGCAAGACCAGATTCCTTCCAGTTGCTGGTGGAACAAGCAGTGTATACATTGAAGTA
TTGCATTTGACACAAGGAACATGCTGGGAACAAATGTACACTCCAGGTGGAGAAGTGAGA
AATGATGATGTTGATCAGAGCTTAATCATTGCTGCTAGAAACATAGTTAGGAGAGCAGCG
GTATCAGCAGACCCACTGGCATCGCTATTGGAGATGTGTCATAGCACACAAATTGGTGGG
ATAAGAATGGTAGACATCCTCAGACAGAATCCAACAGAAGAACAAGCCGTGGATATATGC
AAGGCAGCAATGGGCCTGAGGATCAGCTCATCCTTCAGCTTTGGAGGCTTCACTTTCAAA
AGAACAAGTGGATCATCTGTCAAGAGAGAAGAGGAAGTGCTTACAGGCAACCTCCAAACA
TTGAAAATAAGAGTACATGAAGGGTACGAGGAATTCACAATGGTTGGGCGAAGAGCAACA
GCTATCCTAAGGAAAGCAACCAGAAGGCTGATTCAGCTGATAGTAAGTGGAAGAGACGAA
CAGTCAATCGCTGAAGCAATCATTGTAGCAATGGTGTTCTCACAGGAAGATTGTATGATA
AAAGCGGTCCGAGGTGATCTGAATTTTGTAAACAGAGCGAATCAGAGACTTAATCCCATG
CATCAACTCTTAAGACACTTCCAAAAAGATGCAAAAGTATTATTTCAAAATTGGGGGATT
GAGCCCATTGACAATGTCATGGGAATGGTCGGAATATTACCTGACATGACTCCGAACACA
GAGATGTCACTAAGAGGAGTGAGGGTCAGTAAGATGGGGGTGGATGAATATTCCAGCACC
GAGAGAGTGGTCGTGAGTATTGACCGTTTCTTAAGGGTTCGAGATCAACGTGGGAATGTG
CTATTGTCTCCCGAAGAGGTTAGCGAAACGCAGGGAACAGAGAAGTTGACAATAACATAT
TCATCGTCAATGATGTGGGAGATTAATGGTCCAGAGTCAGTGCTGGTCAATACCTATCAA
TGGATCATCAGAAATTGGGAAACTGTAAAGATCCAGTGGTCCCAGGATCCTACAATGCTA
TACAATAAGATGGAGTTCGAACCTTTTCAGTCCTTAGTACCTAAAGCTGCTAGAGGCCAA
TACAGTGGGTTTGTGAGGACACTGTTCCAACAAATGCGAGATGTGCTTGGGACATTCGAC
ACTGTTCAAATAATAAAACTGCTTCCCTTTGCTGCGGCCCCACCGGAGCAGAGTAGGATG
CAATTTTCTTCTCTAACAGTTAATGTAAGGGGATCAGGAATGAGAATACTCGTGAGAGGC
AACTCCCCCGTGTTCAACTACAACAAGGCAACCAAGAGGCTTACTGTCCTCGGGAAGGAC
GCAGGTGCACTGACAGAAGATCCAAATGAAGGCACAGCTGGAGTGGAATCTGCTGTACTG
AGAGGGTTCCTAATTCTGGGCAAAGAAGACAAAAGGTATGGACCAGCATTGAGCATCAAC
GAACTGAGCAATCTTGCGAAAGGGGAGAAAGCTAACGTGTTGATAGGGCAAGGAGACGTG
GTGTTGGTAATGAAACGGAAACGGGACTCTAGCATACTTACTGACAGCCAGACAGCGACC
AAAAGGATTCGGATGGCCATCAATTAGTGTTGAATTGTTTAAAAACGACC

#A/Brevig_Mission/1/1918(H1N1)
---------------------------ATGGAAAGAATAAAAGAACTAAGGGATCTAATG
TCGCAGTCTCGCACTCGCGAGATACTCACAAAAACCACCGTGGACCATATGGCCATAATC
AAGAAGTACACATCAGGAAGACAGGAGAAGAACCCCGCACTTAGGATGAAATGGATGATG
GCAATGAAATATCCAATTACAGCAGACAAGAGGATAATGGAAATGATTCCTGAGAGAAAT
GAGCAAGGACAAACTCTATGGAGTAAAACGAACGATGCCGGATCAGACCGAGTGATGGTA
TCACCTCTGGCTGTGACATGGTGGAATAGGAATGGACCAACGACAAGTGCAGTTCACTAT
CCAAAAATCTACAAAACTTATTTTGAAAAAGTCGAAAGGTTAAAACATGGAACCTTTGGC
CCTGTCCATTTCAGAAACCAAGTCAAAATACGTCGAAGAGTTGACATAAATCCTGGTCAT
GCAGATCTCAGTGCCAAAGAGGCACAGGATGTAATCATGGAAGTTGTTTTCCCAAACGAA
GTGGGAGCCAGGATACTAACATCGGAATCGCAACTGACAATAACCAAAGAAAAGAAAGAA
GAACTCCAAGATTGTAAAATTTCTCCTTTAATGGTGGCATACATGTTGGAGAGAGAACTG
GTCCGAAAAACAAGATTCCTCCCAGTGGCTGGTGGGACAAGCAGTGTGTATATTGAAGTG
TTGCATTTGACTCAAGGAACATGCTGGGAACAGATGTACACTCCAGGAGGGGAAGTGAGG
AATGATGATGTTGATCAAAGCTTAATTATTGCTGCTAGGAACATAGTGAGAAGAGCGACA
GTGTCAGCAGATCCACTAGCATCTCTGTTGGAAATGTGCCACAGCACACAGATTGGTGGA
ATAAGGATGGTAGACATCCTTAGGCAGAACCCGACAGAAGAGCAAGCCGTGGATATATGC
AAGGCAGCAATGGGCCTGAGAATTAGCTCATCCTTTAGCTTTGGCGGATTCACATTTAAG
AGGACAAGTGGCTCATCAGTCAAGAGGGAGGAAGAAGTGCTTACAGGCAATCTTCAAACA
TTGAAGATAAGAGTGCATGAGGGATATGAAGAGTTCACAATGGTTGGGAGAAGAGCAACA
GCTATACTCAGAAAAGCGACCAGGAGATTGATTCAGCTGATAGTGAGTGGGAGAGACGAA
CAGTCGATTGCCGAGGCAATAATTGTGGCCATGGTATTTTCACAAGAGGATTGTATGATA
AAGGCAGTTAGGGGTGATCTGAATTTCGTTAATAGGGCGAATCAGCGATTGAATCCTATG
CATCAACTTTTGAGGCATTTTCAAAAGGATGCGAAAGTGCTTTTTCAAAATTGGGGAATT
GAACCCATCGACAATGTGATGGGAATGATTGGGATACTGCCCGACATGACTCCAAGTACT
GAGATGTCAATGAGAGGAGTGAGAGTCAGCAAAATGGGAGTAGATGAGTACTCCAGCACA
GAGAGGGTGGTGGTGAGCATTGACCGCTTTTTAAGAGTCCGGGACCAACGAGGAAACGTA
CTACTGTCTCCTGAGGAGGTCAGCGAAACACAGGGAACAGAGAAATTGACGATAACTTAT
TCATCGTCAATGATGTGGGAGGTTAATGGCCCTGAATCAGTGTTGGTCAACACCTATCAG
TGGATCATCAGAAACTGGGAAACTGTTAAAATTCAGTGGTCACAGAATCCTACAATGCTA
TACAATAAAATGGAATTTGAGCCATTTCAGTCTTTAGTTCCTAAGGCCGCTAGAGGTCAA
TACAGTGGGTTTGTGAGAACTCTGTTCCAGCAAATGAGGGATGTGCTTGGGACATTTGAC
ACCGTTCAGATAATAAAACTTCTTCCCTTTGCAGCCGCTCCACCAAAGCAAAGTAGAATG
CAGTTCTCCTCTCTGACTGTGAATGTGAGAGGATCAGGAATGAGAATACTTGTAAGGGGC
AATTCTCCCGTATTCAACTACAACAAGGCCACTAAGAGACTCACAGTTCTCGGAAAGGAT
GCAGGTGCTTTAACTGAAGACCCAGATGAAGGCACAGCTGGAGTGGAGTCTGCTGTTCTG
AGAGGATTCCTCATTCTGGGCAAAGAAGACAGGAGATATGGGCCAGCATTAAGCATCAAT
GAACTGAGCAATCTTGCGAAAGGGGAGAAGGCTAATGTGCTAATTGGGCAAGGAGACGTG
GTGTTGGTAATGAAACGGAAACGGGACTCTAGCATACTTACTGACAGCCAGACAGCGACC
AAAAGAATTCGGATGGCCATCAATTAG-----------------------

#A/fowl/Dobson/1927(H7N7)
AGCGAAAGCAGGTCAAATATATTCAATATGGAGAGAATAAAAGAACTAAGAGATTTAATG
TCACAGTCTCGCACTCGCGAGATACTTACAAAAACCACAGTGGACCATATGGCCATAATT
AAGAAGTACACATCAGGAAGACAGGAGAAGAACCCTGCACTCAGAATGAAATGGATGATG
GCAATGAAGTACCCAATCACAGCAGACAAGAGAATAATGGAGATGATTCCTGAAAGAAAT
GAACAAGGGCAGACACTTTGGAGTAAAACAAACGATGCTGGATCAGATCGGGTTATGGTA
TCACCCCTAGCAGTAACATGGTGGAACAGAAATGGGCCGACAACAAGCACAGTCCATTAC
CCAAAGGTTTACAAAACCTACTTTGAGAAGATTGAAAGATTGAAGCATGGAACCTTTGGT
CATGTCCGTTTCCGAAACCAAGTCAAAATACGTCGCAGGGTTGATATAAATCCTGGTCAT
GCCGATCTCAGTTCTAAAGAAGCGCAAGATGTCATCATGGAGGTCGTTTTCCCAAATGAA
GTGGGAGCCAGGATATTAACATCGGAGTCACAATTGACAATAACTAAAGAGAAGAAGGAA
GAACTTCAGGACTGTAAAATTGCTCCCCTAATGGTCGCATACATGTTGGAGAGAGAATTG
GTCCGCAAGACCAGATTCCTTCCAGTTGCTGGTGGAACAAGCAGTGTATACATTGAAGTA
TTGCATTTAACACAAGGAACATGCTGGGAACAAATGTACACTCCAGGTGGAGAAGTGAGA
AATGATGATGTTGATCAGAGCTTAATCATTGCTGCTAGAAACATAGTTAGGAGAGCAGCG
GTATCAGCAGACCCACTGGCATCGCTATTGGAGATGTGTCATAGCACACAAATTGGTGGG
ATAAGAATGGTAGACATCCTCAGACAGAATCCAACAGAAGAACAAGCCGTGGATATATGC
AAGGCAGCAATGGGCCTGAGGATCAGCTCATCCTTCAGCTTTGGAGGCTTCACTTTCAAA
AGAACAAGTGGATCATCTGTCAAGAGAGAAGAGGAAGTGCTTACAGGCAACCTCCAAACA
TTGAAAATAAGAGTACATGAAGGGTACGAGGAATTCACAATGGTTGGGCGAAGAGCAACA
GCTATCCTAAGGAAAGCAACCAGAAGGCTGATTCAGCTGATAGTAAGTGGAAGAGACGAA
CAGTCAATCGCTGAAGCAATCATTGTAGCAATGGTGTTCTCACAGGAAGATTGTATGATA
AAAGCGGTCCGAGGTGATCTGAATTTTGTAAACAGAGCGAATCAGAGACTTAATCCCATG
CATCAACTCTTAAGACACTTCCAAAAAGATGCAAAAGTATTATTTCAAAATTGGGGGATT
GAGCCCATTGACAATGTCATGGGAATGGTCGGAATATTACCTGACATGACTCCGAACACA
GAGATGTCACTAAGAGGAGTGAGGGTCAGTAAGATGGGGGTGGATGAATATTCCAGCACC
GAGAGAGTGGTCGTGAGTATTGACCGTTTCTTAAGGGTTCGAGATCAACGTGGGAATGTG
CTATTGTCTCCCGAAGAGGTTAGCGAAACGCAGGGAACAGAGAAGTTGACAATAACATAT
TCATCGTCAATGATGTGGGAGATTAATGGTCCAGAGTCAGTGCTGGTCAATACCTATCAA
TGGATCATCAGAAATTGGGAAACTGTAAAGATCCAGTGGTCCCAGGATCCTACAATGCTA
TACAATAAGATGGAGTTCGAACCTTTTCAGTCCTTAGTACCTAAAGCTGCTAGAGGCCAA
TACAGTGGGTTTGTGAGGACACTGTTCCAACAAATGCGAGATGTGCTTGGGACATTCGAC
ACTGTTCAAATAATAAAACTGCTTCCCTTTGCTGCGGCCCCACCGGAGCAGAGTAGGATG
CAATTTTCTTCTCTAACAGTTAATGTAAGGGGATCAGGAATGAGAATGCTCGTGAGAGGC
AACTCCCCCGTGTTCAACTACAACAAGGCAACCAAGAGGCTTACTGTCCTCGGGAAGGAC
GCAGGTGCACTGACAGAAGATCCAAATGAAGGCACAGCTGGAGTGGAGTCTGCTGTACTG
AGAGGGTTCCTAATTCTGGGCAAAGAAAACAAGAGGTATGGACCAGCATTGAGCATCAAC
GAACTGAGCAATCTTGCGAAAGGGGAGAAAGCTAACGTGTTGATAGGGCAAGGAGACGTG
GTGTTGGTAATGAAACGGAAACGGGACTCTAGCATACTTACTGACAGCCAGACAGCGACC
AAAAGGATTCGGATGGCCATCAATTAGTGTCGAATTGTTTAAAAACGACC

#A/swine/Iowa/15/1930(H1N1)
AGCAAAAGCAGGTCAAATATATTCAATATGGAGAGAATAAAAGAACTAAGGGATCTAATG
TCACAGTCTCGCACTCGCGAGATACTCACAAGGACCACCGTGGACCATATGGCCATAATC
AAGAAGTACACATCAGGAAGACAGGAGAAAAACCCCGCACTTAGAATGAAATGGATGATG
GCAATGAAATATCCAATTACAGCAGACAAGAGGATAATTGAGACAATCCCTGAGAGAAAT
GAGCAAGGGCAAACTCTATGGAGTAAAACGAGCGATGCCGGATCAGACCGAGTGATGGTA
TCACCTCTGGCTGTGACATGGTGGAATAGGAATGGACCAACGACAAGTACAGTTCACTAT
CCAAAAATCTACAAAACTTACTTTGAGAAAGCCGAAAGGTTAAAACATGGAACTTTTGGC
CCTGTCCATTTCGGAAACCAAGTCAAAATACGTCGAAGAGTTGACATAAATCCAGGTCAT
GCAGATCTCAGTGCCAAAGAAGCACAAGATGTTATCATGGAAGTTGTTTTCCCAAACGAA
GTGGGAGCCCGAATACTAACATCGGAATCGCAACTAATGATAACTAAAGAAAAGAAAGAA
GAACTCCAGGATTGCAAAATTTCTCCTTTAATGGTGGCATACATGTTGGAAAGAGAACTG
GTCCGCAAAACAAGATTCCTCCCAGTGGCTGGTGGGACAAGCAGTGTGTACATTGAAGTG
TTGCATTTGACTCAAGGGACATGCTGGGAACAGCTATACACTCCAGGGGGGGAAGTGAGG
AACGATGATGTTGACCAAAGCTTAATTATAGCTGCTAGAAGCATAGTGAGAAGAGCGACA
GTATCTGCAGATCCACTGGCATCTCTGTTGGAAATGTGCCACAGCACACAGATTGGTGGA
ATAAGGATGGTGGACATCCTTAGGCAGAACCCGACAGAAGAGCAGGCCGTGGATATATGC
AAGGCAGCAATGGGTCTGAGAATTAGCTCATCCTTTAGCTTTGGCGGGTTCACATTTAAG
AGAACAAGTGGCTCATCAGTCAAGAAGGAGGAGGAAGTACTTACTGGCAATCTCCAAACA
TTGAAGATAAGAGTGCATGAGGGATATGAAGAATTCACAATGGTTGGGAGAAGAGCAACA
GCTATACTCAGAAAAGCGACTAGGAGATTGGTTCAGCTAATAGTGAGTGGGAGAGACGAA
CAGTCGATTGCCGAAGCAATAATCGTGGCCATGGTGTTTTCACAAGAGGATTGTATGATA
AAGGCAGTTAGGGGTGATCTGAATTTCATTAATAGGGCGAACCAGCGATTGAACCCTATG
CACCAACTTTTGAGGCATTTTCAAAAGGATGCAAAAGTGCTTTTTCAAAATTGGGGAATT
GAACCCATAGACAATGTGATGGGAATGATTGGGATACTGCCCGACTTGACTCCAAGTACT
GAGATGTCAATGAGAGGAGTGAGAATCAGCAAGATGGGAGTAGATGAGTACTCCAGCACA
GAGAGGGTGGTGGTGAGCATTGACCGTTTTTTAAGAGTCCGAGACCAACGAGGGAACGTA
CTATTGTCTCCTGAGGAGGTCAGCGAAACACAGGGAACAGAGAAGTTGACGATAACTTAT
TCATCGTCAATGATGTGGGAGGTTAATGGCCCTGAATCAGTGTTGGTCAACACCTATCAG
TGGATCATCAGAAACTGGGAAACTGTTAAAATTCAGTGGTCACAGGATCCTACAATGCTA
TACAATAAAATGGAATTTGAACCATTTCAATCTTTGGTTCCTAAGGCTGCAAGAGGTCAA
TACAGTGGGTTTGTGAGAACTCTATTCCAGCAAATGAGGGATGTGCTTGGAACATTTGAC
ACTGTTCAGATAATAAAACTTCTCCCCTTTGCAGCTGCTCCACCAAAGCAGAGTAGAATG
CAGTTTTCTTCTCTGGCTGTGAATGTAAGAGGATCAGGAATGAGAATACTTGTAAGGGGC
AATTCTCCTGTGTTCAACTACAACAGGACCACTAAGAGACTCACAGTTCTCGGAAAGGAT
GCAGGTGCTTTAACTGAAGACCCAGATGAAGGCACAACTGGAGTGGAGTCTGCTGTTCTG
AGAGGATTCCTCATTCTGGGCAAAGAAGACAGGAGATATGGGCCAGCATTAAGCATCAAT
GAACTGAGCAATCTTGCAAAAGGGGAGAAGGCTAATGTACTAATTGGGCAGGGAGACGTG
GTGTTGGTAATGAAACGGAAACGGGACTCTAGCATACTTACTGACAGCCAGACAGCGACC
AAAAGAATTCGGATGGCCATCAATTAGTGTGAAATAGTTTAAAAACGACC

#A/swine/1976/1931(H1N1)
---------------AATATATTCAATATGGAAAGAATAAAAGAACTAAGAGATCTAATG
TCACAGTCTCGCACTCGCGAGATACTCACAAGGACCACCGTGGACCATATGGCCATAATC
AAGAAGTACACATCAGGAAGACAGGAGAAAAACCCCGCACTTAGAATGAAATGGATGATG
GCAATGAAATATCCAATTACAGCAGACAAGAGGATAATTGAGACAATTCCTGAGAGAAAT
GAGCAAGGACAAACTCTATGGAGTAAAACGAGCGATGCCGGATCAGACCGAGTGATGGTA
TCACCTCTGGCTGTGACATGGTGGAATAGGAATGGACCAACGACAAGTACTGTTCACTAT
CCAAAAATCTACAAAACTTACTTTGAGAAAGCCGAAAGGTTAAAACATGGAACTTTTGGC
CCTGTCCATTTCAGAAACCAAGTCAAAATACGTCGAAGAGTTGACATAAATCCAGGTCAT
GCAGATCTCAGTGCCAAAGAAGCACAAGATGTTATCATGGAAGTTGTTTTCCCAAACGAA
GTGGGAGCCCGAATACTAACATCGGAATCGCAACTAATGATAACTAAAGAAAAGAAAGAA
GAACTCCAGGATTGCAAAATTTCTCCTTTAATGGTGGCATACATGTTGGAGAGAGAACTG
GTCCGTAAAACAAGATTCCTCCCAGTGGCTGGTGGGACGAGCAGTGTGTACATTGAAGTG
TTGCATTTGACTCAAGGGACATGCTGGGAACAGCTATACACTCCAGGAGGGGAAGTGAGG
AACGATGATGTTGATCAAAGCTTAATTATTGCTGCTAGAAGCATAGTGAGAAGAGCGACA
GTATCTGCAGATCCACTGGCATCTCTGTTGGAAATGTGCCACAGCACACAGATTGGTGGA
ATAAGGATGGTGGACATCCTTAGGCAGAACCCGACAGAAGAGCAGGCCGTGGATATATGC
AAGGCAGCAATGGGTCTGAGAATTAGCTTATCCTTTAGCTTTGGCGGGTTCACATTTAAG
AGAACAAGTGGCTCATCAGTCAAAAAGGAGGAGGAAGTACTTACTGGCAATCTCCAAACA
TTGAAGATAAGAGTGCATGAGGGATATGAAGAATTCACAATGGTTGGGAGAAGAGCAACA
GCTATACTCAGAAAAGCGACTAGGAGATTGGTCCAGCTAATAGTGAGTGGGAGAGACGAA
CAGTCGATTGCCGAAGCAATAATCGTGGCCATGGTGTTTTCACAAGAGGATTGTATGATA
AAGGCAGTTAGGGGTGATCTGAATTTCGTTAATAGGGCGAACCAGCGATTGAACCCTATG
CACCAACTTTTGAGGCATTTTCAAAAGGATGCAAAAGTGCTTTTTCAAAATTGGGGAATT
GAACCCATAGACAATGTGATGGGAATGATTGGGATACTGCCCGACTTGACTCCAAGTACT
GAGATGTCAATGAGGGGAGTGAGAATCAGCAAGATGGGAGTAGATGAGTACTCCAGCACA
GAGAGGGTGGTGGTGAGCATTGACCGTTTTTTAAGAGTCCGAGACCAACGTGGGAACGTA
CTATTGTCTCCTGAGGAGGTCAGCGAAACACAGGGAACAGAGAAGTTGACGATAACTTAT
TCATCGTCAATGATGTGGGAGGTTAATGGGCCTGAATCAGTGTTGGTCAACACCTATCAG
TGGATCATCAGAAACTGGGAAACTGTTAAAATTCAGTGGTCACAGGATCCTACAATGCTA
TACAATAAAATGGAATTTGAACCATTTCAATCTTTGGTTCCTAAGGCTGTAAGAGGTCAA
TACAGTGGGTTTGTGAGAACTCTATTCCAGCAAATGAGGGATGTGCTTGGAACATTTGAC
ACTGTTCAGATAATAAAACTTCTCCCCTTTGCAGCTGCTCCACCAAAGCAGAGTGGAATG
CAGTTTTCTTCTCTGGCTGTGAATGTAAGAGGATCAGGAATGAGAATACTTGTAAGGGGC
AATTCTCCGGTGTTCAACTACAACAGGGCTACTAAGAGACTCACAGTTCTCGGAAAGGAT
GCAGGTGCTTTAACTGAAGACCCAGATGAAGGCACAACTGGAGTGGAGTCTGCTGTTCTG
AGAGGATTCCTCATTCTGGGCAAAGAAGACAGGAGATATGGGCCAGCATTAAGCATCAAT
GAACTGAGCAATCTTGCAAAAGGGGAGAAGGCTAATGTACTAATTGGGCAGGGAGACGTA
GTGTTGGTAATGAAACGGAAACGGGACTCTAGCATACTTACTGACAGCCAGACAGCTACC
AAAAGAATTCGGATGGCCATCAATTAATGTCAAATAGTTTAAAAACGACC

#A/WSN/1933(H1N1)
AGCGAAAGCAGGTCAATTATATTCAATATGGAAAGAATAAAAGAACTAAGGAATCTAATG
TCGCAGTCTCGCACTCGCGAGATACTCACAAAAACCACCGTGGACCATATGGCCATAATC
AAGAAGTACACATCAGGAAGACAGGAGAAGAACCCAGCACTTAGGATGAAATGGATGATG
GCAATGAAATATCCAATTACAGCAGACAAGAGGATAACGGAAATGATTCCTGAGAGAAAT
GAGCAGGGACAAACTTTATGGAGTAAAATGAATGACGCCGGATCAGACCGAGTGATGGTA
TCACCTCTGGCTGTGACATGGTGGAATAGGAATGGACCAGTGACAAGTACAGTTCATTAT
CCAAAAATCTACAAAACTTATTTTGAAAAAGTCGAAAGGTTAAAACATGGAACCTTTGGC
CCTGTCCATTTTAGAAACCAAGTCAAAATACGTCGAAGAGTTGACATAAATCCTGGTCAT
GCAGATCTCAGTGCCAAAGAGGCACAGGATGTAATCATGGAAGTTGTTTTCCCTAACGAA
GTGGGAGCCAGGATACTAACATCGGAATCGCAACTAACGACAACCAAAGAGAAGAAAGAA
GAACTCCAGGGTTGCAAAATTTCTCCTCTGATGGTGGCATACATGTTGGAGAGAGAACTG
GTCCGCAAAACGAGATTCCTCCCAGTGGCTGGTGGAACAAGCAGTGTGTACATTGAAGTG
TTGCATTTGACCCAAGGAACATGCTGGGAACAGATGTACACTCCAGGAGGGGAGGCGAGG
AATGATGATGTTGATCAAAGCTTAATTATTGCTGCTAGAAACATAGTAAGAAGAGCCACA
GTGTCAGCAGATCCACTAGCATCTTTATTGGAGATGTGCCACAGCACGCAGATTGGTGGA
ATAAGGATGGTAAACATCCTTAGGCAGAACCCAACAGAAGAGCAAGCCGTGGATATTTGC
AAGGCTGCAATGGGACTGAGAATTAGCTCATCCTTCAGTTTTGGTGGATTCACATTTAAG
AGAACAAGCGGATCATCAGTCAAGAGAGAGGAAGAGGTGCTTACGGGCAATCTTCAGACA
TTGAAGATAAGAGTGCATGAGGGATATGAAGAGTTCACAATGGTTGGGAGAAGAGCAACA
GCTATACTCAGAAAAGCAACCAGGAGATTGATTCAGCTGATAGTGAGTGGGAGGGACGAA
CAGTCGATTGCCGAAGCAATAATTGTGGCCATGGTATTTTCACAAGAGGATTGTATGATA
AAAGCAGTTAGAGGTGACCTGAATTTCGTCAATAGGGCGAATCAGCGATTGAACCCCATG
CACCAACTTTTGAGACATTTTCAGAAGGATGCAAAGGCGCTCTTTCAAAATTGGGGAATT
GAATCCATCGACAATGTGATGGGAATGATCGGGATATTGCCCGACATGACTCCAAGCACC
GAGATGTCAATGAGAGGAGTGAGAATCAGCAAAATGGGGGTAGATGAGTATTCCAGCGCG
GAGAAGATAGTGGTGAGCATTGACCGTTTTTTGAGAGTTAGGGACCAACGTGGGAATGTA
CTACTGTCTCCCGAGGAGGTCAGTGAAACACAGGGAACAGAGAAACTGACAATAACTTAC
TCATCGTCAATGATGTGGGAGATTAATGGTCCTGAATCAGTGTTGGTCAATACCTATCAG
TGGATCATCAGAAACTGGGAAACTGTTAAAATTCAGTGGTCCCAGAATCCTACAATGCTG
TACAATAAAATGGAATTTGAGCCATTTCAGTCTTTAGTTCCAAAGGCCGTTAGAGGCCAA
TACAGTGGGTTTGTGAGAACTCTGTTCCAACAAATGAGGGATGTGCTTGGGACATTTGAT
ACCGCTCAGATAATAAAACTTCTTCCCTTCGCAGCCGCTCCACCAAAGCAAAGTGGAATG
CAGTTCTCCTCATTGACTATAAATGTGAGGGGATCAGGAATGAGAATACTTGTAAGGGGC
AATTCTCCAATATTCAACTACAACAAGACCACTAAAAGACTCACAGTTCTCGGAAAGGAT
GCTGGCCCTTTAACTGAAGACCCAGATGAAGGCACAGCTGGAGTTGAGTCCGCAGTTCTG
AGAGGATTCCTCATTCTGGGCAAAGAAGACAGGAGATATGGACCAGCATTAAGCATAAAT
GAACTGAGCAACCTTGCGAAAGGAGAGAAGGCTAATGTGCTAATTGGGCAAGGAGACGTG
GTGTTGGTAATGAAACGGAAACGGAACTCTAGCATACTTACTGACAGCCAGACAGCGACC
AAAAGAATTCGGATGGCCATCAATTAGTGTCGAATAGTTTAAAAACGACC

#A/Wilson-Smith/33(H1N1)
------------TCAATTATATTCAATATGGAAAGAATAAAAGAACTAAGGAATCTAATG
TCGCAGTCTCGCACTCGCGAGATACTCACAAAAACCACCGTGGACCATATGGCCATAATC
AAGAAGTACACATCAGGAAGACAGGAGAAGAACCCAGCACTTAGGATGAAATGGATGATG
GCAATGAAATATCCAATTACAGCAGACAAGAGGATAACGGAAATGATTCCTGAGAGAAAT
GAGCAAGGACAAACTTTATGGAGTAAAATGAATGACGCCGGATCAGACCGAGTGATGGTA
TCACCTCTGGCTGTGACATGGTGGAATAGAAATGGACCAGTGACAAGTACAGTTCATTAT
CCAAAAATCTACAAAACTTATTTTGAAAAAGTCGAAAGGTTAAAACATGGAACCTTTGGC
CCTGTCCATTTTAGAAACCAAGTCAAAATACGTCGAAGAGTTGACATAAATCCTGGTCAT
GCAGATCTCAGTGCCAAAGAGGCACAGGATGTAATCATGGAAGTTGTTTTCCCTAACGAA
GTGGGAGCCCGGATACTAACATCGGAATCGCAACTAACGATAACCAAAGAGAAGAAAGAA
GAACTCCAGGGTTGCAAAATTTCTCCTTTGATGGTGGCATACATGTTGGAGAGAGAACTG
GTCCGCAAAACGAGATTCCTCCCAGTGGCTGGTGGAACAAGCAGTGTGTACATTGAAGTG
TTGCATTTGACTCAAGGAACATGCTGGGAACAGATGTACACTCCAGGAGGGGAGGTGAGG
AATGATGATGTTGATCAAAGCTTAATTATTGCTGCTAGGAACATAGTAAGAAGAGCCACA
GTATCAGCAGATCCACTAGCATCTTTATTGGAGATGTGCCACAGCACGCAGATTGGTGGA
ATAAGGATGGTAGACATCCTTAGGCAGAACCCAACAGAAGAGCAAGCCGTGGATATATGC
AAGGCTGCAATGGGACTGAGAATTAGCTCATCCTTCAGTTTTGGTGGATTCACATTTAAG
AGAACAAGCGGATCATCAGTCAAGAGAGAGGAAGAGGTGCTTACGGGCAATCTTCAGACA
TTGAAGATAAGAGTGCATGAGGGATATGAAGAGTTCACAATGGTTGGGAGAAGAGCAACA
GCTATACTCAGAAAAGCAACCAGGAGATTGATTCAGCTGATAGTGAGTGGGAGAGACGAA
CAGTCGATTGCCGAAGCAATAATTGTGGCCATGGTATTTTCACAAGAGGATTGTATAATA
AAAGCAGTTAGAGGTGACCTGAATTTCGTCAATAGGGCGAATCAGCGATTGAATCCCATG
CACCAACTTTTGAGACATTTTCAGAAGGATGCAAAAGTGCTCTTTCAAAATTGGGGAATT
GAATCCATCGACAATGTGATGGGAATGATTGGGATATTGCCCGACATGACTCCAAGCACC
GAGATGTCAATGAGAGGAGTGAGAGTCAGCAAAATGGGGGTAGATGAGTATTCCAGCGCG
GAGAAGGTAGTGGTGAGCATTGACCGTTTTTTGAGAGTCAGGGACCAACGTGGGAATGTA
CTACTGTCTCCCGAGGAGGTCAGTGAAACACAGGGAACAGAGAAACTGACAATAACTTAC
TCATCGTCAATGATGTGGGAGATTAATGGTCCTGAATCAGTGTTGGTCAATACCTATCAG
TGGATCATCAGAAACTGGGAAACTGTTAAAATTCAGTGGTCCCAGAATCCTGCAATGCTG
TACAATAAAATGGAATTTGAGCCATTTCAGTCTTTAGTTCCAAAGGCCGTTAGAGGCCAA
TACAGTGGGTTTGTGAGAACTCTGTTCCAACAAATGAGGGATGTGCTTGGGACATTTGAT
ACCGCTCAGATAATAAAACTTCTTCCCTTCGCAGCCGCTCCACCAAAGCAAAGTAGAATG
CAGTTCTCCTCATTGACTGTGAATGTGAGGGGATCAGGAATGAGAATACTTGTAAGGGGC
AATTCTCCAGTATTCAACTACAACAAGACCACTAAAAGACTCACAGTTCTCGGAAAGGAT
GCTGGCACTTTAACTGAAGACCCAGATGAAGGCACAGCTGGAGTGGAGTCCGCAGTTCTG
AGAGGATTCCTCATTCTGGGCAAAGAAGACAGGAGATATGGACCAGCATTAAGCATAAAT
GAACTGAGCAACCTTGCGAAAGGAGAGAAGGCTAATGTGCTAATTGGGCAAGGAGACGTG
GTGTTGGTAATGAAACGGAAACGGAACTCTAGCATACTTACTGACAGCCAGACAGCGACC
AAAAGAATTCGGATGGCCATCAATTAGTGTCGAATAGTTTAAAAA-----

#A/Puerto_Rico/8/34(H1N1)
AGCGAAAGCAGGTCAATTATATTCAATATGGAAAGAATAAAAGAACTAAGAAATCTAATG
TCGCAGTCTCGCACCCGCGAGATACTCACAAAAACCACCGTGGACCATATGGCCATAATC
AAGAAGTACACATCAGGAAGACAGGAGAAGAACCCAGCACTTAGGATGAAATGGATGATG
GCAATGAAATATCCAATTACAGCAGACAAGAGGATAACGGAAATGATTCCTGAGAGAAAT
GAGCAAGGACAAACTTTATGGAGTAAAATGAATGATGCCGGATCAGACCGAGTGATGGTA
TCACCACTGGCTGTGACATGGTGGAATAGGAATGGACCAATAACAAATACAGTTCATTAT
CCAAAAATCTACAAAACTTATTTTGAAAGAGTCGAAAGGCTAAAGCATGGAACCTTTGGC
CCTGTCCATTTTAGAAACCAAGTCAAAATACGTCGGAGAGTTGACATAAATCCTGGTCAT
GCAGATCTCAGTGCCAAGGAGGCACAGGATGTAATCATGGAAGTTGTTTTCCCTAACGAA
GTGGGAGCCAGGATACTAACATCGGAATCGCAACTAACGATAACCAAAGAGAAGAAAGAA
GAACTCCAGGATTGCAAAATTTCTCCTTTGATGGTTGCATACATGTTGGAGAGAGAACTG
GTCCGCAAAACGAGATTCCTCCCAGTGGCTGGTGGAACAAGCAGTGTGTACATTGAAGTG
TTGCATTTGACTCAAGGAACATGCTGGGAACAGATGTATACTCCAGGAGGGGAAGTGAGG
AATGATGATGTTGATCAAAGCTTGATTATTGCTGCTAGGAACATAGTGAGAAGAGCTGCA
GTATCAGCAGATCCACTAGCATCTTTATTGGAGATGTGCCACAGCACACAGATTGGTGGA
ATTAGGATGGTAGACATCCTTAGGCAGAACCCAACAGAAGAGCAAGCCGTGGATATATGC
AAGGCTGCAATGGGACTGAGAATTAGCTCATCCTTCAGTTTTGGTGGATTCACATTTAAG
AGAACAAGCGGATCATCAGTCAAGAGAGAGGAAGAGGTGCTTACGGGCAATCTTCAAACA
TTGAAGATAAGAGTGCATGAGGGATATGAAGAGTTCACAATGGTTGGGAGAAGAGCAACA
GCCATACTCAGAAAAGCAACCAGGAGATTGATTCAGCTGATAGTGAGTGGGAGAGACGAA
CAGTCGATTGCCGAAGCAATAATTGTGGCCATGGTATTTTCACAAGAGGATTGTATGATA
AAAGCAGTCAGAGGTGATCTGAATTTCGTCAATAGGGCGAATCAGCGATTGAATCCTATG
CATCAACTTTTAAGACATTTTCAGAAGGATGCGAAAGTGCTTTTTCAAAATTGGGGAGTT
GAACCTATCGACAATGTGATGGGAATGATTGGGATATTGCCCGACATGACTCCAAGCATC
GAGATGTCAATGAGAGGAGTGAGAATCAGCAAAATGGGTGTAGATGAGTACTCCAGCACG
GAGAGGGTAGTGGTGAGCATTGACCGTTTTTTGAGAATCCGGGACCAACGAGGAAATGTA
CTACTGTCTCCCGAGGAGGTCAGTGAAACACAGGGAACAGAGAAACTGACAATAACTTAC
TCATCGTCAATGATGTGGGAGATTAATGGTCCTGAATCAGTGTTGGTCAATACCTATCAA
TGGATCATCAGAAACTGGGAAACTGTTAAAATTCAGTGGTCCCAGAACCCTACAATGCTA
TACAATAAAATGGAATTTGAACCATTTCAGTCTTTAGTACCTAAGGCCATTAGAGGCCAA
TACAGTGGGTTTGTAAGAACTCTGTTCCAACAAATGAGGGATGTGCTTGGGACATTTGAT
ACCGCACAGATAATAAAACTTCTTCCCTTCGCAGCCGCTCCACCAAAGCAAAGTAGAATG
CAGTTCTCCTCATTTACTGTGAATGTGAGGGGATCAGGAATGAGAATACTTGTAAGGGGC
AATTCTCCTGTATTCAACTATAACAAGGCCACGAAGAGACTCACAGTTCTCGGAAAGGAT
GCTGGCACTTTAACTGAAGACCCAGATGAAGGCACAGCTGGAGTGGAGTCCGCTGTTCTG
AGGGGATTCCTCATTCTGGGCAAAGAGAACAAGAGATATGGGCCAGCACTAAGCATCAAT
GAACTGAGCAACCTTGCGAAAGGAGAGAAGGCTAATGTGCTAATTGGGCAAGGAGACGTG
GTGTTGGTAATGAAACGGAAACGGGACTCTAGCATACTTACTGACAGCCAGACAGCGACC
AAAAGAATTCGGATGGCCATCAATTAGTGTCGAATAGTTTAAAAACGACC

#A/Melbourne/35(H1N1)
------------TCAATTATATTCAATATGGAAAGAATAAAAGAACTAAGGAATCTAATG
TCGCAGTCTCGCACTCGCGAGATACTCACAAAAACCACCGTGGACCATATGGCCATAATC
AAGAAGTACACATCAGGAAGACAAGAGAAGAACCCAGCACTTAGGATGAAATGGATGATG
GCAATGAAATATCCAATTACAGCAGACAAGAGGATAACGGAAATGATCCCTGAGAGAAAT
GAGCAAGGACAAACTTTATGGAGTAAAATGAATGACGCCGGATCAGACCGAGTGATGGTA
TCACCTCTGGCTGTAACATGGTGGAATAGGAATGGACCAATGACAAGTACAGTTCATTAT
CCAAAAATCTACAAAACTTATTTTGAAAAAGTTGAAAGGTTAAAACATGGAACCTTTGGC
CCTGTCCATTTTAGAAACCAAGTCAAAATACGTCGGAGAGTTGACATAAATCCTGGTCAT
GCAGATCTCAGTGCCAAAGAGGCACAGGATGTAATCATGGAAGTTGTTTTCCCTAACGAA
GTGGGAGCCAGGATACTAACATCAGAATCGCAACTAACGATAACCAAAGAGAAGAAAGAA
GAACTCCAGGATTGCAAAATTTCCCCTTTGATGGTGGCATACATGTTGGAGAGAGAACTG
GTCCGCAAAACGAGATTCCTCCCAGTGGCTGGTGGAACAAGCAGTGTGTACATTGAAGTG
TTGCATTTGACTCAAGGAACATGCTGGGAACAGATGTACACTCCAGGAGGGGAAGTGAAG
AATGATGATGTTGATCAAAGCTTAATTATTGCTGCTAGGAACATAGTGAGAAGAGCTACA
GTATCATCAGATCCACTAGCATCTTTATTGGAGATGTGCCACAGCACACAAATTGGTGGA
ATAAGGATGGTAGACATCCTTAGGCAGAACCCAACAGAGGAGCAAGCCGTGGATATATGC
AAGGCTGCAATGGGACTGAGAATTAGCTCATCCTTCAGTTTTGGCGGATTCACATTTAAG
AGAACAAGCGGATCATCAGTCAAGAGAGAGGAAGAGGTGCTTACGGGCAATCTTCAGACA
TTGAAGATAAGAGTACATGAGGGATATGAAGAGTTCACAATGGTTGGGAGAAGAGCAACA
GCTATACTCAGAAAAGCAACCAGGAGATTGATTCAGCTGATAGTGAGTGGGAGAGACGAA
CAGTCGATTGCCGAAGCAATAATTGTGGCCATGGTATTTTCACAAGAGGATTGTATGATA
AAAGCAGTTAGAGGTGACCTGAATTTCGTCAATAGGGCGAATCAGCGATTGAATCCCATG
CACCAACTTTTGAGACATTTTCAGAAGGATGCGAAAGTGCTCTTTCAAAATTGGGGAATT
GAACCCATCGACAATGTGATGGGGATGATTGGGATATTGCCCGACATGACTCCAAGCACC
GAGATGTCAATGAGAGGAGTAAGAGTCAGCAAAATGGGTGTAGATGAGTACTCCAGCACG
GAGAGGATAATGGTGAGCATTGACCGTTTTTTGAGAGTTCGGGACCAACGAGGAAATGTA
CTACTGTCTCCCGAGGAGGTCAGTGAAACACAGGGAACAGAGAAACTGACAATAACCTAC
TCATCGTCAATGATGTGGGAGATTAATGGTCCTGAATCAGTGTTGGTCAATACCTATCAG
TGGATCATCAGAAACTGGGAAACTGTTAAAATTCAGTGGTCCCAGAATCCTACAATGCTA
TACAATGAAATGGAATTTGAGCCATTTCAGTCTTTAGTTCCTAAGGCCGTTAGAGGCCAA
TACAGTGGGTTTGTGAGAACTCTGTTCCAACAAATGAGGGATGTGCTTGGGACATTTGAC
ACCGCTCAGATAATAAAACTTCTTCCCTTCGCAGCCGCTCCACCAAAGCAAAGTAGAATG
CAGTTCTCCTCATTGACTGTGAATGTGAGGGGATCAGGAATGAGAATACTTGTAAGGGGC
AATTCTCCAGTATTCAACTACAACAAGACCACTAAAAGACTCACAGTTCTCGGAAAGGAT
GCTGGCACTTTAACTGAAGACCCAGATGAAGGCACAGCTGGAGTGGAGTCCGCAGTTCTG
AGAGGATTCCTCATTCTGGGCAAAGAAGACAGGAGATATGGACCAGCATTAAGCATCAAT
GAACTGCGCAACCTTGCGAAAGGAGAGAAGGCTAATGTGCTAATTGGGCAAGGAGACGTG
GTGTTGGTAATGAAACGGAAACGGGACTCTAGCATACTTACTGACAGCCAGACAGCGACC
AAAAGAATTCGGATGGCCATCAATTAGTGTCGAATAGTTTAAAAA
-----
#A/Phila/1935(H1N1)
-------------------------ATATGGAAAGAATAAAAGAACTAAGGAATCTAATG
TCGCAGTCTCGCACTCGCGAGATACTCACAAAAACCACCGTGGACCATATGGCCATAATC
AAGAAGTACACATCAGGAAGACAGGAGAAGAACCCAGCACTTAGGATGAAATGGATGATG
GCAATGAAATATCCAATTACAGCAGACAAGAGGATAACGGAAATGATTCCTGAGAGAAAT
GAGCAAGGACAAACTTTATGGAGTAAAATGAATGATGCCGGATCAGACCGAGTGATGGTA
TCACCTCTGGCTGTGACATGGTGGAATAGAAATGGACCAATGACAAGTACAGTTCACTAT
CCCAAAATCTACAAAACTTATTTTGAAAAAGTCGAAAGGTTAAAACATGGAACCTTTGGC
CCTGTCCATTTTAGAAACCAAGTCAAAATACGTCGGAGAGTTGACATAAATCCTGGTCAT
GCAGATCTCAGTGCCAAGGAGGCACAGGATGTAATCATGGAAGTTGTTTTCCCTAACGAG
GTGGGAGCCAGGATACTAACATCGGAATCGCAACTAACGATAACCAAAGAGAAGAAAGAA
GAACTCCAGGATTGCAAAATTTCTCCTTTGATGGTTGCATACATGTTGGAGAGAGAACTG
GTCCGCAAAACGAGATTCCTCCCAGTGGCTGGTGGAACAAGCAGTGTGTACATTGAAGTG
TTGCATTTGACTCAAGGAACATGCTGGGAACAGATGTACACTCCAGGAGGGGAAGTGAGG
AATGATGATGTTGATCAAAGCTTGATTATTGCTGCTAGGAACATAGTGAGAAGAGCTGCA
GTATCAGCAGATCCACTAGCATCTTTATTGGAGATGTGCCACGGCACACAGATTGGTGGA
ATTAGGATGGTAGACATCCTTAGGCAGAACCCAACAGAAGAGCAAGCCGTGGATATATGC
AAGGCTGCAATGGGACTGAGAATCAGCTCATCCTTCAGTTTTGGTGGATTCACATTTAAG
AGAACAAGCGGATCATCAGTCAAGAGAGAGGAAGAGGTGCTTACGGGCAACCTTCAAACA
TTGAAAATAATAGTGCATGAGGGATATGAAGAGTTCACAATGGTTGGGAGAAGAGCAACA
GCTATACTCAGAAAAGCAACCAGGAGATTGATTCAGCTGATAGTGAGTGGGAGAGACGAA
CAGTCGATTGCCGAAGCAATAATTGTGGCCATGGTATTTTCACAAGAGGATTGTATGATA
AAAGCAGTTAGAGGTGATCTGAATTTCGTCAATAGGGCGAATCAGCGATTGAATCCTATG
CATCAACTTTTAAGACATTTTCAGAAGGATGCGAAAGTGCTTTTTCAAAATTGGGGAATT
GAACCTATCGACAATGTGATGGGAATGATTGGGATATTGCCCGACATGACTCCCAGCATC
GAGATGTCAATGAGAGGAGTGAGAGTCAGCAAAATGGGTGTAGATGAGTACTCCAGCACG
GAGAGGGCAGTGGTGAGCATCGACCGTTTTTTGAGAGTTCGGGACCAACGAGGAAATGTA
CTACTGTCTCCCGAGGAGGTCAGTGAAACACAGGGAACAGAGAAACTGACAATAACTTAC
TCATCGTCAATGATGTGGGAGATTAATGGTCCTGAATCAGTGTTGGTCAATACCTATCAG
TGGATCATCAGAAACTGGGAAACTGTTAAAATTCAGTGGTCCCAGAACCCTACAATGCTA
TACAATAAAATGGAATTTGAGCCATTTCAGTCTTTAGTTCCTAAGGCCATTAGAGGCCAA
TACAGTGGGTTTGTGAGAACTCTGTTCCAACAAATGAGGGATGTGCTTGGGACATTTGAC
ACCGCTCAGATAATAAAACTTCTTCCCTTCGCAGCCGCTCCACCAAAGCTAAGTAGAATG
CAGTTCTCCTCATTGACTGTGAATGTGAGGGGATCAGGAATGAGAATACTTGTAAGGGGC
AATTCTCCTGTATTCAACTACAACAAGGCCACTAAGAGACTCACAGTTCTCGGAAAGGAT
GCTGGCACTTTAACTGAAGACCCAGATGAAGGCACAGCTGGAGTGGAGTCCGCTGTTCTG
AGGGGATTCCTCATTCTGGGCAAAGAAGACAGGAGATATGGGCCAGCATTAAGCATCAAT
GAACTGAGCAACCTTGCGAAAGGAGAGAAGGCTAATGTGCTAATTGGGCAAGGAGACGTG
GTGTTGGTAATGAAACGAAAACGGGACTCTAGCATACTTACTGACAGCCAGACAGCGACC
AAAAGAATTCGGATGGCCATCAATTAGTGTCGAATAG-------------

#A/swine/Ohio/23/1935(H1N1)
------------TCAAATATATTCAATATGGAGAGAATAAAAGAACTAAGGGATCTAATG
TCACAGTCTCGCACTCGCGAGATACTCACAAGGACCACCGTGGACCATATGGCCATAATC
AAGAAATACACATCAGGAAGACAAGAGAAAAACCCCGCACTTAGAATGAAATGGATGATG
GCAATGAAATATCCAATTACAGCAGACAAGAGGATAATTGAGACAATTCCTGAGAGAAAT
GAACAAGGACAAACCCTATGGAGTAAAACGAGCGATGCCGGATCAGACCGAGTGATGGTA
TCACCTCTGGCTGTGACATGGTGGAATAGGAATGGACCAACGACAAGTACAGTTCACTAT
CCAAAAGTCTACAAAACTTACTTTGAGAAAGTCGAAAGGTTAAAACATGGAACTTTTGGC
CCTGTTCATTTCAGAAACCAAGTCAAAATACGTCGAAGGGTTGACATAAATCCAGGTCAT
GCAGATCTCAGTGCCAAAGAAGCACAAGATGTTATCATGGAAGTTGTTTTCCCAAACGAA
GTGGGAGCCAGAATATTGACATCGGAATCGCAGCTAATGATTACTAAAGAAAAGAAAGAA
GAACTCCAGGAGTGCAAAATTTCTCCTTTAATGGTGGCATACATGTTGGAGAGAGAACTG
GTTCGCAAAACAAGATTCCTCCCAGTGGCTGGTGGGACAAGCAGTGTGTACATTGAGGTG
TTGCATTTGACTCAGGGAACATGCTGGGAACAGCTATACACTCCAGGGGGGGAAGTGAGG
AACGATGATGTTGACCAAAGCTTAATTATTGCTGCTAGGAGCATAGTGAGAAGAGCGACA
GTATCTGCAGATCCACTGGCATCTCTGTTGGAAATGTGCCACAGCACACAGATTGGTGGA
ATAAGGATGGTGGACATCCTCAGGCAGAACCCGACAGAAGAGCAGGCCGTGGATATATGC
AAGGCAGCAATGGGTCTGAGAATTAGCTCATCCTTTAGCTTTGGCGGGTTCACGTTCAAA
AGAACAAGTGGCTCATCAGTCAAGAAAGAGGAGGAAGTACTTACGGGCAATCTCCAAACA
TTGAAGATAAGAGTGCATGAGGGATATGAAGAATTCACAATGGTTGGGAGAAGGGCAACA
GCTATACTCAGAAAAGCGACTAGGAGATTGGTTCAGCTAATAGTGAGTGGGAGAGACGAA
CAGTCGATTGCCGAGGCAATAATCGTGGCCATGGTGTTTTCACAAGAGGATTGTATGATA
AAGGCAGTTAGGGGTGATCTGAATTTCGTTAATAGGGTGAACCAGCGATTGAACCCTATG
CACCAACTTTTAAGACATTTTCAAAAGGATGCAAAAGTGCTTTTTCAAAATTGGGGAATT
GAACCCATAGACAATGTAATGGGAATGATTGGGATACTGCCCGACTTAACTCCAAGCACT
GAGATGTCAATGAGGGGAGTGAGAATCAGTAAGATGGGAGTAGATGAGTACTCCAGCACA
GAGAGGGTGGTGGTGAGCATTGACCGTTTTTTAAGAGTCCGAGACCAACGAGGGAACGTG
CTATTGTCTCCTGAGGAGGTCAGCGAAACACAGGGAACAGAGAAGTTGACGATAACTTAT
TCATCGTCAATGATGTGGGAGGTTAATGGCCCTGAATCAGTGTTGGTAAACACCTACCAG
TGGATCATCAGAAACTGGGAAACTGTTAAAATTCAGTGGTCACAGGATCCTACAATGCTG
TACAATAAAATGGAATTTGAACCATTCCAATCTTTGGTTCCTAAGGCTGCAAGAGGTCAA
TACAGTGGGTTTGTGAGAACTCTATTCCAGCAAATGAGGGATGTGCTTGGAACATTTGAC
ACTGTTCAGATAATAAAACTTCTCCCCTTTGCAGCTGCTCCACCAAAGCAGAGTAGAATG
CAGTTTTCTTCTCTGACCGTGAATGTAAGAGGATCAGGAATGAGAATACTTGTAAGGGGC
AATTCTCCTGTGTTCAACTACAACAAGGCCACTAAGAGACTCACAGTTCTCGGAAAGGAT
GCAGGTGCTTTAACTGAAGACCCAGATGAAGGGACAACTGGAGTGGAGTCTGCTGTTTTG
AGAGGATTCCTCATTCTGGGCAAAGAAGACAGGAGATATGGGCCAGCATTAAGCATCAAT
GAACTGAGAAATCTTGCAAAAGGGGAGAAGGCTAATGTACTAATTGGACAAGGAGACGTG
GTGTTGGTAATGAAACGGAAACGGGACTCTAGCATACTTACTGACAGCCAGACAGCGACC
AAAAGAATTCGAATGGCCATCAATTAGTGTCAAATAGTTTA---------

#A/Henry/1936(H1N1)
-------------------------ATATGGAAAGAATAAAAGAACTAAGGAATCTAATG
TCGCAGTCTCGCACTCGCGAGATACTCACAAAAACCACCGTGGACCATATGGCCATAATC
AAGAAGTACACATCAGGAAGACAGGAGAAGAACCCAGCACTTAGGATGAAATGGATGATG
GCAATGAAATATCCAATTACAGCAGACAAGAGGATAACGGAAATGATTCCTGAGAGAAAT
GAGCAAGGACAAACTTTATGGAGTAAAATGAATGATGCCGGATCAGACCGAGTGATGGTA
TCACCTCTGGCTGTGACATGGTGGAATAGGAATGGACCAATGACAAATACAGTTCATTAT
CCAAAAATCTACAAAACTTATTTTGAAAGAGTCGAAAGGTTAAAGCATGGAACCTTTGGC
CCTGTCCATTTTAGAAACCAAGTCAAAATACGTCGGAGAGTTGACATAAATCCTGGTCAT
GCAGATCTCAGTGCCAAGGAGGCACAGGATGTAATCATGGAAGTTGTTTTCCCTAACGAA
GTGGGAGCCAGGATACTAACATCGGAATCGCAACTAACGATAACCAAAGAGAAGAAAGAA
GAACTCCAGGATTGCAAAATTTCTCCTTTGATGGTTGCATACATGTTGGAGAGAGAACTG
GTCCGCAAAACGAGATTCCTCCCAGTGGCTGGTGGAACAAGCAGTGTGTACATTGAAGTG
TTGCATTTGACTCAAGGAACATGCTGGGAACAGATGTACACTCCAGGAGGGGAAGTGAGG
AATGATGATGTTGATCAAAGCTTGATTATTGCTGCTAGGAACATAGTGAGAAGAGCTGCA
GTATCAGCAGATCCACTAGCATCTTTATTGGAGATGTGCCACAGCACACAGATTGGTGGA
ATTAGGATGGTAGACATCCTTAGGCAGAACCCAACAGAAGAGCAAGCCGTGGATATATGC
AAGGCTGCAATGGGACTGAGAATTAGCTCATCCTTCAGTTTTGGTGGATTCACATTTAAG
AGAACAAGCGGATCATCAGTCAAGAGAGAGGAAGAGGTGCTTACGGGCAATCTTCAAACA
TTGAAGATAAGAGTGCATGAGGGATATGAAGAGTTCACAATGGTTGGGAGAAGAGCAACA
GCTATACTCAGAAAAGCAACCAGGAGATTGATTCAGCTGATAGTGAGTGGGAGAGACGAA
CAGTCGATTGCCGAAGCAATAATTGTGGCCATGGTATTTTCACAAGAGGATTGTATGATA
AAAGCAGTTAGAGGTGATCTGAATTTCGTCAATAGGGCGAATCAGCGATTGAATCCTATG
CATCAACTTTTAAGACATTTTCAGAAGGATGCGAAAGTGCTTTTTCAAAATTGGGGAGTT
GAACCTATCGACAATGTGATGGGAATGATTGGGATATTGCCCGACATGACTCCAAGCATC
GAGATGTCAATGAGAGGAGTGAGAGTCAGCAAAATGGGTGTAGATGAGTACTCCAGCATG
GAGAGGGTAGTGGTGAGCATTGACCGTTTTTTGAGAGTCCGGGACCAACGAGGAAATGTA
CTACTGTCTCCCGAGGAGGTCAGTGAAACACAGGGAACAGAGAAACTGACAATAACTTAC
TCATCGTCAATGATGTGGGAGATTAATGGTCCTGAATCAGTGTTGGTCAATACTTATCAA
TGGATCATCAGAAACTGGGAAACTGTTAAAATTCAGTGGTCCCAGAACCCTACAATGCTA
TACAATAAAATGGAATTTGAACCATTTCAGTCTTTAGTACCTAAGGCCATTAGAGGCCAA
TACAGTGGGTTTGTGAGAACTCTGTTCCAACAAATGAGGGATGTGCTTGGGACATTTGAC
ACCGCACAGATAATAAAACTTCTTCCCTTCGCAGCCGCTCCACCAAAGCAAAGTAGAATG
CAGTTCTCCTCATTTACTGTGAATGTGAGGGGATCAGGAATGAGAATACTTGTAAGGGGC
AATTCTCCTGTATTCAACTACAACAAGGCCACTAAGAGACTCACAGTTCTTGGAAAGGAT
GCTGGCACTTTAACTGAAGACCCAGATGAAGGCACAGCTGGAGTGGAGTCCGCTGTTCTG
AGGGGATTCCTCATTCTGGGCAAAGAAGACAGGAGATATGGGCCAGCATTAAGCATCAAT
GAACTGAGCAACCTTGCGAAAGGAGAGAAGGCTAATGTGCTAATTGGGCAAGGAGACGTG
GTGTTGGTAATGAAACGAAAACGGGACTCTAGCATACTTACTGACAGCCAGACAGCGACC
AAAAGAATTCGGATGGCCATCAATTAGTGTCGAATAG-------------

#A/Hickox/1940(H1N1)
---------------------TTCAATATGGAAAGAATAAAAGAACTAAGGAATCTGATG
TCGCAGTCTCGCACTCGCGAGATACTCACAAAAACCACAGTGGACCATATGGCCATAATT
AAGAAGTACACATCAGGAAGACAGGAGAAGAACCCGTCACTTAGGATGAAATGGATGATG
GCAATGAAATATCCGATTACAGCAGACAAGAGGATAACGGAAATGATTCCTGAGAGAAAT
GAGCAAGGGCAAACTCTGTGGAGTAAAATGAATGATGCCGGATCAGACCGAGTGATGGTA
TCACCTCTGGCTGTGACATGGTGGAATAGAAATGGACCAATGACAAGTACGGTTCATTAT
CCAAAAATCTACAAAACTTATTTTGAAAAAGTCGAAAGGTTAAAACATGGAACCTTTGGC
CCTGTCCATTTTAGAAACCAAGTCAAAATACGCCGAAGAGTTGACATAAATCCTGGTCAT
GCAGACCTCAGTGCCAAGGAGGCACAGGATGTAATCATGGAAGTTGTTTTCCCTAACGAA
GTGGGAGCCAGAATACTAACGTCGGAATCGCAATTAACGATAACCAAAGAAAAGAAAGAA
GAACTCCAGGATTGCAAAATTTCTCCTTTGATGGTTGCATACATGTTAGAGAGAGAACTT
GTCCGCAAAACGAGATTTCTCCCAGTTGCTGGTGGAACAAGCAGTGTGTACATTGAAGTG
TTGCATTTGACTCAAGGAACATGCTGGGAACAGATGTACACTCCAGGTGGAGAAGTGAGG
AATGATGATGTTGATCAAAGCCTAATTATTGCTGCCAGGAACATAGTGAGAAGAGCTGCA
GTATCAGCAGATCCACTAGCATCTTTATTGGAGATGTGCCATAGCACACAGATTGGTGGG
ACAAAGATGGTGGACATTCTTAGGCAGAACCCAACAGAAGAGCAAGCTGTGGATATATGC
AAGGCTGCAATGGGACTGAGAATCAGCTCATCCTTCAGTTTTGGCGGATTCACATTTAAG
AGAACAAGCGGATCATCAGTCAAGAGAGAGGAAGAAGTACTTACGGGCAATCTTCAAACA
TTGAAGATAAGGGTGCATGATGGATATGAAGAGTTCACAATGGTTGGGAAAAGGGCAACA
GCTATACTCAGAAAAGCAACCAGGAGATTGATTCAGCTGATAGTGAGTGGAAGAGACGAA
CAGTCGATAGCCGAAGCAATAATTGTGGCCATGGTATTTTCACAAGAAGATTGTATGATA
AAAGCAGTTAGAGGTGATCTGAATTTCGTTAATAGGGCAAATCAGCGGCTGAATCCTATG
CATCAACTTTTAAGACATTTTCAGAAGGATGCGAAAGTGCTTTTTCAAAATTGGGGAATT
GAGCATATCGACAGTGTGATGGGAATGATTGGGATATTACCAGACATGACTCCAAGCACA
GAGATGTCAATGAGAGGAGTGAGAGTCAGCAAAATGGGCGTAGATGAATACTCCAGCGCG
GAGAGGGTAGTGGTGAGCATTGACCGTTTTTTGAGAGTTCGGGACCAACGAGGAAATGTA
CTACTGTCTCCCGAGGAGGTCAGTGAAACACAGGGAACGGAGAAACTGACAATAACTTAC
TCATCGTCAATGATGTGGGAGATTAATGGCCCTGAATCAGTGTTGGTCAATACCTATCAG
TGGATCATCAGAAACTGGGAAACTGTTAAAATTCAGTGGTCTCAGAATCCTACAATGCTA
TACAATAAAATGGAATTTGAGCCATTTCAGTCTTTAGTTCCTAAGGCCATTAGAGGCCAA
TACAGTGGGTTTGTTAGAACTCTGTTCCAACAAATGAGAGATGTGCTTGGGACATTTGAC
ACCACCCAAATAATAAAACTTCTTCCCTTTGCAGCCGCTCCACCAAAGCAAAGTAGAATG
CAGTTCTCCTCATTGACTGTGAATGTGAGGGGATCAGGAATGAGAATACTTGTAAGGGGC
AATTCTCCAGTATTCAACTACAACAAGACCACTAAGAGACTCACAATTCTCGGAAAGGAT
GCTGGCACTTTAACTGAAGACCCAGATGAAGGCACAGCTGGAGTGGAGTCCGCTGTTCTG
AGGGGATTCCTCATTCTGGGCAAAGAAGATAGGAGATATGGACCAGCATTAAGCATCAAT
GAACTGAGCAACCTTGCGAAAGGAGAAAAGGCTAATGTGCTAATTGGGCAAGGGGACGTG
GTGTTGGTAATGAAACGAAAACGGGACTCTAGCATACTTACTGACAGCCAGACAGCGACC
AAAAGAATTCGGATGGCCATCAATTAGTGTCGAATAGTTTAA--------

#A/Bel/1942(H1N1)
------------TCAATTATATTCAATATGGAAAGAATAAAAGAACTAAGAAATCTAATG
TCGCAGTCTCGCACTCGCGAGATACTCACAAAAACCACCGTGGACCATATGGCCATAATC
AAGAAGTACACATCAGGAAGACAGGAGAAGAACCCGTCACTTAGGATGAAATGGATGATG
GCAATGAAATATCCAATTACAGCAGACAAGAGGATAACGGAAATGATTCCTGAGAGAAAT
GAGCAAGGACAAACTTTATGGAGTAAAATGAATGATGCCGGATCWGACCGAGTGATGGTA
TCACCTCTGGCTGTGACATGGTGGAATAGAAATGGACCAATGACAAGTACAATTCATTAT
CCAAAAATCTACAAAACTTATTTTGAAAAGGTCGAAAGGTTAAAACATGGAACCTTTGGC
CCTGTCCATTTTAGAAACCAAGTCAAAATACGCCGAAGAGTTGACATAAATCCTGGCCAT
GCAGACCTCAGTGCCAAGGAGGCACAGGATGTAATCATGGAAGTTGTTTTCCCTAACGAA
GTGGGAGCCAGAATACTAACGTCGGAATCGCAATTAACGATAACCAAAGAGAAGAAAGAA
GAACTCCAGGATTGCAAAATTTCTCCTTTGATGGTTGCATACATGTTAGAGAGAGAGCTG
GTCCGCAAAACGAGATTCCTCCCAGTTGCTGGTGGAACAAGCAGTGTGTACATTGAAGTG
TTGCATTTGACTCAAGGAACATGCTGGGAACAGATGTATACCCCAGGTGGAGAAGTGAGG
AATGATGATGTTGATCAGAGCCTAATTATTGCTGCTAGGAACATAGTGAGAAGAGCTGCA
GTATCAGCAGATCCACTAGCATCTTTATTGGAGATGTGCCACAGCACACAGATTGGTGGA
ACAAGGATGGTGGACATCCTTAGGCAGAACCCAACAGAAGAGCAAGCCGTGGATATATGC
AAGGCTGCAATGGGACTGAGAATCAGCTCATCCTTCAGTTTTGGCGGATTCACATTTAAG
AGAACAAGCGGATCATCAGTCAAGAGAGAAGAAGAAGTGCTTACGGGCAATCTTCAAACA
TTGAAGATAAGGGTGCATGAGGGATATGAAGAGTTCACAATGGTTGGGAGAAGGGCAACA
GCTATACTCAGAAAAGCAACCAGGAGATTGATTCAGCTGATAGTRAGTGGAAGAGACGAA
CAATCGATTGCCGAAGCAATAATTGTGGCCATGGTATTTTCACAAGAAGATTGTATGATA
AAAGCAGTTAGAGGTGATCTGAATTTCGTTAATAGGGCGAATCAGCGATTGAATCCTATG
CATCAACTTTTAAGACATTTTCAGAAGGATGCGAAAGTGCTTTTTCAAAATTGGGGAATT
GAACCTATCGACAATGTGATGGGAATGATTGGGATATTACCCGACATGACTCCAAGCACC
GAGATGTCAATGAGAGGAGTGAGAGTCAGCAAAATGGGTGTAGATGAATACTCCAGCGCG
GAGAGGGTAGTGGTGAGCATTGACCGTTTTTTGAGAGTCCGGGACCAACGAGGAAATGTA
CTACTGTCTCCCGAGGAGGTCAGTGAAACACAGGGAACAGAGAAACTGACAATAACTTAC
TCATCGTCAATGATGTGGGAGATTAATGGCCCTGAGTCAGTGTTGGTCAATACCTATCAG
TGGATCATCAGAAACTGGGAAACTGTTAAAATTCAGTGGTCTCAGAATCCTACAATGCTA
TACAATAAAATGGAATTTGAGCCATTTCAGTCTTTAGTTCCTAAGGCCATTAGAGGCCAA
TACAGTGGGTTTGTTAGAACTCTGTTCCAACAAATGAGGGATGTGCTTGGGACATTTGAC
ACCACTCAGATAATAAAACTTCTTCCCTTTGCAGCCGCTCCACCAAAGCAAAGTAGAATG
CAGTTCTCCTCATTGACTGTGAATGTGAGGGGATCAGGAATGAGAATACTTGTAAGGGGC
AATTCTCCAGTATTCAACTACAACAAGGCCACTAAGAGACTCACAGTTCTCGGAAAGGAT
GCTGGCACCTTAACTGTAGACCCAGATGAAGGCACATCTGGAGTGGAGTCCGCTGTTCTG
AGGGGATTCCTCATTCTGGGCAAAGAAGACAGGAGATATGGACCAGCATTAAGCATCAAT
GAACTGAGCAACCTTGCGAAAGGAGAAAAGGCTAATGTGCTAATTGGGCAAGGAGACATG
GTGTTGGTAATGAAACGAAAACGGGACTCTAGCATACTTACTGACAGCCAGACAGCGACC
AAAAGAATTCGGATGGCCATCAATTAGTGTCGAATAGTTTAAAAA-----

#A/swine/Jamesburg/1942(H1N1)
-----------------TATATTCAATATGGAAAGAATAAAAGAACTAAGGGATCTAATG
TCACAGTCTCGCACTCGCGAGATACTCACAAGGACCACCGTGGACCATATGGCCATAATC
AAGAAGTACACATCAGGAAGACAGGAGAAAAACCCCGCACTTAGAATGAAATGGATGATG
GCAATGAAATATCCAATTACAGCAGACAAGAGGATAATTGAGACAATTCCTGAGAGAAAT
GAGCAAGGACAAACTCTATGGAGTAAAACGAGCGATGCCGGATCAGACCGAGTGATGGTA
TCACCTCTGGCTGTGACATGGTGGAATAGGAATGGACCAACGACAAGTACAGTTCACTAT
CCAAAAATCTACAAAACTTACTTTGAGAAAGCCGAAAGGTTAAAACATGGAACTTTTGGC
CCTGTCCATTTCAGAAACCAAGTCAAAATACGTCGAAGAGTTGACATAAATCCAGGTCAT
GCAGATCTCAGTGCCAAAGAAGCACAAGATGTTATCATGGAAGTTGTTTTCCCAAACGAA
GTGGGAGCCCGAATACTAACATCGGAATCGCAACTAATGATAACTAAAGAAAAGAAAGAA
GAACTCCAGGATTGCAAAATTTCTCCTTTAATGGTGGCATACATGTTGGAGAGAGAACTG
GTCCGTAAAACAAGATTCCTCCCAGTGGCTGGTGGGACGAGCAGTGTGTACATTGAAGTG
TTGCATTTGACTCAAGGGACATGCTGGGAACAGCTATACACTCCAGGAGGGGAAGTGAGG
AACGATGATGTTGATCAAAGCTTAATTATTGCTGCTAGAAGCATAGTGAGAAGAGCGACA
GTATCTGCAGATCCACTGGCATCTCTGTTGGAAATGTGCCACAGCACACAGATTGGTGGA
ATAAGGATGGTGGACATCCTTAGGCAGAACCCGACAGAAGAGCAGGCCGTGGACATATGC
AAGGCAGCAATGGGTCTGAGAATTAGCTCATCCTTTAGCTTTGGCGGGTTCACATTTAAG
AGAACAAATGGCTCATCAGTCAAGAAGGAGGAGGAAGTACTTACTGGCAATCTCCAAACA
TTGAAGATAAGAGTGCATGAGGGATATGAAGAATTCACAATGGTTGGGAGAAGAGCAACA
GCTATACTCAGAAAAGCGACTAGGAGATTGGTTCAGCTAATAGTGAGTGGGAGAGACGAA
CAGTCGATTGCCGAAGCAATAATCGTGGCCATGGTGTTTTCACAAGAGGATTGTATGATA
AAGGCAGTTAGGGGTGATCTGAATTTCGTTAATAGGGCAAACCAGCGATTGAACCCTATG
CACCAACTTTTGAGGCATTTTCAAAAGGATGCAAAAGTGCTTTTTCAAAATTGGGGAATT
GAACCCATAGACAATGTGATGGGAATGATTGGGATACTGCCCGACTTGACTCCAAGTACT
GAGATGTCAATGAGGGGAGTGAGAATCAGCAAGATGGGAGTAGATGAGTACTCCAGCACA
GAGAGGGTGGTGGTGAGCATTGACCGTTTTTTAAGAGTCCGAGACCAACGTGGGAACGTA
CTATTGTCTCCTGAGGAGGTCAGCGAAACACAGGGAACAGAGAAGTTGACGATAACTTAT
TCATCGTCAATGATGTGGGAGGTTAACGGCCCTGAATCAGTGTTGGTCAACACCTATCAG
TGGATCATCAGAAACTGGGAAACTGTTAAAATTCAGTGGTCACAAGATCCTACAATGCTA
TACAATAAAATGGAATTTGAACCATTTCAATCTTTGGTTCCTAAGGCTGCAAGAGGTCAA
TACAGTGGGTTTGTGAGAACTCTATTCCAGCAAATGAGGGATGTGCTTGGAACATTTGAC
ACTGTTCAGATAATAAAACTTCTCCCCTTTGCAGCTGCTCCACCAAAGCAGAGTAGAATG
CAGTTTTCTTCTCTGGCTGTGAATGTAAGAGGATCAGGAATGAGAATACTTGTAAGGGGC
AATTCTCCTGTGTTCAACTACAACAGGGCCACTAAGAGACTCACAGTTCTCGGAAAGGAT
GCTGGTGCTTTAACTGAAGACCCAGATGAAGGCACAACTGGAGTGGAGTCTGCTGTTCTG
AGAGGATTCCTCATTCTGGGCAAAGAAGACAGGAGATATGGGCCAGCATTAAGCATCAAT
GAACTGAGCAATCTTGCAAAAGGGGAGAAGGCTAATGTACTAATTGGGCAGGGAGACGTA
GTGTTGGTAATGAAACGGAAACGGGACTCTAGCATACTTACTGACAGCCAGACAGCGACC
AAAAGAATTCGGATGGCCATCAATTAGTGTCAAATAG-------------

#A/AA/Marton/1943(H1N1)
------------TCAATTATATTCAATATGGAAAGAATAAAAGAACTAAGGAATCTAATG
TCGCAGTCTCGCACTCGCGAGATACTCACAAAAACCACCGTGGACCATATGGCCATAATC
AAGAAGTACACATCAGGAAGACAGGAGAAGAACCCGTCACTTAGGATGAAATGGATGATG
GCAATGAAATATCCAATTACAGCAGACAAGAGGATAACGGAAATGATTCCTGAGAGAAAT
GAGCAAGGACAAACTCTATGGAGTAAAATGAATGATGCCGGATCAGACCGAGTGATGGTA
TCACCTCTGGCTGTGACATGGTGGAATAGAAATGGACCAATGACAAGCACAGTTCATTAT
CCAAAAATCTACAAAACTTATTTTGAAAAGGTCGAAAGGTTAAAACATGGAACCTTTGGC
CCTGTCCATTTTAGAAACCAAGTCAAAATACGCCGAAGAGTTGACATAAATCCTGGCCAT
GCAGACCTCAGTGCCAAGGAGGCACAGGATGTAATCATGGAAGTTGTTTTCCCTAACGAA
GTGGGAGCCAGAATACTAACGTCGGAATCGCAATTAACGATAACCAAAGAGAAGAAAGAA
GAACTCCAGGATTGCAAAATTTCTCCTTTGATGGTTGCATACATGTTAGAGAGAGAGCTG
GTCCGCAAAACGAGATTCCTCCCAGTTGCTGGTGGAACAAGCAGTGTGTACATTGAAGTG
TTGCATTTGACTCAAGGAACATGCTGGGAACAGATGTATACCCCAGGTGGAGAAGTGAGG
AATGATGATGTTGATCAAAGCCTAATTATTGCTGCTAGGAACATAGTGAGAAGAGCTGCA
GTGTCAGCAGATCCACTAGCATCTTTATTGGAGATGTGCCACAGCACACAGATTGGTGGG
ACAAGGATGGTGGACATCCTTAGGCAGAACCCAACAGAAGAGCAAGCCGTGGATATATGC
AAGGCTGCAATGGGACTGAGAATCAGCTCATCCTTCAGTTTTGGCGGATTCACATTTAAG
AGAACAAGCGGATCATCAGTCAAGAGAGAGGAAGAAGTGCTTACGGGCAATCTTCAAACA
CTGAAGATAAGGGTGCATGAGGGATATGAAGAGTTCACAATGGTTGGGAGAAGGGCAACA
GCTATACTCAGAAAAGCAACCAGGAGATTGATTCAGCTGATAGTGAGTGGAAAAGACGAA
CAATCGATTGCCGAAGCAATAATTGTGGCCATGGTATTTTCGCAAGAAGATTGTATGATA
AAAGCTGTTAGAGGTGATCTGAATTTCGTTAATAGGGCGAATCAGCGATTGAATCCTATG
CATCAACTTTTAAGACATTTTCAGAAGGATGCGAAAGTGCTTTTTCAAAATTGGGGAATT
GAACCTATCGACAATGTGATGGGAATGATTGGGATATTACCCGACATGACTCCAAGCACC
GAGGTGTCAATGAGAGGAGTGAGAGTCAGCAAAATGGGTGTAGATGAATACTCCAACGCG
GAGAGGGTAGTGGTGAGCATTGACCGTTTTTTGAGAGTCCGGGACCAACGAGGAAATGTA
CTACTGTCTCCTGAGGAGGTCAGTGAAACACAGGGAACAGAGAAACTGACAATAACTTAC
TCATCGTCAATGATGTGGGAGATCAATGGCCCTGAGTCAGTGTTGGTCAATACCTATCAG
TGGATCATCAGAAACTGGGAAACTGTTAAAATTCAGTGGTCTCAGAATCCTACAATGCTA
TACAATAAAATGGAATTTGAGCCATTTCAGTCTTTAGTTCCTAAGGCCATTAGAGGCCAA
TACAGTGGATTTGTTAGAACTCTGTTCCAACAAATGAGGGATGTGCTTGGGACATTTGAC
ACCACTCAGATAATAAAACTTCTTCCCTTTGCAGCTGCTCCACCAAAGCAAAGTAGAATG
CAGTTCTCCTCATTGACTGTAAATGTGAGGGGATCAGGAATGAGAATACTTGTAAGAGGC
AATTCTCCAGTATTCAACTACAACAAGGCCACTAAGAGACTCACAGTTCTCGGAAAGGAT
GCTGGCACCTTAACTGAAGACCCAGATGAAGGCACATCTGGAGTGGAGTCCGCTGTTCTG
AGGGGATTCCTCATTCTGGGCAAAGAAGACAGGAGATATGGACCAGCATTAAGCATCAAT
GAACTGAGCAACCTTGCGAAAGGAGAAAAGGCTAATGTGCTAATTGGGCAAGGAGACGTG
GTGTTGGTAATGAAACGAAAACGGGACTCTAGCATACTTACTGACAGCCAGACAGCGACC
AAAAGAATTCGGATGGCCATCAATTAGTATCG------------------

#A/AA/Huston/1945(H1N1)
------------TCAATTATATTCAATATGGAAAGAATAAAAGAACTAAGGAATCTAATG
TCGCAATCTCGCACTCGCGAGATACTCACAAAAACCACCGTGGACCATATGGCCATAATC
AAGAAATACACATCAGGAAGACAGGAAAAGAACCCGTCACTTAGGATGAAATGGATGATG
GCAATGAAATATCCAATTACAGCAGACAAAAGGATAACGGAAATGATTCCTGAGAGAAAT
GACCAAGGACAAACTTTATGGAGTAAAATGAATGATGCCGGATCAGACCGAGTGATGGTA
TCACCTCTGGCTGTGACATGGTGGAATAGAAATGGACCAATGACAAGTACAATTCATTAT
CCAAAAATCTACAAAACTTATTTTGAAAAAGTCGAAAGGTTAAAACATGGAACCTTTGGC
CCTGTCCATTTTAGAAACCAAGTCAAAATACGCCGAAGAGTTGACATAAATCCTGGCCAT
GCAGACCTCAGTGCCAAGGAGGCACAGGATGTAATCATGGAAGTTGTTTTCCCAAACGAA
GTGGGAGCCAGAATACTAACGTCGGAGTCGCAATTAACGATAACCAAAGAGAAGAAAGAA
GAACTCAAGGATTGCAAAATTTCTCCTTTGATGGTTGCATACATGTTAGAGAGAGAACTA
GTCCGCAAAACGAGATTCCTCCCAGTTGCTGGTGGAACAAGCAGTGTGTACATTGAAGTG
TTGCATTTGACTCAAGGAACATGCTGGGAACAGATGTACACTCCAGGTGGAGAAGTGAGG
AATGATGATATTGATCAAAGTCTAATTATTGCTGCTAGGAACATAGTGAGAAGAGCTGCT
GTATCAGCAGATCCACTAGCATCTTTATTGGAGATGTGCCACAGCACACAGATTGGTGGA
ACAAGGATGGTGGACATTCTTAGGCAGAACCCAACAGAAGAACAAGCCGTGGATATATGC
AAGGCTGCAATGGGACTGAGAATCAGCTCATCCTTCAGTTTTGGCGGATTCACATTTAAG
AGAACAAGCGGATCATCAGTCAAGAGAGAGGAGGAAGTGCTTACGGGCAATCTTCAAACA
TTGAAGATAAGGGTGCATGAGGGATATGAAGAATTCACAATGGTTGGGAGAAGGGCAACA
GCTATACTCAGAAAAGCAACCAGGAGATTGATTCAGCTGATAGTGAGTGGAAGAGACGAA
CAGTCAATTGCCGAAGCAATAATTGTGGCCATGGTATTTTCACAAGAAGATTGTATGATA
AAAGCAGTTAGAGGTGATCTGAATTTCGTTAATAGGGCGAATCAGCGATTGAATCCTATG
CATCAACTTTTAAGACATTTTCAGAAGGATGCGAAAGTGCTTTTTCAAAATTGGGGAATT
GAACCTATCGACAATGTTATGGGAATGATTGGGATATTACCCGACATGACTCCAAGCACC
GAGATGTCAATGAGAGGAGTGAGAGTAAGCAAAATGGGTGTAGATGAATACTCCAGCGCG
GAGAGGGTAGTGGTGAGCATTGACCGTTTTTTGAGAGTCCGGGACCAACGAGGAAATGTA
CTACTGTCTCCCGAGGAGGTCAGTGAAACACAGGGAACAGAGAAACTGACAATAACTTAC
TCATCGTCAATGATGTGGGAGATCAATGGCCCTGAGTCAGTGTTGGTCAATACCTATCAG
TGGATTATCAGAAACTGGGAAACTGTTAAAATTCAGTGGTCTCAGAATCCTACAATGCTA
TACAATAAAATGGAATTTGAGCCATTTCAGTCTTTAGTTCCTAAGGCCATTAGAGGCCAA
TACAGTGGGTTTGTTAGAACTCTGTTCCAACAAATGAGGGATGTGCTTGGGACATTTGAC
ACCACTCAGATAATAAAACTTCTTCCCTTTGCAGCCGCTCCACCAAAGCAAAGTAGAATG
CAGTTCTCCTCATTGACTGTGAATGTGAGGGGGTCAGGAATGAGAATACTTGTAAGGGGC
AATTCTCCAGTATTCAACTACAACAAGGTCACTAAGAGACTCACAGTTCTCGGAAAGGAT
GCTGGCACTTTAACTGAAGACCCAGATGAAGGCACAGCTGGAGTGGAGTCCGCTGTTCTG
AGGGGATTCCTCATTCTAGGCAAAGAAGACAGGAGATATGGGCCAGCATTAAGCATCAAT
GAACTGAGCAACCTTGCGAAAGGAGAAAAGGCTAATGTGCTAATTGGGCAAGGAGACGTG
GTGTTGGTAATGAAACGAAAAAGGGACTCTAGCATACTTACTGACAGCCAGACAGCGACC
AAAAGAATTCGGATGGCCATCAATTAGTGTCGAATAGTTTA---------

#A/Cam/46(H1N1)
------------TCAATTATATTCAATATGGAAAGAATAAAAGAACTAAGGAATCTGATG
TCGCAGTCTCGCACTCGCGAGATACTCACAAAAACCACAGTGGACCATATGGCCATAATT
AAGAAGTACACATCAGGAAGACAGGAGAAGAACCCGTCACTTAGGATGAAATGGATGATG
GCAATGAAATATCCGATTACAGCAGACAAGAGGATAACTGAAATGATTCCTGAGAGAAAT
GAGCAAGGGCAAACTCTGTGGAGTAAAATGAATGATGCCGGATCAGACCGAGTGATGGTA
TCACCTCTGGCTGTGACATGGTGGAATAGAAATGGACCAATGACAAGTACGGTTCATTAT
CCAAAAATCTACAAAACTTATTTTGAAAAAGTCGAAAGGTTAAAACATGGAACCTTTGGC
CCTGTCCATTTTAGAAACCAAGTCAAAATACGCCGAAGAGTTGACATAAATCCTGGTCAT
GCAGACCTCAGTGCCAAAGAGGCACAGGATGTAATCATGGAAGTTGTTTTCCCTAACGAA
GTGGGAGCCAGAATACTAACGTCAGAATCGCAATTAACGATAACCAAAGAAAAGAAAGAA
GAACTCCAGGATTGCAAAATTTCTCCTTTGATGGTTGCATACATGTTAGAGAGAGAACTT
GTCCGCAAAACGAGATTTCTCCCAGTTGCTGGTGGAACAAGCAGTGTGTACATTGAAGTA
TTGCATTTGACTCAAGGAACATGCTGGGAACAGATGTACACTCCAGGTGGAGAAGTGAGG
AATGATGATGTTGATCAAAGCCTAATTATTGCTGCCAGGAACATAGTGAGAAGGGCTGCA
GTATCAGCAGATCCACTAGCATCTTTATTGGAGATGTGCCATAGCACACAGATTGGTGGG
ACAAAGATGGTGGACATTCTTAGGCAGAACCCGACAGAAGAGCAAGCTGTGAATATATGC
AAGGCTGCAATGGGACTGAGAATCAGCTCATCCTTCAGTTTTGGCGGATTCACATTTAAG
AGAACAAGCGGATCATCAGTCAAGAGAGAGGAAGAAGTACTTACGGGCAATCTTCAAACA
TTGAAGATAAGGGTGCATGATGGATATGAAGAGTTCACAATGGTTGGGAAACGGGCAACA
GCTATACTCAGAAAAGCAACCAGGAGATTGATTCAGCTGATAGTGAGTGGAAGAGACGAA
CAGTCGATAGCCGAAGCAATAATTGTGGCCATGGTATTTTCACAAGAAGATTGTATGATA
AAAGCAGTTAGAGGTGATCTGAATTTCGTTAATAGGGCAAACCAGCGGCTGAATTATATG
CATCAACTTTTAAGACATTTTCAGAAGGATGCGAAAGTGCTTTTTCAAAATTGGGGAATT
GAGCATATCGACAGTGTGATGGGAATGATTGGGATATTACCAGACATGACTCCAAGCACA
GAGATGTCAATGAGAGGAGTGAGAGTCAGCAAAATGGGCGTAGATGAATACTCCAGCGCG
GAGAGGGTAGTGGTGAGCATTGACCGTTTTTTGAGAGTTCGGGACCAACGAGGAAATGTA
CTACTGTCTCCCGAGGAGGTCAGTGAAACACAGGGAACGGAGAAACTGACAATAACTTAC
TCATCGTCAATGATGTGGGAGATTAATGGCCCTGAATCAGTGTTGGTCAATACCTATCAG
TGGATCATCAGAAACTGGGAAACTGTTAAAATTCAGTGGTCTCAGAATCCTACAATGCTA
TACAATAAAATGGAATTTGAGCCATTTCAGTCTTTAGTTCCTAAGGCCATTAGAGGCCAA
TACAGTGGGTTTGTTAGAACTCTGTTCCAACAAATGAGAGATGTGCTTGGGACATTTGAC
ACCACCCAAATAATAAAACTTCTTCCTTTTGCAGCCGCTCCACCAAAACAAAGTAGAATG
CAGTTCTCCTCATTGACTGTGAATGTGAGGGGATCAGGAATGAGAATACTTGTAAGGGGC
AATTCTCCAGTATTCAACTACAACAAGACCACTAAGAGACTCACAATTCTCGGAAAGGAT
GCTGGCACTTTAACTGAAGACCCAGATGAAGGCACAGCTGGAGTGGAGTCCGCTGTTCTG
AGGGGATTCCTCATTCTGGGCAAAGAAAATAGGAAATATGGACCAGCATTAAGCATCAAT
GAACTGAGCAACCTTGCGAAAGGAGAAAAGGCTAATGTGCTAATTGGGCAAGGGGACGTG
GTGTTGGTAATGAAACGAAAACGGGACTCTAGCATACTTACTGACAGCCAGACAGCGACC
AAAAGAATTCGGATGGCCATCAATTAGTGTCGAATAGTTTAAAAA-----

#A/FortMonmouth/1/47(H1N1)
------------TCAATTATATTCAATATGGAAAGAATAAAAGAACTAAGGAATCTGATG
TCGCAGTCTCGCACTCGCGAGATACTCACAAAAACCACAGTGGACCATATGGCCATAATT
AAGAAGTACACATCAGGAAGACAGGAGAAGAACCCGTCACTTAGGATGAAATGGATGATG
GCAATGAAATATCCGATTACAGCAGACAAGAGGATAACGGAAATGATTCCTGAGAGAAAT
GAGCAAGGGCAAACTTTGTGGAGTAAAATGAATGATGCCGGATCAGACCGAGTGATGGTA
TCACCTCTGGCTGTGACATGGTGGAATAGAAATGGACCAATGACAAGTACGGTTCATTAT
CCAAAAATCTACAAAACTTATTTTGAAAAAGTCGAAAGGTTAAAACATGGAACCTTTGGC
CCTGTCCATTTTAGAAACCAAGTCAAAATACGCCGAAGAGTTGACATAAATCCTGGTCAT
GCAGACCTCAGTGCCAAGGAGGCACAGGATGTAATCATGGAAGTTGTTTTCCCTAACGAA
GTGGGAGCCAGAATACTAACGTCGGAATCGCAATTAACGATAACCAAAGAGAAGAAAGAA
GAACTCCAGGATTGCAAAATTTCTCCTTTGATGGTTGCATACATGTTAGAGAGAGAACTT
GTCCGCAAAACGAGGTTTCTCCCAGTTGCTGGTGGAACAAGCAGTGTGTACATTGAAGTG
TTGCATTTGACTCAAGGAACATGCTGGGAACAGATGTACACTCCAGGTGGAGAAGTGAGG
AATGATGATGTTGATCAAAGCCTAATTATTGCTGCCAGGAACATAGTGAGAAGAGCTGCA
GTATCAGCAGATCCACTAGCATCTTTATTGGAGATGTGCCACAGCACACAGATTGGTGGG
ACAAGGATGGTGGACATTCTTAGGCAGAACCCAACAGAAGAGCAAGCTGTGGATATATGC
AAGGCTGCAATGGGACTGAGAATCAGCTCATCCTTCAGTTTTGGCGGATTCACATTTAAG
AGAACAAGCGGATCATCAGTCAAGAGAGAGGAAGAAGTGCTTACGGGCAATCTTCAAACA
TTGAAGATAAGGGTGCATGAGGGATATGAAGAGTTCACAATGGTTGGGAAAAGGGCAACA
GCTATACTCAGAAAAGCAACCAGGAGATTGATTCAGCTGATAGTGAGTGGAAGAGACGAA
CAGTCGATAGCCGAAGCAATAATTGTGGCCATGGTATTTTCACAAGAAGATTGTATGATA
AAAGCAGTTAGAGGTGATCTGAATTTCGTTAATAGGGCAAATCAACGATTGAATCCTATG
CATCAACTTTTAAGACATTTTCAGAAGGATGCGAAAGTGCTTTTTCAAAATTGGGGAATT
GAACATATCGACAATGTGATGGGAATGATTGGGATATTACCAGACATGACTCCAAGCACA
GAGATGTCAATGAGAGGAGTAAGAGTCAGCAAAATGGGCGTAGATGAATACTCCAGCGCG
GAGAGGGTAGTGGTGAGCATTGACCGTTTTTTGAGAGTTCGGGACCAACGAGGAAATGTA
CTACTGTCTCCCGAGGAGGTCAGTGAAACACAGGGAACAGAGAAACTGACAATAACTTAC
TCATCGTCAATGATGTGGGAGATTAATGGCCCTGAATCAGTGTTGGTCAATACCTATCAG
TGGATCATCAGAAACTGGGAAACTGTTAAAATTCAGTGGTCTCAGAATCCTACAATGCTA
TACAATAAAATGGAATTTGAGCCATTTCAGTCTTTAGTTCCTAAGGCCATTAGAGGCCAA
TACAGTGGGTTTGTTAGAACTCTGTTCCAACAAATGAGGGATGTGCTTGGGACATTTGAC
ACCACCCAGATAATAAAACTTCTTCCCTTTGCAGCCGCTCCACCAAAGCAAAGTAGAATG
CAGTTCTCCTCATTGACTGTGAATGTGAGGGGATCAGGAATGAGAATACTTGTAAGGGGC
AATTCTCCAGTATTCAACTACAACAAGACCACCAAGAGACTCACAGTTCTCGGAAAGGAT
GCTGGCACTTTAACTGAAGACCCAGATGAAGGCACAGCTGGAGTGGAGTCCGCTGTTCTG
AGGGGATTCCTCATTCTGGGCAAAGAAGATAGGAGATATGGGCCAGCATTAAGCATCAAT
GAACTGAGCAACCTTGCGAAAGGAGAAAAGGCTAATGTGCTAATTGGGCAAGGGGACGTG
GTGTTGGTAATGAAACGAAAACGGGACTCTAGCATACTTACTGACAGCCAGACAGCGACC
AAAAGAATTCGGATGGCCATCAATTAATGTCGAATAGTTTAAAAA-----

#A/chicken/Germany/n/1949(H10N7)
AGCGAAAGCAGGTCAAATATATTCAATATGGAGAGAATAAAAGAACTAAGAGATCTGATG
TCGCAGTCTCGCACTCGCGAGATATTAACAAAAACCACTGTGGACCATATGGCCATAATC
AAGAAATACACATCAGGAAGACAGGAGAAGAACCCTGCTCTCAGGATGAAATGGATGATG
GCAATGAAATATCCAATTACAGCAGACAAGAGAATAATGGAGATGATCCCTGAGAGAAAT
GAGCAAGGGCAGACGCTTTGGAGTAAGACAAATGATGCTGGATCGGACAGGGTGATGGTG
TCGCCTCTAGCTGTAACATGGTGGAACAGAAATGGACCGACAACAAGTACAGTTCATTAT
CCAAAGGTCTACAAACCCTACTTTGAAAAGGTTGAAAGGTTAAAGCATGGAACCTTTGGT
CCCGTCCATTTCCGAAACCAAGTTAAAATACGTCGCAGGGTTGACATAAACCCGGGCCAT
GCAGATCTCAGTGCTAAAGAAGCACAAGATGTTATCATGGAGGTCGTTTTCCCAAATGAA
GTGGGAGCTAGAATATTAACGTCAGAGTCACAATTGACAATAACAAAAGAGAAAAAGGAG
GAACTCCAGAACTGCAAGATCGCTCCTTTAATGGTGGCATACATGTTGGAAAGAGAACTG
GTTCGCAAGACCAGATTCCTACCAGTAGCTGGCGGAACAAGCAGTGTGTATATCGAAGTA
TTGCATTTGACTCAAGGAACCTGCTGGGAACAGATGTACACTCCAGGTGGAGAAGTGAGA
AATGATGATGTTGACCAGAGTTTAATCATCGCTGCCAGGAACATTGTTAGGAGAGCAACA
GTATCAGCAGATCCACTGGCATCACTGTTGGAGATGTGCCATAGCACACAAATTGGCGGG
ATAAGAATGGTGGACATCCTTAGACAAAACCCAACAGAGGAGCAAGCTGTGGATATATGC
AAGGCAGCAATGGGCCTAAGAATCAGCTCATCCTTTAGCTTTGGAGGCTTCACTTTCAAA
AGAACAAGCGGATCATCTGTCAAAAGGGAAGAAGAAGTGCTTACAGGCAACCTCCAAACA
TTGAAAATAAGAGTACATGAAGGGTATGAGGAATTCACAATGGTTGGGCGGAGAGCAACA
GCTATCCTAAGGAAAGCAACCAGAAGGCTGATCCAGTTGATAGTAAGTGGGAGAGATGAA
CAGTCGATTGCTGAAGCGATCATTGTGGCAATGGTGTTCTCACAAGAGGATTGCATGATA
AAAGCAGTCCGGGGTGATCTGAATTTCGTAAACAGAGCGAACCAACGACTGAATCCCATG
CATCAACTCCTGAGGCACTTCCAAAAGGATGCAAAAGTGCTGTTTCAAAACTGGGGAATT
GAACCCATTGACAATGTCATGGGGATGATCGGAATACTGCCTGACATGACTCCAAGCACA
GAGATGTCACTGAGAGGAGTGAGGGTCAGTAAGATGGGAGTGGATGAATATTCCAGCACT
GAGAGAGTGGTCGTGAGTATTGACCGTTTCTTAAGGGTCCGAGATCAGCGAGGGAATGTA
CTCTTATCTCCTGAAGAGGTTAGTGAAACACAGGGAACAGAGAAATTGACAATAACATAT
TCATCATCAATGATGTGGGAGATCAACGGTCCTGAGTCAGTGCTAGTTAACACCTATCAA
TGGATCATCAGAAATTGGGAGACTGTGAAGATTCAATGGTCCCAAGACCCAACAATGCTA
TACAATAAGATGGAGTTTGAGCCATTCCAATCCTTGGTACCTAAAGCTGCCAGAGGCCAA
TACAGTGGATTTGTGAGGACACTATTCCAACAGATGCGTGATGTGCTGGGGACATTTGAC
ACTGTCCAAATAATAAAGCTGCTACCATTTGCAGCAGCCCCACCGAAGCAGAGTAGGATG
CAGTTCTCTTCTCTAACTGTGAATGTAAGAGGCTCAGGAATGAGAATACTCGTGAGGGGT
AACTCCCCTGTGTTTAACTACAATAAGGCAACCAAAAGGCTTACAGTCCTCGGGAAGGAC
GCAGGTGCACTAACAGAAGACCCAGATGAGGGAACAGCGGGAGTGGAATCTGCGGTATTG
AGAGGGTTTCTAATTCTAGGCAAGGAAGACAAAAGGTATGGGCCAGCATTGAGCATCAAC
GAACTGAGCAATCTTGCAAAGGGGGAGAAGGCTAACGTGTTGATAGGGCAAGGAGACGTA
GTGTTGGTAATGAAACGGAAACGGGACTCTAGCATACTTACTGACAGCCAGACAGCGACC
AAAAGGATTCGGATGGCCATCAATTAGTGTCGAATTGTTTAAAAACGACC

#A/Roma/1949(H1N1)
-------------------------ATATGGAAAGAATAAAAGAGCTAAGGAATCTGATG
TCGCAGTCTCGCACTCGCGAGATACTCACAAAAACCACCGTAGACCACATGGCCATAATC
AAGAAATACACATCAGGAAGACAGGAGAAAAACCCGTCACTTAGGATGAAATGGATGATG
GCGATGAAATATCCAATTACAGCAGACAAAAGGATAACGGAAATGATTCCTGAGAGAAAT
GAGCAAGGGCAAACATTATGGAGTAAAATGAATGATGCCGGATCAGACCGAGTGATGGTA
TCACCCCTGGCTGTGACATGGTGGAATAGAAATGGACCAGTGACAAGTACTGTTCATTAT
CCAAAAATCTACAAAACTTATTTTGAAAAAGTCGAAAGGTTAAAACATGGAACCTTTGGC
CCTGTCCACTTTAGAAACCAAGTCAAAATACGCCGAAGAGTCGACATAAATCCTGGCCAT
GCAGACCTCAGTGCCAAGGAGGCACAGGATGTAATCATGGAAGTTGTTTTCCCTAATGAA
GTGGGAGCCAGAATACTAACGTCGGAATCGCAATTAACGATAACCAAAGAGAAGAAAGAA
GAACTCCAGGATTGCAAAATTTCTCCTTTGATGGTTGCATACATGTTAGAGAGAGAACTT
GTCCGCAAAACGAGATTTCTCCCAGTTGCTGGTGGAACAAGCAGTGTGTACATTGAAGTG
TTGCATTTGACGCAGGGAACATGCTGGGAACAGATGTACACTCCAGGTGGAGAAGTGAGG
AATGATGATGTTGATCAAAGCCTAATTATTGCTGCTAGGAACATAGTGAGAAGAGCTGCA
GTATCAGCAGATCCACTAGCATCTTTATTGGAAATGTGCCACAGCACACAGATTGGTGGA
ACAAGGATGGTGGACATTCTTAGGCAGAACCCAACAGAAGAGCAAGCTGTGGATATATGC
AAGGCTGCAATGGGACTGAGAATCAGCTCATCCTTCAGTTTTGGCGGGTTCACATTTAAG
AGAACAAGCGGATCATCAGTCAAGAGAGAGGAAGAAGTGCTTACGGGCAATCTTCAAACA
TTGAAGATAAAGGTGCATGAGGGATATGAAGAGTTCACAATGGTTGGGAAAAGGGCAACA
GCTATACTCAGAAAAGCAACCAGGAGATTGATTCAGCTGATAGTGAGTGGAAGAGACGAA
CAGTCGATAGCCGAAGCAATAATTGTGGCCATGGTATTCTCACAAGAAGATTGTATGATA
AAAGCAGTTAGAGGTGATCTGAATTTCGTTAATAGAGCGAATCAGCGGTTGAATCCTATG
CATCAACTTTTGAGACATTTTCAGAAGGATGCGAAAGTGCTTTTTCAAAATTGGGGAATT
GAACCTATCGACAATGTGATGGGAATGATTGGGATATTACCCGACATGACTCCAAGCACC
GAGATGTCAATGAGAGGAGTGAGAGTCAGCAAAATGGGTGTAGATGAATACTCCAACGCG
GAGAGGGTAGTGGTGAGCATTGACCGTTTTTTGAGAGTCCGGGACCAACGAGGAAATGTA
CTACTGTCTCCAGAGGAGGTCAGTGAAACACAGGGAACAGAGAAACTGACAATAACTTAC
TCATCGTCAATGATGTGGGAGATTAATGGCCCTGAGTCAGTGTTGGTCAATACCTATCAG
TGGATCATCAGAAACTGGGAGACTGTTAAAATTCAGTGGTCTCAGAATCCTACAATGCTA
TACAATAAAATGGAATTTGGGCCATTTCAGTCTCTAGTTCCTAAGGCCATTAGAGGCCAA
TACAGTGGGTTTGTTAGAACTCTGTTCCAACAAATGAGGGATGTGCTTGGGACTTTTGAC
ACCACCCAGATAATAAAACTTCTTCCCTTTGCAGCCGCTCCACCAAAGCAAAGTAGAATG
CAATTCTCCTCATTGACTGTGAATGTGAGGGGATCAGGAATGAGAATACTTGTAAGGGGT
AATTCTCCAGTATTCAATTACAACAAGACCACTAAGAGACTCACAGTTCTCGGAAAGGAT
GCTGGCACTTTAACTGAAGACCCAGATGAAGGCACAGCTGGAGTGGAGTCCGCTGTTCTA
AGGGGATTCCTCATTCTGGGCAAAGAAGATAGGAGATATGGGCCAGCATTAAGCATCAAT
GAACTGAGCAACCTTGCGAAAGGGGAAAAGGCTAATGTGCTAATTGGACAAGGGGACGTA
GTGTTGGTAATGAAACGAAAACGGGACTCTAGCATACTTACTGACAGCCAGACAGCGACC
AAAAGAATTCGGATGGCCATCAATTAGTGTCGAATAA-------------

#A/equine/Prague/1/1956(H7N7)
AGCAAAAGCAGGTCAAATATATTCAATATGGAGAGAATAAAAGAACTAAGAGATTTGATG
TCACAATCCCGCACTCGCGAGATACTAACAACAACCACCGTGGACCACATGGCCATAATT
AAAAGGTACACATCAGGAAGACAAGAAAAGAACCCAGCATTAAGAATGAAATGGATGATG
GCAATGAAATACCCAATCACAGCGGACAAAAGAATAATGGAGATGATCCCTGAAAGAAAT
GAACAAGGACAGACTCTCTGGAGCAAAACAAATGATGCCGGATCAGATAGAATAATGGTC
TCACCTCTAGCAGTGACATGGTGGAATAGAAATGGGCCAACAGCAGTAACAACCCATTAC
CCAAAGGTTTACAAAACTTATTTTGAAAAAGTTGAAAGATTAAAAAATGGGACTTTTGGC
CCTGTTCATTTTCGAAACCAGATTAAAATACGCCGTAGAGTAGACACAAATCCTGGTCAT
GCAGACCTTAGTGCCAAAGAGGCACAAGATGTCATAATGGAAGTTGTGTTCCCTAATGAA
GTGGGAGCCCAATTACTAACCTCAGAATCACAACTAAAAATAACTCAAGAAAAAAAGGAA
GAACTTCAAGACTGCAAGATAGCACCATTAATGGTGGCATACATGTTGGAAAGAGAATTA
GTCCGAAAAACCAGATTTCTCCCTGTAGCCGGTGGAACAAGCAGTGTGTATATCGAAGTC
TTGCACTTGACCCAGGGAACATGCTGGGAACAGATGTACGCCCCGGGTGGAGAAGTAAGA
AATGATGATATTGACCAGAGCTTAATAATTGCTGCAAGAAATATTGTTAGAAGAGCTACA
GTGTCAACAGACCCACTGGCATCGCTATTGGAGATGTGTCACAGCACACAAATTGGTGGA
ATAAGAATGGTAGACATTTTAAAACAAAACCCAACTGAAGAACAAGCTGTGGACATATGC
AAGGCAGCAATGGGTCTAAAAATAAGTTCATCCTTCAGTTTCGGTGGATTTACCTTCAAA
AGAACCAGTGGAACATCTGTCAGAAGGGAAGAGGAAATACTTACAGGCAACCTTCAAACA
TTAAAAATACAAATACATGAAGGATATGAAGAATTTACGATAGTTGGGAAGAGAGCAACA
GCTATTCTCCGAAAGGCAACCCAAAGGTTAGTCCAATTAATAATAAGTGGAAAAGATGAG
CAATCAATTGCTGAAGCAATCATTGTAGCAATGGTATTCTCACAAGAAGACTGTATGATA
AAGGCTGTGAGAGGAGATCTGAACTTTATGAATAGAGCAAACCAACGATTGAACCCCATG
CACCAACTCTTAAGGCATTTCCAAAAAGATGCTAAGATATTATTCCAAAATTGGGGAATT
GAACCAATTGACAATATAATGGGAATGACTGGAATATTACCTGATATGACCCCTAGCACA
GAAATGTCGTTGAGAGGAATAAGGATCAGCAAAACAGGAGTGGATGAATATTCTAGTACA
GAAAGAATAGTAGTAAGCATAGACCGTTTTTTAAGGGTCAGAGATCAACGCGGAAATGTA
TTACTATCTCCCGAGGAAGTTAGTGAAACACAAGGAACAGAAAAATTAACAATAACATAT
TCCTCATCAATGATGTGGGAAATTAACGGCCCTGAATCAATACTAGTCAATACATACCAA
TGGATCATTAAGAATTGGGAAACAGTGAAAATCCAGTGGTCACAAGACCCCACAATACTA
TATAATAAAATAGAATTTGAACCCTTTCAGTCATTAATTCCAAAAGCCGCAAGAGCCCAA
TATAGTGGGTTTGTGAGAACTCTGTTTCAGCAGATGCGAGATGTACTTGGAACTTTTGAC
ACAGTTCAAATAATAAAGTTATTACCCTTTGCAGCGGCTCCACCAGAACAAAGCCGAATA
CAGTTTTCTTCTTTAACAGTAAATGTGAGGGGATCAGGAATGAGAATTCTTATAAGGGGT
AATTCCCCAGTATTTAATTATAACAAAACCACTAAACGTCTTACAGTTCTTGGGAAAGAT
GCAGGTGCATTAATGAATGACCCTGATGAAGGAACAACTGGGATAGAATCTGCAGTTCTA
AGAGGATTTCTAATTCTAGGCAAAGAAAATAAAAGATACGGACCAGCATTAAGCATCAGT
GAGCTAGGCAACCTTGCAAAAGGGGAGAAGGCAAATGTGTTAATAGGACAAGGAGATGTA
GTGTTAGTAATGAAACGGAAACGGGACTCTAGCATACTTACTGACAGTCAGACAGCGACC
AAAAGAATTCGAATGGCCACCAATTAGTGTAAAACTGTTCAAAAACGACC

#A/duck/England/1956(H11N6)
AGCGAAAGCAGGTCAAATATATTCAATATGGAGAGAATAAAAGAATTAAGAGATCTAATG
TCGCAGTCTCGCACTCGCGAGATACTAACAAAAACCACTGTGGACCATATGGCCATAATC
AAGAAATACACATCAGGAAGACAAGAGAAGAACCCTGCTCTCAGAATGAAATGGATGATG
GCAATGAAATATCCAATCACAGCAGACAAGAGAATAATGGAGATGATTCCTGAGAGAAAT
GAACAAGGGCAGACGCTTTGGAGTAAGACAAATGATGCTGGATCGGACAGGGTGATGGTG
TCACCCCTAGCTGTAACATGGTGGAACAGAAATGGACCGACAACAAGTACAGTCCATTAT
CCAAAGGTTTACAAAACATACTTTGAAAAGGTTGAAAGGTTAAAGCATGGAACCTTCGGT
CCCGTTCATTTCCGAAACCAAGTTAAAATACGCCGCCGGGTTGACATAAACCCGGGCCAT
GCAGATCTCAGTGCTAAAGAAGCACAAGATGTTATCATGGAGGTCGTTTTCCCAAATGAA
GTGGGAGCTAGAATATTGACATCAGAGTCACAATTGACAATAACAAAGGAGAAGAAAGAG
GAGCTCCAGGATTGTAAGATTGCTCCTTTAATGGTGGCATACATGTTGGAAAGAGAACTG
GTTCGCAAAACCAGATTCCTACCGGTAGCGGGTGGAACAAGCAGTGTGTACATTGAAGTA
TTGCATTTGACTCAAGGAACCTGCTGGGAACAGATGTACACTCCAGGTGGAGAAGTGAGA
AATGATGATGTTGACCAGAGTTTGATCGTTGCTGCCAGAAACATTGTTAGGAGAGCAACA
GTATCGGCAGATCCACTGGCATCACTATTGGAGATGTGCCATAGCACACAAATTGGTGGG
GTAAGGATGGTGGACATCCTTAGACAAAATCCAACGGAGGAGCAAGCTGTGGATATATGC
AAAGCAGCAATGGGTCTGAGGATCAGCTCATCCTTTAGCTTTGGAGGCTTCACTTTCAAA
AGAACAAGTGGGTCATCTGTCAAAAGGGAAGAAGAAGTGCTCACAGGCAACCTCCAAACA
TTGAAAATAAGAGTACATGAGGGGTATGAGGAATTCACAATGGTTGGGCGGAGAGCAACA
GCTATCCTAAGGAAAGCAACTAGAAGGCTGATTCAGCTGATAGTAAGTGGAAGAGATGAA
CAGTCAATCGCTGAGGCGATCATTGTAGCAATGGTGTTCTCACAAGAGGATTGCATGATA
AAGGCAGTCCGAGGTGATCTAAATTTCGTAAACAGAGCGAACCAACGACTGAATCCCATG
CATCAACTCCTGAGGCATTTCCAAAAGGATGCAAAAGTGCTGTTTCAAAACTGGGGAATT
GAACCCATTGACAATGTCATGGGGATGATCGGAATATTACCTGACATGACTCCAAGCACA
GAGATGTCACTGAGGGGAGTGAGGGTTAGTAAAATGGGTGTGGATGAATATTCCAGCACT
GAGAGAGTGGTTGTGAGTATTGACCGCTTCTTAAGAGTTCGAGATCAGCGAGGGAATGTA
CTCTTATCTCCCGAAGAGGTTAGTGAAACACAGGGAACAGAGAAATTGACAATAACATAT
TCATCATCAATGATGTGGGAGATCAACGGTCCTGAGTCAGTGCTTGTTAACACCTATCAA
TGGATCATCAGAAATTGGGAGACTGTGAAGATTCAATGGTCCCAAGACCCTACAGTGCTA
TACAATAAGATGGAATTTGAGCCATTTCAATCCTTGGTACCTAAAGCTGCCAGAGGCCAA
TACAGTGGATTTGTGAGGACACTATTCCAACAAATGCGTGATGTGCTGGGGACATTTGAT
ACTGTCCAAATAATAAAGCTGCTACCATTTGCAGCAGCCCCACCGGAGCAGAGTAGAATG
CAGTTCTCTTCTCTAACTGTGAATGTAAGAGGCTCAGGAATGAGAATACTCGTAAGGGGT
AACTCCCCCGTGTTTAACTACAATAAGGCAACCAAAAGGCTTACAGTCCTCGGAAAGGAC
GCAGGTGCATTAACAGAAGACCCAGATGAGGGAACAGCTGGAGTGGAATCTGCGGTATTG
AGAGGGTTTCTAATTCTAGGCAAGGAAGACAAGAGATATGGACCAGCATTGAGCATCAAT
GAACTGAGCAATCTTGCGAAAGGGGAGAAAGCTAACGTATTGATAGGGCAAGGAGACGTG
GTGTTGGTAATGAAACGGAAACGGGACTCTAGCATACTTACTGACAGCCAGACAGCGACC
AAAAGGATTCGGATGGCCATCAATTAGTGTCGAATTGTTTAAAAACGACC

#A/Guiyang/1/1957(H2N2)
-------------------------ATATGGAAAGAATAAAAGAACTACGGAATCTGATG
TCGCAGTCTCGCACTCGCGAGATACTAACAAAAACCACAGTGGACCATATGGCCATAATT
AAGAAGTACACATCAGGGAGACAGGAAAAGAACCCGTCACTTAGGATGAAATGGATGATG
GCAATGAAATATCCGATTACAGCTGACAAGAGGATAACAGAAATGATTCCTGAGAGAAAT
GAGCAAGGGCAAACTCTATGGAGTAAAATGAATGATGCCGGATCGGATCGAGTGATGGTA
TCACCTCTGGCTGTGACATGGTGGAATAGAAATGGACCAATGACAAGTACGGTTCATTAT
CCAAAAATCTACAAAACTTATTTTGAGAAAGTCGAAAGGTTAAAACATGGAACCTTTGGC
CCTGTCCATTTTAGAAACCAAGTCAAAATACGCCGAAGAGTTGACATAAATCCTGGTCAT
GCAGACCTCAGTGCCAAGGAGGCACAGGATGTAATCATGGAAGTTGTTTTCCCTAACGAA
GTGGGGGCCAGGATACTAACGTCGGAATCGCAATTAACAATAACCAAAGAGAAAAAAGAA
GAACTCCAGGATTGCAAAATTTCTCCTTTGATGGTTGCGTACATGTTAGAGAGAGAACTT
GTCCGAAAAACGAGATTTCTCCCAGTTGCTGGTGGAACAAGCAGTGTGTACATTGAAGTG
TTGCACTTGACTCAAGGAACATGCTGGGAACAGATGTACACTCCAGGTGGAGAAGTGAGG
AATGATGATGTTGATCAAAGTCTAATTATTGCAGCCAGGAACATAGTGAGAAGAGCAGCA
GTATCAGCAGATCCACTAGCATCTTTATTGGAGATGTGCCACAGCACACAGATTGGCGGG
ACAAGGATGGTGGACATTCTTAGGCAGAACCCAACGGAAGAGCAAGCTGTGGATATATGC
AAGGCTGCAATGGGACTGAGAATCAGCTCATCCTTCAGTTTTGGCGGGTTCACATTTAAG
AGAACAAGCGGATCATCAGTCAAGAGAGAGGAAGAAGTGCTTACGGGCAATCTTCAAACA
TTGAAAATAAGGGTGCATGAGGGATACGAGGAGTTCACAATGGTTGGGAAAAGGGCAACA
GCTATACTCAGAAAAGAAACCAGGAGATTGATTCAGCTGATAGTGAGTGGAAGAGACGAA
CAGTCGATAGCCGAAGCAATAATTGTGGCCATGGTATTTTCACAAGAAGATTGTATGATA
AAAGCAGTTAGAGGTGATCTGAATTTCGTTAATAGGGCAAATCAGCGATTGAATCCCATG
CATCAACTTTTAAGACATTTTCAGAAGGATGCGAAAGTGCTTTTTCAAAATTGGGGAATT
GAACATATCGACAATGTGATGGGAATGATTGGGGTATTACCAGACATGACTCCAAGCACA
GAGATGTCAATGAGAGGGGTAAGAGTCAGCAAAATGGGCGTAGATGAATACTCCAGCGCG
GAGAGAGTAGTGGTGAGCATTGACCGGTTTTTGAGAGTTCGAGACCAACGAGGAAATGTA
CTACTATCTCCTGAGGAGGTCAGTGAAACACAGGGAACAGAGAAACTGACAATAACTTAC
TCATCGTCAATGATGTGGGAGATTAATGGCCCTGAGTCAGTGTTGGTCAATACCTATCAG
TGGATCATCAGAAACTGGGAAACTGTTAAAATTCAGTGGTCTCAGAATCCTACAATGCTA
TACAATAAAATGGAATTTGAGCCATTTCAGTCTTTAGTTCCTAAGGCCATTAGAGGCCAA
TACAGTGGGTTTGTTAGGACTCTATTCCAACAAATGAGGGATGTACTTGGGACATTTGAT
ACCACCCAGATAATAAAACTTCTTCCCTTTGCAGCCGCCCCACCAAAGCAAAGTAGAATG
CAGTTCTCTTCATTGACTGTGAATGTGAGGGGATCAGGAATGAGAATACTTGTAAGGGGC
AATTCTCCTGTATTCAACTACAACAAGACCACTAAGAGACTAACAATTCTCGGAAAGGAT
GCTGGCACTTTAACTGAAGACCCAGATGAAGGCACATCTGGAGTGGAGTCCGCTGTTCTG
AGAGGATTCCTCATTCTGGGCAAAGAAGATAGGAGATATGGACCAGCATTAAGCATCAAT
GAACTGAGTAACCTTGCGAAAGGAGAAAAGGCTAATGTACTAATTGGGCAAGGAGACGTG
GTGTTGGTAATGAAACGAAAACGGGACTCTAGCATACTTACTGACAGCCAGACAGCGACC
AAAAGAATTCGGATGGCCATCAATTAATGTTGAATAGTTTAAAAA-----

#A/Japan/305/57(H2N2)
---------------------------ATGGAAAGAATAAAAGAACTACGGAATCTGATG
TCGCAGTCTCGCACTCGCGAGATACTAACAAAAACCACAGTGGACCATATGGCCATAATT
AAGAAGTACACATCAGGGAGACAGGAAAAGAACCCGTCACTTAGAATGAAATGGATGATG
GCAATGAAATATCCGATTACAGCTGACAAGAGGATAACAGAAATGATTCCTGAGAGAAAT
GAGCAAGGGCAAACTCTATGGAGTAAAATGAGTGATGCCGGATCGGATCGAGTAATGGTA
TCACCTCTGGCTGTGACATGGTGGAATAGAAATGGACCAATGACAAGTACGGTTCATTAT
CCAAAAATCTACAAAACTTATTTTGAGAAAGTCGAAAGGTTAAAACATGGAACCTTTGGC
CCTGTCCATTTTAGAAACCAAGTCAAAATACGCCGAAGAGTTGACATAAATCCTGGTCAT
GCAGACCTCAGTGCCAAGGAGGCACAGGATGTAATCATGGAAGTTGTTTTCCCTAACGAA
GTGGGGGCCAGGATACTAACGTCGGAATCGCAATTAACAATAACCAAAGAGAAAAAAGAA
GAACTCCAGGATTGCAAAATTTCTCCTTTGATGGTTGCGTACATGTTAGAGAGAGAACTT
GTCCGAAAAACGAGATTTCTCCCAGTTGCTGGTGGAACAAGCAGTGTGTACATTGAAGTG
TTGCACTTGACTCAAGGAACATGCTGGGAACAGATGTACACTCCAGGTGGAGAAGTGAGG
AATGATGATGTTGATCAAAGTCTAATTATTGCAGCCAGGAACATAGTGAGAAGAGCAGCA
GTATCAGCAGATCCACTAGCATCTTTATTGGAGATGTGCCACAGCACACAGATTGGCGGG
ACAAGGATGGTGGACATTCTTAGGCAGAACCCAACGGAAGAGCAAGCTGTGGATATATGC
AAGGCTGCAATGGGACTGAGAATCAGCTCATCCTTCAGTTTTGGCGGGTTCACATTTAAG
AGAACAAGCGGATCATCAGTCAAGAGAGAGGAAGAAGTGCTTACGGGCAATCTTCAAACA
TTGAAAATAAGGGTGCATGAGGGATACGAGGAGTTCACAATGGTTGGGAAAAGGGCAACA
GCTATACTCAGAAAAACAACCAGGAGATTGATTCAGCTGATAGTGAGTGGAAGAGACGAA
CAGTCGATAGCCGAAGCAATAATTGTGGCCATGGTATTTTCACAAGAAGATTGTATGATA
AAAGCAGTTAGAGGTGATCTGAATTTCGTTAATAGGGCAAATCAGCGATTGAATCCCATG
CATCAACTTTTAAGACATTTTCAGAAGGATGCGAAAGTGCTTTTTCAAAATTGGGGAATT
GAACATATCGACAATGTGATGGGAATGATTGGGGTATTACCAGACATGACTCCAAGCACA
GAGATGTCAATGAGAGGGGTAAGAGTCAGCAAAATGGGCGTAGATGAATACTCCAGCGCG
GAGAGAGTAGTGGTGAGCATTGACCGGTTTTTGAGAGTTCGAGACCAACGAGGAAATGTA
CTACTATCTCCTGAGGAGGTCAGTGAAACACAGGGAACAGAGAAACTGACAATAACTTAC
TCATCGTCAATGATGTGGGAGATTAATGGCCCTGAGTCAGTGTTGGTCAATACCTATCAG
TGGATCATCAGAAACTGGGAAACTGTTAAAATTCAGTGGTCTCAGAATCCTACAATGCTA
TACAATAAAATGGAATTTGAGCCATTTCAGTCTTTAGTTCCTAAGGCCATTAGAGGCCAA
TACAGTGGGTTTGTTAGGACTCTATTCCAACAAATGAGGGATGTACTTGGGACATTTGAT
ACCACCCAGATAATAAAACTTCTTCCCTTTGCAGCCGCCCCACCAAAGCAAAGTAGAATG
CAGTTCTCTTCATTGACTGTGAATGTGAGGGGATCAGGAATGAGAATACTTGTAAGGGGC
AATTCTCCTGTATTCAACTACAACAAGACCACTAAGAGACTAACAATTCTCGGAAAGGAT
GCTGGCACTTTAACTGAAGACCCAGATGAAGGCACATCTGGAGTGGAGTCCGCTGTTCTG
AGAGGATTCCTCATTCTGGGCAAAGAAGATAGGAGATATGGACCAGCATTAAGCATCAAT
GAACTGAGTAACCTTGCGAAAGGAGAAAAGGCTAATGTACTAATTGGGCAAGGAGACGTG
GTGTTGGTAATGAAACGAAAACGGGACTCTAGCATACTTACTGACAGCCAGACAGCGACC
AAAAGAATTCGGATGGCCATCAATTAA-----------------------

#A/swine/Wisconsin/1/1957(H1N1)
--------------------------TATGGAGAGAATAAAAGAACTAAGAGATCTGATG
TCACAGTCTCGCACTCGCGAGATACTCACAAGGACCACCGTGGACCATATGGCCATAATC
AAGAAATACACATCGGGAAGGCAAGAGAAAAACCCCGCATTGAGAATGAAATGGATGATG
GCAATGAAATATCCAATTACAGCAGACAAGAGAATAATTGAGACAATCCCCGAGAGAAAT
GAGCAAGGACAAACCCTATGGAGTAGAACGAGCGATGCCGGATCAGACCGGGTGATGGTA
TCACCTCTGGCTGTAACATGGTGGAATAGGAATGGGCCAACGACAAGCACAGTTCACTAC
CCAAAAGTTTATAGAACTTACTTTGAGAAAGTCGAAAGGTTAAAACATGGAACTTTTGGT
CCTGTCCATTTCAGAAACCAAGTCAAAATACGCCGAAGGGTTGACATAAATCCAGGTCAT
GCAGACCTCAGTGCCAAAGAAGCACAAGATGTTATAATGGAAGTTGTTTTCCCAAATGAA
GTGGGAGCCAGAATATTGACATCGGAATCACAGCTAATGATTACTAAAGAAAAGAAAGAA
GAACTCCAGGAGTGCAAAATTTCTCCTTTGATGGTAGCATACATGTTGGAGAGGGAACTT
GTTCGGAAAACAAGGTTCCTCCCAGTGGCTGGTGGAACAAGCAGTGTGTACATTGAGGTG
TTGCATTTAACTCAGGGAACGTGCTGGGAACAGCTATACACTCCAGGAGGAGAAGTAAGA
AACGATGATGTTGATCAAAGTTTAATTATCGCTGCTAGGAGCATAGTGAGAAGAGCTACA
GTATCTGCAGATCCACTGGCATCTCTGTTGGAAATGTGTCACAGCACACAGATTGGTGGA
ATAAGAATGGTGGACATCCTCAGGCAGAACCCGACAGAGGAACAGGCCGTGGATATATGC
AAGGCAGCAATGGGTCTGAGAATCAGCTCATCCTTTAGTTTTGGCGGGTTCACATTTAAA
AGAACAAGTGGCTCATCAACCAAGAAGGAGGAGGAAGTACTTACGGGCAATCTCCAAACA
TTGAAGATAAGAGTGCATGAGGGGTATGAAGAATTCACAATGGTTGGGAAGAGGGCAACA
GCTATACTCAGAAAAGCAACTAGGAGATTGGTTCAACTAATAGTGAGTGGAAGAGATGAA
CAGTCGATTGCTGGGGCAATAATCGTGGCCATGGTGTTTTCACAGGAGGATTGTATGATA
AAGGCAGTTAGGGGTGATCTGAATTTCGTCAATAGGGCGAACCAACGGTTGAATCCCATG
CACCAACTATTAAGGCATTTTCAAAAGGATGCTAAAGTGCTTTTTCAAAATTGGGGAATT
GAACCCATAGACAATGTAATGGGAATGGTTGGGATACTACCCGACTTAATCCCAAGCACT
GAGATGTCAATGAGGGGAGTGAGAATCAGCAAGATGGGAGTGGATGAGTACTCCAGTACG
GAGAGGGTGGTGGTAAGCATTGATCGCTTTTTAAGAGTAAGAGACCAACAAGGGAACGTG
CTATTGTCTCCTGAAGAGGTCAGCGAAACACAGGGGACTGAAAAGTTGACGATAACTTAT
TCATCGTCAATGATGTGGGAGGTTAATGGCCCTGAATCAGTGTTGGTGAATACCTATCAG
TGGATCATCAGAAACTGGGAAACTGTTAAAATTCAGTGGTCGCAGGACCCTACAATGCTA
TACAATAAAATGGAATTTGAACCATTCCAGTCTTTGGTTCCTAAGGCTGCAAGAGGTCAA
TACAGTGGGTTTGTGAGAACCCTATTCCAACAAATGAGGGATGTGCTTGGAACATTTGAT
ACTGTTCAGATAATAAAACTTCTCCCCTTTGCAGCTGCTCCACCAAAACAAAGTAGAATG
CAGTTTTCTTCTCTAACCGTGAATGTAAGAGGATCAGGAATGAGAATACTTATAAGAGGC
AATTCTCCTGTGTTCAATTACAACAAGGGCACCAAGAGACTCACAGTTCTAGGAAAGGAT
GCAGGTGCTTTAACTGAAGACCCAGACGAAGGAACAACTGGAGTGGAGTCTGCTGTTTTG
AGAGGATTCCTCATTTTGGGCAGAGAAGACAGGAGATATGGGCCAGCATTAAGCATCAAT
GAATTGAGCAGTCTTGCAAAAGGAGAGAAGGCTAATGTACTGATTGGGCAAGGAGACGTA
GTGTTGGTAATGAAACGGAAACGGGACTCAAGCATACTTACTGACAGCCAGACAGCGACC
AAAAGAATTCGAATGGCCATCAATTAGTGTTAAATAGT------------

#A/chicken/Scotland/1959(H5N1)
AGCGAAAGCAGGTCAAATATATTCAATATGGAGAGAATAAAAGAATTAAGAGATCTAATG
TCGCAGTCTCGCACTCGCGAGATACTAACAAAGACCACTGTGGACCATATGGCCATAATC
AAGAAATACACATCAGGGAGACAAGAGAAGAACCCTGCTCTCAGAATGAAATGGATGATG
GCAATGAAATACCCAATCACAGCAGACAAGAGAATAATGGAGATGATTCCTGAAAGAAAT
GAACAAGGGCAGGCGCTTTGGAGCAAGACAAATGATGCTGGATCAGACAGGGTGATGGTG
TCACCCCTAGCTGTAACCTGGTGGAACAGAAATGGACCGACAACAAGTACAGTCCATTAT
CCAAAGGTTTACAAAACATACTTTGAAAAGGTTGAAAGGTTGAAGCATGGAACTTTCGGT
CCCGTTCATTTCCGAAACCAAGTTAAAATACGCCGCCGGGTTGACATAAACCCGGGCCAT
GCAGATCTCAGTGCTAAAGAAGCACAAGATGTTATCATGGAAGTCGTTTTCCCGAATGAA
GTGGGAGCTAGAATATTGACATCAGAGTCACAATTGACAATAACAAAAGAGAAGAAGGAA
GAGCTCCAGGATTGTAAGATTGCTCCTTTAATGGTGGCATACATATTGGAAAGAGAACTG
GTTCGCAAAACCAGATTCCTACCGGTAGCGGGTGGAACAAGCAGTGTGTACATTGAAGTA
TTGCATTTGACTCAAGGAACCTGCTGGGAACAGATGTACACCCCAGGTGGAGAAGTGAGA
AATGATGATGTTGACCAGAGTTTGATCATTGCTGCCAGAAACATTGTTAGGAGAGCAACA
GTATCGGCAGATCCACTGGCATCACTATTGGAGATGTGCCATAGCACACAAATTGGTGGG
ATAAGGATGGTGGACATCCTTAGACAAAATCCAACAGAAGAGCAAGCCGTGGATATATGC
AAAGCAGCAATGGGTCTGAGGATCAGCTCATCCTTTAGCTTTGGAGGCTTCACTTTCAAA
AGAACAAGTGGATCATCTGTCAAAAGAGAAGAAGAAGTGCTTACAGGCAACCTCCAAACA
TTGAAAATAAGAGTACATGAGGGGTATGAGGAATTCACAATGGTTGGGCGGAGAGCAACA
GCTATCTTAAGGAAAGCAACTAGAAGGCTGATTCAGCTGATAGTAAGTGGAAGAGATGAA
CAGTCAATCGCTGAAGCGATCATTGTAGCAATGGTGTTCTCACAAGAGGATTGCATGATA
AAGGCAGTTCGAGGTGATCTGAATTTCGTAAACAGAGCGAACCAACGGCTGAACCCCATG
CATCAACTCCTGAGGCACTTCCAAAAGGATGCAAAAGTGCTGTTTCAAAACTGGGGAATT
GAACCCATTGACAATGTCATGGGGATGATCGGAATATTACCTGACATGACTCCAAGCACA
GAGATGTCACTGAGAGGAGTAAGGGTTAGTAAAATGGGAGTGGATGAATATTCCAGCACT
GAGAGAGTGGTTGTGAGTATTGACCGCTTCTTAAGGGTTCGAGATCAGAGAGGAAATGTA
CTCTTATCTCCTGAAGAGGTTAGTGAAACACAGGGAACAGAGAAATTGACAATAACATAT
TCATCATCAATGATGTGGGAGATCAACGGTCCTGAGTCAGTGCTTGTTAACACCTATCAA
TGGATCATCAGAAATTGGGAGGCTGTAAAGATTCAATGGTCCCAAGACCCTACAATGCTA
TACAATAAAATGGAGTTTGAGCCATTTCAATCCTTGGTACCTAAAGCTACCAGAGGCCAA
TACAGTGGATTTGTGAGAACACTATTCCAACAAATGCGTGATGTGCTGGGGACATTTGAC
ACTGTCCAAATAATAAAGCTGCTACCATTTGCAGCAGCCCCACCGGAGCAGAGTAGAATG
CAGTTCTCTTCTCTAACTGTGAATGTAAGAGGCTCAGGAATGAGAATACTCGTAAGGGGT
AATTCCCCCGTGTTTAACTATAATAAGGCAACCAAAAGGCTTACAGTCCTCGGAAAGGAC
GCAGGTGCATTAACAGAAGACCCAGATGAGGGAACAGCTGGAGTGGAATCTGCGGTACTG
AGAGGATTTCTAATTCTAGGCAAGGAGGACAAGAGATATGGACCAGCATTGAGCATCAAT
GAACTGAGCAATCTTGCGAAAGGGGAGAAAGCTAACGTGTTGATAGGGCAAGGAGACGTG
GTGTTGGTAATGAAACGGAAACGGGACTCTAGCATACTTACTGACAGCCAGACAGCGACC
AAAAGGATTCGGATGGCCATCAATTAGTGTCGAATTGTTTAAAAACGACC

#A/Panama/1/61(H2N2)
---------------------------ATGGAAAGAATAAAAGAACTACGGAATCTGATG
TCGCAGTCTCGCACTCGCGAGATACTAACAAAAACCACAGTGGACCATATGGCCATAATT
AAGAAGTACACATCAGGGAGACAGGAAAAGAACCCGTCACTTAGGATGAAATGGATGATG
GCAATGAAATATCCGATTACAGCTGACAAGAGGATAACAGAAATGATTCCTGAGAGAAAT
GAGCAAGGGCAAACTCTATGGAGTAAAATGAGTGATGCCGGATCAGATCGAGTGATGGTG
TCACCTTTGGCTGTGACATGGTGGAATAGAAATGGACCAATGACAAGTACGGTTCATTAT
CCAAAAATCTACAAAACTTATTTTGAGAAAGTCGAAAGGTTAAAACATGGAACCTTTGGC
CCTGTCCATTTTAGAAACCAAGTCAAAATACGCCGAAGAGTTGACATAAACCCTGGTCAT
GCAGACCTCAGTGCCAAGGAGGCACAAGATGTAATCATGGAAGTTGTTTTCCCCAACGAA
GTGGGGGCCAGGATACTAACGTCGGAATCACAATTAACAATAACCAAAGAGAAAAAAGAA
GAACTCCAGGATTGCAAAATTTCTCCTTTGATGGTTGCATACATGTTAGAGAGAGAACTT
GTCCGAAAAACGAGATTTCTCCCAGTTGCTGGTGGAACAAGCAGTGTGTACATTGAAGTG
TTACACTTGACTCAAGGAACATGTTGGGAACAGATGTACACTCCAGGTGGAGAAGTGAGG
AATGATGATGTTGATCAAAGTCTAATTATTGCAGCCAGGAACATAGTGAGAAGAGCAGCA
GTATCAGCAGATCCACTAGCATCTTTATTGGAGATGTGCCACAGCACACAGATTGGCGGG
ACAAGAATGGTGGACATTCTTAGGCAGAACCCAACGGAAGAACAAGCTGTGGATATATGC
AAGGCTGCAATGGGACTGAGAATCAGCTCATCCTTCAGTTTTGGCGGGTTCACATTTAAG
AGAACAAGCGGATCATCAATCAAGAGAGAGGAAGAAGTGCTTACAGGCAATCTTCAAACA
TTGAAAATAAGGGTGCATGAGGGATACGAGGAGTTCACTATGGTGGGGAAAAGGGCAACA
GCTATACTCAGAAAAGCAACCAGGAGATTGGTTCAGCTGATAGTGAGTGGAAGAGACGAA
CAGTCAATAGCCGAAGCAATAATTGTAGCCATGGTATTTTCACAAGAAGATTGTATGATA
AAAGCAGTTAGAGGTGATCTGAATTTCGTTAATAGGGCAAATCAGCGATTGAATCCCATG
CATCAACTTTTAAGACATTTTCAGAAAGATGCGAAAGTGCTTTTTCAAAATTGGGGAATT
GAACATATCGACAATGTGATGGGAATGATTGGAGTATTACCAGACATGACTCCAAGCACA
GAGATGTCAATGAGAGGGATAAGAGTCAGCAAAATGGGCGTGGATGAATACTCCAGCACA
GAGAGGGTAGTGGTGAGCATTGACCGGTTTTTGAGAGTTCGAGACCAACGAGGAAATGTA
CTACTATCTCCTGAGGAGGTCAGTGAAACACAGGGGACAGAGAAACTGACAATAACTTAC
TCATCGTCAATGATGTGGGAGATTAATGGCCCTGAGTCAGTGTTGGTCAATACCTATCAG
TGGATCATCAGAAACTGGGAAACTGTTAAAATTCAATGGTCTCAGAATCCTACAATGCTA
TACAATAAAATGGAATTTGAGCCATTTCAGTCTTTAGTTCCTAAGGCCATTAGAGGCCAA
TACAGTGGATTTGTTAGGACTCTATTCCAACAAATGAGGGATGTACTTGGGACATTTGAT
ACCACCCAGATAATAAAGCTTCTTCCCTTTGCAGCCGCCCCACCAAAGCAAAGTAGAATG
CAGTTCTCTTCATTGACTGTGAATGTGAGAGGATCAGGGATGAGAATACTTGTAAGGGGC
AATTCTCCTGTATTCAACTACAACAAGACCACTAAGAGACTAACAATTCTCGGAAAGGAT
GCTGGCACTTTAACTGAAGACCCAGATGAAGGCACATCTGGAGTGGAGTCCGCTGTTCTG
AGAGGATTCCTCATTCTGGGCAAAGAAGATAGAAGATATGGACCAGCATTAAGCATCAAT
GAACTGAGTAACCTTGCAAAAGGAGAAAAGGCTAATGTACTAATTGGGCAAGGAGACGTT
GTGTTGGTAATGAAACGAAAACGGGACTCTAGCATACTTACTGACAGCCAGACAGCGACC
AAAAGAATTCGGATGGCCATCAATTAA-----------------------

#A/tern/South_Africa/1961(H5N3)
AGCGAAAGCAGGTCAAATATATTCAATATGGAGAGAATAAAAGAACTAAGAGATTTAATG
TCACAGTCTCGCACTCGCGAGATACTAACAAAAACCACTGTGGACCATATGGCCATAATC
AAGAAGTACACATCAGGAAGACAGGAGAAGAACCCTGCCCTCAGGATGAAATGGATGATG
GCAATGAAATACCCAATAACGGCAGACAAGAGGGTAATGGAAATGATTCCTGAAAGAAAT
GAACAAGGGCAAACGCTTTGGAGCAAGACGAATGACGCAGGGTCGGACAGGGTGATGGTA
TCACCTCTAGCTGTAACATGGTGGAATAGGAATGGACCTACAACAAGTACAGTCCATTAT
CCAAAGGTCTACAGAACTTACTTTGAAAAGGTTGAAAGGTTAAAGCATGGAACCTTTGGT
CCCGTCCACTTCCGAAACCAAGTTAAGATACGCCGCAGGGTTGACATAAACCCAGGCCAC
GCAGACCTAAGTGCTAAGGAAGCACAAGATGTTATCATGGAGGTCGTTTTCCCAAATGAA
GTGGGAGCCAGAATATTAACATCAGAGTCACAATTGACAATAACAAAAGAGAAGAAGGAG
GAACTCCAGGACTGTAAGATTGCTCCCTTAATGGTGGCATACATGTTGGAAAGAGAACTG
GTTCGCAAAACCAGATTCCTCCCAGTAGCTGGCGGAACAAGCAGTGTGTATATCGAAGTA
TTGCATCTGACTCAAGGAACCTGCTGGGAACAGATGTACACCCCAGGTGGGGAAGTAAGA
AATGATGATGTTGACCAGAGTCTAATTATTGCTGCAAGGAACATTGTCAGGAGGGCAACA
GTGTCAGCAGATCCACTAGCGTCACTGTTGGAGATGTGCCATAGCACTCAAATTGGCGGC
ATAAGGATGGTGGACATCCTTAGACAAAACCCAACAGAGGAGCAAGCCGTGGATATATGC
AAGGCAGCAATGGGTCTGAGGATCAGCTCATCCTTCAGCTTTGGAGGCTTCACTTTCAAA
AGAACAAGTGGATCGTCTGTCAAGAGGGAAGAAGAAATGCTTACAGGCAACCTCCAAACA
TTGAGAATAAGGGTACATGAAGGATATGAGGAATTCACAATGGTTGGGCGAAGAGCAACA
GCTATCCTAAGGAAAGCAACCAGGAGGCTGATTCAGCTGATAGTAAGTGGAAGAGATGAA
CAGTCAATCGCCGAAGCGATCATTGTAGCGATGGTATTCTCACAAGAGGATTGCATGATA
AAAGCAGTCCGAGGTGATCTGAATTTCGTGAACAGAGCGAACCAACGATTGAATCCCATG
CACCAACTCCTTAGGCACTTCCAAAAGGATGCAAAGGTGCTGTTTCAAAACTGGGGAATT
GAACCCATTGACAATGTCATGGGTATGATCGGAATATTGCCTGACATGACTCCAAGCACA
GAGATGTCACTGAGAGGAGTGAGGGTCAGCAAGATGGGGGTGGATGAATATTCCAGCACT
GAGAGAGTGGTCGTGAGCATTGATCGCTTTTTAAGGGTTCGAGATCAGCGGGGGAATGTA
CTCTTATCTCCTGAAGAGGTTAGTGAAACACAGGGGACAGAGAAATTAACAATAACATAC
TCATCATCAATGATGTGGGAAATTAACGGTCCTGAGTCAGTGCTAGTTAACACTTACCAA
TGGATCATCAGAAATTGGGAGACTGTGAAGATCCAATGGTCCCAGGACCCTACAATGTTA
TACAATAAGATGGAATTTGAGCCATTTCAATCCTTGGTACCTAAAGCTGCCAGAGGCCAA
TACAGTGGATTTGTGAGGACGCTATTCCAGCAAATGCGTGATGTGCTGGGGACATTTGAC
ACCGTCCAAATAATAAAGCTACTACCATTTGCAGCAGCCCCACCGGAGCAGAGTAGGATG
CAGTTCTCTTCTCTAACTGTGAATGTAAGAGGCTCAGGAATGAGAATACTTGTAAGAGGT
AACTCCCCTGTGTTTAACTACAATAAGGCAACCAAGAGGCTTACGGTTCTCGGAAAGGAT
GCAGGCGCACTAACAGAAGACCCAGATGAGGGAACAGCTGGAGTAGAATCTGCAGTATTG
AGAGGGTTTCTAATTCTAGGTAAAGAAGACAAAAGATATGGACCAGCATTGAGCATCAAC
GAGCTGAGCAATCTTGCGAAAGGGGAGAAAGCTAACGTATTGATAGGGCAAGGAGACGTA
GTGTTGGTAATGAAACGGAAACGGGACTCTAGCATACTTACTGACAGTCAGACAGCGACC
AAAAGAATTCGGATGGCCATCAATTAGTGTCGAATTGTTTAAAAACGACC

#A/swine/Wisconsin/1/1961(H1N1)
------------------------AATATGGAGAGAATAAAAGAACTAAGAGATCTGATG
TTACAGTCCCGCACTCGCGAGATACTCACAAGGACCACCGTGGACCATATGGCCATAATC
AAGAAATACACATCGGGGAGGCAAGAGAAAAACCCCGCATTGAGAATGAAATGGATGATG
GCAATGAAATATCCAATTACAGCAGACAAGAGAATAATTGAGACAATTCCCGAGAGGAAT
GAGCAAGGACAAACCCTATGGAGTAGAACGAGCGATGCCGGATCAGATCGGGTGATGGTA
TCACCTCTGGCTGTAACATGGTGGAATAGGAATGGGCCAACGGCAAGCACAGTTCACTAC
CCAAAAGTTTATAGAACTTACTTTGAAAAAGTCGAAAGATTAAAACATGGGACTTTTGGT
CCTGTCCATTTCAGAAACCAAGTCAAAATACGCCGAAGGGTTGACATAAATCCAGGTCAT
GCAGACCTCAGTGCCAAAGAAGCACAAGATGTTATAATGGAGGTTGTTTTCCCAAATGAA
GTGGGAGCCAGAATATTGACATCGGAATCACAGCTAATGATTACTAAAGAAAAGAAAGAA
GAACTCCAGGAGTGCAAAATTTCTCCTTTGATGGTAGCATACATGTTGGAGAGAGAACTT
GTTCGGAAAACAAGGTTCCTCCCAGTGGCTGGTGGAACAAGCAGTGTGTACATTGAGGTG
TTACATTTAACTCAGGGAGCGTGCTGGGAACAGCTATACACTCCAGGAGGGGAAGTAAGA
AACGATGATGTTGATCAAAGCTTAATTATCGCTGCTAGGAGCATAGTGAGAAGAGCTACA
GTATCTGCAGATCCACTGGCATCTCTGTTGGAAATGTGTCACAGCACACAGATTGGTGGA
GTAAGAATGGTGGACATCCTCAGGCAGAACCCGACAGAGGAACAAGCAGTGGATATATGC
AAGGCAGCAATGGGTCTGAGAATCAGCTCATCATTTAGTTTTGGCGGGTTCACATTCAAA
AGAACAAGTGGCTCATCAACCAAGAAGGAGGAGGAAGTACTTACGGGCAATCTCCAAACA
TTGAAGATAAGAGTGCATGAGGGGTATGAAGAATTCACAATGGTTGGGAAGAGGGCAACA
GCTATACTCAGAAAAGCAACTAGAAGATTGGTTCAACTAATAGTGAGTGGAAGAGATGAA
CAGTCGATTGCTGAGGCAATAATCGTGGCTATGGTGTTTTCACAGGAGGATTGTATGATA
AAGGCAGTTAGGGGTGATCTGAATTTCGTCAATAGGGCGAACCAACGGTTGAATCCCATG
CACCAACTATTAAGGCATTTTCAAAAGGATGCTAAAGTTCTTTTTCAAAATTGGGGAATT
GAACCCATAGACAATGTAATGGGAATGGTTGGGATACTACCCGACTTAACCCCAAGCACT
GAGATGTCAATGAGGGGAGTAAGAATCAGCAAGATGGGGGTGGATGAGTACTCCAGTACG
GAGAGGGTGGTGGTAAGCATTGACCGCTTTTTAAGAGTAAGAGACCAACAAGGGAACGTG
CTATTGTCTCCTGAAGAGGTCAGCGAAACACAGGGGACTGAAAAGTTGACGATAACTTAT
TCATCGTCAATGATGTGGGAGGTTAATGGCCCTGAATCAGTGTTGGTGAATACCTACCAG
TGGATCATCAGAAACTGGGAAACTGTTAAAATTCAGTGGTCGCAGGACCCTACAATGCTA
TACAATAAAATGGAATTTGAACCATTCCAGTCTTTGGTTCCTAAAGCTGCAAGAGGTCAA
TACAGTGGGTTTGTGAGGACCCTATTCCAACAAATGAGGGATGTGCTTGGAACATTTGAT
ACTGTTCAGATAATAAAACTTCTCCCCTTTGCAGCTGCTCCACCAAAACAAAGTAGAATG
CAGTTTTCTTCTCTAACCGTGAATGTAAGAGGATCAGGAATGAGAATTCTTATAAGAGGC
AATTCTCCTGTGTTCAATTACAACAAGGGCACCAAGAGACTCACAGTTCTAGGAAAGGAT
GCAGGTGCTTTAACTGAAAACCCAGACGAAGGAACAACTGGAGTGGAGTCTGCTGTCTTG
AGAGGATTCCTCATTTTAGGCAGAGAAGACAGGAGATATGGGCCAGCATTAAGCATCAAT
GAATTGAGCAGTCTTGCAAAAGGAGAGAAGGCTAATGTACTGATTGGGCAAGGAGACGTA
GTGTTGGTAATGAAACGGAAACGGGACTCAAGCATACTTACTGACAGCCAGACAGCGACC
AAAAGAATTCGAATGGCCATCAATTAGTGTTAAATAGT------------

#A/Japan/170/62(H2N2)
---------------------------ATGGAAAGAATAAAAGAACTACGGAATCTGATG
TCGCAGTCTCGCACTCGCGAGATACTAACAAAAACCACAGTGGACCATATGGCCATAATT
AAGAAGTACACATCAGGGAGACAGGAAAAGAACCCGTCACTTAGGATGAAATGGATGATG
GCAATGAAATATCCGATTACAGCTGACAAGAGGATAACAGAAATGATTCCTGAGAGAAAT
GAGCAAGGGCAAACTCTATGGAGTAAAATGAGTGATGCCGGATCAGATCGAGTGATGGTA
TCACCTTTGGCTGTGACATGGTGGAATAGAAATGGACCAATGACAAGTACGGTTCATTAT
CCAAAAATCTACAAGACTTATTTTGAGAAAGTCGAAAGGTTAAAACATGGAACCTTTGGC
CCTGTCCATTTTAGAAACCAAGTCAAAATACGCCGAAGAGTTGACATAAACCCTGGTCAT
GCAGACCTCAGTGCCAAGGAGGCACAAGATGTAATCATGGAAGTTGTTTTCCCCAATGAA
GTGGGGGCCAGGATACTAACGTCGGAATCACAATTAACAATAACCAAAGAGAAAAAAGAA
GAACTCCAAGATTGCAAAATTTCTCCTTTGATGGTTGCATACATGTTAGAGAGAGAACTT
GTCCGAAAAACGAGATTTCTCCCAGTTGCTGGTGGAACAAGCAGTGTGTACATTGAAGTG
TTACACTTGACTCAAGGAACATGTTGGGAACAGATGTACACTCCAGGTGGAGAAGTGAGG
AATGATGATGTTGATCAAAGTCTAATTATTGCAGCCAGGAACATAGTGAGAAGAGCAGCA
GTATCAGCAGATCCACTAGCATCTTTATTGGAGATGTGCCACAGCACACAGATTGGCGGG
ACAAGGATGGTGGACATTCTTAGGCAGAACCCAACGGAAGAACAAGCTGTGGATATATGC
AAGGCTGCAATGGGACTGAGAATCAGCTCATCCTTCAGTTTTGGCGGGTTCACATTTAAG
AGAACAAGCGGATCATCAATCAAGAGAGAGGAAGAAGTGCTTACGGGCAATCTTCAAACA
TTGAAAATAAGGGTGCATGAGGGGTACGAGGAGTTCACAATGGTGGGGAAAAGGGCAACA
GCTATACTCAGAAAAGCAACCAGGAGATTGGTTCAGCTGATAGTGAGTGGAAGAGACGAA
CAGTCAATAGCCGAAGCAATAATTGTAGCCATGGTATTTTCACAAGAAGATTGTATGATA
AAAGCAGTTAGAGGTGATCTGAATTTCGTTAATAGGGCAAATCAGCGATTGAATCCCATG
CATCAACTTTTAAGACATTTTCAGAAAGATGCGAAAGTGCTTTTTCAAAATTGGGGAATT
GAACATATCGACAATGTGATGGGAATGATTGGAGTATTACCAGACATGACTCCAAGCACA
GAGATGTCAATGAGAGGGATAAGAGTCAGCAAAATGGGCGTGGATGAATACTCCAGCACA
GAGAGGGTAGTGGTTAGCATTGACCGGTTTTTGAGAGTTCGAGACCAACGAGGAAATATA
CTACTATCTCCTGAGGAAGTCAGTGAAACACAGGGGACAGAGAAACTGACAATAACTTAC
TCATCGTCAATGATGTGGGAGATTAATGGCCCTGAGTCAGTGTTGGTCAATACCTATCAG
TGGATCATCAGAAACTGGGAAACTGTTAAAATTCAATGGTCTCAGAATCCTACAATGCTA
TACAATAAAATGGAATTTGAGCCATTTCAGTCTTTAGTTCCTAAGGCCATTAGAGGCCAA
TACAGTGGATTTGTTAGGACTCTATTCCAACAAATGAGGGATGTACTTGGAACATTTGAT
ACCACCCAGATAATAAAGCTTCTTCCCTTTGCAGCCGCCCCACCAAAGCAAAGTAGAATG
CAGTTCTCTTCATTGACTGTGAATGTGAGGGGATCAGGGATGAGAATACTTGTAAGGGGC
AATTCTCCTGTATTCAACTACAACAAGACCACTAAGAGACTAACAATTCTCGGAAAGGAT
GCTGGCACTTTAACTGAAGACCCAGATGAAGGCACATCCGGAGTGGAGTCCGCTGTTCTG
AGAGGATTCCTCATTCTGGGCAAGGAAGATAGAAGATATGGACCAGCATTAAGCATCAAT
GAACTGAGTAACCTTGCAAAAGGAGAAAAGGCTAATGTACTAATTGGGCAAGGAGACGTG
GTGTTGGTAATGAAACGAAAACGGGACTCTAGCATACTTACTGACAGCCAGACAGCGACC
AAAAGAATTCGGATGGCCATCAATTAA-----------------------

#A/equine/Sao_Paulo/6/1963(H3N8)
------------------ATATTCAATATGGAGAGAATAAAAGAACTGAAAGATCTAATG
TCACAGTCCCGCACTCGCGAGATACTCACAAAAACCACTGTGGACCATATGGCCATAATC
AAGAAATACACATCAGGAAGACAAGAGAAGAACCCCGCACTTAGAATGAAGTGGATGATG
GCAATGAAATATCCAATTACAGCAGATAAGAGGATAATGGGAATGATCCCTGAGAGAAAT
GAACAAGGGCAAACCCTCTGGAGCAAAATAAACGATGCTGGCTCAGACCGCGTAATGGTA
TCACCTCTGGCTGTGACATGGTGGAATAGGAATGGACCAACAGCGAGTACAGTTCATTAT
CCAAAAGTCTACAAAACTTATTTTGAAAAAGTTGAAAGGTTAAAACACGGAACCTTTGGC
CCTGTCCATTTTAGGAATCAAGTCAAGATAAGACGAAGAGTTGACATAAACCCTGGTCAC
GCAGACCTCAGTGCAAAAGAGGCACAAGATGTAATCATGGAAGTTGTTTTCCCAAACGAA
GTGGGAGCCAGAATACTAACGTCGGAATCACAACTGACAATAACCAAAGAGAAAAAAGAA
GAACTTCAGGATTGCAAAATTGCCCCTTTGATGGTAGCATACATGCTAGAAAGAGAGTTG
GTCCGAAAAACAAGGTTCCTCCCAGTGGCTGGTGGAACAAGCAGTGTGTACATTGAAGTG
TTGCATTTAACCCAAGGAACATGCTGGGAGCAAATGTACACCCCAGGAGGGGAAGTTAGA
AATGATGATGTTGACCAAAGCTTAATTATTGCTGCCCGGAACATAGTGAGAAGAGCGACA
GTATCAGCAGATCCACTAGCATCTCTGTTGGAGATGTGCCACAGTACACAGATTGGTGGA
ATAAGGATGGTGGACATCCTTAGGCAGAATCCAACAGAGGAACAAGCTGTGGATATATGC
AAGGCAGCAATGGGATTGAGAATTAGCTCATCCTTCAGCTTTGGTGGATTCACTTTTAAG
AGAACAAGTGGATCGTCAGTCAAGAGAGAAGAAGAAGTGCTTACTGGCAACCTTCAAACA
TTGAAAATAAGAGTGCATGAGGGGTATGAAGAATTCACAATGGTCGGAAGAAGAGCAACA
GCTATTCTCAGAAAGGCAACCAGAAGATTGATCCAATTGATAGTAAGTGGAAGAGACGAA
CAGTCAATTGCTGAAGCAATAATTGTAGCCATGGTGTTTTCACAAGAAGATTGCATGATA
AAAGCAGTTCGAGGCGATCTAAACTTCGTTAATAGAGCAAATCAGCGCTTGAACCCCATG
CATCAACTCTTGAGGCATTTCCAAAAGGATGCAAAGGTGCTTTTCCAGAATTGGGGGATT
GAACCCATCGACAATGTGATGGGAATGATCGGAATACTGCCTGACATGACCCCAAGTACC
GAGATGTCATTGAGGGGGGTGAGAGTCAGCAAAATGGGAGTAGATGAATACTCCAGCACT
GAGAGAGTGGTGGTGAGCATTGACCGTTTTTTAAGAGTTCGGGATCAACGGGGAAACGTA
CTACTGTCCCCTGAAGAGGTCAGTGAAACACAAGGAACGGAAAAGCTGACAATAATCTAT
TCATCGTCAATGATGTGGGAGATTAATGGTCCTGAGTCAGTGTTGGTCAATACTTATCAA
TGGATCATCAGAAATTGGGAAATTGTGAAAATTCAATGGTCACAGGATCCCACAATGTTA
TACAATAAGATGGAATTTGAGCCATTCCAGTCCCTGGTCCCTAGGGCCGCCAGAGGCCAA
TACAGCGGTTTCGTAAGGACCCTGTTTCAGCAAATGCGAGATGTGCTTGGAACATTTGAC
ACTGTTCAGATAATAAAACTCCTCCCTTTCGCTGCTGCTCCTCCGGAACAGAGTAGGATG
CAGTTCTCCTCTTTGACTGTTAATGTGAGAGGATCAGGAATGAGGATACTTGTAAGAGGC
AACTCCCCAGTGTTCAACTACAACAAAGCTACCAAGAGGCTCACAGTCCTCGGAAAGGAT
GCAGGTGCACTTACTGAAGACCCAGATGAAGGTACGGCTGGAGTAGAATCTGCTGTTCTG
AGAGGGTTTCTCATCTTGGGTAAAGAAAACAAGAGATATGGCCCAGCATTAAGCATCAAT
GAACTGAGCAATCTTGCAAAAGGGGAGAAGGCCAATGTGCTAATTGGGCAAGGAGACGTG
GTGTTGGTAATGAAACGGAAACGGGACTCTAGCATACTTACTGACAGCCAGACAGCGACC
AAAAGGATTCGGATGGCCATCAATTAGTGTCAAATTGTTTAA--------

#A/equine/Miami/1/1963(H3N8)
----------------------TCAATATGGAGAGAATAAAAGAACTGAGAGATCTAATG
TCACAGTCCCGCATCCGCGAGATACTCACAAAAACCACTGTGGACCATATGGCCATAATC
AAGAAATACACATCAGGAAGACAAGAGAAGAACCCCGCACTTAGGATGAAGTGGATGATG
GCAATGAAATATCCAATTACAGCAGATAAGAGGATAATGGGAATGATTCCTGAGAGGAAT
GAACAAGGGCAAACCCTCTGGAGCAAAACAAACGATGCTGGCTCAGACCGCGTAATGGTA
TCACCTCTGGCTGTGACATGGTGGAATAGGAATGGACCAACAACGAGTACAGTTCATTAT
CCAAAAGTCTACAAAACTTATTTTGAAAAAGTTGAAAGATTAAAACACGGAACCTTTGGC
CCCGTCCATTTTAGGAATCAAGTCAAGATAAGACGGAGAGTTGACATAAACCCTGGTCAC
GCAGACCTCAGTGCTAAAGAGGCACAAGATGTAATCATGGAAGTTGTTTTCCCAAACGAA
GTGGGAGCCAGAATACTAACATCGGAATCACAACTGACAATAACCAAAGAGAAGAAAGAA
GAACTTCAGGATTGCAAAATTGCCCCTTTGATGGTAGCATACATGCTAGAAAGAGAGTTG
GTCCGAAAAACAAGGTTCCTCCCAGTGGCTGGTGGAACAAGCAGTGTGTACATTGAAGTG
TTGCATTTGACCCAGGGAACGTGCTGGGAGCAAATGTACACCCCAGGAGGGGAAGTTAGA
AATGATGACGTTGACCAAAGCTTAATTATTGCTGCCCGGAACATAGTGAGAAGAGCGACA
GTATCAGCAGATCCACTAGCATCTCTGTTGGAGATGTGCCACAGTACACAGATTGGTGGA
ATAAGGATGGTGGACATCCTTAGGCAGAATCCAACAGAGGAACAAGCTGTGGATATATGC
AAGGCAGCAATGGGGTTGAGAATTAGCTCATCCTTCAGCTTTGGTGGATTCACTTTTAAG
AGAACAAGTGGATCGTCAGTCAAGAGAGAAGAAGAAGTACTTACGGGCAACCTTCAAACA
TTGAAAATAAGAGTGCATGAGGGGTATGAAGAATTCACAATGGTCGGAAGAGGAGCAACA
GCTATTCTCAGAAAGGCAACCAGAAGATTGATCCAATTGATAGTAAGTGGGAGAGACGAA
CAGTCAATTGCTGAAGCAATAATTGTAGCCATGGTGTTTTCACAAGAAAATTGCATGATA
AAAGCAGTTCGAGGCGATCTGAACTTCGTTAATAGAGCAAATCAGCGCTTGAACCCCATG
CATCAACTCTTGAGGCATTTCCAAAAGGATGCAAAGGTGCTTTTCCAGAATTGGGGGATT
GAACCCATCGACAATGTGATGGGAATGATTGGAATATTGCCCGACATGACCCCAAGTACC
GAGATGTCATTGAGGGGGGTGAGAGTCAGCAAAATGGGAGTAGATGAGTACTCCAGCACT
GAGAGAGTGGTGGTGAGCATTGACCGTTTTTTAAGAGTTCGGGATCAACGGGGGAACGTA
CTACTGTCCCCTGAAGAGGTCAGTGAAACACAAGGAACGGAAAAGCTGACAATAATTTAT
TCATCGTCAATGATGTGGGAGATTAATGGTCCTGAGTCAGTGTTGGTCAATACTTATCAA
TGGATCATCAGAAACTGGGAAATTGTGAAAATTCAATGGTCACAGGATCCCACAATGTTA
TACAATAAGATGGAATTTGAGCCATTCCAGTCCCTGGTCCCTAGGGCCGCCAGAGGCCAA
TACAGCGGTTTCGTAAGGACCCTGTTTCAGCAAATGCGAGATGTACTTGGAACATTTGAC
ACTGTTCAGATAATAAAACTCCTCCCTTTCGCTGCTGCTCCTCCGGAACAGAGTAGGATG
CAGTTCTCCTCTTTGACTGTTAATGTGAGAGGATCGGGAATGAGGATACTTGTAAGAGGC
AATTCCCCAGTGTTCAACTACAACAAAGCTACCAAGAGGCTCACAGTCCTCGGAAAGGAT
GCAGGTGCACTTACTGAAGACCCAGATGAAGGCACGGCTGGAGTAGAATCTGCTGTCCTG
AGAGGGTTTCTCATCTTGGGTAAAGAAAACAAGAGATATGGCCCAGCATTAAGCATCAAT
GAACTGAGCAATCTTGCAAAAGGGGAGAAGGCTAATGTGCTAATTGGGCAAGGAGACGTG
GTGTTGGTAATGAAACGGAAACGGGACTCTAGCATACTTACTGACAGCCAGACAGCGACC
AAAAGGATTCGGATGGCCATCAATTAGTGTCGAATTGTTTAA--------

#A/turkey/England/1963(H7N3)
AGCGAAAGCAGGTCAAATATATTCAATATGGAAAGAATAAAAGAATTGAGAGATCTAATG
TCGCAGTCTCGCACTCGCGAGATACTAACAAAAACCACTGTGGACCATATGGTCATAATC
AAGAAATACACATCAGGAAGACAAGAGAAGAACCCTGCTCTCAGAATGAAATGGATGATG
GCAATGAAATATCCAATCACAGCAGACAAGAGAATAATAGAGATGATTCCTGAAAGAAAT
GAACAAGGGCAGACGCTTTGGAGTAAGACAAATGATGCTGGATCGAACAGGGTGATGGTG
TCACCCCTAGCTGTAACTTGGTGGAACAGGAATGGACCGACAACAAGCACAGTTCATTAT
CCAAAGGTTTACAAAACATACTTTGAGAAGGTTGAAAGGTTAAAGCATGGAACCTTCGGT
CCCGTTCATTTCCGAAACCAAGTTAAAATACGCCGCCGAGTTGACATAAACCCGGGCCAT
GCAGATCTCAGTGCTAAAGAAGCACAAGATGTTATCATGGAGGTCGTTTTCCCAAATGAA
GTGGGAGCTAGAATATTGACATCAGAGTCGCAACTGACAATAACAAAAAAGAAGAAAGAG
GAGCTCCAGGATTGTAAGATTGCTCCTTTAATGGTGGCATACATGTTGGAAAGAGAACTG
GTTCGCAAAACCAGATTCCTACCAGTAGCGGGCGGAACAAGCAGTGTGTACATTGAAGTG
TTGCATTTGACTCAAGGAACCTGCTGGGAACAGATGTACACTCCAGGTGGAGAAGTGAGA
AATGATGATGTTGACCAGAGTTTGATCATTGCTGCCAGAAACATTGTTAGGAGAGCAACA
GTATCAGCAGATCCACTGGCATCACTATTGGAGATGTGCCATAGCACACAAATTGGTGGG
ACAAGGATGGTGGACATCCTTAGACAAAATCCAACGGAGGAGCAAGCCGTGGATATATGC
AAAGCAGCAATGGGTTTGAGGATCAGCTCATCCTTTAGCTTTGGAGGATTCACTTTCAAA
AGAACAAGTGGATCATCTGTCAAAAGGGAAGAAGAAGTGCTTACAGGCAATCTCCAAACA
TTGAAAATAGGAGTACATGAGGGGTATGAGGAATTCACAATGGTTGGGCGGAGAGCAACA
GCTATCCTAAGGAAAGCAACTAGAAGGCTGATTCAGCTGATAGTAAGTGGAAGAGATGAA
CAGTCAATCGCTGAAGCGATCATTGTAGCAATGGTGTTCTCACAAGAGGATTGTATGATA
AAGGCAGTCCGAGGTGATCTGAATTTCGTAAACAGAGCGAACCAACGATTGAATCCCATG
CATCAACTCCTGAGGCACTTCCAAAAGGATGCAAAAGTGCTGTTTCAAAACTGGGGAATT
GAACCTATTGATGATGTCATGGGGATGATCGGAATATTACCTGACATGACTCCAAGCACA
GAGATGTCACTGAGAGGAGTGAGGGTTAGTAAAATGGGAGTGGATGAATATTCCAGCACT
GAGAGAGTGGTTGTGAGTATTGACCGCTTCTTAAGAGTTCGAGATCAACGGGGGAATGTA
CTCTTATCTCCCGAAGAGGTTAGTGAAACACAGGGAACAGAGAAATTGACAATAACATAT
TCATCATCAATGATGTGGGAGATCAACGGTCCTGAGTCAGTGCTTGTTAACACCTATCAA
TGGATCATCAGAAATTGGGAGACTGTGAAGATTCAATGGTCTCAAGACCCTACAATGCTA
TACAATAAGATGGAATTTGAGCCATTTCAGTCCTTGGTACCTAAGGCTGCCAGAGGTCAA
TACAGTGGATTTGTGAGGACACTATTCCAACAAATGCGTGATGTGCTGGGGACATTTGAT
ACTGTCCAAATAATAAAGCTGCTACCATTTGCAGCAGCTCCACCGGAACAGAGTAGAATG
CAGTTCTYTTCTCTAACTGTGAATGTAAGAGGCTCAGGAATGAGAATACTCGTAAGGGGT
AACTCCCCTGTGTTTAACTACAATAAGGCAACCAAAAGGCTTACAGTCCTCGGAAAGGAC
GCAGGTGCATTAACAGAAGACCCAGATGAGGGAACAGCTGGAGTGGAATCTGCGGTGCTG
AGAGGATTCCTAATTCTAGGCAAAGAAGACAAAAGATATGGACCAGCATTGAGCATCAAT
GAACTGAGCAATCTTGCGAAAGGGGAGAAAGCTAATGTGTTGATAGGGCAAGGAGACGTT
GTGTTGGTAATGAAACGGAAACGGGACTCTAGCATACTTACTGACAGCCAGACAGCGACC
AAAAGGATTCGGATGGCCATCAATTAGTGTCGAATTGTTTAAAAACGACC

#A/quail/Italy/1117/1965(H10N8)
AGCGAAAGCAGGTCAAATATATTCAATATGGAGAGAATAAAAGAATTAAGAGATCTAATG
TCGCAGTCTCGCACTCGCGAGATACTAACAAAAACCACTGTGGACCATATGGCCATAATC
AAGAAATACACATCAGGAAGACAAGAGAAGAACCCTGCTCTCAGAATGAAATGGATGATG
GCAATGAAATATCCAATCACAGCAGACAAAAGAATAATGGAGATGATTCCTGAAAGAAAT
GAACAAGGACAGGCGCTTTGGAGTAAGACAAATGATGCTGGATCGGACAGGGTGATGGTG
TCACCCCTAGCTGTAACTTGGTGGAACAGGAATGGGCCGACAACAAGTACAGTCCATTAT
CCAAAGGTTTACAAAACATACTTTGAGAAAGTTGTAAGGTTAAAGCATGGAACCTTCGGT
CCCATTCATTTCCGAAACCAAGTTAAAATACGCCGCCGAGTTGACATAAACCCGGGCCAT
GCAGATCTCAGTGCTAAAGAAGCACAAGATGTTATCATGGAGGTCGTTTTCCCAAATGAA
GTGGGAGCTAGAATATTGACATCAGAGTCGCAATTGACAATAACAAAAGAGAAGAAAGAG
GAGCTCCAGGATTGTAAGATTGCTCCTTTAATGGTGGCATACATGTTGGAAAGAGAACTG
GTTCGCAAAACCAGATTCCTACCAGTAGCGGGCGGAACAAGCAGTGTGTACATTGAAGTA
TTGCATTTGACTCAAGGAACCTGCTGGGAACAGATGTACACTCCAGGTGGAGAAGTGAGA
AATGATGATGTGGACCAGAGTTTGATCATTGCTGCCAGAAACATTGTTAGGAGAGCAACA
GTATCGGCAGATCCACTGGCATCACTATTGGAGATGTGCCATAGCACACAAATTGGTGGG
ATAAGGATGGTAGACATCCTTAGACAAAATCCAACAGAGGAGCAAGCTGTGGATATATGC
AAAGCAGCAATGGGTTTGAGGATCAGCTCATCCTTTAGCTTTGGAGGCTTCACTTTCAAA
AGAACAAGTGGATCATCTGTCAAAAGGGAAGAAGAAGTGCTTACAGGCAACCTCCAAACA
TTGAAAATAAGAGTACATGAAGGGTATGAGGAATTCACAATGGTTGGGCGGAGAGCAACA
GCTATCCTAAGGAAAGCAACCAGAAGGCTGATTCAGCTGATAGTAAGTGGAAGAGATGAA
CAGGCAATCGCTGAAGCGATCATTGTAGCAATGGTGTTCTCACAAGAGGATTGCATGATA
AAGGCAGTCCGAGGTGATCTGAATTTCGTAAACAGAGCAAACCAACGATTGAATCCCATG
CATCAACTCCTGAGGCACTTCCAAAAGGATGCAAAGGTGCTGTTTCAAAACTGGGGAATT
GAATCTATTGATAATGTCATGGGGATGATCGGAATATTACCTGATATGACTCCAAGCACA
GAGATGTCACTGAGAGGAGTGAGGGTTAGTAAAATGGGAGTGGATGAATATTCCAGCACT
GAGAGAGTGGTTGTGAGTATTGACCGCTTCTTAAGAGTTCGAGATCAGAGGGGGAATGTA
CTCTTATCTCCCGAAGAGGTTAGTGAAACACAAGGAACAGAGAAATTGACAATAACATAT
TCATCATCAATGATGTGGGAGATCAACGGTCCTGAGTCAGTGCTTGTTAACACCTATCAG
TGGATCATCAGAAATTGGGAGACTGTGAAGATTCAATGGTCTAAGGACCCTACAATGCTA
TACAATAAGATGGAATTTGAGCCATTCCAGTCCTTGGTACCTAAAGCTGCCAGAGGTCAG
TACAGTGGATTTGTGAGGACACTATTCCAACAAATGCGTGATGTGCTGGGGACATTTGAT
ACTGTCCAAATAATAAAGCTGCTACCATTTGCAGCAGCCCCACCGGAGCAGAGTAGGATG
CAGTTTTCTTCTCTAACTGTGAATGTAAGAGGCTCAGGAATGAGAATACTCGTAAGGGGT
AACTCCCCCGTGTTTAACTATAATAAGGCAACCAAAAGGCTTGCAGTCCTCGGAAAGGAC
GCAGGTGCATTAACAGAAGACCCAGATGAGGGAACAGCTGGAGTGGAATCTGCAGTACTG
AGAGGATTCCTAATTCTAGGCAAGGAAGACAAAAGATATGGACCAGCATTGAGCATCAAT
GAACTGAGCAATCTTGCGAAAGGGGAGAAAGCTAACGTGTTGATAGGGCAAGGAGACGTG
GTGTTGGTAATGAAACGGAAACGAGACTCTAGCATACTTACTGACAGCCAGACAGCGACC
AAAAGGATTCGGATGGCCATCAATTAGTGTCGAATTGTTTAAAAACGACC

#A/Turkey/California/189/66(H9N2)
---------------------------------------------CTAAGAGACCTAATG
TCACAGTCTCGCACCCGCGAGATACTCACAAAAACCACTGTGGACCATATGGCCATAATC
AAGAAATACACATCAGGAAGGCAAGAGAAGAACCCCGCACTTAGAATGAAGTGGATGATG
GCAATGAAATACCCAATTACAGCGGACAAGAGGATAATGGAAATGATTCCCGAGAGGAAT
GAACAAGGGCAGACGCTCTGGAGCAAAACAAACGATGCTGGCTCAGACCGAGTAATGGTA
TCACCTCTGGCTATAACGTGGTGGAATAGGAATGGACCAACAACAAGTACAGTTCACTAT
CCAAAAGTCTACAAAACTTATTTTGAAAAGGTCGAAAGGTTAAAACATGGAACCTTTGGC
CCTGTCCACTTCAGAAATCAAGTTAAGATAAGAAGGAGAGTTGACATAAACCCTGGACAT
GCAGACCTTAGTGCCAAAGAGGCACAAGATGTCATAATGGAAGTTGTTTTCCCAAATGAA
GTGGGTGCCAGAATACTAACGTCGGAATCACAACTGACAATAACCAAAGAAAAGAAGGAA
GAACTCCAGGATTGTAAAATTGCCCCCCTAATGGTAGCATACATGCTAGAAAGAGAGTTG
GTCCGCAAAACAAGATTCCTCCCAGTGGCTGGTGGGACAAGCAGTGTGTACATTGAGGTG
TTGCACTTAACTCAAGGAACATGCTGGGAGCAGATGTACACCCCCGGAGGCGAAGTGAGA
AACGATGACGTTGACCAAAGTTTAATTATTGCTGCCAGAAACATAGTAAGGAGAGCAACA
GTATCAGCAGACCCACTAGCATCTCTATTGGAGATGTGCCACAGTACACAGATTGGTGGA
ATCAGAATGGTAGACATCCTTAGACAGAATCCAACAGAGGAACAAGCCGTGGACATATGC
AAGGCCGCAATGGGCTTGAGAATTAGCTCGTCCTTCAGCTTTGGTGGATTCACTTTTAAA
AGAACAAGCGGATCGTCAGTCAAGAGAGAAGAGGAAGTGCTCACGGGCAACCTTCAAACA
CTGAAAATAAGAGTGCATGAGGGATATGAAGAGTTCACAATGGTTGGAAGAAGAGCGACA
GCTATTCTCAGAAAGGCAACCAGAAGGTTGATCCAGCTAATAGTAAGTGGGAGAGACGAA
CAATCAATTGCTGAAGCAATAATTGTGGCCATGGTGTTTTCACAAGAGGATTGTATGATA
AAGGCAGTCCGAGGTGATCTGAACTTTGTTAATAGAGCAAATCAGCGATTGAACCCTATG
CATCAACTTCTGCGACATTTCCAAAAAGATGCAAAAGTGCTTTTTCAAAACTGGGGAATT
GAACCCATTGACAATGTGATGGGAATGATTGGGATATTGCCCGACATGACCCCGAGCACT
GAGATGTCACTGAGAGGAGTGAGAGTCAGCAAGATGGGAGTAGATGAATATTCGAGCACA
GAGAGAGTGGTGGTGAGCATCGACCGCTTTCTCAGGGTTCGGGATCAACGAGGAAATGTA
CTATTGTCACCTGAAGAGGTCAGCGAAACACAAGGAACGGAGAAGCTGACAATAACTTAT
TCATCATCAATGATGTGGGAGATTAATGGCCCTGAGTCAGTGTTAGTCAATACTTATCAG
TGGATCATTAGGAATTGGGAGACTGTGAAAATTCAGTGGTCACAGGATCCCACGATGTTA
TATAATAAGATGGAATTTGAGCCGTTTCAGTCTCTGGTCCCTAAAGCAGCCAGAGGCCAA
TACAGCGGGTTCGTAAGGACCCTATTCCAGCAGATGCGGGATGTGCTTGGAACATTTGAC
ACAGTTCAAATAATAAAACTCCTCCCCTTTGCTGCTGCCCCACCGGAACAAAGAAGGATG
CAGTTCTCCTCCTTGACTGTGAATGTGAGAGGCTCGGGAATGAGAATACTTGTAAGAGGC
AATTCCCCGGTATTCAACTACAACAAGGCCACCAAGAGACTCACGGTCCTCGGAAAGGAT
GCAGGTGCATTGACCGAAGACCCAGATGAAGGAACAGCTGGAGTGGAGTCCGCTGTCCTG
AGGGGATTCCTCATTTTGGGCAAGGAAGACAAGAGATATGGCCCAGCATTGAGCATTAAT
GAGCTGAGCAATCTTGCAAAAGGGGAGAAGGCTAATGTGCTAATTGGGCAAGGAGACGTG
GTGTTGGTAATGAAACGGAAACGGGACTCTAGCATACTTACTGACAGCCAGACAGCGACC
AAAAGAATTCGGATGGCCATCA----------------------------

#A/turkey/Wisconsin/66(H9N2)
---------------------TTCAATATGGAGAGAATAAAAGAACTAAGAGATCTAATG
TCACAATCCCGCACCCGCGAGATACTCACCAAAACCACTGTGGACCATATGGCCATAATC
AAAAAATACACATCTGGAAGACAAGAGAAGAACCCCGCACTCAGGATGAAGTGGATGATG
GCAATGAAATATCCAATTACGGCAGATAAGAGGATAATGGAAATGATTCCCGAAAGAAAT
GAACAAGGGCAAACCCTCTGGAGTAAAACAAACGATGCCGGCTCAGACCGAGTAATGGTA
TCACCTCTGGCCGTGACATGGTGGAATAGGAATGGACCAACAACAAGTACAGTTCACTAT
CCAAAAGTCTATAAAACTTATTTCGAAAAAGTCGAAAGGTTAAAACATGGGACCTTTGGC
CCCGTCCACTTCAGGAATCAAGTTAAGATAAGACGGAGAGTTGACATAAAACCTGGACAT
GCAGACCTTAGTGCCAAAGAGGCACAAGATGTCATAATGGAAGTTGTTTTCCCAAATGAA
GTGGGTGCCAGAATACTAACGTCGGAATCACAACTGACAATAACCAAAGAAAAGAAGGAA
GAACTCCAGGATTGTAAAATTGCCCCCCTAATGGTAGCATACATGCTAGAAAGAGAGTTG
GTCCGCAAAACAAGATTCCTCCCAGTGGCTGGTGGGACAAGCAGTGTGTACATTGAGGTG
TTGCACTTAACTCAAGGAACATGCTGGGAGCAGATGTACACCCCCGGAGGCGAAGTGAGA
AACGATGACGTTGACCAAAGTTTAATTATTGCTGCCAGAAACATAGTAAGAAGAGCAATG
GTGTCAGCAGACCCACTAGCATCTCTATTGGAGATGTGCCACAGCACACAGATTGGTGGA
ATAAGGATGGTAGACATCCTTAGGCAGAATCCAACAGAGGAACAAGCCGTGGATATATGT
AAGGCAGCAATGGGCTTGAGGATCAGTTCATCTTTCAGCTTCGGTGGGTTCACTTTTAAA
AGAGCAAGCGGGTCGTCAGTCAAGAGAGAAGAAGAAGTGCTTACGGGCAACCTTCAAACA
CTGAAAATAAGAGTACATGAGGGGTATGAAGAGTTCACAATGGTCGGGAGAAGAGCAACA
GCTATTCTCAGAAAGGCAACCAGGAGATTGATTCAGTTAATAGTAGGTGGGAGGGACGAA
CAGTCAATTGCTGTAGCAATAATTGTGGCCATGGTATTTTCACAAGAGGATTGCATGATA
AAGGCAGTTCGGGGTGATCTGAACTTTGTCAATAGAGCAAATCAGCGACTGAACCCCATG
CACCAACTCTTGAGACATTTCCAAAAGGATGCAAAAGTGCTTTTCCAAAACTGGGGAGTT
GAACACATTGATAATGTCATAGGAATGATTGGGATATTGCCCGACATGACCCCGAGCACT
GAGATGTCACTGAGAGGAGTGAGAGTCAGCAAGATGGGAGTAGATGAATATTCGAGCACA
GAGAGAGTGGTGGTGAGCATCGACCGCTTTCTCAGGGTTCGGGATCAACGAGGAAATGTA
CTATTGTCACCTGAAGAGGTCAGCGAAACACAAGGAACGGAGAAGCTGACAATAACTTAT
TCATCATCAATGATGTGGGAGATTAATGGCCCTGAGTCAGTGTTAGTCAATACTTATCAG
TGGATCATTAGGAATTGGGAGACTGTGAAAATTCAGTGGTCACAGGATCCCACGATGTTA
TATAATAAGATGGAATTTGAGCCGTTTCAGTCTCTGGTCCCTAAAGCAGCCAGAGGCCAA
TACAGCGGGTTCGTAAGGACCCTATTCCAGCAGATGCGGGATGTGCTTGGAACATTTGAC
ACAGTTCAAATAATAAAACTCCTCCCCTTTGCTGCTGCCCCACCGGAACAAAGAAGGATG
CAGTTCTCCTCCTTGACTGTGAATGTGAGAGGCTCGGGAATGAGAATACTTGTAAGAGGC
AATTCCCCGGTATTCAACTACAACAAGGCCACCAAGAGACTCACGGTCCTCGGAAAGGAT
GCAGGTGCATTGACCGAAGACCCAGATGAAGGAACAGCTGGAGTGGAGTCCGCTGTCCTG
AGGGGATTCCTCATTTTGGGCAAGGAAGACAAGAGATATGGCCCAGCATTGAGCATTAAT
GAGCTGAGCAATCTTGCAAAAGGGGAGAAGGCTAATGTGCTAATTGGGCAAGGAGACGTG
GTGTTGGTAATGAAACGGAAACGGGACTCTAGCATACTTACTGACAGCCAGACAGCGACC
AAAAGAATTCGGATGGCCATCA----------------------------

#A/equine/Lexington/1/1966(H7N7)
-------------------------ACATGGAGAGAATAAAAGAACTAAGGGATTTAATG
TCACAATCCCGCACTCGCGAGATACTAACAACAACCACCGTGGACCACATGGCCATAATT
AAGAGGTACACATCAGGAAGACAAGAAAAGAACCCAGCATTAAGAATGAAATGGATGATG
GCAATGAAATACCCAATTACAGCAGACAAAAGAATAATGGAGATGATCCCTGAAAGAAAT
GAACAAGGACAGACTCTCTGGAGCAAAACAAATGATGCCGGATCAGATAGAGTGATGGTT
TCACCTCTAGCAGTGACATGGTGGAATAGAAATGGGCCAACAACAGCAACAACCCATTAC
CCAAAGGTTTACAAAACTTATTTTGAAAAAGTTGAAAGATTAAAAAATGGGACCTTTGGC
CCTGTTCATTTTCGAAACCAGGTTAAAATACGCCGTAGAGTAGACACAAATCCTGGTCAT
GCAGATCTTAGTGCCAAAGAGGCACAGGATGTCATAATGGAAGTTGTGTTCCCTAATGAA
GTGGGAGCCCGATTACTAACCTCAGAATCACAACTAAAAATAACCCAAGAAAAAAAGGAA
GAACTTCAAGACTGCAAAATAGCACCATTAATGGTAGCATACATGTTGGAAAGAGAATTA
GTCCGAAAAACCAGATTTCTCCCTGTAGCCGGTGGAACAAGCAGTGTGTATATCGAAGTC
TTGCACTTGACCCAGGGAACATGTTGGGAACAGATGTATGCCCCGGGTGGAGAAGTAAGA
AATGATGATATTGATCAGAGCTTAATAATTGCTGCAAGAAACATTGTTAGAAGAGCAACA
GTATCAACAGATCCACTGGCATCGCTATTGGAGATGTGTCACAGCACACAAATTGGTGGA
ATAAGAATGGTAGACATTTTAAAGCAAAACCCAACTGAAGAACAAGCCGTGGACATATGC
AAGGCAGCAATGGGTCTAAAAATAAGTTCATCCTTCAGTTTCGGTGGATTTACCTTTAAA
AGAACCAGTGGAACATCCATCAGAAAAGAAGAAGAAGTACTTACAGGCAATCTTCAAACA
TTAAAAATACAAATACATGAAGGGTATGAAGAATTTACAATAGTTGGGAAGAGAGCAACA
GCTATTCTCCGAAAGGCAACCCAAAGGTTAGTCCAATTAATAATAAGTGGAAAAGATGAG
CAGTCGATTGCTGAAGCAATCATTGTAGCAATGGTATTCTCACAAGAAGACTGCATGATA
AAGGCCGTGAGAGGGGATCTGAACTTTGTGAATAGAGCAAACCAACGATTGAACCCCATG
CATCAACTCTTAAGGCATTTCCAAAAAGATGCCAAAATATTATTTCAAAATTGGGGAATT
GAACCAATTGACAATATAATGGGAATGATTGGAGTATTACCTGATATGACCCCTAGCACA
GAAATGTCATTGAGAGGAATAAGAATCAGCAAAACAGGGGTGGATGAATATTCTAGTACA
GAAAGGATAGTAGTAAGCATAGACCGTTTTTTGAGGGTTAGAGATCAACGTGGAAATATA
TTATTATCCCCCGAGGAAGTTAGTGAAACACAAGGAACAGAAAAATTGACAATAACATAT
TCCTCATCAATGATGTGGGAAATTAACGGCCCTGAATCAATACTAGTCAATACATATCAA
TGGATCATTAAAAATTGGGAAACAGTGAAAATCCAATGGTCACAAGACCCCACAATACTA
TATAATAAAATAGAATTTGAACCCTTTCAGTCATTAATTCCAAAAGCCGCAAGAGCCCAA
TATAGTGGGTTTGTGAGAACTCTGTTTCAGCAGATGCGAGATGTACTTGGAACTTTTGAC
ACAGTTCAGATAATAAAGCTATTACCCTTCGCAGCGGCTCCACCAGAACAAAGCCGGATA
CAGTTTTCTTCTCTAACAGTAAACGTGAGGGGATCAGGAATGAGAATTCTTATAAGGGGT
AATTCCCCAGTGTTTAATTATAACAAAACCACAAAACGTCTTACAGTTCTTGGAAAAGAT
GCAGGTGCATTAATGAATGACCCTGATGAAGGAACAACTGGGATAGAATCTGCAGTTCTA
AGAGGATTTCTAATTCTAGGCAAAGAAAACAAAAAATATGGACCAGCATTAAGCATCAGT
GAGCTAAGCAACCTTGCAAAAGGAGAGAAGGCAAATGTGTTAATAGGACAAGGAGATGTA
GTGTTAGTAATGAAACGGAAACGGGACTCTAGCATACTTACTGACAGCCAGACAGCGACC
AAAAGAATCCGAATGGCCACCAATTAGTGTAAAACTGTTCAA--------

#A/swine/Wisconsin/2/1966(H1N1)
------------------------AATATGGAGAGAATAAAAGAACTAAGAGATCTGATG
TCACAGTCTCGCACTCGCGAGATACTCACAAGGACCACAGTGGACCATATGGCCATAATC
AAGAAATACACATCGGGAAGGCAAGAGAAAAACCCCGCATTGAGAATGAAATGGATGATG
GCAATGAAATATCCAATCACAGCGGACAAGAGAATAATTGAAACAATTCCCGAGAGGAAT
GAGCAAGGACAAACCCTATGGAGTAGAACGAGCGATGCCGGATCAGATCGGGTGATGGTA
TCACCTCTAGCTGTAACATGGTGGAATAGGAATGGGCCAACAGCAAGCACAGTTCACTAC
CCAAAAGTTTATAGAACTTACTTTGAAAAAGTCGAAAGATTAAAACATGGGACTTTTGGT
CCTGTCCATTTCAGAAACCAAGTCAAAATACGCCGAAGGGTTGACATAAACCCAGGTCAT
GCAGACCTCAGTGCCAAAGAAGCACAAGATGTTATAATGGAGGTTGTTTTCCCAAATGAA
GTGGGAGCCAGAATATTGACATCGGAATCACAGCTAATGATTACTAAAGAAAAGAAAGAA
GAACTCCAGGAGTGCAAAATTTCTCCTTTGATGGTAGCATACATGTTGGAGAGAGAACTT
GTTCGGAAAACAAGGTTCCTCCCAGTGGCTGGTGGAACAAGCAGTGTGTACATTGAGGTG
TTGCATTTAACTCAGGGAGCGTGCTGGGAACAGCTATACACTCCAGGAGGGGAAGTAAGA
AACGATGATGTTGATCAAAGCTTAATTATCGCTGCTAGGAGCATAGTGAGAAGAGCTACA
GTATCTGCAGATCCACTGGCATCTCTGTTGGAAATGTGTCACAGCACACAGATTGGTGGA
GTAAGAATGGTGGACATCCTCAGGCAAAACCCGACAGAGGAACAAGCAGTGGATATATGC
AAGGCAGCAATGGGTCTGAGAATCAGCTCATCATTTAGTTTTGGCGGGTTCACATTCAAA
AGAACAAGTGGCTCATCAACCAAGAAGGAGGAGGAAGTACTTACGGGCAATCTCCAAACA
TTGAAGATAAGAGTGCACGAGGGGTACGAAGAATTTACAATGGTTGGGAAGAGAGCAACA
GCTATACTCAGAAAAGCAACTAGAAGATTGGTTCAACTAATAGTGAGTGGAAGGGATGAA
CAGTCAATTGCTGAGGCAATAATCGTGGCTATGGTGTTTTCACAGGAGGATTGTATGATA
AAGGCAGTTAGGGGTGATCTGAATTTCGTCAATAGGGCGAACCAACGGTTGAATCCAATG
CACCAACTACTAAGGCATTTTCAAAAGGATGCTAAAATTCTCTTTCAAAATTGGGGAATT
GAACCCATAGACAATGTAATGGGAATGATTGGGATACTACCTGACTTAACCCCAAGCACT
GAGATGTCAATGAGAGGAGTAAGAATCAGCAAGATGGGAGTGGATGAGTACTCCAGTACG
GAGAGGGTGGTGGTAAGCATTGACCGTTTTTTAAGAGTAAGAGACCAACAAGGGAACGTG
CTATTGTCTCCTGAAGAGGTCAGCGAAACACAGGGGACTGAAAAGTTGACGATAACTTAT
TCATCGTCAATGATGTGGGAGGTTAATGGGCCTGAATCAGTATTGGTGAATACCTACCAG
TGGATCATCAGAAACTGGGAAACTGTTAAAATTCAGTGGTCGCAGGACCCTACAATGCTA
TACAATAAAATGGAATTTGAACCATTTCAGTCTTTGGTTCCTAAAGCTGCAAGAGGTCAA
TACAGTGGGTTTGTGAGAACCCTATTCCAACAAATGAGAGATGTGCTTGGAACATTTGAT
ACTGTTCAGATAATAAAACTTCTCCCCTTTGCAGCTGCTCCACCAAAACAAAGTAGAATG
CAGTTTTCCTCTCTAACCGTGAATGTAAGAGGATCAGGAATGAGAATTCTTATAAGGGGC
AATTCTCCTGTGTTCAATTACAACAAGGGCACCAAGAGACTCACAGTCCTAGGAAAGGAT
GCAGGTGCTTTAAATGAAGACCCAGACGAAGGAACAACTGGAGTGGAGTCTGCTGTCTTG
AGAGGATTCCTCATTTTAGGCAGAGAAGACAGGAGATATGGGCCAGCATTAAGCATCAAT
GAATTGAGTAGTCTTGCAAAAGGAGAGAAGGCTAATGTACTGATTGGGCAAGGAGACGTA
GTGTTGGTAATGAAACGGAAACGGGACTCAAGCATACTTACTGACAGCCAGACAGCGACC
AAAAGAATTCGAATGGCCATCAATTAGTGTTAAATAG-------------

#A/Tokyo/3/67(H2N2)
---------------------------ATGGAAAGAATAAAAGAACTACGGAATCTGATG
TCGCAGTCTCGCACTCGCGAGATACTAACAAAAACCACAGTGGACCATATGGCCATAATT
AAGAAGTACACATCAGGGAGACAGGAAAAGAACCCATCACTTAGGATGAAATGGATGATG
GCAATGAAATATCCAATTACAGCTGACAAGAGGATAACAGAAATGGTTCCTGAGAGAAAT
GAGCAAGGACAAACCCTATGGAGTAAAATGAGTGATGCCGGATCAGATCGAGTGATGGTA
TCACCTTTGGCAGTGACATGGTGGAATAGAAATGGACCAATGACAAGTACGGTTCATTAT
CCAAAAGTCTACAATACTTATTTTGAGAAAGTCGAAAGGTTAAAACATGGAACCTTTGGC
CCTGTCCATTTTAGAAACCAAGTCAAAATACGCCGAAGAGTTGATATAAACCCTGGTCAT
GCAGACCTCAGTGCCAAGGAGGCACAAGATGTAATCATGGAAGTTGTTTTCCCCAATGAA
GTGGGGGCCAGGATACTAACGTCGGAATCACAATTGACAATAACCAAAGAGAAAAAAGAA
GAACTCCAAGATTGCAAAATTTCTCCTTTGATGGTTGCATACATGTTAGAGAGAGAACTT
GTCCGAAAAACGAGATTTCTCCCAGTTGCTGGTGGAACAAGCAGTGTGTACATTGAAGTG
TTACATTTGACTCAAGGAACGTGTTGGGAACAGATGTACACTCCCGGTGGAGAAGTGAGG
AATGATGATGTTGATCAAAGTCTAATTATTGCAGCCAGGAACATAGTGAGAAGAGCAGCA
GTATCAGCAGATCCACTAGCATCTTTATTGGAGATGTGCCACAGCACACAGATTGGCGGG
ACAAAGATGGTGGACATTCTTAGGCAAAACCCAACGGAGGAACAAGCTGTGGATATATGC
AAGGCTGCAATGGGACTGAGAATCAGCTCATCCTTCAGTTTTGGCGGATTCACATTTAAG
AGAACAAGCGGGTCATCAATCAAGAGAGAGGAAGAAGTGCTTACGGGCAATCTCCAAACA
TTGAAGATAAGGGTGCATGAGGGGTACGAGGAATTCACAATGGTGGGGAAAAGGGCAACA
GCTATACTCAGAAAAGCAACCAGGAGATTGGTTCAGCTGATAGTGAGTGGAAGAGACGAA
CAGTCAATAGTCGAAGCAATAATTGTAGCCATGGTGTTTTCACAAGAAGATTGCATGATA
AAAGCAGTTAGAGGTGATCTGAATTTCGTTAACAGGGCAAATCAGCGATTGAATCCCATG
CATCAACTTTTAAGGCATTTTCAGAAAGATGCGAAAGTGCTTTTTCAAAATTGGGGAATT
GAACATATCGACAATGTAATGGGAATGATTGGAGTATTACCAGACATGACTCCAAGCACA
GAGATGTCAATGAGAGGGATAAGAGTTAGCAAAATGGGCGTGGATGAATACTCCAGCACA
GAGAGGGTAGTGGTTAGCATTGACCGGTTTTTGAGAGTTCGAGACCAACGAGGAAATGTA
TTACTATCTCCTGAGGAGGTCAGTGAAACACAGGGGACAGAGAAACTGACAATAACTTAC
TCATCGTCAATGATGTGGGAGATTAATGGCCCTGAGTCAGTGTTGGTCAATACCTATCAG
TGGATCATCAGAAACTGGGAAACTGTTAAAATTCAATGGTCTCAGAATCCTACAATGTTA
TACAACAAAATGGAATTTGAGCCATTTCAGTCTTTAGTTCCTAAGGCCATTAGAGGCCAA
TACAGTGGATTTGTTAGGACTCTATTCCAACAAATGAGGGATGTACTTGGGACATTTGAT
ACCACCCAGATAATAAAGCTTCTCCCCTTTGCAGCCGCCCCACCAAAGCAAAGTAGAATG
CAGTTCTCTTCATTGACTGTGAATGTGAGGGGATCAGGGATGAGAATACTTGTAAGGGGC
AATTCCCCTGTATTCAACTACAACAAGACCACTAAAAGACTAACAATTCTCGGAAAAGAT
GCTGGCACTTTAATTGAAGACCCAGATGAAGGCACATCCGGAGTGGAGTCCGCTGTTCTG
AGAGGATTCCTCATTCTGGGTAAGGAAGATAGAAGATATGGACCAGCATTAAGCATCAAT
GAACTGAGTAACCTTGCAAAAGGGGAAAAGGCTAATGTACTAATTGGGCAAGGAGACGTG
GTGTTGGTAATGAAACGAAAACGGGACTCTAGCATACTTACTGACAGCCAGACAGCGACC
AAAAGAATTCGGATGGCCATCAATTAA-----------------------

#A/USSR/039/68(H3N2)
---------------------------ATGGAAAGAATAAAAGAACTACGGAATCTGATG
TCGCAGTCTCGCACTCGCGAGATACTAACAAAAACCACAGTTGACCATATGGCCATAATT
AAGAAGTATACATCAGGGAGACAGGAAAAGAACCCGTCACTTAGGATGAAATGGATGATG
GCAATGAAATATCCAATTACAGCTGACAAGAGGATAACAGAAATGGTTCCTGAGAGAAAT
GAGCAAGGACAAACTCTATGGAGCAAAATGAGTGATGCCGGATCAGATCGAGTGATGGTA
TCACCCTTGGCAGTGACATGGTGGAATAGAAATGGACCAATGACAAGTACGGTTCATTAT
CCAAAAGTCTACAAGACTTATTTTGAGAAAGTCGAAAGGTTAAAACATGGAACCTTTGGC
CCTGTCCATTTTAGAAACCAAGTCAAAATACGCCGAAGAGTTGACATAAACCCTGGTCAT
GCAGACCTCAGTGCCAAGGAGGCACAAGATGTAATCATGGAAGTTGTTTTCCCCAATGAA
GTGGGGGCCAGAATACTAACGTCGGAATCACAATTAACAATAACCAAAGAGAAAAAAGAA
GAACTCCAAGATTGCAAAATTTCTCCTTTGATGGTTGCATACATGTTAGAGAGAGAACTT
GTCCGAAAAACGAGATTTCTCCCAGTTGCTGGTGGAACAAGCAGTGTATACATCGAAGTG
TTACACTTGACTCAAGGAACGTGTTGGGAACAGATGTACACTCCAGGTGGAGAAGTGAGG
AATGATGATGTTGATCAAAGTCTAATTATTGCAGCCAGGAACATAGTGAGAAGAGCAGCA
GTATCAGCAGATCCACTAGCATCTTTATTGGAGATGTGCCACAGCACACAGATTGGCGGG
ACAAGGATGGTGGACATTCTTAGGCAGAACCCAACGGAAGAACAAGCTGTGGATATATGC
AAAGCTGCAATGGGACTGAGAATCAGCTCGTCCTTCAGTTTTGGCGGATTCACATTTAAG
AGAACAAGCGGGTCATCAATCAAGAGAGAGGAAGAATTGCTTACGGGCAATCTCCAAACA
TTAAAAATAAGGGTGCATGAGGGGTACGAGGAATTCACAATGGTGGGGAAAAGGGCAACA
GCTATACTCAGAAAAGCAACCAGGAGATTGGTTCAGCTGATAGTGAGTGGAAAAGACGAA
CAGTCAGTAGCCGAAGCAATAATTGTAGCCATGGTGTTTTCACAAGAAGATTGCATGATA
AAAGCAGTTAGAGGTGATCTGAATTTCGTTAACAGGGCAAATCAGCGATTGAATCCCATG
CATCAACTTTTAAGGCATTTTCAGAAAGATGCGAAAGTGCTTTTTCAAAATTGGGGAATT
GAACATATCGACAATGTAATGGGGATGATTGGAGTATTACCAGACATGACTCCAAGCACA
GAGATGTCAATGAGAGGGATAAGAGTCAGCAAAATGGGCGTGGATGAATACTCCAGCACA
GAGAGGGTTGTGGTGAGCATTGACCGGTTTTTGAGAGTTCGAGACCAACGAGGAAATGTA
TTACTATCTCCTGAGGAGGTCAGTGAAACACAGGGGACAGAGAAACTGACAATAACTTAC
TCATCGTCAATGATGTGGGAGATTAATGGCCCTGAGTCAGTGTTGGTCAATACCTATCAG
TGGATCATCAGAAACTGGGAAACTGTCAAAATTCAATGGTCTCAGAATCCTACAATGTTA
TACAACAAAATGGAATTTGAGCCATTTCAGTCTTTAGTTCCTAAGGCCATTAGAGGCCAA
TACAGTGGATTTGTTAGGACTCTATTCCAACAAATGAGGGATGTACTTGGGACATTTGAT
ACCACCCAGATAATAAAGCTTCTCCCCTTTGCAGCCGCCCCACCAAAGCAAAGTAGGATG
CAGTTCTCTTCATTGACTGTGAATGTGAGGGGATCAGGGATGAGAATACTTGTAAGGGGC
AATTCTCCTGTATTCAACTACAACAAGACAACGAAAAGACTAACAATTCTCGGAAAAGAT
GCTGGCACTTTAATTGAAGACCCAGATGAAGGTACATCCGGAGTGGAGTCAGCTGTTCTG
AGAGGGTTCCTCATTCTGGGTAAGGAAGATAGAAGATATGGACCAGCATTAAGCATCAAT
GAACTGAGTAACCTTGCAAAAGGAGAAAAGGCTAATGTACTAATTGGGCAAGGAGACGTG
GTGTTGGTAATGAAACGAAAACGGGACTCTAGCATACTTACTGACAGCCAGACAGCGACC
AAAAGAATTCGGATGGCCATCAATTAA-----------------------

#A/Korea/426/68(H2N2)
AGCAAAAGCAGGTCAATTATATTCAATATGGAAAGAATAAAAGAACTACGGAATCTGATG
TCGCAGTCTCGCACTCGCGAGATACTAACAAAAACCACAGTGGACCATATGGCCATAATT
AAGAAGTACACATCAGGGAGACAGGAAAAGAACCCGTCACTTAGGATGAAATGGATGATG
GCAATGAAATATCCAATTACAGCTGACAAGAGGATAACAGAAATGGTTCCTGAGAGAAAT
GAGCAAGGACAAACTCTATGGAGTAAAATGAGTGATGCCGGGTCAGATCGAGTAATGGTA
TCACCTTTGGCAGTGACATGGTGGAATAGAAATGGACCAATGACAAGTACGGTTCATTAT
CCAAAAATCTACAAGACTTATTTTGAGAAAGTCGAAAGGTTAAAACATGGAACCTTTGGC
CCTGTCCATTTTAGAAACCAAGTCAAAATACGCCGAAGAGTTGACATAAACCCTGGTCAT
GCAGACCTCAGTGCCAAGGAGGCACAAGACGTAATCATGGAAGTTGTTTTCCCCAATGAA
GTGGGGGCCAGGATACTAACGTCGGAATCACAATTAACAATAACCAAAGAGAAAAAAGAA
GAACTCCAAGATTGCAAAATTTCTCCTTTGATGGTTGCATACATGTTAGAGAGAGAACTT
GTCCGAAAAACGAGATTTCTCCCAGTTGCTGGTGGAACAAGCAGTGTGTACATTGAAGTG
TTACACTTGACTCAAGGAACATGTTGGGAACAGATGTACACCCCAGGTGGAGAAGTGAGG
AATGATGATGTTGATCAAAGTCTAATTATTGCAGCCAGGAACATAGTGAGAAGAGCAGCA
GTATCAGCAGATCCACTAGCATCTTTATTGGAGATGTGCCACAGCACACAGATTGGCGGG
ACAAGGATGGTGGACATTCTTAGGCAGAACCCAACGGAAGAACAAGCTGTGGATATATGC
AAGGCTGCAATGGGACTGAGAATCAGCTCATCCTTCAGTTTTGGCGGGTTCACATTTAAG
AGAACAAGCGGGTCATCAATCAAGAGAGAGGAAGAAGTGCTTACGGGCAATCTCCAAACA
TTGAAAATAAGGGTGCATGAGGGGTACGAGGAATTCACAATGGTGGGGAAAAGGGCAACA
GCTATACTCAGAAAAGCAACCAGGAGATTGGTTCAGCTGATAGTGAGTGGAAGAGACGAA
CAGTCAATAGCCGAAGCAATAATTGTAGCCATGGTGTTTTCACAAGAAGATTGCATGATA
AAAGCAGTTAGAGGTGACCTGAATTTCGTTAATAGGGCAAATCAGCGATTGAATCCCATG
CATCAACTTTTAAGACATTTTCAGAAAGATGCAAAAGTGCTCTTTCAAAATTGGGGAATT
GAACATATCGACAATGTAATGGGAATGATTGGAGTATTACCAGACATGACTCCAAGCACA
GAGATGTCAATGAGAGGGATAAGAGTCAGCAAAATGGGCGTGGATGAATACTCCAGCACA
GAGAGGGTAGTGGTAAGCATTGACCGGTTTTTGAGAGTTCGAGACCAACGAGGAAATGTA
CTACTATCTCCTGAGGAGGTCAGTGAAACACAGGGGACAGAGAAACTGACAATAACTTAC
TCATCGTCAATGATGTGGGAGATTAATGGCCCTGAGTCAGTGTTGGTCAATACCTATCAG
TGGATCATCAGAAACTGGGAAACTGTTAAAATTCAATGGTCTCAGAATCCTACAATGCTA
TACAATAAAATGGAATTTGAGCCATTTCAGTCTTTAGTTCCTAAGGCCATTAGAGGCCAA
TACAGTGGATTTGTTAGGACTCTATTCCAACAAATGAGGGATGTACTTGGGACATTTGAT
ACCACCCAGATAATAAAGCTTCTTCCCTTTGCAGCCGCCCCACCAAAGCAAAGTAGAATG
CAGTTCTCTTCATTGACTGTGAATGTGAGGGGATCAGGAATGAGAATACTTGTAAGGGGC
AATTCTCCTGTATTCAACTACAACAAGACCACTAAGAGACTAACAATTCTCGGAAAGGAT
GCTGGCACTTTAACTGAAGACCCAGATGAAGGCACATCCGGAGTGGAGTCCGCTGTTCTG
AGAGGATTCCTCATTCTGGGCAAGGAAGATAGAAGATATGGACCAGCATTAAGCATCAAT
GAACTGAGTACCCTTGCAAAAGGAGAAAAGGCTAATGTACTAATTGGGCAAGGAGACGTG
GTGTTGGTAATGAAACGAAAACGGGACTCTAGCATACTTACTGACAGCCAGACAGCGACC
AAAAGAATTCGGATGGCCATCAATTAATGTTGAATAGTTTAAAAACGACC

#A/duck/PA/486/1969(H6N1)
-------------CAAATATATTCAATATGGAGAGAATAAAAGAACTAAGGGACCTAATG
TCACAGTCTCGCACCCGCGAGATACTCACAAAAACCACTGTGGACCATATGGCCATAATC
AAGAAATACACATCAGGAAGACAAGAGAAGAACCCTGCACTTAGGATGAAGTGGATGATG
GCAATGAAATATCCAATTACAGCAGACAAGAGGATAATAGAAATGATTCCCGAGAGAAAT
GAACAAGGGCAGACCCTCTGGAGCAAAACAAACGATGCCGGCTCAGACCGAGTAATGGTA
TCACCTCTGGCTGTAACGTGGTGGAATAGAAATGGACCAACAACAAGTACAGTTCACTAT
CCAAAGGTCTACAAAACTTATTTTGAAAAGGTCGAAAGGTTAAAACATGGAACCTTTGGC
CCTGTCCACTTCAGAAATCAAGTCAAGATAAGAAGAAGAGTTGACATAAACCCTGGTCAC
GCAGACCTTAGTGCCAAGGAGGCACAAGATGTCATAATGGAAGTTGTTTTCCCAAATGAA
GTGGGTGCCAGAATACTAACGTCAGAATCACAGCTGACAATAACCAAAGAAAAGAAGGAA
GAACTCCAGGATTGTAAAATTGCCCCCTTAATGGTAGCATACATGCTAGAAAGAGAGTTG
GTCCGCAAAACAAGATTCCTCCCAGTGGCTGGTGGGACAAGCAGTGTATACATTGAAGTG
TTGCACTTGACCCAAGGGACATGCTGGGAGCAGATGTACACTCCAGGAGGGGAAGTGAGA
AACGATGACGTCGACCAAAGTTTGATTATTGCTGCCAGGAACATAGTAAGGAGAGCAACA
GTATCAGCAGACCCACTAGCATCTCTATTGGAGATGTGCCACAGTACACAGATTGGTGGG
ATTAGGATGGTAGACATCCTTAGACAGAATCCAACAGAGGAACAAGCTGTAGACATATGC
AAGGCCGCAATGGGCCTGAGAATTAGCTCGTCCTTCAGCTTTGGTGGATTCACTTTTAAA
AGAACAAGTGGATCGTCAATCAAGAGGGAAGAGGAAGTGCTCACGGGCAACCTTCAAACA
CTGAAAATAAGAGTTCATGAGGGATATGAAGAGTTCACAATGGTTGGAAGAAGAGCGACA
GCTATTCTCAGAAAGGCAACCAGGAGATTGATCCAGCTAATAGTAAGTGGGAAAGACGAA
CAGTCAATTGCTGAAGCAATAATTGTGGCAATGGTGTTTTCACAAGAGGATTGTATGATA
AAGGCAGTTCGGGGTGACTTGAACTTTGTTAATAGAGCAAATCAGCGATTGAACCCTATG
CATCAACTCTTGCGACATTTCCAAAAGGATGCAAAAGTGCTCTTTCAAAACTGGGGAGTT
GAACCCATTGACAATGTAATGGGAATGATTGGGATATTGCCCGACATGACTCCGAGTACT
GAGATGTCACTGAGAGGGGTGAGAGTCAGCAAGATGGGTGTAGATGAGTACTCAAGCACA
GAGAGAGTGGTGGTGAGCATTGACCGTTTTCTAAGGGTTCGAGATCAAAGAGGAAATGTA
CTATTATCCCCTGAAGAGGTCAGCGAAACACAAGGAACAGAGAAGCTGACAATAACTTAT
TCATCATCAATGATGTGGGAGATTAATGGCCCTGAGTCAGTGTTGGTCAATACTTATCAG
TGGATCATTAGAAATTGGGAGACTGTGAAAATTCAGTGGTCACAGGACCCCACGATGCTA
TATAATAAGATGGAATTTGAACCATTTCAGTCTCTGGTCCCTAAAGCAGCCAGAGGCCAA
TACAGTGGGTTCGTAAGGACCCTATTCCAGCAGATGCGGGATGTGCTTGGAACATTTGAC
ACAGTTCAAATAATAAAGCTCCTCCCCTTTGCTGCTGCCCCACCGGAACAAAGCAGGATG
CAGTTTTCCTCCTTGACTGTGAATGTGAGAGGATCGGGAATGAGAATACTTGTAAGAGGC
AATTCTCCAGTATTCAACTACAACAAGGCCACCAAGAGGCTCACGGTCCTCGGAAAGGAT
GCAGGTGCGTTGATCGAAGACCCAGATGAAGGAACTGCTGGAGTGGAGTCTGCTGTCCTG
AGGGGATTTCTCATTTTGGGCAAGGAAGACAAGAGATATGGCCCAGCATTGAGCATTAAT
GAACTGAGCAATCTTGCGAAAGGGGAGAAGGCTAATGTGCTAATTGGGCAAGGAGACGTA
GTGTTGGTAATGAAACGGAAACGGGACTCTAGCATACTTACTGACAGCCAGACAGCGACC
AAAAGAATTCGGATGGCCATCAATTAGTGTCGAATTGTTTAAAAACGA--

#A/swine/Wisconsin/2/1970(H1N1)
------------TCAAATATATTCAATATGGAGAGAATAAAAGAACTAAGAGATCTGATG
TCACAGTCTCGCACTCGCGAGATACTCACAAGGACCACCGTGGATCATATGGCCATAATC
AAGAAATACACATCGGGAAGGCAAGAGAAAAACCCCGCATTGAGAATGAAATGGATGATG
GCAATGAAATATCCAATTACAGCGGACAAGAGAATAATTGAAACAATTCCCGAGAGGAAT
GAGCAAGGACAAACCCTATGGAGTAGAACGAGCGATGCCGGATCAGATCGGGTGATGGTA
TCACCTCTAGCTGTAACATGGTGGAATAGGAATGGGCCAACAGCAAGCACAGTTCACTAC
CCAAAAGTTTATAGAACTTACTTTGAAAAAGTCGAAAGATTAAAACATGGGACTTTTGGT
CCTGTCCATTTCAGAAACCAAGTCAAAATACGCCGAAGGGTTGACATAAACCCAGGTCAT
GCAGACCTCAGTGCCAAAGAAGCGCAAGATGTTATAATGGAGGTTGTTTTCCCAAATGAA
GTGGGAGCTAGAATATTAACATCGGAATCACAGCTAATGATTACTAAAGAAAAGAAAGAA
GAACTCCAGGAGTGCAAAATTTCTCCTTTGATGGTAGCATACATGTTGGAGAGAGAACTT
GTTCGGAAAACAAGGTTCCTCCCAGTGGCTGGTGGAACGAGCAGTGTGTACATTGAGGTG
TTACATCTAACTCAGGGAGCGTGCTGGGAACAGCTATACACTCCAGGAGGGGAAGTAAGA
AACGATGATGTTGACCAAAGCTTAATTATCGCTGCTAGGAGCATAGTGAGAAGAGCTACA
GTATCTGCAGATCCACTGGCATCTCTGTTGGAAATGTGTCACAGCACACAGATTGGTGGA
GTAAGAATGGTAGACATCCTCAGACAAAACCCGACAGAGGAACAAGCAGTGGATATATGC
AAGGCAGCAATGGGTCTGAGAATCAGCTCATCATTTAGTTTTGGCGGGTTCACATTCAAA
AGAACAAGTGGCTCATCAACCAAGAGGGAGGAGGAAGTACTTACGGGCAATCTCCAAACA
TTGAAGATAAGAGTGCACGAGGGGTACGAAGAATTTACAATGGTTGGGAAAAGAGCAACA
GCTATACTCAGAAAAGCAACTAGAAGGTTGGTTCAACTAATAGTGAGTGGAAGGGATGAA
CAGTCAATTGCTGAGGCAATAATCGTGGCTATGGTGTTTTCACAGGAGGATTGTATGATA
AAGGCAGTTAGAGGTGATCTGAATTTCGTCAACAGGGCGAACCAACGGTTGAATCCAATG
CACCAGCTACTAAGGCATTTTCAAAAGGATGCTAAAATTCTCTTTCAAAATTGGGGAATT
GAATCCATAGACAATGTAATGGGAATGATTGGGATACTACCTGACTTAACCCCGAGCACT
GAGATGTCAATGAGAGGAATAAGAATCAGCAAAATGGGGGTGGATGAGTATTCCAGTACG
GAGAGGGTAGTGGTAAGCATTGACCGTTTTTTAAGAGTAAGAGACCAACAAGGGAACGTG
CTATTGTCTCCTGAAGAGGTCAGCGAAACACAGGGGGCTGAAAAGTTGACGATAACTTAT
TCATCGTCAATGATGTGGGAGGTTAATGGGCCTGAATCGGTATTGGTGAATACCTACCAG
TGGATCATCAGAAACTGGGAAACTGTTAAAATTCAGTGGTCGCAGGACCCTACAATGCTA
TACAATAAAATGGAATTTGAACCTTTTCAGTCTTTGGTTCCTAAAGCTGCAAGAGGTCAA
TATAGTGGGTTTGTGAGAACCCTATTCCAACAAATGAGAGATGTGCTTGGAACATTTGAT
ACTGTTCAGATAATAAAACTTCTCCCCTTTGCAGCTGCTCCACCAAAACAAAGTAGAATG
CAGTTTTCCTCTCTAACCGTGAATGTAAGAGGATCAGGAATGAGAATTCTTATAAGAGGC
AATTCTCCTGTGTTCAATTACAACAAGGGCACCAAGAGACTCACAGTCCTAGGAAAGGAT
GCAGGTGCTTTAAATGAAGACCCAGATGAAGGAACAGCTGGAGTGGAGTCTGCTGTTTTG
AGAGGATTCCTCATTTTAGGCAGAGAAGACAGGAGATATGGGCCAGCATTAAGCATCAAT
GAATTGAGTAGTCTTGCAAAAGGAGAGAAGGCTAATGTATTGATTGGGCAAGGAGACGTA
GTGTTGGTAATGAAACGGAAACGGGACTCAAGCATACTTACTGACAGCCAGACAGCGACC
AAAAGAATTCGAATGGCCATCAATTAGTGTAAAATAGTTTA---------

#A/Hong_Kong/46/71(H3N2)
------------------ATATTCAACATGGAAAGAATAAAAGAACTACGGAATCTGATG
TCGCAGTCTCGCACTCGCGAGATACTAACAAAAACCACAGTTGACCATATGGCCATAATT
AAGAAGTATACATCAGGGAGACAGGAAAAGAACCCGTCACTTAGGATGAAATGGATGATG
GCGATGAAATATCCAATTACAGCTGACAAGAGGATAACAGAAATGGTTCCTGAGAGAAAT
GAGCAAGGACAAACTCTATGGAGCAAAATGAGTGATGCCGGATCAGATCGAGTGATGGTA
TCACCCTTGGCAGTGACATGGTGGAATAGAAATGGACCAGTAACAAGTACGGTTCATTAT
CCAAAAGTCTACAAGACTTATTTTGAGAAAGTCGAAAGGTTAAAACATGGAACCTTTGGC
CCTGTCCACTTTAGAAACCAAGTCAAAATACGCCGAAGAGTTGACATAAACCCTGGTCAT
GCAGATCTCAGTGCCAAGGAGGCACAAGATGTAATCATGGAAGTTGTTTTCCCCAATGAA
GTGGGGGCCAGAATACTAACGTCGGAATCACAATTAACAATAACCAAAGAGAAAAAAGAG
GAACTCCAAGATTGCAAAATTTCTCCTTTGATGGTTGCATACATGTTAGAGAGAGAACTT
GTCCGAAAAACGAGATTTCTCCCAGTTGCTGGTGGAACAAGCAGTGTATACATCGAAGTG
TTACACTTGACTCAAGGAACGTGTTGGGAACAGATGTACACTCCAGGTGGAGAAGTGAGG
AATGATGATGTTGATCAAAGTCTAATCATTGCAGCCAGGAACATAGTGAGAAGAGCAGCA
GTATCAGCAGATCCACTAGCATCTTTATTGGAGATGTGCCACAGCACACAGATTGGCGGG
ACAAGGATGGTGGACATTCTTAGGCAGAACCCAACGGAAGAACAAGCTGTGGATATATGC
AAAGCTGCAATGGGACTGAGAATCAGCTCGTCCTTCAGTTTTGGCGGATTCACATTTAAG
AGAACAAGCGGGTCATCAATCAAGAGAGAGGAAGAATTGCTTACGGGCAATCTCCAAACA
TTAAAAATAAGGGTGCATGAGGGGTACGAAGAATTCACAATGGTGGGGAAAAGGGCAACA
GCTATACTCAGAAAAGCAACCAGGAGGTTGGTCCAGCTGATAGTGAGTGGAAGAGACGAA
CAGTCGGTAGCTGAAGCAATAATTGTAGCCATGGTGTTTTCACAAGAAGATTGCATGATA
AAAGCAGTTAGAGGTGATCTGAATTTCGTTAACAGGGCAAATCAGCGATTGAATCCCATG
CATCAACTTTTAAGGCATTTTCAGAAAGATGCGAAAGTGCTTTTTCAAAATTGGGGAATT
GAACATATCGACAATGTAATGGGGATGATTGGAGTATTACCAGACATGACTCCAAGCACA
GAGATGTCAATGAGAGGGATAAGGGTCAGCAAAATGGGCGTGGATGAATACTCCAGCACA
GAGAGGGTTGTGGTGAGCATTGACCGGTTTTTGAGAGTTCGAGACCAACGAGGAAATATA
TTACTATCTCCTGAGGAGGTCAGTGAAACACAGGGGACAGAGAAACTGACAATAACTTAC
TCATCGTCAATGATGTGGGAGATTAATGGCCCTGAGTCAGTGTTGGTCAATACCTATCAG
TGGATCATCAGAAACTGGGAAACTGTCAAAATTCAATGGTCTCAGAATCCTACAATGTTA
TACAACAAAATGGAATTTGAGCCATTTCAGTCTTTAGTTCCTAAGGCCATTAGAGGCCAA
TACAGTGGATTTGTTAGGACTCTATTCCAACAAATGAGGGATGTACTTGGGACATTTGAT
ACCACCCAGATAATAAAACTTCTCCCCTTTGCAGCCGCCCCACCAAAGCAAAGTAGGATG
CAGTTCTCTTCATTGACTGTGAATGTGAGGGGGTCAGGGATGAGAATACTCGTAAGGGGC
AATTCTCCTGTATTCAACTACAACAAGACAACGAAAAGACTAACAATTCTCGGAAAAGAT
GCTGGCACTTTAATTGAAGACCCAGATGAAGGTACATCCGGAGTGGAGTCAGCTGTTCTG
AGAGGGTTCCTCATTCTGGGTAAGGAAGATAGAAGATATGGACCAGCATTAAGCATCAAT
GAACTGAGTAACCTTGCAAAAGGAGAAAAGGCTAATGTACTAATTGGGCAAGGAGACGTG
GTGTTGGTAATGAAACGAAAACGGGACTCTAGCATACTTACTGACAGTCAGACAGCGACC
AAAAGAATTCGAATGGCCATCAATTAATGTTGAATAGT------------

#A/swine/Wisconsin/1/1971(H1N1)
------------TCAAATATATTCAATATGGAGAGAATAAAAGAACTAAGAGATCTGATG
TCACAGTCTCGCACTCGCGAGATACTCACAAGGACCACCGTGGATCATATGGCCATAATC
AAGAAATACACATCGGGAAGGCAAGAGAAAAACCCCGCATTGAGAATGAAATGGATGATG
GCAATGAAATATCCAATTACAGCGGACAAGAGAATAATTGAAACAATTCCAGAGAGAAAT
GAGCAAGGACAAACCCTATGGAGTAGAACGAGAGATGCCGGGTCAGATCGGGTGATGGTA
TCACCTCTAGCTGTAACATGGTGGAATAGGAATGGGCCAACAGCAAGCACAGTTCACTAC
CCAAAAGTTTATAAAACTTACTTTGAAAAAGTCGAAAGATTAAAACATGGGACTTTTGGT
CCTGTCCATTTCAGAAACCAAGTCAAAATACGCCGAAGGGTTGACATAAACCCAGGTCAT
GCAGACCTCAGTGCCAAAGAAGCGCAAGATGTTATAATGGAGGTTGTTTTCCCAAATGAA
GTGGGAGCTAGGATATTAACATCGGAATCACAGCTAATGATTACTAAAGAAAAGAAAGAA
GAACTCCAGGAGTGCAAAATTTCTCCTTTGATGGTAGCATACATGTTGGAGAGAGAACTT
GTTCGGAAAACAAGGTTCCTCCCAGTGGCTGGTGGAACGAGCAGTGTGTACATTGAGGTG
TTACATCTAACTCAGGGAGCGTGCTGGGAACAGCTATACACTCCAGGAGGGGAAGTAAGA
AACGATGATGTTGACCAAAGCTTAATTATCGCTGCTAGGAGCATAGTGAGAAGAGCTACA
GTATCTGCAGATCCACTGGCATCTCTGTTGGAAATGTGTCACAGCACACAGATTGGTGGA
GTAAGAATGGTAGACATCCTCAGACAAAACCCGACAGAGGAACAAGCAGTGGATATATGC
AAAGCAGCAATGGGTCTGAGAATCAGCTCATCATTTAGTTTTGGCGGGTTCACATTCAAA
AGAACAAGTGGCTCATCAACCAAGAGGGAGGAGGAAGTACTTACGGGCAATCTCCAAACA
TTGAAGATAAGAGTGCACGAGGGGTACGAAGAATTTACAATGGTTGGGAAAAGAGCAACA
GCTATACTCAGAAAAGCAACTAGAAGGTTGGTTCAACTAATAGTGAGTGGAAGGGATGAA
CAGTCAATTGCTGAGGCAATAATCGTGGCTATGGTGTTTTCACAGGAGGATTGTATGATA
AAGGCAGTTAGAGGTGATCTGAATTTCGTCAACAGAGCGAACCAACGGTTGAATCCAATG
CACCAGCTACTGAGGCATTTTCAAAAGGATGCTAAAATTCTCTTTCAAAATTGGGGAATT
GAATCCATAGACAATGTAATGGGAATGATTGGGATACTACCTGACTTAACCCCAAGCACT
GAGATGTCAATGAGAGGAATAAGAATCAGCAAAATGGGAGTGGATGAGTATTCCAGCACG
GAGAGGGTAGTGGTAAGCATTGACCGTTTTTTAAGAGTAAGAGACCAACAAGGGAACGTG
CTATTGTCTCCTGAAGAGGTCAGCGAAACACAGGGGACTGAAAAGTTGACGATAACTTAT
TCATCGTCAATGATGTGGGAGGTTAATGGGCCTGAATCGGTATTGGTGAATACCTACCAG
TGGATCATCAGAAACTGGGAAACTGTTAAAATTCAGTGGTCGCAGGACCCTACAATGCTA
TACAATAAAATGGAATTTGAACCTTTTCAGTCTTTGGTTCCTAAAGCTGCAAGAGGTCAA
TATAGTGGGTTTGTGAGAACCCTATTCCAACAAATGAGAGATGTGCTTGGAACATTTGAT
ACTGTTCAGATAATAAAACTTCTCCCCTTTGCAGCTGCTCCACCAAAACAAAGTAGAATG
CAGTTTTCTTCTCTAACCGTGAATGTAAGAGGATCAGGAATGAGAATTCTTATAAGAGGC
AATTCTCCTGTGTTCAATTACAACAAGGGCACCAAGAGACTCACAGTCCTAGGAAAGGAT
GCAGGTGCTTTAAATGAAGACCCAGATGAAGGAACAGCTGGAGTGGAGTCTGCTGTCTTG
AGAGGATTCCTCATTTTAGGCAGAGAAGACAGGAGATATGGGCCAGCATTAAGCATCAAT
GAATTGAGTAGTCTTGCAAAAGGAGAGAAGGCCAATGTATTGATTGGGCAAGGAGACGTA
GTGTTGGTAATGAAACGGAAACGGGACTCAAGCATACTTACTGACAGCCAGACAGCGACC
AAAAGAATTCGAATGGCCATCAATTAGTGTAAAATAGTTTA---------

#A/Tokyo/31/72(H3N2)
---------------------------ATGGAAAGAATAAAAGAACTACGGAATCTGATG
TCGCAGTCTCGCACTCGCGAGATACTAACAAAAACCACAGTGGACCATATGGCCATAATT
AAGAAGTACACATCAGGGAGACAGGAAAAGAACCCGTCACTTAGGATGAAATGGATGATG
GCAATGAAATATCCAATTACAGCTGACAAGAGGATAACAGAAATGGTTCCTGAGAGAAAT
GAGCAAGGACAAACCCTATGGAGTAAAATGAGTGATGCCGGGTCAGATCGAGTGATGGTA
TCACCTTTGGCGGTGACATGGTGGAATAGAAATGGACCAGTGACAAGTACGGTTCATTAT
CCAAAAGTCTACAAGACTTATTTTGATAAAGTCGAAAGGTTAAAACATGGAACCTTTGGC
CCTGTCCATTTTAGAAACCAAGTCAAAATACGCCGAAGAGTTGACATAAACCCTGGTCAT
GCAGACCTCAGTGCCAAGGAGGCACAAGATGTAATCATGGAAGTTGTTTTCCCCAATGAA
GTGGGGGCCAGGATACTAACGTCGGAATCACAATTAACAATAACCAAAGAGAAAAAAGAA
GAACTCCAAGATTGCAAAATTTCTCCTTTGATGGTTGCATACATGTTAGAGAGAGAACTT
GTCCGAAAAACGAGATTTCTCCCAGTTGCTGGTGGAACAAGCAGTGTGTACATTGAAGTG
TTACACTTGACTCAAGGAACGTGTTGGGAACAGATGTACACTCCAGGTGGAGAAGTGAGG
AATGACGATGTTGACCAAAGCCTAATTATTGCAGCCAGGAACATAGTGAGAAGAGCAGCA
GTATCAGCAGATCCACTAGCATCTTTATTGGAGATGTGCCACAGCACACTGATTGGCGGG
ACAAGGATGGTGGACATTCTTAGGCAGAACCCGACGGAAGAACAAGCTGTGGATATATGC
AAGGCTGCAATGGGACTGAGGATCAGCTCATCCTTCAGTTTTGGTGGGTTCACATTTAAG
AGAACAAGCGGGTCATCAATCAAAAGAGAGGAAGAAGTGCTTACGGGCAATCTCCAAACA
TTGAAAATAAGGGTGCATGAGGGGTACGAGGAGTTCACAATGGTGGGGAAAAGGGCAACA
GCTATACTCAGAAAAGCAACCAGGAGATTGGTTCAGCTTATAGTGAGTGGAAGGGACGAG
CAGTCAATAGCCGAAGCGATAATTGTAGCCATGGTGTTTTCACAAGAGGATTGCATGATA
AAAGCAGTTAGAGGTGACCTGAATTTCGTTAACAGGGCAAATCAGCGGTTGAATCCCATG
CATCAACTTTTAAGGCATTTTCAGAAAGATGCGAAAGTGCTTTTTCAGAATTGGGGAATT
GAACATATCGACAATGTGATGGGAATGGTTGGAGTATTACCAGACATGACTCCAAGCACA
GAGATGTCAATGAGAGGAATAAGAGTCAGCAAAATGGGCGTGGATGAATACTCCAGCACA
GAGAGGGTAGTGGTTAGCATTGATCGGTTTTTGAGAGTTCGAGACCAACGTGGGAATGTA
TTACTATCTCCTGAGGAGGTCAGTGAAACACAGGGGACAGAGAGATTGACAATAACTTAC
TCATCGTCAATGATGTGGGAGATTAATGGCCCTGAGTCAGTGTTGGTCAATACCTATCAA
TGGATCATCAGAAACTGGGAAACTGTTAAAATTCAATGGTCTCAGAATCCTACAATGTTG
TACAACAAAATGGAATTTGAGCCATTTCAGTCTTTAGTTCCTAAGGCCATTAGAGGCCAA
TACAGTGGATTTGTCAGAACTCTATTCCAACAAATGAGGGATGTACTTGGGACATTTGAT
ACCACCCAGATAATAAAGCTTCTCCCCTTTGCAGCCGCCCCACCAAAGCAAAGTAGAATG
CAGTTCTCTTCATTGACTGTGAATGTGAGGGGATCAGGGATGAGAATACTTGTAAGGGGC
AATTCTCCTGTATTCAACTACAACAAGACCACTAAAAGACTAACAATTCTCGGAAAAGAT
GCTGGCACTTTAATTGAAGACCCAGATGAAAGCACATCCGGAGTGGAGTCCGCTGTTTTG
AGAGGATTTCTCATTCTAGGTAAGGAAGATAGAAGATACGGACCAGCATTAAGCATCAAT
GAACTGAGTAACCTTGCAAAAGGAGAAAAGGCTAATGTGCTAATTGGGCAAGGAGACGTG
GTGTTGGTAATGAAACGAAAACGGGACTCTAGCATACTTACTGACAGCCAGACAGCGACC
AAAAGATTTCGGATGGCCATCAATTAA-----------------------

#A/duck/Taiwan/0526/72(H6N1)
AGCAAAAGCAGGTCAAATATATTCAATATGGAGAGAATAAAAGAACTAAAAGACTTAATG
TCACAGTCTCGCACTCGCGAGATACTGGCAAAAACCACTGTGGACCATATGGCCATAATC
AAGAAGTACACATCAGGAAGACAGGAGAAGAACCCTGCCCTCAGGATGAAATGGATGATG
GCAATGAAATACCCAATAACGGCAGACAAGAGAATAATGGAGATGATTCCTGAAAGAAAT
GAACAAGGGCAAACGCTTTGGAGTAAGACGAATGATGCAGGGTCTGACAGGGTGATGGTA
TCACCTCTAGCTGTAACATGGTGGAACAGGAATGGACCGACAACAAGTACAGTCCATTAT
CCAAAGGTCTACAAGACTTACTTTGAAAAGGTTGAAAGGTTAAAGCATGGAACCTTTGGT
CCCGTCCACTTCCGAAACCAAGTTAAAATACGCCGCAGGGTTGACATAAACCCAGGCCAC
GCAGATCTAAGTGCTAAGGAAGCACAAGATGTTATCATGGAGGTCGTTTTCCCAAATGAA
GTGGGAGCTAGAATATTAACGTCAGAGTCACAATTGACAATAACAAAAGAAAAGAAAGAG
GAACTCCAGGACTGCAAGATTGCTCCCTTAATGGTGGCATACATGTTGGAAAGAGAACTG
GTGCGCAAGACCAGATTCCTCCCAGTAGCTGGCGGAACAAGCAGTGTGTACATCGAAGTA
TTGCACCTAACTCAAGGGACATGCTGGGAACAGATGTACACCCCAGGTGGAGAAGTAAGA
AATGATGATGTTGACCAGAGTCTAATCATTGCTGCAAGGAACATTGTCAGGAGGGCAACA
GTATCAGCAGATCCACTAGCATCACTGTTAGAGATGTGCCATAGCACTCAAATTGGCGGT
ATAAGGATGGTAGACATCCTTAGGCAAAACCCAACAGAGGAGCAAGCCGTGGATATATGC
AAGGCAGCGATGGGTCTGAGGATCAGCTCTTCCTTCAGCTTTGGAGGATTCACTTTCAAA
AGAACAAGTGGATCATCTGTCAAGAGGGAAGAAGAAATGCTCACAGGCAACCTCCAAACA
TTGAGAATAAGAGTACATGAAGGATATGAGGAATTCACAATGGTTGGGCGAAGGGCAACA
GCTATCCTAAGGAAAGCAACCAGAAGGCTGATTCAGCTAATAGTAAGTGGAAGAGATGAA
CAGTCAATCGCTGAAGCGATCATTGTGGCAATGGTATTTTCACAAGAGGATTGCATGATA
AAAGCAGTCCGAGGTGATCTGAATTTCGTAAACAGAGCGAACCAACGATTGAATCCCATG
CACCAACTCTTGAGACATTTCCAAAAGGATGCAAAAGTGCTGTTTCAGAACTGGGGAATT
GAACCCATTGACAATGTCATGGGTATGATCGGAATATTGCCTGACATGACTCCAAGCACA
GAGATGTCACTGAGAGGAGTGAGGGTCAGCAAGATGGGGGTGGATGAATATTCCAGCACT
GAGAGAGTGGTCGTGAGTATTGACCGCTTTTTGAGGGTTCGAGACCAGCGGGGAAATGTA
CTATTGTCTCCTGAGGAGGTTAGTGAAACACAGGGAACAGAGAAATTGACAATAACATAT
TCATCATCAATGATGTGGGAAATTAATGGTCCTGAGTCAGTGCTGGTTAACACCTATCAA
TGGATCATCAGAAATTGGGAGACTGTGAAGATCCAATGGTCCCAAGACCCTACAATGTTA
TACAATAAGATGGAGTTTGAGCCATTTCAATCCTTGGTACCTAAAGCTGCCAGGGGCCAA
TACAGTGGATTTGTAAGGACGCTATTCCAGCAGATGCGTGATGTGCTGGGGACATTTGAC
ACCGTCCAGATAATAAAGCTGCTACCATTTGCAGCAGCCCCACCGGAGCAGAGCAGGATG
CAGTTCTCTTCTCTAACTGTGAATGTAAGAGGCTCAGGGATGAGAATACTCGTAAGAGGT
AACTCTCCTGTGTTTAACTACAATAAGGCAACCAAGAGGCTTACGGTCCTCGGAAAAGAT
GCAGGCGCACTAACTGAAGACCCAGATGAGGGGACTGCTGGAGTAGAATCTGCGGTATTG
AGAGGATTTCTGATTCTAGGCAAAGAAGACAAAAGATATGGACCAGCATTGAGCATCAAT
GAACTGAGCAATCTTGCGAAAGGGGAGAAGGCTAATGTATTGATAGGGCAAGGAGACGTA
GTGTTGGTAATGAAACGGAAACGGGACTCTAGCATACTTACTGACAGCCAGACAGCGACC
AAAAGAATTCGGATGGCCATCAATTAGTGTCGAATTGTTTAAAAACGACC

#A/turkey/England/N28/73(H5N2)
------------TCAAATATATTCAATATGGAGAGAATAAAAGAATTAAGAGATCTAATG
TCGCAGTCTCGCACCCGCGAGATACTGACAAAAACCACTGTGGACCACATGGCCATAATC
AAAAAATACACATCAGGAAGACAAGAGAAGAACCCCGCTCTCAGAATGAAATGGATGATG
GCAATGAAATATCCAATCACAGCAGACAAGAGAATAATGGAGATGATTCCTGAAAGAAAT
GAACAAGGGCAGACACTTTGGAGTAAGGCAAATGATGCTGGATCGGACAGGGTGATGGTA
TCACCCCTAGCTGTAACTTGGTGGAACAGGAATGGACCGACAACAAGTACAGTCCATTAT
CCGAAGGTTTACAAAACATACTTTGAGAAGGTTGAAAGGTTAAAGCATGGAACCTTCGGT
CCCGTTCATTTTCGAAATCAAGTTAAGATACGCCGCCGAGTTGACATAAACCCGGGCCAT
GCAGATCTCAGTGCTAAAGAAGCACAAGATGTTATCATGGAGGTCGTTTTCCCAAATGAA
GTGGGAGCCAGAATATTGACATCAGAGTCGCAATTGACAATAACAAAAGAGAAGAAAGAG
GAGCTCCAGGATTGTAAGATTGCCCCTTTAATGGTGGCATACATGTTGGAAAGAGAACTG
GTTCGCAAAACCAGATTCCTACCGGTAGCAGGCGGAACAAGCAGTGTGTACATTGAAGTA
TTGCATTTGACTCAAGGAACCTGCTGGGAACAGATGTACACTCCAGGTGGAGAAGTGAGA
AATGATGATGTTGACCAGAGTTTGATCATTGCTGCCAGAAACATTGTTAGGAGAGCAACA
GTATCGGCAGATCCACTGGCATCACTATTGGAGATGTGTCATAGCACACAAATTGGTGGG
ATAAGGATGGTGGACATCCTTAGACAAAACCCAACGGAGGAGCAAGCCGTGGATATATGC
AAAGCAGCAATGGGTTTGAGGATCAGCTCATCCTTCAGCTTTGGAGGCTTCACTTTCAAA
AGAACTAGTGGATCATCTGTTAAAAGGGAAGAAGAAGTGCTTACAGGCAACCTCCAAACA
TTGAAAATAAGAGTACATGAGGGATATGAGGAATTCACAATGGTTGGGCGGAGAGCAACA
GCTATCCTAAGAAAAGCAACTAGAAGGCTGATTCAGCTGATAGTAAGTGGAAGAGACGAA
CAGTCAATCGCTGAAGCGATTATCGTAGCAATGGTGTTCTCGCAAGAGGATTGCATGATA
AAGGCAGTCCGAGGTGATCTGAATTTCGTAAACAGAGCAAACCAACGATTGAATCCCATG
CATCAACTCCTGAGGCATTTCCAAAAGGATGCAAAAGTGCTGTTTCAAAATTGGGGAATT
GAACCTATTGATAATGTCATGGGGATGATCGGAATATTACCTGATATGACTCCAAGCACA
GAGATGTCACTGAGAGGAGTGAGGGTCAGTAAAATGGGAGTAGATGAATATTCCAGCACT
GAGAGAGTGGTTGTGAGTATTGATCGCTTCTTAAGAGTTCGAGATCAGCGGGGGAATGTA
CTCTTATCTCCCGAAGAGGTTAGTGAAACACAGGGAACAGAGAAATTGACAATAACATAT
TCATCATCAATGATGTGGGAGATCAACGGTCCTGAGTCAGTGCTTATTAACACCTATCAA
TGGATCATCAGAAATTGGGAGACTGTGAAGATCCAATGGTCTCAAGACCCCACAATGCTA
TACAATAAGATGGAATTTGAGCCATTTCAGTCCTTGGTACCTAAAGCTGCCAGAGGTCAA
TATAGCGGATTTGTGAGAACACTATTCCAGCAAATGCGTGATGTGCTGGGAACATTTGAC
ACTGTCCAAATAATAAAGCTGCTACCATTTGCAGCAGCCCCACCGGAACAGAGTAGAATG
CAGTTCTCTTCTCTAACTGTGAATGTAAGAGGCTCAGGAATGAGAATACTCGTAAGGGGT
AACTCCCCCGTGTTTAACTACAATAAGGCAACCAAAAGGCTTACAGTCCTCGGAAAGGAC
GCAGGCGCATTAACAGAAGACCCAGATGAGGGAACAGCTGGAGTGGAATCTGCGGTACTG
AGAGGATTCCTAATTCTAGGAAAGGAAGACAAAAGATATGGACCAGCATTGAGCATCAAT
GAACTGAGTAATCTTGCGAAAGGGGAGAAAGCTAACGTGTTGATAGGGCAAGGAGACGTG
GTGTTGGTAATGAAACGGAAACGGGACTCTAGCATACTTACTGACAGCCAGACAGCGACC
AAAAGGATTCGGATGGCCATTAATTAGTGTCGAATTGTTTAAAAACGA--

#A/duck/Memphis/546/1974(H11N9)
AGCGAAAGCAGGTCAAATATATTCAATATGGAGAGAATAAAAGAGCTGAGAGATCTAATG
TCACAATCTCGCACCCGCGAGATACTCACAAAAACCACTGTGGACCATATGGCCATAATC
AAAAAATACACATCAGGAAGACAAGAGAAGAACCCCGCACTCAGGATGAAGTGGATGATG
GCAATGAAATATCCAATTACAGCAGATAAAAGGATAATGGAAATGATTCCCGAGAGAAAT
GAACAAGGGCAGACCCTCTGGAGCAAAACGAACGATGCTGGGTCAGACCGAGTAATGGTA
TCACCCCTGGCCGTGACATGGTGGAATAGAAATGGACCAACAACAAGTACAGTTCACTAT
CCAAAAGTCTACAAAACTTATTTTGAAAAGGTCGGAAGGTTAAAACATGGGACCTTTGGC
CCCGTCCACTTCAGGAATCAAGTTAAGATAAGACGGAGAGTTGACATAAACCCTGGCCAT
GCAGACCTCAGTGCCAAGGAGGCACAGGATGTCATCATGGAAGTTGTTTTCCCAAATGAA
GTGGGAGCCAGAATACTAACGTCGGAATCACAACTGACAATAATCAAAGAGAAAAAGGAG
GAACTCCAGGATTGTAAAATTGCCCCTTTGATGGTGGCATACATGCTGGAAAGAGAATTG
GTCCGCAAAACGAGATTCCTCCCAGTGGCTGGTGGAACAAGCAGTGTATACATTGAAGTG
TTGCACCTGACCCAAGGAACATGCTGGGAGCAAATGTACACTCCAGGAGGGGAAGTGAGA
AATGATGACGTTGACCAAAGCTTAATCATTGCTGCCAGGAACATAGTAAGGAGAGCGACA
GTATCAGCAGATCCACTAGCATCTCTGTTGGAGATGTGTCACAGTACACAGATTGGTGGA
ATAAGGATGGTTGACATCCTTAAGCAGAATCCAACAGAGGAACAAGCCGTGGATATATGC
AAGGCAGCAATGGGCTTGAGAATTAGCTCATCTTTCAGCTTTGGTGGATTCACTTTTAAA
AGAACAAGTGGATCATCAGTCAAGAGAGAAGAAGAGGTGCTTACGGGCAATCTTCAAACA
TTGAAAATAAGAGTGCATGAGGGGTATGAAGAGTTCACAATGGTTGGAAGAAGAGCAACA
GCTATTTTAAGAAAAGCAACCAGGAGGTTGATTCAGCTGATAGTAAGTGGGAGAGACGAA
CAGTCAATTGCTGAAGCAATAATTGTGGCCATGGTATTTTCACAAGAAGACTGTATGATA
AAGGCAGTCCGAGGTGATCTGAACTTTGTTAATAGAGCGAACCAGCGGTTGAACCCTATG
CACCAACTCTTGAGACATTTCCAAAAAGATGCAAAAGTGCTTTTCCAAAACTGGGGAATT
GAACCAATCGACAATGTGATGGGAATGATTGGGGTATTACCCGACATGACCCCAAGCACT
GAAATGTCACTGAGAGGGGTAAGAGTCAGCAAAATGGGAGTAGATGAGTACTCCAGCACA
GAGAGGGTGGTGGTGAGCATTGACCGCTTTTTAAGAGTTCGAGATCAACGAGGAAATGTA
CTATTGTCCCCTGAAGAAGTCAGCGAAACACAAGGAACAGAGAAGCTGACAATTACTTAT
TCATCGTCAATGATGTGGGAGATCAATGGGCCTGAATCAGTATTGGTCAATACTTATCAG
TGGGTCATCAGGAACTGGGAGACTGTGAAAATTCAGTGGTCACAGGACCCCACAATGTTG
TATAATAAGATGGAGTTCGAGCCATTTCAGTCCCTGGTCCCTAAGGCAGCCAGAGGCCAA
TACAGCGGATTCGTAAGGACTCTGTTCCAGCAAATGCGAGATGTGCTTGGAACATTTGAC
ACTGTTCAGATAATAAAGCTCCTCCCTTTTGCTGCAGCTCCACCGGAACAGAGCAGAATG
CAGTTCTCCTCCTTGACTGTAAATGTAAGAGGGTCAGGAATGAGAATACTTGTAAGAGGC
AATTCTCCAGTGTTCAATTACAACAAGGCCACCAAGAGGCTTACAGTCCTCGGAAAGGAT
GCAGGTGCATTGATCGAAGACCCAGATGAAGGCACAGCTGGAGTGGAGTCTGCTGTTCTG
AGAGGGTTTCTCATTTTGGGCAAAGAAGACAAGAGATATGGCCCAGCATTAAGCATCAAT
GAACTGAGCAATCTTGCAAAGGGGGAGAAGGCTAATGTGCTAATTGGGCAAGGAGACGTG
GTGTTGGTAATGAAACGGAAACGGGACTCTAGCATACTTACTGACAGCCAGACAGCGACC
AAAAGAATTCGGATGGCCATCAATTAGTGTCGAATTGTTTAAAAACGACC

#A/equine/Cornell/16/74(H7N7)
AGCGAAAGCAGGTCAAATATATTCAATATGGAGAGAATAAAAGAACTGAGAGATCTAATG
TCACAGTCCCGCACCCGCGAGATACTCACAAAAACCACTGTGGACCATATGGCCATAATC
AAGAAATACACATCAGGAAGACAAGAGAAGAACCCCGCACTTAGGATGAAGTGGATGATG
GCAATGAAATATCCAATTACAGCAGATAAGAGGATAATGGAAATGATTCCTGAGAGGAAT
GAACAAGGGCAAACCCTCTGGAGCAAAACAAACGATGCTGGCTCAGACCGCGTAATGGTA
TCACCCCTGGCTGTGACATGGTGGAATAGGAATGGACCAACAACGAGTACAATTCATTAT
CCAAAAGTCTACAAAACTTATTTTGAAAAAGTTGAAAGGTTAAAACACGGAACCTTTGGC
CCCGTCCATTTTAGGAATCAAGTCAAGATAAGACGGAGGGTTGACATAAACCCTGGTCAC
GCAGACCTCAGTGCCAAAGAAGCACAAGATGTAATCATGGAAGTTGTTTTCCCAAATGAA
GTGGGAGCCAGAATACTAACATCAGAATCACAACTAACAATAACCAAAGAGAAGAAAGAA
GAACTTCAGGACTGCAAAATTGCCCCTTTGATGGTAGCATACATGCTAGAAAGAGAGTTG
GTCCGAAAAACAAGGTTCCTCCCAGTGGCTGGTGGAACAAGCAGTGTGTACATTGAGGTG
TTGCATCTGACCCAGGGAACGTGCTGGGAACAAATGTACACCCCAGGAGGAGAAGTTAGA
AACGATGACGTTGACCAAAGCTTAATTATTGCGGCCCGGAACATAGTGAGAAGAGCGACA
GTATCAGCAGATCCACTAGCATCCCTGCTGGAGATGTGCCACAGTACACAGATTGGTGGA
ATAAGGATGGTGGACATCCTTAAGCAGAATCCAACAGAGGAACAAGCTGTGGATATATGC
AAAGCAGCAATGGGGTTGAGAATTAGCTCATCATTCAGCTTTGGTGGGTTCACCTTTAAG
AGAACGAGTGGATCATCAGTCAAGAGAGAAGAAGAAGTGCTTACGGGCAACCTTCAAACA
TTGAAAATAAGAGTGCATGAGGGGTATGAAGAATTCACAATGGTCGGAAGAAGAGCAACA
GCCATTCTCAGAAAGGCAACCAGAAGATTGATCCAATTGATAGTAAGTGGGAGAGACGAA
CAGTCAATTACTGAAGCAATGATTGTAGCCATGGTGTTTTCACAAGAAGATTGCATGATA
AAAGCAGTTCGAGGCGATCTGAACTTTGTTAATAGAGCAAATCAGCGCTTGAACCCCATG
CATCAACTCTTGAGGCATTTCCAAAAGGATGCAAAAGTGCTTTTCCAGAATTGGGGGATT
GAACCCATCGACAATGTGATGGGAATGATTGGAATATTGCCCGACATGACTCCAAGTACC
GAGATGTCATTGAGAGGAGTGAGAGTCAGCAAAATGGGAGTAGATGAGTACTCCAGCACT
GAGAAAGTGGTGGTGAGCATTGACCGTTTTTTAAGAGTTCGGGATCAAAGGGGAAACGTA
CTACTGTCCCCTGAAGAGGTCAGTGAAACACAAGGAACGGAAAAACTGACAATAATTTAT
TCATCATCAATGATGTGGGAGATTAATGGTCCTGAGTCAGTGTTGGTCAATACTTATCAA
TGGATCATCAGAAACTGGGAAATTGTGAAAATTCAATGGTCACAGGATCCCACAATGTTA
TACAATAAGATGGAATTTGAGCCATTCCAGTCCCTGGTCCCTAGGGCCACCAGAGGCCAA
TACAGCGGTTTCGTAAGGGCCCTGTTTCAGCAAATGCGAGATGTACTTGGAACATTTGAC
ACTGCTCAAATAATAAAACTCCTCCCTTTCGCCGCTGCTCCTCCGGAACAGAGTAGGATG
CAGTTCTCTTCTTTGACTGTTAATGTGAGAGGATCGGGAATGAGGATACTTGTAAGAGGC
AATTCCCCAGTATTCAACTACAACAAAGCCACCAAGAGGCTCACAGTCCTCGGAAAGGAT
GCAGGTGCACTTACTGAAGACCCAGATGAAGGCACGGCTGGAGTAGAATCTGCTGTCCTG
AGAGGATTTCTCATCTTGGGTAAAGAAAACAAGAGATATGGCCCAGCACTAAGCATCAAT
GAACTGAGCAATCTTACAAAAGGGGAGAAGGCTAATGTGCTAATTGGGCAAGGGGACGTG
GTGTTGGTAATGAAACGGAAACGGGACTCTAGCATACTTACTGACAGTCAGACAGCGACC
AAAAGGATTCGGATGGCCATCAATTAGTGTCGAATTGTTTAAAAACGACC

#A/Memphis/101/74(H3N2)
------------TCAATTATATTCAGTATGGAAAGAATAAAAGAACTACGGAACCTGATG
TCGCAGTCTCGCACTCGCGAGATACTAACAAAAACCACAGTGGACCATATGGCCATAATT
AAGAAGTACACATCAGGGAGACAGGAAAAGAACCCGTCACTTAGGATGAAATGGATGATG
GCAATGAAATATCCAATTACAGCTGACAAGAGGATAACAGAAATGGTTCCTGAGAGAAAT
GAGCAAGGACAAACCCTATGGAGTAAAATGAGTGATGCCGGGTCAGATCGAGTGATGGTA
TCACCTTTGGCAGTGACATGGTGGAATAGAAATGGACCAGTGACAAGTACGGTTCATTAT
CCAAAAGTCTACAAGACTTATTTTGATAAAGTCGAAAGGTTAAAACATGGAACCTTTGGC
CCTGTCCATTTTAGAAACCAAGTCAAAATACGCCGAAGAGTTGACATAAACCCTGGTCAT
GCAGACCTCAGTGCCAAGGAGGCACAAGATGTAATCATGGAAGTTGTTTTTCCCAATGAA
GTGGGGGCCAGGATACTAACGTCGGAATCACAATTAACAATAACCAAAGAGAAAAAAGAA
GAACTCCAAGATTGCAAAATTTCTCCTTTGATGGTTGCATACATGTTAGAGAGAGAACTT
GTCCGAAAAACGAGATTTCTCCCAGTTGCTGGTGGAACAAGCAGTATGTACATTGAAGTG
TTACACTTGACTCAAGGAACGTGTTGGGAACAGATGTACACTCCAGGTGGAGAAGTGAGG
AATGACGATGTTGACCAAAGCCTAATTATTGCAGCCAGGAACATAGTGAGAAGAGCAGCA
GTATCAGCAGATCCACTAGCATCTTTATTGGAGATGTGCCACAGCACACAAATTGGCGGG
ACAAGGATGGTGGACATTCTTAGGCAGAACCCGACGGAAGAACAAGCTGTGGATATATGC
AAGGCTGCAATGGGACTGAGAATCAGCTCATCCTTCAGTTTTGGTGGGTTCACATTTAAA
AGAACAAGCGGGTCCTCAATCAAAAGAGAGGAAGAAGTGCTTACAGGCAATCTCCAAACA
TTGAAAATAAGGGTGCATGAGGGGTACGAGGAGTTCACAATGGTGGGGAAAAGGGCAACA
GCTATACTCAGAAAAGCAACCAGGAGATTGGTTCAGCTTATAGTGAGTGGAAGGGACGAG
CAGTCAATAGCCGAAGCGATAATTGTAGCCATAGTGTTTTCACAAGAGGATTGCATGATA
AAAGCAGTTAGAGGTGACCTGAATTTCGTTAACAGGGCAAATCAGCGGTTGAATCCCATG
CATCAACTTTTAAGGCATTTTCAGAAAGATGCGAAAGTGCTTTTTCAGAATTGGGGAATT
GAACATATCGACAATGTGATGGGAATGGTTGGAGTATTACCAGACATGACACCAAGCACA
GAGATGTCAATGAGAGGAATAAGAGTCAGCAAAATGGGCGTGGATGAATACTCCAGCACA
GAGAGGGTGGTGGTTAGCATTGATCGGTTTTTGAGAGTTCGAGACCAACGTGGGAATGTA
TTACTATCTCCTGAGGAGGTCAGTGAAACACAGGGGACAGAGAGACTGACAATAACTTAC
TCATCGTCAATGATGTGGGAAATTAATGGCCCTGAGTCAGTGTTGGTCAATACCTATCAA
TGGATCATCAGAAACTGGGAAACTGTTAAAATTCAATGGTCTCAGAATCCTACAATGTTG
TACAACAAAATGGAATTTGAGCCATTTCAGTCTTTAGTTCCTAAGGCCATTAGAGGCCAA
TACAGTGGATTTGTCAGAACTCTATTCCAACAAATGAGGGATGTACTTGGGACATTTGAT
ACCACCCAGATAATAAAGCTTCTCCCCTTTGCAGCCGCCCCACCAAAGCAAAGTAGAATG
CAGTTCTCTTCATTGACTGTGAATGTGAGGGGATCAGGGATGAGAATACTTGTAAGGGGC
AATTCTCCTGTATTCAACTACAACAAGACCACTAAAAGACTAACAATTCTCGGAAAAGAT
GCTGGCACTTTAATTGAAGACCCAGATGAAAGCACATCCGGAGTGGAGTCCGCTGTTTTG
AGAGGATTTCTCATTCTAGGTAAGGAAGATAGAAGATACGGACCAGCATTAAGCATCAAT
GAACTGAGTAACCTTGCAAAAGGAGAAAAGGCTAATGTGCTAATTGGGCAAGGAGACGTG
GTGTTGGTAATGAAACGAAAACGGGACTCTAGCATACTTACTGACAGCCAGACAGCGACC
AAAAGAATTCGGATGGCCATCAATTAATGTTGAATAGT------------

#A/Beijing/39/75(H3N2)
--CAAAAGCAGGTCAATTATATTCAATATGGAAAGAATAAAAGAACTACGGAACCTGATG
TCGCAGTCTCGCACTCGCGAGATACTAACAAAAACCACAGTGGACCATATGGCCATAATT
AAGAAATACACATCAGGGAGACAGGAAAAGAACCCGTCACTTAGGATGAAATGGATGATG
GCAATGAAATATCCAATTACAGCTGACAAGAGGATAACAGAAATGGTTCCTGAGAGAAAT
GAGCAAGGACAAACCCTATGGAGTAAAATGARTGATGCCGGGTCAGATCGAGTGATGGTA
TCACCTTTGGCAGTGACATGGTGGAATAGAAATGGACCAGTGACAAGTACGGTTCATTAT
CCAAAAGTCTACAAGACTTATTTTGATAAAGTCGAAAGGTTAAAACATGGAACCTTTGGC
CCTGTCCATTTTAGAAACCAAGTCAAAATACGCCGAAGAGTTGACATAAACCCTGGTCAT
GCAGACCTCAGTGCCAAGGAGGCACAAGATGTAATCATGGAAGTTGTTTTCCCCAATGAA
GTGGGGGCCAGGATACTAACGTCGGAATCACAATTGACAATAACCAAAGAGAAAAAAGAA
GAACTCCAAGATTGCAAAATTTCTCCTTTGATGGTTGCATACATGTTAGAGAGAGAACTT
GTCCGAAAAACGAGATTTCTCCCAGTTGCTGGTGGAACAAGCAGTGTGTACATTGAAGTG
TTACACTTGACTCAAGGAACGTGTTGGGAACAGATGTACACTCCAGGTGGAGAAGTGAGG
AATGACGATATTGACCAAAGCCTAATTATTGCAGCCAGGAACATAGTGAGAAGAGCAGCA
GTATCAGCAGATCCACTAGCATCTTTATTGGAGATGTGCCACAGCACACAAATTGGCGGG
ACAAGGATGGTGGACATTCTTAGGCAGAACCCGACGGAAGAACAAGCTGTGGATATATGC
AAGGCTGCAATGGGACTGAGAATCAGCTCATCCTTCAGTTTTGGTGGGTTCACATTTAAG
AGAACAAGCGGGTCATCAATCAAAAGAGAGGAAGAAGTGCTTACGGGCAATCTCCAAACA
TTGAAAATAAGGGTGCATGAGGGGTACGAGGAGTTCACAATGGTGGGGAAAAGGGCAACA
GCTATACTCAGAAAAGCAACCAGGAGATTGGTTCAGCTTATAGTGAGTGGAAGGGACGAG
CAGTCAATAGCCGAAGCGATAATTGTAGCCATGGTGTTTTCACAAGAGGATTGCATGATA
AAAGCAGTTAGAGGTGACCTGAATTTCGTTAACAGGGCAAATCAGCGGTTGAATCCCATG
CATCAACTTTTAAGGCATTTTCAGAAAGATGCGAAAGTGCTTTTTCAGAATTGGGGAATT
GAACATATCGACAATGTGATGGGAATGGTTGGAGTATTACCAGACATGACTCCAAGCACA
GAGATGTCAATGAGAGGAATAAGAGTCAGCAAAATGGGCGTGGATGAATACTCCAGTACA
GAGAGGGTAGTAGTTAGCATTGATCGGTTTTTGAGAGTTCGAGACCAACGTGGGAATGTA
TTACTATCTCCTGAGGAGGTCAGTGAAACACATGGGACAGAGAGACTGACAATAACTTAC
TCATCGTCAATGATGTGGGAGATTAATGGCCCTGAGTCAGTGTTGGTCAATACCTATCAA
TGGATCATCAGAAATTGGGAAACTGTTAAAATTCAATGGTCTCAGAATCCTACAATGTTG
TACAACAAAATGGAATTTGAGCCATTTCAGTCTTTAGTTCCTAAGGCCATTAGAGGCCAA
TACAGTGGATTTGTCAGAACTCTATTCCAACAAATGAGGGATGTACTTGGGACATTTGAT
ACCACCCAGATAATAAAGCTTCTCCCCTTTGCAGCCGCCCCACCAAAGCAAAGTAGAATG
CAGTTCTCCTCATTGACCGTGAATGTGAGGGGATCAGGGATGAGAATACTTGTAAGGGGC
AATTCTCCTGTATTCAACTACAACAAGACCACTAAAAGACTAACAATTCTCGGAAAAGAT
GCTGGCACTTTAATTGAAGACCCAGATGAAAGCACATCCGGAGTGGAGTCCGCTGTTTTG
AGAGGATTTCTCATTCTAGGTAAGGAAGATAGAAGATACGGACCAGCATTAAGCATCAAT
GAACTGAGCAACCTTGCAAAAGGAGAAAAGGCTAATGTGCTAATTGGGCAAGGAGACGTG
GTGTTGGTAATGAAACGAAAACGGGACTCTAGCATACTTACTGACAGCCAGACAGCGACC
AAAAGAATTCGGATGGCCATCAATTAATGTTGAATAGTTTAAAAACGACC

#A/arctic_tern/Alaska/300/1975(H5N3)
AGCGAAAGCAGGTCAAATATATTCAATATGGAGAGAATAAGAGAACTAAGAGATTTAATG
TCGCAGTCTCGCACTCGCGAGATACTGACAAAAACCACTGTGGACCACATGGCCATAATC
AAGAAATACACATCAGGAAGACAGGAGAAGAATCCTGCTCTCAGAATGAAATGGATGATG
GCAATGAAATATCCGATCACAGCAGACAAACGGATAATGGAGATGATTCCTGAGAGAAAT
GAACAAGGTCAGACTCTTTGGAGTAAGACAAATGATGCTGGATCAGACAGAGTGATGGTG
TCACCTCTAGCTGTGACGTGGTGGAACAGGAATGGACCAACGACAAGTACAGTCCATTAT
CCAAAAGTCTACAAGACCTATTTTGAAAAGGTTGAAAGGTTAAAACATGGAACCTTTGGT
CCCGTCCATTTCCGAAACCAAGTCAAAATACGCCGCAGAGTTGACATAAACCCGGGCCAT
GCAGATCTCAGTGCTAAAGAAGCACAAGATGTCATCATGGAGGTTGTTTTCCCAAATGAA
GTGGGAGCCAGAATACTGACATCAGAGTCACAATTAACAATAACAAAGGAGAAGAAGGAA
GAACTCCAGGACTGTAAGATCGCTCCTTTAATGGTGGCATACATGTTGGAAAGGGAACTG
GTTYGCAAGACCAGATTCCTACCAGTAGCAGGCGGGACCAGCAGTGTGTATATTGAGGTA
CTGCATTTGACTCAAGGAACCTGCTGGGAACAAATGTACACCCCAGGAGGAGAAGTAAGG
AATGATGATGTCGACCAAAGTTTAATCATTGCTGCCAGAAACATTGTTAGAAGAGCAACA
GTATCAGCAGACCCACTGGCATCATTGTTAGAAATGTGCCATAGCACACAAATTGGCGGG
ATAAGGATGGTAGACATCCTTAGACAAAACCCAACAGAAGAGCAAGCCGTGGATATATGC
AAAGCAGCAATGGGTCTAAGAATCAGCTCATCCTTCAGCTTTGGAGGCTTCACTTTCAAG
AGGACAAGCGGGTCATCCATCAAAAGAGAAGAAGAAGTGCTTACAGGCAACCTCCAAACA
TTGAAAATAAGGGTACATGAAGGGTATGAGGAATTCACAATGGTTGGGCGAAGAGCAACA
GCCATCTTGAGAAAAGCAACCAGAAGGCTGATCCAGCTAATAGTGAGTGGGAGAGACGAA
CAATCAATTGCTGAAGCAATCATTGTAGCAATGGTGTTCTCACAAGAGGATTGCATGATA
AAAGCAGTCCGAGGTGATCTGAACTTCGTGAACAGAGCGAATCAAAGACTGAATCCCATG
CACCAACTTCTGAGGCACTTCCAAAAGGATGCAAAAGTGCTGTTTCAGAACTGGGGGATC
GAACCCATCGATAATGTCATGGGGATGATCGGAATATTGCCTGACATGACTCCCAGCACA
GAGATGTCACTCAGAGGAATAAGAGTCAGCAAGATGGGAGTGGATGAATATTCCAGCACT
GAAAGAGTGGTCGTTAGCATTGATCGTTTCTTAAGAGTCCGAGACCAGCGGGGAAATGTA
CTCTTATCCCCTGAAGAGGTTAGCGAAACACAGGGAACAGAAAAATTGACAATAACATAC
TCATCGTCAATGATGTGGGAGATTAACGGTCCAGAGTCGGTGCTAGTTAACACCTATCAA
TGGATCATCAGAAATTGGGAAACGGTAAAAATTCAGTGGTCCCAAGACCCTACAATGCTA
TACAACAAGATGGAATTCGAGCCATTTCAATCCTTGGTACCTAAGGCTGCTAGAGGCCAA
TACAGTGGGTTTGTGAGGACGCTATTCCAACAGATGCGTGATGTATTGGGGACATTTGAC
ACTGTCCAAATAATAAAGCTACTACCATTTGCAGCAGCTCCACCAGAACAGAGCAGGATG
CAGTTTTCCTCTCTGACCGTGAATGTGAGGGGATCAGGGATGAGAATACTTGTGAGGGGT
AACTCCCCTGTGTTTAACTATAACAAGGCAACCAAGAGGCTTACAGTTCTCGGAAAGGAT
GCAGGTGCATTGACAGAAGACCCAGATGAGGGAACAGCAGGAGTGGAATCTGCAGTATTG
AGAGGGTTTCTAATTCTAGGCAAAGAAGACAAAAGATATGGACCAGCATTGAGCATCAAC
GAATTGAGCAATCTTGCGAAGGGGGAGAAAGCTAATGTGTTGATAGGGCAAGGAGACGTA
GTGTTGGTAATGAAACGGAAACGGGACTCTAGCATACTTACTGACAGTCAGACAGCGACC
AAAAGAATTCGGATGGCCATCAATTAGTGTCGAATTGTTTAAAAACGACC

#A/mallard/WI/169/1975(H5N3)
--------------AAATATATTCAGTATGGAGAGAATAAAAGAACTAAGAGATCTAATG
TCACAGTCTCGCACCCGCGAGATACTCACAAAAACCACTGTGGACCATATGGCCATAATC
AAAAAATACACATCAGGGAGACAAGAGAAGAACCCCGCACTCAGGATGAAGTGGATGATG
GCGATGAAATATCCAATTACAGCAGATAAGAGGATAATGGAAATGATTCCCGAGAGGAAT
GAACAAGGGCAGACCCTCTGGAGCAAAACAAATGACGCCGGCTCAGACCGAGTAATGGTA
TCACCTCTGGCTGTGACATGGTGGAATAGGAATGGGCCAACAACAAGCACAGTTCACTAT
TCAAAAGTTTACAAAACTTATTTTGAAAAAGTCGAAAGATTAAAACATGGGACCTTTGGC
CCCGTCCATTTTAGGAATCAAGTCAAGATAAGAAGGAGAGTTGACATAAACCCTGGCCAT
GCAGACCTCAGTGCTAAGGAGGCACAGGATGTCATCATGGAGGTTGTTTTCCCAAACGAA
GTGGGAGCCAGAATACTAACGTCGGAATCACAACTGACAATAACCAAAGAGAAAAAAGAA
GAACTCCAGGATTGTAAAATTGCCCCCTTGATGGTAGCATACATGCTAGAAAGAGAGTTG
GTCCGCAAGACGAGATTCCTCCCGGTGGCTGGCGGAACAAGCAGTGTGTATATTGAAGTA
TTACATCTAACCCAGGGAACATGCTGGGAGCAGATGTACACTCCAGGAGGGGAAGTGAGA
AATGATGATGTTGACCAAAGCTTAATTATTGCTGCCAGGAATATAGTAAGAAGAGCAACA
GTCTCAGCAGACCCATTAGCATCTCTGTTGGAGATGTGCCACAGCACACAGATTGGTGGA
ATAAGGATGGTGGACATCCTTAGGCAGAATCCAACAGAGGAACAGGCCGTAGATATATGC
AAGGCAGCAATGGGCTTGAGAATTAGCTCATCTTTCAGCTTTGGTGGATTCACTTTTAAA
AGAACAAGTGGATCGTCAGTCAAGAGAGAAGAAGAAGTGCTTACGGGCAACCTTCAAACA
TTGAAAATAAGAGTGCATGAGGGGTATGAAGAGTTTACAATGGTCGGGAGGAGAGCAACA
GCCATTCTCAGAAAGGCAACCAGGAGGTTGATTCAACTTATAGTAAGTGGGAAAGACGAA
CAGTCAATTGCTGAAGCAATAATTGTGGCCATGGTATTTTCGCAAGAGGATTGCATGATA
AAGGCAGTCCGAGGTGATCTGAATTTTGTTAATAGAGCAAATCAGCGACTAAACCCCATG
CATCAACTTTTGAGACATTTTCAAAAGGATGCCAAAGTGCTTTTCCAAAACTGGGGAATT
GAACCCATCGACAATGTGATGGGAATGATTGGGATATTGCCCGACATGACCCCAAGTACA
GAGATGTCACTGAGAGGAGTGAGAGTCAGCAAAACGGGAGTAGATGAGTACTCCAGCACA
GAGAGGGTGGTGGTGAGCATTGACCGCTTTTTAAGAGTTCGAGACCAACGAGGAAATGTA
CTATTGTCCCCTGAAGAAGTCAGCGAAACACAAGGAACGGAAAAGCTAACAATAACTTAT
TCATCGTCAATGATGTGGGAGATCAATGGTCCTGAATCAGTGTTGGTCAATACTTACCAG
TGGATCATCAGGAACTGGGAGACTGTGAAAATCCAATGGTCACAGGATCCCACAATGTTG
TATAATAAGATGGAATTCGAGCCATTTCAGTCTCTGGTTCCTAAGGCAGCCAGAGGCCAG
TACAGCGGGTTCGTAAGGACCCTGTTCCAGCAGATGCGTGATGTGCTTGGAACATTTGAC
ACTGTTCAGATAATAAAGCTTCTCCCCTTTGCTGCTGCTCCACCGGAACAGAGCAGGATG
CAGTTCTCTTCATTGACTGTGAATGTGAGAGGATCAGGAATGAGAATACTTGTGAGAGGT
AATTCTCCAGTGTTCAACTACAACAAGGCCACCAAGAGGCTTACAGTCCTCGGAAAAGAT
GCAGGTGCACTGACTGAAGATCCAGATGAAGGCACAGCTGGGGTGGAGTCTGCTGTTCTG
AGAGGGTTTCTCATCTTGGGCAAAGAAGACAAGAGATATGGTCCAGCATTAAGCATCAAT
GAACTGAGCAATCTTGCAAAAGGGGAGAAGGCTAATGTGCTAATTGGGCAAGGAGACGTA
GTGTTGGTAATGAAACGGAAACGGGACTCTAGCATACTTACTGACAGCCAGACAGCGACC
AAAAGAATTCGGATGGCCATCAATTAGTGTCGAATTGTTTAAAAACGA--

#A/blue_goose/WI/711/1975(H5N2)
-----------------TATATTCAATATGGAGAGAATAAAAGAACTAAGAGATCTAATG
TCACAGTCCCGCACCCGCGAGATACTCACCAAAACCACTGTGGACCATATGGCCATAATC
AAAAAATACACATCAGGAAGGCAAGAGAAGAACCCCGCACTCAGGATGAAGTGGATGATG
GCAATGAAATATCCAATTACAGCAGATAAGAGAATAATGGAAATGATTCCTGAAAGGAAT
GAACAAGGACAAATCCTCTGGAGCAAAACAAACGATGCCGGCTCAGACCGAGTGATGGTA
TCACCTCTGGCCGTGACATGGTGGAATAGGAATGGACCAACAACAAGTACAGTTCACTAC
CCAAAGGTATATAAAACTTATTTCGAAAAAGTCGAAAGGTTAAAACATGGGACCTTTGGC
CCCGTCCACTTCAGAAATCAAGTTAAGATAAGACGGAGAGTTGACATAAACCCTGGCCAC
GCAGACCTTAGTGCCAAAGAGGCACAGGATGTAATCATGGAAGTTGTTTTCCCAAATGAA
GTGGGAGCTAGAATACTAACATCGGAGTCACAACTGACAATAACAAAAGAGAAGAAGGAC
GAACTCCAGGATTGTAAAATTGCCCCCTTGATGGTAGCATACATGCTAGAAAGAGAGTTG
GTCCGCAAAACGAGGTTCCTCCCAGTGGCTGGTGGAACAAGCAGTGTCTATATTGAGGTG
TTGCATTTAACCCAGGGGACATGCTGGGAGCAGATGTACACTCCAGGAGGGGAAGTAAGA
AATGATGATGTTGACCAAAGTTTGATTATCGCTGCCAGGAACATAGTAAGGAGAGCAACG
GTGTCAGCAGACCCACTAGCATCTCTATTGGAGATGTGCCACAGCACACAGATTGGGGGG
ATAAGGATGGTAGACATCCTTAGGCAAAATCCAACAGAGGAACAAGCCGTGGACATATGC
AAGGCAGCAATGGGCTTGAGGATTAGCTCATCTTTCAGCTTCGGTGGATTCACTTTCAAA
AGAACAAGCGGGTCGTCAGTCAAGAGGGAAGAAGAAGTGCTTACGGGCAACCTTCAAACA
CTGAAAATAAGAGTACATGAGGGGTACGAAGAGTTCACAATGGTTGGGAGAAGAGCAACA
GCCATTCTCAGAAAGGCAACCAGGAGATTGATCCAGCTAATAGTAAGTGGGAGAGACGAG
CAGTCAATTGCTGAAGCAATAATTGTGGCCATGGTATTTTCACAAGAGGATTGCATGATC
AAGGCAGTTCGGGGTGATCTGAACTTTGTCAATAGGGCAAACCAGCGACTGAACCCCATG
CATCAACTCTTGAGACATTTCCAAAAGGATGCAAAAGTGCTTTTCCAAAACTGGGGAATT
GAACCCATCGACAATGTGATGGGAATGATCGGAATATTGCCCGATATGACCCCAAGTACT
GAGATGTCGCTTAGGGGGATAAGAGTCAGCAAAATGGGAGTAGATGAATACTCCAGCACA
GAGAGGGTGGTGGTGAGCATTGACCGATTTTTGAGGGTTCGGGATCAACGGGGAAACGTA
CTATTGTCACCCGAAGAAGTCAGCGAGACACAAGGAACGGAGAAGCTGACAATAACTTAT
TCGTCATCAATGATGTGGGAAATCAATGGTCCTGAGTCGGTGTTGGTCAATACTTATCAG
TGGATCATCAGGAACTGGGAGACTGTGAAAATTCAATGGTCACAGGATCCCACAATGTTA
TATAATAAGATGGAATTCGAGCCATTTCAGTCTCTGGTCCCTAAGGCAGCCAGAGGTCAA
TACAGCGGATTCGTGAGGACACTGTTCCAGCAGATGCGGGATGTGCTTGGAACATTTGAC
ACTGTTCAGATAATAAAACTTCTCCCATTTGCTGCTGCTCCACCAGAACAGAGTAGGATG
CAGTTCTCCTCCCTGACTGTGAATGTGAGAGGATCAGGAATGAGGATACTGGTAAGAGGC
AATTCTCCAGTATTCAATTACAACAAGGCCACCAAGAGGCTCACAGTCCTCGGAAAAGAT
GCAGGTGCATTGACCGAAGATCCAGATGAAGGCACAGCTGGAGTGGAGTCTGCTGTTCTG
AGAGGATTCCTCATTTTGGGCAAAGAAGACAAGAGATATGGCCCAGCATTAAGCATCAAT
GAACTGAGCAATCTTGCAAAAGGAGAGAAGGCTAATGTGCTAATTGGACAAGGAGACGTG
GTGTTGGTAATGAAACGGAAACGGGACTCTAGCATACTTACTGACAGCCAGACAGCGACC
AAAAGAATTCGGATGGCCATCAATTAGTGTCGAATTGTTTAAAAACGA--

#A/New_Jersey/8/1976(H1N1)
---------------------------------AGAGATAAGGAACTAAGAAATCTGATG
TCACAGTCTCGCACTCGCGAGATACTCACAAGGACCACTGTGGATCATATGGCCATAATC
AAGAAATACACATCGGGAAGGCAAGAGAAGAACCCCGCATTGAGAATGAAATGGATGATG
GCAATGAAATATCCAATTACAGCGGACAAGAGAATAATTGAGACAATCCCCGAGAGGAAT
GAACAAGGACAAACCCTATGGAGCAGAACGAGCGATGCCGGATCAGATCGGGTGATGGTA
TCACCTCTAGCTGTAACATGGTGGAATAGGAATGGGCCAACAGCAAGCACAATTCACTAC
CCAAAAGTCTATAGAACTTACTTTGAAAAAGTCGAAAGATTAAAACATGGGACTTTTGGT
CCTGTCCATTTCAGAAACCAAGTCAAAATACGCCGAAGGGTTGACATAAACCCAGGTCAT
GCGGACCTCAGTTCCAAAGAAGCGCAAGATGTTATAATGGAGGTTGTTTTCCCAAATGAA
GTGGGAGCTAGAATATTAACATCGGAATCACAGCTAATGATTACTAAAGAAAAGAAAGAA
GAGCTCCAGGAGTGCAAAATTTCTCCTTTGATGGTAGCATACATGTTGGAGAGAGAACTT
GTTCGGAAAACAAGGTTCCTCCCAGTGGCTGGTGGAACGAGCAGTGTGTACATTGAGGTG
TTACATTTAACTCAGGGAGCGTGCTGGGAACAGCTATACACTCCAGGAGGGGAAGTAAGA
AACGATGATGTTGACCAAAGCTTAATTATCGCTGCTAGGAGCATAGTGAGAAGAGCTACA
GTATCTGCAGATCCACTGGCATCTCTATTGGAAATGTGTCATAGCACACAGATTGGTGGA
GTAAGAATGGTAGACATCCTCAAACAAAATCCGACAGAGGAACAAGCAGTGGATATATGC
AAGGCAGCAATGGGTCTGAGAATCAGCTCATCATTTAGTTTTGGCGGGTTCACATTCAAA
AGAACAAGTGGCTCATCAACCAAGAGGGAGGAGGAAGTACTTACGGGCAATCTCCAAACA
TTGAAGATAAGAGTGCACGAAGGGTACGAAGAATTTACAATGGTTGGGAAAAGGGCAACA
GCTATACTCAGAAAAGCAACTAGAAGGTTGGTTCAACTAATAGTGAGTGGAAGGGATGAA
GAGTCAATTGCTGAGGCAATAATCGTGGCTATGGTGTTTTCACAGGAGGATTGTATGATA
AAGGCAGTTAGAGGTGATCTGAATTTCGTCAACAGGGCGAACCAACGATTGAATCCAATG
CACCAACTACTAAGGCATTTTCAAAAGGATGCTAAAATTCTCTTTCAAAATTGGGGGATT
GAATCCATAGACAATGTTATGGGAATGATTGGGATACTACCTGACTTAACCCCAAGCACT
GAGAAGTCAATGAGAGGAATAAGAATCAGCAAAATGGGGGTGGATGAGTATTCCAGTACG
GAGAGGGTAGTGGTAAGCATTGACCGTTTTTTAAGAGTAAGAGACCAGCAAGGGAACGTG
CTATTGTCTCCCGAAGAGGTCAGCGAAACACAGGGGACTGAAAAGTTGACGATAACTTAT
TCATCGTCAATGATGTGGGAGGTTAATGGGCCTGAATCGGTATTGGTGAATACCTACCAG
TGGATCATCAGAAACTGGGAAACTGTTAAAATTCAGTGGTCGCAAGACCCTACAATGCTG
TACAATAAAATGGAATTTGAACCATTTCAGTCTTTGGTTCCTAAAGCTGCAAGAGGTCAA
TACAGTGGGTTTGTGAGAACCCTATTCCAACAAATGAGAGATGTGCTTGGAACATTTGAT
ACCGTTCAGATAATAAAGCTACTCCCCTTTGCAGCTGCTCCACCAAAACAAAGTAGAATG
CAGTTTTCCTCTCTTACCGTGAATGTAAGAGGATCAGGAATGAGAATTCTTATAAGAGGC
AATTCTCCTGTGTTCAATTACAACAAAAGCACCAAGAGACTCACAGTCCTAGGAAAGGAT
GCAGGTGCTTTAAATGAAGACCCAGATGAAGGAACAGCTGGAGTGGAGTCTGCTGTCTTG
AGAGGATTCCTCATTTTAGGCAGAGAAGACAAGAGATATGGGCCAGCATTAAGTATCAAT
GAATTGAGTAGTCTTGCAAAAGGAGAGAAGGCTAATGTACTGATTGGGCAAGGAGACGTA
GTGTTGGTAATGAAACGGAAACGGGACTCAAGCATACTTACTGACAGCCAGACAGCGACC
AAAAGAATTCGAATGGCCATCAATTAG-----------------------

#A/swine/Tennessee/3/1976(H1N1)
------------TCAAATATATTCAATATGGAGAGAATAAAGGAACTAAGAAATCTGATG
TCACAGTCTCGCACTCGCGAGATACTCACAAGGACCACTGTGGATCATATGGCCATAATC
AAGAAATACACATCGGGAAGGCAAGAGAAGAACCCCGCATTGAGAATGAAATGGATGATG
GCAATGAAATATCCAATTACAGCGGACAAGAGAATAATTGAAACAATCCCCGAGAGGAAT
GAGCAAGGACAAACCCTATGGAGCAGAACGAGCGATGCCGGATCAGATCGGGTGATGGTA
TCACCTCTAGCTGTAACATGGTGGAATAGGAATGGGCCAACAGCAAGCACAATTCACTAC
CCAAAGGTCTATAGAACTTACTTTGAAAAAGTCGAAAGGTTAAAACATGGGACTTTTGGT
CCTGTCCATTTCAGAAACCAAGTCAAAATACGCCGAAGGGTTGACATAAACCCAGGTCAT
GCAGACCTCAGTTCCAAAGAAGCGCAAGATGTTATAATGGAGGTTGTTTTCCCAAATGAA
GTGGGAGCTAGAATATTGACATCGGAATCACAGCTAATGATTACTAAAGAAAAGAAAGAA
GAGCTCCAGGAGTGCAAAATTTCTCCTTTGATGGTAGCATACATGTTGGAGAGAGAACTT
GTTCGGAAAACAAGGTTCCTCCCAGTGGCTGGTGGAACGAGCAGTGTGTACATTGAGGTG
TTACATTTAACTCAGGGAGCGTGCTGGGAACAGCTATACACTCCAGGAGGGGAAGTAAGA
AACGATGATGTTGACCAAAGCTTAATTATCGCTGCTAGGAGCATAGTGAGAAGAGCTACA
GTATCTGCAGATCCACTGGCATCTCTATTGGAAATGTGTCATAGCACACAGATTGGTGGA
GTAAGGATGGTAGACATCCTCAAACAAAATCCGACAGAGGAACAAGCAGTGGATATATGC
AAGGCAGCAATGGGTCTGAGAATCAGCTCATCATTTAGTTTTGGCGGGTTCACATTCAAA
AGAACAAGTGGCTCATCAACCAAGAGGGAGGAGGAAGTACTTACGGGCAATCTCCAAACA
TTGAAGATAAGAGTGCACGAAGGGTACGAAGAATTTACAATGGTTGGGAAAAGGGCAACA
GCTATACTCAGAAAAGCAACCAGAAGGTTGGTTCAACTAATAGTAAGTGGAAGGGATGAA
CAGTCAATTGCTGAGGCAATAATCGTGGCTATGGTTTTTTCACAGGAGGATTGTATGATA
AAGGCAGTTAGAGGTGATCTGAATTTCGTCAACAGGGCGAACCAACGATTGAATCCAATG
CACCAACTACTAAGGCATTTTCAAAAGGATGCTAAAATTCTCTTTCAAAATTGGGGGATT
GAATCCATAGACAATGTTATGGGAATGATTGGGATACTACCTGACTTAACCCCAAGCACT
GAGAAATCAATGAGAGGAATAAGAATCAGCAAAATGGGGGTGGATGAGTATTCCAGTACG
GAGAGAGTAGTGGTAAGCATTGACCGCTTTTTAAGAGTAAGAGATCAGCAAGGGAACGTG
CTATTGTCTCCCGAAGAGGTCAGCGAAACACAGGGGACTGAAAAGTTGACGATAACTTAT
TCATCGTCAATGATGTGGGAGGTTAATGGGCCTGAATCGGTATTGGTGAATACCTACCAG
TGGATCATCAGAAACTGGGAAACTGTTAAAATTCAGTGGTCACAAGACCCTACAATGCTG
TACAATAAAATGGAATTTGAACCATTTCAGTCTTTGGTTCCTAAAGCCGCAAGAGGTCAA
TACAGTGGGTTTGTGAGAACCCTATTCCAACAAATGAGAGATGTGCTTGGAACATTTGAT
ACCGTTCAGATAATAAAACTACTCCCCTTTGCAGCTGCTCCACCAAAACAAAGCAGAATG
CAGTTTTCCTCTCTCACCGTGAATGTAAGAGGATCAGGAATGAGAATTCTTATAAGAGGC
AATTCTCCTGTGTTCAATTACAACAAAAGCACCAAGAGACTCACAGTCCTAGGAAAGGAT
GCAGGTGCTTTAAATGAAGACCCAGATGAAGGAACAGCTGGAGTGGAGTCTGCTGTCTTG
AGAGGATTCCTCATTTTAGGCAGAGAAGACAAGAGATATGGGCCAGCATTAAGTATCAAT
GAATTGAGTAGTCTTGCAAAAGGAGAGAAAGCTAATGTACTGATTGGGCAAGGAGACGTA
GTGTTGGTAATGAAACGGAAACGGGACTCAAGCATACTTACTGACAGCCAGACAGCGACC
AAAAGAATTCGAATGGCCATCAATTAGTGTAAAATAGTTTA---------

#A/canvasback_duck/ALB/102/1976(H3N6)
AGCGAAAGCAGGTCAAATATATTCAATATGGAGAGAATAAAAGAACTAAGAGATCTAATG
TCACAGTCCCGCACCCGCGAGATACTCACCAAAACCACTGTGGACCATATGGCCATAATC
AAAAAATACACATCAGGAAGGCAAGAGAAGAACCCCGCACTCAGGATGAAGTGGATGATG
GCAATGAAATATCCAATTACGGCAGATAAGAGAATAATGGAAATGATTCCTGAGAGGAAT
GAACAAGGACAAACCCTCTGGAGCAAAACAAATGATGCAGGCTCAGACCGAGTGATGGTA
TCACCTCTGGCCGTGACATGGTGGAATAGGAATGGACCAACAACAAGTACAGTTCACTAC
CCAAAGGTATATAAAACTTATTTCGAAAAAGTCGAAAGGTTGAAACATGGGACCTTTGGC
CCCGTCCACTTCAGAAATCAAGTTAAGATAAGACGGAGAGTTGACATAAACCCTGGCCAC
GCAGACCTCAGTGCCAAGGAGGCACAGGATGTGATTATGGAAGTTGTTTTCCCAAATGAA
GTGGGAGCTAGAATACTAACATCGGAGTCACAACTGACAATAACAAAAGAGAAGAAGGAA
GAGCTCCAGGATTGTAAAATTGCCCCCTTGATGGTAGCATACATGCTAGAAAGAGAGTTG
GTCCGCAAAACGAGGTTCCTCCCAGTGGCTGGTGGAACAAGCAGTGTCTATATTGAGGTG
CTGCATTTAACCCAGGGGACATGCTGGGAGCAGATGTACACTCCAGGAGGGGAAGTGAGA
AATGATGATGTTGACCAAAGTTTGATTATCGCTGCCAGGAACATAGTAAGAAGAGCAACG
GTATCAGCAGACCCACTAGCATCTCTATTGGAGATGTGCCACAGCACACAAATTGGGGGA
ATAAGGATGGTAGACATCCTTAGGCAGAATCCAACAGAGGAACAAGCCGTGGACATATGC
AAGGCAGCAATGGGCTTGAGGATTAGCTCATCTTTCAGTTTCGGTGGATTCACCTTCAAA
AGAACAAGCGGGTCGTCAGTCAAGAAAGAAGAAGAAGTGCTTACGGGCAACCTGCAAACA
CTGAAAATAAGAGTACATGAGGGGTATGAAGAATTCACAATGGTTGGGAGAAGAGCAACA
GCTATTCTCAGAAAGGCAACCAGGAGATTGATCCAGCTAATAGTAAGTGGGAGAGACGAG
CAGTCAATTGCTGAAGCAATAATTGTGGCCATGGTATTTTCACAAGAGGATTGCATGATC
AAGGCAGTTCGGGGTGATCTGAACTTTGTCAATAGGGCAAACCAGCGACTGAACCCCATG
CATCAACTCTTGAGACATTTCCAAAAAGATGCAAAAGTGCTTTTCCAAAACTGGGGAATT
GAACCCATCGACAATGTGATGGGAATGATCGGAATATTGCCCGACATGACCCCAAGTACT
GAGGTGTCGCTGAGGGGGATAAGAGTCAGTAAAATGGGAGTAGATGAGTACTCCAGCACA
GAGAGAGTGGTGGTGAGCATTGACCGATTTTTAAGGGTTCGGGATCAACGGGGAAACGTA
CTATTGTCACCCGAAGAAGTCAGCGAGACACAAGGAACGGAGAAGCTGACAATAACTTAT
TCGTCATCAATGATGTGGGAGATCAATGGTCCTGAGTCGGTGTTGGTCAATACTTATCAG
TGGATCATCAGGAACTGGGAAACTGTGAAAATTCAATGGTCACAGGATCCCACAATGTTA
TACAATAAGATGGAATTTGAGCCATTCCAGTCTCTGGTCCCTAAGGCAGCAAGAGGTCAA
TACAGCGGATTCGTGAGGACACTGTTCCAGCAGATGCGGGATGTGCTTGGAACATTTGAC
ACTGTTCAGATAATAAAACTTCTCCCCTTTGCTGCTGCTCCACCAGAACAGAGTAGGATG
CAGTTCTCCTCCCTGACTGTGAATGTGAGAGGATCAGGAATGAGGATATTGATAAGAGGC
AATTCTCCAGTGTTCAATTATAACAAGGCCACCAAGAGGCTTACAGTCCTCGGAAAAGAT
GCAGGTGCATTGACCGAAGATCCAGATGAAGGCACAGCTGGAGTGGAGTCTGCTGTTCTG
AGAGGATTCCTCATTTTGGGCAAAGAAGACAAGAGATATGGCCCAGCATTAAGCATCAAT
GAACTGAGCAATCTTGCAAAAGGAGAGAAGGCTAATGTGCTAATTGGGCAAGGAGACGTG
GTGTTGGTAATGAAACGGAAACGGGACTCTAGCATACTTACTGACAGCCAGACAGCGACC
AAAAGAATTCGGATGGCCATCAATTAGTGTCGAATTGTTTAAAAACGACC

#A/Tientsin/78/1977(H1N1)
--------------------ATTCAATATGGAAAGAATAAAAGAGCTAAGGAATCTGATG
TCGCAGTCTCGCACTCGCGAGATACTCACAAAAACCACCGTAGACCACATGGCCATAATC
AAGAAATACACATCAGGAAGACAGGAGAAAAACCCGTCACTTAGGATGAAATGGATGATG
GCGATGAAATATCCAATTACAGCAGACAAAAGGATAACGGAAATGATTCCTGAGAGAAAT
GAGCAAGGGCAAACATTATGGAGTAAAATGAATGATGCCGGATCAGACCGAGTGATGGTA
TCACCCCTGGCTGTGACATGGTGGAATAGAAATGGACCAGTGACAAGTACTGTTCATTAT
CCAAAAATCTACAAAACTTATTTTGAAAAAGTCGAAAGGTTAAAACATGGAACCTTTGGC
CCTGTCCACTTTAGAAACCAAGTCAAAATACGCCGAAGAGTCGACATAAATCCTGGCCAT
GCAGACCTCAGTGCCAAGGAGGCACAGGATGTAATTATGGAAGTTGTTTTCCCTAATGAA
GTGGGAGCCAGAATACTAACGTCGGAATCGCAATTAACGATAACCAAAGAGAAGAAAGAA
GAACTCCAGAATTGCAAAATTTCTCCTTTGATGGTTGCATACATGTTAGAGAGAGAACTT
GTCCGCAAAACGAGATTTCTCCCAGTTGCTGGTGGAACAAGCAGTGTGTACATTGAAGTT
TTGCATTTGACGCAGGGAACATGCTGGGAACAGATGTACACTCCAGGTGGAGAAGTGATG
AATGATGATGTTGATCAAAGCCTAATTATTGCTGCTAGGAACATAGTGAGAAGAGCTGCA
GTATCAGCAGATCCACTAGCATCTTTATTGGAAATGTGCCACAGCACACAGATTGGTGGA
ACAAGGATGGTGGACATTCTTAGGCAGAACCCAACAGAAGAGCAAGCTGTGGATATATGC
AAGGCTGCAATGGGATTGAGAATCAGCTCATCCTTCAGTTTTGGCGGGTTCACATTTAAG
AGAACAAGCGGATCATCAGTCAAGAGAGAGGAAGAAGTGCTTACGGGCAATCTTCAAACA
TTGAAGATAAAGGTGCATGAGGGATATGAAGAGTTCACAATGGTTGGGAAAAGGGCAACA
GCTATACTCAGAAAAGCAACCAGGAGATTGGTTCAACTGATAGTGAGTGGAAGAGACGAA
CAATCGATAGTCGAAGCAATAGTTGTGGCCATGGTATTCTCACAAGAAGATTGTATGATA
AAAGCAGTTAGAGGTGATTTGAATTTCGTTAATAGAGCGAATCAGCGGTTGAATCCCATG
CATCAACTTTTGAGACATTTTCAGAAGGATGCTAAAGTGCTTTTCCAAAATTGGGGAATT
GAACCTATCGACAATGTGATGGGAATGATTGGGATATTACCCGACATGACTCCAAGCACC
GAGATGTCAATGAGAGGAGTGAGAGTCAGCAAAATGGGTGTAGATGAATACTCCAACGCG
GAGAGGGTAGTGGTGAGCATTGACCGTTTTTTGAGAGTCCGGGACCAACGAGGAAATGTA
CTACTGTCTCCAGAGGAGGTCAGTGAAACACAGGGAACAGAGAAACTGACAATAACTTAC
TCATCGTCAATGATGTGGGAGATTAATGGCCCTGAGTCAGTGTTGGTCAATACCTATCAG
TGGATCATCAGAAACTGGGAGACTGTTAAAATTCAGTGGTCTCAGAATCCTACAATGCTA
TACAATAAAATGGAATTTGAGCCATTTCAGTCTCTAGTTCCTAAGGCCATTAGAGGCCAA
TACAGTGGGTTTGTTAGAACTCTGTTCCAACAAATGAGGGATGTGCTTGGGACTTTTGAC
ACCACCCAGATAATAAAACTTCTTCCCTTTGCAGCCGCTCCACCAAAGCAAAGTAGAATG
CAATTCTCCTCATTGACTGTGAATGTGAGGGGATCAGGAATGAGAATACTTGTAAGAGGT
AATTCTCCAGTATTCAATTACAACAAGACCACTAAGAGACTCACAGTTCTCGGAAAGGAT
GCTGGCACTTTAACTGAAGACCCAGATGAAGGCACAGCTGGAGTGGAGTCCGCTGTTCTA
AGGGGATTCCTCATTCTGGGCAAAGAAGATAGGAGATATGGGCCAGCATTAAGCATCAAT
GAACTGAGCAACCTTGCGAAAGGGGAAAAGGCTAATGTGCTAATTGGACAAGGGGACGTG
GTGTTGGTAATGAAACGAAAACGGGACTCTAGCATACTTACTGACAGCCAGACAGCGACC
AAAAGAATTCGGATGGCCATCAATTAGTGTCGAATAA-------------

#A/Nanjing/49/77(H3N2)
------------TCAATTATATTCAACATGGAAAGAATAAAAGAACTACGGAATCTGATG
TCGCAGTCTCGCACTCGCGAGATACTAACAAAAACCACAGTTGACCATATGGCCATAATT
AAGAAGTATACATCAGGGAGACAGGAAAAGAACCCGTCACTTAGGATGAAATGGATGATG
GCAATGAAATATCCAATTACAGCTGACAAGAGGATAACAGAAATGGTTCCTGAGAGAAAT
GAGCAAGGACAAACTCTATGGAGCAAAATGAGTGATGCCGGATCAGATCGAGTTATGGTA
TCACCCTTGGCAGTGACATGGTGGAATAGAAATGGACCAATGACAAGTACGGTTCATTAT
CCAAAAGTCTACAAGACTTATTTTGAGAAAGTCGAAAGGTTAAAACATGGAACCTTTGGC
CCTGTCCATTTTAGAAACCAAGTCAAAATACGCCGAAGAGTTGACATAAACCCTGGTCAT
GCAGACCTCAGTGCCAAGGAGGCACAAGATGTAATCATGGAAGTTGTTTTCCCCAATGAA
GTGGGGGCCAGAATACTAACGTCAGAATCACAATTAACAATAACCAAAGAGAAAAAAGAA
GAACTCCAAGATTGCAAAATTTCTCCTTTGATGGTTGCATACATGTTAGAGAGAGAACTT
GTCCGAAAAACGAGATTTCTCCCAGTTGCTGGTGGAACAAGCAGTGTATACATCGAAGTG
TTACACTTGACTCAAGGAACGTGTTGGGAACAGATGTACACTCCAGGTGGAGAAGTGAGG
AATGATGATGTTGATCAAAGTCTAATTATTGCAGCCAGGAACATAGTGAGAAGAGCAGCA
GTATCAGCAGATCCACTAGCATCTTTATTGGAGATGTGCCACAGCACACAGATTGGCGGG
ACAAGGATGGTGGACATTCTTAGGCAGAACCCAACGGAAGAACAAGCTGTGGATATATGC
AAAGCTGCAATGGGACTGAGAATCAGCTCGTCCTTCAGTTTTGGCGGATTCACATTTAAG
AGAACAAGCGGGTCATCAATCAAGAGAGAGGAAGAATTGCTTACGGGCAATCTCCAAACA
TTAAAAATAAGGGTGCATGAGGGGTACGAGGAATTCACAATGGTGGGGAAAAGGGCAACA
GCTATACTCAGAAAAGCAACCAGGAGATTGGTTCAGCTGATAGTGAGTGGAAGAGACGAA
CAGTCAGTAGCCGAAGCAATAATTGTAGCCATGGTGTTTTCACAAGAAGATTGCATGATA
AAAGCAGTTAGAGGTGATCTGAATTTCGTTAACAGGGCAAATCAGCGATTGAATCCCATG
CATCAACTTTTAAGGCATTTTCAGAAAGATGCGAAAGTGCTTTTTCAAAATTGGGGAATT
GAACGTATCGACAATGTAATGGGGATGATTGGAGTATTACCAGACATGACTCCAAGCACA
GAGATGTCAATGAGAGGGATAAGAGTCAGCAAAATGGGCGTGGATGAATACTCCAGCACA
GAGAGGGTTGTAGTGAGCATTGACCGGTTTTTGAGAGTTCGAGACCAACGAGGAAATGTA
TTACTATCTCCTGAGGAGGTCAGTGAAACACAGGGGACAGAGAAACTGACAATAACTTAC
TCATCGTCAATGATGTGGGAGATTAATGGCCCTGAGTCAGTGTTGGTCAATACCTATCAG
TGGATCATCAGAAACTGGGAAACTGTCAAAATTCAATGGTCTCAGAATCCTACAATGTTA
TACAACAAAATGGAATTTGAGCCATTTCAGTCTTTAGTTCCTAAGGCCATTAGAGGCCAA
TACAGTGGATTTGTTAGGACTCTATTCCAACAAATGAGGGATGTACTTGGGACATTTGAT
ACCACCCAGATAATAAAGCTTCTCCCCTTTGCAGCCGCCCCACCAAAGCAAAGTAGGATG
CAGTTCTCTTCATTGACTGTGAATGTGAGGGGATCAGGGATGAGAATACTTGTAAGGGGC
AATTCTCCTGTATTCAACTACAACAAGACAACGAAAAGACTAACAATTCTCGGAAAAGAT
GCTGGCACTTTAATTGAAGACCCAGATGAAGGTACATCCGGAGTGGAGTCAGCTGTTCTG
AGAGGGTTCCTCATTCTGGGTAAGGAAGATAGAAGATATGGACCAGCATTAAGCATCAAT
GAACTGTGTAACCTTGCAAAAGGAGAAAAGGCTAATGTACTAATTGGGCAAGGAGACGTG
GTGTTGGTAATGAAACGAAAACGGGACTCTAGCATACTTACTGACAGCCAGACAGCGACC
AAAAGAATTCGGATGGCCATCAATTAATGTTGAATAGT------------

#A/duck/Hong_Kong/175/77(H6N1)
------------------------------------------------------------
------------------------------------------------------------
------------------------------------------------------------
------------------------------------------------------------
------------------------------------------------------------
------------------------------------------------------------
------------------------------------------------------------
------------------------------------------------------------
------------------------------------------------------------
------------------------------------------------------------
------------------------------------------------------------
------------------------------------------------------------
------------------------------------------------------------
---------------CAAAGCTTAATCATTGCTGCCAGAAACATTGTTAGAAGAGCAACA
GTATCAGCAGACCCACTGGCATCATTGTTAGAAATGTGCCATAGCACACAAATTGGCGGG
ATAAGGATGGTAGACATCCTTAGACAAAACCCAACAGAAGAGCAAGCCGTGGATATATGC
AAAGCGGCAATGGGTCTAAGAATCAGCTCATCCTTCAGCTTTGGGGGCTTCACTTTCAAG
AGGACAAGTGGGTCATCTATCAAAAAAGAAGAAGAAGTGCTTACAGGCAACCTCCAAACA
TTGAAAATAAGGGTACATGAAGGGTATGAGGAATTCACAATGGTTGGGCGAAGAGCTACA
GCCATCTTGAGGAAAGCAACCAGAAGGCTGATCCAGCTAATAGTGAGTGGAAGAGACGAA
CAATCAATTGCTGAAGCAATCATTGTAGCAATGGTGTTCTCACAAGAGGATTGCATGATA
AAAGCAGTCCGAGGTGATCTGAACTTCGTGAACAGAGCGAACCAAAGACTGAACCCCATG
CACCAACTTCTGAGGCACTTCCAAAAGGATGCCAAAGTGCTGTTTCAGAACTGGGGGATC
GAACCCATCGATAATGTCATGGGGATGATCGGAATATTGCCTGACATGACTCCCAGCACA
GAGATGTCACTCAGAGGAATAAGAGTCAGCAAGATGGGAGTGGATGAATATTCCAGCACT
GAAAGAGTGGTCGTGAGCATTGATCGCTTCTTAAGAGTCCGAGACCAGCGGGGAAATGTA
CTCTTATCCCCTGAGGAGGTTAGCGAAACACAGGGAACAGAAAAGTTGACAATAACATAC
TCATCGTCGATGATGTGGGAGATCAACGGTCCAGAGTCGGTGCTAGTTAACACCTATCAA
TGGATCATCAGAAATTGGGAAACGGTAAAAATTCAGTGGTCTCAAGACCCTACAATGCTA
TACAACAAGATGGAGTTCGAGCCATTTCAATCCTTGGTACCTAAGGCTGCTAGAGGCCAA
TACAGTGGGTTTGTGAGAACGCTATTCCAACAGATGCGTGATGTATTGGGGACATTTGAC
ACTGTCCAAATAATAAAACTACTACCATTTGCAGCAGCCCCACCGGAACAGAGCAGGATG
CAGTTTTCCTCTCTGACTGTGAATGTGAGGGGCTCAGGGATGAGACTACTTGTGAGGGGT
AATTCCCCTGTGTTTAACTATAACAAGGCAACCAAGAGGCTCACAGTTCTCGGAAAGGAT
GCAGGTGCATTGACAGAAGACCCAGATGAGGGAACAGCAGGAGTGGAATCTGCAGTATTG
AGAGGGTTCCTAATTCTAGGCAAAGAAGACAAAAGATATGGACCAGCATTGAGCATCAAC
GAACTGAGCAATCTTGCGAAGGGGGAGAAAGCTAATGTGTTGATAGGGCAAGGAGACGTA
GTGTTGGTAATGAAACGGAAACGGGACTCTAGCATACTTACTGACAGTCAGACAGCGACC
AAAAGAATTCGGATGGCCATCAATTAG-----------------------

#A/USSR/90/77(H1N1)
------------TCAATTATATTCAATATGGAAAGAATAAAAGAGCTAAGGAATCTGATG
TCGCAGTCTCGCACTCGCGAGATACTCACAAAAACCACCGTAGACCACATGGCCATAATC
AAGAAATACACATCAGGAAGACAGGAGAAAAACCCGTCACTTAGGATGAAATGGATGATG
GCGATGAAATATCCAATTACAGCAGACAAAAGGATAACGGAAATGATTCCTGAGAGAAAT
GAGCAAGGGCAAACATTATGGAGTAAAATGAATGATGCCGGATCAGACCGAGTGATGGTA
TCACCCCTGGCTGTGACATGGTGGAATAGAAATGGACCAGTGACAAGTACTGTTCATTAT
CCAAAAATCTACAAAACTTATTTTGAAAAAGTCGAAAGGTTAAAACATGGAACCTTTGGC
CCTGTCCACTTTAGAAACCAAGTCAAAATACGCCGAAGAGTCGACATAAATCCTGGCCAT
GCAGACCTCAGTGCCAAGGAGGCACAGGATGTAATTATGGAAGTTGTTTTCCCTAATGAA
GTGGGAGCCAGAATACTAACGTCGGAATCGCAATTAACGATAACCAAAGAGAAGAAAGAA
GAACTCCAGAATTGCAAAATTTCTCCTTTGATGGTTGCATACATGTTAGAGAGAGAACTT
GTCCGCAAAACGAGATTTCTCCCAGTTGCTGGTGGAACAAGCAGTGTGTACATTGAAGTT
TTGCATTTAACACAGGGAACATGCTGGGAACAGATGTACACTCCAGGTGGAGAAGTGAGG
AATGATGATGTTGATCAAAGCCTAATTATTGCTGCTAGGAACATAGTGAGAAGAGCTGCA
GTATCAGCAGATCCACTAGCATCTTTATTGGAAATGTGCCACAGCACACAGATTGGTGGA
ACAAGGATGGTGGACATTCTTAGGCAGAACCCAACAGAAGAGCAAGCTGTGGATATATGC
AAGGCTGCAATGGGACTGAGAATCAGCTCATCCTTCAGTTTTGGCGGGTTCACATTTAAG
AGAACAAGCGGATCATCAGTCAAGAGAGAGGAAGAAGTGCTTACGGGCAATCTTCAAACA
TTGAAGATAAAGGTGCATGAGGGATATGAAGAGTTCACAATGGTTGGGAAAAGGGCAACA
GCGATACTCAGAAAAGCAACCAGGAGATTGATTCAACTGATAGTGAGTGGAAGAGACGAA
CAATCGATAGTCGAAGCAATAGTTGTGGCCATGGTATTCTCACAAGAAGATTGTATGATA
AAAGCAGTTAGAGGTGATCTGAATTTCGTTAATAGAGCGAATCAGCGGTTGAATCCCATG
CATCAACTTTTGAGACATTTTCAGAAGGATGCTAAAGTGCTTTTCCAAAATTGGGGAATT
GAACCTATCGACAATGTGATGGGAATGATTGGGATATTACCCGACATGACTTCAAGCACC
GAGATGTCAATGAGAGGAGTGAGAGTCAGCAAAATGGGTGTAGATGAATACTCCAACGCG
GAGAGGGTAGTGGTGAGCATTGACCGTTTTTTGAGAGTCCGGGACCAACGAGGAAATGTA
CTACTGTCTCCAGAGGAGGTCAGTGAAACACAGGGAACAGAGAAACTGACAATAACTTAC
TCTTCGTCAATGATGTGGGAGATTAATGGCCCTGAGTCAGTGTTGGTCAATACCTATCAG
TGGATCATCAGAAACTGGGAGACTGTTAAAATTCAGTGGTCTCAGAACCCTACAATGCTA
TACAATAAAATGGAATTTGAGCCATTTCAGTCTCTAGTTCCTAAGGCCATTAGAGGCCAA
TACAGTGGGTTTGTTAGAACTCTGTTCCAACAAATGAGGGATGTGCTTGGGACTTTTGAC
ACCACCCAGATAATAAAACTTCTTCCCTTTGCAGCCGCTCCACCAAAGCAAAGTAGAATG
CAATTCTCCTCATTGACTGTGAATGTGAGGGGATCAGGAATGAGAATACTTGTAAGGGGT
AATTCTCCAGTATTCAATTACAACAAGACCACTAAGAGACTCACAGTTCTCGGAAAGGAT
GCTGGCACTTTAACTGAAGACCCAGATGAAGGCACAGCTGGAGTGGAGTCCGCTGTTCTA
AGGGGATTCCTCATTCTGGGCAAAGAAGATAGGAGATATGGGCCAGCATTAAGCATCAAT
GAACTGAGCAACCTTGCGAAAGGGGAAAAAGCTAATGTGCTAATTGGACAAGGGGACGTA
GTGTTGGTAATGAAACGAAAACGGGACTCTAGCATACTTACTGACAGCCAGACAGCGACC
AAAAGAATTCGGATGGCCATCAATTAA-----------------------

#A/mallard_duck/ALB/294/1977(H11N9)
AGCGAAAGCAGGTCAAATATATTCAATATGGAGAGAATAAAAGAACTAAGAGATCTAATG
TCACAGTCCCGCACTCGCGAGATACTCACCAAAACCACTGTGGACCATATGGCCATAATC
AAAAAATACACATCAGGAAGACAAGAAAAGAACCCCGCACTCAGGATGAAGTGGATGATG
GCAATGAAATATCCAATTACGGCGGATAAGAGGATAATGGAGATGATTCCTGAGAGGAAT
GAACAAGGACAAACCCTCTGGAGCAAAACAAATGATGCCGGCTCAGACCGAGTGATGGTA
TCACCTCTGGCTGTGACATGGTGGAATAGGAATGGACCAACAACAAGTACAGTTCACTAC
CCAAAGGTCTATAAAACCTATTTCGAAAAGGTCGAAAGGTTAAAACATGGGAACTTTGGC
CCCGTTCACTTCAGGAATCAAGTTAAGATAAGACGGAGAGTTGACATAAACCCTGGCCAT
GCAGACCTCAGTGCCAAAGAGGCACAGGATGTAATCATGGAAGTTGTTTTCCCAAATGAA
GTGGGGGCCAGAATATTAACATCGGAATCACAGCTTACAATAACAAAAGAGAAAAAGGAA
GAACTCCAAGATTGTAAAATTGCCCCCTTGATGGTAGCATACATGCTAGAAAGAGAGTTA
GTCCGCAAAACGAGGTTCCTCCCAGTGGCTGGTGGAACAAGCAGTGTGTATATTGAGGTG
TTGCATTTGACCCAGGGAACATGCTGGGAGCAGATGTACACTCCAGGAGGGGAAGTGAGA
AATGATGATGTTGACCAAAGCTTAATTATCGCTGCCAGGAATATAGTAAGAAGAGCAACG
GTGTCAGCAGACCCACTAGCGTCTCTATTGGAGATGTGCCACAGCACACAGATTGGTGGA
ATAAGGATGGTAGACATCCTTAGGCAGAATCCAACAGAGGAACAAGCCGTGGATATATGC
AAGGCGGCAATGGGCTTGAGGATTAGCTCATCTTTCAGCTTCGGTGGATTCACTTTTAAA
AGAACAAGTGGGTCGTCAGTCAAAAGAGAAGAAGAAGTGCTTACGGGCAACCTTCAAACA
CTGAAGATAAGAGTGCATGAGGGGTATGAAGAATTTACAATGGTTGGGAGAAGAGCAACA
GCTATTCTCAGAAAGGCAACCAGGAGATTGATTCAGCTAATAGTAAGTGGGAGAGATGAA
CAGTCAATTGCTGAAGCAATAATTGTGGCCATGGTATTTTCACAAGAGGATTGCATGATC
AAGGCAGTTCGGGGTGATCTGAACTTTGTCAATAGAGCAAACCAGCGACTAAACCCCATG
CACCAACTCTTGAGACATTTCCAAAAGGATGCAAAAGTGCTTTTCCAAAACTGGGGAATT
GAACCCATTGACAATGTGATGGGAATGATCGGAATACTGCCCGACATGACCCCAAGTACT
GAGATGTCACTGAGAGGGATAAGAGTCAGCAAAATGGGAGTAGATGAATACTCCAGCACA
GAGAGAGTGGTGGTGAGCATTGACCGTTTTTTAAGGGTTCGGGATCAACGGGGGAACGTA
CTATTGTCACCTGAAGAAGTCAGCGAGACGCAAGGGACGGAAAAGTTGACAATAACTTAC
TCATCATCAATGATGTGGGAGATCAATGGTCCTGAGTCAGTGTTGGTCAATACTTACCAG
TGGATCATCAGAAACTGGGAGACTGTGAAAATTCAATGGTCACAGGATCCCACAATGTTG
TACAATAAGATGGAATTCGAGCCATTTCAGTCTCTGGTCCCTAAGGCAGCTAGAGGTCAA
TACAGCGGGTTCGTGAGGACACTGTTCCAACAGATGCGGGATGTGCTTGGAACATTTGAC
ACTGTTCAGATAATAAAACTTCTCCCCTTTGCTGCTGCCCCACCAGAACAGAGTAGGATG
CAGTTCTCCTCCTTGACTGTGAATGTAAGAGGATCAGGAATGAGGATACTGGTAAGAGGC
AATTCTCCAGTGTTCAATTACAACAAGGCCACCAAGAGGCTTACAGTCCTCGGGAAAGAT
GCAGGTGCATTAACTGAAGACCCAGATGAAGGCACAGCTGGAGTGGAGTCTGCTGTTCTG
AGAGGATTCCTCATTTTGGGCAAAGAAGATAAGAGATATGGCCCAGCATTGAGCATCAAT
GAACTGAGCAATCTTGCAAAAGGAGAGAAGGCTAATGTGCTAATTGGGCAAGGAGACGTG
GTGTTGGTAATGAAACGGAAACGGGACTCTAGCATACTTACTGACAGCCAGACAGCGACC
AAAAGAATTCGGATGGCCATCAATTAGTGTCGAATTGTTTAAAAACGACC

#A/pintail_duck/ALB/159/1977(H4N6)
AGCGAAAGCAGGTCAAATATATTCAATATGGAGAGAATAAAAGAACTAAGAGATCTAATG
TCACAGTCCCGCACTCGCGAGATACTCACCAAAACCACTGTGGACCATATGGCCATAATC
AAAAAATACACATCAGGAAGACAAGAGAAGAACCCCGCACTCAGGATGAAATGGATGATG
GCAATGAAATATCCAATTACGGCGGATAAGAGGATAATGGAGATGATTCCTGAGAGGAAT
GAACAAGGACAGACCCTCTGGAGCAAAACAAATGATGCCGGCTCAGACCGAGTGATGGTA
TCACCTCTGGCTGTGACATGGTGGAATAGGAACGGACCAACAACAAGTACAGTTCACTAC
CCAAAGGTCTATAAAACCTATTTCGAAAAAGTTGAAAGGTTAAAAAATGGGACCTTTGGC
CCCGTTCACTTCAGGAATCAAGTTAAAATAAGACGGAGAGTTGACATAAACCCTGGCCAT
GCAGACCTCAGTGCCAAAGAGGCACAGGATGTAATCATGGAAGTTGTTTTCCCAAATGAA
GTGGGGGCCAGAATACTAACATCGGAATCACAGCTGACAATAACAAAAGAGAAAAAGGAA
GAACTCCAAGATTGCAAAATTGCCCCCTTGATGGTAGCATACATGCTAGAAAGAGAGTTA
GTCCGCAAGACGAGGTTCCTCCCAGTGGCTGGTGGAACAAGCAGTGTGTATATTGAGGTG
TTGCATTTGACCCAGGGAACATGCTGGGAGCAGATGTACACTCCAGGAGGGGAAGTGAGA
AATGATGATGTTGACCAAAGTTTAATTATCGCTGCCAGGAATATAGTAAGAAGAGCAACG
GTATCAGCAGACCCACTAGCGTCTCTATTGGAGATGTGCCACAGCACACAGATTGGTGGA
ATAAGGATGGTAGACATCCTTAGGCAGAATCCAACAGAGGAACAAGCCGTGGATATATGC
AAGGCGGCAATGGGCTTGAGAATTAGCTCATCTTTCAGCTTCGGTGGATTCACTTTTAAA
AGAACAAGTGGGTCGTCAGTCAAAAGAGAAGAAGAAGTGCTCACGGGCAACCTTCAAACA
CTGAAAATAAGAGTGCATGAAGGGTATGAAGAATTCACAATGGTTGGGAGAAGAGCAACA
GCTATTCTCAGGAAGGCAACCAGGAGATTAATTCAGCTAATAGTAAGTGGGAGAGATGAG
CAGTCAATTGCTGAAGCAATAATCGTGGCTATGGTATTTTCACAAGAGGATTGCATGATC
AAGGCAGTTCGGGGTGATCTGAATTTTGTCAATAGAGCAAACCAGCGACTGAACCCCATG
CATCAACTCTTGAGACATTTCCAAAAGGATGCAAAAGTGCTTTTCCAGAACTGGGGAATT
GAACCCATCGACAATGTGATGGGAATGATCGGAATACTGCCCGACATGACCCCAAGTACT
GAGATGTCACTGAGAGGGATAAGAGTCAGCAAAATGGGAGTAGATGAATACTCCAGCACA
GAGAGAGTGGTGGTGAGCATTGACCGTTTTTTAAGGGTTCGGGATCAACGGGGGAACGTA
CTATTGTCACCCGAAGAAGTCAGCGAGACGCAAGGGACAGAAAAGTTGACAATAACTTAC
TCATCATCAATGATGTGGGAGATCAATGGTCCTGAGTCAGTGTTGGTCAACACTTACCAG
TGGATCATCAGAAACTGGGAGACTGTGAAAATTCAATGGTCACAGGATCCCACAATGTTG
TACAATAAGATGGAATTCGAGCCATTTCAGTCTCTGGTTCCTAAGGCAGCTAGAGGTCAA
TACAGCGGATTCGTGAGGACACTGTTCCAACAGATGCGGGATGTGCTTGGAACTTTTGAC
ACTGTTCAGATAATAAAACTTCTCCCCTTTGCTGCTGCCCCACCGGAACAGAGTAGGATG
CAGTTCTCCTCCTTGACTGTGAATGTAAGAGGATCAGGAATGAGGATACTGGTAAGAGGC
AATTCTCCAGTATTCAATTACAACAAGGCCACCAAGAGGCTTACAGTCCTCGGGAAAGAT
GCGGGTGCATTAACTGAAGACCCGGATGAAGGCACAGCTGGAGTGGAGTCTGCTGTTCTG
AGAGGATTCCTCATTTTGGGCAAAGAAGACAAGAGATATGGCCCAGCATTGAGCATCAAT
GAACTGAGCAATCTTGCAAAAGGAGAGAAGGCTAATGTGCTAATTGGGCAAGGAGACGTG
GTGTTGGTAATGAAACGGAAACGGGACTCTAGCATACTTACTGACAGCCAGACAGCGACC
AAAAGAATTCGGATGGCCATCAATTAGTGTCGAATTGTTTAAAAACGACC

#A/mallard_duck/ALB/161/1977(H4N6)
AGCGAAAGCAGGTCAAATATATTCAATATGGAGAGAATAAAAGAACTAAGAGATCTAATG
TCACAGTCCCGCACCCGCGAGATACTCACCAAAACCACTGTGGACCACATGGCCATAATC
AAAAAATACACATCAGGAAGGCAAGAGAAGAACCCCGCACTCAGGATGAAGTGGATGATG
GCAATGAAATATCCAATTACGGCAGATAAGAGAATAATGGAAATGATTCCTGAAAGGAAT
GAACAAGGACAAACCCTCTGGAGCAAAACAAACGATGCCGGCTCAGACCGAGTGATGGTA
TCACCTCTGGCCGTGACATGGTGGAATAGGAATGGACCAACAACAAGTACAGTTCACTAC
CCAAAGGTATATAAAACTTATTTCGAAAAAGTCGAAAGGTTGAAACACGGGACCTTCGGC
CCCGTCCACTTCAGAAATCAAGTTAAGATAAGACGGAGGGTTGACATAAACCCTGGCCAC
GCAGACCTCAGTGCCAAAGAGGCACAGGATGTAATCATGGAAGTCGTTTTCCCAAATGAA
GTGGGGGCTAGAATACTAACATCGGAGTCACAACTGACAATAACAAAAGAGAAGAAGGAA
GAACTCCAGGACTGTAAAATTGCCCCCTTGATGGTAGCATACATGCTAGAAAGAGAGTTG
GTCCGCAAAACGAGGTTCCTCCCAGTGGCTGGTGGAACAAGCAGTGTCTATATTGAGGTG
TTGCATTTAACCCAGGGGACATGCTGGGAGCAGATGTACACTCCAGGAGGGGAAGTGAGA
AATGATGATGTTGACCAAAGCTTGATTATCGCTGCCAGGAACATAGTAAGAAGAGCAACG
GTATCAGCAGACCCACTAGCATCTCTATTAGAGATGTGCCACAGCACACAGATTGGGGGA
ATAAGGATGGTAGACATCCTTCGGCAAAATCCAACAGAGGAACAAGCCGTGGACATATGC
AAGGCAGCAATGGGCTTGAGGATTAGCTCATCTTTCAGCTTTGGTGGATTCACTTTCAAA
AGAACAAGCGGGTCGTCAGTTAAGAGAGAAGAAGAAGTGCTTACGGGCAACCTTCAAACA
TTGAAAATAAGAGTACATGAGGGGTATGAAGAGTTCACAATGGTTGGGAGAAGAGCAACA
GCTATTCTCAGAAAGGCAACCAGGAGATTGATCCAGCTAATAGTAAGTGGGAGAGACGAG
CAGTCAATTGCTGAAGCAATAATTGTGGCCATGGTATTTTCACAAGAGGACTGCATGATT
AAGGCAGTTCGGGGTGATCTGAACTTTGTCAATAGGGCAAACCAGCGACTGAACCCCATG
CATCAACTCTTGAGACACTTCCAAAAGGATGCAAAAGTGCTTTTCCAAAACTGGGGAATT
GAACCCATTGACAATGTGATGGGAATGATCGGAATATTGCCCGACATGACCCCAAGTACT
GAGATGTCGCTGAGGGGGATAAGAGTCAGCAAAATGGGAGTAGATGAATACTCCAGCACA
GAGAGGGTAGTGGTGAGCATTGACCGATTTTTAAGGGTTCGGGATCGACGGGGAAACGTA
CTATTGTCACCCGAAGAAGTCAGCGAGACACAAGGAACGGAGAAGCTGACAATAACTTAT
TCGTCATCAATGATGTGGGAGATCAATGGTCCTGAGTCGGTGTTGGTCAATACTTATCAG
TGGATCATCAGGAACTGGGAGACTGTGAAAATTCAATGGTCACAGGATCCCACAATGTTA
TATAATAAGATGGAATTCGAGCCATTTCAGTCTCTGGTCCCTAAGGCAGCCAGAGGTCAA
TACAGCGGATTCGTGAGGACACTGTTCCAGCAGATGCGGGATGTGCTTGGAACATTTGAC
ACTGTTCAGATAATAAAACTTCTCCCCTTTGCTGCTGCTCCACCAGAACAGAGTAGGATG
CAGTTCTCCTCCCTGACTGTGAATGTGAGAGGATCAGGAATGAGGATACTGGTAAGGGGC
AATTCTCCAGTGTTCAATTACAACAAGGCCACCAAGAGGCTTACAGTCCTCGGAAAAGAT
GCAGGTGCATTGACCGAAGATCCAGATGAAGGCACAGCTGGAGTGGAGTCTGCTGTTCTA
AGAGGATTCCTCATTTTGGGCAAAGAAGACAAGAGATATGGCCCAGCATTAAGCATCAAT
GAGCTGAGCAATCTTGCAAAAGGAGAGAAGGCTAATGTGCTAATTGGGCAAGGAGACGTG
GTGTTGGTAATGAAACGGAAACGGGACTCTAGCATACTTACTGACAGCCAGACAGCGACC
AAAAGAATTCGGATGGCCATCAATTAGTGTCGAATTGTTTAAAAACGACC

#A/gull/Maryland/704/1977(H13N6)
AGCGAAAGCAGGTCAAATATATTCAATATGGAGAGAATAAAAGAACTAAGAGATTTAATG
TCGCAGTCCCGCACTCGCGAGATACTGACAAAAACCACTGTGGACCATATGGCCATAATC
AAGAAATACACATCAGGAAGACAGGAGAAGAATCCTGCTCTCAGAATGAAATGGATGATG
GCAATGAAATATCCGATCACCGCAGACAAAAGAATAATGGAGATGATCCCTGAGAGAAAT
GAACAAGGCCAGACTCTTTGGAGTAAAACAAATGATGCTGGTTCGGACAGGGTGATGGTG
TCACCTCTAGCTGTGACGTGGTGGAACAGGAACGGGCCAACGACAAGCACAGTCCATTAT
CCCAAGGTCTACAAAACTTACTTTGAAAAGGTTGAGAGGTTAAAACATGGAACCTTTGGC
CCCGTCCACTTCCGAAACCAAGTTAAAATACGTCGCAGAGTTGACATAAATCCGGGCCAT
GCAGATCTCAGTGCTAAGGAAGCACAGGACGTCATCATGGAGGTTGTGTTCCCAAATGAA
GTGGGAGCCAGAATATTGACATCAGACTCACAACTAACAATAACAAAAGAAAAGAAGGAG
GAACTCCAGGACTGCAAGATTGCCCCTTTAATGGTTGCATACATGTTGGAAAGAGAACTG
GTTCGCAAGACCAGATTCCTACCGGTAGCTGGCGGAACAAGCAGTGTGTATATTGAAGTA
TTGCATTTGACTCAAGGAACCTGCTGGGAACAAATGTACACTCCAGGAGGAGAAGTGAGA
AATGATGATGTCGACCAAAGTTTAATCATTGCTGCAAGAAATATCGTTAGAAGAGCAACA
GTATCAGCAGATCCACTAGCATCATTGTTAGAAATGTGCCATAGCACGCAAATTGGCGGG
ATAAGGATGGTAGACATCCTTCGACAAAATCCAACAGAAGAACAAGCAGTGGATATTTGT
AAAGCAGCAATGGGTCTAAGAATCAGCTCGTCTTTCAGCTTTGGAGGATTCACCTTCAAA
AGGACAAGTGGATCGTCTATCAAAAGAGAAGAAGAAGTGCTTACAGGCAACCTCCAAACA
TTGAAAATAAGAGTACATGAAGGGTACGAGGAATTCACAATGGTTGGGCGGAGAGCCACT
GCCATCCTAAGGAAAGCAACCAGAAGGCTGATTCAGCTGATAGTGAGTGGAAGAGATGAA
CAATCCATTGCTGAAGCCATCATTGTAGCGATGGTGTTCTCACAAGAGGATTGCATGATA
AAGGCAGTCCGAGGTGATCTGAATTTCGTCAACAGAGCGAACCAACGGCTGAACCCCATG
CACCAACTTCTGAGACACTTCCAAAAGGATGCAAAGGTGCTGTTTCAAAATTGGGGAATT
GAACCCATCGACAATGTCATGGGGATGATTGGAATATTGCCTGACATGACCCCCAATGCA
GAGATGTCACTGAGAGGAATAAGAGTTAGCAAGATGGGAGTGGATGAATATTCCAGCACT
GAGAGAGTGGTCGTGAGCATTGATCGTTTCCTGAGAGTTCGAGATCAGCGGGGGAATGTG
CTCTTATCCCCTGAGGAAGTTAGTGAAACACAGGGAACAGAAAAGTTGACGATAACATAT
TCATCGTCAATGATGTGGGAGATTAACGGTCCGGAGTCGGTTCTAGTTAACACCTATCAA
TGGATCATCAGAAATTGGGAAATGATAAAGATCCAATGGTCCCAAAATCCTACAATGTTA
TACAACAAGATGGAATTTGAGCCATTTCAATCCTTGGTACCTAAGGCTGCCAGAGGCCAA
TACAGTGGGTTTGTGAGAACACTATTCCAACAGATGCGCGATGTATTAGGGACATTTGAT
ACTGTCCAAATAATCAAGTTGCTACCATTTGCAGCAGCCCCACCGGAACAGAGCAGGATG
CAATTTTCTTCCCTAACCGTGAATGTGAGAGGCTCAGGGATGAGAATACTTGTGAGGGGT
AACTCCCCTGTGTTCAACTATAACAAGGCAACCAAGAGGCTTACAGTCCTCGGGAAGGAT
GCAGGTTCATTGACAGAAGACCCAGATGAGGGAACAGCAGGGGTGGAATCTGCAGTATTG
AGAGGGTTTCTAATTCTAGGCAAAGAGGACAAAAGATATGGGCCAGCATTGAGCATCAAC
GAACTGAGCAATCTTGCGAAAGGGGAGAAAGCTAATGTGTTAATAGGGCAAGGAGACGTG
GTGTTGGTAATGAAACGGAAACGGGACTCTAGCATACTTACTGACAGTCAGACAGCGACC
AAAAGAATTCGAATGGCCATCAATTAGTGTCGAATTGTTTAAAAACGACC

#A/black_duck/AUS/751/1978(H3N8)
AGCGAAAGCAGGTCAAATATATTCAATATGGAGAGAATAAAAGAATTAAGAGATCTAATG
TCGCAGTCCCGCACTCGCGAGATACTAACAAAAACCACTGTGGACCATATGGCCATAATC
AAGAAATACACATCAGGAAGACAAGAGAAGAACCCTGCTCTCAGAATGAAATGGATGATG
GCAATGAAATATCCAATCACAGCAGACAAGAGAATAATGGAGATGATTCCTGAAAGGAAT
GAACAAGGGCAAACACTTTGGAGCAAGACAAATGATGCTGGATCAGACAGGGTGATGGTG
TCACCCCTAGCTGTAACTTGGTGGAACAGGAATGGGCCAACAACAAGTACAGTTCATTAT
CCAAAGGTTTACAAAACATACTTTGAGAAGGTTGAAAGGTTAAAACATGGAACCTTCGGT
CCCGTTCATTTCCGAAACCAAGTTAAAATACGCCGCCGAGTTGATATAAACCCGGGCCAT
GCAGATCTCAGTGCTAAAGAAGCACAAGATGTTATCATGGAGGTCGTCTTCCCAAATGAA
GTGGGAGCTAGAATATTGACATCAGAGTCGCAATTGACAATAACAAAAGAGAAGAAAGAA
GAGCTCCAGGATTGTAAGATTGCTCCTTTAATGGTGGCATACATGTTGGAAAGAGAACTA
GTTCGGAAAACCAGATTCCTACCGGTAGCAGGCGGAACAAGCAGTGTGTACATTGAGGTA
CTGCATTTGACTCAAGGAACCTGCTGGGAACAGATGTACACTCCAGGCGGAGAAGTGAGA
AATGATGATGTTGACCAGAGTTTGATCATTGCTGCCAGAAACATTGTTAGGAGAGCAACG
GTATCAGCGGATCCACTGGCATCACTACTGGAGATGTGCCATAGTACACAAATTGGTGGG
ATAAGGATGGTGGACATCCTCAGACAAAATCCAACGGAGGAGCAAGCTGTGGATATATGC
AAAGCAGCAATGGGTTTGAGAATCAGTTCATCCTTTAGCTTTGGAGGCTTCACTTTCAAA
AGAACAAGTGGATCATCCGTTAAGAAGGAAGAGGAAGTGCTTACAGGCAACCTCCAAACA
TTGAAAATAAGAGTACATGAGGGGTATGAGGAATTCACAATGGTTGGGCGGAGAGCAACA
GCTATCTTGAGGAAAGCAACTAGAAGGCTGATTCAGTTGATAGTAAGTGGAAGAGATGAA
CAATCAATCGCTGAAGCGATCATTGTAGCAATGGTGTTCTCACAAGAGGATTGCATGATA
AAGGCAGTCCGAGGTGATCTGAATTTTGTGAACAGAGCAAACCAACGATTAAACCCCATG
CATCAGCTCCTGAGGCACTTCCAAAAAGATGCAAAAGTGCTGTTTCAGAATTGGGGAATT
GAACCTATTGATAATGTCATGGGGATGATCGGAATATTACCTGACATGACTCCAAGCACA
GAGATGTCACTGAGGGGAGTGAGGGTTAGTAAAATGGGAGTGGATGAATATTCCAGCACT
GAGAGAGTGGTCGTGAGTATTGACCGTTTCCTAAGGGTTCGAGATCAGCGGGGAAATGTA
CTCTTATCCCCTGAAGAGGTTAGTGAAACACAAGGAACAGAGAAATTGACAATAACATAT
TCATCATCAATGATGTGGGAGATAAACGGTCCTGAATCGGTGCTTGTTAACACCTATCAA
TGGATCATCAGAAATTGGGAGACTGTGAAGATTCAATGGTCCCAAGACCCTACAATGCTA
TACAATAAGATGGAATTTGAGCCATTCCAATCCTTGGTACCTAAAGCTGCCAGAGGTCAA
TACAGTGGATTTGTGAGAACACTATTCCAACAAATGCGTGACGTACTGGGGACATTTGAT
ACTGTCCAAATAATAAAGCTGCTACCATTTGCAGCAGCCCCACCGGAGCAGAGCAGAATG
CAGTTTTCTTCTCTAACTGTGAATGTGAGAGGCTCAGGAATGAGAATACTAGTAAGAGGT
AACTCTCCCGTGTTCAACTACAATAAGGCAACCAAAAGGCTTACAGTCCTCGGAAAGGAC
GCAGGTGCGTTAAGAGAAGATCCAGATGAGGGAACAGCCGGAGTGGAATCTGCAGTATTG
AGGGGATTCCTAATTCTGGGCAAAGAGGACAAAAGATATGGACCAGCATTGAGCATCAAT
GAACTGAGCAATCTTGCGAAAGGGGAGAAAGCTAATGTGCTGATAGGGCAAGGAGACGTG
GTGTTGGTAATGAAACGGAAACGGGACTCTAGCATACTTACTGACAGCCAGACAGCGACC
AAAAGGATTCGGATGGCCATCAATTAGTGTCGAATTGTTTAAAAACGACC

#A/m-duck/New_York/6874/1978(H3N2)
AGCGAAAGCAGGTCAAATATATTCAATATGGAGAGAATAAAAGAACTAAGAGATCTAATG
TCACAGTCCCGCACCCGCGAGATACTCACCAAAACCACTGTGGACCACATGGCCATAATC
AAAAAATACACATCAGGAAGGCAAGAGAAGAACCCCGCACTCAGGATGAAGTGGATGATG
GCAATGAAATACCCAATTACGGCAGATAAGAGAATAATGGAAATGATTCCTGAAAGGAAT
GAACAAGGACAAACCCTCTGGAGCAAAACAAACGATGCCGGTTCAGACCGAGTGATGGTA
TCACCTCTGGCCGTAACATGGTGGAATAGGAATGGACCAATAACAAGTACAGTTCACTAC
CCAAAGGTATATAAAACTTATTTTGAAAAAGTCGAAAGGTTGAAACACGGGACCTTTGGC
CCCGTCCACTTCAGAAATCAAGTTAAGATAAGAAGGAGGGTTGACATAAACCCTGGCCAT
GCAGACCTCAGTGCCAAAGAGGCACAGGATGTAATCATGGAAGTTGTTTTCCCAAATGAA
GTGGGAGCTAGAATACTAACGTCGGAGTCACAACTGACAATAACAAAAGAGAAGAAGGAA
GAACTCCAGGACTGTAAAATTGCCCCCTTGATGGTAGCATACATGCTAGAAAGAGAGTTG
GTCCGCAAAACGAGGTTCCTCCCAGTGGCTGGTGGAACAAGCAGTGTCTATATTGAGGTG
TTGCATTTAACCCAGGGGACATGCTGGGAGCAGATGTACACTCCAGGAGGGGAAGTGAGA
AATGATGATGTTGACCAAAGCTTGATTATCGCTGCCAGGAACATAGTAAGAAGAGCAACG
GTATCAGCAGACCCACTAGCATCTCTATTGGAGATGTGCCACAGCACACAGATTGGGGGA
ATAAGGATGGTAGACATCCTTCGGCAAAATCCAACAGAGGAACAAGCCGTGGACATATGC
AAGGCAGCAATGGGCTTGAGGATTAGCTCATCTTTCAGCTTTGGTGGATTCACTTTCAAA
AGAACAAGCGGGTCGTCAGTTAAGAGAGAAGAAGAAGTGCTTACGGGCAACCTTCAAACA
TTGAAAATGAGAGTACATGAGGGGTATGAAGAGTTCACAATGGTTGGGAGAAGAGCAACA
GCTATTCTCAGAAAGGCAACCAGGAGATTGATCCAGCTAATAGTAAGTGGGAGAGACGAG
CAGTCAATTGCTGAAGCAATAATTGTGGCCATGGTATTTTCACAAGAGGATTGCATGATC
AAGGCAGTTCGGGGTGATCTGAACTTTGTCAATAGGGCAAACCAGCGACTGAACCCCATG
CATCAACTCTTGAGACACTTCCAAAAGGATGCAAAAGTGCTTTTCCAAAACTGGGGAATT
GAACCCATTGACAATGTGATGGGAATGATCGGAATATTGCCCGACATGACCCCAAGTACT
GAGATGTCACTGAGGGGGATAAGAGTCAGTAAAATGGGAGTAGATGAATACTCCAGCACA
GAGAGGGTGGTGGTGAGCATTGACCGATTTTTAAGGGTTCGGGATCAACGGGGAAACGTA
CTATTGTCACCCGAAGAAGTCAGCGAGACACAAGGAACGGAGAAGCTGACAATAACTTAT
TCGTCATCAATGATGTGGGAGATCAATGGTCCTGAGTCGGTGTTGGTCAATACTTATCAG
TGGATCATCAGGAACTGGGAGACTGTGAAAATTCAATGGTCACAGGATCCCACAATGTTA
TATAATAAGATGGAATTTGAGCCATTTCAGTCTCTGGTCCCTAAGGCAGCCAGAGGTCAA
TACAGCGGATTCGTGAGGACGCTGTTCCAGCAGATGCGGGATGTGCTTGGAACATTTGAC
ACTGTTCAGATAATAAAACTTCTCCCCTTTGCTGCTGCTCCACCAGAACAGAGTAGGATG
CAGTTCTCCTCCCTGACTGTGAATGTGAGAGGATCAGGAATGAGGATACTGATAAGGGGC
AATTCTCCAGTGTTCAATTACAACAAGGCCACCAAGAGGCTTACAGTCCTCGGAAAAGAT
GCAGGTGCATTGACCGAAGATCCAGATGAAGGCACAGCTGGAGTGGAGTCTGCTGTTCTA
AGAGGATTCCTCATTTTGGGCAAAGAAGACAAGAGATATGGCCCAGCATTAAGCATCAAT
GAGCTGAGCAATCTTGCAAAAGGAGAGAAGGCTAATGTGCTAATTGGGCAAGGAGACGTG
GTGTTGGTAATGAAACGGAAACGGGACTCTAGCATACTTACTGACAGCCAGACAGCGACC
AAAAGAATTCGGATGGCCATCAATTAGTGTCGAATTGTTTAAAAACGACC

#A/E_coot/W-Australia/272(1979(H6N2)
---------------AATATATTCAATATGGAGAGAATAAAAGAACTAAGAGATTTAATG
TCGCAGTCTCGCACCCGCGAGATACTGACAAAAACCACTGTGGACCATATGGCCATAATC
AAGAAATACACATCAGGACGACAGGAAAAGAACCCTGCCCTCAGGATGAAATGGATGATG
GCAATGAAATACCCAATAACGGCAGACAAGAGGATAATGGAGATGATTCCTGAAAGAAAT
GAACAAGGGCAAACACTCTGGAGTAAAACAAATGATGCAGGGTCAGACAGGGTGATGGTG
TCACCTCTAGCCGTAACATGGTGGAACAGGAATGGACCGACAACAAGTACAGTCCATTAT
CCAAAGGTCTACAAGACTTATTTTGAAAAGGTTGAAAGGTTAAAGCATGGAACCTTTGGT
CCTGTCCACTTCCGAAATCAAGTCAAAATACGTCGCAGGGTTGACATAAACCCAGGCCAC
GCAGATCTGAGTGCTAAAGAAGCACAAGATGTCATCATGGAGGTCGTTTTCCCAAATGAG
GTGGGAGCCAGGATATTAACGTCAGAGTCACAATTGACAATAACAAAAGAAAAGAAAGAG
GAACTCCAGAATTGTAAGATTGCTCCCCTAATGGTGGCATACATGTTGGAAAGAGAGCTG
GTACGCAAGACCAGATTCCTCCCGGTGGCTGGTGGAACAAGCAGTGTGTACATCGAAGTA
TTGCATCTGACCCAAGGAACCTGCTGGGAACAGATGTATACTCCAGGTGGAGAAGTAAGA
AATGATGATGTTGACAAGAGTCTAATCATCGCTGCAAGAAACATTGTCAGGAGGGCAACA
GTCTCAGCAGATCCACTAGCATCACTATTAGAAATGTGCCATAGCACTCAAATTGGCGGC
ATAAGGATGGTAGACATCCTTAGGCAAAACCCAACTGAGGAGCAAGCTGTGGATATATGC
AAGGCAGCAATGGGCCTGAGAATAAGCTCTTCCTTCAGCTTTGGAGGCTTCACTTTCAAA
AGAACAAGTGGATCATCTGTCAAGAGGGAAGAGGAAGTGCTCACAGGCAACCTCCAAACA
TTGAAAATAAGAGTACATGAAGGATACGAGGAATTCACCATGGTTGGGCGAAGAGCAACA
GCTATCCTAAGAAAAGCGACCAGAAGGCTGATTCAGCTAATAGTAAGTGGAAAGGATGAG
CAGTCAATCGCTGAAGCGATCATTGTGGCAATGGTATTCTCACAAGAGGATTGCATGATA
AAAGCAGTCAGAGGTGACCTGAATTTCGTAAACAGAGCGAACCAACGATTGAACCCCATG
CATCAACTCTTGAGGCATTTCCAAAAGGATGCAAAGGTGCTGTTTCAAAACTGGGGGATT
GAACCCATTGACAATGTCATGGGTATGATTGGAATATTGCCTGACATGACTCCAAGCACA
GAGATGTCACTTAGAGGAGTGAGAGTCAGCAAGATGGGAGTGGATGAATATTCCAGCACT
GAGAGAGTAGTTGTGAGTATTGACCGCTTTTTAAGGGTTCGAGATCAGCGGGGAAATGTA
CTCTTATCTCCTGAGGAGGTTAGTGAAACGCAGGGAACAGAGAAATTGACAATCACATAT
TCATCATCAATGATGTGGGAAATTAATGGTCCTGAGTCAGTGCTGGTTAATACCTATCAA
TGGATTATCAGAAATTGGGAGGCTGTGAAGATCCAATGGTCCCAAGACCCTACAATGTTA
TACAATAAGATGGAATTCGAACCATTCCAATCTTTGGTACCTAAAGCTGCCAGAGGCCAA
TACAGTGGGTTTGTGAGAACGCTGTTCCAGCAAATGCGTGATGTGCTGGGGACATTTGAC
ACCATCCAGATAATAAAGCTGCTACCATTTGCAGCAGCCCCACCGGAGCAGAGTAGGATG
CAGTTCTCTTCTCTAACTGTGAATGTAAGAGGCTCAGGTATGAGAATACTCGTGAGAGGT
AACTCTCCTGTGTTTAACTACAATAAGGCAACCAAAAGGCTTACGGTCCTCGGGAAGGAT
GCAGGCGCACTAACTGAAGACCCAGATGAGGGAACAGCTGGAGTAGAATCTGCGGTATTG
AGAGGATTTCTGATTTTAGGTAAAGAAGACAAAAGGTATGGACCAGCACTGAGCATTAAC
GAACTGAGCAATCTTGCGAAAGGGGAAAAGGCTAATGTACTGATAGGGCAAGGAGACGTA
GTGTTGGTAATGAAACGGAAACGGGACTCTAGCATACTTACTGACAGCCAGACAGCGACC
AAAAGAATTCGGATGGCCATCAATTAGTGTCGAATTGTTTAA--------

#A/swine/Belgium/WVL1/1979(H1N1)
---------------------------ATGGAAAGAATAAAAGAGCTAAGGAATCTGATG
TCACAATCTCGCACTCGCGAGATACTTACAAAAACTACTGTAGACCACATGGCCATAATC
AAAAAATACACATCAGGGAGACAGGAGAAAAACCCATCACTTAGGATGAAATGGATGATG
GCAATGAAATACCCAATTACAGCAGACAAAAGGATAACGGAAATGATTCCTGAAAGAAAT
GAGCAAGGACAGACATTATGGAGTAAAGTGAATGATGCCGGGTCAGACCGAGTGATGATA
TCACCCCTGGCTGTGACATGGTGGAATAGAAATGGACCAGTGGCAAGTACTATTCACTAT
CCAAAAATCTACAAAACTTACTTTGAAAAGGTTGAAAGGTTAAAACATGGAACCTTTGGC
CCTGTACACTTTAGAAACCAAGTCAAAATACGCCGAAGAGTCGACATAAATCCTGGTCAT
GCAGACCTCAGCGCCAAGGAGGCACAGGATGTAATTATGGAAGTTGTTTTCCCTAATGAA
GTGGGAGCCAGAATACTAACATCAGAATCGCAATTAACGATAACCAAAGAGAAAAAAGAA
GAACTCCAGAATTGCAAAATTTCCCCTTTGATGGTTGCATACATGTTAGAGAGGGAACTT
GTCCGCAAAATGAGATTTCTCCCGGTTGCTGGTGGAACAAGCAGTGTGTACATTGAAGTT
TTGCATTTAACACAGGGGACATGCTGGGAACAGATGTACACTCCAGGTGGAGAGGTGAGG
AATGATGATGTTGATCAAAGCCTAATTATTGCTGCTAGGAACATAGTGAGAAGAGCTGCA
GTATCAGCAGATCCACTAGCATCTTTATTAGAAATGTGCCATAGCACACAGATTGGTGGA
ACAAGGATGGTGGATATTCTCAGGCAAAACCCAACAGAAGAACAAGCTGTGGATATATGC
AAAGCAGCAATGGGGCTGAGAATCAGTTCATCCTTCAGTTTTGGCGGATTCACATTTAAG
AGAACAAGTGGATCATCAGTCAAAAGGGAGGAAGAAGTGCTCACGGGCAATCTGCAAACA
TTGAAGCTAACTGTGCATGAGGGATATGAAGAGTTCACAATGGTTGGGAAAAGGGCAACA
GCTATACTCAGAAAAGCAACCAGGAGATTGATTCAACTAATAGTGAGTGGACGAGACGAG
CAGTCGATAGTCGAAGCAATAGTTGTAGCAATGGTATTCTCACAAGAAGATTGCATGGTA
AAAGCAGTTAGAGGTGATCTGAATTTCGTCAATAGAGCGAATCAGCGGTTGAATCCCATG
CATCAACTTTTGAGACATTTTCAGAAGGATGCTAAAGTACTTTTCTTAAATTGGGGAATT
GAACCTATCGACAATGTGATGGGAATGATTGGGATATTACCTGATATGACTCCAAGTACC
GAGATGTCAATGAGAGGAGTGAGAGTCAGCAAAATGGGTGTAGATGAATACTCCAATGCT
GAAAGGGTAGTGGTGAGCATTGACCGTTTTTTGAGAGTCCGGGACCAAAGAGGAAATGTA
CTACTGTCTCCAGAGGAAGTCAGTGAAACACAGGGAACAGAGAAACTGACAATAACTTAC
TCTTCATCAATGATGTGGGAGATTAATGGCCCTGAGTCAGTGTTGATCAATACCTATCAG
TGGATCATCAGAAACTGGGAGACTGTTAAAATTCAGTGGTCTCAGAACCCTACAATGCTA
TACAATAGAATGGAATTCGAGCCATTTCAGTCTCTAGTCCCTAAGGCCATTAGAGGCCAA
TACAGTGGGTTTGTTAGAACTCTATTCCAACAAATGAGGGATGTGCTTGGGACCTTTGAC
ACACTC?AGATAATAAAACTTCTTCCCTTTGCAGCCGCTCCACCAAAGCAAAGTAGAATG
CAATTCTCATCATTGACTGTGAATGTGAGAGGATCAGGAATGAGAATACTTGTAAGGGGT
AATTCTCCAGTATTCAACTACAACAAGACCACTAAGAGACTCACAGTCCTCGGAAAGGAT
GCTGGCACTTTAACTGAAGACCCAGATGAAGGCACAGCTGGAGTGGAATCTGCTGTTTTA
AGGGGATTCCTCATTCTAGGCAAAGAAGATAGAAGATATGGGCCAGCATTAAGCATCAAT
GAATTGAGCAACCTTGCGAAAGGGGAAAAAGCTAATGTGCTAATTGGGCAAGGGGACGTA
GTGTTGGTGATGAAACGAAAACGGGACTCTAGCATACTTACTGACAGCCAGACAGCGACC
AAAAGAATTCGGATGGCCATCAATTAA-----------------------

#A/goose/Leipzig/187-7/1979(H7N7)
AGCGAAAGCAGGTCAAATATATTCAATATGGAGAGAATAAAAGAACTAAGGGATTTGATG
TCACAGTCTCGCACTCGCGAGATACTGACAAAAACCACAGTGGACCATATGGCCATAATC
AAAAAGTACACATCAGGAAGACAGGAGAAGAATCCTGCTCTCAGAATGAAATGGATGATG
GCGATGAAATATCCAATTACGGCAGACAAAAGAATAATGGAGATGATTCCTGAAAGAAAT
GAGCAAGGTCAGACTCTTTGGAGCAAGACAAATGATGCTGGATCGGACAGAGTGATGGTA
TCACCTCTGGCTGTGACGTGGTGGAACAGAAATGGACCAACGACAAGTACAGTCCATTAT
CCAAAGGTCTATAAAACCTACTTTGAAAAGGTTGAAAGATTAAAACATGGAACCTTTGGT
CCTGTCCACTTCCGGAATCAAGTTAAAATACGCCGCAGGGTTGACATAAACCCGGGCCAT
GCAGATCTCAGTGCTAAAGAAGCACAAGATGTCATCATGGAGGTCGTTTTCCCAAACGAA
GTTGGAGCCAGGATATTGACATCAGAGTCACAGCTGACAATAACAAAGGAAAAGAAGGAG
GAACTTCAGGACTGTAAGATTGCTCCTTTAATGGTGGCATACATGTTGGAAAGAGAACTG
GTTCGCAAGACCAGGTTCCTACCAGTAGCTGGTGGGACAAGCAGCGTATATATTGAGGTA
TTGCATTTGACTCAAGGGACCTGCTGGGAACAAATGTACACTCCAGGGGGGGAGGTGAGG
AATAATGATGTTGACCAGAGCTTAATCATTGCTGCTAGAAACATTGTTAGGAGAGCAACA
GTATCAGCGGACCCATTGGCTTCGCTCTTGGAGATGTGCCATAGCACACAAATTGGCGGG
ATAAGAATGGTGGACATCCTTAGACAAAACCCAACAGAAGAGCAAGCTGTGGATATATGC
AAGGCAGCAATGGGCCTAAGAATCAGTTCATCCTTCAGCTTTGGAGGTTTCACCTTCAAA
AGAACAAGTGGGTCATCTGTCAAAAGGGAGGAAGAAGTGCTTACAGGCAACCTCCAAACA
TTGAAAATAAGGGTACATGAAGGATATGAGGAATTCACAATGGTTGGACGAAGAGCAACA
GCCATTCTAAGGAAAGCAACCAGGAGGCTGATTCAACTGATAGTGAGTGGGAGAGACGAA
CAATCAATCGCTGAAGCGATCATCGTAGCAATGGTGTTCTCACAAGAGGATTGCATGATA
AAGGCAGTCCGAGGTGATTTGAATTTCGTGAACAGAGCGAACCAACGGCTGAATCCCATG
CACCAACTTCTGAGGCACTTCCAAAAGGATTCAAAAGTGTTGTTTCAAAACTGGGGAATT
GAACCCATCGACAATGTCATGGGGATGATCGGAATATTGCCTGACATGACTCCCAGCACA
GAGATGTCACTGAGAGGTGTGAGAGTCAGTAAAATGGGAGTGGATGAATATTCCAGTACT
GAGAGAGTGGTCGTGAGCATTGATCGTTTCTTAAGAGTCCGAGATCAGCGGGGAAACGTG
CTCTTATCTCCTGAAGAGGTTAGTGAAACACAGGGGACAGAAAAGTTGACGATAACATAT
TCATCGTCCATGATGTGGGAGATTAACGGTCCGGAATCGGTGCTAGTTAACACATACCAA
TGGATCATTAGGAATTGGGAGACTGTGAAGATTCAATGGTCCCAAAACCCCACAATGCTA
TACAATAAGATGGAATTTGAGCCCTTTCAATCCTTGGTACCCAAGGCTGCCAGGGGCCAG
TATAGTGGTTTTGTGAGAACGCTATTTCAGCAGATGCGTGATGTGTTGGGGACATTTGAC
ACTGTTCAAATAATAAAGCTACTACCATTTGCAGCAGCCCCACCGGAGCAGAGTAGGATG
CAGTTTTCTTCTCTAACTGTGAATGTGAGGGGCTCAGGAATGAGAATACTTGTGAGAGGT
AATTCCCCTGTATTTAACTATAACAAGGCAACCAAGAGGCTTACAGTCCTCGGAAAGGAT
GCAGGTGCACTGACAGAAGACCCAGATGAAGGAACAGCAGGGGTGGAATCCGCGGTATTA
AGAGGATTTCTAATTCTAGGCAAAGAAGACAAAAGATATGGGCCAGCATTGAGCATCAAT
GAATTGAGCAATCTTGCGAAGGGGGAGAAAGCTAATGTGTTGATAGGGCAAGGAGACGTG
GTGTTGGTAATGAAACGGAAACGGGACTCTAGCATACTTACTGACAGCCAGACAGCGACC
AAAAGAATTCGGATGGCCATCAATTAGTGTCGAATTGTTTAAAAACGACC

#A/swine/Kyoto/3/1979(H1N1)
---------------------------ATGGAGAGAATAAAGGAACTAAGAAATCTGATG
TCACAGTCTCGCACTCGCGAGATACTCACAAGGACCACTGTGGATCATATGGCCATAATC
AAGAAATACACATCTGGAAGGCAAGAGAAGAACCCCGCATTGAGAATGAAATGGATGATG
GCAATGAAATATCCAATTACAGCGGACAAGAGAATAATTGAAACAATCCCCGAGAGGAAT
GAGCAAGGACAAACCCTATGGAGCAAAACGAGCGATGCCGGATCAGATCGGGTGATGGTA
TCACCTCTAGCTGTAACATGGTGGAATAGGAATGGGCCAACAGCAAGCACAATTCACTAC
CCAAAAGTCTATAGAACTTACTTTGAAAAAGTCGAAAGATTGAAACATGGAACTTTTGGT
CCTGTCCATTTCAGAAACCAAGTCAAAATACGTCGAAGGGTTGACATAAACCCAGGTCAT
GCAGACCTCAGTTCAAAAGAAGCGCAAGATGTTATAATGGAGGTTGTTTTCCCAAATGAA
GTGGGAGCTAGAATATTAACATCGGAATCACAGCTAATGATTACTAAAGAAAAGAAAGAA
GAGCTGCAGGAGTGCAAAATTTCTCCTTTGATGGTCGCGTACATGTTGGAGAGAGAACTT
GTTCGGAAAACAAGGTTCCTTCCAGTGGCTGGTGGGACGAGCAGTGTGTATATTGAGGTG
TTGCATTTAACTCAGGGAGCGTGCTGGGAACAACTATACACTCCAGGAGGGGAAGTAAGA
AACGATGATGTTGACCAAAGCTTAATTATCGCTGCTAGAAGCATAGTGAGAAGAGCTACA
GTATCTGCAGATCCACTGGCATCTCTATTGGAAATGTGTCATAGTACACAGATTGGTGGA
GTAAGAATGGTAGATATCCTCAAACAAAATCCGACAGAGGAACAAGCAGTGGATATATGC
AAAGCAGCAATGGGTCTGAGAATTAGCTCATCATTTAGTTTTGGTGGGTTCACATTCAAA
AGAACAAGTGGCTCATCAACCAAGAGGGAAGAGGAAGTACTTACAGGCAATCTCCAAACA
TTGAAGATAAGAGTGCACGAAGGGTATGAAGAATTTACAATGGTTGGGAAAAGGGCAACA
GCTATACTCAGAAAAGCAACTAGAAGGTTGGTTCAACTAATAGTGAGTGGAAGGGATGAA
CAGTCAATTGCTGAGGCAATAATCGTGGCTATGGTGTTTTCACAGGAGGATTGTATGATA
AAGGCAGTTAGAGGGGATCTGAATTTCGTCAACAGGGCGAACCAACGATTGAATCCAATG
CACCAACTACTAAGGCATTTTCAAAAGGATGCTAGAAGTCTCTTTCAAAATTGGGGGATT
GAATCCATAGACAATGTTATGGGAATGATTGGGATACTACCTGATTTAACCCCGAGCACT
GAGAAATCAATGAGAGGAATAAGAATCAGCAAAATGGGAGTGGATGAGTATTCCAGTACG
GAGAGGGTAGTGGTAAGCATTGACCGTTTTTTAAGAGTAAGAGACCAGCAAGGGAACGTG
CTACTGTCTCCCGAAGAGGTCAGCGAAACACAGGGGACTGAAAAGTTGACGATAACCTAT
TCATCGTCAATGATGTGGGAGGTTAATGGGCCTGAATCGGTATTGGTGAATACCTACCAG
TGGATCATCAGGAACTGGGAAACTGTTAAAATTCAGTGGTCGCAAGACCCTACAATGCTG
TACAATAAAGTGGAATTTGAGCCATTTCAGTCTTTGGTCCCTAAAGCTGCAAGAGGTCAA
TACAGTGGGTTTGTGAGAACCCTATTTCAACAAATGAGAGATGTGCTTGGAACATTTGAT
ACCGTTCAGATAATAAAACTTCTCCCCTTTGCAGCTGCTCCACCAAAGCAAAGTAGAATG
CAGTTTTCCTCTCTCACCGTGAATGTAAGAGGATCAGGAATGAGGATTCTTATAAGAGGC
AATTCTCCTGTGTTCAATTACAACAGAAGCACCAAAAGACTCACAGTCCTAGGAAAGGAT
GCAGGTGCTTTAAATGAAGACCCAGATGAAGGAACAGCTGGAGTGGAGTCTGCTGTATTG
AGAGGATTCCTCATTTTAGGCAGAGAAGACAAGAGATATGGGCCAGCATTAAGTATCAAT
GAATTGAGTAGTCTTGCAAAAGGAGAGAAGGCTAATGTACTGATTGGGCAAGGAGACGTA
GTGTTGGTGATGAAACGAAAACGGGACTCAAGCATACTTACTGACAGCCAGACAGCGACC
AAAAGAATTCGGATGGCCATCAATTAG-----------------------

#A/equine/Switzerland/1118/1979(H3N8)
-----------------------CAATATGGAGAGAATAAAAGAACTGAGAGACCTAATG
TCACAGTCCCGCACCCGCGAGATACTAACAAAAACTACTGTGGACCATATGGCCATAATC
AAGAAATACACATCAGGAAGACAAGAGAAGAATCCCGCACTTAGGATGAAGTGGATGATG
GCAATGAAATATCCAATTACAGCAGATAAGAGGATAATGGAAGTGATTCCCGAGAGAAAT
GAACAGGGGCAAACCCTTTGGAGCAAAACGAACGATGCTGGCTCAGACCGCGTAATGGTA
TCACCTCTGGCAGTGACATGGTGGAATAGGAATGGACCAACAACGAGTACAATTCATTAT
CCAAAAGTCTACAAAACTTATTTTGAAAAAGTTGAAAGGTTAAAACACGGAACCTTTGGC
CCCGTTCATTTTAGGAATCAAGTCAAGATAAGACGGAGGGTTGACGTAAACCCTGGTCAC
GCGGACCTCAGTGCCAAAGAAGCACAAGATGTAATCATGGAAGTTGTTTTCCCAAATGAA
GTGGGAGCCAGAATACTAACATCGGAATCACAACTAACAATAACCAAGGAGAAAAAAGAA
GAACTTCAGGACTGCAAAATTGCCCCTTTGATGGTAGCATATATGCTAGAAAGGGAGTTG
GTCCGAAAAACAAGGTTCCTCCCAGTGGCTGGTGGAACAAGCAGTGTGTACATTGAGGTG
TTGCATCTGACTCAGGGAACGTGCTGGGAACAAATGTACACCCCAGGAGGAGAAGTTAGA
AACGATGACATTGATCAAAGCTTAATTATTGCTGCCCGGAACATAGTGAGAAGAGCGACA
GTATCAGCAGATCCACTAGCATCCCTGCTGGAGATGTGCCACAGTACACAGATTGGTGGA
ATAAGGATGGTGGACATCCTTAAGCAGAATCCAACAGAGGAACAAGCTGTGGATATATGC
AAAGCAGCAATGGGGTTGAGAATTAGCTCATCATTCAGCTTTGGTGGGTTCACCTTTAAG
AGAACAAGTGGATCATCAGTCAAGAGAGAAGAAGAAGTGCTTACGGGCAACCTTCAAACA
TTGAAAATAAGAGTGCATGAGGGCTATGAAGAATTCACAATGGTCGGAAGAAGAGCAACA
GCCATTCTCAGAAAGGCAACCAGAAGATTGATCCAATTGATAGTAAGTGGGAGAGATGAA
CAGTCAATTGCTGAAGCAATAATTGTAGCCATGGTGTTTTCACAGGAAGATTGCATGATA
AAAGCAGTTCGAGGCGATCTGAACTTCGTTAATAGAGCAAATCAGCGCTTGAACCCCATG
CATCAACTCTTGAGGCATTTCCAAAAGGATGCAAAAGTGCTTTTCCAGAATTGGGGGATT
GAACCCATCGACAATGTGATGGGAATGATTGGAATATTGCCCGACATGACCCCAAGTACC
GAGATGTCATTGAGAGGAGTGAGAGTCAGCAAAATGGGAGTAGATGAGTACTCCAGCACT
GAGAGAGTGGTGGTGAGCATTGACCGTTTTTTAAAAGTTCGGGATCAAAGGGGAAACGTA
CTACTGTCCCCTGAAGAGGTCAGTGAAACACAAGGAACGGAAAAGCTGACAATAATTTAT
TCATCATCAATGATGTGGGAGATTAATGGTCCTGAGTCAGTGTTAGTCAATACTTATCAA
TGGATCATCAGAAACTGGGAAATTGTGAAAATTCAATGGTCACAGGATCCCACAATGTTA
TACAATAAGATAGAATTTGAGCCATTCCAGTCCCTGGTCCCTAGGGCCACCAGAGGCCAA
TACAGCGGTTTCGTAAGGACCCTGTTTCAGCAAATGCGAGATGTACTTGGAACATTTGAC
ACTGCTCAAATAATAAAACTCCTCCCTTTTGCCGCTGCTCCTCCGGAACAGAGTAGAATG
CAGTTCTCTTCCCTGACTGTTAATGTGAGAGGATCGGGAATGAGGATACTTGTAAGAGGC
AATTCCCCAGTATTCAACTACAACAAAGCCACCAAGAGGCTCACAGTCCTCGGAAAGGAT
GCAGGTGCACTTACTGAAGACCCAGATGAAGGCACGGCTGGAGTAGAATCTGCTGTCCTG
AGAGGGTTTCTCATCTTGGGTAAAGAAAACAAGAGATATGGCCCAGCACTAAGCATCAAT
GAACTGAGCAAACTTACAAAAGGGGAGAAAGCTAATGTGCTAATTGGGCAAGGGGACGTG
GTGTTGGTAATGAAACGGAAACGGGACTCTAGCATACTTACTGACAGTCAGACAGCGACC
AAAAGGATTCGGATGGCCATCAATTAGTGTTGAATTGTTTAA--------

#A/m_duck/Minnesota/19/1979(H10N7)
AGCGAAAGCAGGTCAAATATATTCAATATGGAGAGAATAAAGGAACTAAGAGACCTAATG
TCACAGTCTCGCACCCGCGAGATACTCACAAAAACCACTGTGGACCATATGGCCATAATC
AAGAAATACACATCAGGAAGACAAGAGAAGAACCCCGCACTTAGAATGAAGTGGATGATG
GCAATGAAATATCCAATTACAGCGGACAAGAGGATAATGGAAATGATTCCTGAGAGGAAT
GAACAAGGGCAGACGCTCTGGAGCAAAACAAACGATGCCGGCTCAGACCGAGTAATGGTA
TCGCCTCTGGCTGTGACGTGGTGGAATAGGAATGGGCCAACAACAAGTACAGTTCACTAT
CCAAAGGTCTACAAAACTTACTTTGAAAAAGTCGAAAGATTAAAACATGGAACCTTTGGC
CCTGTCCATTTCAGAAATCAAGTGAAGATAAGAAGGAGAGTTGACATAAACCCTGGACAT
GCAGACCTCAGTGCCAAGGAGGCACAAGATGTCATAATGGAAGTTGTTTTCCCAAATGAA
GTGGGTGCTAGAATACTAACCTCGGAATCACAACTTACAATAACCAAAGAAAAGAAGGAA
GAACTCCAGGATTGTAAAATTGCTCCCCTAATGGTAGCATACATGCTAGAAAGGGAGTTG
GTCCGTAAAACAAGATTCCTCCCAGTGGCTGGTGGGACAAGCAGTGTGTACATTGAAGTG
TTGCACTTGACTCAAGGAACATGCTGGGAACAGATGTACACCCCAGGAGGTGAAGTGAGA
AACGATGACGTTGACCAAAGTTTAATTATTGCTGCCAGGAACATAGTAAGGAGAGCAACA
GTGTCAGCAGACCCACTAGCATCTCTGTTGGAGATGTGCCACAGCACACAGATAGGCGGG
ATCAGAATGGTAGACATCCTTAAACAGAATCCAACAGAGGAACAAGCAGTGGACATATGC
AAGGCMGCAATGGGCTTGAGAATTAGCTCGTCCTTCAGCTTTGGTGGATTCACTTTTAAA
AGAACAAGCGGATCATCAGTCAAGAAAGAAGAGGAAGTGCTTACGGGCAACCTCCAAACA
CTGAAAATAAGAGTGCATGAGGGATATGAAGAGTTCACAATGGTTGGAAGAAGAGCGACA
GCTATTCTCAGAAAAGCAACCAGAAGGTTGATTCAGCTGATAGTAAGTGGGAGAGACGAA
CAATCAATTGCTGAGGCAATAATTGTGGCCATGGTGTTTTCACAAGAGGATTGTATGATA
AAGGCAGTCCGGGGTGATCTGAACTTTGTTAATAGAGCAAATCAGCGGTTGAACCCTATG
CATCAACTCTTGCGGCATTTCCAAAAAGATGCAAAAGTGCTTTTTCAAAATTGGGGAATT
GAACCCATTGACAATGTGATGGGAATGATTGGGATATTGCCCGACATGACCCCGAGCACT
GAGATGTCACTGAGAGGGATGAGAGTCAGCAAGATGGGAGTAGATGAGTATTCGAGCACA
GAGAGAGTGGTGGTGAGCATTGACCGCTTTCTAAGGGTTCGGGATCAACGAGGAAATGTA
CTATTGTCACCTGAAGAAGTCAGCGAAACACAAGGAACAGAGAAACTGACAATAACTTAT
TCATCGTCTATGATGTGGGAGATCAATGGCCCCGAGTCGGTATTAGTCAATACTTATCAG
TGGATCATTAGGAATTGGGAAACTGTGAAAATTCAATGGTCACAGGATCCCACGATGTTA
TATAATAAGATGGAATTTGAGCCATTTCAGTCTCTGGTTCCAAAAGCAGCCAGAGGCCAA
TACAGCGGGTTCGTAAGGACCCTATTCCAGCAGATGCGGGATGTACTTGGAACATTTGAC
ACAGTTCAAATAATAAAACTCCTCCCCTTTGCTGCCGCCCCACCGGAACAAAGTAGGATG
CAGTTCTCCTCCTTGACTGTGAATGTGAGAGGATCGGGAATGAGAATCCTTGTAAGAGGC
AATTCTCCAGTATTCAACTACAACAAAGCCACCAAAAGACTCACAGTCCTCGGAAAGGAT
GCTGGTGCATTGACCGAAGACCCAGATGAAGGAACAGCTGGAGTGGAGTCAGCTGTCCTG
AGGGGATTCCTCATTTTGGGCAAGGAAGACAAGAGATATGGCCCAGCATTGAGCATTAAT
GAGCTGAGCAATCTTGCAAAAGGGGAGAAGGCTAATGTGCTAATTGGGCAAGGAGACGTG
GTGTTGGTAATGAAACGGAAACGGGACTCTAGCATACTTACTGACAGCCAGACAGCGACC
AAAAGAATTCGGATGGCCATCAATTAGTGTCGAATTGTTTAAAAACGACC

#A/turkey/Minnesota/833/1980(H4N2)
AGCGAAAGCAGGTCAAATATATTCAATATGGAGAGAATAAAAGAACTAAGAGATCTAATG
TCACAGTCCCGCACTCGCGAGATACTCACCAAAACCACTGTGGACCATATGGCCATAATC
AAAAAATACACATCAGGAAGACAAGAGAAGAACCCCGCACTCAGAATGAAGTGGATGATG
GCAATGAAATATCCAATTACGGCGGATAAGAGGATAATGGAGATGATTCCTGAGAGGAAT
GAACAAGGACAAACCCTCTGGAGCAAAACAAATGATGCCGGCTCAGACCGAGTGATGGTA
TCACCTTTGGCTGTGACATGGTGGAATAGGAATGGACCAACAACAAGTACAGTTCACTAC
CCAAAGGTCTATAAAACCTATTTCGAAAAGGTCGAAAGGTTAAAACATGGGACCTTTGGC
CCCGTTCACTTCAGGAATCAAGTTAAGATAAGACGGAGAGTTGACATAAACCCTGGCCAT
GCAGACCTCAGTGCCAAAGAGGCACAGGATGTAATCATGGAAGTTGTTTTCCCAAATGAA
GTGGGGGCCAGAATATTAACATCGGAATCACAGCTTACAATAACAAAAGAGAAAAAGGAA
GAACTCCAAGATTGTAAAATTGCCCCCTTGATGGTAGCATACATGCTAGAAAGAGAGTTA
GTCCGCAAAACGAGGTTCCTCCCAGTGGCTGGTGGAACAAGCAGTGTGTATATTGAGGTG
TTGCATTTGACCCAGGGAACATGCTGGGAGCAGATGTACACTCCAGGAGGGGAAGTGAGA
AACGATGATGTTGACCAAAGCTTAATTATCGCTGCCAGGAATATAGTAAGGAGAGCAACG
GTATCAGCAGACCCACTAGCGTCTCTATTGGAGATGTGCCACAGCACACAGATTGGTGGA
ATAAGGATGGTAGACATCCTTAGGCAGAATCCAACAGAGGAACAAGCCGTGGATATATGC
AAGGCGGCAATGGGCTTGAGGATTAGCTCATCTTTCAGCTTCGGTGGATTCACTTTTAAA
AGAACAAGTGGGTCGTCAGTCAAACGAGAAGAAGAAGTGCTTACGGGCAACCTTCAAACA
CTGAAAATAAGAGTGAATGAGGGGTATGAAGAATTCACAATGGTTGGGAGAAGAGCAACA
GCTATTCTAAGAAAGGCAACCAGGAGATTGATTCAGCTAATAGTAAGTGGGAGAGATGAA
CAGTCAATTGCTGAAGCAATAATTGTGGCCATGGTATTTTCACAAGAGGATTGCATGATC
AAGGCAGTTCGGGGTGATCTGAACTTTGTCAATAGAGCAAACCAGCGACTAAACCCCATG
CATCAACTCTTGAGACATTTCCAAAAGGATGCAAAAGTGCTTTTCCAAAACTGGGGAATT
GAACCCATCGACAATGTGATGGGAATGATCGGAATAATGCCCGACATGACCCCAAGTACT
GAGATGTCACTGAGAGGGATAAGAGTCAGCAAAATGGGAGTAGATGAATACTCCAGCACG
GAGAGAGTGGTGGTGAGCATTGACCGTTTTTTAAGGGTTCGGGATCAACGGGGGAACGTA
CTATTGTCACCTGAAGAAGTCAGCGAAACGCAAGGGACGGAAAAGTTGACAATAACTTAC
TCATCATCAATGATGTGGGAGATCAATGGTCCTGAGTCAGTGTTGGTCAATACTTACCAG
TGGATCATCAGAAACTGGGAGACTGTTAAAATTCAATGGTCACAGGATCCCACAATGCTG
TACAATAAGATGGAATTCGAGCCATTTCAGTCTCTGGTCCCTAAGGCAGCTAGAGGTCAA
TACAGCGGATTCGTGAGGACACTGTTCCAACAGATGCGGGATGTGCTTGGAACATTTGAC
ACTGTTCAGATAATAAAACTCCTCCCCTTTGCTGCTGCCCCACCAGAACAGAGTAGGATG
CAGTTCTCCTCCTTGACTGTGAATGTAAGAGGATCAGGAATGAGGATACTGGTAAGAGGC
AATTCTCCAGTGTTCAATTACAACAAGGCCACCAAGAGGCTTACAGTCCTCGGGAAAGAT
GCAGGTGCATTAACTGAAGACCCAGATGAAGGCACAGCTGGAGTGGAGTCTGCTGTTCTG
AGAGGATTCCTCATTTTGGGCAAAGAAGACAAGAGATATGGCCCAGCATTGAGCATCAAT
GAACTGAGCAATCTTGCAAAAGGAGAGAAGGCTAACGTGCTAATTGGGCAAGGAGACGTG
GTGTTGGTAATGAAACGGAAACGGGACTCTAGCATACTTACTGACAGCCAGACAGCGACC
AAAAGAATTCGGATGGCCATCAATTAGTGTCGAATTGTTTAAAAACGACC

#A/duck/Hong_Kong/819/1980(H5N3)
-------------------------------------------------GAGATCTAATG
TCACAGTCCCGCACCCGCGAGATACTAACAAAAACCACTGTGGACCATATGGCCATAATC
AAGAAATACACATCGGGAAGACAAGAGAAGAACCCTGCTCTCAGGATGAAATGGATGATG
GCAATGAAATACCCGATCACAGCAGACAAGAGAATAATGGAGATGATTCCTGAAAGGAAT
GAACAAGGGCAAACGCTTTGGAGCAAGACAAATGATGCTGGATCGGACAGGGTGATGGTG
TCTCCCCTAGCTGTAACTTGGTGGAACAGGAATGGGCCGACAACAAGTACAGTCCATTAT
CCAAAAGTTTACAAAACATACTTTGAGAAGGTTGAAAGATTAAAACATGGAACCTTCGGT
CCCGTTCATTTCCGAAACCAAGTTAAAATACGCCGCCGAGTTGATATAAACCCGGGCCAT
GCAGATCTCAGTGCTAAAGAAGCACAGGATGTTATCATGGAGGTCGTTTTCCCAAATGAA
GTGGGAGCTAGAATATTGACATCAGAATCGCAATTGACAATAACCAAAGAGAAGAAAGAA
GAGCTCCAGGATTGTAAGATTGCTCCTTTAATGGTGGCATACATGTTGGAAAGGGAACTG
GTTCGCAAAAGCAGATTCCTACCGGTAGCAGGTGGAACAAGCAGTGTGTACATTGAGGTA
TTACATTTGACTCAAGGGACCTGCTGGGAACAGATGTACACTCCAGGCGGAGAAGTGAGA
AATGATGATGTTGACCAGAGTTTGATCATTGCTGCCAGAAACATAGTTAGGAGAGCAACG
GTATCTGCAGATCCACTGGTATCACTACTGGAGATGTGCCACAGCACACAAATTGGCGGG
ATAAGGATGGTGGACATCCTTAGACAAAATCCAACTGAGGAACAAGCTGTGGATATATGC
AAAGCAGCAATGGGTTTGAAAATCAGTTCATCCTTTAGCTTTGGAGGCTTCACTTTCAAA
AGAACAAGTGGATCATCCGTCAAGAAAGAAGAGGAAGTGCTTACAGGCAACCTCCAAACA
TTGAAAATAAGAGTACATGAGGGGTATGAGGAATTCACAATGGTTGGGCGGAGAGCAACA
GCCATCCTGAGGAAAGCAACTAGAAGGCTGATTCAGTTGATAGTAAGTGGAAGAGATGAA
CAATCAATCGCTGAAGCGATCATTGTAGCAATGGTGTTCTCACAAGAGGATTGCATGATA
AAAGCAGTCCGGGGTGATCTGAATTTCGTAAACAGAGCAAACCAAAGATTAAACCCCATG
CATCAACTCCTGAGGCACTTCCAAAAAGATGCAAAAGTGCTGTTTCAGAACTGGGGAATT
GAACCTATTGATAATGTCATGGGAATGATTGGAATATTACCTGACATGACTCCAAGCACA
GAGATGTCACTGAGAGGAGTGAGGGTTAGTAAGATGGGAGTGGATGAATATTCCAGCACC
GAGAGAGTGGTTGTGAGCATTGACCGTTTCTTAAGGGTTCGAGATCAGCGGGGGAACGTA
CTCTTATCTCCCGAAGAGGTTAGTGAAACACAGGGAACAGAGAAATTGACAATAACATAT
TCATCATCAATGATGTGGGAGATTAACGGTCCTGAGTCAGTGCTTGTTAACACCTACCAA
TGGATCATCAGAAATTGGGAGATTGTGAAGATTCAATGGTCTCAAGACCCCACAATGCTA
TACAATAAGATGGAGTTTGAGCCATTCCAATCCTTAGTACCTAAAGCTGCCAGGGGTCAG
TACAGTGGATTTGTGAGAACACTATTTCAACAAATGCGTGATGTACTGGGGACATTTGAT
ACTGTCCAAATAATAAAGCTGCTACCATTTGCAGCAGCCCCACCGGAGCAGAGCAGGATG
CAGTTTTCTTCTCTAACTGTGAATGTGAGAGGATCAGGAATGAGAATACTCGTAAGGGGT
AACTCCCCTGTATTCAACTACAATAAGGCAACCAAAAGGCTTACAGTCCTCGTAAAGGAC
GCAGGTGCATTAACAGAAGACCCAGATGAGGGAACAGCCGGGGTGGAGTCTGCGGTACTG
AGGGGATTCCTAATTCTAGGCAAGGAGGACAAAAGATATGGACCAGCATTGAGCATCAAT
GAACTGAGCAATCTTGCGAAAGGGGAGAAAGCTAATGTGCTGATAGGGCAAGGAGACGTG
GTGTTGGTAATGAAACGGAAACGGGACTCTAGCATACTTACTGACAGCCAGACAGCGACC
AAAAGGATTCGG--------------------------------------

#A/turkey/Italy/1980(H5N2)
---------------AATATATTCAGTATGGAGAGAATAAAAGAACTAAGAGATTTAATG
TCGCAGTCTCGCACTCGCGAGATACTGACAAAAACCACTGTGGACCATATGGCCATAATC
AAGAAATACACATCGGGAAGACAAGAGAAGAACCCTGCTCTCAGAATGAAATGGATGATG
GCAATGAAATACCCGATCACAGCAGACAAAAGAATAATGGAGATGATTCCTGAAAGAAAT
GAGCAAGGTCAAACTCTTTGGAGTAAGACAAACGACGCTGGATCGGACAGAGTGATGGTG
TCGCCTCTAGCAGTGACGTGGTGGAACAGGAATGGACCTACGACTAGTACAGTCCATTAC
CCAAAGGTCTACAAAACCTATTTTGAGAAAGTTGAAAGGTTGAAACATGGAACCTTCGGC
CCCGTCCATTTCAGAAACCAAGTTAAAATACGCCGCCGGGTTGACATAAACCCAGGCCAT
GCAGATCTCAGTGCCAAAGAAGCACAAGATGTCATCATGGAAGTTGTTTTCCCCAATGAA
GTGGGAGCCAGGATATTGGCATCAGAGTCACAATTGACAATAACAAGAGAAAAGAAGGAG
GAACTCCAGGACTGTAAGATCGCTCCTTTGATGGTGGCATACATGTTGGAAAGGGAACTG
GTTCGCAAGACTAGATTTCTACCAGTAGCTGGCGGGACAAGCAGTGTGTATATTGAAGTA
CTGCATTTGACCCAAGGGACCTGCTGGGAACAAATGTACACCCCAGGAGGAGAGGTGAGA
AATGATGATGTTGATCAGAGTTTGATCATTGCTGCCAGAAACATTGTTAGGAGAGCAACA
GTATCAGCAGATCCACTGGCATCACTATTAGAGATGTGCCATAGCACACAGATTGGTGGG
ATAAGGATGGTGGACATCCTTAGACAAAACCCAACAGAAGAGCAAGCAGTGGATATATGC
AAGGCAGCAATGGGTTTAAGAATCAGCTCATCCTTCAGCTTTGGAGGTTTCACTTTCAAA
AGGACAAGTGGGTCGTCTGTCAAAAGAGAAGAAGAAGTGCTTACAGGCAATCTTCAAACA
TTGAAAATAAGAGTACATGAGGGGTATGAGGAATTCACAATGGTTGGACGAAGAGCAACA
GCCATCTTAAGAAAAGCAACCAGAAGGCTCATTCAGTTGATAGTGAGTGGGAGGGATGAG
CAATCAATCGCTGAAGCAATCATTGTAGCAATGGTGTTTTCACAAGAGGACTGCATGATA
AAAGCAGTTCGAGGTGATCTGAACTTCGTAAATAGAGCGAATCAACGACTAAATCCCATG
CACCAACTTCTGAGGCATTTCCAAAAGGATGCAAAAGTGCTTTTTCAAAACTGGGGTGTT
GAACCCATTGACAATGTTATGGGGATGATCGGAATATTGCCTGACATGACTCCCAGCACG
GAGATGTCACTGAGAGGAGTGAGGGTCAGTAAGATGGGTGTGGATGAATATTCTAGCACT
GAGAGAGTGGCAGTGAGTATTGATCGTTTCTTAAGGGTCCGAGATCAGCGGGGAAATGTA
CTCTTATCTCCTGAAGAAGTTAGTGAAACACAGGGAACAGAAAAGCTGACGATAACATAT
TCATCGTCAATGATGTGGGAGATCAATGGCCCGGAGTCGGTGCTAGTCAACACCTACCAA
TGGATCATCAGAAATTGGGAAACTGTGAAGATTCAATGGTCCCAAGACCCTACGATGCTA
TACAATAAGATGGAGTTTGAGCCATTTCAGTCCTTGGTGCCCAAGGCTGCCAGAGGTCAA
TACAGTGGGTTTGTGAGGACGCTATTCCAACAGATGCGTGATGTGTTGGGGACATTTGAC
ACTGTTCAAATAATAAAGTTACTACCATTTGCAGCAGCCCCACCGGAGCAGAGCAGGATG
CAGTTTTCTTCTTTGACTGTGAATGTAAGAGGCTCAGGAATGAGAATACTTGTGAGAGGT
AACTCCCCTGTGTTCAACTATAACAAGGCAACCAAGAGGCTTACAGTCCTCGGGAAGGAT
GCAGGTGCACTCACAGAAGACCCAGATGAGGGAACAGCGGGAGTGGAATCTGCAGTACTT
AGAGGGTTTCTAATTCTAGGCAAAGAAGACAAGAGATATGGACCAGCATTGAGCATCAAC
GAATTGAGCAATCTTGCGAAGGGGGAGAAAGCTAATGTGTTGATAGGGCAAGGAGACGTG
GTGTTGGTGATGAAACGGAAACGGGACTCTAGCATACTTACTGACAGCCAGACAGCGACC
AAAAGAATTCGGATGGCCATCAATTAGTGTCGAATTGTTTAA--------

#A/swine/Ehime/1/1980(H1N2)
---------------------------ATGGAGAGAATAAAGGAACTAAGAGATCTGATG
TCACAGTCTCGCACTCGCGAGATACTCACAAGGACCACTGTGGATCATATGGCCATAATC
AAGAAATACACATCGGGGAGGCAAGAGAAGAACCCCGCATTGAGAATGAAATGGATGATG
GCAATGAAATATCCAATTACAGCGGACAAGAGAATAATTGAAACAATCCCCGAGAGGAAT
GAACAAGGACAAACCCTATGGAGCAAAACGAGCGATGCCGGGTCAGATCGGGTGATGGTA
TCGCCTCTAGCTGTAACATGGTGGAATAGGAGTGGGCCAACAGCAAGCACGATTCACTAC
CCAAAAGTCTATAGAACTTACTTTGAAAAAGTCGAAAGATTAAAACATGGAACTTTTGGT
CCTGTCCATTTCAGAAATCAAGTCAAAATACGCCGAAGGGTTGACATAAACCCAGGTCAT
GCAGACCTCAGTTCAAAAGAAGCGCAAGATGTTATAATGGAGGTTGTTTTCCCAAATGAA
GTGGGAGCTAGAATATTAACATCGGAATCACAGCTAATGATTACTAAAGAAAAGAAAGAA
GAGCTCCAGGAGTGCAAAATTTCTCCTTTGATGGTCGCATACATGTTGGAGAGAGAACTT
GTTCGGAAAACAAGGTTTCTTCCAGTGGCTGGTGGAACGAGCAGTGTGTACATTGAGGTG
TTGCATTTAACTCAGGGAGCGTGCTGGGAACAACTATACACCCCAGGAGGGGGAGTAAGA
AACGATGATGTTGACCAAAGCTTAATTATCGCTGCTAGAAGCATAGTGAGAAGAGCTACA
GTATCTGCAGATCCACTGGCATCTCTATTGGAAATGTGTCATAGTACACAGATTGGTGGA
GTAAGAATGGTAGACATCCTCAAGCAAAATCCGACAGAGGAACAAGCAGTGGATATATGC
AAAGCAGCAATGGGTCTGAGAATTAGCTCATCATTTAGTTTTGGTGGRTTCACATTCAAA
AGAACAAGTGGCTCATCAACCAAGAGGGAGGAGGAAGTACTTACAGGCAACCTCCAAACA
TTGAAGATAAGAGTACATGAAGGGTACGAAGAATTTACAATGGTTGGGAAAAGGGCAACA
GCTATACTCAGAAAAGCAACTAGAAGGTTGGTTCAATTAATAGTGAGTGGAAGGGATGAA
CAGTCAATTGCTGAGGCAATAATCGTGGCTATGGTGTTTTCACAGGAGGATTGCATGATA
AAGGCAGTTAGAGGTGATCTGAATTTCGTCAACAGGGCGAACCAACGATTGAATCCAATG
CACCAGCTACTAAGGCATTTTCAAAAGGATGCTAGAATTCTCTTTCAAAATTGGGGGATT
GAATCCATAGACAATGTTATGGGAATGATTGGGATACTACCTGATTTAACCCCGAGCACT
GAGAAATCAATGAGAGGAATAAGAATCAGCAAAATGGGGGTGGATGAGTATTCCAGTACG
GAGAGGATAGTGGTAAGCATTGACCGTTTTTTAAGAGTAAGAGACCAGCAAGGGAACGTG
CTACTGTCTCCCGAAGAGGTCAGCGAAACACAAGGGACTGAAAAGTTGACGATAACTTAT
TCATCGTCAATGATGTGGGAGGTTAATGGGCCTGAATCGGTATTGGTGAATACCTACCAG
TGGATCATAAGAAACTGGGAAACTGTTAAAATTCAGTGGTCGCAAGACCCTACAATGCTG
TACAATAAAGTGGAATTTGAACCATTTCAGTCTTTGGTTCCTAAAGCTGCAAGAGGTCAA
TACAGTGGGTTTGTAAGAACCCTATTTCAACAAATGAGAGATGTGCTTGGAACATTTGAT
ACCGTTCAGATAATAAAACTTCTCCCCTTTGCAGCTGCTCCACCAAAACAAAGTAGAATG
CAGTTTTCCTCTCTCACCGTGAATGTAAGAGGATCAGGAATGAGAATTCTTATTAGAGGC
AATTCTCCTGTGTTCAATTACAACAGAAGCACCAAGAGACTCACAGTCCTAGGAAAGGAT
GCAGGTGCTTTAAATGAAGACCCAGATGAAGGAACAGCTGGAGTGGAGTCTGCTGTCTTG
AGAGGATTCCTCATTTTAGGAAGAGAAGACAAGAGATATGGGCCAGCATTAAGTATCAAT
GAATTGAGTAGTCTTGCAAAAGGAGAGAAGGCTAATGTACTGATTGGGCAAGGAGACGTA
GTGTTGGTGATGAAACGAAAACGGGACTCAAGCATACTTACTGACAGCCAGACAGCGACC
AAAAGAATTCGAATGGCCATCAATTAG-----------------------

#A/turkey/KS/4880/1980(H1N1)
--GAAAGCAAGGTCAAATATATTCAATATGGAGAGAATAAAGGGACTAAGAAATCTGATG
TCACAGTCTCGCACTCGCGAGATACTAACAAGAACCACTGTGGATCATATGGCCATAATC
AAGAAATACACATCGGGAAGGCAGGAGAAGAACCCCGCATTGAGAATGAAGTGGATGATG
GCAATGAAATATCCAATTACAGCAGACAAGAGGATAATTGAAACAATCCCCGAGAGGAAT
GAGCAAGGACAAACCCTATGGAGCAGGACGAACGATGCCGGGTCAGATCGGGTGATGGTA
TCACCTCTAGCTGTAACATGGTGGAACAGGAATGGGCCAACAGCAAGCACAATTCACTAC
CCAAAAGTCTATAGAACTTACTTTGAGAAGGTCGAAAGATTAAAACATGGGACTTTTGGT
CCTGTCCATTTCAGAAACCAAGTCAAAATACGTCGAAGGGTTGACATAAACCCAGGTCAT
GCAGATCTCAGTTCCAAAGAAGCGCAAGATGTTATAATGGAGGTTGTTTTCCCAAATGAA
GTGGGAGCTAGAATATTAACATCGGAATCACAGCTAATGATTACTAAAGAAAAGAAAGAA
GAGCTCCAGGAGTGCAAAATTTCTCCTTTGATGGTAGCATACATGTTGGAGAGAGAACTT
GTTCGGAAAACAAGGTTCCTCCCAGTGGCTGGTGGAACGAGCAGTGTGTACATTGAGGTG
TTACATTTAACTCAGGGAGCGTGCTGGGAACAGCTATACACTCCAGGAGGGGAAGTAAGA
AACGATGATGTTGACCAAAGCTTAATTATCGCTGCTAGGAGCATAGTAAGAAGAGCTACA
GTATCTGCAGATCCACTGGCATCTCTATTGGAAATGTGTCATAGCACACAGATTGGTGGA
GTAAGAATGGTAGACATCCTCAAACAAAATCCGACAGAGGAACAAGCAGTGGATATATGC
AAGGCTGCAATGGGTCTGAGAATCAGCTCATCATTTAGTTTTGGCGGGTTCACATTCAAA
AGAACAAGTGGCTCATCAACTAAGAGGGAAGAGGAAGTACTTACGGGCAATCTCCAAACA
TTGAAGATAAGAGTGCATGAAGGATACGAAGAATTTACAATGGTTGGGAAAAGGGCAACA
GCTATACTCAGAAAAGCAACTAGAAGGTTGGTTCAATTGATAGTGAGTGGAAGGGATGAA
CAATCAATTGCTGAGGCAATAATCGTGGCTATGGTGTTTTCACAGGAGGATTGTATGATA
AAGGCAGTTAGAGGTGATCTGAATTTCGTCAACAGGGCGAACCAACGATTGAATCCAATG
CACCAACTGCTAAGGCATTTTCAAAAGGATGCTAAAATTCTCTTTCAAAATTGGGGGATT
GAATCCATAGACAATGTTATGGGAATGATTGGGATACTACCTGACTTAACCCCAAGCACT
GAGAAATCAATGAGAGGAATAAGAATCAGCAAAATGGGGGTGGATGAGTATTCCAGTACG
GAGAGGGTAGTGGTAAGCATTGACCGTTTTTTAAGAGTAAGAGACCAGCAAGGGAACGTG
CTATTGTCTCCCGAAGAAGTCAGTGAAACACAGGGGACTGAAAAGTTGACAATAACTTAT
TCATCGTCAATGATGTGGGAGGTTAATGGGCCTGAATCGGTATTGGTGAATACCTACCAG
TGGATCATCAGGAACTGGGAAACTGTTAAAATTCAGTGGTCACAAGACCCTACAATGTTG
TACAATAAAATGGAATTTGAACCATTTCAGTCTTTGGTTCCTAAAGCTGCAAGAGGTCAA
TACAGTGGGTTTGTGAGAACCCTATTCCAACAAATGAGAGATGTGCTTGGGACGTTTGAT
ACCGTTCAGATAATAAAACTTCTCCCCTTTGCAGCTGCTCCACCAAAACAAAGTAGAATG
CAGTTTTCCTCTCTCACCGTAAATGTAAGAGGATCTGGAATGAGAATTCTCATAAGAGGC
AATTCTCCTGTGTTCAATTACAACAAAAGCACCAAGAGACTCACAATCCTAGGAAAGGAT
GCGGGTGCTTTAAATGAAGACCCAGATGAAGGAACAGCTGGAGTGGAGTCTGCTGTCTTG
AGAGGATTCCTTATTTTGGGCAGAGAAGACAAGAGATATGGCCCAGCATTAAGTATCAAT
GAATTGAGTAGTCTTGCAAAAGGAGAGAAGGCTAATGTATTGATTGGGCAAGGAGACGTA
GTGTTGGTAATGAAACGGAAACGGGACTCAAGCATACTTACTGACAGCCAGACAGCGACC
AAAAGAATTCGAATGGCCATCAATTAGTGTAAAATAGTTTAAAAACGACC

#A/equine/Kentucky/4/1980(H3N8)
--------------------------TATGGAGAGAATAAAAGAACTGAGAGACCTAATG
TCACAGTCCCGCACCCGCGAGATACTAACAAAAACTACTGTGGACCATATGGCCATAATC
AAGAAATACACATCAGGAAGACAAGAGAAGAACCCCGCACTTAGGATGAAGTGGATGATG
GCAATGAAATATCCAATTACAGCAGATAAGAGGATAATGGAAATGATTCCCGAGAGAAAT
GAACAGGGGCAAACCCTTTGGAGCAAAACGAACGATGCTGGCTCAGACCGCGTAATGGTA
TCACCTCTGGCAGTGACATGGTGGAATAGGAATGGACCAACAACGAGTACAATTCATTAT
CCAAAAGTCTACAAGACTTATTTTGAAAAAGTTGAAAGGTTAAAACACGGAACCTTTGGC
CCCGTTCATTTTAGGAATCAAGTCAAGATAAGACGGAGAGTTGACGTAAACCCTGGTCAC
GCGGACCTCAGTGCCAAAGAAGCACAAGATGTGATCATGGAAGTTGTTTTCCCAAATGAA
GTGGGAGCCAGAATACTAACATCGGAATCACAACTAACAATAACCAAAGAGAAAAAAGAA
GAACTTCAGGACTGCAAAATTGCCCCTTTGATGGTAGCATACATGCTAGAAAGAGAGTTG
GTCCGAAAAACAAGGTTCCTCCCAGTGGCTGGTGGAACAAGCAGTGTATACATTGAGGTG
TTGCATCTGACTCAGGGAACGTGCTGGGAACAAATGTACACCCCAGGAGGAGAAGTTAGA
AACGATGACATTGATCAAAGCTTAATTATTGCTGCCCGGAACATAGTGAAAAGAGCGACA
GTATCAGCAGATCCACTAGCATCCCTGCTGGAGATGTGCCACAGTACACAGATTGGTGGA
ATAAGGATGGTGGACATCCTTAAGCAGAATCCAACAGAGGAACAAGCTGTGGATATATGC
AAAGCAGCAATGGGGTTGAGAATTAGCTCATCATTCAGCTTTGGTGGGTTCACCTTTAAG
AGAACAAGTGGATCATCAGTCAAGAGAGAAGAAGAAGTGCTTACGGGCAACCTTCAAACA
TTGAAAATAAGAGTGCATGAGGGCTATGAAGAATTCACAATGGTCGGAAGAAGAGCAACA
GCCATTCTCAGAAAGGCAACCAGAAGATTGATCCAATTGATAGTAAGTGGGAGAGATGAA
CAGTCAATTGCTGAAGCAATAATTGTAGCTATGGTGTTTTCGCAAGAAGATTGCATGATA
AAAGCAGTTCGAGGCGATCTGAACTTCGTTAATAGAGCAAATCAGCGCTTGAACCCCATG
CATCAACTCTTGAGGCATTTCCAAAAGGATGCAAAAGTGCTTTTCCAGAATTGGGGGATT
GAACCCATCGACAATGTGATGGGAATGATTGGAATATTGCCCGACATGACCCCAAGCACC
GAGATGTCATTGAGAGGAGTGAGAGTCAGCAAAATGGGAGTAGATGAGTACTCCAGCACT
GAGAGAGTGGTGGTGAGCATTGACCGTTTTTTAAGAGTTCGGGATCAAAGGGGAAACGTA
CTACTGTCCCCTGAAGAGGTCAGTGAAACACAAGGAACGGAAAAGCTGACAATAATTTAT
TCATCATCAATGATGTGGGAGATTAATGGTCCTGAGTCAGTGTTGGTCAATACTTATCAA
TGGATCATCAGGAACTGGGAAATTGTGAAAATTCAATGGTCACAGGATCCCACAATGTTA
TACAATAAGATAGAATTTGAGCCATTCCAGTCCCTGGTCCCTAGGGCCACCAGAGGCCAA
TACAGCGGTTTCGTAAGGACCCTGTTTCAGCAAATGCGAGATGTACTTGGAACATTTGAC
ACTGCTCAAATAATAAAACTCCTCCCTTTTGCCGCTGCTCCTCCGGAACAGAGTAGAATG
CAGTTCTCTTCTTTGACTGTTAATGTAAGAGGATCGGGAATGAGGATACTTGTAAGAGGC
AATTCCCCAGTATTCAACTACAACAAAGCCACCAAGAGGCTCACAGTCCTCGGAAAGGAT
GCAGGTGCACTTACTGAAGACCCAGATGAAGGCACGGCTGGAGTAGAATCTGCTGTTCTG
AGAGGGTTTCTCATCTTGGGTAAAGAAAACAAGAGATATGGCCCAGCACTAAGCATCAAT
GAACTGAGCAAACTTACAAAAGGGGAGAAAGCTAATGTGCTAATTGGGCAAGGGGACGTG
GTGTTGGTAATGAAACGGAAACGGGACTCTAGCATACTTACTGACAGTCAGACAGCGACC
AAAAGGATTCGGATGGCCATCAATTAGTGTTGAATTGTTTAA--------

#A/Memphis/9/80(H3N2)
-------------------------GTATGGAAAGAATAAAAGAACTACGGAACCTGATG
TCGCAGTCTCGCACTCGCGAGATACTAACAAAAACCACAGTGGACCATATGGCCATAATT
AAGAAGTACACATCAGGGAGACAGGAAAAGAACCCGTCACTTAGGATGAAATGGATGATG
GCAATGAAATATCCAATCACAGCTGACAAAAGGATAACAGAAATGGTTCCGGAGAGAAAT
GAGCAAGGACAAACCCTATGGAGTAAAATGAGTGATGCCGGGTCAGATCGAGTGATGGTA
TCACCTTTGGCAGTGACATGGTGGAATAGAAATGGACCAGTGACAAATACGGTTCACTAT
CCAAAAGTCTACAAGACTTATTTTGATAAAGTCGAAAGGTTAAAACATGGAACCTTTGGC
CCTGTCCATTTTAGAAATCAAGTCAAAATACGCCGAAGAGTAGACATAAACCCTGGTCAT
GCAGACCTCAGTGCCAAGGAGGCACAAGATGTAATTATGGAAGTTGTTTTCCCCAATGAA
GTGGGGGCCAGGATACTAACATCGGAATCACAATTAACAATAACCAAAGAGAAAAAAGAA
GAACTCCAAGATTGCAAAATTTCTCCTTTGATGGTTGCATACATGTTAGAGAGAGAACTT
GTCCGAAAAACGAGATTTCTCCCAGTTGCTGGTGGAACAAGCAGTATGTACATTGAAGTG
TTACATTTGACTCAAGGAACGTGTTGGGAACAAATGTACACTCCAGGTGGAGAAGTGAGG
AATGACGATGTTGACCAAAGCCTAATTATTGCAGCCAGGAACATAGTGAGAAGAGCCGCA
GTATCAGCAGATCCACTAGCATCTTTATTAGAGATGTGCCATAGCACACAAATTGGCGGG
ACAAGGATGGTGGACATTCTTAGGCAGAACCCGACGGAAGAACAAGCTGTGGATATATGC
AAGGCTGCAATGGGACTGAGAATCAGCTCATCCTTCAGCTTTGGTGGGTTCACATTTAAA
AGAACAAGCGGGTCCTCAATCAAAAGAGAGGAAGAAGTGCTTACAGGCAATCTCCAAACA
TTGAAAATAAGAGTGCATGAGGGGTACGAGGAGTTCACAATGGTGGGGAAAAGGGCAACA
GCTATACTCAGAAAAGCAACCAGGAGGTTGGTTCAGCTTATAGTGAGTGGAAGGGACGAA
CAGTCAATAGCCGAAGCAATAATCGTAGCCATGGTGTTTTCACAAGAGGATTGCATGATA
AAAGCAGTTAGAGGTGACCTGAATTTCGTTAACAGGGCAAATCAGCGGTTGAATCCCATG
CATCAACTTTTAAGGCATTTTCAGAAAGATGCAAAAGTGCTTTTTCAGAATTGGGGAATT
GAACATATCGACAGTGTGATGGGAATGGTTGGAGTATTACCAGACATGACTCCAAGCACA
GAGATGTCAATGAGAGGAATAAGAGTCAGCAAAATGGGAGTGGATGAATACTCCAGCACA
GAGAGGGTGGTGGTTAGCATTGATCGGTTTTTGAGAGTTCGAGACCAACGTGGGAATGTA
TTACTATCTCCTGAGGAGGTCAGTGAAACACAGGGAACAGAGAGACTGACAATAACTTAT
TCATCGTCAATGATGTGGGAGATTAACGGCCCTGAGTCAGTGTTGGTCAATACCTATCAA
TGGATCATCAGAAATTGGGAAACTGTTAAAATTCAATGGTCTCAGAATCCTACAATGTTG
TACAACAAAATGGAATTTGAACCATTTCAGTCTTTAGTTCCTAAGGCCATTAGAGGCCAA
TACAGTGGATTTGTCAGAACTCTATTCCAACAAATGAGGGATGTACTTGGGACATTTGAT
ACCACCCAGATAATAAAGCTTCTCCCTTTTGCAGCCGCTCCACCAAAGCAAAGCAGAATG
CAGTTCTCTTCATTGACTGTGAATGTGAGGGGATCAGGGATGAGAATACTTGTAAGAGGC
AATTCTCCTGTATTCAACTACAACAAGACCACTAAAAGACTAACAATTCTCGGAAAAGAT
GCTGGCACTTTAATTGAAGACCCAGATGAAAGCACATCCGGAGTGGAGTCCGCTGTTTTG
AGAGGATTTCTCATTCTAGGTAAGGAAGATAGAAGATACGGACCAGCATTAAGCATCAAT
GAACTGAGTAACCTTGCAAAAGGAGAAAAGGCTAATGTGCTAATTGGGCAAGGAGACGTG
GTGTTGGTAATGAAACGAAAACGGGACTCTAGCATACTTACTGACAGCCAGACAGCGACC
AAAAGAATTCGGATGGCCATCAATTAATGTTGAATAGT
------------
#A/Memphis/7/1980(H1N1)
------------TCAATTATATTCAATATGGAAAGAATAAAAGAGCTAAGGAATCTGATG
TCGCAGTCCCGCACTCGCGAGATACTTACAAAAACCACCGTAGACCACATGGCCATAATC
AAGAAATACACATCAGGAAGACAGGAGAAAAACCCGTCACTTAGGATGAAATGGATGATG
GCGATGAAATATCCAATTACAGCAGACAAAAGGATAACGGAAATGATTCCTGAGAGAAAT
GAGCAAGGGCAAACATTATGGAGTAAAATGAATGATGCCGGATCAGACCGAGTGATGATA
TCACCCCTGGCTGTGACATGGTGGAATAGAAATGGACCAGTGACAAGTACTGTTCACTAT
CCAAAAATCTACAAAACTTATTTTGAAAAAGTCGAAAGGTTAAAACATGGAACCTTTGGC
CCTGTCCACTTTAGAAACCAAGTCAAAATACGCCGAAGAGTCGACATAAATCCTGGCCAT
GCAGACCTCAGTGCCAAGGAGGCACAGGATGTAATTATGGAAGTTGTTTTCCCTAATGAA
GTGGGAGCCAGAATACTAACATCAGAATCGCAATTAACGATAACCAAAGAGAAGAAAGAA
GAACTCCAGAATTGCAAAATTTCCCCTTTGATGGTTGCATACATGTTAGAGAGAGAACTT
GTCCGCAAAACGAGATTTCTCCCAGTTGCTGGTGGAACAAGCAGTGTGTACATTGAAGTT
TTGCATTTAACACAGGGAACATGCTGGGAACAGATGTACACTCCAGGTGGAGAAGTGAGG
AATGATGATGTTGATCAAAGCCTAATTATTGCTGCTAGGAACATAGTGAGAAGAGCTGCA
GTATCAGCAGATCCACTAGCATCTTTATTGGAAATGTGCCACAGCACACAGATTGGTGGA
ACAAGGATGGTGGACATTCTTAGGCAAAATCCAACAGAAGAGCAAGCTGTGGATATATGC
AAGGCAGCAATGGGACTGAGAATCAGCTCATCCTTCAGTTTTGGCGGGTTCACATTTAAG
AGAACAAGCGGATCATCAGTCAAGAGAGAGGAAGAAGTGCTTACGGGCAATCTGCAAACA
TTGAAGCTAAAGGTGCATGAGGGATATGAAGAGTTCACAATGGTTGGGAAAAGGGCAACA
GCTATACTCAGAAAAGCAACCAGGAGATTGATTCAACTGATAGTGAGTGGAAGAGACGAA
CAATCGATAGTCGAAGCAATAGTTGTGGCCATGGTATTCTCACAAGAAGATTGTATGATA
AAAGCAGTTAGAGGTGATCTGAATTTCGTTAATAGAGCGAATCAGCGGTTGAATCCCATG
CATCAACTTTTGAGACATTTTCAGAAGGATGCTAAAGTGCTTTTCCAAAATTGGGGAATT
GAACCTATCGACAATGTGATGGGAATGATTGGGATATTACCCGACATGACTCCAAGCACC
GAGATGTCAATGAGAGGAGTGAGAGTCAGCAAAATGGGTGTAGATGAATACTCCAACGCG
GAAAGGGTAGTGGTGAGCATTGACCGTTTTTTGAGAGTCCGGGACCAAAGAGGAAATGTA
CTACTGTCTCCAGAGGAGGTCAGTGAAACACAGGGAACAGAGAAACTGACAATAACTTAC
TCTTCGTCAATGATGTGGGAGATTAATGGCCCTGAGTCAGTGTTGGTCAATACCTATCAG
TGGATCATCAGAAACTGGGAGACTGTTAAAATTCAGTGGTCTCAGAACCCTACAATGCTA
TACAATAAAATGGAATTTGAGCCATTTCAGTCTCTAGTTCCTAAGGCCATTAGAGGCCAA
TACAGTGGGTTTGTTAGAACTCTGTTCCAACAAATGAGGGATGTGCTTGGGACTTTTGAC
ACCACCCAGATAATAAAACTTCTTCCCTTTGCAGCCGCTCCACCAAAGCAAAGTAGAATG
CAATTCTCCTCATTGACTGTGAATGTGAGGGGATCAGGAATGAGAATACTTGTAAGGGGT
AATTCTCCTGTATTCAATTACAACAAGACCACTAAGAGACTCACAGTTCTCGGAAAGGAT
GCTGGCACTTTAACTGAAGACCCAGATGAAGGCACAGCTGGAGTGGAATCCGCTGTTCTA
AGGGGATTCCTCATTCTGGGCAAAGAAGATAGGAGATATGGGCCAGCATTAAGCATCAAT
GAACTGAGCAACCTTGCGAAAGGGGAAAAAGCTAATGTGCTAATTGGACAAGGGGACGTA
GTGTTGGTAATGAAACGAAAACGGGACTCTAGCATACTTACTGACAGCCAGACAGCGACC
AAAAGAATTCGGATGGCCATCAATTAGTGTCGAATAATTTAAAAA
-----
#A/swine/Wisconsin/641/1980(H1N1)
------------TCAAATATATTCAATATGGAGAGAATAAAGGAACTAAGAAATCTGATG
TCACAGTCTCGCACTCGCGAGATACTAACAAGAACCACTGTGGATCATATGGCCATAATC
AAGAAATACACATCGGGAAGGCAGGAGAAGAACCCCGCATTGAGAATGAAGTGGATGATG
GCAATGAAATATCCGATTACAGCAGACAAGAGGATAATTGAAACAATCCCCGAGAGGAAT
GAGCAAGGACAAACCCTATGGAGCAGGACGAACGATGCCGGGTCAGATCGGGTGATGGTA
TCACCTCTAGCTGTAACATGGTGGAACAGGAATGGGCCAACAGCAAGCACAATTCACTAC
CCAAAAGTCTATAGAACTTACTTTGAGAAAGTCGAAAGATTAAAACATGGGACTTTTGGT
CCTGTCCATTTCAGAAACCAAGTCAAAATACGCCGAAGGGTTGATATAAACCCAGGTCAT
GCAGACCTCAGTTCCAAAGAAGCGCAAGATGTTATAATGGAGGTTGTTTTCCCAAATGAA
GTGGGAGCTAGAATATTGACATCGGAATCACAGCTAATGATTACTAAAGAAAAGAAAGAA
GAGCTCCAGGAGTGCAAAATTTCTCCTTTGATGGTAGCATACATGTTGGAGAGAGAACTA
GTTCGGAAAACAAGGTTCCTCCCAGTGGCTGGCGGAACGAGCAGTGTGTACATTGAGGTG
TTACATTTAACTCAGGGAGCGTGCTGGGAACAGCTATACACTCCAGGAGGGGAAGTAAGA
AATGATGATGTTGACCAAAGCTTAATTATCGCTGCTAGGAGCATAGTGAGAAGAGCTACA
GTATCTGCAGATCCACTGGCATCTCTATTGGAAATGTGTCATAGCACACAGATTGGTGGA
GTAAGAATGGTAGACATCCTCAAACAAAATCCGACAGAGGAACAAGCAGTGGATATATGC
AAGGCTGCAATGGGTCTGAGAATCAGCTCATCATTTAGTTTTGGCGGGTTCACATTCAAA
AGAACAAGTGGCTCATCAACTAAGAGGGAGGAGGAAGTACTTACGGGCAATCTCCAAACA
TTGAAGATAAGAGTGCACGAAGGGTACGAAGAATTTACAATGGTTGGGAAAAGGGCAACA
GCTATACTCAGAAAAGCAACTAGAAGGTTGATTCAATTGATAGTGAGTGGAAGGGATGAA
CAATCAATTGCTGAGGCAATAATCGTGGCTATGGTGTTTTCACAGGAGGATTGTATGATA
AAGGCAGTTAGAGGTGATCTAAATTTCGTCAACAGGGCGAACCAACGATTGAATCCAATG
CACCAACTACTAAGGCATTTTCAAAAGGATGCTAAAATTCTCTTTCAAAATTGGGGGATT
GAATCCATAGACAATGTTATGGGAATGATTGGGATACTACCTGACTTAACCCCAAGCACT
GAGAAATCAATGAGAGGAATAAGAATCAGCAAAATGGGGGTGGATGAGTATTCCAGCACG
GAGAGGGTGGTGGTAAGCATTGACCGTTTTTTAAGAGTGAGGGACCAGCAAGGGAACGTG
CTATTGTCTCCCGAAGAAGTCAGCGAAACACAGGGGACTGAAAAGTTGACAATAACTTAT
TCATCGTCAATGATGTGGGAGGTTAATGGGCCTGAATCGGTATTGGTGAATACCTACCAG
TGGATCATCAGGAACTGGGAAACTGTTAAAATTCAGTGGTCACAAGATCCTACAATGCTG
TACAATAAAATGGAATTTGAACCATTTCAGTCTTTGGTTCCTAAAGCTGCAAGAGGTCAA
TACAGTGGGTTTGTGAGAACCCTATTCCAACAAATGAGAGATGTGCTTGGAACGTTTGAT
ACCGTTCAGATAATAAAACTTCTCCCCTTTGCAGCTGCTCCACCAAAACAAAGTAGAATG
CAGTTTTCCTCTCTCACCGTAAATGTAAGAGGATCTGGAATGAGAATTCTTATAAGAGGC
AATTCTCCTGTGTTCAATTACAACAAAAGCACCAAGAGACTCACAATCCTAGGAAAGGAT
GCGGGTGCTTTAAATGAAGACCCAGATGAAGGAACAGCTGGAGTGGAGTCTGCTGTCTTG
AGAGGATTCCTTATTTTGGGCAGAGAAGACAAGAGATATGGGCCAGCATTAAGTATCAAT
GAATTGAGTAGTCTTGCAAAAGGAGAGAAGGCTAATGTACTGATTGGGCAAGGAGACGTA
GTGTTGGTAATGAAACGAAAACGGGACTCAAGCATACTTACTGACAGCCAGACAGCGACC
AAAAGAATTCGAGTGGCCATCAATTAGTGTAAAATAGTTTA---------

#A/gull/Minnesota/945/1980(H13N6)
AGCGAAAGCAGGTCAAATATATTCAATATGGAGAGAATAAAAGAACTAAGAGATTTAATG
TCGCAGTCCCGCACTCGCGAGATACTGACAAAAACCACAGTGGACCATATGGCCATAATC
AAGAAATACACATCAGGAAGACAGGAGAAGAATCCTGCTCTCAGAATGAAATGGATGATG
GCAATGAAATATCCGATCACCGCAGACAAAAGAATAATGGAGATGATCCCTGAGAGAAAT
GAACAAGGCCAGACTCTTTGGAGCAAAACAAATGATGCTGGTTCGGACAGGGTGATGGTG
TCACCTCTAGCTGTAACGTGGTGGAACAGGAACGGGCCAACGACAAGCACAGCCCATTAT
CCCAAGGTCTACAAAACTTACTTTGAAAAGGTTGAGAGGTTAAAACATGGAACCTTTGGC
CCCGTCCACTTCCGAAACCAAGTTAAAATACGTCGCAGAGTTGACATAAATCCGGGCCAT
GCAGATCTCAGTGCTAAGGAAGCACAGGACGTCATAATGGAGGTTGTGTTCCCAAATGAA
GTGGGAGCCAGAATATTGACATCAGAATCACAACTAACAATAACAAAAGAAAAGAAGGAG
GAACTCCAGAACTGCAAGATTGCCCCTTTAATGGTTGCATACATGTTGGAAAGAGAACTG
GTTCGCAAGACCAGATTCCTACCGGTAGCTGGCGGAACAAGCAGTGTGTATATTGAAGTA
TTGCATTTGACTCAAGGAACCTGCTGGGAACAAATGTACACTCCAGGAGGAGAAGTGAGA
AATGATGATGTCGACCAAAGTTTAATCATTGCTGCAAGAAATATTGTTAGAAGAGCAACA
GTATCAGCAGATCCACTAGCATCATTGTTAGAAATGTGCCATAGCACGCAAATTGGCGGG
ATAAGGATGGTGGACATCCTTCGACAAAATCCGACAGAAGAACAAGCCGTGGATATTTGT
AAAGCAGCAATGGGTCTAAGAATCAGCTCGTCTTTCAGCTTTGGAGGTTTCACCTTCAAA
AGGACAAGTGGATCGTCCATCAAAAGAGAAGAAGAAGTGCTTACAGGCAACCTCCAGACA
TTGAAAATAAGAGTACATGAAGGGTACGAGGAATTCACTATGGTTGGGCGGAGAGCCACT
GCCATCCTCAGGAAAGCAACCAGAAGGCTGATTCAGCTGATAGTGAGTGGAAGAGATGAA
CAATCCATTGCTGAAGCCATCATTGTGGCGATGGTGTTCTCACAAGAGGATTGCATGATA
AAAGCAGTCCGAGGTGATCTGAATTTCGTCAACAGAGCGAACCAAAGGCTGAACCCCATG
CACCAACTTCTGAGACACTTCCAAAAGGACGCAAAGGTGCTGTTTCAAAATTGGGGAATT
GAACCCATAGACAATGTCATGGGGATGATTGGAATATTGCCTGACATGACCCCCAACACA
GAGATGTCACTGAGAGGAATAAGAATTAGCAAGATGGGAGTGGATGAATATTCCAGCACT
GAGAGAGTGGTTGTGAGCATTGATCGTTTCCTGAGAGTTCGAGATCAACGGGGGAATGTG
CTCTTATCCCCTGAGGAAGTTAGTGAAACACAGGGGACAGAAAAGTTGACAATAACATAT
TCATCGTCAATGATGTGGGAGATTAACGGTCCGGAGTCGGTTCTAGTTAACACCTATCAA
TGGATCATCAGAAATTGGGAAATGATAAAGATCCAATGGTCCCAAGAGCCTACAATGTTA
TACAACAAGATGGAATTTGAGCCATTTCAATCCTTGGTACCTAAGGCTGCCAGAGGCCAA
TACAGTGGGTTTGTGAGGACACTATTCCAACAGATGCGCGATGTACTAGGGACATTTGAT
ACTGTCCAAATAATAAAGTTGCTACCATTTGCAGCAGCCCCACCGGAACAGAGCAGGATG
CAATTTTCTTCCCTAACCGTGAATGTAAGAGGCTCAGGGATGAGAATACTCGTGAGGGGT
AACTCCCCTGTGTTCAACTATAACAAGGCAACCAAGAGGCTTACAGTCCTCGGGAAGGAT
GCAGGTTCATTGACAGAAGACCCAGATGAGGGAACAGCAGGAGTGGAATCTGCAGTATTG
AGAGGGTTTCTAATTCTAGGCAAAGAGGACAAAAGATATGGGCCAGCATTGAGCATCAAC
GAACTGAGCAATCTTGCGAAGGGGGAGAAAGCCAATGTGTTAATAGGGCAAGGAGACGTG
GTGTTGGTAATGAAACGGAAACGGGACTCTAGCATACTTACTGACAGTCAGACAGCGACC
AAAAGAATTCGTATGGCCATCAATTAGTGTCGAATTGTTTAAAAACGACC

#A/turkey/Minnesota/957/1980(H6N6)
AGCGAAAGCAGGTCAAATATATTCAATATGGAGAGAATAAAAGAACTAAGAGATCTAATG
TCACAGTCCCGCACCCGCGAGATACTCACCAAAACCACTGTGGACCACATGGCCATAATC
AAAAAATACACATCAGGAAGGCAAGAGAAGAACCCAGCACTCAGGATGAAGTGGATGATG
GCAATGAAATATCCAATTACGGCAGATAAGAGAATAATGGAAATGATTCCTGAAAGGAAT
GAACAAGGACAAACCCTCTGGAGCAAAACAAACGATGCCGGCTCAGACCGAGTGATGGTA
TCACCTCTGGCCGTGACATGGTGGAATAGGAATGGACCAACAACAAGTACAGTTCACTAC
CCAAAGGTATATAAAACTTATTTCGAAAAAGTCGAAAGGTTGAAACACGGGACCTTTGGC
CCCGTCCACTTCAGAAATCAAATTAAGATAAGACGAAGGGTTGACATAAACCCTGGCCAC
GCTGACCTCAGTGCCAAAGAGGCACAGGATGTAATCATGGAAGTTGTTTTCCCAAATGAA
GTGGGAGCTAGAATACTAACATCGGAGTCACAACTGACAATAACAAAAGAGAAGAAGGAA
GAACTCCAGGACTGTAAAATTGCCCCCTTGATGGTAGCATACATGCTAGAAAGGGAGTTG
GTCCGCAAAACGAGGTTTCTCCCAGTGGCTGGTGGAACAAGCAGTGTCTATATTGAGGTG
TTGCATTTAACCCAGGGAACATGCTGGGAGCAGATGTACACTCCAGGAGGGGAAGTGAGA
AATGATGATGTTGACCAAAGCTTGATTATCGCTGCCAGGAACATAGTAAGAAGAGCAACT
GTATCAGCAGACCCACTAGCATTTCTATTGGAGATGTGCCACAGCACACAGATTGGGGGA
ATAAGGATGGTAGACATCCTTCGGCAAAATCCAACAGAGGAACAAGCCGTGGACATATGC
AAGGCAGCAATGGGCTTGAGGATTAGCTCATCTTTCAGCTTTGGTGGATTCACTTTCAAA
AGAACGAGCGGGTCGTCAGTTAGGAGAGAAGAAGAAGTGCTTACGGGCAACCTTCAAACA
TTGAAAATAAGAGTACATGAGGGGTATGAAGAGTTCACAATGGTTGGGAGAAGAGCAACA
GCTATTCTAAGAAAAGCAACCAGGAGATTGATCCAGCTAATAGTAAGTGGGAGAGACGAG
CAGTCAATTGCTGAAGCAATAATTGTGGCCATGGTATTTTCACAAGAGGATTGCATGATC
AAGGCAGTTCGGGGTGACTTGAACTTTGTCAATAGGGCAAACCAGCGACTGAACCCCATG
CATCAACTCTTAAGACACTTCCAAAAGGATGCAAAAGTGCTTTTCCAAAACTGGGGAATT
GAACCCATTGACAATGTGATGGGAATGATCGGAATATTGCCCGATATGACCCCAAGTACT
GAGATGTCGCTGAGGGGAATAAGAGTCAGCAAAATGGGAGTAGATGAATATTCCAGCACA
GAGAGAGTGGTGGTGAGCATTGACCGATTTTTAAGGGTTCGGGATCAACGGGGAAACGTA
CTATTGTCACCCGAAGAAGTCAGCGAGACGCAAGGAACGGAGAAGCTGACAATAACTTAC
TCGTCCTCAATGATGTGGGAGATCAATGGTCCTGAGTCGGTGTTGGTCAATACTTATCAG
TGGATCATCAGGAACTGGGAAACTGTGAAAATTCAATGGTCACAGGATCCCACAATGTTA
TATAATAAGATGGAATTCGAGCCATTTCAGTCTCTGGTCCCTAAGGCAGCCAGAGGTCAA
TACAGCGGATTCGTGAGGACACTGTTCCAGCAAATGCGGGATGTGCTTGGAACATTTGAC
ACTGTTCAGATAATAAAACTTCTCCCCTTTGCTGCTGCTCCACCAGAACAGAGTAGGATG
CAATTCTCCTCCCTGACTGTAAATGTGAGAGGGTCAGGAATGAGGATACTGGTAAGAGGC
AATTCTCCAGTTTTCAATTACAACAAGGCCACCAAGAGGCTTACAGTCCTTGGAAAAGAT
GCAGGTGCATTAACCGAAGATCCAGATGAAGGCACAGCTGGAGTGGAGTCTGCTGTTCTA
AGAGGATTCCTCATTTTGGGTAAAGAAGACAAGAGATATGGCCCAGCATTAAGCATCAAT
GAGCTGAGCAATCTTGCAAAAGGAGAGAAGGCTAATGTGCTAATTGGGCAAGGAGACGTG
GTGTTGGTAATGAAACGGAAACGGGACTCTAGCATACTTACTGACAGCCAGACAGCGACC
AAAAGAATTCGGATGGCCATCAATTAATGTCGAATTGTTTAAAAACGACC

#A/r-n-stint/Australia/4500/1980(H3N8)
AGCGAAAGCAGGTCAAATATATTCAATATGGAGAGAATAAAAGAACTGAGAGATCTAATG
TCACAATCTCGCACTCGCGAGATACTAACAAGGACCACTGTGGACCACATGGCCATAATC
AAGAAGTACACATCAGGAAGACAGGAAAAGAACCCTGCACTCAGAATGAAATGGATGATG
GCAATGAAGTATCCAATAACAGCAGACAAGAGAATAATGGAAATGATTCCTGAGAGGAAT
GAACAAGGGCAAACACTTTGGAGCAAGACTAATGATGCAGGATCAGACAGAGTAATGGTG
TCCCCTCTAGCCGTGACATGGTGGAACAGGAACGGACCAACAACAAGTACAGTCCACTAC
CCAAAGGTCTATAGAACATACTTTGAAAAGGTTGAAAGGTTAAAGCATGGAACCTTTGGT
CCCGTTCATTTCCGAAACCAGGTCAAAATACGACGAAGAGTTGACATAAACCCAGGCCAC
TCAGACCTCAGTGCCAAGGAAGCACAAGATGTCATCATGGAAGTTGTCTTCCCAAATGAA
GTAGGAGCTAGAATAATAACATCGGAGTCACAACTAACAATTACAAAAGAGAAAAAAGAA
GAACTCCAGAACTGCAAGATCGCTCCTTTAATGGTGGCATACATGTTGGAAAGGGAACTG
GTTCGCAAGACCAGATTCTTACCAGTGGCCGGCGGAACAAGTAGTGTGTACATCGAAGTA
TTACATTTGACCCAAGGAACATGCTGGGAACAAATGTACACCCCAGGTGGGGAAGTGCGA
AATGATGATGTCGACCAGAGTTTGATCATAGCTGCTAGAAACATTGTTAGGAGAGCGACA
GTGTCTGCTGATCCATTGGCATCATTATTGGAAATGTGCCACAGCACACAAATTGGGGGA
ATGAGAATGGTTGACATTCTTCGACAAAATCCAACAGAAGAACAAGCCGTTGATATATGC
AAAGCAGCAATGGGCCTGAAAATAAGCTCATCTTTCAGTTTTGGAGGTTTCACTTTCAAG
AGAACAAGTGGATCATCGATCAAAAGGGAGGAAGAGGTACTCACAGGCAACCTCCAAACA
CTGAAAATAAGAGTACATGAAGGATATGAGGAGTTCACAATGGTTGGACGAAGAGCAACA
GCTATCTTAAGAAAAGCAACCCGAAGGTTAATTCAATTAATAGTAAGTGGGAGAGATGAA
CAGTCAATCGCCGAAGCGATCATAGTAGCAATGGTATTTTCACAAGAGGATTGCATGATA
AAAGCAGTCCGAGGTGATCTGAATTTCGTAAACAGAGCGAACCAGCGGTTGAATCCTATG
CATCAACTCCTGAGGCATTTCCAAAAAGGTGCAAAAGTGTTATTTCAAAACTGGGGGGTT
GAACCCATTGACAATATTATGGGGATGATTGGAATATTGCCTGATATGACTCCAAGCACA
GAGATGTCACTGAGAGGAGTGAGGGTCAGTAGAATGGGAGTAGATGAATATTCAAGTACT
GAAAGAGTTGTTGTGAGTATTGATCGATTTTTAAGAGTTCGAGATCAACGGGGAAAWGTA
CTCTTGTCTCCTGAAGAAGTTAGCGAAACACAAGGAACAGAGAAACTGACAATAACATAC
TCATCATCAATGATGTGGGAAATCAATGGTCCTGAGTCAGTACTAGTCAACACTTATCAA
TGGATAATCAGAAATTGGGAAACAGTAAAGATTCAGTGGTCCCAAGACCCTACAATGCTA
TACAATAGAACGGAGTTTGAACCATTTCAATCTTTGGTGCCTAAAGCTGCCAGAGGCCAA
TACAGTGGATTCGTGAGAACGCTATTTCAACAAATGCGTGACGTACTGGGGACATTTGAC
ACTGTTCAGATAATAAAGTTGTTACCATTTGCAGCGGCACCGCCGGAACAGAGTAGGATG
CAATTCTCTTCTCTAACCGTGAACGTAAGAGGCTCCGGAATGAGAATACTCATAAGGGGT
AACTCTCCTGTGTTCAATTACAATAAAGCAACCAAGAGGCTTACTGTACTAGGGAAGGAT
GCGGGTGCATTAACAGAAGACCCAGATGAGGGCACAGCTGGAGTGGAATCTGCGGTACTG
AGAGGGTTTTTAATTCTAGGAAAGGAAGACAAAAGATACGGACCGGCACTGAGCATCAAT
GAATTGAGCAATCTTGCGAAAGGGGAGAAAGCTAATGTGTTGATAGGACAAGGAGACGTA
GTGTTGGTAATGAAACGGAAACGGGACTCTAGCATACTTACTGACAGCCAGACAGCGACC
AAAAGAATTCGGATGGCCATCAATTAGTGTTGAATTGTTTAAAAACGACC

#A/swine/Ontario/1/1981(H1N1)
------------------------AATATGGAGAGAATAAAGGAACTAAGAAATCTGATG
TCACAGTCTCGCACTCGCGAGATACTAACAAGAACCACTGTAGATCACATGGCCATAATC
AAGAAATACACATCGGGAAGGCAGGAGAAGAATCCTGCATTGAGAATGAAGTGGATGATG
GCAATGAAATATCCAATTACAGCAGACAAAAGGATAATTGAAACAATCCCCGAGAGGAAT
GAGCAAGGGCAAACCCTATGGAGCAGGACGAACGATGCCGGGTCAGATCGGGTGATGGTA
TCACCTCTAGCTGTAACATGGTGGAACAGGAATGGGCCAACAGCAAGCACAATTCACTAC
CCAAAAGTCTATAGAACCTACTTTGAGAAAGTCGAAAGATTAAAACATGGGACTTTTGGT
CCTGTCCATTTCAGAAATCAAGTCAAAATACGCCGAAGGGTTGACATAAACCCAGGTCAT
GCAGACCTCAGTTCCAAAGAAGCGCAAGATGTTATAATGGAGGTTGTTTTCCCAAATGAA
GTGGGAGCTAGGATATTAACATCGGAATCACAGCTAATGATTACTAAAGAGAAGAAAGAA
GAGCTCCAGGAGTGCAAAATTTCTCCTTTAATGGTAGCATACATGTTGGAGAGAGAACTT
GTTCGGAAAACAAGGTTCCTCCCAGTGGCTGGTGGAACGAGCAGTGTGTACATTGAGGTG
TTACATTTAACTCAGGGAGCGTGCTGGGAACAGCTATACACTCCAGGAGGGGAAGTAAGG
AACGATGATGTTGACCAAAGCTTAATTATCGCTGCTAGGAGCATAGTGAGAAGAGCTACA
GTGTCTGCAGATCCACTGGCATCTCTATTGGAAATGTGTCATAGCACACAGATTGGTGGA
GTAAGAATGGTAGACATCCTCAAACAAAATCCGACAGAGGAACAAGCAGTGGATATATGC
AAGGCTGCAATGGGTCTGAGAATCAGCTCATCATTTAGTTTTGGCGGGTTCACATTCAAA
AGAACAAGTGGCTCATCAACTAAGAGGGAGGAGGAAGTACTTACGGGCAATCTCCAAACA
TTGAAGATAAGAGTGCACGAAGGGTACGAAGAATTTACAATGGTTGGGAAAAGGGCAACA
GCTATACTCAGAAAAGCAACTAGAAGGTTGGTTCAATTGATAGTGAGTGGAAGGGATGAA
CAATCAATTGCTGAGGCAATAATCGTGGCTATGGTGTTTTCACAGGAGGATTGTATGATA
AAGGCAGTTAGAGGTGATCTGAATTTCGTCAACAGAGCGAACCAACGATTGAATCCAATG
CACCAACTACTAAGGCATTTTCAAAAGGATGCTAAAATTCTCTTTCAAAATTGGGGGATT
GAATCTATAGACAATGTTATGGGAATGATTGGGATACTCCCTGACTTAACCCCAAGCACT
GAAAAATCAATGAGAGGAATAAGAATCAGCAAAATGGGGGTGGATGAGTATTCCAGTACG
GAGAGGGTAGTGGTAAGCATTGACCGTTTTTTAAGAGTAAGAGACCAGCAAGGGAACGTG
CTATTGTCTCCCGAAGAAGTCAGCGAAACACAAGGGACTGAAAAGTTGACGATAACTTAT
TCATCGTCAATGATGTGGGAGGTTAATGGGCCTGAATCGGTATTGGTGAATACCTACCAG
TGGATCATCAGGAACTGGGAAACTGTTAAAATTCAGTGGTCACAAGACCCTACAATGCTG
TACAATAAAATGGAATTTGAACCATTTCAGTCTTTGGTTCCTAAAGCTGCAAGAGGTCAA
TACAGTGGGTTTGTGAGGACCCTATTCCAACAAATGAGAGATGTGCTTGGAACGTTTGAT
ACCGTTCAGATAATAAAACTTCTCCCCTTTGCAGCTGCTCCACCAAAACAAAGTAGAATG
CAGTTTTCCTCTCTAACCGTAAATGTAAGAGGATCTGGAATGAGAATTCTTATAAGAGGC
AATTCTCCTGTGTTCAATTACAACAAAAGCACCAAGAGACTCACAATCCTAGGAAAGGAT
GCGGGTGCTTTAAATGAAGACCCAGATGAAGGAACAGCTGGAGTGGAGTCTGCTGTCTTG
AGAGGATTCCTTATTTTGGGCAGAGAAGACAAGAGATATGGGCCAGCATTAAGTATCAAT
GAATTGAGTAGTCTTGCAAAAGGAGAGAAGGCTAATGTACTGATTGGGCAAGGAGACGTA
GTGTTGGTAATGAAACGGAAACGGGACTCAAGCATACTTACTGACAGCCAGACAGCGACC
AAAAGAATTCGAATGGCCATC-----------------------------

#A/swine/Germany/2/1981(H1N1)
---------------------------ATGGAAAGAATAAAAGAATTAAGAGATCTAATG
TCGCAGTCTCGCACCCGCGAGATACTGACAAAAACCACTGTGGACCATATGGCAATAATC
AAAAAATACACATCAGGAAGACAAGAGAAGAACCCCGCTCTCAGAATGAAATGGATGATG
GCAATGAAATATCCGATCACAGCAGACAAGAGAATAATGGAGATGATTCCTGGAAGAAAT
GAACAAGGACAGACACTTTGGAGTAAGACAAATGATGCTGGATCGGATAGGGTGATGGTA
TCACCCCTAGCCGTAACTTGGTGGAACAGGAATGGACCGACAACAAGTACAGTCCACTAT
CCGAAGGTTTACAAAACATATTTTGAAAAGGTTGAAAGATTAAAGCATGGGACCTTTGGT
CCCGTTCATTTTCGAAATCAAGTTAAAATACGCCGCAGAGTTGACATAAACCCGGGCCAT
GCAGACCTCAGTGCCAAAGAAGCACAAGATGTTATCATGGAGGTCGTTTTCCCAAATGAA
GTGGGAGCCAGAATATTAACATCAGAGTCGCAATTGACAATAACAAAAGAGAAGAAAGAG
GAGCTCCAGGATTGTAAGATTGCCCCTTTAATGGTGGCATACATGTTGGAAAGAGAACTG
GTTCGCAAAACCAGATTCCTACCGGTAGCAGGCGGAACAAGCAGTGTGTACATTGAAGTA
TTGCACTTGACTCAAGGAACCTGCTGGGAACAGATGTACACTCCAGGTGGGGAAGTGAAG
AATGATGATGTTCGTCAGAGTTTGATCATTGCTGCCAGAAACATTGTTAGGAGAGCAACA
GTATCGGCAGATCCACTGGCATCACTATTGGAGATGTGTCATAGCACACAAATTGGTGGG
ATAAGGATGGTTGACATCCTTAGACAAAATCCAACGGAGGAGCAAGCCGTGGATATATGC
AAAGCAGCAATGGGTTTGAGGATCAGCTCATCCTTTAGCTTTGGAGGCTTCACTTTCAAA
AGAACAAGTGGATCATCTGTTAAAAGGGAAGAAGAAGTGCTTACAGGCAACCTCCAAACA
TTGAAAATAAGAGTACATGAGGGGTATGAGGAATTCACAATGGTTGGGCGGAGAGCAACA
GCTATCTTAAGGAAAGCAACTAGAAGGCTGATTCAGCTGATAGTAAGTGGAAGAGACGAA
CAGTCAATCGCTGAAGCCATCATCGTAGCAATGGTGTTCTCGCAAGAGGATTGCATGATT
AAGGCTGTCCGAGGTGATCTGAATTTCGTAAACAGAGCAAGCCAACGACTGAATCCCATG
CATCAACTCCTGAGGCACTTCCAGAAGGATGCAAAAGTGCTGATTCAAAATTGGGGAATT
GAACCTATTGATAATGTCATGGGGATGATAGGAATATTACCTGATATGACTCCAAGCACA
GAGATGTCACTAAGAGGGGTGAGGGTCAGTAAAACGGGAGTAGACGAATATTCCAGCACT
GAGAGAGTGGTTGTGAGTATTGATCGCTTCTTGAGAGTTCGAGATCAGCGGGGGAATGTA
CTCTTATCTCCCGAGGAGGTTAGCGAAACACAGGGAACAGAGAAATTGACAATAACATAT
TCATCATCAATGATGTGGGAGATCAACGGTCCTGAGTCAGTGCTTGTTAACACCTATCAA
TGGATCATCAGAAATTGGGAGACTGTGAAGATCCAATGGTCTCAAGACCCCACAATGCTA
TACAATAAGATGGAATTTGAGCCATTTCAGTCCTTAGTACCTAAAGCTGCCAGAGGTCAA
TACAGTGGATTTGTGAGAACACTATTCCAGCAAATGCGTGATGTGCTGGGGACATTTGAT
ACTGTCCAAATAATAAAGCTGCTACCATTTGCAGCAGCACCACCGGAGCAGAGTAGAATG
CAGTTCTCTTCTCTAACTGTGAATGTAAGAGGATCAGGAATGAGAATACTCATAAGGGGT
AACTCCCCCGTATTTAACTACAATAAGGCAACCAAAAGGCTAACAGTCCTCGGAAAGGAC
GCAGGTGCATTAACAGAAGACCCAGATGAGGGAACAGCTGGAGTGGAATCTGCAGTACTG
AGAGGATTCCTAATTCTAGGAAAGGAAAACAAAAGATATGGACCAGCATTGAGCATCAAT
GAACTGAGTAATCTTGCAAAAGGGGAAAAAGCTAACGTGTTGATAGGGCAAGGAGACGTG
GTGTTGGTAATGAAACGGAAACGGGACTCTAGCATACTTACTGACAGCCAGACAGCGACC
AAAAGAATTCGGATGGCCATCAATTAGTGTCGAATTGTTTAAAAACGACC

#A/swine/Hokkaido/2/1981(H1N1)
---------------------------ATGGAGAGAATAAAGGAACTAAGAAATCTGATG
TCACAGTCTCGCACTCGCGAGATACTCACAAGGACCACTGTGGATCATATGGCCATAATC
AAGAAATACACATCGGGGAGGCAAGAGAAGAACCCCGCGTTGAGAATGAAATGGATGATG
GCAATGAAATATCCAATTACAGCGGACAAGAGAATAATTGAAACAATCCCCGAGAGGAAT
GAGCAAGGACAAACCCTATGGAGCAAAACGAGCGATGCCGGATCAGATCGGGTGATGGTA
TCACCTCTGGCTGTAACATGGTGGAATAGGAATGGACCAATAGCAAGCACAATTCACTAT
CCAAAGGTCTATAGAACTTACTTTGAAAAAGTCGAAAGATTAAAACATGGAACTTTTGGT
CCTGTCCATTTCAGAAACCAAGTCAAAATACGCCGAAGGGTTGACATAAACCCAGGTCAT
GCAGACCTCAGTTCAAAAGAAGCGCAAGATGTTATAATGGAGGTTGTTTTCCCAAATGAA
GTGGGAGCTAGAATATTAACATCGGAATCACAGCTAATGATTACTAAAGAAAAGAAAGAA
GAGCTCAAGGAGTGCAAAATTTCTCCTTTGATGGTCGCATACATGTTGGAGAGAGAACTT
GTTCGGAAAACAAGGTTCCTTCCAGTGGCTGGTGGAACGAGCAGTGTATACATTGAGGTG
TTGCATTTAACTCAGGGAGCGTGCTGGGAACAACTATACACTCCAGGAGGGGAAGTAAGA
AACGATGATGTTGACCAAAGCTTAATTATCGCTGCTAGAAGCATAGTGAGAAGAGCTACA
GTATCTGCAGACCCACTGGCATCTCTATTGGAAATGTGTCATAGTACACAGATTGGTGGA
ATAAGAATGGTAGACATCCTCAAACAAAATCCGACAGAGGAGCAAGCAGTGGATATATGC
AAAGCAGCAATGGGTCTGAGAATTAGCTCATCATTTAGTTTTGGTGGGTTCACATTCAAA
AGGACAAGTGGCTCATCAACCAAGAGGGAGGAGGAAGTACTTACAGGAAATCTCCAAACA
TTGAAGATAAGAGTACACGAAGGGTACGAAGAATTTACAATGGTTGGGAAAAGGGCAACA
GCTATATTCAGAAAAGCAACTAGAAGGTTGGTTCAACTAATAGTGAGTGGAAGGGATGAA
CAGTCAATTGCTGAGGCAATAATCGTGGCTATGGTGTTTTCACAGGAGGATTGTGTGATA
AAGGCAGTTAGAGGTGACCTAAATTTCGTCAACAGGGCGAACCAACGATTGAATCCAATG
CACCAACTACTAAGGCATTTTCAAAAGGATGCTAGAATTCTCTTTCAAAATTGGGGGATT
GAATCCATAGACAATGTTATGGGAATGATTGGGATACTACCTGATTTGACCCCGAGCACT
GAGAAATCAATGAGAGGAATAAGAATCAGCAAAATGGGGGTGGATGAGTATTCCAGTACG
GAGAGAGTAGTGGTGAGCATTGACCGTTTTTTAAGAGTAAGAGACCAGCAAGGGAACGTG
CTATTGTCTCCAGAAGAAGTCAGCGAAACACAGGGGACTGAAAAGCTGACGATAACTTAT
TCATCGTCAATGATGTGGGAGGTTAATGGACCTGAATCGGTATTGGTGAATACCTACCAA
TGGATCATAAGAAACTGGGAAACTGTTAAAATTCAATGGTCGCAAGACCCTACAATGCTG
TACAATAAAGTGGAATTTGAGCCATTTCAGTCTTTGGTTCCTAAAGCTGCAAGAGGCCAA
TACAGTGGATTTGTGAGAACCCTATTTCAACAAATGAGAGATGTGCTTGGAACATTTGAT
ACCGTTCAGATAATAAAACTTCTCCCCTTTGCAGCTGCTCCACCAAAACAAAGTAGAATG
CAGTTTTCCTCTCTCACTGTGAATGTAAGAGGATCAGGAATGAGAATTCTTATAAGAGGC
AATTCTCCTGTGTTCAACTACAACAGAAGCACCAAGAGACTCACAGTCCTAGGAAAGGAT
GCAGGTGCTTTAAATGAAGACCCAGATGAAGGAACAGCTGGGGTGGAGTCTGCTGTCTTG
AGAGGGTTCCTCATTTTAGGCAAAGAAGACAAAAGATATGGGCCAACATTAAGCATCAAT
GAATTGAGTAGTCTTGCAAAAGGAGAAAAGGCTAATGTACTGATTGGGCAAGGAGACGTA
GTGTTGGTGATGAAACGAAAACGGGACTCAAGCATACTTACTGACAGCCAGACAGCGACC
AAAAGGATTCGAATGGCCATCAATTAG-----------------------

#A/equine/Georgia/1/1981(H3N8)
-----------------------CAATATGGAGAGAATAAAAGAACTGAGAGACCTAATG
TCACAGTCCCGCACCCGCGAGATACTAACAAAAACTACTGTGGACCATATGGCCATAATC
AAGAAATACACATCAGGAAGACAAGAGAAGAACCCCGCACTTAGGATGAAGTGGATGATG
GCAATGAAATATCCAATTACAGCAGATAAGAGGATAATGGAAATGATTCCCGAGAGAAAC
GAACATGGGCAAACCCTTTGGAGCAAAACGAACGATGCTGGCTCAGACCGCGTAATGGTA
TCACCTCTGGCAGTGACATGGTGGAATAGGAATGGACCAACAACGAGTACAATTCATTAT
CCAAAAGTCTACAAGACTTATTTTGAAAAAGTTGAAAGGTTAAAACACGGAACCTTTGGC
CCCGTTCATTTTAGGAATCAAGTCAAGATAAGACGGAGGGTTGACGTAAACCCTGGTCAC
GCGGACCTCAGTGCCAAAGAAGCACAAGATGTGATCATGGAAGTTGTTTTCCCAAATGAA
GTGGGAGCCAGAATACTAACATCGGAATCACAACTAACAATAACCAAAGAGAAAAAAGAA
GAACTTCAGGACTGCAAAATTGCCCCTTTGATGGTAGCATACATGCTAGAAAGAGAGTTG
GTCCGAAAAACAAGGTTCCTCCCAGTGGCTGGTGGAACAAGCAGTGTATACATTGAGGTG
TTGCATCTGACTCAGGGAACGTGCTGGGAACAAATGTACACCCCAGGAGGAGAAGTTAGA
AACGATGACATTGATCAAAGCTTAATTATTGCTGCCCGAAACATAGTGAGAAGAGCGACA
GTATCAGCAGATCCACTAGCATCCCTGCTGGAGATGTGCCACAGTACACAGATTGGTGGA
ATAAGGATGGTGGACATCCTTAAGCAGAATCCAACAGAGGAACAAGCTGTGGATATATGC
AAAGCAGCAATGGGGTTGAGAATTAGCTCATCATTCAGCTTTGGTGGGTTCACCTTTAAG
AGAACAAGTGGATCATCAGTCAAGAGAGAAGAAGAAGTGCTTACGGGCAACCTTCAAACA
TTGAAAATAAGGGTGCATGAGGGCTATGAAGAATTCACAATGGTCGGAAGAAGAGCAACA
GCCATTCTCAGAAAGGCAACCAGAAGATTGATCCAATTGATAGTAAGTGGGAGAGATGAA
CAGTCAATTGCTGAAGCAATAATTGTAGCCATGGTGTTTTCGCAAGAAGATTGCATGATA
AAAGCAGTTCGAGGCGATCTGAACTTCGTTAATAGAGCAAATCAGCGCTTGAACCCCATG
CATCAACTCTTGAGGCATTTCCAAAAGGATGCAAAAGTGCTTTTCCAGAATTGGGGGATT
GAACCCATCGACAATGTGATGGGAATGATTGGAATATTGCCCGACATGACCCCAAGCACC
GAGATGTCATTGAGAGGAGTGAGAGTCAGCAAAATGGGAGTAGATGAGTACTCCAGCACT
GAGAGAGTGGTGGTGAGCATTGACCGTTTTTTAAGAGTTCGGGATCAAAGGGGAAACGTA
CTACTGTCCCCTGAAGAGGTCAGTGAAACACAAGGAACGGAAAAGCTTACAATAATTTAT
TCATCATCAATGATGTGGGAGATTAATGGTCCTGAGTCAGTGTTGGTCAATACTTACCAA
TGGATCATCAGAAACTGGGAAATTGTGAAAATTCAATGGTCACAGGATCCCACAATGTTA
TACAATAAGATAGAATTTGAGCCATTCCAGTCCCTGGTCCCTAGGGCCACCAGAGGCCAA
TACAGCGGTTTCGTAAGGACCCTGTTTCAGCAAATGCGAGATGTACTTGGAACATTTGAC
ACTGCTCAAATAATAAAACTCCTCCCTTTTGCCGCTGCTCCTCCGGAACAGAGTAGAATG
CAGTTCTCTTCTTTGACTGTTAATGTAAGAGGATCGGGAATGAGGATACTTGTAAGAGGC
AATTCCCCAGTATTCAACTACAACAAAGCCACCAAGAGGCTCACAGTCCTCGGAAAGGAT
GCAGGTGCGCTTACTGAAGACCCAGATGAAGGCACGGCTGGAGTAGAATCTGCTGTCCTG
AGAGGGTTTCTCATCTTGGGTAAAGAAAACAAGAGATATGGCCCAGCACTAAGCATCAAT
GAACTGAGCAAACTTACAAAAGGGGAGAAAGCTAATGTGCTAATTGGGCAAGGGGACGTG
GTGTTGGTAATGAAACGGAAACGGGACTCTAGCATACTTACTGACAGTCAGACAGCGACC
AAAAGGATTCGGATGGCCATCAATTAGTGTTGAATTGTTTAA--------

#A/Baylor/4052/1981(H1N1)
----------------------TCAATATGGAAAGAATAAAAGAGCTAAGGAATCTGATG
TCGCAGTCTCGCACTCGCGAGATACTTACAAAAACCACCGTAGACCACATGGCCATAATC
AAGAAATACACGTCAGGAAGACAGGAGAAAAACCCGTCACTTAGGATGAAATGGATGATG
GCGATGAAATATCCAATTACAGCAAACAAAAGGATAACGGAAATGATTCCTGAGAGAAAT
GAGCAAGGGCAAACATTATGGAGTAAAATGAATGATGCCGGATCAGACCGAGTGATGGTA
TCACCCCTGGCTGTGACATGGTGGAATAGAAATGGACCAGTGACAAGTACTGTTCACTAT
CCAAAAATCTACAAAACTTATTTTGAAAAAGTCGAAAGGTTAAAACATGGAACCTTTGGC
CCTGTCCACTTTAGAAACCAAGTCAAAATACGCCGAAGAGTCGACATAAATCCTGGCCAT
GCAGACCTCAGTGCCAAGGAGGCACAGGATGTAATTATGGAAGTTGTTTTCCCTAATGAA
GTGGGAGCCAGAATACTAACATCGGAATCGCAATTAACGATAACCAAAGAGAAGAAAGAA
GAACTCCAGAATTGCAAAATTTCCCCTTTGATGGTTGCATACATGTTAGAGAGAGAACTT
GTCCGCAAAACGAGATTTCTCCCAGTTGCTGGTGGAACAAGCAGTGTGTACATTGAAGTT
TTGCATTTAACACAGGGAACATGCTGGGAACAGATGTACACTCCAGGTGGAGAAGTGAGG
AATGATGATGTTGATCAAAGCCTAATTATTGCTGCTAGGAACATAGTGAGAAGAGCTGCA
GTATCAGCAGATCCACTAGCATCTTTATTGGAAATGTGCCACAGCACACAGATTGGTGGA
ACAAGGATGGTGGACATTCTTAGGCAAAATCCAACAGAAGAGCAAGCTGTGGATATATGC
AAGGCAGCAATGGGACTGAGAATCAGCTCATCCTTCAGTTTTGGCGGGTTCACATTTAAG
AGAACAAGCGGATCATCAGTCAAGAGAGAGGAAGAAGTGCTTACGGGCAACCTGCAAACA
TTGAAGCTAAAGGTGCATGAGGGATATGAAGAGTTCACAATGGTTGGGAAAAGGGCAACA
GCTATACTCAGAAAAGCAACCAGGAGATTGATTCAACTGATAGTGAGTGGAAGAGACGAA
CAATCGATAGTCGAAGCAATAGTTGTGGCCATGGTATTCTCACAAGAAGATTGTATGATA
AAAGCAGTTAGAGGTGATCTGAATTTCGTCAATAGAGCGAATCAGCGGTTGAATCCCATG
CATCAACTTTTGAGACATTTTCAGAAGGATGCTAAAGTACTTTTCCAAAATTGGGGAATT
GAACCTATCGACAATGTGATGGGGATGATTGGGATATTACCCGACATGACTCCAAGCACT
GAGATGTCAATGAGAGGAGTGAGAGTCAGCAAAATGGGTGTAGATGAATACTCCAACGCG
GAAAGGGTAGTGGTGAGCATTGACCGTTTTTTGAGAGTCCGGGACCAAAGAGGAAATGTA
CTACTGTCTCCAGAGGAGGTCAGTGAAACACAGGGAACAGAGAAACTGACAATAACTTAC
TCTTCGTCAATGATGTGGGAGATTAACGGCCCTGAGTCAGTGTTGGTCAATACCTATCAG
TGGATCATCAGAAACTGGGAGACTGTTAAAATTCAGTGGTCTCAGAACCCTACAATGCTA
TACAATAAAATGGAATTTGAGCCATTTCAGTCTCTAGTTCCTAAGGCCATTAGAGGCCAA
TACAGTGGGTTTGTTAGAACTCTGTTCCAACAAATGAGGGATGTGCTTGGGACTTTTGAC
ACCACCCAGATAATAAAACTTCTTCCCTTTGCAGCCGCTCCACCAAAGCAAAGTAGAATG
CAATTCTCTTCATTGACTGTGAATGTGAGGGGATCAGGAATGAGAATACTTGTAAGGGGT
AATTCTCCAGTATTCAATTACAACAAGACCACTAAGAGACTCACAGTTCTCGGAAAGGAT
GCTGGCACTTTAACTGAAGACCCAGATGAAGGCACAGCTGGAGTGGAATCCGCTGTTCTA
AGGGGATTCCTCATTCTGGGCAAAGAAGATAGGAGATATGGGCCAGCATTAAGCATCAAT
GAACTGAGCAACCTTGCGAAAGGGGAAAAAGCTAATGTGCTAATTGGACAAGGGGACGTA
GTGTTGGTAATGAAACGAAAACGGGACTCTAGCATACTTACTGACAGCCAGACAGCGACC
AAAAGAATTCGGATGGCCATCAATTAGTGTCGAATAATTTAAAAA-----

#A/r-n-stint/AUS/5745/1981(H12N9)
AGCGAAAGCAGGTCAAATATATTCAATATGGAGAGAATAAAAGAACTGAGAGATCTAATG
TCACAATCTCGCACTCGCGAGATACTAACAAGGACCACTGTGGACCATATGGCCATAATC
AAGAAGTACACATCAGGAAGACAGGAAAAGAACCCTGCACTCAGAATGAAATGGATGATG
GCAATGAAGTATCCAATAACAGCAGACAAGAGAATAATGGAAATGATTCCTGAGAGGAAT
GAACAAGGGCAAACACTTTGGAGCAAGACTAATGATGCAGGATCAGACAGAGTAATGGTG
TCCCCTCTAGCCGTGACATGGTGGAACAGGAACGGACCAACAACAAGTACAGTCCACTAC
CCAAAGGTCTATAGAACATACTTTGAAAAGGTTGAAAGGTTAAAGCATGGAACCTTTGGT
CCCGTTCATTTCCGAAACCAGGTCAAAATACGACGAAGAGTTGACATAAACCCAGGCCAC
TCAGACCTCAGTGCCAAGGAAGCACAAGATGTCATCATGGAAGTTGTCTTCCCAAATGAA
GTAGGAGCTAGAATAATAACATCGGAGTCACAACTAACAATTACAAAAGAGAAAAAGGAA
GAACTCCAGAACTGCAAGATCGCTCCTTTAATGGTGGCATACATGTTGGAAAGGGAACTG
GTTCGCAAGACCAGATTCTTACCAGTGGCCGGCGGAACAAGTAGTGTGTACATCGAAGTA
TTACATTTGACCCAAGGAACATGCTGGGAACAAATGTACACCCCAGGTGGGGAAGTGCGA
AATGATGATGTCGACCAGAGTTTGATCATAGCTGCTAGAAACATTGTTAGGAGAGCGACA
GTGTCTGCTGATCCATTGGCATCATTATTGGAAATGTGCCACAGCACACAAATTGGGGGA
ATGAGAATGGTTGACATTCTTCGACAAAATCCAACAGAAGAACAAGCCGTTGATATATGC
AAAGCAGCAATGGGCCTGAAGATAAGCTCATCTTTCAGTTTTGGAGGTTTCACTTTCAAG
AGAACAAGTGGATCATCGATCAAAAGGGAGGAAGAGGTACTCACAGGCAACCTCCAAACA
CTGAAAATAAGAGTACATGAAGGATATGAGGAGTTCACAATGGTTGGACGAAGAGCAACA
GCTATCTTAAGAAAAGCAACCCGAAGGTTAATTCAATTAATAGTAAGTGGGAGAGATGAA
CAGTCAATCGCCGAAGCGATCATAGTAGCAATGGTATTTTCACAAGAGGATTGCATGATA
AAAGCAGTCCGAGGTGATCTGAATTTCGTAAATAGAGCGAACCAGCGGTTGAATCCTATG
CATCAACTCCTGAGGCATTTCCAAAAAGGTGCAAAAGTGTTATTTCAAAACTGGGGGGTT
GAACCCATTGACAATATTATGGGGATGATTGGAATATTGCCTGATATGACTCCAAGCACA
GAGATGTCACTGAGAGGAGTGAGGGTCAGTAGAATGGGAGTAGATGAATATTCAAGCACT
GAAAGAGTTGTTGTGAGTATTGATCGATTTTTAAGAGTCCGGGATCAACGGGGAAATGTA
CTCTTGTCTCCTGAAGAAGTTAGCGAAACACAAGGAACAGAGAAACTGACAATAACATAC
TCATCATCAATGATGTGGGAAATCAATGGTCCTGAGTCAGTACTAGTCAACACTTATCAA
TGGATAATCAGAAATTGGGAAACAGTAAAGATTCAGTGGTCCCAAGACCCTACAATGCTA
TACAATAGAACGGAGTTTGAACCATTTCAATCTCTGGTGCCTAAAGCTGCCAGAGGTCAA
TACAGTGGATTCGTGAGAACGCTATTTCAACAAATGCGTGACGTAATGGGGACATTTGAC
ACTGTTCAGATAATAAAGTTGTTACCATTTGCAGCGGCACCGCCTGAACAGAGTAGGATG
CAATTCTCTTCTCTAACCGTGAACGTAAGAGGCTCCGGAATGAGAATACTCATAAGGGGT
AACTCTCCTGTGTTCAATTACAATAAAGCAACCAAGAGGCTTACTGTACTAGGGAAGGAT
GCGGGTGCATTAACAGAAGACCCAGATGAGGGCACAGCTGGAGTGGAATCTGCGGTACTG
AGAGGGTTTTTAATTCTAGGAAAGGAAGACAAAAGATACGGACCGGCACTGAGCATCAAT
GAATTGAGCAATCTTGCGAAAGGGGAGAAAGCTAATGTGTTGATAGGACAAGGAGACGTA
GTGTTGGTAATGAAACGGAAACGGGACTCTAGCATACTTACTGACAGCCAGACAGCGACC
AAAAGAATTCGGATGGCCATCAATTAGTGTTGAATTGTTTAAAAACGACC

#A/duck/Minnesota/1525/1981(H5N1)
AGCGAAAGCAGGTCAAATATATTCAATATGGAAAGAATAAAAGAACTAAGAGATCTAATG
TCACAATCCCGCACCCGCGAGATACTCACTAAAACCACTGTGGACCATATGGCCATAATC
AAAAAGTACACATCAGGAAGACAGGAAAAGAACCCCGCACTCAGGATGAAGTGGATGATG
GCAATGAAATATCCAATTACGGCAGATAAAAGGATAATGGAAATGATTCCTGAGAGGAAT
GAACAAGGACAAACCCTCTGGAGCAAAACAAATGACGCCGGCTCAGACCGAGTGATGGTA
TCACCTCTGGCTGTGACATGGTGGAATAGGAATGGGCCAACAACAAGTACAGTTCACTAT
CCAAAGGTATATAAAACTTATTTCGAAAAAGTCGAAAGGTTGAAACATGGGACCTTTGGC
CCTGTCCACTTTAGGAATCAAGTTAAGATAAGACGGAGAGTTGACACAAACCCTGGACAC
GCAGACCTTAGTGCCAAAGAGGCACAGGATGTAATCATGGAAGTTGTTTTCCCAAACGAG
GTGGGGGCCAGAATACTAACATCGGAATCACAACTGACAATAACAAAAGAGAAAAAGGAG
GAACTCCAAGATTGTAAAATTGCTCCCTTGATGGTAGCATACATGCTAGAAAGAGAATTG
GTCCGCAAAACAAGGTTCCTCCCAGTGGCTGGTGGGACAAGCAGTGTGTATATTGAGGTG
TTGCATTTGACCCAAGGAACATGCTGGGAGCAGATGTACACTCCAGGAGGGGAAGTGAGA
AATGATGATATTGACCAAAGCTTAATTATTGCTGCCAGAAACATAGTGAGAAGGGCAACA
GTATCAGCAGATCCACTAGCATCTCTATTGGAGATGTGCCACAGCACACAGATTGGTGGA
ATAAGAATGGTAGACATCCTGAGGCAGAATCCAACAGAGGAACAAGCCGTGGATATATGC
AAGGCAGCAATGGGCTTGAGGATTAGCTCATCTTTCAGCTTCGGTGGATTCACTTTTAAA
AGAACAAGTGGATCGTCAATCAAGAGAGAAGAAGAAGTGCTTACCGGCAACCTTCAAACA
CTGAAAATACGAGTGCACGAGGGATATGAAGAATTCACAATGGTTGGGAGAAGAGCAACA
GCTATCCTCAGAAAGGCAACCAGGAGATTGATTCAGCTAATAGTAAGTGGGAGAGACGAA
CAGTCAATTGCTGAAGCAATAATTGTGGCCATGGTATTTTCACAAGAGGATTGCATGATC
AAGGCAGTTCGAGGTGATCTGAACTTTGTCAATAGAGCAAACCAGCGGTTGAACCCCATG
CACCAACTCTTGAGGCACTTCCAAAAGGATGCAAAAGTGCTTTTCCAAAACTGGGGAATT
GAGCCCATCGACAATGTGATGGGAATGATCGGGATATTACCCGACATGACCCCAAGTGCT
GAGATGTCACTGAGGGGGATAAGAGTCAGCAAGATGGGAGTAGATGAATACTCCAGCACA
GAGAGGGTGGTGGTGAGCATCGACCGCTTTTTAAGGGTTCGGGATCAACGAGGGAATGTA
CTACTATCACCCGAGGAAGTCAGCGAGACACAAGGGACGGAGAAGCTAACAATAACTTAT
TCATCATCAATGATGTGGGAGATCAATGGTCCTGAGTCAGTGCTGGTCAATACTTACCAA
TGGATCATCAGAAACTGGGAAACTGTGAAGATTCAATGGTCACAGGATCCCACAATGTTA
TATAACAAGATGGAATTCGAGCCATTTCAATCCCTGGTCCCTAAGGCAGCCAGAGGTCAA
TACAGCGGATTCGTGAGAACACTGTTCCAGCAAATGCGGGATGTGCTTGGAACATTTGAC
ACTGTTCAGATAATAAAACTTCTCCCCTTTGCTGCTGCTCCACCGGAACAGAGTAGGATG
CAGTTCTCCTCCCTAACTGTGAATGTGAGAGGGTCAGGAATGAGGATACTAGTAAGAGGC
AATTCTCCAGTGTTCAATTACAACAAGGCCACAAAGAGGCTCACAGTCCTCGGAAAAGAT
GCAGGTGCATTAACCGAAGACCCAGATGAAGGCACAGCTGGAGTGGAGTCTGCTGTTCTG
AGAGGATTCCTCATTTTGGGCAAGGAAGACAAGAGATATGGCCCAGCATTAAGCATCAAT
GAACTGAGCAATCTTGCGAAGGGAGAGAAGGCTAATGTGCTAATTGGGCAAGGAGACGTG
GTGTTGGTAATGAAACGGAAACGGGACTCTAGCATACTTACTGACAGCCAGACAGCGACC
AAAAGAATTCGGATGGCCATCAATTAGTGTCGAATTGTTTAAAAACGACC

#A/mallard/Gurjev/244/1982(H14)
-----------------------------------------------AAGAGATTTGATG
TCGCAGTCTCGCACTCGCGAGATACTGACAAAAACCACTGTGGACCATATGGCCATAATC
AAGAAATACACATCAGGAAGACAGGAGAAGAATCCTGCTCTCAGGATGAAATGGATGATG
GCGATGAAATATCCGATTACAGCTGACAAAAGGATAATGGAAATGATCCCTGAAAGAAAT
GAGCAAGGTCAAACTCTCTGGAGCAAAACAAATGATGCTGGGTCAGACAGGGTGATGGTG
TCACCTCTGGCTGTGACGTGGTGGAACAGGAATGGGCCAACGACAAGTACAGTCCATTAT
CCAAAGGTATATAAAACCTATTTTGAAAAGGTTAAAAGGTTAAAACATGGGACCTTTGGT
CCTGTCCACTTCCGGAATCAAGTTAAAATACGTCGCAGGGTTGACATAAACCCGGGCCAT
GCAGATCTCAGTGCTAAAGAAGCACAAGATGTCATCATGGAGGTCGTTTTCCCAAACGAA
GTTGGGGCCAGGATATTGACATCAGAATCACAGTTGACGATAACAAAAGAAAAGAAGGAG
GAACTTCAGGACTGTAAGATTGCTCCTTTAATGGTGGCATACATGCTAGAAAGAGAACTG
GTTCGCAAGACCAGATTCCTACCAGTAGCTGGCGGGACAAGCAGCGTGTATATTGAGGTA
TTGCATTTGACTCAAGGAACCTGCTGGGAACAAATGTACACTCCAGGAGGGGAGGTGAGA
AATGATGATCTTGACCAGAGTTTAATCATTGCTGCTAGAAACATTGTTAGGAGAGCAACA
GTATCAGCAGACCCATTGGCTTCGCTCTTGGAGATGTGCCATAGTACACAAATCGGCGGG
ATAAGGATGGTAGACATCCTTAGACAGAACCCAACAGAAGAGCAAGCTGTGGATATATGC
AAGGCAGCAATGGGTCTAAGAATCAGCTCATCTTTCAGCTTTGGAGGTTTCACTTTCAAA
AGAACAAGTGGGTCATCTGTCAAAAGAGAGGAAGAAGTGCTTACGGGCAACCTCCAGACA
TTGAAAATAAGGGTACATGAAGGATATGAAGAATTCACAATGGTTGGGCGAAGAGCAACA
GCCATTCTAAGGAAAGCAACCAGAAGGCTGATCCAGTTGATAGTGAGTGGGAGAGATGAA
CAATCAATCGCTGAAGCGATCATTGTAGCAATGGTGTTCTCACAAGAAGATTGCATGATA
AAGGCAGTCCGAGGTGATTTGAATTTCGTGAACAGAGCGAACCAACGGCTGAATCCCATG
CACCAACTCCTGAGGCACTTCCAAAAGGATGCAAAAGTGTTGTTTCAAAACTGGGGAATT
GAACCCATCGACAATGTCATGGGGATGATTGGGATATTGCCTGACATGACCCCCAGCACG
GAAATGTCACTAAGAGGAGTGAGAGTCAGTAAAATGGGAGTGGATGAATATTCCAGTACT
GAGAGAGTGGTCGTGAGCATTGATCGTTTCTTAAGGGTCCGAGATCAGCGGGGAAACGTG
CTCCTGTCCCCTGAAGAGGTTAGTGAAACACAGGGAACGGAAAAGTTGACGATAACATAT
TCATCGTCCATGATGTGGGAGATCAACGGTCCAGAATCGGTGCTAGTTAACACATACCAA
TGGATCATTAGGAATTGGGAGACTGTGAAGATTCAATGGTCCCAAGACCCTACAATGCTA
TACAATAAGATGGAGTTTGAACCCTTTCAATCTTTGGTACCTAAGGCTGCCAGAGGCCAA
TATAGTGGGTTTGTGAGAACACTATTCCAGCAGATGCGTGATGTGTTGGGGACATTTGAC
ACTGTTCAAATAATAAAGCTACTACCATTTGCAGCAGCCCCACCGGAACAGAGTAGGATG
CAATTTTCTTCTCTAACTGTGAATGTGAGGGGCTCAGGAATGAGAATACTTGTGAGAGGC
AACTCCCCTGTGTTTAACTATAACAAGGCGACCAAGAGGCTTACAGTCCTCGGAAAGGAT
GCAGGTGCACTTACAGAAGACCCAGATGAGGGAACAGCAGGAGTGGAGTCTGCGGTATTG
AGAGGATTTCTAATTCTAGGCAAAGAAGACAAAAGATATGGACCAGCATTGAGCATCAAC
GAATTGAGCAATCTTGCAAAGGGGGAGAAGGCTAATGTGTTGATAGGGCAAGGAGACGTA
GTGTTGGTAATGAAACGGAAACGGGACTCTAGCATACTTACTGACAGCCAGACAGCGACC
AAAAGAATTCGGATGGCCATC-----------------------------

#A/turkey/MN/3689-1551/1982(H5N2)
------------TCAAATATATTCAATATGGAGAGAATAAAAGAACTAAGAGATCTAATG
TCACAGTCCCGCACTCGCGAGATACTCACCAAAACCACTGTGGACCATATGGCCATAATC
AAAAAATACACATCAGGAAGACAAGAGAAAAACCCCGCACTCAGAATGAAGTGGATGATG
GCAATGAAATATCCAGTTACGGCGGATAAGAGGATAATGGAGATGATTCCTGAGAGGAAT
GAACAAGGACAAACCCTCTGGAGCAAAACAAATGATGCCGGCTCAGACCGAGTGATGGTA
TCACCTTTGGCTGTGACATGGTGGAATAGGAATGGACCAACAACAAGTACAGTTCACTAC
CCAAAGGTCTATAAAACCTATTTCGAAAAGGTCGAAAGGTTAAAACATGGGACCTTTGGC
CCCGTCCACTTCAGGAATCAAGTTAAGATAAGACGGAGAGTTGACACAAACCCTGGCCAT
GCAGACCTCAGTGCCAAAGAGGCACAGGATGTAATCATGGAAGTTGTTTTCCCAAATGAA
GTGGGGGCCAGAATATTAACATCGGAATCACAGCTTACAATAACAAAAGAGAAAAAGGAA
GAACTCCAAGATTGTAAAATTGCCCCCTTGATGGTAGCATACATGCTAGAAAGAGAGTTA
GTCCGCAAAACGAGGTTCCTCCCAGTGGCTGGTGGAACAAGCAGTGTGTATATTGAGGTG
TTGCATTTGACCCAGGGAACATGCTGGGAGCAGATGTACACTCCAGGAGGGGAAGTGAGA
AACGATGATGTTGACCAAAGCTTAATTATCGCTGCCAGGAATATAGTAAGAAGGGCAACG
GTATCAGCAGACCCACTAGCGTCTCTATTGGAGATGTGCCACAGCACACAGATTGGTGGA
ATAAGGATGGTAGACATCCTTAGGCAGAATCCAACAGAGGAACAAGCCGTGGATATATGC
AAGGCGGCAATGGGCTTGAGGATTAGCTCATCTTTCAGCTTCGGTGGATTCACTTTTAAA
AGAACAAGTGGGTCGTCAGTCAAGCGAGAAGAAGAAGTGCTTACGGGCAACCTTCAAACA
CTGAAAATAAGAGTGCATGAGGGGTATGAAGAATTCACAATGGTTGGGAGAAGAGCAACA
GCTATTCTAAGAAAGGCAACCAGGAGATTGATTCAACTAATAGTAAGTGGGAGAGATGAA
CAGTCAATTGCTGAAGCAATAATTGTGGCCATGGTATTTTCACAAGAGGATTGCATGATC
AAGGCAATTCGGGGTGATCTGAACTTTGTCAATAGAGCAAACCAGCGACTAAACCCCATG
CATCAACTCTTGAGACATTTCCAAAAGGATGCAAAAGTGCTTTTCCAAAACTGGGGAATT
GAACCCATCGACAATGTGATGGGAATGATCGGAATAATGCCCGACATGACCCCAAGTACT
GAGATGTCACTGAGAGGGATAAGAGTCAGCAAAATGGGAGTAGATGAATACTCCAGCACG
GAGAGAGTGGTGGTGAGCATTGACCGTTTTTTAAGGGTTCGGGATCAACGGGGGAACGTA
CTATTGTCACCTGAAGAAGTCAGCGAGACACAAGGGACGGAAAAGTTGACAATAACTTAC
TCATCATCAATGATGTGGGAGATCAATGGTCCTGAGTCAGTGTTGGTCAATACTTACCAG
TGGATCATCAGAAACTGGGAGACTGTTAAAATTCAATGGTCACAGGATCCCACAATGCTG
TACAATAAGATGGAATTCGAGCCATTTCAGTCTCTGGTCCCTAAGGCAGCTAGAGGTCAA
TACAGCGGATTCGTGAGGACACTGTTCCAACAGATGCGGGATGTGCTTGGAACATTTGAC
ACTGTTCAGATAATAAAACTCCTCCCCTTTGCTGCTGCCCCACCAGAACAGAGTAGGATG
CAGTTCTCCTCCTTGACTGTGAATGTAAGAGGATCAGGAATGAGGATACTGGTAAGAGGC
AATTCTCCAGTGTTCAATTACAACAAGGCCACCAAGAGGCTTACAGTCCTCGGGAAAGAT
GCAGGTGCATTAACTGAAGACCCAGATGAAGGCACAGCTGGAGTGGAGTCTGCTGTTCTG
AGAGGATTCCTCATTTTAGGCAAAGAAGACAAGAGATATGGCCCAGCATTGAGCATCAAT
GAACTGAGCAATCTTGCAAAAGGAGAGAAGGCTAACGTGCTAATTGGGCAAGGAGACGTG
GTGTTGGTAATGAAACGGAAACGGGACTCTAGCATACTTACTGACAGCCAGACAGCGACC
AAAAGAATTCGGATGGCCATCAATTAGTGTCGAATTGTTTAAAAACGA--

#A/Baylor/11515/82(H1N1)
------------TCAATTATATTCAATATGGAAAGAATAAAAGAGCTAAGGAATCTGATG
TCGCAGTCTCGCACTCGCGAGATACTTACAAAAACCACCGTAGACCACATGGCCATAATC
AAGAAATACACATCAGGAAGACAGGAGAAAAACCCGTCACTTAGGATGAAATGGATGATG
GCGATGAAATATCCAATTACAGCAGACAAAAGGATAACGGAAATGATTCCTGAGAGAAAT
GAGCAAGGGCAAACATTATGGAGTAAAATGAATGATGCCGGATCAGACCGAGTTATGGTA
TCACCCCTGGCTGTGACATGGTGGAATAGAAATGGACCAGTGACAAGTACTGTTCACTAT
CCAAAAATCTACAAAACTTATTTTGAAAAAGTCGAAAGGTTAAAACATGGAACCTTTGGC
CCTGTCCACTTTAGAAACCAAGTCAAAATACGCCGAAGAGTCGACATAAATCCTGGCCAT
GCAGACCTCAGTGCCAAGGAGGCACAGGATGTAATTATGGAAGTTGTTTTCCCTAATGAA
GTGGGAGCCAGAATACTAACATCGGAATCGCAATTAACAATAACCAAAGAAAAGAAAGAA
GAACTCCAGAATTGCAAAATTTCCCCTTTGATGGTTGCATACATGTTAGAGAGAGAACTT
GTCCGCAAAACGAGATTTCTCCCAGTTGCTGGTGGAACAAGCAGTGTGTACATTGAAGTG
TTGCATTTAACACAGGGAACATGCTGGGAACAGATGTACACTCCAGGTGGAGAAGTGAGG
AATGATGATGTTGATCAAAGCCTAATTATTGCTGCTAGGAACATAGTGAGGAGAGCTGCA
GTATCAGCAGATCCACTAGCATCTTTATTGGAAATGTGCCACAGCACACAGATTGGTGGA
ACAAGGATGGTGGACATTCTTAGGCAAAATCCAACAGAGGAGCAAGCTGTGGATATATGC
AAAGCAGCAATGGGACTGAGAATCAGCTCATCTTTCAGTTTTGGCGGGTTCACATTTAAG
AGAACAAGCGGTTCATCAGTCAAGAGAGAGGAAGAAGTGCTTACGGGCAATCTGCAAACA
TTGAAGCTAAAGGTGCATGAGGGATGTGAAGAGTTCACAATGGTTGGGAAAAGGGCAACA
GCTATACTCAGAAAAGCAACCAGGAGATTGATTCAACTGATAGTGAGTGGAAGAGACGAA
CAATCGATAGTCGAAGCAATAGTTGTGGCCATGGTATTCTCACAAGAAGATTGTATGATA
AAAGCAGTTAGAGGTGATCTGAATTTCGTCAATAGAGCGAATCAGCGATTGAATCCCATG
CATCAACTTTTGAGACATTTTCAGAAGGATGCTAAAGTGCTCTTCCAAAATTGGGGAATT
GAACCTATCGACAATGTGATGGGAATGATTGGGATATTACCCGACATGACTCCAAGCACT
GAGATGTCAATGAGAGGAGTGAGAGTCAGCAAAATGGGTGTAGATGAATACTCCAACGCG
GAAAGGGTAGTGGTGAGCATTGACCGTTTTTTGAGAGTCCGGGACCAAAGAGGAAATGTA
CTACTGTCTCCAGAAGAGGTCAGTGAAACACAGGGAACAGAGAAACTGACAATAACTTAC
TCTTCGTCAATGATGTGGGAGATAAATGGCCCTGAGTCAGTGTTGGTCAATACCTATCAG
TGGATCATCAGAAACTGGGAGACTGTTAAAATTCAGTGGTCTCAGAACCCTACAATGTTA
TACAATAAAATGGAATTTGAGCCATTTCAGTCTCTAGTTCCTAAGGCCATTAGAGGCCAA
TACAGTGGGTTTGTTAGAACTCTGTTCCAACAAATGAGGGATGTGCTTGGGACTTTTGAC
ACCACCCAGATAATAAAACTTCTTCCCTTTGCAGCCGCTCCACCAAAACAAAGTAGAATG
CAATTCTCTTCATTGACTGTGAATGTGAGGGGATCAGGAATGAGAATACTTGTAAGGGGT
AATTCTCCAGTATTCAATTACAACAGGACCACTAAGAGACTCACAGTTCTCGGGAAGGAT
GCTGGCACTTTAACTGAAGACCCAGATGAAGGCACAGCTGGAGTGGAATCCGCTGTTCTG
AGGGGATTCCTCATTCTGGGCAAAGAAGATAGGAGATATGGGCCAGCATTAAGCATCAAT
GAACTGAGCAACCTTGCGAAAGGGGAAAAAGCTAATGTGTTAATTGGACAGGGGGACGTA
GTGTTGGTAATGAAACGAAAACGGGACTCTAGCATACTTACTGACAGCCAGACAGCGACC
AAAAGAATTCGGATGGCCATCAATTAGTGTCGAATAATTTAAAAACGACC

#A/wood_duck/New_York/60/1982(H6N8)
AGCGAAAGCAGGTCAAATATATTCAATATGGAGAGAATAAAAGAACTAAGAGATCTAATG
TCACAGTCTCGCACCCGCGAGATACTCACAAAAACCACTGTGGACCATATGGCCATAATC
AAAAAGTACACATCAGGGAGACAAGAAAAGAACCCCGCACTCAGAATGAAGTGGATGATG
GCAATGAAATATCCAATCACGGCAGACAAGAGGATAATGGAAATGATTCCCGAGAGGAAT
GAACAAGGGCAGACCCTATGGAGCAAAACAAACGACGCCGGCTCAGATCGAGTAATGGTA
TCACCTCTAGCCGTGACATGGTGGAATAGAAATGGGCCAGCAACAAGCACAGTTCACTAT
CCGAAAGTTTACAAAACTTATTTTGAAAAGGTTGAAAGATTAAGACATGGGACCTTTGGC
CCCGTCCATTTTAGGAATCAAGTTAAGATAAGAAGGAGAGTTGACATAAACCCTGGCCAT
GCAGACCTCAGTGCTAAGGAGGCACAAGACGTCATTATGGAGGTTGTTTTCCCAAATGAA
GTGGGAGCCCGAATACTAACGTCAGAATCACAACTGACAATAACCAAAGAGAAAAAAGAG
GAACTCCAAGATTGTAAAATTGCCCCTTTAATGGTAGCATATATGCTAGAAAGAGAGCTG
GTCCGCAAAACGAGATTCCTCCCAGTGGCTGGCGGAACAAGCAGTGTGTATATTGAAGTA
TTGCATTTAACCCAGGGAACATGCTGGGAGCAGATGTACACTCCAGGAGGGGAAGTGAGA
AATGATGATGTTGACCAAAGTTTAATTATTGCTGCTAGGAATATAGTAAGAAGAGCAACA
GTGTCAGCGGACCCATTAGCATCTCTGTTGGAGATGTGCCACAGTACACAGATTGGTGGA
ATAAGGATGGTAGACATCCTTAGACAGAATCCGACAGAAGAACAAGCCGTAGATATATGC
AAGGCAGCAATGGGCTTGAGAATTAGCTCATCTTTCAGCTTTGGTGGATTCACTTTCAAA
AGAACAAGTGGATCGTCAGTCAAAAAAGAAGAAGAAGTGCTTACGGGCAACCTTCAAACA
TTGAAAATAAGAGTGCATGAGGGATATGAAGAATTTACAATGGTYGGGAGAAGAGCAACA
GCYATTCTCAGAAAGGCAACCAGGAGGTTGATTCAATTGATAGTAAGTGGAAGAGACGAA
CAGTCAATTGCTGAAGCAATAATTGTAGCCATGGTATTCTCGCAAGAGGATTGCATGATA
AAGGCAGTCCGAGGTGATCTGAATTTTATTAATAGAGCAAACCAGCGACTGAACCCCATG
CATCAACTTTTGAGACATTTTCAAAAGGATGCAAAAGTGCTTTTCCAAAACTGGGGAATT
GAATCCATCGACAATGTGATGGGAATGATTGGGATATTGCCTGACATGACTCCAAGTACA
GAGATGTCACTGAGAGGAGTAAGAGTCAGCAAAATGGGAGTAGATGAATACTCCAGCACA
GAGAGGGTTGTGGTGAGCATTGACCGCTTTTTAAGAGTTCGAGACCAACGAGGAAATGTG
CTATTGTCCCCTGAAGAAGTCAGTGAAACGCARGGAACGGAAAAGCTAACAATAACTTAT
TCATCGTCAATGATGTGGGAGATCAATGGGCCTGAATCAGTGTTGGTCAATACTTACCAG
TGGATCATCAGAAACTGGGAGACTGTGAAAATCCAATGGTCACAGGATCCCACAATGTTA
TATAACAAAATAGAATTCGAGCCATTTCAGTCTCTGATTCCTAAGGCAGCCAGAGGCCAA
TACAGCGGGTTCGTAAGGACCCTGTTTCAGCAGATGCGTGATGTACTTGGAACATTTGAC
AATGTACAGATAATAAAGCTTCTCCCTTTTGCTGCTGCTCCACCGGAACAGAGCAGGATG
CAATTCTCTTCCTTGACTGTGAATGTAAGAGGATCAGGGATGAGAATACTCGTGAGAGGT
AATTCTCCAGTATTCAATTACAACAAGGCCACTAAGAGGCTTACAGTCCTCGGAAAAGAT
GCAGGTGCACTGACTGAAGATCCAGATGAAGGCACAGCTGGAGTGGAGTCCGCTGTTCTG
AGAGGGTTTCTCATCTTGGGCAAAGAAGACAAGAGGTATGGTCCAGCATTAAGCATCAAT
GAACTGAGCAATCTTGCAAAAGGGGAGAAGGCTAATGTGCTAATTGGGCAAGGAGACGTA
GTGTTGGTAATGAAACGGAAACGGGACTCTAGCATACTTACTGACAGCCAGACAGCGACC
AAAAGAATTCGGATGGCCATCAATTAGTGTCGAATTGTTTAAAAACGACC

#A/A_shelduck/Western_Austral...
AGCGAAAGCAGGTCAAATATATTCAATATGGAGAGAATAAAAGAACTAAGAGATTTAATG
TCGCAGTCTCGCACTCGCGAGATACTGACAAAAACCACTGTGGACCATATGGCCATAATC
AAGAAATACACATCAGGACGACAGGAAAAGAACCCTGCCCTCAGGATGAAATGGATGATG
GCAATGAAATACCCAATAACGGCAGACAAGAGGATAATGGAGATGATTCCTGAAAGAAAT
GAACAAGGGCAAACACTCTGGAGTAAAACAAATGATGCAGGGTCAGACAGGGTGATGGTG
TCACCTCTAGCCGTAACATGGTGGAACAGGAATGGACCGACAACAAGTACAGTCCATTAC
CCAAAGGTCTACAAAACTTATTTTGAAAAGGTTGAAAGGTTAAAGCATGGAACCTTTGGT
CCTGTCCACTTCCGAAATCAAGTCAAAATACGTCGCAGGGTTGACATAAACCCAGGCCAC
GCAGATCTGAGTGCTAAAGAAGCACAAGATGTCATCATGGAGGTCGTTTTCCCAAATGAA
GTGGGAGCCAGAATATTAACGTCAGAGTCACAATTGACAATAACAAAAGAAAAGAAAGAG
GAACTCCAGAATTGTAAGATTGCTCCCCTAATGGTGGCATACATGTTGGAAAGAGAACTG
GTACGCAAGACCAGATTCCTCCCGGTGGCTGGTGGAACAAGCAGTGTGTACATCGAAGTA
TTGCATCTAACCCAAGGAACCTGCTGGGAACAGATGTATACTCCAGGTGGAGAAGTAAGA
AATGATGATGTTGACCAGAGTCTAATCATTGCTGCAAGAAACATTGTCAGGAGGGCAACA
GTATCAGCAGATCCACTAGCATCACTATTAGAAATGTGCCATAGCACTCAAATTGGCGGC
ATAAGGATGGTAGACATCCTTAGGCAAAACCCAACTGAGGAGCAAGCCGTGGATATATGC
AAGGCAGCAATGGGCCTGAGAATAAGCTCTTCCTTCAGCTTTGGAGGCTTCACTTTCAAA
AGAACAAGTGGATCATCTGTCAAGAGGGAAGAGGAAGTGCTCACAGGCAACCTCCAAACA
TTGAAAATAAGAGTACATGAAGGATATGAGGAATTCACCATGGTTGGGCGAAGAGCAACA
GCTATCCTAAGGAAAGCGACCAGAAGGCTGATTCAGCTAATAGTAAGTGGAAAAGATGAG
CAGTCAATCGCTGAAGCGATCATTGTAGCAATGGTATTCTCACAAGAGGATTGCATGATA
AAAGCAGTCCGAGGTGATCTGAATTTCGTAAACAGAGCGAACCAACGATTGAACCCCATG
CATCAACTATTGAGGCATTTCCAAAAGGATGCAAAGGTGCTGTTTCAAAACTGGGGGATT
GAACCCATTGACAATGTCATGGGTATGATTGGAATATTGCCTGACATGACTCCAAGCACA
GAGATGTCACTAAGAGGAGTGAGAGTCAGCAAGATGGGAGTGGATGAATATTCCAGCACT
GAGAGAGTAGTTGTGAGTATTGACCGCTTTTTAAGGGTTCGAGATCAGCGGGGAAATATA
CTCTTATCTCCTGAAGAGGTTAGTGAAACGCAGGGAACAGAGAAATTGACAATCACATAT
TCATCATCAATGATGTGGGAAATTAATGGTCCTGAGTCAGTGCTGGTTAACACCTATCAA
TGGATTATCAGAAATTGGGAGACTGTGAAGATCCAATGGTCCCAAGACCCTACAATGTTA
TACAATAAGATGGAATTCGAACCATTTCAATCTTTGGTACCTAAAGCTGCCAGAGGCCAA
TACAGTGGGTTCGTGAGAACGCTGTTCCAGCAAATGCGTGATGTGCTGGGGACATTTGAC
ACCATCCAGATAATAAAGCTGCTACCATTTGCAGCAGCCCCACCGGAACAGAGTAGGATG
CAGTTCTCTTCTCTAACTGTGAATGTAAGAGGCTCAGGTATGAGAATACTCGTGAGAGGT
AACTCTCCTGTGTTTAACTACAATAAGGCAACCAAAAGGCTTACGGTCCTCGGGAAGGAT
GCAGGCGCACTAACTGAAGACCCAGATGAGGGAACAGCTGGAGTAGAATCTGCGGTATTG
AGAGGATTTCTGATTCTAGGCAAAGAAGACAAAAGGTATGGACCAGCACTGAGCATCAAC
GAACTGAGCAATCTTGCGAAAGGGGAAAAGGCTAATGTACTGATAGGGCAAGGAGACGTA
GTGTTGGTAATGAAACGGAAACGGGACTCTAGCATACTTACTGACAGCCAGACAGCGACC
AAAAGAATTCGGATGGCCATCAATTAGTGTCGAATTGTTTAAAAACGACC

#A/turkey/Ireland/1378/1983(H5N8)
AGCGAAAGCAGGTCAAATATATTCAATATGGAGAGAATAAAAGAACTAAGAGATTTGATG
TCTCAGTCTCGCACTCGCGAGATACTGACAAAAACCACTGTAGACCACATGGCCATAATC
AAGAAATACACATCGGGAAGACAGGAGAAGAACCCTGCTCTCAGAATGAAGTGGATGATG
GCAATGAAATACCCGATCACAGCGGACAGAAGAATAATGGAGATGATTCCTGAAAGAAAT
GAGCAAGGTCAAATTCTTTGGAGCAAGACAAACGACGCTGGATCGGACAGAGTTATGGTG
TCGCCTCTAGCTGTGACGTGGTGGAACAGGAATGGACCTACGACAAGTACAATTCATTAC
CCAAAGGTCTACAAAACCTATTTTGAGAAGGTTGGAAGGTTGAAACATGGGACCTTCGGC
CCCGTTCACTTCAGAAACCAAGTTAAAATACGCCGCCGGGTTGACATAAACCCGGGCCAT
GCAGATCTCAGTGCTAAAGAAGCACAAGATGTCATCATGGAAGTTGTTTTTCCCAATGAA
GTGGGAGCCAGGATATTGACATCAGAATCACAATTGACAATAACAAAAGAAAAGAAGGAG
GAGCTCCAGGACTGTAAAATAGCTCCTTTAATGGTGGCATACATGTTGGAAAGGGAGCTG
GTTCGCAAGACAAGATTCCTACCAGTAGCTGGTGGGACAAGCAGTGTGTATATCGAAGTA
TTGCATTTGACTCAAGGGACCTGTTGGGAACAAATGTACACCCCAGGAGGAGAGGTGAGA
AATGATGATGTTGATCAGAGTTTGATTATTGCTGCTAGAAACATTGTTAGGAGAGCAACA
GTGTCAGCAGACCCGCTGGCATCACTATTAGAGATGTGCCATAGCACACAGATTGGTGGA
CTAAGGATGGTAGACATCCTTAGACAGAACCCAACAGAAGAGCAAGCTGTGGACATATGC
AAGGCAGCAATGGGTTTGAGAATCAGCTCATCCTTCAGCTTTGGAGGTTTCACTTTCAAA
AGGACAAGTGGGTCATCTGTCAAAAGAGAAGAAGAAATGCTTACAGGCAACCTCCAAACA
TTGAAAATAAGGGTACATGAAGGGTATGAGGAATTCACGATGGTTGGACGAAGAGCAACA
GCCATCTTAAGGAAAGCAACCAGAAGGCTTATTCAACTTATAGTGAGTGGGAGAGATGAG
CAATCAATCGCTGAAGCAATCATTGTAGCAATGGTGTTCTCACAAGAGGACTGTATGATA
AAAGCAGTTCGAGGTGATCTGAACTTCGTAAACAGAGCGAACCAGCGACTAAATCCCATG
CATCAACTTCTGAGGCACTTCCAAAAGGATGCAAAAATACTGTTTCAAAACTGGGGTGTT
GAACCCATTGATAATGTTATGGGAATGATCGGAATATTGCCTGACATGACTCCCAGCACG
GAGATGTCACTTAGAGGAGTGAGGGTCAGTAAGACGGGTGTGGATGAATATTCTAGCACT
GAGAGGATAGTAGTGAGCATTGATCGCTTCTTAAGGGTCCGAGACCAGCGGGGAAATGTG
CTCTTATCTCCTGAGGAAGTTAGTGAAACACAGGGAACAGAAAAGCTGACGATAACATAT
TCATCATCAATGATGTGGGAGATCAATGGCCCGGAATCGGTATTAGTTAACACCTATCAA
TGGATCATTAGAAATTGGGAGACTGTGAAGATCCAATGGTCCCAAAATCCTACGATGCTA
TACAATAAGATGGAGTTTGAGCCATTTCAGTCCTTGGTGCCTAAGGCCGCCAGAGGTCAA
TATAGTGGATTTGTGAGGGCACTATTCCAACAGATGCGTGATGTGTTGGGGACATTTGAT
ACTGTTCAAATAATAAAGTTACTACCATTTGCAGCGGCCCCACCGGAGCAGAGTAGGATG
CAGTTTTCTTCTTTAACTGTGAATGTGAGAGGATCAGGAATGAGAATAATTGTGAGAGGC
AACTCCCCTGTATTCAATTATAATAAGGCAACCAAGAGGCTTACAGTTCTCGGAAAGGAT
GCAGGTGCACTGACAGAAGATCCAGATGAGGGGACAGCAGGAGTGGAATCTGCAGTACTT
AGAGGGTTTCTAATTCTAGGTAAAGAAGACAAGAGATATGGACCAGCACTAAGCATCAAC
GAATTGAGCAATCTTGCGAAGGGGGAGAAAGCTAATGTGTTGATAGGGCAAGGAGACGTG
GTGTTGGTGATGAAACGGAAACGGGACTCTAGCATACTTACTGACAGCCAGACAGCGACC
AAAAGAATTCGGATGGCCATCAATTAGTGTCGAATTGTTTAAAAACGACC

#A/equine/New_York/1/1983(H3N8)
-----------------------CAATATGGAGAGAATAAAAGAACTGAGAGACCTAATG
TCACAGTCCCGCACCCGCGAGATACTCACAAAAACTACTGTGGACCATATGGCCATAATC
AAGAAATACACATCAGGAAGACAAGAGAAGAACCCCGCACTTAGGATGAAGTGGATGATG
GCAATGAAATATCCAATTACAGCAGATAAGAGGATAATGGAAATGATTCCTGAGAGGAAT
GAACAAGGGCAAACCCTCTGGAGCAAAACAAACGATGCTGGCTCAGACCGCGTAATGGTA
TCACCTCTGGCTGTGACATGGTGGAATAGGAATGGACCAACAACGAGTACAATTCATTAT
CCAAAAGTCTACAAAACTTATTTTGAAAAAGTTGAAAGGTTAAAACACGGAACCTTTGGC
CCCGTCCATTTTAGGAATCAAGTCAAGATAAGACGGAGGGTTGACATAAACCCTGGTCAC
GCAGACCTCAGTGCCAAAGAAGCACAAGATGTAATCATGGAAGTTGTTTTCCCAAATGAA
GTGGGAGCCAGAATACTAACATCGGAATCACAACTAACAATAACCAAAGAGAAAAAAGAA
GAACTTCAGGACTGCAAAATTGCCCCTTTGATGGTAGCATACATGCTAGAAAGAGAGTTG
GTCCGAAAAACAAGGTTCCTCCCAGTGGCTGGTGGAACAAGCAGTGTGTACATTGAGGTG
TTGCATCTGACCCAGGGAACGTGCTGGGAACAAATGTACACCCCAGGAGGAGAAGTTAGA
AACGATGACGTTGACCAAAGCTTAATTATTGCTGCCCGGAACATAGTGAGAAGAGCGACA
GTATCAGCAGATCCACTAGCATCCCTGCTGGAGATGTGCCACAGTACACAGATTGGTGGA
ATAAGGATGGTGGACATCCTTAAGCAGAATCCAACAGAGGAACAAGCTGTGGATATATGC
AAAGCAGCAATGGGGTTGAGAATTAGCTCATCATTCAGCTTTGGTGGGTTCACCTTTAAG
AGAACGAGTGGATCATCAGTCAAGAGAGAAGAAGAAGTGCTTACGGGCAACCTTCAAACA
TTGAAAATAAGAGTGCATGAGGGGTATGAAGAATTCACAATGGTCGGAAGAAGAGCAACA
GCCATTCTCAGAAAGGCAACCAGAAGATTGATCCAATTGATAGTAAGTGGGAGAGATGAA
CAGTCAATTGCTGAAGCAATAATTGTAGCCATGGTGTTTTCACAAGAAGATTGCATGATA
AAAGCAGTTCGAGGCGATCTGAACTTCGTTAATAGAGCAAATCAGCGCTTGAACCCCATG
CATCAACTCTTGAGGCATTTCCAAAAGGATGCAAAAGTGCTTTTCCAGAATTGGGGGATT
GAACCCATCGACAATGTGATGGGAATGATTGGAATATTGCCCGACATGACCCCAAGTACC
GAGATGTCATTGAGAGGAGTGAGAGTCAGCAAAATGGGAGTAGATGAGTACTCCAGCACT
GAGAGAGTGGTGGTGAGCATTGACCGTTTTTTAAGAGTTCGGGATCAAAGGGGAAACGTA
CTACTGTCCCCTGAAGAGGTCAGTGAAACACAAGGAACGGAAAAGCTGACAATAATTTAT
TCATCATCAATGATGTGGGAGATTAATGGTCCTGAGTCAGTGTTGGTCAATACTTATCAA
TGGATCATCAGAAACTGGGAAATTGTGAAAATTCAATGGTCACAGGATCCCACAATGTTA
TACAATAAGATGGAATTTGAGCCATTCCAGTCCCTGGTCCCTAGGGCCACCAGAGGCCAA
TACAGCGGTTTCGTAAGGACCCTGTTTCAGCAAATGCGAGATGTACTTGGAACATTTGAC
ACTGCTCAAATAATAAAACTCCTCCCTTTCGCCGCTGCTCCTCCGGAACAGAGTAGGATG
CAGTTCTCTTCTTTGACTGTTAATGTGAGAGGATCGGGAATGAGGATACTTGTAAGAGGC
AATTCCCCAGTATTCAACTACAACAAAGCCACCAAGAGGCTCACAGTCCTCGGAAAGGAT
GCAGGTGCACTTACTGAAGACCCAGATGAAGGCACGGCTGGAGTAGAATCTGCTGTCCTG
AGAGGGTTTCTCATCTTGGGTAAAGAAAACAAGAGATATGGCCCAGCACTAAGCATCAAT
GAACTGAGCAAACTTACAAAAGGGGAGAAAGCTAATGTGCTAATTGGGCAAGGGGACGTG
GTGTTGGTAATGAAACGGAAACGGGACTCTAGCATACTTACTGACAGTCAGACAGCGACC
AAAAGGATTCGGATGGCCATCAATTAGTGTCGAATTGTTTAA--------

#A/Memphis/40/1983(H1N1)
------------------------AATATGGAAAGAATAAAAGAGCTAAGGAATATGATG
TCGCAGTCCCGCACTCGCGAGATACTTACAAAAACCACCGTAGACCACATGGCCATAATC
AAGAAATACACATCAGGAAGACAGGAGAAAAACCCGTCACTTAGGATGAAATGGATGATG
GCGATGAAATATCCAATTACAGCAGACAAAAGGATAACGGAAATGATTCCTGAGAGAAAT
GAGCAAGGGCAAACATTATGGAGTAAAATGAATGATGCCGGATCAGACCGAGTGATGATA
TCACCCCTGGCTGTGACATGGTGGAATAGAAATGGACCAGTGGCAAGTACTGTTCACTAT
CCAAAAATCTACAAAACTTATTTTGAAAAAGTCGAAAGGTTAAAACATGGAACCTTTGGC
CCTGTCCACTTTAGAAACCAAGTCAAAATACGCCGAAGAGTCGACATAAATCCTGGCCAT
GCAGACCTCAGTGCCAAGGAAGCACAGGATGTAATTATGGAAGTTGTTTTCCCTAATGAA
GTGGGAGCCAGAATACTAACATCAGAATCGCAATTAACGATAACCAAAGAGAAGAAAGAA
GAACTCCAGAATTGCAAAATTTCCCCTTTGATGGTTGCATACATGTTAGAGAGAGAACTT
GTCCGCAAAACGAGATTTCTCCCAGTTGCTGGTGGAACAAGCAGTGTGTACATTGAAGTT
TTGCACTTAACACAGGGAACATGCTGGGAACAGATGTACACTCCAGGTGGAGAAGTGAGG
AATGATGATGTTGATCAAAGCTTAATTATTGCTGCTAGGAACATAGTGAGAAGAGCTGCA
GTATCAGCAGATCCACTAGCATCTTTATTGGAAATGTGCCACAGCACACAGATTGGTGGA
ACAAGGATGGTGGACATTCTTAGGCAAAATCCAACAGAAGAGCAAGCTGTGGATATATGC
AAGGCAGCAATGGGACTGAGAATCAGCTCATCCTTCAGTTTTGGCGGGTTCACATTTAAG
AGAACAAGCGGATCATCAGTCAAGAGAGAGGAAGAAGTGCTTACGGGCAATCTGCAAACA
TTGAAGCTAAAGGTGCATGAGGGGTTTGAAGAGTTCACAATGGTTGGGAAAAGGGCAACA
GCTATACTCAGAAAAGCAACCAGGAGATTGATTCAACTGATAGTGAGTGGAAGAGACGAA
CAATCGATAGTCGAAGCAATAGTTGTGGCCATGGTATTCTCACAAGAAGATTGTATGATA
AAAGCAGTTAGAGGTGATCTGAATTTCGTCAATAGAGCGAATCAGCGGTTGAATCCCATG
CATCAACTTTTGAGACATTTTCAGAAAGATGCTAAAGTGCTTTTCCAAAATTGGGGAATT
GAACCTATCGACAATGTGATGGGAATGATTGGGATATTACCCGACATGACTCCAAGCACC
GAGATGTCAATGAGAGGAGTGAGAGTCAGCAAAATGGGTGTAGATGAATACTCCAATGCG
GAAAGAGTAGTGGTGAGCATTGACCGTTTTTTGAGAGTCCGGGACCAAAGAGGAAATGTA
CTACTGTCTCCAGAGGAGGTCAGTGAAACACAGGGAACAGAGAAACTTACAATAACTTAC
TCTTCGTCAATGATGTGGGAGATTAATGGCCCTGAGTCAGTGTTGGTCAATACCTATCAG
TGGATCATCAGAAACTGGGAGACTGTTAAAATTCAGTGGTCTCAGAACCCTACAATGCTA
TACAATAAAATGGAATTTGAACCATTTCAGTCTCTAGTTCCTAAGGCCATTAGAGGCCAA
TACAGTGGGTTTGTTAGAACTCTGTTCCAACAAATGAGGGATGTGCTTGGGACTTTTGAC
ACCACCCAGATAATAAAACTTCTTCCCTTTGCAGCCGCTCCACCAAAGCAAAGTAGAATG
CAATTCTCCTCATTGACTGTGAATGTGAGGGGATCAGGAATGAGAATACTTGTGAGGGGT
AATTCTCCAGTATTCAATTACAACAAGACCACTAAGAGACTCACAGTTCTCGGAAAGGAT
GCTGGCACTTTAACTGAAGACCCGGATGAAGGCACAGCTGGAGTGGAATCCGCTGTTCTA
AGGGGATTCCTCATTCTGGGCAAAGAAGATAGGAGATATGGGCCAGCATTAAGCATCAAT
GAACTGAGTAACCTTGCGAAAGGGGAAAAAGCTAATGTGCTAATTGGACAAGGGGACGTA
GTGTTGGTAATGAAACGAAAACGGGACTCCAGCATACTTACTGACAGCCAGACAGCGACC
AAAAGAATTCGGATGGCCATCAATTAGTGTCGAATAA-------------

#A/duck/AUS/341/1983(H15N8)
AGCGAAAGCAGGTCAAATATATTCAATATGGAGAGAATAAAAGAACTAAGAGATTTAATG
TCACAGTCTCGCACCCGCGAGATACTAACAAAAACCACTGTGGACCATATGGCCATAATT
AAGAAATACACATCAGGACGACAGGAAAAGAACCCTGCTCTCAGGATGAAATGGATGATG
GCAATGAAATACCCAATAACGGCAGACAAGAGGATAATGGAGATGATTCCTGAAAGAAAT
GAACAAGGGCAAGCACTCTGGAGCAAAACAAATGATGCAGGGTCAGACAGGGTGATGGTG
TCACCTCTAGCCGTAACATGGTGGAACAGGAATGGACCAACAACAAGTACAGTCCATTAT
CCGAAGGTCTACAAGACTTATTTTGAAAAGGTTGAGAGGTTAAAGCATGGAACCTTTGGT
CCTGTCCACTTCCGAAACCAAGTTAAAATACGTCGCAGGGTTGACATAAACCCAGGACAC
GCAGATCTGAGTGCTAAAGAAGCACAAGATGTGATCATGGAGGTCGTTTTCCCAAATGAA
GTGGGAGCCAGAATATTAACGTCAGAGTCACAATTGACAATAACAAAAGAAAAGAAAGAG
GAACTCCAGGACTGTAAGATTGCTCCCCTAATGGTGGCATACATGCTGGAAAGAGAACTG
GTACGCAAGACCAGATTCCTCCCGGTGGCTGGTGGAACAAGCAGTGTGTATGTAGAGGTA
TTACATCTAACCCAAGGAACCTGCTGGGAGCAGATGTATACTCCAGGTGGGGAAGTAAGA
AATGATGATGTTGATCAGAGTCTAATCATCGCTGCAAGGAACATTGTAAGGAGAGCAACA
GTATCAGCAGATCCACTAGCATCACTATTGGAGATGTGCCATAGCACTCAAATTGGTGGC
ATGAGGATGGTAGATATCCTTAGGCAAAACCCAACTGAGGAGCAAGCTGTGGATATATGC
AAAGCAGCAATGGGCCTGAGAATCAGCTCCTCCTTTAGCTTTGGAGGCTTCACTTTCAAA
AGAACAAGTGGATCATCTGTCAAGAGAGAGGAAGAATTACTCACAGGCAACCTCCAGACA
TTGAAAATAAGAGTACATGAAGGATATGAGGAATTCACCATGGTTGGGAGAAGAGCAACA
GCTATCCTAAGGAAAGCGACCAGAAGGCTGATTCAGCTAATAGTAAGTGGAAGAGATGAA
CAGTCAATCGCTGAAGCGATTATAGTGGCAATGGTATTCTCACAAGAGGATTGTATGATA
AAATCAGTCCGAGGTGATCTGAATTTCGTAAACAGGGCGAACCAACGATTGAACCCCATG
CATCAACTCTTGAGGCATTTCCAAAAGGATGCAAAAGTACTGTTTCAAAACTGGGGAATA
GAACCCATTGACAATGTCATGGGTATGATTGGAATATTGCCTGACATGACTCCAAGCACA
GAGATGTCACTGAGAGGAGTGAGAGTCAGCAAGATGGGGGTAGATGAATATTCCAGCACT
GAGAGGGTAGTTGTGAGTATTGACCGCTTTTTGAGGGTTCGAGATCAACGGGGAAATATA
CTTTTATCTCCTGAGGAGGTTAGTGAAACACAGGGAACAGAGAAATTAACAATCACATAT
TCATCATCAATGATGTGGGAAATCAATGGTCCTGAATCAGTGCTGGTTAACACCTATCAA
TGGATCATCAGAAATTGGGAGGCTGTGAAGATCCAATGGTCCCAAGACCCTACAATGTTA
TACAATAAGATGGAATTTGAACCATTTCAATCTTTGGTACCTAAAGCTGCCAGAGGCCAA
TACAGTGGATTCGTGAGGACTCTATTCCAGCAAATGCGCGATGTGCTGGGGACATTTGAC
ACCGTCCAGATAATAAAGCTGCTACCATTTGCAGCAGCCCCACCGGAGCAGAGCAGGATG
CAGTTCTCTTCTCTGACTGTGAATGTAAGAGGCTCTGGGATGAGAATACTCGTGAGAGGT
AACTCTCCTGTGTTTAACTACAATAAGGCAACCAAAAGGCTTACGATCCTCGGGAAGGAT
GCAGGCGCACTAACTGAAGACCCAGATGAGGGAACAGCTGGGGTAGAATCTGCAGTATTG
AGAGGATTTTTGATTCTAGGCAAAGAAGACAAAAGATATGGGCCGGCACTGAGCATCAAC
GAGCTGAGCAATCTTGCGAAAGGGGAAAAGGCTAACGTATTGATAGGGCAAGGAGACGTA
GTGTTGGTAATGAAACGGAAACGGGACTCTAGCATACTTACTGACAGCCAGACAGCGACC
AAAAGAATTCGGATGGCCATCAATTAGTGTCGAATTGTTTAAAAACGACC

#A/mallard_duck/ALB/506/1983(H9N1)
AGCGAAAGCAGGTCAAATATATTCAATATGGAGAGAATAAAAGAACTAAGAGATCTAATG
TCACAGTCCCGCACCCGCGAGATACTCACCAAAACCACTGTGGACCATATGGCCATAATC
AAAAAATACACATCAGGAAGACAAGAGAAGAATCCTGCACTCAGAATGAAGTGGATGATG
GCAATGAAATACCCAATTACGGCAGATAAAAGGATAATGGAAATGATTCCTGAGAGAAAT
GAACAAGGACAAACCCTCTGGAGCAAAACAAATGATGCCGGCTCAGACCGAGTGATGGTA
TCACCTCTGGCCGTGACATGGTGGAATAGGAATGGACCAACAACAAGTACAGTTCACTAT
CCAAAGGTCTATAAAACTTATTTCGAAAAAGTCGAAAGGTTAAAACATGGGACCTTTGGC
CCCGTTCACTTCAGGAATCAAGTTAAGATAAGACGGAGGGTTGACATAAACCCTGGCCAC
GCTGACCTCAGTGCCAAAGAGGCGCAGGATGTAATCATGGAAGTTGTTTTCCCAAATGAA
GTGGGAGCCAGAATACTAACATCAGAATCACAACTGACAATAACAAAAGAGAAAAAGGAA
GAACTCCAGGATTGTAAAATTGCCCCCTTGATGGTAGCATACATGCTAGAAAGAGAGTTA
GTCCGCAAAACGAGGTTCCTCCCAGTGGCTGGTGGGACAAGCAGTGTGTATATTGAGGTG
TTGCACTTAACCCAGGGAACATGCTGGGAGCAGATGTACACCCCAGGAGGGGAAGTGAGA
AACGATGATGTTGACCAAAGCTTAATTATTGCTGCCAGGAACATAGTGAGAAGAGCAACA
GTATCAGCAGACCCACTAGCATCTCTATTGGAGATGTGCCACAGCACACAGATTGGTGGA
ATAAGGATGGTAGACATCCTTAGGCAAAATCCAACAGAGGAACAAGCCGTGGATATATGT
AAGGCAGCAATGGGCTTGAGGATTAGCTCATCTTTCAGCTTCGGTGGATTCACCTTCAAA
AGAACCAGCGGGTCGTCAGTCAAGAGAGAAGAAGAAGTGCTTACGGGCAACCTTCAAACA
CTAAAAATAAGGGTGCATGAGGGGTATGAAGAGTTCACAATGGTCGGGAGAAGAGCAACA
GCCATTCTCAGAAAGGCAACCAGGAGATTGATTCAGCTAATAGTAAGTGGGAGAGACGAA
CAGTCAATTGCTGAAGCAATAATTGTGGCCATGGTATTTTCACAAGAGGATTGCATGATC
AAAGCAGTTCGGGGTGATCTGAACTTTGTCAATAGAGCAAACCAGCGACTGAACCCCATG
CATCAACTCTTGAGACATTTCCAAAAGGATGCAAAAGTGCTTTTCCAAAACTGGGGAATT
GAACCCATTGACAATGTGATGGGAATGATCGGAATATTGCCTGACATGACCCCAAGTACT
GAGATGTCGCTGAGGGGGATAAGAGTCAGCAAAATGGGAGTAGATGAATACTCCAGTACA
GAGAGAGTTGTGGTGAGCATTGACCGGTTTTTAAGAGTTCGGGATCAAAGGGGAAACATA
CTATTGTCACCCGAAGAAGTCAGCGAGACACAGGGAACAGAGAAGCTGACAATAACTTAT
TCATCATCAATGATGTGGGAGATCAATGGTCCTGAGTCAGTGTTGGTCAATACTTATCAA
TGGATCATCAGGAACTGGGAGATTGTGAAAATTCAATGGTCACAGGATCCCACAATGTTA
TATAATAAGATGGAATTCGAGCCATTTCAGTCTCTGGTCCCTAAGGCAGCCAGAAGTCAA
TACAGCGGATTCGTGAGGACACTGTTCCAGCAGATGCGAGATGTGCTTGGGACATTTGAT
ACTGTTCAGATAATAAAACTTCTCCCCTTTGCTGCTGCTCCACCGGAACAGAGTAGGATG
CAGTTCTCCTCCTTGACTGTGAATGTCAGAGGATCAGGAATGAGGATACTGATAAGAGGC
AATTCTCCGGTATTCAATTACAACAAGGCCACCAAGAGGCTTACAGTCCTCGGAAAAGAT
GCAGGTGCATTAACTGAAGATCCAGATGAAGGCACAGCTGGGGTGGAGTCTGCTGTTCTG
AGGGGATTCCTCATTTTGGGCAAAGAAGACAAGAGATATGGCCCAGCACTAAGCATCAAT
GAACTGAGCAATCTTGCAAAAGGAGAGAAGGCTAATGTGCTAATTGGTCAAGGAGACGTG
GTGTTGGTAATGAAACGGAAACGGGACTCTAGCATACTTACTGACAGCCAGACAGCGACC
AAAAGAATTCGGATGGCCATCAATTAGTGTCGAATTGTTTAAAAACGACC

#A/duck/Potsdam/2216-4/1984(H5N6)
AGCGAAAGCAGGTCAAATATATTCAATATGGAGAGAATAAAAGAACTTAGAGATTTGATG
TCGCAGTCTCGCACACGCGAGATACTGACAAAAACCACTGTGGACCATATGGCCATAATT
AAGAAATACACATCAGGGAGACAGGAGAAGAATCCTGCACTCAGAATGAAATGGATGATG
GCAATGAAATATCCGATTACAGCAGACAAAAGGATAATGGAGATGATTCCTGAAAGAAAT
GAGCAGGGTCAAACTCTTTGGAGCAAGACAAATGATGCCGGATCAGACAGGGTAATGGTA
TCACCTCTGGCTGTGACGTGGTGGAACAGGAATGGACCAACGACAAGTACAGTCCATTAT
CCAAAGGTCTATAAACCCTACTTTGAAAAAGTTGAAAGGTTAAAACATGGAACCTTTGGT
CCTGTCCACTTCCGAAATCAAATTAAAATACGCCGCAGGGTTGACATAAACCCGGGCCAT
GCAGACCTCAGTGCTAAAGAAGCACAAGATGTCATCATGGAGGTCGTTTTCCCAAACGAA
GTTGGAGCCAGGATATTGACATCAGAGTCACAGTTGACAATAACAAAAGAAAAAAAGGAG
GAACTCCAGGACTGTAAGATTGCTCCTTTAATGGTGGCATACATGTTGGAAAGAGAACTG
GTTCGCAAGACCAGGTTCTTACCAGTCGCTGGCGGGACAAGCAGCGTATATATCGAGGTA
TTGCATTTGACCCAAGGAACCTGCTGGGAACAAATGTACACCCCAGGAGGGGAGGTGAGA
AATGATGATGTTGACCAGAGTTTAATCATTGCTGCTAGAAACATTGTTAGGAGAGCAACA
GTATCAGCAGATCCACTGGCTTCGCTCTTGGAAATGTGCCATAGCACACAAATTGGCGGG
ATAAGAATGGTGGACATCCTTAGACAAAACCCAACAGAAGAGCAAGCTGTGGACATATGC
AAGGCAGCAATGGGTCTAAGAATCAGTTCATCCTTCAGCTTTGGAGGTTTCACTTTCAAA
AGAACAAGCGGGTCGTCTGTCAAAAAAGAGGAAGAAGTGCTCACAGGCAACCTCCAAACA
TTGAAAATAAGAGTACATGAGGGATATGAGGAATTCACAATGGTTGGGCGGAGAGCAACA
GCCATTCTAAGGAAAGCAACCAGAAGGCTGATTCAAATGATAGTTAGTGGGAGGGACGAA
CAATCAATCGCTGAAGCGATCATAGTAGCGATGGTGTTCTCACAGGAGGACTGTATGATA
AAGGCCGTTCGGGGCGATTTGAATTTCGTGAACAGAGCGAACCAACGGCTGAATCCCATG
CATCAACTTCTGAGGCACTTCCAAAAGGATGCTAAAGTGTTGTTTCAAAACTGGGGAATT
GAGCCCATCGACAATGTCATGGGGATGATCGGGATACTGCCTGACATGACCCCCAGCACA
GAGATGTCACTGAGAGGAGTGAGAGTCAGCAAAATGGGAGTGGATGAATACTCCAGCACT
GAGAGAGTGGTCGTGAGCATTGATCGTTTCCTAAGGGTCCGAGATCAGAGGGGAAACGTG
CTCTTATCTCCGGAAGAAGTTAGTGAAACACAAGGAACAGAAAAGTTGACGATAACATAC
TCATCGTCCATGATGTGGGAGATCAACGGCCCGGAATCGGTACTAGTCAACACATACCAA
TGGATCATTAGAAACTGGGAGACTGTGAAAATCCAATGGTCCCAAGACCCTACAATGCTA
TACAATAAAATGGAGTTTGAGCCTTTCCAATCCTTGGTGCCCAAGGCTGCCAGGGGCCAG
TATAGTGGATTTGTGAGAACGCTATTCCAGCAGATGCGTGATGTATTAGGGACATTTGAC
ACTGTTCAGATAATAAAGCTACTACCATTTGCAGCAGCCCCACCGGAGCAGAGTAGAATG
CAATTTTCCTCTTTAACTGTGAATGTGAGAGGCTCAGGAATGAGAATACTTGTGAGAGGT
AACTCCCCTGTGTTTAACTACAACAAAGCAACCAAGAGGCTTACAGTCCTCGGAAAGGAT
GCAGGTGCACTGACAGAAGACCCAGATGAGGGAACAGCAGGAGTGGAATCCGCAGTGTTA
AGAGGATTTCTAATTCTAGGCAAAGAAGATAAAAGATATGGACCAGCATTGAGCATCAAT
GAATTGAGCAATCTTGCGAAAGGGGAGAAGGCTAATGTGTTGATAGGGCAAGGAGACGTA
GTGTTGGTAATGAAACGGAAACGGGACTCTAGCATACTTACTGACAGCCAGACAGCGACC
AAAAGAATTCGGATGGCCATCAATTAGTGTCGAATTGTTTAAAAACGACC

#A/gull/Astrakhan/227/1984(H13N6)
AGCAAAAGCAGGTCAAATATATTCAATATGGAGAGAATAAAAGAACTAAGAGATTTAATG
TCGCAGTCTCGCACTCGCGGAATACTGACAAAAACCACTGTGGACCATATGGCCATAATC
AAGAAATACACATCAGGAAGACAGGAGAAGAATCCTGCTCTCAGAATGAAATGGATGATG
GCAATGAAATATCCGATTACCGCAGACAAAAGAATAATGGAGATGATCCCTGAGAGAAAT
GAACAAGGCCAGACTCTTTGGAGTAAAACAAATGATGCTGGTTCGGACAGGGTGATGGTG
TCACCTCTAGCTGTGACGTGGTGGAACAGGAACGGGCCAACGACAAGCACAGTCCATTAT
CCCAAAGTCCACAAAACTTACTTTGAAAAGGTTGAGAGGTTAAAACATGGAACCTTCGGC
CCCGTCCACTTCCGAAACCAAGTTAAAATACGTCGCAGAGTTGACATAAATCCGGGCCAT
GCAGATCTCAGTGCTAAGGAAGCACAGGACGTCATCATGGAGGTTGTATTCCCAAATGAA
GTGGGGGCCAGAATATTGACATCAGAGTCACAACTGACAATAACAAAAGAAAAGAAGGAG
GAACTCCAGGACTGCAAGATTGCCCCTTTAATGGTTGCGTACATGTTGGAAAGAGAACTG
GTTCGCAAGACCAGATTCCTACCGGTAGCCGGCGGAACAAGCAGTGTGTATATTGAAGTA
TTGCATTTGACTCAAGGAACCTGCTGGGAACAAATGTACACTCCAGGAGGGGAAGTGAGA
AATGATGATGTCGACCAAAGTTTAATCATTGCTGCAAGAAATATAGTTAGAAGAGCAACA
GTGTCAGCAGATCCACTAGCATCATTGCTAGAAATGTGCCATAGCACGCAAATTGGCGGG
ATAAGGATGGTGGACATCCTTAGACAAAATCCAACAGAAGAACAAGCCGTGGACATTTGT
AAAGCAGCAATGGGTCTAAGAATCAGCTCGTCTTTCAGCTTTGGAGGGTTCACCTTCAAA
AGGACAAGTGGATCATCTATCAAAAGAGAAGAAGAAGTGCTTACAGGCAACCTCCAAACA
TTGAAAATAAGAGTACATGAAGGGTACGAGGAATTCACAATGGTTGGGCGAAGAGCAACT
GCCATCCTAAGGAAAGCAACCAGAAGGCTGATTCAGCTGATAGTGAGTGGAAGAGATGAA
CAATCCATTGCTGAAGCCATAATTGTAGCGATGGTGTTCTCACAAGAGGATTGCATGATA
AAGGCAGTCCGAGGTGATCTGAATTTCGTCAACAGAGCGAACCAACGGCTGAATCCCATG
CACCAACTTCTGAGGCACTTCCAAAAGGATGCAAAGGTGCTGTTTCAAAATTGGGGAATT
GAACCCATCGACAATGTAATGGGGATGATTGGAATATTGCCTGACATGACCCCCAACGCA
GAGATGTCACTGAGAGGAATAAGAGTTAGCAAGATGGGAGTGGATGAATATTCCAGCACT
GAGAGAGTGGTCGTAAGCATTGATCGTTTCCTGAGAGTTCGAGATCAGCGGGGGAATGTG
CTCTTATCCCCTGAGGAAGTTAGTGAAACACAGGGAACAGAAAAATTGACAATAACATAT
TCATCGTCAATGATGTGGGAGATTAACGGTCCGGAGTCGGTTCTAGTTAACACCTATCAA
TGGATCATCAGAAATTGGGAAATGATAAAGATTCAATGGTCCCAAGATCCTACAATGTTA
TACAACAAGATGGAATTTGAACCATTTCAATCCTTGGTACCTAAGGCTGCCAGAGCGCAA
TACAGTGGGTTTGTGAGAACACTATTCCAACAGATGCGCGATGTATTGGGGACATTTGAT
ACTGTCCAAATAATCAAGTTGCTACCATTTGCAGCAGCCCCACCGGAACAGAGCAGGATG
CAATTTTCTTCCCTAACCGTGAATGTGAGAGGCTCAGGGATGAGAGTACTTGTGAGGGGT
AACTCCCCTGTGTTTAACTATAACAAGGCAACCAAGAGGCTTACAGTCCTCGGAAAGGAT
GCAGGTTCATTGACAGAAGACCCAGATGAGGGGACAGCAGGGGTGGAATCTGCAGTATTG
AGAGGGTTTCTAATTCTAGGCAAAGAAGACAAAAGATATGGGCCAGCATTGAGCATCAAC
GAACTGAGCAATCTTGCGAAGGGGGAGAAAGCTAACGTGTTAATAGGGCAAGGAGACGTA
GTGTTGGTAATGAAACGGAAACGGGACTCTAGCATACTTACTGACAGTCAGACAGCGACC
AAAAGAATTCGGATGGCCATCAATTAGTGTCGAATAGTTTAAAAACGACC

#A/chicken/VA/40018/1984(H5N2)
------------TCAAATATATTCAGTATGGAGAGAATAAAAGAACTAAGAGATCTAATG
TCACAGTCTCGCACCCGCGAGATACTCACAAAAACCACTGTTGACCATATGGCTATAATC
AAAAAATACACATCAGGGAGACAGGAAAAGAACCCCGCCCTCAGGATGAAGTGGATGATG
GCGATGAAATATCCAATTACAGCAGATAAGAGGATAATGGGGATGATTCCCGAGAGAAAT
GAACAGGGGCAAACACTCTGGAGTAAAACAAACGACGCCGGCTCAGACCGAGTAATGGTA
TCACCTCTGGCCGTGACATGGTGGAATAGAAATGGACCAACAACAAGCACAATCCACTAT
CCCAAAGTTTACAAAACTTATTTTGAAAAAGTTGAAAGATTGAAACGTGGGACCTTTGGC
CCCGTCCATTTTAGGAATCAAGTTAAGATAAGGAGGAGAGTTGACATAAACCCTGGCCAT
GCAGACCTCAATGCCAAGGAGGCACAAGATGTCATCATGGAGGTTGTTTTCCCAAACGAA
GTGGGAGCCAGAATACTAACGTCTGAATCACAACTGACAATAACCAAAGAGAAAAGAGAC
GAACTCCAGGACTGCAAAATTGCTCCCTTGATGGTAGCATACATGCTAGAAAGAGAGCTG
GTCCGCAAGACAAGATTCCTCCCTGTTGCTGGCGGAACAAGCAGTGTGTATATTGAAGTA
TTACATCTGACCCAGGGAACATGCTGGGAGCAGATGTACACTCCGGGAGGGGAAGTGAGA
AATGATGATGTTGACCAAAGTTTAATTATTGCTGCTAGGAATATAGTAAGAAGAGCAACA
GTATCAGCAGACCCATTAGCATCTCTATTGGAGATGTGCCACAGTACACAGATTGGTGGG
ATAAGGATGGTAGACATACTTAGGCAGAATCCAACAGAGGAACAAGCTGTAGATATATGC
AAAGCAGCAATGGGCTTGAGAATTAGCTCATCTTTCAGCTTTGGTGGATTCACCTTTAAA
AGAACAAGTGGATCATCAGTCAAGAGAGAAGAAGAAGTACTTACAGGCAACCTTCAAACA
TTGAAATTAAGAGTGCACGAGGGGTATGAAGAATTTACAATAGTCGGGAGGAGAGCAACA
GCCATTCTCAGAAAGGCAACCAGGAGGTTGATTCAACTGATAGTAAGTGGGAGAGACGAA
CAGTCAATTGCTGAAGCAATAATTGTGGCCATGGTATTTTCACAGGAGGACTGTATGATA
AAGGCAGTTCGAGGTGATCTGAATTTTGTTAATAGAGCAAACCAGCGACTGAACCCCATG
CATCAACTTTTGAGACATTTTCAAAAGGATGCAAAGGTGCTTTTCCAAAACTGGGGAATT
GAACCCATCGACAATGTGATGGGAATGATTGGAATATTGCCCGACATGACTCCAAGCACA
GTGATGTCAATGAGAGGAGTAAGAGTCAGCAAAATGGGAGTGGATGAATACTCCAGCACA
GAGAGAGTGGTGGTGAGCATTGACCGTTTTTTAAGAGTTCGAGACCAACGAGGAAATGTA
CTATTTTCCCCTGAAGAAGTCAGCGAAGCGCAAGGAACGGAAAAGCTAACAATAACTTAT
TCATCGTCAATGATGTGGGAGATCAATGGTCCTGAATCAGTGTTGATCAATACTTACCAG
TGGGTCATCAGAAACTGGGAGACTGTGAAAATTCAATGGTCACAGGATCCCACAATGTTG
TATAACAAGATGGAATTCGAACCTTTCCAATCTCTGGTTCCTAAGGCAGCCAGAGGTCAA
TACAGCGGGTTCGTAAGGACCCTGTTCCAACAGATGCGTGATGTACTTGGAACGTTTGAC
ACTGTTCAGATAATAAAGCTCCTACCCTTTGCTGCTGCTCCACCGGAACAGAGCAGGATG
CAGTTCTCTTCCCTAACTGTGAATGTAAGAGGATCAGGGATGAGAATACTCGTGAGAGGT
AATTCTCCAGTGTTCAACTACAACAAGGCCACCAAGAGGCTTACAGTCCTAGGGAAAGAT
GCAGGTGCACTGACTGAGGATCCAGATGAAGGCACAGCTGGAGTGGAGTCTGCTGTTCTG
AGAGGGTTTCTCATCTTGGGAAAAGAAGACAAAAGATATGGTCCAGCATTGAGCATCAAT
GAGCTGAGCAATCTTGCAAAAGGGGAGAAGGCTAATGTGCTAATTGGGCAAGGAGATGTG
GTGTTGGTAATGAAACGAAAACGGGACTCTAGCATACTTACTGACAGCCAGACAGCGACC
AAAAGAATTCGGATGGCCATCAATTAGTGTTGAATTGTTTAAAAACGA--

#A/duck/NZL/78/1984(H9N2)
AGCGAAAGCAGGTCAAATATATTCAATATGGAGAGAATAAAAGAACTAAGAGACCTAATG
TCACAGTCCCGCACCCGCGAGATACTAACAAAAACCACTGTGGACCATATGGCCATAATC
AAGAAATACACATCGGGAAGGCAAGAGAAGAATCCTGCCCTCAGAATGAAATGGATGATG
GCAATGAAGTACCCAATCACAGCAGACAAAAGAATAATGGAAATGATTCCTGAACGGAAT
GAGCAAGGGCAAACGCTTTGGAGTAAGACAAACGATGCTGGGTCAGACAGAGTAATGGTG
TCCCCTCTAGCTGTAACATGGTGGAACAGAAATGGACCAACAACAAGCACAGTCCACTAC
CCAAAAGTCTATAAAACCTACTTTGAAAAAGTTGAAAGATTAAAACATGGAACTTTTGGT
CCTGTCCATTTCAGGAACCAAGTCAAGATACGGCGCAGGGTTGACATAAACCCGGGTCAT
ACAGACCTCAGTGCTAAGGAAGCGCAAGATGTCATCATGGAGGTTGTCTTCCCAAATGAA
GTAGGAGCCAGGATATTAACGTCAGAATCACAGTTGACAATCACAAGGGAGAAAAAAGAA
GAACTCCAGGACTGCAAAATTGCTCCTTTAATGGTAGCATATATGCTGGAGAGAGAACTG
GTTCGCAAAACCAGATTCTTACCAGTAGCAGGCGGGACAAGCAGTGTGTACATCGAGGTA
TTACATTTAACTCAGGGAACCTGCTGGGAACAGATGTATACCCCTGGCGGAGAAGTGCGA
AATGATGATGTTGACCAAAGCCTGATCATTGCTGCTAGGAATATTGTTAGAAGAGCAACA
GTATCAGCTGATCCACTGGCATCATTGCTCGAGATGTGTCACAGCACACAAATTGGCGGG
GTAAGAATGGTAGACATTCTTAGACAGAATCCAACAGAAGAACAAGCCGTGGACATATGC
AAGGCTGCAATGGGCCTGAGAATCAGCTCGTCTTTCAGTTTTGGAGGATTCACATTCAAG
AGAACGAGTGGATCATCTGTAAAAAGGGAAGAAGAAGTGCTCACAGGCAACCTTCAAACA
CTGAAGATAAGAGTACATGAAGGGTATGAAGAATTCACAATGGTTGGCCGAAGGGCAACA
GCTATTTTGAGGAAAGCAACCCGAAGGTTGATTCAGTTGATAGTGAGTGGAAGAGATGAG
CAGTCAATTGCCGAGGCGATCATCGTAGCAATGGTATTCTCACAGGAGGATTGCATGATA
AAGGCAGTCCGAGGTGATTTAAATTTCGTAAACAGAGCGAACCAGCGACTGAACCCCATG
CATCAACTACTGAGACATTTTCAAAAAGATGCTAAGGTGTTATTTCAGAACTGGGGAGTT
GAACCCATTGACAATGTAATGGGGATGATTGGAATATTGCCTGATATGACTCCAAGCACA
GAGGTGTCACTGAGAGGAGTGAGGGTCAGTAAAATGGGAGTGGATGAATATTCCAGCACT
GAAAGAGTGGTCGTGAGTATTGACCGTTTTTTAAGAGTTCGAGATCAGAGAGGGAACGTG
CTCCTGTCTCCGGAGGAGGTTAGTGAAACACAGGGAACAGAGAAGCTGACGATAACATAT
TCATCATCAATGATGTGGGAGATCAATGGCCCTGAATCAGTACTAGTTAACACCTATCAG
TGGATCATCAGAAATTGGGAAACCGTGAAGATTCAATGGTCACAAGACCCTACGATGCTA
TACAACAAGATGGAGTTTGAACCATTCCAATCCTTGGTGCCTAAGGCTGCCAGAGGTCAA
TACAGTGGTTTCGTAAGAACATTATTTCAACAGATGCGCGATGTACTGGGAACATTTGAC
ACCGTCCAAATAATAAAGCTCTTGCCATTTGCAGCAGCACCACCGGAACAAAGCAGGATG
CAATTCTCTTCTCTGACTGTGAATGTAAGAGGCTCAGGAATGAGGATACTCGTAAGGGGT
AACTCCCCTGTGTTTAATTACAATAAGGCAACCAAAAGACTTACAGTTCTCGGAAAGGAT
GCGGGTGCACTAACAGAAGACCCAGATGAGGGCACGGCTGGAGTAGAGTCCGCTGTATTG
AGAGGGTTTCTAATTCTGGGCAAGGAAGACAAAAGATATGGACCAGCATTGAGCATCAAC
GAATTGAGCAATCTTGCGAAAGGGGAGAAAGCCAATGTGTTGATAGGGCAAGGAGACGTA
GTGTTGGTGATGAAACGGAAACGGGACTCTAGCATACTTACTGACAGCCAGACAGCGACC
AAAAGGATTCGGATGGCCATCAATTAGTGTCGAATTGTTTAAAAACGACC

#A/duck/NZL/41/1984(H1N2)
AGCGAAAGCAGGTCAAATATATTCAATATGGAGAGAATAAAAGAACTAAGAGACCTAATG
TCACAGTCCCGCACCCGCGAGATACTAACAAAAACCACCGTGGACCATATGGCCATAATC
AAGAAATACACATCGGGAAGGCAAGAGAAGAACCCTGCCCTCAGAATGAAATGGATGATG
GCAATGAAGTACCCAATCACAGCAGACAAGAGAATAATGGAAATGATTCCTGAAAGAAAT
GAGCAAGGGCAAACGCTTTGGAGTAAGACAAACGACGCTGGGTCAGACAGAGTAATGGTG
TCTCCTCTAGCTGTAACATGGTGGAACAGAAATGGACCAACAACAAGCACAGTCCACTAC
CCAAAAGTCTATAAAACCTACTTTGAAAAAGTTGAAAGATTAAAACATGGAACTTTTGGT
CCTGTCCATTTCAGAAACCAAGTCAAGATACGGCGCAGGGTTGACATAAACCCGGGTCAT
GCAGACCTCAGTGCTAAGGAAGCGCAAGATGTCATCATGGAGGTTGTCTTTCCAAATGAA
GTAGGAGCCAGAATATTAACGTCAGAATCACAGCTGACAATCACAAGAGAGAAAAAAGAA
GAACTCCAGGACTGCAAAATTGCTCCTTTAATGGTAGCATATATGCTGGAGAGAGAACTG
GTCCGCAAAACCAGATTCTTACCAGTAGCCGGCGGGACAAGCAGTGTGTACATCGAGGTA
TTACATTTAACTCAGGGAACCTGCTGGGAACAGATGTACACCCCTGGCGGAGAAGTGCGG
AATGATGATGTTGACCAAAGTCTGATCATTGCTGCTAGGAATATTGTTAGAAGAGCAACA
GTATCAGCTGATCCACTAGCATCATTGCTCGAGATGTGTCACAGCACACAAATTGGCGGA
GTAAGAATGGTGGACATTCTCAGACAGAATCCAACAGAGGAACAAGCCGTGGATATATGC
AAGGCTGCAATGGGCCTGAGAATCAGCTCGTCTTTCAGTTTTGGAGGATTCACATTCAAG
AGAACGAGTGGATCATCTGTAAAAAGGGAAGAAGAAGTACTCACAGGCAACCTTCAGACA
TTGAAGATAAGAGTACATGAAGGGTATGAAGAGTTCACAATGGTTGGCCGAAGGGCAACA
GCTATTTTGAGGAAAGCAACCCGAAGGTTGATTCAGTTGATAGTGAGTGGAAAAGATGAG
CAGTCAATTGCCGAGGCAATCATCGTAGCAATGGTATTCTCACAGGAGGATTGCATGATA
AAGGCTGTCCGAGGTGATTTAAATTTTGTGAACAGAGCGAACCAGCGACTGAACCCCATG
CATCAACTACTGAGACATTTTCAAAAAGATGCCAAGGTGTTATTTCAAAACTGGGGAGTT
GAACCCATTGACAATGTAATGGGGATGATTGGAATATTGCCTGATATGACTCCAAGCACA
GAGGTGTCACTGAGGGGAGTGAGGGTCAGTAAAATGGGGGTGGATGAATATTCCAGCACT
GAAAGAGTGGTCGTGAGTATTGATCGGTTTTTAAGAGTTCGAGATCAGAGAGGGAATGTG
CTCCTGTCTCCGGAAGAGGTTAGTGAAACACAGGGAACAGAGAAGCTGACGATAACATAT
TCATCATCAATGATGTGGGAGATCAATGGCCCTGAATCAGTACTAGTTAACACCTATCAG
TGGATCATCAGAAACTGGGAAACCGTGAAGATTCAATGGTCACAGGACCCTACGATGCTA
TACAACAAGATGGAGTTTGAACCATTCCAATCCTTGGTGCCTAGGGCTGCCAGAGGTCAA
TACAGTGGTTTCGTAAGAACACTATTTCAACAGATGCGCGATGTACTGGGGACATTTGAC
ACCGTCCAAATAATAAAGCTCTTGCCATTTGCAGCAGCACCACCGGAACAAAGCAGGATG
CAATTCTCTTCTCTGACTGTGAATGTAAGAGGCTCAGGAATGAGGATACTCGTAAGGGGT
AATTCCCCTGTGTTTAATTACAATAAGGCAACCAAAAGACTTACAGTTCTCGGAAAGGAT
GCGGGTGCACTAACAGAAGACCCAGAAGAGGGCACGGCTGGAGTGGAGTCCGCGGTGTTG
AGAGGGTTTCTAATTTTGGGCAAGGAAGACAAAAGATATGGACCAGCATTGAGCATCAAC
GAATTGAGCAATCTTGCGAAAGGGGAGAAAGCTAATGTGTTGATAGGGCAAGGAGACGTA
GTGTTGGTGATGAAACGGAAACGGGACTCTAGCATACTTACTGACAGCCAGACAGCGACC
AAAAGGATTCGGATGGCCATCAATTAGTGTCGAATTGTTTAAAAACGACC

#A/starling/Victoria/5156/1985(H7N7)
AGCGAAAGCAGGTCAAATATATTCAATATGGAGAGAATAAAAGAATTAAGAGATTTAATG
TCGCAGTCCCGCACTCGCGAGATACTAACAAAAACCACTGTGGACCATATGGCCATAATC
AAGAAATACACATCAGGAAGACAAGAGAAGAACCCTGCTCTCAGAATGAAATGGATGATG
GCAATGAAATATCCAATCACAGCGGACAAGAGAATAATGGAGATGATTCCTGAAAGGAAT
GAACAAGGGCAGACGCTTTGGAGCAAGACAAATGATGCTGGATCGGACAGGGTGATGGTG
TCTCCCCTAGCTGTAACTTGGTGGAACAGGAATGGACCGACAACAAGCACAGTCCATTAT
CCAAAGGTTTACAAAACATACTTTGAGAAGGTTGAAAGGTTAAAACATGGAACCTTCGGT
CCCGTTCATTTCCGAAACCAGGTTAAAATACGCCGCCGAGTTGATATAAACCCGGGCCAT
GCAGATCTCAGTGCTAAAGAAGCACAAGATGTTATCATGGAAGTCGTCTTCCCAAATGAA
GTGGGAGCTAGAATATTGACATCAGAGTCGCAATTGACAATAACAAGAGAGAAGAAAGAA
GAGCTCCAAGATTGTAAAATTGCTCCTTTAATGGTGGCATACATGTTGGAAAGGGAACTG
GTTCGCAAAACCAGATTCCTACCGGTAGCAGGAGGAACAAGCAGTGTGTACATTGAAGTA
TTGCATTTGACCCAAGGGACCTGCTGGGAACAGATGTACACTCCAGGCGGAGAAGTAAGG
AATGATGATGTTGACCAGAGTTTGATCATTGCTGCAAGAAACATTGTCAGGAGAGCAACG
GTATCAGCGGATCCACTGGCATCACTATTAGAGATGTGCCACAGCACTCAAATTGGTGGG
GTAAGGATGGTAGACATCCTTAGACAAAATCCGACTGAGGAGCAAGCTGTGGATATATGC
AAAGCAGCAATGGGCTTGAGGATCAGTTCTTCCTTTAGCTTTGGAGGCTTCACTTTCAAA
AGAACAAGTGGATCGTCCATCAAGAAGGAAGAAGAGGTGCTTACGGGCAACCTCCAAACA
TTGAAAATAAGAGTGCATGAGGGGTATGAGGAATTCACAATGGTTGGGCGAAGAGCAACA
GCTATCCTGAGGAAATCAACTAAAAGGCTGGTTCAGTTGATAGTAAGTGGACGAGATGAG
CAGTCAGTTGCTGAAGCGATCATTGTAGCAATGGTGTTCTCACAAGAGGATTGCATGATA
AAAGCAGTCCGAGGTGATCTGAATTTCGTAAATAGAGCAAACCAAAGATTGAACCCCATG
CATCAACTCCTGAGGCACTTCCAAAAAGATGCCAAAGTGCTATTTCAGAACTGGGGAATT
GAACCTATTGATAATGTCATGGGGATGATCGGAATATTACCTGACATGACTCCAAGCACA
GAGATGTCACTAAGGGGTGTGAGAGTTAGTAAGATGGGAGTAGATGAATACTCCAGCACT
GAGAGAGTGGTTGTGAGTATTGACCGCTTCTTGAGAGTTCGGGATCAGCGGGGGAATATA
CTCTTATCTCCCGAAGAGGTTAGTGAAACACAGGGAACAGAGAAGTTGACAATAACATAT
TCATCATCAATGATGTGGGAGATCAACGGTCCTGAATCAGTGCTTGTTAACACTTACCAA
TGGATCATCAGAAATTGGGAGGCTGTGAAGATTCAATGGTCTCAAGACCCCACAATGCTA
TACAATAAGATGGAGTTTGAACCGTTCCAATCCCTGGTACCTAAAGCTGCCAGAGGTCAA
TACAGTGGGTTTGTGAGAACACTGTTCCAACAAATGCGTGATGTACTGGGGACATTTGAT
ACTGTCCAAATAATAAAGCTGCTACCATTTGCAGCAGCCCCACCGGAGCAAAGCAGAATG
CAGTTTTCTTCCCTAACTGTGAATGTGAGAGGCTCAGGGATGAGAATACTCGTAAGGGGT
AACTCCCCCGTGTTCAACTACAATAAGGCAACCAAAAGGCTTACAGTCCTCGGAAAAGAC
GCAGGTGCGTTAACGGAAGACCCAGATGAAGGAACAGCCGGAGTGGAATCTGCAGTACTG
AGGGGATTCCTAATTCTCGGCAAAGAAGACAAAAGATATGGACCAGCATTGAGTATCAAT
GAACTGAGCAATCTTGCAAAAGGGGAGAAAGCTAATGTGCTGATAGGGCAAGGAGACGTG
GTGTTGGTAATGAAACGGAAACGGGACTCTAGCATACTTACTGACAGCCAGACAGCGACC
AAAAGGATTCGGATGGCCATCAATTAATGTCGAATTGTTTAAAAACGACC

#A/Hong_Kong/7/85(H3N2)
AGCAAAAGCAGGTCAATTATATTCAGTATGGAAAGAATAAAAGAACTACGGAACCTGATG
TCGCAGTCTCGCACTCGCGAGATACTAACAAAAACCACAGTGGACCATATGGCCATAATT
AAGAAGTACACATCAGGGAGACAGGAAAAGAACCCGTCACTTAGGATGAAATGGATGATG
GCAATGAAATATCCAATCACTGCTGACAAAAGGATAACAGAAATGGTTCCGGAGAGAAAT
GAGCAAGGACAAACCCTATGGAGTAAAATGAATGATGCCGGGTCAGATCGAGTGATGGTA
TCACCTTTGGCAGTGACATGGTGGAATAGAAATGGACCAGTGACAAATACGGTTCACTAT
CCAAAAGTCTACAAGACTTATTTTGATAAAGTCGAAAGGTTAAAACATGGAACCTTTGGC
CCTGTCCATTTTAGAAATCAAGTCAAAATACGCCGAAGAGTAGACATAAACCCTGGTCAT
GCAGACCTCAGTGCCAAGGAGGCACAAGATGTAATTATGGAAGTTGTTTTCCCCAATGAA
GTGGGGGCCAGGATACTAACATCAGAATCACAATTAACAATAACCAAAGAGAAAAAAGAA
GAACTCCAAGATTGCAAAATTTCTCCTTTGATGGTTGCATACATGTTAGAGAGAGAACTT
GTCCGAAAAACGAGATTTCTCCCAGTTGCTGGTGGAACAAGCAGTATATACATTGAAGTT
TTACATTTGACTCAAGGAACATGTTGGGAACAAATGTACACTCCAGGTGGAGAAGTGAGG
AATGACGATGTTGACCAAAGCCTAATTATTGCAGCCAGGAACATAGTGAGAAGAGCCGCA
GTATCAGCAGATCCACTAGCATCTTTATTAGAGATGTGCCACAGCACACAAATTGGCGGG
ACAAGGATGGTGGACATTCTTAGACAGAACCCGACGGAAGAACAAGCTGTGGATATATGC
AAGGCTGCAATGGGACTGAGAATCAGCTCATCCTTCAGCTTTGGTGGGTTCACATTTAAA
AGAACAAGCGGGTCCTCAATCAAAAGAGAGGAAGAAGTGCTTACGGGCAATCTCCAAACA
TTGAAAATAAGAGTGCATGAGGGGTACGAGGAGTTCACAATGGTGGGGAAAAGGGCAACA
GCTATACTCAGAAAAGCAACCAGGAGATTGGTTCAGCTTATAGTGAGTGGAAGGGACGAA
CAGTCAATAGCCGAAGCAATAATCGTAGCCATGGTGTTTTCACAAGAGGATTGCATGATA
AAAGCAGTTAGAGGTGACCTGAATTTCGTTAACAGGGCAAATCAGCGGTTGAATCCCATG
CATCAACTTTTAAGGCATTTTCAGAAAGATGCGAAAGTGCTTTTTCAGAATTGGGGAATT
GAACATATCGATAGTGTGATGGGAATGGTTGGAGTATTACCAGACATGACTCCAAGCACA
GAGATGTCAATGAGAGGAATAAGAGTCAGCAAAATGGGCGTGGATGAATACTCCAGCACA
GAGAGGGTGGTGGTTAGCATTGATCGGTTTTTGAGAGTTCGAGACCAACGTGGGAATGTA
TTGCTATCTCCTGAGGAGGTCAGTGAAACACAGGGAACAGAGAGACTGACAATAACTTAC
TCATCTTCAATGATGTGGGAGATTAATGGCCCTGAGTCAGTGTTGGTCAATACCTATCAA
TGGATCATCAGAAATTGGGAAACTGTTAAAATTCAATGGTCTCAGAATCCTACAATGTTG
TACAACAAAATGGAATTTGAACCATTTCAGTCTTTAGTTCCTAAGGCCATTAGAGGCCAA
TACAGTGGGTTTGTCAGGACTCTATTCCAACAAATGAGGGATGTACTTGGGACATTTGAT
ACCACCCAGATAATAAAGCTTCTCCCTTTTGCAGCCGCTCCACCAAAGCAAAGCAGGATG
CAGTTCTCTTCATTGACTGTGAATGTGAGGGGATCAGGGATGAGAATACTTGTAAGGGGC
AATTCTCCTGTATTCAACTACAACAAGACCACTAAAAGACTAACAATTCTCGGAAAAGAT
GCTGGCACTTTAATTGAAGACCCAGATGAAAACACATCCGGAGTGGAGTCCGCTGTCTTG
AGAGGATTTCTCATTCTAGGTAAGGAAGACAGAAGATACGGACCAGCATTAAGCATCAAT
GAACTGAGTAACCTTGCAAAAGGGGAAAAGGCTAATGTGCTAATTGGGCAAGGAGACGTG
GTGTTGGTAATGAAACGAAAACGGGACTCTAGCATACTTACTGACAGCCAGACAGCGACC
AAAAGAATTCGGATGGCCATCAATTAATGTTGAATAGTTTAAAAACGACC

#A/r_turnstone/NJ/47/1985(H4N6)
AGCAAAAGCAGGTCAAATATATTCAATATGGAGAGAATAAAAGAACTAAGAGATTTATTG
TCACAGTCTCGCACTCGCGAGATACTGACAAAAACCACTGTGGACCATATGGCCATAATC
AAGAAGTACACATCAGGAAGACAGGAGAAGAACCCTGCCCTCAGAATGAAATGGATGATG
GCAATGAAATACCCAATTACGGCAGACAAGAGAATAATGGAGATGATTCCTGAAAGAAAC
GAACAAGGGCAAACGCTCTGGAGTAAGACAAATGATGCGGGATCGGACAGGGTGATGGTA
TCACCTCTAGCTGTAACATGGTGGAACAGGAATGGACCGGCAACAAGTACAGTCCATTAT
CCAAAGGTCTACAAAACCTACTTTGAAAAGGTTGAAAGGTTAAAGCATGGAACCTTTGGT
CCCGTCCATTTCCGAAACCAAGTTAAAATACGCCGCAGGGTTGACATAAACCCGGGCCAC
GCAGATCTAAGTGCTAAAGAAGCACAAGATGTTATCATGGAGGTCGTTTTCCCAAATGAA
GTAGGAGCCAGAATATTAACATCAGAGTCACAATTGACAATAACAAAAGAGAAGAAGGAG
GAACTCCAGGACTGTAAGATTGCTCCCTTAATGGTGGCATACATGTTGGAAAGAGAACTG
GTTCGCAAGACCAGATTCCTCCCAGTAGCTGGTGGAACAAGCAGTGTATACATCGAAGTA
TTGCATCTGACTCAAGGAACCTGCTGGGAACAGATGTACACTCCAGGTGGAGAAGTGAGA
AATGATGATGTTGACCAGAGTCTGATTATTGCTGCAAGGAACATTGTTAGGAGAGCAACA
GTGTCAGCAGATCCACTAGCATCACTATTGGAGATGTGCCATAGCACACAAATTGGCGGT
ATAAGGATGGTGGACATCCTGAGACAAAACCCAACAGAGGAGCAAGCTGTGGATATATGC
AAGGCAGCAATGGGTCTGAGAATCAGCTCATCCTTTAGCTTTGGAGGCTTCACTTTCAAA
AGAACAAGTGGATCATCTGTCAAGAGGGAAGAAGAAGTGCTCACAGGCAACCTCCAAACA
TTGAAAATAAGGGTACATGAAGGATATGAGGAATTCACAATGGTTGGGCGGAGAGCAACA
GCTATCCTAAGGAAAGCAACTAGAAGGCTGATTCAGCTGATAGTAAGTGGAAGAGATGAA
CAGTCAATTGCTGAAGCAATCATTGTAGCAATGGTGTTCTCACAAGAGGATTGCATGATA
AAAGCAGTCCGAGGTGATCTGAATTTCGTAAACAGAGCGAACCAGCGACTGAATCCCATG
CACCAACTCCTAAGGCACTTCCAAAAGGATGCGAAAGTGCTGTTTCAAAACTGGGGAATT
GAACCCATTGACAATGTCATGGGTATGATCGGAATATTGCCTGACATGACCCCAAGCACA
GAGATGTCACTGAGAGGATTGAGGGTCAGCAAGATGGGAGTGGATGAATATTCCAGCACT
GAGAGAGTGGTCGTGAGTATTGACCGCTTCTTAAGGGTTCGAGATCAGCGGGGGAATGTA
CTCTTATCTCCCGAAGAGGTCAGTGAAACACAGGGGACAGAGAAATTGACAATAACATAT
TCATCATCAATGATGTGGGAAATTAACGGTCCTGAGTCAGTGCTAGTTAACACCTATCAA
TGGATCATCAGAAATTGGGAGACTGTGAAGATTCAATGGTCCCAGGACCCTACCATGTTA
TACAATAAGATGGAGTTTGAGCCATTTCAATCCTTGGTACCTAAAGCGGCCAGAGGCCAA
TACAGTGGATTTGTAAGGACGCTATTCCAACAGATGCGTGATGTGCTGGGGACATTTGAC
ACTGTCCAAATAATAAAGCTACTACCATTTGCAGCAGCCCCACCGGAGCAGAGTAGGATG
CAGTTCTCTTCTCTAACTGTGAATGTAAGAGGCTCAGGAATGAGAATACTCGTGAGAGGT
AACTCCCCTGTGTTTAACTACAATAAGGCAACCAAGAGGCTTACAGTACTCGGAAAGGAT
GCAGGTGCCCTAACAGAAGACCCAGATGAGGGAACAGCTGGAGTAGAATCTGCAGTATTG
AGAGGGTTTCTAATTCTAGGAAAAGAAGACAAAAGATATGGACCAGCATTGAGCATCAAT
GAACTGAGCAATCTTGCAAAAGGGGAAAAAGCTAACGTATTGATAGGGCAAGGAGACGTG
GTGTTGGTAATGAAACGGAAACGGGACTCTAGCATACTTACTGACAGCCAGACAGCGACC
AAAAGAATTCGGATGGCCATCAATTAGTGTCGAATTGTTTAAAAACGACC

#A/laughing_gull/NJ/75/1985(H2N9)
AGCGAAAGCAGGTCAAATATATTCAATATGGAGAGAATAAAAGAACTAAGAGACCTAATG
TCACAGTCCCGCACCCGCGAGATACTCACCAAGACCACTGTGGACCATATGGCCATAATC
AAAAAGTACACATCAGGAAGGCAAGAGAAGAACCCCGCACTCAGGATGAAGTGGATGATG
GCAATGAAATATCCAATTACGGCAGATAAGAGGGTAATGGAAATGATCCCTGAGAGGAAT
GAGCAAGGACAAACCCTCTGGAGCAAAACAAATGATGCCGGGTCAGACCGAGTGATGGTA
TCACCTCTGGCCGTGACATGGTGGAATAGAAATGGACCAACAACAAGTACAGTTCACTAT
CCAAAGGTCTATAAAACTTATTTCGAAAAGGTCGAAAGGTTAAAACATGGGACCTTTGGC
CCTGTTCACTTTAGAAATCAAATTAAGATAAGACGGAGAGTTGACATAAACCCTGGGCAC
GCAGATCTTAGTGCCAAAGAGGCACAGGATGTAATCATGGAAGTCGTTTTCCCAAATGAA
GTGGGAGCCAGGATACTAACATCGGAATCACAACTGACAATAACAAAAGAGAAAAAGGAA
GAACTCCAGGATTGTAAAATTGCCCCCTTGATGGTAGCATACATGTTAGAAAGAGAGTTG
GTCCGCAAAACGAGGTTCCTCCCAGTGGCTGGTGGAACAAGCAGTGTATATATTGAGGTG
TTGCATTTAACCCAGGGAACATGCTGGGAGCAGATGTACACTCCAGGAGGGGAAGTGAGA
AATGATGATGTTGACCAAAGCTTAATTATTGCTGCCAGGAACATCGTGAGAAGAGCAACG
GTGTCAGCAGATCCACTAGCATCCCTATTGGAGATGTGCCACAGCACACAGATTGGTGGA
ATAAAGATGGTAGACATCCTTAGGCAGAATCCAACAGAGGAACAAGCTGTGGATATATGC
AAGGCAGCGATGGGCTTGAGAATTAGCTCATCTTTCAGCTTTGGTGGATTCACTTTTAAA
AGAACAAGCGGATCGTCAGTCAAAAGAGAAGAAGAAGTGCTTACGGGCAACCTCCAAACA
CTGAAAATACGAGTGCATGAGGGATATGAAGAATTCACAATGGTCGGGAGAAGAGCAACA
GCCATTCTTAGAAAGGCAACCAGGAGATTGATTCAGCTAATAGTAAGTGGGAGAGACGAA
CAGTCAATTGCTGAAGCAATAATTGTGGCCATGGTATTTTCACAAGAGGATTGCATGATC
AAGGCAGTTCGGGGTGATCTGAACTTTGTCAATAGAGCAAACCAGCGACTGAATCCCATG
CATCAACTCTTGAGGCATTTCCAAAAGGATGCAAAAGTGCTTTTCCAAAACTGGGGAACT
GAACCCATAGACAATGTGATGGGAATGATCGGGATATTACCCGACATGACCCCAAGTACT
GAGATGTCGCTGAGGGGGATAAGAGTCAGCAAAATGGGAGTAGATGAATACTCCAGCACA
GAGAGGGTGGTGGTGAGCATTGACCGTTTTTTAAGGGTTCGGGATCAGCGGGGAAATGTA
CTACTGTCACCCGAGGAAGTCAGTGAGACACAAGGGACAGAGAAGCTGACAATAACTTAT
TCATCGTCAATGATGTGGGAGATCAATGGCCCTGAGTCAGTGTTGGTCAATACTTACCAA
TGGATCATCAGGAACTGGGAAACTGTGAAAATTCAATGGTCACAGGATCCCACAATGTTA
TATAATAAAATGGAATTCGAGCCATTTCAGTCTCTGGTTCCTAAAGCAGCCAGAGGTCAA
TACAGCGGGTTCGTGAGGACACTGTTCCAGCAGATGCGAGATGTGCTTGGAACATTTGAC
ACTGTTCAGATAATAAAACTTCTCCCCTTTGCTGCCGCTCCACCGGAACAGAGTAGGATG
CAATTCTCCTCCCTGACTGTGAATGTGAGAGGATCAGGAATGAGGATACTGGTAAGAGGC
AATTCTCCAGTGTTCAATTACAACAAGGCTACAAAGAGGCTCACAGTCCTTGGAAAAGAT
GCGGGTGCATTAACCGAAGACCCAGATGAGGGCACAGCTGGAGTGGAGTCTGCTGTTCTG
AGAGGATTCCTCATTTTGGGCAAGGAAGACAAGAGATATGGCCCAGCATTAAGCATCAAT
GAATTGAGCAATCTTGCAAAGGGAGAGAAGGCTAATGTGCTGATTGGGCAAGGAGACGTG
GTGTTGGTAATGAAACGGAAACGGGACTCTAGCATACTTACTGACAGCCAGACAGCGACC
AAAAGAATTCGGATGGCCATCAATTAGTGTCGAATTGTTTAAAAACGACC

#A/green-winged_teal/ALB/228/1985(H7N3)
AGCGAAAGCAGGTCAAATATATTCAATATGGAGAGAATAAAAGAACTAAGAGACCTAATG
TCGCAGTCTCGCACCCGCGAGATACTCACAAAAACCACTGTGGACCATATGGCCATAATC
AAGAAATACACATCAGGAAGACAAGAGAAAAACCCAGCACTTAGAATGAAGTGGATGATG
GCAATGAAATATCCAATTACAGCGGATAAGAGGATAATGGAAATGATTCCCGAGAGGAAT
GAACAAGGGCAGACGCTCTGGAGCAAAACAAACGATGCTGGCTCAGACCGAGTAATGGTA
TCACCTCTGGCTGTAACATGGTGGAATAGAAATGGACCAACAACAAGTACAGTCCACTAT
CCAAAAGTCTACAAAACTTATTTTGAAAAAGTCGAAAGGTTAAAGCATGGAACCTTTGGC
CCTGTCCATTTCAGAAATCAAGTTAAGATAAGAAGGAGAGTAGACATAAACCCTGGACAT
GCAGACCTTAGTGCCAAAGAAGCACAAGATGTCATAATGGAAGTTGTTTTCCCAAATGAA
GTGGGTGCCAGAATACTAACATCGGAATCACAACTGACAATAACCAAAGAAAAGAAGGAG
GAACTCCAAGATTGCAAAATTGCCCCCCTAATGGTAGCATACATGCTGGAGAGAGAGTTG
GTCCGCAAAACAAGGTTCCTCCCAGTGGCTGGCGGGACAAGCAGCGTGTACATTGAAGTG
CTGCACTTGACTCAAGGAACATGCTGGGAGCAGATGTACACTCCAGGGGGTGAAGTGAGA
AACGATGATGTTGACCAAAGTTTGATTATTGCTGCCAGAAACATAGTAAGGAGAGCAACA
GTATCAGCAGACCCACTAGCATCCCTATTGGAGATGTGTCACAGTACACAGATTGGTGGG
ATAAGGATGGTAGACATCCTTAGACAGAATCCGACAGAAGAACAAGCTGTGGACATATGC
AAGGCAGCAATGGGCTTGAGAATTAGCTCATCCTTCAGCTTTGGTGGGTTCACCTTTAAA
AGGACAAGCGGATCATCAATTAAGAAAGAAGAGGAAGTGCTCACGGGCAATCTTCAAACA
CTGAAAATAAGAGTGCATGAAGGATACGAAGAGTTTACAATGGTTGGAAGAAGAGCAACA
GCTATCCTCAGAAAGGCAACCAGAAGGTTGATCCAGCTGATAGTAAGTGGGAGAGACGAA
CAATCAATTGCTGAAGCAATAATTGTGGCCATGGTGTTTTCACAAGAGGATTGTATGATA
AAAGCAGTCCGAGGTGATCTGAATTTTGTTAATAGGGCAAATCAGCGATTGAACCCTATG
CATCAACTCCTACGACATTTCCAAAAAGATGCAAAAGTGCTTTTTCAAAACTGGGGAATT
GAACCCATTGACAATGTGATGGGAATGATTGGGATATTGCCCGACATGACTCCGAGCACT
GAAATGTCATTGAGAGGGGTGAGAGTCAGCAAAATGGGAGTAGATGAGTATTCGAGTACA
GAGAGAGTGGTGGTGAGCATTGACCGCTTTCTCAGGGTTCGGGATCAACGAGGAAATGTA
CTATTGTCACCTGAGGAGGTCAGCGAAACACAAGGAACAGAGAAGCTGACAATAACTTAT
TCATCATCAATGATGTGGGAGATTAATGGCCCTGAGTCAGTGTTAGTCAATACTTATCAG
TGGATCATTAGAAATTGGGAGACTGTGAAAATTCAGTGGTCACAGGATCCCACGATGTTG
TATAATAAGATGGAATTTGAACCGTTTCAGTCTCTGGTTCCTAAAGCAGCCAGAGGCCAA
TACAGCGGGTTCGTAAGGACTTTATTTCAGCAGATGCGGGACGTGCTTGGAACATTTGAC
ACAGTTCAAATAATAAAACTCCTCCCCTTTGCTGCTGCCCCACCGGAACAGAGCAGGATG
CAATTCTCTTCCTTGACTGTAAATGTGAGGGGATCGGGAATGAGAATACTTGTAAGAGGC
AATTCTCCGGTATTCAACTACAACAAGGCCACCAAGAGACTCACAGTCCTCGGAAAGGAT
GCAGGTGCATTGACCGAAGATCCAGATGAAGGAACAGCTGGAGTGGAGTCTGCTGTCCTG
CGGGGATTCCTCATTTTGGGCAAGGAAGACAAGAGATATGGCCCAGCGTTGAGCATTAAT
GAGCTGAGCAATCTTGCAAAAGGGGAGAAGGCTAATGTGCTAATTGGGCAAGGAGACGTG
GTGTTGGTGATGAAACGGAAACGGGACTCTAGCATACTTACTGACAGCCAGACAGCGACC
AAAAGAATTCGGATGGCCATCAATTAGTGTCGAATTGTTTAAAAACGACC

#A/Singapore/6/1986(H1N1)
---------------------------ATGGAAAGAATAAAAGAGCTAAGGAATCTGATG
TCGCAGTCTCGCACTCGCGAGATACTTACAAAAACCACCGTAGACCACATGGCCATAATC
AAGAAATACACATCAGGAAGACAGGAGAAAAACCCGTCACTTAGGATGAAATGGATGATG
GCGATGAAATATCCAATTACAGCAGACAAAAGGATAACGGAAATGATTCCTGAGAGAAAT
GAGCAAGGGCAAACACTATGGAGTAAAATGAATGATGCCGGGTCAGACCGAGTGATGATA
TCACCCCTGGCTGTAACATGGTGGAATAGAAATGGACCAGTGACAAGTACTGTTCACTAC
CCAAAGATCTACAAAACTTATTTTGAAAAAGTCGAAAGGTTAAAACATGGAACCTTTGGC
CCTGTCCACTTTAGAAACCAAGTCAAAATACGCCGAAGAGTCGATATAAATCCTGGCCAT
GCAGACCTCAGTGCCAAGGAGGCACAGGATGTAATCATGGAAGTTGTTTTCCCTAATGAA
GTGGGAGCCAGAATACTAACATCGGAATCGCAATTAACGATAACCAAAGAGAAGAAAGAA
GAACTCCAGAATTGCAAAATTTCCCCTTTGATGGTTGCATACATGTTAGAGAGAGAACTT
GTCCGCAAAACGAGATTTCTCCCAGTTGCTGGTGGAACAAGCAGTGTGTACATTGAAGTT
TTGCATTTAACACAGGGAACATGCTGGGAACAGATGTACACTCCAGGTGGAGAAGTGAGG
AATGATGATGTTGATCAAAGCTTAATTATTGCTGCTAGGAACATAGTGAGAAGAGCTGCA
GTATCAGCAGACCCACTAGCATCTTTATTGGAAATGTGCCACAGCACACAGATTGGTGGA
ACAAGGATGGTAGACATTCTTAGACAAAATCCAACAGAAGAGCAAGCTGTGGACATATGC
AAGGCAGCAATGGGACTGAGAATCAGCTCATCCTTCAGTTTTGGCGGGTTCACATTTAAG
AGAACAAGCGGATCATCAGTCAAGAGAGAGGAAGAAGTGCTTACGGGCAATCTGCAAACA
TTGAAATTAAAGGTGCATGAGGGATATGAAGAGTTCACAATAGTAGGAAAAAGGGCAACA
GCTATACTCAGAAAAGCAACCAGAAGATTGATTCAACTGATAGTGAGTGGAAGAGACGAA
CAATCGATAGTCGAAGCAATAGTTGTGGCCATGGTATTCTCACAAGAAGATTGTATGATA
AAGGCAGTTAGAGGTGATCTGAATTTCGTTAATAGAGCGAATCAGCGGTTGAATCCCATG
CATCAACTTTTGAGGCATTTTCAGAAGGATGCTAAAGTGCTTTTCCAAAATTGGGGAATT
GAACCTATCGACAATGTGATGGGAATGATTGGGATATTACCCGACATGACTCCAAGCACC
GAAATGTCAATGAGAGGAGTGAGAGTCAGCAAAATGGGTGTAGATGAATACTCCAACGCG
GAAAGGGTAGTGGTGAGCATTGACCGGTTTTTGAGAGTTCGGGACCAAAGAGGAAATGTA
CTACTGTCTCCAGAGGAGGTCAGTGAAACACAGGGAACAGAGAAACTAACAATAACTTAC
TCTTCATCAATGATGTGGGAGATTAATGGCCCTGAGTCAGTATTGGTCAATACCTATCAG
TGGATCATCAGAAACTGGGAGACTGTTAAAATTCAGTGGTCTCAGAACCCTACAATGCTA
TACAATAAAATGGAATTTGAGCCATTTCAGTCTCTAGTTCCTAAGGCCATTAGAGGCCAA
TACAGCGGGTTTGTTAGAACTCTGTTCCAACAAATGAGGGATGTGCTTGGAACTTTTGAC
ACCACCCAGATAATAAAACTTCTTCCCTTTGCAGCCGCTCCACCAAAGCAAAGTAGAATG
CAATTCTCCTCATTGACTGTGAATGTGAGGGGATCAGGAATGAGAATACTTGTAAGAGGT
AATTCTCCAGTATTCAATTACAACAAGACCACTAAGAGACTCACAGTTCTCGGAAAGGAT
GCTGGCACTTTAACTGAAGACCCAGATGAAGGCACAGCTGGAGTGGAATCCGCTGTTCTA
AGGGGATTCCTCATTCTGGGCAAAGAAGATAGGAGATATGGGCCAGCATTGAGCATCAAT
GAACTGAGCAACCTTGCGAAAGGGGAAAAAGCTAATGTGCTAATTGGACAAGGGGACGTT
GTGTTGGTAATGAAACGAAAACGGGACTCTAGCATACTTACTGACAGCCAGACAGCGACC
AAAAGAATTCGGATGGCCATCAATTAATGTCGAATAA-------------

#A/equine/Johannesburg/1/1986(H3N8)
---------------------TTCAATATGGAGAGAATAAAAGAACTGAGAGATCTAATG
TCACAGTCCCGCACCCGCGAGATACTAACAAAAACTACTGTGGACCATATGGCCATAATC
AAGAAATACACATCAGGAAGACAAGAGAAGAACCCCGCACTTAGGATGAAGTGGATGATG
GCAATGAAATACCCAATTACAGCAGATAAGAGGATAATGGAAATGATTCCTGAGAGAAAT
GAACAGGGGCAAACCCTTTGGAGCAAAACGAACGATGCTGGCTCAGACCGCGTAATGGTA
TCACCTCTGGCAGTGACATGGTGGAATAGGAATGGACCAACAACGAGCACAATTCATTAT
CCAAAAGTCTACAAAACTTATTTTGAAAAAGTTGAAAGGTTAAAACACGGAACCTTTGGC
CCCGTTCATTTTAGGAATCAAGTCAAGATAAGACGGAGAGTTGACGTAAACCCTGGTCAC
GCGGACCTCAGTGCCAAAGAAGCACAAGATGTGATCATGGAAGTTGTTTTCCCAAATGAA
GTGGGAGCCAGAATTCTAACGTCGGAATCACAACTAACAATAACCAAAGAGAAAAAAGAA
GAACTTCAGGACTGCAAAATTGCCCCCTTGATGGTAGCATACATGCTAGAAAGAGAGTTG
GTCCGAAAAACAAGGTTCCTCCCAGTGGCTGGCGGAACAAGCAGTGTATACATTGAGGTG
TTGCATCTGACTCAGGGAACGTGCTGGGAACAAATGTACACCCCAGGAGGAGAAGTTAGA
AACGATGACATTGATCAAAGTTTAATTATTGCTGCCCGGAACATAGTGAGAAGAGCGACA
GTATCAGCAGATCCACTAGCATCCCTGCTGGAGATGTGCCACAGTACACAGATTGGTGGA
ATAAGGATGGTAGACATCCTTAAGCAGAATCCAACAGAGGAACAAGCTGTGGATATATGC
AAAGCAGCAATGGGGTTAAGAATTAGCTCATCATTCAGCTTTGGTGGATTCACCTTTAAG
AGAACAAGTGGATCATCAGTCAAGAGAGAAGAAGAAATGCTTACGGGCAACCTTCAAACA
TTGAAAATAAGAGTGCATGAGGGCTATGAAGAATTCACAATGGTCGGAAGAAGAGCAACA
GCCATTCTCAGAAAGACAACCAGAAGATTGATTCAATTGATAGTAAGTGGGAGAGATGAA
CAGTCAATTGCTGAAGCAATAATTGTAGCCATGGTGTTTTCGCAAGAAGATTGCATGATA
AAAGCAGTTCGAGGCGATTTGAACTTCGTTAATAGAGCAAATCAGCGCTTGAACCCCATG
CATCAACTCTTGAGGCATTTCCAAAAGGATGCAAAAGTGCTTTTCCAGAATTGGGGGATT
GAACCCATCGACAATGTGATGGGAATGATCGGAATAATGCCCGACATGACCCCAAGCACC
GAGATGTCATTGAGAGGAGTGAGAGTCAGCAAAATGGGAGTGGATGAGTACTCCAGCACT
GAGAGAGTGGTGGTGAGCATTGACCGTTTTTTAAGAGTTCGGGATCAAAGGGGAAACATA
CTACTGTCCCCTGAAGAGGTCAGTGAAACACAAGGAACGGAAAAGCTGACAATAATTTAT
TCATCATCAATGATGTGGGAGATTAATGGTCCCGAGTCAGTGTTGGTCAATACTTATCAA
TGGATCATCAGAAACTGGGAAATTGTGAAAATTCAATGGTCACAGGATCCCACAATGTTA
TACAATAAGATAGAATTTGAGCCATTCCAGTCCCTGGTCCCTAGGGCCACCAGAAGCCAA
TACAGCGGTTTCGTAAGGACCCTGTTTCAGCAAATGCGAGATGTACTTGGAACATTTGAC
ACTGCTCAAATAATAAAACTCCTCCCTTTTGCCGCTGCTCCTCCGGAACAGAGTAGAATG
CAGTTCTCTTCTTTGACTGTTAATGTAAGAGGATCGGGAATGAGGATACTTGTAAGAGGC
AATTCCCCAGTGTTCAACTACAACAAAGCCACTAAGAGGCTCACAGTCCTCGGAAAGGAT
GCAGGTGCGCTTACTGAAGACCCAGATGAAGGTACGGCTGGAGTAGAATCTGCTGTTCTG
AGAGGGTTTCTCATCTTAGGTAAAGAAAACAAGAGATATGGCCCAGCACTAAGCATCAAT
GAACTGAGCAAACTTACAAAAGGGGAGAAAGCTAATGTGCTAATTGGGCAAGGGGACGTG
GTGTTGGTAATGAAACGGAAACGTGACTCTAGCATACTTACTGACAGTCAGACAGCGACC
AAAAGGATTCGGATGGCCATCAATTAGTGTTGAATTGTTTAA--------

#A/northern_shoveler/Ohio/35/1986(H3N8)
-------------------------ATATGGAGAGAATAAAAGAACTAAGAGATCTAATG
TCACAGTCCCGCACTCGCGAGATACTCACCAAAACCACTGTGGACCATATGGCCATAATC
AAAAAATACACATCAGGAAGACAAGAGAAGAACCCCGCACTCAGAATGAAATGGATGATG
GCAATGAAATATCCAATTACGGCGGATAAGAGGATAATGGAGATGATTCCTGAGAGGAAT
GAACAAGGACAAACCCTCTGGAGCAAAACAAATGACGCCGGCTCAGACCGAGTAATGGTA
TCACCTCTGGCTGTGACATGGTGGAATAGGAATGGGCCAACAACAAGTACAGTTCACTAC
CCAAAGGTCTATAAAACTTACTTCGAAAAGGTTGAAAGGTTAAAACATGGGACCTTTGGC
CCCGTCCACTTCAGGAATCAAGTTAAAATAAGACGGAGAGTTGACATAAACCCTGGCCAT
GCAGACCTCAGTGCCAAAGAGGCACAGGATGTAATTATGGAAGTTGTTTTCCCAAATGAG
GTGGGGGCCAGAATACTAACATCAGAATCACAGCTGACAATAACAAAAGAGAAAAAGGAA
GAACTTCAAGACTGCAAAATTGCCCCCTTGATGGTAGCATACATGCTAGAAAGAGAGTTA
GTCCGCAAGACGAGATTCCTCCCAGTGGCTGGTGGAACAAGCAGTGTGTATATTGAGGTG
TTGCATTTGACCCAGGGAACATGCTGGGAGCAGATGTACACCCCAGGAGGGGAAGTAAGA
AATGATGATGTTGACCAAAGTTTAATTATCGCTGCCAGGAATATAGTAAGAAGAGCAACG
GTATCAGCAGACCCACTAGCATCTCTATTGGAGATGTGCCACAGCACACAGATTGGTGGA
ATAAGGATGGTAGACATCCTTAGGCAGAATCCAACAGAGGAACAAGCTGTGGATATATGC
AAGGCAGCAATGGGCTTGAGAATTAGCTCATCTTTCAGCTTCGGTGGATTCACTTTTAAA
AGAACAAGTGGGTCGTCAGTCAAAAGAGAAGAAGAAGTGCTTACAGGCAACCTTCAAACA
CTGAAAATAAGAGTGCATGAGGGGTATGAAGAATTCACAATGGTTGGGAGAAGAGCAACA
GCTATTCTCAGAAAGGCAACCAGGAGATTAATTCAACTAATAGTAAGTGGAAGAGATGAA
CAGTCAATTGCTGAAGCAATAATCGTGGCTATGGTATTTTCACAAGAGGATTGCATGATA
AAGGCAGTTCGGGGTGATCTGAATTTTGTCAATAGAGCAAACCAGCGACTGAACCCCATG
CATCAACTCTTGAGACATTTCCAAAAGGATGCAAAAGTGCTTTTCCAGAACTGGGGAATT
GAACCCATCGACAATGTGATGGGGATGATCGGAATACTGCCCGACATGACCCCAAGTACT
GAGATGTCACTGAGAGGGATAAGAGTCAGCAAAGTGGGAGTAGATGAATACTCCAGCACA
GAGAGAGTAGTGGTGAGCATTGACCGTTTTTTAAGAGTTAGGGATCAACGGGGGAACGTA
CTATTGTCACCCGAAGAAGTTAGCGAGACGCAAGGAACAGAAAAGTTGACAATAACTTAT
TCATCATCAATGATGTGGGAGATCAATGGTCCTGAGTCAGTGTTGGTCAACACTTACCAA
TGGATCATCAGAAACTGGGAGACTGTGAAAATTCAATGGTCACAGGATCCCACAATGTTG
TACAATAAGATGGAATTTGAGCCATTTCAGTCTCTGGTTCCTAAGGCAGCTAGAGGTCAA
TACAGCGGATTCGTGAGGACACTGTTCCAACAGATGCGGGATGTGCTTGGAACTTTTGAC
ACTGTTCAAATAATAAAACTACTCCCCTTTGCTGCTGCCCCACCGGAACAGAGTAGGATG
CAGTTCTCTTCCTTGACTGTGAATGTAAGAGGATCAGGAATGAGGATACTGGTAAGAGGC
AACTCCCCAGTATTCAATTACAACAAGGCCACCAAGAGACTTACGGTCCTCGGGAAAGAT
GCAGGTGCATTAATTGAAGACCCGGATGAAGGCACAGCTGGAGTGGAGTCTGCTGTTCTG
AGAGGATTCCTCATTTTGGGCAAAGAAGACAAGAGATATGGCCCAGCATTGAGCATCAAT
GAACTGAGCAATCTTGCAAAAGGAGAGAAGGCTAATGTGCTAATTGGGCAAGGAGACGTA
GTGTTGGTAATGAAACGGAAACGGGACTCTAGCATACTTACTGACAGCCAGACAGCGACC
AAAAGAATTCGGATGGCCATCAATTAGTGTCGAA----------------

#A/mallard/Ohio/338/1986(H4N8)
------------TCAAATATATTCAATATGGAGAGAATAAAAGAACTAAGAGATCTAATG
TCGCAGTCCCGCACCCGCGAGATACTCACTAAGACCACTGTGGACCATATGGCCATAATC
AAAAAGTACACATCAGGAAGGCAAGAGAAGAACCCCGCACTCAGAATGAAGTGGATGATG
GCAATGAAATACCCAATTACAGCAGACAAGAGGATAATGGAAATGATTCCTGAGAGGAAT
GAACAAGGACAAACCCTCTGGAGCAAAACAAACGATGCCGGCTCAGACCGAGTGATGGTA
TCACCTCTGGCCGTGACATGGTGGAATAGGAATGGACCGACAACAAGTACAGTTCACTAC
CCGAAGGTATATAAAACTTATTTCGAAAAAGTCGAAAGGTTAAAACATGGGACCTTTGGC
CCCGTCCACTTCAGAAATCAAGTTAAGATAAGAAGGAGAGTTGACATAAATCCTGGTCAC
ACCGATCTCAGTGCCAAGGAGGCACAGGATGTGATCATGGAAGTTGTTTTCCCAAATGAA
GTGGGAGCGAGAATACTAACATCAGAGTCACAGCTGACAATAACAAAAGAGAAAAAAGAA
GAGCTCCAGGATTGTAAAATCGCCCCCTTGATGGTAGCATACATGCTAGAAAGAGAGTTG
GTCCGCAAAACGAGGTTCCTCCCAGTGGCTGGTGGGACAAGCAGTGTCTATATCGAGGTG
CTGCATTTAACACAGGGGACATGCTGGGAACAGATGTATACTCCAGGAGGAGAAGTGAGA
AATGATGATATTGACCAAAGTTTGATTATCGCTGCCAGGAACATAGTAAGAAGAGCAACG
GTATCAGCAGACCCATTAGCATCTCTATTGGAAATGTGCCACAGCACACAGATTGGAGGA
ATAAGGATGGTAGACATCCTTAGACAGAATCCAACAGAGGAACAAGCCGTAGACATATGC
AAGGCAGCAATGGGATTGAGGATTAGCTCATCTTTCAGCTTCGGTGGATTCACTTTCAAA
AGAACAAGCGGATCGTCAACCAAGAAAGAAGAAGAAGTGCTCACGGGCAACCTTCAAACA
CTGAGAATAAGAGTACATGAGGGATATGAAGAATTCACAATGGTTGGGAGAAGAGCAACA
GCTATTCTCAGAAAGGCAACCAGGAGATTAATCCAGCTAATAGTAAGTGGGAGAGACGAG
CAATCAATTGCTGAGGCAATAATTGTGGCCATGGTATTTTCACAAGAGGATTGCATGATC
AAGGCAGTTCGGGGCGATCTGAACTTTGTCAATAGGGCAAACCAACGACTGAATCCCATG
CATCAACTCTTGAGACATTTCCAAAAAGATGCAAAAGTGCTTTTCCAGAACTGGGGAATT
GAACCCATCGACAATGTGATGGGAATGATCGGAATATTGCCCGACATGACCCCAAGTACA
GAGATGTCGCTGAGGGGGATAAGAGTCAGCAAAATGGGAGTAGATGAATACTCCAGCACG
GAGAGAGTGGTGGTGAGCATTGACCGATTCTTGAGGGTTCGGGATCAACGGGGAAACGTA
CTACTGTCTCCCGAAGAAGTCAGCGAAACACAAGGAACGGAAAAGCTGACAATAACTTAT
TCGTCATCAATGATGTGGGAGATCAATGGCCCTGAGTCGGTGCTGGTCAATACTTATCAA
TGGATCATCAGGAACTGGGAGACTGTGAAAATTCAATGGTCACAAGATCCCACGATGTTA
TACAATAAAATGGAATTCGAACCATTTCAGTCTCTTGTCCCTAAGGCAGCCAGAAGTCAA
TACAGCGGGTTCGTGAGGACACTGTTCCAGCAAATGCGGGATGTGCTTGGAACATTTGAC
ACTGTTCAAATAATAAAACTTCTCCCCTTTGCTGCTGCTCCACCAGAACAGAGTAGAATG
CAGTTTTCCTCACTGACTGTGAATGTGAGAGGATCAGGAATGAGGATACTGGTAAGAGGC
AATTCTCCAGTGTTCAATTACAACAAGGCCACCAAGAGGCTTACGGTTCTTGGAAAAGAT
GCAGGTGCATTGTCCGAAGATCCAGACGAAGGCACAGCTGGAGTGGAGTCTGCTGTTCTG
AGAGGATTCCTCATTTTGGGCAAAGAAGACAAGAGGTATGGCCCAGCATTAAGCATCAAT
GAACTGAGCAATCTTGCAAAAGGAGAGAAGGCTAATGTGCTAATTGGGCAAGGAGACGTA
GTGTTGGTAATGAAACGGAAACGGGACTCTAGCATACTTACTGACAGCCAGACAGCGACC
AAAAGAATTCGGATGGCCATCAATTAGTGTCGAATTGTTTAAAAACGA--

#A/sanderling/NJ/766/1986(H2N7)
AGCGAAAGCAGGTCAAATATATTCAATATGGAGAGAATAAAAGAACTAAGAGATCTAATG
TCACAGTCCCGCACTCGCGAGATACTCACCAAAACCACTGTGGACCATATGGCCATAATC
AAAAAATACACATCAGGAAGACAAGAGAAGAACCCCGCACTCAGAATGAAGTGGATGATG
GCAATGAAGTACCCAATTACGGCGGATAAGAGGATAATGGAGATGATTCCTGAGAGGAAT
GAACAAGGACAAACCCTCTGGAGCAAAACAAATGATGCAGGCTCAGACCGAGTAATGGTA
TCACCTCTGGCTGTGACATGGTGGAATAGGAATGGACCAACGACAAGTACAGTTCACTAC
CCAAAGGTCTATAAAACCTATTTCGAAAAGGTCGAAAGGTTAAAACATGGGACCTTTGGC
CCCGTTCACTTCAGGAATCAAGTTAAGATAAGACGGAGAGTTGACATAAACCCTGGCCAT
GCAGACCTCAGTGCCAAGGAGGCACAGGATGTAATCATGGAAGTTGTTTTCCCAAATGAA
GTGGGGGCCAGAATATTAACATCGGAATCACAGCTTACAATAACAAAAGAGAAAAAGGAA
GAACTCCAAGATTGCAAAATTGCCCCCTTGATGGTAGCATACATGCTAGAAAGAGAGTTA
GTCCGCAAAACGAGGTTCCTCCCAGTGGCTGGTGGAACAAGCAGTGTGTATATTGAGGTG
TTGCATTTAACCCAGGGTACATGCTGGGAGCAGATGTACACTCCAGGAGGGGAAGTGAGA
AATGATGATGTTGACCAAAGCTTAATTATCGCTGCCAGGAATATAGTAAGAAGAGCAACG
GTATCAGCAGACCCACTAGCGTCTCTATTGGAGATGTGCCACAGCACACGGATTGGTGGA
ATAAGGATGGTAGACATCCTTAGGCAAAATCCAACAGAGGAGCAAGCCGTGGATATATGC
AAGGCAGCAATGGGCTTGAGGATTAGCTCATCTTTCAGCTTCGGTGGGTTCACTTTTAAA
AGAACAAGTGGGTCGTCTGTCAAACGAGAAGAAGAAGTGCTTACGGGCAACCTTCAAACA
CTGAAAATAAGAGTGCATGAGGGGTATGAAGAATTCACAATGGTAGGGAGAAGAGCAACA
GCTATTTTAAGAAAGGCAACCAGAAGATTGATTCAGCTAATAGTAAGTGGGAGAGATGAA
CAGTCAATTGCTGAAGCAATAATTGTGGCCATGGTATTTTCACAAGAGGATTGCATGATC
AAGGCAGTTCGGGGTGATCTGAACTTTGTCAATAGAGCAAACCAGCGATTGAACCCCATG
CATCAACTCTTGAGACATTTCCAAAAGGATGCAAAAGTGCTTTTCCAAAACTGGGGAATT
GAACCCATCGACAATGTGATGGGAATGATCGGAATACTGCCCGACATGACCCCAAGTACT
GAAATGTCACTGAGAGGGATAAGAGTCAGCAAAATGGGTGTAGATGAATACTCCAGCACG
GAGAGAGTGGTGGTGAGTATTGACCGTTTTTTAAGAGTTCGGGATCAACGGGGGAACGTA
CTATTGTCACCTGAAGAAGTCAGCGAGACGCAAGGGACGGAAAAGTTGACAATAACTTAC
TCATCATCAATGATGTGGGAGATCAATGGTCCTGAGTCAGTGTTGGTCAATACTTACCAG
TGGATCATCAGAAACTGGGAAACTGTGAAAATTCAATGGTCACAGGATCCCACAATGTTG
TACAATAAGATGGAATTCGAGCCATTTCAGTCTCTGGTCCCTAAGGCAGCTAGAGGTCAA
TACAGCGGATTCGTGAGGACACTTTTCCAACAGATGCGGGATGTGCTTGGGACATTTGAC
ACTGTTCAGATAATAAAACTCCTCCCCTTTGCTGCTGCCCCACCAGAACAGAGTAGGATG
CAGTTCTCCTCCTTGACTGTGAATGTAAGAGGATCAGGAATGAGGATACTGGTAAGAGGC
AATTCTCCAGTGTTCAATTACAACAAGGCCACCAAGAGGCTTACAGTCCTCGGGAAAGAT
GCAGGTGCATTAACTGAAGACCCAGATGAAGGCACAGCTGGAGTGGAATCTGCTGTTCTG
AGAGGATTCCTCATTTTGGGCAAAGAAGACAAGAGGTATGGCCCAGCATTGAGCATCAAT
GAACTGAGCAATCTTGCAAAAGGAGAAAAGGCTAATGTGCTAATTGGGCAAGGAGACGTG
GTGTTGGTAATGAAACGGAAACGGGACTCTAGCATACTTACTGACAGCCAGACAGCGACC
AAAAGAATTCGGATGGCCATCAATTAGTGTCGAATTGTTTAAAAACGACC

#A/laughing_gull/NJ/798/1986(H2N7)
AGCGAAAGCAGGTCAAATATATTCAATATGGAGAGAATAAAAGAACTAAGAGACCTAATG
TCGCAGTCTCGCACCCGCGAGATACTCACAAAAACCACTGTGGACCATATGGCCATAATC
AAGAAGTACACATCAGGAAGACAAGAGAAAAACCCAGCACTTAGAATGAAGTGGATGATG
GCAATGAAATATCCAATTACCGCGGATAAGAGGATAGTGGAAATGATTCCCGAGAGGAAT
GAACAAGGGCAGACGCTCTGGAGCAAAACAAACGATGCTGGCTCAGACCGAGTAATGGTA
TCACCTCTAGCTGTAACATGGTGGAATAGAAATGGACCAACAACAAGTACAGTCCACTAC
CCAAAAGTCTACAAGACTTATTTTGAAAAAGTCGAAAGGTTAAAGCATGGAACCTTTGGC
CCTGTCCATTTCAGAAATCAAGTTAAGATAAGAAGGAGAGTAGACATAAACCCTGGACAT
GCAGACCTTAGTGCTAAAGAAGCACAAGATGTCATAATGGAAGTTGTTTTCCCAAATGAA
GTGGGTGCCAGAATACTAACGTCGGAATCACAACTGACAATAACCAAAGAAAAGAAGGAG
GAACTCCAAGATTGTAAAATTGCCCCCCTAATGGTAGCATACATGTTGGAGAGAGAGTTG
GTCCGCAAAACAAGGTTCCTCCCAGTGGCTGGCGGGACAAGCAGCGTGTACATTGAAGTG
CTGCACTTGACTCAAGGAACATGCTGGGAGCAGATGTACACCCCAGGAGGTGAAGTGAGA
AACGATGATGTTGACCAAAGTTTGATTATTGCTGCCAGAAACATAGTAAGGAGAGCAACA
GTATCAGCAGACCCACTAGCATCCCTATTGGAGATGTGTCACAGTACACAGATTGGTGGA
ATAAGGATGGTAGACATCCTTAGACAGAATCCAACAGAAGAACAAGCTGTGGACATATGC
AAAGCAGCAATGGGCTTGAGAATTAGCTCATCCTTCAGCTTTGGTGGATTCACCTTTAAA
AGAACAAGTGGATCATCAGTTAAGAAAGAAGAAGAAGTGCTCACGGGCAATCTTCAAACA
CTGAAAATAAGAGTGCATGAAGGATATGAAGAGTTTACAATGGTTGGAAGAAGAGCAACA
GCTATCCTCAGAAAGGCAACCAGAAGGTTAATCCAGCTGATAGTAAGTGGGAAAGACGAA
CAATCAATTGCTGAAGCAATAATTGTGGCCATGGTGTTTTCACAAGAAGATTGTATGATA
AAAGCAGTCCGAGGTGATCTGAATTTTGTTAATAGGGCAAATCAGCGATTGAACCCTATG
CATCAACTCCTGCGACATTTCCAAAAAGATGCAAAAGTACTTTTTCAAAACTGGGGAATT
GAACCCATTGACAATGTGATGGGAATGATTGGGATATTGCCCGATATGACTCCGAGCACT
GAAATGTCATTGAGAGGGGTGAGAGTCAGCAAAATGGGAGTAGATGAGTATTCGAGTACA
GAGAGAGTGGTGGTGAGCATTGACCGCTTTCTCAGGGTTCGGGATCAGCAAGGAAATGTA
CTATTGTCACCTGAGGAGGTCAGCGAAACACAAGGAACAGAGAAGCTGACAATAACTTAT
TCATCATCAATGATGTGGGAGATTAATGGTCCTGAGTCAGTGTTAGTCAATACTTATCAG
TGGATCATTAGGAATTGGGAGACTGTGAAAATTCAGTGGTCACAGGATCCCACGATGTTG
TATAATAAGATGGAATTTGAACCGTTTCAGTCTCTGGTTCCTAAAGCAGCCAGAGGCCAA
TACAGCGGGTTCGTAAGGACTTTATTTCAGCAGATGCGGGACGTGCTTGGAACATTTGAC
ACAGTTCAAATAATAAAACTCCTCCCCTTTGCTGCTGCCCCACCGGAACAGAGCAGGATG
CAGTTCTCCTCCTTGACTGTAAATGTGAGGGGATCGGGAATGAGAATACTTGTAAGGGGC
AATTCTCCGGTATTCAACTACAACAAAGCCACCAAGAGACTCACAATCCTCGGAAAGGAT
GCAGGCGCATTGACCGAAGATCCAGATGAAGGAACAGCGGGAGTGGAGTCTGCTGTCCTG
CGGGGATTCCTCATTTTGGGCAAGGAAGACAAGAGATATGGCCCAGCGTTGAGCATTAAT
GAGCTGAGCAATCTTGCAAAAGGGGAGAAAGCTAATGTGCTAATTGGGCAAGGAGACGTG
GTGTTGGTAATGAAACGGAAGCGGGACTCTAGCATACTTACTGACAGCCAGACAGCGACC
AAAAGAATTCGGATGGCCATCAATTAGTGTCGAATTGTTTAAAAACGACC

#A/herring_gull/DE/475/1986(H13N2)
AGCGAAAGCAGGTCAAATATATTCAATATGGAGAGAATAAAAGAACTAAGAGATTTAATG
TCGCAGTCCCGCACCCGCGAGATACTGACAAAAACCACCGTGGACCATATGGCCATAATC
AAGAAATACACATCAGGAAGACAGGAGAAGAATCCTGCTCTCAGAATGAAATGGATGATG
GCAATGAAATATCCGATCACCGCAGACAAAAGAATAATGGAGATGATCCCTGAGAGAAAT
GAACAAGGCCAGACTCTTTGGAGTAAAACAAATGACGCTGGCTCGGATAGGGTGATGGTG
TCACCTCTGGCTGTGACGTGGTGGAACAGGAACGGACCAACTACAAGCACTGTCCACTAT
CCCAAGGTATACAAAACTTACTTTGAAAAGGTTGAGAGGTTAAAACATGGAACCTTTGGC
CCCGTTCACTTCCGAAACCAAGTCAAAATACGCCGCAGGGTTGACATAAATCCGGGCCAC
GCAGATCTCAGTGCTAAAGAAGCACAAGACGTCATCATGGAGGTTGTGTTCCCAAATGAG
GTGGGAGCCAGAATATTGACGTCAGAGTCACAACTAACAATAACAAAAGAAAAGAAGGAG
GAACTCCAGGACTGCAAGATTGCCCCTTTAATGGTTGCATACATGTTGGAAAGAGAACTG
GTTCGCAAGACCAGATTCCTACCAGTAGCTGGTGGAACAAGCAGTGTGTATATTGAAGTA
TTGCATTTGACTCAAGGAACTTGTTGGGAACAAATGTACACTCCAGGAGGAGAAGTGAGA
AATGATGATGTCGACCAAAGTCTAATCATTGCTGCAAGAAATATCGTTAGAAGAGCAACA
GTGTCAGCAGATCCACTAGCATCACTGTTAGAAATGTGCCATAGCACGCAAATTGGCGGG
ATAAGGATGGTAGACATCCTTCGACAAAATCCAACAGAAGAACAAGCTGTTGATATTTGT
AAAGCAGCAATGGGTCTAAGAATCAGCTCGTCTTTCAGCTTTGGAGGATTCACCTTCAAA
AGAACAAGTGGCTCGTCTGTAAAAAGGGAAGAAGAAGTGCTTACGGGCAACCTCCAAACA
TTGAAAATTAGAGTACATGAAGGGTACGAGGAATTCACAATGGTTGGGCGGAGGGCCACT
GCCATCTTAAGAAAAGCAACCAGAAGGTTAATTCAGTTGATAGTGAGTGGGAGAGATGAA
CAATCCATTGCTGAGGCCATCATTGTAGCGATGGTGTTCTCACAAGAGGATTGCATGATA
AAGGCAGTCCGAGGTGATCTGAATTTCGTTAACAGAGCGAACCAACGGCTGAACCCCATG
CACCAACTTCTGAGACATTTCCAAAAGGATGCAAAGGTGCTATTTCAAAATTGGGGAATT
GAATCCATCGACAATGTTATGGGGATGATTGGAATATTACCTGACATGACCCCCAATACT
GAGATGTCACTGAGAGGAATAAGAGTTAGCAAAATGGGAGTGGATGAATATTCCAGCACC
GAGAGGGTGGTAGTGAGCATTGATCGTTTCCTGAGAGTTCGAGATCAACGAGGGAATGTG
CTCTTATCCCCTGAGGAAGTTAGTGAAACACAGGGAACAGAAAAGTTAACAATAACATAT
TCATCATCAATGATGTGGGAGATTAACGGTCCGGAGTCGGTTCTAGTTAACACCTATCAA
TGGATAATCAGAAATTGGGAAATGATAAAGATCCAATGGTCCCAAGATCCTACAATGTTA
TACAACAAGATGGAATTTGAGCCATTTCAATCCTTGGTACCTAAAGCTGCCCGAGGCCAA
TACAGTGGGTTTGTGAGAACACTATTCCAACAGATGCGCGATGTACTAGGGACATTTGAT
ACTGTCCAAATAATCAAGTTGCTACCCTTTGCAGCAGCCCCACCTGAACAGAGCAGAATG
CAGTTTTCTTCCCTAACCGTGAACGTGAGAGGATCAGGGATGAGAATACTTGTGAGAGGT
AACTCCCCTGTGTTCAACTATAACAAGGCAACCAAGAGGCTTACAGTCCTCGGGAAGGAT
GCAGGTTCATTGACAGAAGACCCAGATGAGGGAACAGCAGGGGTGGAATCTGCAGTATTG
AGAGGGTTTCTAATTCTAGGCAAAGAAGACAAAAGATATGGGCCTGCATTGAGCATCAAC
GAACTAAGCAATCTTACGAAGGGGGAGAAGGCTAATGTGTTAATAGGGCAAGGAGACGTG
GTGTTGGTAATGAAACGGAAACGGGACTCTAGCATACTTACTGACAGTCAGACAGCGACC
AAAAGAATTCGGATGGCCATCAATTAATGTCGAATTGTTTAAAAACGACC

#A/swine/Italy/671/1987(H1N1)
------------TCAAATATATTCAACATGGAAAGAATAAAAGAATTAAGAGATCTAATG
TCGCAGTCTCGCACCCGCGAGATACTGACAAAAACCACTGTGGACCATATGGCGATAATC
AAAAAATACACATCAGGAAGACAAGAGAAGAACCCCGCTCTCAGAATGAAATGGATGATG
GCAATGAAATATCCGATCACAGCAGACAGGAGAATAATGGAAATGATTCCTGGAAGAAAT
GAACAAGGACAGACACTTTGGAGTAAGACAAATGATGCTGGATCAGATAGGGTGATGGTA
TCACCCCTAGCCGTAACTTGGTGGAACAGGAATGGACCGACAACAAGTACAGTCCACTAT
CCGAAGGTTTACAAAACATATTTTGAAAAGGTTGAAAGATTAAAGCATGGGACCTTTGGT
CCCGTCCATTTTCGAAATCAAGTTAAAATACGCCGCAGAGTTGACATAAACCCAGGCCAT
GCAGACCTCAGTGCAAAGGAAGCACAAGATGTTATCATGGAGGTCGTTTTCCCAAATGAA
GTGGGAGCCAGAATATTGACATCAGAGTCGCAATTGACAATAACAAAAGAGAAGAAAGAG
GAGCTCCAGGATTGTAAGATTGCCCCTTTAATGGTGGCATACATGTTGGAAAGAGAACTG
GTTCGCAAAACCAGATTCCTACCGGTAGCAGGCGGAACAAGCAGTGTGTACATTGAAGTA
TTGCATTTGACTCAAGGAACCTGCTGGGAACAGATGTACACTCCAGGTGGGGAAGTGAAG
AATGATGATGTTGACCAGAGTTTGATCATTGCTGCCAGGAACATTGTTAGAAGAGCAACA
GTATCGGCAGATCCACTGGCATCACTATTGGAGATGTGTCACAGCACACAAATTGGTGGG
ATAAGGATGGTTGACATCCTTAGACAAAATCCAACGGAGGAGCAAGCCGTGGATATATGC
AAAGCAGCAATGGGTTTGAGAATCAGCTCATCCTTTAGCTTTGGAGGCTTCACTTTCAAA
AGAACAAGTGGATCATCTGTTAAAAGGGAAGAAGAAGTGCTTACAGGCAATCTCCAAACA
CTGAAAATAAGAGTACATGAGGGGTATGAGGAATTCACAATGGTTGGGAGGAGAGCAACA
GCTATCTTAAGGAAAGCAACTAGAAGGCTGATTCAGCTGATAGTAAGTGGAAGAGACGAA
CAGTCAATTGCTGAAGCGATCATCGTAGCAATGGTGTTCTCGCAAGAGGATTGTATGATA
AAGGCTGTCCGAGGTGATCTGAATTTTGTAAACAGAGCAAACCAACGGCTGAATCCCATG
CATCAACTCCTGAGGCACTTCCAGAAGGATGCAAAAGTGCTGACTCAAAATTGGGGAATT
GAACCTATTGATAATGTCATGGGGATGATAGGGATATTACCTGATATGACTCCAAGCACA
GAGATGTCACTAAGAGGGGTGAGGGTCAGTAAAGCGGGAGTAGACGAATATTCCAGTACT
GAGAGAGTGGTTGTGAGTATTGATCGCTTCTTGAGAGTTCGAGATCAGCGGGGGAATGTA
CTCTTATCTCCTGAGGAGGTTAGCGAAACACAGGGAACAGAGAAATTGACAATAACATAT
TCATCATCAATGATGTGGGAGATCAACGGTCCTGAGTCAGTGCTCGTTAACACATATCAA
TGGATCATCAAAAATTGGGAGACTGTGAAGATCCAATGGTCTCAAGACCCCACAATGCTA
TACAATAAGATGGAATTTGAGCCATTTCAGTCTTTAGTACCTAAGGCTGCCAGAGGTCAA
TACAGTGGATTTGTGAGAACACTATTCCAGCAAATGCGTGATGTGCTGGGGACATTTGAT
ACAGTCCAAATAATAAAGCTGCTACCATTTGCAGCAGCACCACCGGTTCAGAGTAGAATG
CAGTTCTCTTCTCTAACTGTGAATGTAAGAGGATCAGGAATGAGAATACTCATAAGGGGT
AACTCCCCCGTATTTAACTACAATAAGGTAACCAAAAGGCTAACAGTCCTCGGAAAGGAC
GCAGGTGCACTAACAGAAGATCCAGATGAGGGAACAGCTGGAGTGGAATCTGCAGTACTG
AGAGGATTCCTAATTCTAGGAAAGGAAAACAAAAGATATGGACCAGCATTGAGCATCAAT
GAACTGAGTAATCTTGCAAAAGGGGAGAAAGCTAACGTGTTGATAGGGCAAGGAGACGTG
GTGTTGGTAATGAAACGGAAACGGGACTCTAGCATACTTACTGACAGCCAGACAGCGACC
AAAAGAATTCGGATGGCCATCAATTAGTGTCGAATTGTTTA---------

#A/duck/LA/17G/1987(H3N8)
------------TCAAATATATTCAATATGGAAAGAATAAAAGAACTAAGAGATCTCATG
TCACAGTCTCGCACCCGCGAGATACTCACAAAAACCACTGTGGACCACATGGCCATAATC
AAGAAATACACATCAGGAAGACAGGAGAAGAACCCTGCACTTAGAATGAAATGGATGATG
GCAATGAAGTACCCGATCACAGCAGATAAAAGAATAATGGAAATGATCCCCGAGAGGAAT
GAACAGGGGCAAACCCTATGGAGCAAAACAAACGATGCTGGTTCAGATCGAGTGATGGTA
TCACCGCTGGCTATAACATGGTGGAATAGGAATGGACCAACAACAAGTACTGTTCATTAT
CCTAAAGTCTACAAAACGTACTTTGAAAAGGTGGAGAGATTAAAGCACGGAACCTTTGGT
CCTGTTCATTTCAGAAATCAGGTTAAGATAAGACGAAGAGTTGACATAAACCCCGGTCAT
GCAGACCTCAGTGCTAAAGAAGCACAGGACGTCATCATGGAGGTTGTTTTCCCAAACGAA
GTGGGAGCCAGGATATTGACATCTGAATCACAATTAACTATAACCAAAGAGAAAAAGGAA
GAACTCCAGGATTGTAAAATTGCCCCATTAATGGTGGCATACATGTTAGAAAGAGAATTG
GTCCGAAAAACAAGATTTCTCCCAGTGGCTGGTGGAACAAGCAGCGTGTACATTGAAGTC
CTACATTTAACTCAAGGGACATGCTGGGAACAAATGTACACTCCAGGAGGGGAAGTGAGG
AATGATGACGTTGACCAAAGCTTGATCATCGCTGCCAGGAACATAGTAAGAAGGGCAACA
GTGTCAGCTGACCCACTAGCGTCTCTATTGGAAATGTGTCATAGTACACAAATAGGCGGA
GTAAGGATGGTGGACATACTTAGGCAGAATCCAACAGAAGAACAGGCAGTGGATATATGC
AAAGCAGCAATGGGTCTAAGAATTAGCTCATCATTCAGCTTTGGCGGTTTCACTTTCAAA
AGAACAAGTGGCTCATCAGTTAAGAGAGAAGAAGAAGTGCTCACTGGCAACCTCCAAACA
TTGAAAATAAGAGTGCATGAGGGGTATGAGGAATTCACCATGGTTGGAAGAAGAGCAACA
GCAATTCTTAGAAAAGCAACCAGAAGACTAATTCAACTGATTGTAAGCGGAAGAGACGAG
CAGTCCATTGCTGAAGCAATAATTGTGGCCATGGTGTTTTCACAAGAGGACTGTATGATA
AAAGCAGTCCGAGGTGATCTGAATTTCGTTAATAGAGCAAATCAGCGATTGAATCCAATG
CACCAACTCTTGAGACATTTCCAAAAGGACGCAAAAGTGCTTTTTCAAAACTGGGGAGTT
GAACCCATCGACAATGTGATGGGGATGATCGGAATATTACCTGACATGACCCCAAGCACT
GAGATGTCACTGAGAGGAGTGAGAATCAGTAAAATGGGAGTAGATGAGTACTCTAGCACA
GAGAGAGTGGTAGTAAGCATTGACCGTTTTCTAAGAGTCCGAGACCAACGAGGGAATGTA
CTACTGTCTCCAGAAGAGGTCAGTGAGACACAAGGAACAGAGAAGCTGACAATAACTTAT
TCATCATCAATGATGTGGGAGATTAATGGTCCTGAATCAGTATTGGTTAATACTTACCAA
TGGATCATAAGAAACTGGGAAACTGTGAAGATTCAATGGTCACAGGATCCCACAATGCTA
TATAATAAGATGGAATTTGAACCCTTTCAGTCTCTTGTACCTAGAGCCGCTAGAGGCCAG
TACAGCGGATTCGTGAGAACCCTGTTCCAGCAGATGAGGGATGTTATTGGAACATTTGAT
ACTGTTCAAATAATAAAACTCCTCCCTTTTGCAGCAGCTCCACCAGAACAGAGTAGAATG
CAATTTTCATCCTTAACTGTGAACGTAAGAGGATCAGGGATGAGAATACTTGTGAGAGGG
AATTCTCCAGTGTTTAATTACAACAAAGCCACTAAAAGACTTACAGTTCTCGGAAAAGAT
GCAGGTGCATTGACCGAAGATCCAGATGAAGGCACAGCTGGAGTTGAATCCGCTGTCCTG
AGAGGATTTTTAATTTTGGGCAAAGAAGACAAGAGATATGGCCCAGCATTAAGCATTAAT
GAATTAAGCAATCTTGCGAAGGGGGAAAAGGCTAATGTGCTGATTGGGCAAGGAGACGTG
GTGTTGGTAATGAAACGGAAACGGGACTCTAGCATACTTACTGACAGCCAGACAGCGACC
AAAAGAATTCGGATGGCCATCAATTAGTGTCAAATTGTTCAAAAACGA--

#A/LosAngeles/2/1987(H3N2)
AGCAAAAGCAGGTCAATTATATTCAGTATGGAAAGAATAAAAGAACTACGGAACCTGATG
TCGCAGTCTCGCACTCGCGAGATACTAACAAAAACCACAGTGGACCATATGGCCATAATT
AAGAAGTACACATCAGGGAGACAGGAAAAGAACCCGTCACTTAGGATGAAATGGATGATG
GCAATGAAATATCCAATCACTGCTGACAAAAGGATAACAGAAATGGTTCCGGAGAGAAAT
GAACAAGGACAAACTCTATGGAGTAAAATGAGTGATGCTGGGTCAGATCGAGTGATGGTA
TCACCCTTGGCAGTGACATGGTGGAATAGAAATGGACCAGTGACAAATACGGTTCACTAT
CCAAAAGTCTACAAGACTTATTTTGACAAAGTCGAAAGGTTAAAACATGGAACCTTTGGC
CCTGTCCATTTTAGAAATCAAGTCAAAATACGCCGAAGAGTAGACATAAACCCTGGTCAT
GCAGACCTCAGTGCCAAGGAGGCACAAGATGTAATTATGGAAGTTGTTTTCCCCAATGAA
GTGGGAGCCAGGATACTAACATCAGAATCACAATTAACAATAACCAAAGAGAAAAAAGAA
GAACTCCGAGATTGCAAAATTTCTCCTTTGATGGTTGCATACATGTTAGAGAGAGAACTT
GTCCGAAAAACGAGATTTCTCCCAGTTGCTGGTGGAACAAGCAGTATATACATTGAAGTT
TTACATTTGACTCAAGGAACGTGTTGGGAACAAATGTACACTCCAGGTGGAGAAGTGAGG
AATGACGATGTTGACCAAAGCCTAATTATTGCAGCCAGGAACATAGTGAGAAGAGCCGCA
GTATCAGCAGATCCACTAGCATCTTTATTAGAGATGTGCCACAGCACACAAATTGGCGGG
ACAAGGATGGTGGACATTCTTAGGCAGAACCCGACGGAAGAACAAGCTGTGGATATATGC
AAGGCTGCAATGGGACTGAGAATCAGCTCATCCTTCAGCTTTGGTGGGTTCACATTTAAA
AGAACAAGCGGGTCCTCAATCAAAAGAGAGGAAGAAGTGCTTACAGGCAATCTCCAAACA
TTGAAAATAAGAGTGCATGAGGGGTACGAGGAGTTCACAATGGTGGGGAAAAGGGCAACA
GCTATACTCAGAAAAGCAACCAGGAGATTGGTTCAGCTCATAGTGAGTGGAAGGGACGAA
CAGTCAATAGCCGAAGCAATAATCGTAGCCATGGTGTTTTCACAAGAGGATTGCATGATA
AAAGCAGTTAGAGGTGACCTGAATTTCGTTAACAGGGCAAATCAGCGGTTGAATCCCATG
CATCAGCTTTTAAGGCATTTTCAGAAAGATGCGAAAGTGCTTTTTCAGAATTGGGGAATT
GAACATATCGACAGTGTGATGGGAATGGTTGGAGTATTACCAGATATGACTCCAAGCACA
GAGATGTCAATGAGAGGAATAAGAGTCAGCAAAATGGGCGTGGATGAATACTCCAGCACA
GAGAGGGTGGTGGTTAGCATTGATCGGTTTTTGAGAGTTCGAGACCAACGTGGGAATGTA
TTACTATCTCCTGAGGAGGTCAGTGAAACACAGGGAACAGAGAGACTGACAATAACTTAC
TCATCGTCAATGATGTGGGAGATTAACGGCCCTGAGTCGGTGTTGGTCAATACCTATCAA
TGGATCATCAGAAATTGGGAAACTGTTAAAATTCAATGGTCTCAGAATCCTGCAATGTTG
TACAACAAAATGGAATTTGAACCATTTCAGTCTTTAGTTCCTAAGGCCATTAGAGGCCAA
TACAGTGGATTTGTCAGAACTCTATTCCAACAAATGAGAGATGTACTTGGGACATTTGAT
ACCACCCAGATAATAAAGCTTCTCCCTTTTGCAGCCGCTCCACCAAAGCAAAGCAGGATG
CAGTTCTCCTCATTGACTGTGAATGTGAGGGGATCAGGGATGAGAATACTTGTAAGGGGC
AATTCTCCTGTATTCAACTACAACAAGACCACTAAAAGACTAACAATTCTCGGAAAAGAT
GCTGGCACTTTAATTGAAGACCCAGATGAAAGCACATCCGGAGTGGAGTCCGCTGTCTTG
AGAGGATTTCTCATTCTAGGTAAGGAAGACAGAAGATACGGACCAGCATTAAGCATCAAT
GAACTGAGTAACCTTGCAAAAGGGGAAAAGGCTAATGTGCTAATTGGGCAAGGAGACGTG
GTGTTGGTAATGAAACGAAAACGGGACTCTAGCATACTTACTGACAGCCAGACAGCGACC
AAAAGAATTCGGATGGCCATCAATTAATGTTGAATAGTTTAAAAACGACC

#A/swine/Kansas/3228/1987(H1N1)
------------TCAAATATATTCAATATGGAGAGAATAAAGGAACTAAGAGATCTGATG
TCACAATCTCGCACTCGCGAGATACTAACAAGAACCACTGTGGATCATATGGCCATAATC
AAGAAATACACATCGGGAAGGCAAGAGAAGAACCCTGCATTGAGAATGAAATGGATGATG
GCAATGAAATATCCAATTACAGCAGACAAGAGGATAGTTGAAACAATCCCCGAGAGGAAT
GAGCAAGGACAAACCCTATGGAGCAGGACGAGCGATGCCGGCTCAGATCGGGTGATGGTA
TCACCTCTAGCTGTCACATGGTGGAACAGGAATGGGCCAACAGCAAGCACAATTCACTAT
CCAAAAGTCTATAGAACTTACTTTGAGAAAGTCGAAAGATTAAAACATGGGACTTTTGGC
CCTGTCCATTTCAGAAACCAAGTCAAAATACGCCGAAGGGTTGACATAAACCCAGGTCAT
GCAGACCTCAGTTCCAAAGAAGCGCAAGATGTTATAATGGAAGTTGTTTTCCCAAATGAA
GTGGGAGCTAGAATATTAACATCGGAATCACAGCTAATGATTACTAAAGAGAAGAAAGAA
GAGCTCCAGGAGTGCAAAATTTCTCCCTTGATGGTAGCATACATGTTGGAGAGAGAACTT
GTTCGGAAGACGAGATTCCTCCCAGTGGCTGGTGGAACGAGCAGTGTGTACATTGAGGTG
TTGCATTTAACTCAGGGAGCGTGCTGGGAACAGCTATACACTCCAGGCGGGGAAGTAAGA
AACGATGATGTTGACCAAAGCTTAATCATCGCTGCTAGGAGCATAGTGAGAAGAGCTACA
GTATCTGCAGATCCACTGGCATCTCTATTGGAAATGTGTCATAGCACACAGATTGGTGGA
ATAAGAATGGTAGACATCCTCAAACAAAACCCGACAGAGGAACAAGCAGTGGATATATGC
AAGGCTGCAATGGGTCTGAGAATCAGCTCATCATTTAGTTTTGGCGGGTTCACATTTAAA
AGAACAAGTGGCTCATCAACTAAGAGGGAGGAGGAAGTACTTACGGGCAATCTCCAAACA
TTGAAAATAAGAGTGCATGAAGGGTATGAAGAATTTACAATGGTTGGGAAAAGGGCAACA
GCTATACTCAGAAAAGCAACTAGAAGGTTGGTTCAATTGATAGTGAGTGGAAAGGATGAA
CAATCAATTGCTGAGGCAATAATCGTGGCTATGGTGTTTTCACAGGAGGATTGCATGATA
AAGGCAGTTAGAGGTGATCTAAATTTCGTCAACAGAGCGAACCAACGGTTGAATCCAATG
CACCAACTACTAAGGCATTTCCAAAAGGATGCTAAAATCCTCTTTCAAAATTGGGGGATT
GAATCTATAGACAACATTATGGGAATGATTGGGATACTCCCTGACTTAACTCCAAGCACC
GAGAAATCAATGAGAGGAATAAGAATCAGCAAAATGGGGGTGGATGAATATTCCAGTACG
GAGAGGGTAGTGGTAAGCATTGACCGTTTTTTAAGAGTCAGAGACCAGCAAGGGAACGTG
CTATTGTCTCCCGAAGAAGTCAGTGAAACACAGGGGACTGAAAAGTTGACGATAACTTAT
TCATCGTCAATGATGTGGGAGATTAATGGGCCTGAGTCGGTATTGGTGAATACCTACCAA
TGGATCATCAGGAACTGGGAAACTGTTAAAATTCAGTGGTCACAAGACCCCACAATGCTG
TACAATAAAATGGAATTTGAACCATTTCAGTCTTTGGTTCCCAAGGCCGCAAGAGGTCAA
TACAGTGGGTTTGTGAGAACCCTATTCCAACAGATGAGAGATGTGCTTGGAACGTTTGAT
ACCGTTCAGATAATAAAACTTCTCCCCTTTGCAGCTGCTCCACCAAAACAAAGTAGAATG
CAATTTTCCTCTCTCACCGTAAATGTAAGAGGATCTGGAATGAGAATTCTTATAAGAGGC
AATTCTCCTGTGTTCAATTACAACAAAAGCACCAAAAGACTCACAGTCCTAGGAAAGGAT
GCAGGTGCTTTAAATGAAGACCCAGATGAAGGAACAGGTGGAGTGGAGTCTGCTGTATTG
AGAGGATTCCTTATTTTGGGCAGAGAAGATAAGAGATATGGGCCAGCATTAAGCATTAAT
GAATTGAGTAGTCTTGCAAAAGGAGAGAAGGCTAATGTACTGATTGGGCAAGGAGACGTA
GTGTTGGTAATGAAACGGAAACGGGACTCAAGCATACTTACTGACAGCCAGACAGCGACC
AAAAGAATTCGAATGGCCATCAATTAGTGTAAAATAGTTTA---------

#A/chicken/FL/22780-2/1988(H5N2)
--------------AAATATATTCAGTATGGAGAGAATAAAAGAACTAAGAGACCTAATG
TCGCAGTCTCGCACCCGCGAGATACTAACAAAAACCACTGTTGACAATATGGCTATAATC
AAAAAATACACATCAGGGAGACAGGAAAAGAACCCCGCCCTCAGGATGAAGTGGATGATG
GCGATGAAATATCCAATTGCAGCAGATAAGAGGATAATGGGGATGATTCCCGAGAGAAAT
GAACAGGGGCAAACACTATGGAGTAGAACAAACGACGCCGGCTCAGACCGAGTAATGGTA
TCGCCTCTGGCAGTGACATGGTGGAATAGAAATGGACCAACAACGAGCACAATCCACTAT
CCCAAAGTTTACAAAACTTATTTTGAAAAAGTTGAAAGATTGAAACGTGGGACCTTTGGC
CCCGTCCATTTTAGGAATCAAGTTAAGATAAGGAGGAGAGTTGACATAAACCCGGGCCAT
GCAGACCTTAGTGCTAAAGAGGCACAAGATGTCATCATGGAGGTGGTTTTCCCAAACGAA
GTGGGAGCCAGAATACTAACGTCTGAATCACAACTGACAATAACCAAAGAGAAAAGAGAA
GAACTCCAGGACTGCAAAATTGCTCCCTTGATGGTGGCATACATGCTAGAAAGAGAGCTG
GTCCGCAAGACAAGATTCCTTCCTGTTGCCGGCGGAACAAGCAGTGTGTATATTGAAGTA
TTACATCTGACCCAGGGAACATGCTGGGAGCAGATGTACACTCCGGGAGGGGAAGTGAGA
AATGATGATGTTGACCAAAGTTTAATTATTGCTGCTAGGAATATAGTAAGAAGAGCAACA
GTATCAGCAGACCCATTAGCATCTCTATTAGAGATGTGCCACAGTACACAGATTGGTGGG
ATAAGGATGGTAGACATACTTAGGCAGAATCCAACAGAGGAACAAGCTGTAAATATATGC
AAGGCAGCAATGGGCTTGAGAATTAGCTCATCTTTCAGCTTTGGTGGATTCACCTTTAAA
AGAACAAGTGGATCATCAGTCAAGAGAGAAGAAGAAGTGCTCACAGGCAACCTTCAAACA
TTGAAATTAAGAGTGCACGAGGGGTATGAAGAATTTACCATAGTCGGGAGGAGAGCAACA
GCCATTCTCAGAAAGGCAACCAGGAGATTGATTCAACTGATAGTAAGTGGGAGAGACGAA
CAGTCAATTGCTGAAGTAATAATTGTGGCCATGGTATTTTCACAGGAAGATTGTATGATA
AAGGCAGTCCGAGGTGATCTGAATTTTGTTAATAGAGCAAACCAGCGACTGAACCCCATG
CATCAACTTTTGAGACATTTTCAAAAGGATGCAAAGGTGCTTTTCCAAAACTGGGGAATT
GAACCCATCGACAATGTGATGGGAATGATTGGAATATTACCCGACATGACTCCAAGCACG
GAGATGTCAATGAGAGGAATAAGAGTCAGCAAAATGGGAGTGGATGAATACTCCAGCACA
GAGAGAGTGGTAGTGAGCATTGACCGCTTTTTAAGAGTTCGAGACCAACGAGGAAATGTA
CTATTGTCTCCTGAAGAAGTCAGCGAAGCACAAGGAACGGAAAAGCTAACAATAACCTAT
TCATCGTCAATGATGTGGGAAATCAATGGTCCTGAATCAGTGTTGGTCAATACCTACCAG
TGGATCATCAGAAACTGGGAGACTGTGAAAATTCAATGGTCACAGGATCCCACAATATTG
TATAACAAGATGGAATTCGAGCCTTTCCAATCTCTGGTTCCTAAGGCAGCCAGAGGTCAA
TACAGCGGGTTTGTAAGGACCCTGTTCCAACAGATGCGTGATGTACTTGGAACGTTTGAC
ACTGTACAGATAATAAAGCTTCTCCCCTTTGCTGCTGCTCCACCGGAACAGAGTAGGATG
CAGTTCTCTTCCCTAACTGTAAATGTAAGAGGATCAGGGATGAGAATACTTGTGAGAGGT
AGTTCTCCAGTGTTCAACTACAACAAGGCCACCAAGAGGCTTACAGTCCTAGGGAAAGAT
GCAGGTGCACTGACTGAGGATCCAGATGAAGGCACAGCGGGAGTGGAGTCTGCTGTTCTG
AGAGGATTTCTCATCTTGGGGAAAGAAGACAAAAGATATGGTCCAGCATTGAGCATCAAT
GAGCTGAGCAATCTTGCAAAAGGGGAGAAGGCTAATGTGCTAATTGGGCAAGGAGATGTG
GTGCTGGTAATGAAACGAAAACGGGACTCTAGCATACTTACTGACAGCCAGACAGCGACC
AAAAGAATTCGGATGGCCATCAATTAGTGTTGAATTGTTTAAAAACGA--

#A/equine/Kentucky/692/1988(H3N8)
-----------------------CAATATGGAGAGAATAAAAGAACTGAGAGATCTAATG
TCACAGTCCCGCACCCGCGAGATACTAACAAAAACTACTGTGGACCATATGGCCATAATC
AAGAAATACACATCAGGAAGACAAGAGAAGAACCCCGCACTTAGGATGAAGTGGATGATG
GCAATGAAATACCCAATTACAGCAGATAAGAGGATAATGGAAATGATTCCTGAGAGAAAT
GAACAGGGGCAAACCCTTTGGAGCAAAACGAACGATGCTGGCTCAGACCGCGTAATGGTA
TCACCTCTGGCAGTGACATGGTGGAATAGGAATGGACCAACAACGAGCACAATTCATTAT
CCAAAAGTCTACAAAACTTATTTTGAAAAAGTTGAAAGGTTAAAACACGGAACCTTTGGC
CCCGTTCATTTTAGGAATCAAGTCAAGATAAGACGGAGAGTTGACGTAAACCCTGGTCAC
GCGGACCTCAGTGCCAAAGAAGCACAAGATGTGATCATGGAAGTTGTTTTCCCAAATGAA
GTGGGAGCCAGAATTCTAACATCGGAATCACAACTAACAATAACCAAAGAGAAAAAAGAA
GAACTTCAGGACTGCAAAATTGCCCCCTTGATGGTAGCATACATGCTAGAAAGAGAGTTG
GTCCGAAAAACAAGGTTCCTCCCAGTGGCTGGCGGAACAAGCAGTGTATACATTGAGGTG
TTGCATCTGACTCAGGGAACGTGCTGGGAACAAATGTACACCCCAGGAGGAGAAGTTAGA
AACGATGACATTGATCAAAGTTTAATTATTGCTGCCCGGAACATAGTGAGAAGAGCGACA
GTATCAGCAGATCCACTAGCATCCCTGCTGGAGATGTGCCACAGTACACAGATTGGTGGA
ATAAGGATGGTAGACATCCTTAAGCAGAATCCAACAGAGGAACAAGCTGTGGATATATGC
AAAGCAGCAATGGGGTTAAGAATTAGCTCATCATTCAGCTTTGGTGGATTCACCTTTAAG
AGAACAAGTGGATCATCAGTCAAGAGAGAAGAAGAAATGCTTACGGGCAACCTTCAAACA
TTGGAAATAAGAGTGCATGAGGGCTATGAAGAATTCACAATGGTCGGAAGAAGAGCAACA
GCCATTCTCAGAAAGGCAACCAGAAGATTGATTCAATTGATAGTAAGTGGGAGAGATGAA
CAGTCAATTGCTGAAGCAATAATTGTAGCCATGGTGTTTTCGCAAGAAGATTGCATGATA
AAAGCAGTTCGAGGCGATTTGAACTTCGTTAATAGAGCAAATCAGCGCTTGAACCCCATG
CATCAACTCTTGAGGCATTTCCAAAAGGATGCAAAAGTGCTTTTCCAGAATTGGGGGATT
GAACCCATCGACAATGTGATGGGAATGATTGGAATATTGCCCGACATGACCCCAAGCACC
GAGATGTCATTGAGAGGAGTGAGAGTCAGCAAAATGGGAGTGGATGAGTACTCCAGCACT
GAGAGAGTGGTGGTGAGCATTGACCGTTTTTTAAGAGTTCGGGATCAAAGGGGAAACATA
CTACTGTCCCCTGAAGAGGTCAGTGAAACACAAGGAACGGAAAAGCTGACAATAATTTAT
TCATCATCAATGATGTGGGAAATTAATGGTCCCGAGTCAGTGTTGGTCAATACTTATCAA
TGGATCATCAGAAACTGGGAAATTGTGAAAATTCAATGGTCACAGGATCCCACAATGTTA
TACAATAAGATAGAATTTGAGCCATTCCAGTCCCTGGTCCCTAGGGCCACCAGAAGCCAA
TACAGCGGTTTCGTAAGGACCCTGTTTCAGCAAATGCGAGATGTACTTGGAACATTTGAT
ACTGCTCAAATAATAAAACTCCTCCCTTTTGCCGCTGCTCCTCCGGAACAGAGTAGAATG
CAGTTCTCTTCTTTGACTGTTAATGTAAGAGGATCGGGAATGAGGATACTTGTAAGAGGC
AATTCCCCAGTGTTCAACTACAACAAAGCCACTAAAAGGCTCACAGTCCTCGGAAAGGAT
GCAGGTGCGCTTACTGAAGACCCAGATGAAGGTACGGCTGGAGTAGAATCTGCTGTTCTG
AGAGGGTTTCTCATCTTAGGTAAAGAAAACAAGAGATATGGCCCAGCACTAAGCATCAAT
GAACTGAGCAAACTTACAAAAGGGGAGAAAGCTAATGTGCTAATTGGGCAAGGGGACGTG
GTGTTGGTAATGAAACGGAAACGTGACTCTAGCATACTTACTGACAGTCAGACAGCGACC
AAAAGGATTCGGATGGCCATCAATTAGTGTTGAATTGTTTAA--------

#A/ruddy_turnstone/DE/637/1988(H11N9)
AGCGAAAGCAGGTCAAATATATTCAATATGGAGAGAATAAAAGAACTAAGAGATCTAATG
TCACAGTCCCGCACTCGCGAGATACTCACTAAAACCACTGTGGATCATATGGCCATAATC
AAAAAATACACATCAGGAAGACAAGAGAAGAATCCCGCACTCAGGATGAAATGGATGATG
GCAATGAAATATCCAATTACAGCGGATAAGAGAATAATGGAGATGATTCCCGAGAGGAAT
GAGCAAGGGCAAACCCTCTGGAGCAAAACAAATGATGCCGGCTCAGACCGAGTGATGGTA
TCACCTCTGGCTGTGACATGGTGGAATAGGAATGGACCAACAACAAGTACAGTTCACTAC
CCAAAGGTATATAAAACCTATTTCGAAAAGGTCGAAAGGTTAAAACATGGGACCTTTGGC
CCCGTTCACTTCAGGAATCAAGTTAAGATAAGACGGAGAGTTGACATAAACCCTGGCCAT
GCAGACCTCAGTGCTAAAGAGGCACAGGATGTAATCATGGAAGTTGTTTTCCCAAATGAA
GTGGGAGCCAGGATATTAACATCGGAGTCACAGCTGACAATAACAAGAGAGAAAAAGGAA
GAACTCCAAGATTGTAAAATTGCCCCCTTGATGGTAGCATACATGCTAGAAAGAGAGTTA
GTCCGCAAAACGAGGTTCCTCCCAGTTGCTGGTGGAACAAGTAGTGTTTATATTGAAGTG
TTGCATTTGACTCAAGGAACATGCTGGGAGCAGATGTACACTCCAGGAGGGGAAGTGAGA
AATGATGATGTTGACCAAAGTTTAATCATCGCTGCCAGGAATATAGTAAGAAGAGCAACG
GTATCAGCAGACCCACTAGCGTCTCTATTGGAGATGTGCCACAGCACACAGATTGGTGGA
ATAAGGATGGTAGACATCCTCAGGCAGAATCCAACAGAGGAACAAGCCGTAGATATATGC
AAGGCGGCAATGGGCTTGAGGATTAGCTCATCTTTCAGCTTCGGTGGATTCACTTTTAAA
AGAACAAGTGGGTCGTCAGTCAAAAGAGAAGAAGAAGTGCTTACAGGCAACCTTCAAACA
CTGAAAATAAGAGTGCATGAGGGGTATGAAGAATTCACAATGGTTGGGAGAAGAGCAACA
GCCATTCTCAGGAAGGCAACCAGGAGATTGATTCAGCTAATAGTCAGTGGGAGAGATGAA
CAGTCAATTGCTGAAGCAATAATTGTAGCTATGGTATTTTCACAAGAGGATTGCATGATC
AAGGCAGTTCGAGGTGATCTGAACTTTGTCAATAGAGCAAACCAGCGCCTAAACCCCATG
CATCAACTCTTGAGACATTTCCAAAAGGATGCAAAAGTGCTTTTCCAAAGTTGGGGAATT
GAACCCATTGACAATGTGATGGGAATGATCGGAATACTACCCGACATGACCCCAAGTACT
GAGATGTCATTGAGAGGGATAAGAGTCAGCAAAATGGGAGTAGATGAATACTCCAGCACA
GAGAGAGTGGTAGTGAGCATTGACCGTTTTTTAAGGGTTCGGGACCAACGGGGAAATGTA
CTACTGTCACCTGAAGAAGTCAGCGAGACGCAAGGGACGGAAAAGTTGACAATAACTTAC
TCATCATCAATGATGTGGGAAATCAATGGTCCTGAATCAGTGTTGGTAAATACTTACCAG
TGGATCATCAGAAACTGGGAGACTGTGAAAATTCAATGGTCACAGGATCCCACAATGTTG
TACAATAAGATGGAATTCGAGCCATTTCAATCTCTGGTCCCTAAGGCAGCTAGAGGTCAA
TACAGCGGATTCGTGAGGACACTGTTCCAACAAATGCGGGATGTGCTTGGAACATTTGAT
ACTGTTCAGATAATAAAACTTCTCCCCTTTGCTGCTGCCCCACCAGAACAGAGTAGGATG
CAGTTCTCCTCCTTGACTGTGAATGTAAGAGGATCAGGAATGAGAATACTGGTAAGAGGC
AACTCTCCAGTGTTCAATTACAACAAGGCCACCAAGAGGCTTACAGTCCTCGGGAAAGAT
GCAGGTGCATTAACTGAAGACCCAGATGAAGGCACAGCTGGAGTGGAATCTGCTGTTCTG
AGAGGATTCCTCATTTTAGGCAAAGAAGACAAGAGATATGGCCCAGCATTGAGCATCAAT
GAACTGAGCAATCTTGCAAAAGGGGAGAAGGCTAATGTGCTAATTGGGCAAGGAGACGTA
GTGTTGGTAATGAAACGGAAACGGGACTCTAGCATACTTACTGACAGCCAGACAGCGACC
AAAAGGATTCGGATGGCCATCAATTAGTGTCGAATTGTTTAAAAACGACC

#A/swine/Belgium/WVL5/1989(H1N1)
---------------------------ATGGAAAGAATAAAAGAATTAAGAGATCTAATG
TCGCAGTCTCGCACCCGCGAGATACTGACAAAAACCACTGTGGACCATATGGCAATAATC
AAAAAATACACATCAGGAAGACAAGAGAAGAACCCCGCTCTCAGAATGAAATGGATGATG
GCAATGAAATATCCGATCACAGCAGACAAGAGAATAATGGAGATGATTCCTGGGAGAAAT
GAACAAGGACAGACACTTTGGAGTARGACAAATGATGCTGGGTCAGATAGGGTGATGGTA
TCACCCCTAGCCGTAACTTGGTGGAACAGGAATGGACCGACAACAAGTACAGTACATTAT
CCGAAGGTTTACAAAACATATTTTGAAAAGGTTGAAAGATTAAAGCACGGGACCTTTGGT
CCCGTCCATTTTCGAAATCAAGTTAAAATACGCCGCAGAGTTGACATAAACCCGGGCCAT
GCAGACCTCAGTGCCAAGGAAGCACAAGATGTCATCATGGAGGTTGTTTTCCCAAATGAA
GTGGGAGCCAGAATATTAACATCAGAGTCGCAATTGACAATAACAAAGGAGAAGAAAGAG
GAGCTCCAGGATTGTAAGATTGCCCCTTTAATGGTGGCATACATGTTGGAAAGAGAACTG
GTTCGCAAAACCAGATTCCTACCGGTAGCAGGCGGAACAAGCAGTGTATACATTGAAGTA
TTGCACTTGACTCAAGGAACCTGCTGGGAACAGATGTACACTCCAGGTGGGGAAGTGAAA
AATGATGATGTTGACCAGAGTCTGATCATTGCTGCCAGAAACATTGTTAGGAGAGCAACA
GTATCGGCAGATCCACTGGCATCACTATTGGAAATGTGTCACAGCACACAAATTGGTGGG
GTAAGGATGGTTGACATCCTTAAACAAAATCCAACGGAGGAGCAAGCTGTGGATATATGC
AAAGCAGCAATGGGTTTGAGGATCAGCTCATCCTTTAGCTTTGGAGGCTTCACTTTCAAA
AGAACAAGTGGATCATCTGTTAAAAGGGAAGAAGAAGTGCTCACAGGCAATCTCCAAACA
CTGAAAATAAGAGTACATGAGGGGTATGAGGAGTTCACAATGGTTGGACGGAGAGCAACA
GCTATCTTAAGAAAAGCAACTAGAAGGCTGATTCAGCTGATAGTAAGTGGAAAAGACGAA
CAGTCAATTGCTGAAGCGATCATCGTAGCAATGGTGTTCTCGCAAGAGGATTGCATGATT
AAGGCTGTCCGAGGTGATCTGAACTTTGTAAACAGAGCAAACCAACGGCTGAATCCCATG
CATCAACTCCTGAGGCACTTCCAGAAGGATGCAAAAGTGCTGATTCAAAATTGGGGAATT
GAACCTATTGATAATGTCATGGGGATGATAGGGATATTACCTGATATGACTCCAAGCACA
GAGATGTCACTAAGAGGGGTAAGGGTCAGTAAAACTGGAGTAGACGAATATTCCAGTACT
GAGAGAGTTGCCGTGAGTATTGATCGCTTCTTGAGAGTTAGAGATCAGCAGGGGAATGTA
CTCTTATCTCCTGAGGAGGTTAGCGAAACACAGGGAACAGAGAAATTGACAATAACATAT
TCATCATCAATGATGTGGGAAATCAACGGTCCTGAGTCAGTGCTCGTTAACACATATCAA
TGGATCATCAGAAATTGGGAGACTGTGAAGATCCAATGGTCTCAAGACCCCACAATGCTA
TACAATAAGATGGAATTTGAGCCATTTCAGTCTTTAGTACCTAAAGCTGCCAGAGGCCAA
TACAGTGGATTTGTGAGAACACTATTCCAGCAAATGCGTGATGTGCTGGGGACATTTGAT
ACTGTCCAAATAATAAAGCTACTACCATTTGCAGCAGCGCCACCGGAGCAGAGTAGAATG
CAGTTCTCTTCTCTAACTGTTAATGTAAGAGGATCAGGAATGAGAATACTCATAAGGGGT
AACTCCCCCGTATTTAACTACAATAAGGCAACCAAAAGACTAACAGTCCTCGGAAAAGAC
GCAGGTGCACTAACAGAAGATCCAGATGAGGGAACAGCTGGAGTGGAATCTGCAGTACTG
AGAGGATTCCTAATTCTAGGAAAGGAAAACAAAAGGTATGGACCAGCATTGAGCATCAAT
GAACTGAGTAATCTTGCAAAAGGGGAGAAAGCTAACGTGTTGATAGGGCAAGGAGACGTG
GTGTTGGTAATGAAACGGAAACGGGACTCTAGCATACTTACTGACAGCCAGACAGCGACC
AAAAGACTTCGGATGGCCATCAATTAG-----------------------

#A/equine/Berlin/1/1989(H3N8)
-------------------------ATATGGAGAGAATAAAAGAACTGAGAGACCTAATG
TCACAGTCCCGCACCCGCGAGATACTAACAAAAACTACTGTGGACCATATGGCCATAATC
AAGAAATACACATCAGGAAGACAAGAGAAGAACCCCGCACTTAGGATGAAGTGGATGATG
GCAATGAAATACCCAATTACAGCAGATAAGAGGATAATGGAAATGATTCCTGAGAGAAAT
GAACAGGGGCAAACCCTTTGGAGCAAAACGAACGATGCTGGCTCAGACCGCGTAATGGTA
TCACCTCTGGCAGTGACATGGTGGAATAGGAATGGACCAACAACGAGCACAATTCATTAT
CCAAAAGTCTACAAAACTTATTTTGAAAAAGTTGAAAGGTTAAAACACGGAACCTTTGGC
CCCGTTCATTTTAGGAATCAAGTCAAGATAAGACGGAGAGTTGACGTAAACCCTGGTCAC
GCGGACCTCAGTGCCAAAGAAGCACAAGATGTGATCATGGAAGTTGTTTTCCCAAATGAA
GTGGGAGCCAGAATTCTAACATCGGAATCACAACTAACAATAACCAAAGAGAAAAAAGAA
GAACTTCAGGACTGCAAAATTGCCCCCTTGATGGTAGCATACATGCTAGAAAGAGAGTTG
GTCCGAAAAACAAGGTTCCTCCCAGTGGCTGGCGGAACAAGCAGTGTATACATTGAGGTG
TTGCATCTGACTCAGGGAACGTGCTGGGAACAAATGTACACCCCAGGAGGAGAAGTTAGA
AACGATGACATTGATCAAAGTTTAATTATTGCTGCCCGGAACATAGTGAGAAGAGCGACA
GTATCAGCAGATCCACTAGCATCCCTGCTGGAGATGTGCCACAGTACACAGATTGGTGGA
ATAAGGATGGTAGACATCCTTAAACAGAATCCAACAGAGGAACAAGCTGTGGATATATGC
AAAGCAGCAATGGGGTTAAGAATTAGCTCATCATTCAGCTTTGGTGGATTCACCTTTAAG
AGGACAAGTGGATCATCAGTCAAGAGAGAAGAAGAAATGCTTACGGGCAACCTTCAAACA
TTGAAAATAAGAGTGCATGAGGGCTATGAAGAATTCACAATGGTCGGAAGAAGAGCAACA
GCCATTCTCAGAAAGGCAACCAGAAGCTTGATTCAATTGATAGTAAGTGGGAGAGATGAA
CAGTCGATTGCTGAAGCAATAATTGTAGCCATGGTGTTTTCGCAAGAAGATTGCATGATA
AAAGCAGTTCGAGGCGATTTGAACTTCGTTAATAGAGCAAATCAGCGTTTGAACCCCATG
CATCAACTCTTGAGGCATTTCCAAAAGGATGCAAAAGTGCTTTTCCAGAATTGGGGGATT
GAACCCATCGACAATGTGATGGGAATGATTGGAATATTGCCCGACATGACCCCAAGCACT
GAGATGTCATTGAGAGGAGTGAGAGTCAGCAAAATGGGAGTGGATGAATACTCCAGCACT
GAGAGAGTGGTGGTGAGCATTGACCGTTTTTTAAGAGTTCGGGATCAAAGGGGAAATATA
CTACTGTCCCCTGAAGAGGTCAGTGAAACACAAGGAACGGAAAAGCTGACAATAATTTAT
TCATCATCAATGATGTGGGAAATTAATGGTCCCGAGTCAGTGTTGGTCAATACTTATCAA
TGGATCATCAAAAACTGGGAATTTGTGAAAATTCAATGGTCACAGGATCCCACAATGTTA
TACAATAAGATAGAATTTGAGCCATTCCAGTCCCTGGTCCCTAGGGCCACCAGAAGCCAA
TACAGCGGTTTCGTAAGGACCCTGTTTCAGCAAATGCGAGATGTACTTGGAACATTTGAT
ACTGCTCAAATAATAAAACTCCTCCCTTTTGCCGCTGCTCCTCCGGAACAGAGTAGAATG
CAGTTCTCTTCTTTGACTGTTAATGTAAGAGGATCGGGAATGAGGATACTTGTAAGAGGC
AATTCCCCAGTGTTCAACTACAACAAAGCCACTAAAAGGCTCACAGTCCTCGGAAAGGAT
GCAGGTGCGCTTACTGAAGACCCAGATGAAGGTACGGCTGGAGTAGAATCTGCTGTTCTG
AGAGGGTTTCTCATCTTAGGTAAAGAAAACAAGAGATATGGCCCAGCACTAAGCATCAAT
GAACTGAGCAAACTTACAAAAGGGGAGAAAGCTAATGTGCTAATTGGGCAAGGGGACGTG
GTGTTGGTAATGAAACGGAAACGTGACTCTAGCATACTTACTGACAGTCAGACAGCGACC
AAAAGGATTCGGATGGCCATCAATTAGTGTTGAATTGTTTAA--------

#A/equine/Sussex/1/1989(H3N8)
--------------------------TATGGAAAGAATAAAAGAACTGAGAGATCTAATG
TCACAGTCCCGCACCCGCGAGATACTAACAAAAACTACTGTGGACCATATGGCCATAATC
AAGAAATACACATCAGGGAGACAAGAGAAGAACCCCGCACTTAGGATGAAGTGGATGATG
GCAATGAAATACCCAATTACAGCAGATAAGAGGATAATGGAAATGATTCCTGAGAGAAAT
GAACAGGGGCAAACCCTTTGGAGCAAAACGAACGATGCTGGCTCAGACCGCGTAATGGTA
TCACCTCTGGCAGTGACATGGTGGAATAGGAATGGACCAACAACGAGCACAATTCATTAT
CCAAAAGTCTACAAAACTTATTTTGAAAAAGTTGAAAGGTTAAAACACGGAACCTTTGGC
CCCGTTCATTTTAGGAATCAAGTCAAGATAAGACGGAGAGTTGACGTAAACCCTGGTCAC
GCGGACCTCAGTGCCAAAGAAGCACAAGATGTGATCATGGAAGTTGTTTTCCCAAATGAA
GTGGGAGCCAGAATTCTAACATCGGAATCACAACTAACAATAACCAAAGAGAAAAAAGAA
GAACTTCAGGACTGCAAAATTGCCCCCTTGATGGTAGCATACATGCTAGAAAGAGAGTTG
GTCCGAAAAACAAGGTTCCTCCCAGTGGCTGGCGGAACAAGCAGTGTATACATTGAGGTG
TTGCATCTGACTCAGGGAACGTGCTGGGAACAAATGTACACCCCAGGAGGAGAAGTTAGA
AACGATGACATTGATCAAAGTTTAATTATTGCTGCCCGGAACATAGTGAGAAGAGCGACA
GTATCAGCAGATCCACTAGCATCCCTGCTGGAGATGTGCCACAGTACACAGATTGGTGGA
ATAAGGATGGTAGACATCCTTAAACAGAATCCAACAGAGGAACAAGCTGTGGATATATGC
AAAGCAGCAATGGGGTTAAGAATTAGCTCATCATTCAGCTTTGGTGGATTCACCTTTAAG
AGGACAAGTGGATCATCAGTCAAGAGAGAAGAAGAAATGCTTACGGGCAACCTTCAAACA
TTGAAAATAAGAGTGCATGAGGGCTATGAAGAATTCACAATGGTCGGAAGAAGAGCAACA
GCCATTCTCAGAAAGGCAACCAGAAGATTGATTCAATTGATAGTAAGTGGGAGAGATGAA
CAGTCGATTGCTGAAGCAATAATTGTAGCCATGGTGTTTTCGCAAGAAGATTGCATGATA
AAAGCAGTTCGAGGCGATTTGAACTTCGTTAATAGAGCAAATCAGCGTTTGAACCCCATG
CATCAACTCTTGAGGCATTTCCAAAAGGATGCAAAAGTGCTTTTCCAGAATTGGGGGATT
GAACCCATCGTCAATGTGATGGGAATGATTGGAATATTGCCCGACATGACCCCAAGCACT
GAGATGTCATTGAGAGGAGTGAGAGTCAGCAAAATGGGAGTGGATGAGTACTCCAGCACT
GAGAGAGTGGTGGTGAGCATTGACCGTTTTTTAAGAGTTCGGGATCAAAGGGGAAATATA
CTACTGTCCCCTGAAGAGGTCAGTGAAACACAAGGAACGGAAAAGCTGACAATAATTTAT
TCATCATCAATGATGTGGGAAATTAATGGTCCCGAGTCAGTGTTGGTCAATACTTATCAA
TGGATCATCAAAAACTGGGAATTTGTGAAAATTCAATGGTCACAGGATCCCACAATGTTA
TACAATAAGATAGAATTTGAGCCATTCCAGTCCCTGGTCCCTAGGGCCACCAGAAGCCAA
TACAGCGGTTTCGTAAGGACCCTGTTTCAGCAAATGCGAGATGTACTTGGAACATTTGAT
ACTGCTCAAATAATAAAACTCCTCCCTTTTGCCGCTGCTCCTCCGGAACAGAGTAGAATG
CAGTTCTCTTCTTTGACTGTTAATGTAAGAGGATCGGGAATGAGGATACTTGTAAGAGGC
AATTCCCCAGTGTTCAACTACAACAAAGCCACTAAAAGGCTCACAGTCCTCGGAAAGGAT
GCAGGTGCGCTTACTGAAGACCCAGATGAAGGTACGGCTGGAGTAGAATCTGCTGTTCTG
AGAGGGTTTCTCATCTTAGGTAAAGAAAACAAGAAATATGGCCCAGCACTAAGCATCAAT
GAACTGAGCAAACTTACAAAAGGGGAGAAAGCTAATGTGCTAATTGGGCAAGGGGACGTG
GTGTTGGTAATGAAACGGAAACGTGACTCTAGCATACTTACTGACAGTCAGACAGCGACC
AAAAGGATTCGGATGGCCATCAATTAGTGTTGAATTGTTTAA--------

#A/Siena/10/1989(H1N1)
-------------------------ATATGGAAAGAATAAAAGAGCTAAGGAATCTGATG
TCGCAATCCCGCACTCGCGAGATACTTACAAAAACCACTGTAGACCACATGGCCATAATC
AAGAAATACACATCAGGAAGACAGGAGAAAAACCCGTCACTTAGGATGAAATGGATGATG
GCAATGAAATACCCAATTACAGCAGACAAAAAGATAACGGAAATGATTCCTGAAAGAAAT
GAGCAAGGGCAAACATTATGGAGTAAAGTGAATGATGCCGGATCAGACCGAGTGATGATA
TCACCCCTGGCTGTGACATGGTGGAACAGAAATGGACCAGTGGCAAGTACTATTCACTAT
CCAAAAATCTACAAAACTTACTTTGAAAAAGTCGAAAGGTTAAAACATGGAACCTTTGGC
CCTGTACACTTTAGAAACCAAGTCAAAATACGCCGAAGAGTCGACATAAATCCTGGTCAT
GCAGACCTCAGCGCCAAGGAGGCACAGGATGTAATTATGGAAGTTGTTTTCCCTAATGAA
GTGGGAGCCAGAATACTAACATCAGAATCGCAATTAACGATAACCAAAGAGAAAAAAGAA
GAACTCCAGAATTGCAAAATTTCCCCCTTGATGGTTGCATACATGTTAGAGAGGGAACTT
GTCCGCAAAACGAGATTTCTCCCGGTTGCTGGTGGAACAAGCAGTGTGTACATTGAAGTT
TTGCATTTAACACAGGGAACATGCTGGGAACAGATGTACACTCCAGGTGGGGAGGTGAGG
AATGATGATGTTGATCAAAGCCTAATTATTGCTGCTAGGAACATAGTGAGAAGAGCTGCA
GTATCAGCAGATCCACTAGCATCTTTATTGGAAATGTGCCACAGCACACAGATTGGTGGA
ACAAGGATGGTGGACATTCTCAGGCAAAATCCAACAGAAGAACAAGCTGTGGATATATGC
AAAGCAGCAATGGGACTGAGAATCAGTTCATCCTTCAGTTTTGGCGGATTCACATTTAAG
AGAACAAGTGGATCATCAGTCAAAAGAGAGGAAGAAGTGCTCACGGGCAATCTGCAAACA
TTGAAGCTAAATGTGCATGAGGGATATGAAGAGTTCACAATGGTTGGGAAAAGGGCAACA
GCTATACTCAGAAAAGCAACCAGGAGATTGATTCAACTGATAGTGAGTGGAAGAGACGAA
CAATCGATAGTCGAAGCAATAGTTGTGGCCATGGTATTCTCACAAGAAGATTGCATGGTA
AAAGCAGTTAGAGGTGATCTGAATTTCGTTAATAGAGCGAATCAGCGGTTGAATCCCATG
CATCAACTTTTGAGACATTTTCAGAAGGATGCTAAAGTGCTTTTCCAAAATTGGGGAATT
GAACCTATCGACAATGTGATGGGAATGATTGGGATATTACCCGACATGACTCCAAGTACC
GAGATGTCAATGAGAGGAGTGAGAGTCAGCAAAATGGGTGTGGATGAATACTCCAATGCG
GAAAGGGTAGTGGTGAGCATTGACCGTTTTTTGAGAGTCCGGGACCAAAGAGGAAATGTA
CTACTGTCTCCAGAGGAGGTCAGTGAAACACAGGGAACAGAGAAACTGACAATAACTTAC
TCTTCGTCAATGATGTGGGAGATTAACGGCCCTGAGTCAGTGTTGATCAATACCTATCAG
TGGATCATCAGAAACTGGGAGACTGTTAAAATTCAGTGGTCTCAGAACCCTACAATGCTA
TACAATAAAATGGAATTCGAGCCATTTCAGTCTCTAGTTCCTAAGGCCATTAGAGGCCAA
TACAGTGGGTTTGTTAGAACTCTATTCCAACAAATGAGGGATGTGCTTGGGACCTTTGAC
ACCACTCAGATAATAAAACTTCTTCCCTTTGCAGCCGCTCCACCAAAGCAAAGTAGAATG
CAATTCTCCTCATTGACTGTGAATGTGAGGGGATCAGGAATGAGAATACTTGTAAGGGGT
AATTCTCCAGTATTCAACTACAACAAGACCACTAAGAGACTCACAATCCTCGGAAAGGAT
GCTGGCACTTTAACTGAAGACCCGGATGAAGGCACAGCTGGAGTGGAATCTGCTGTTCTA
AGGGGATTCCTCATTCTAGGCAAAGAAGATAGGAGATATGGGCCAGCATTAAGCATCAAT
GAACTGAGCAACCTTGCGAAAGGGGAAAAAGCTAATGTGCTAATTGGACAAGGGGACGTA
GTGTTGGTAATGAAACGAAAACGGGACTCTAGCATACTTACTGACAGCCAGACAGCGACC
AAAAGAATTCGGATGGCCATCAATTAATTTCGAATAATTTAAAAACA
---
#A/laughing_gull/NJ/276/1989(H6N8)
AGCGAAAGCAGGTCAAATATATTCAATATGGAGAGAATAAAAGAACTAAGAGATCTAATG
TCACAGTCCCGCACTCGCGAGATACTCACTAAAACCACTGTGGATCATATGGCCATAATC
AAAAAATACACATCAGGAAGACAAGAGAAGAATCCCGCACTCAGGATGAAATGGATGATG
GCAATGAAATATCCAATTACAGCAGATAAGAGAATAATGGAGATGATTCCCGAGAGGAAT
GAGCAAGGGCAAATCCTCTGGAGCAAAACAAATGATGCCGGCTCAGACCGAGTGATGGTA
TCACCTCTGGCTGTGACATGGTGGAATAGGAATGGACCAACAACAAGTACAGTTCACTAC
CCAAAGGTATATAAAACCTATTTCGAAAAGGTCGAAAGGTTAAAACATGGGACCTTTGGC
CCCGTTCACTTCAGGAATCAAGTTAAGATAAGACGGAGAGTTGACATAAACCCTGGCCAT
GCAGACCTCAGTGCTAAAGAGGCACAGGATGTAATCATGGAAGTTGTTTTCCCAAATGAA
GTGGGAGCCAGGATATTAACATCGGAGTCACAGCTGACAATAACAAGAGAGAAAAAGGAA
GAACTCCAAGATTGTAAAATTGCCCCCTTGATGGTAGCATACATGCTAGAAAGAGAGTTA
GTCCGCAAAACGAGGTTCCTCCCAGTGGCTGGTGGAACAAGTAGTGTTTATATTGAGGTG
TTGCATTTGACTCAGGGAACATGCTGGGAGCAGATGTACACTCCAGGAGGGGAAGTGAGA
AATGATGATGTTGACCAAAGTTTAATCATCGCTGCCAGGAATATAGTAAGAAGAGCAACG
GTATCAGCAGACCCACTAGCGTCTTTATTGGAGATGTGCCACAGCACACAGATTGGTGGA
ATAAGGATGGTAGACATCCTCAGGCAGAATCCAACAGAGGAACAAGCCGTAGATATATGC
AAGGCGGCAATGGGCTTGAGGATTAGCTCATCTTTCAGCTTCGGTGGATTCACTTTTAAA
AGAACAAGTGGGTCGTCAGTCAAAAGAGAAGAAGAAGTGCTTACAGGCAACCTTCAAACA
CTGAAAATAAGAGTGCATGAGGGGTATGAAGAATTCACAATGGTTGGGAGAAGAGCAACA
GCCATTCTCAGGAAGGCAACCAGGAGATTGATTCAGCTAATAGTCAGTGGGAGAGATGAA
CAGTCAATTGCTGAAGCAATAATTGTAGCTATGGTATTTTCACAAGAAGATTGCATGATC
AAGGCAGTCCGAGGTGATCTGAACTTTGTCAATAGAGCAAACCAGCGCCTAAACCCTATG
CATCAACTCTTGAGACATTTCCAAAAGGATGCAAAAGTGCTTTTCCAAAGTTGGGGAATT
GAACCCATTGACAATGTGATGGGAATGATCGGAATACTACCCGATATGACCCCAAGTACT
GAGATGTCATTGAGAGGGATAAGAGTCAGCAAAATGGGAGTAGATGAATACTCCAGCACA
GAGAGGGTGGTAGTGAGCATTGACCGTTTTTTGAGGGTTCGGGACCAACGGGGAAATGTA
CTACTGTCACCTGAAGAAGTCAGCGAAACACAAGGAACGGAAAAGTTGACAATAACTTAC
TCATCATCAATGATGTGGGAAATCAATGGCCCTGAATCAGTGTTAGTAAATACTTACCAG
TGGATCATCAGAAACTGGGAGACTGTGAAAATTCAATGGTCACAGGATCCCACAATGTTG
TACAATAAGATGGAATTCGAGCCATTTCAATCTCTGGTCCCTAAGGCAGCTAGAGGTCAA
TACAGCGGATTCGTGAGGACACTGTTCCAACAAATGCGGGATGTGCTTGGAACATTTGAT
ACTGTTCAAATAATAAAACTTCTCCCCTTTGCTGCTGCCCCACCAAAACAGAGTAGGATG
CAATTCTCCTCCTTGACTGTGAATGTAAGAGGATCAGGAATGAGGATACTGGTAAGAGGC
AACTCTCCAGTGTTCAATTACAACAAGGCCACCAAGAGGCTTACAGTCCTCGGGAAAGAT
GCAGGTGCATTAACTGAAGACCCAGATGAAGGCACAGCTGGAGTGGAATCTGCTGTTCTA
AGAGGATTCCTCATTTTAGGCAAAGAAGACAAGAGATATGGCCCAGCATTGAGCATCAAT
GAGCTGAGCAATCTTGCAAAAGGGGAGAAGGCTAATGTGCTAATTGGGCAAGGAGACGTA
GTGTTGGTAATGAAACGGAAACGGGACTCTAGCATACTTACTGACAGCCAGACAGCGACC
AAAAGGATTCGGATGGCCATCAATTAGTGTCGAATTGTTTAAAAACGACC

#A/swine/Memphis/1/1990(H1N1)
------------------------AATATGGAGAGAATAAAGGAACTAAGAGATCTGATG
TCACAATCTCGCACTCGCGAGATACTAACAAGAACCACTGTGGATCATATGGCCATAATC
AAGAAATACACATCGGGAAGGCAAGAGAAGAACCCTGCATTGAGAATGAAATGGATGATG
GCAATGAAATATCCAATTACAGCAGACAAGAGGATAATTGAAACAATCCCCGAGAGGAAT
GAGCAAGGACAAACCCTATGGAGCAGGATGAGCGATGCCGGCTCAGATCGGGTGATGGTA
TCACCTCTAGCTGTCACATGGTGGAACAGGAATGGGCCGACAGCAAGCACAATTCACTAT
CCAAAAGTCTATAGAACTTACTTTGAGAAAGTCGAAAGATTAAAACATGGGACTTTTGGC
CCTGTCCATTTCAGAAACCAAGTCAAAATACGCAGAAGGGTTGACATTAACCCAGGTCAT
GCAGACCTCAGTTCTAAAGAAGCGCAAGATGTTATAATGGAAGTTGTTTTCCCAAATGAA
GTGGGAGCTAGAATATTAACATCGGAATCACAGCTAATGATTACTAAAGAGAAGAAGGAA
GAGCTCCAGGAGTGCAAAATTTCTCCCTTGATGGTAGCATACATGTTGGAGAGAGAACTT
GTTAGGAAGACGAGATTCCTCCCAGTGGCTGGTGGAACGAGCAGTGTGTACATTGAGGTG
TTGCACTTAACTCAGGGAGCGTGCTGGGAACAGCTATACACTCCAGGCGGGGAAGTAAGA
AACGATGATGTTGACCAAAGCTTAATCATCGCTGCTAGGAGCATAGTGCGAAGAGCTACA
GTATCTGCAGATCCACTGGCATCTCTATTGGAAATGTGCCATAGCACACAGATTGGTGGA
ATAAGAATGGTAGACATCCTCAAACAAAACCCGACAGAGGAACAAGCAGTGGACATATGC
AAGGCTGCAATGGGTCTGAGAATCAGCTCATCATTTAGTTTTGGCGGGTTCACATTTAAA
AGAACAAGTGGCTCATCAACTAAGAGGGAGGAGGAAGTACTTACAGGCAACCTCCAAACA
TTGAAAATAAGAGTGCATGAAGGGTACGAAGAATTTACACTGGTTGGGAAAAGGGCAACA
GCTATACTCAGAAAAGCAACTAGAAGGTTGGTTCAATTGATAGTGAGTGGAAAGGATGAA
CAATCAATTGCTGAGGCAATAATCGTGGCTATGGTGTTTTCACAGGAGGATTGCATGATA
AAGGCCGTTAGAGGTGATCTAAATTTCGTCAACAGAGCGAACCAACGGTTGAATCCAATG
CACCAACTACTAAGGCATTTCCAAAAGGATGCTAAAGTCCTCTTTCAAAATTGGGGGATT
GAATCTATAGACAACGTTATGGGAATGATTGGGATACTCCCTGATTTAACTCCAAGCACC
GAGAAATCAATGAGAGGAATAAGAATCAGCAAAATGGGGGTGGATGAATATTCCAGTACG
GAGAGGGTAGTGGTAAGCATTGACCGTTTTCTAAGAGTCAGGGACCAGCAAGGGAACGTG
CTATTGTCTCCCGAAGAAGTCAGTGAAACACAGGGGACTGAAAAGTTGACGATAACTTAT
TCATCGTCAATGATGTGGGAGATTAATGGGCCTGAGTCGGTATTGGTGAATACCTACCAA
TGGATCATCAGGAACTGGGAAACTGTTAAAATTCAGTGGTCACAAGACCCCACAATGCTG
TACAATAAAATGGAATTTGAACCATTTCAGTCTTTGGTTCCCAAGGCCGCAAGAGGTCAA
TACAGTGGGTTTGTGAGAACCCTATTCCAACAGATGAGAGATGTGCTTGGAACGTTTGAT
ACCGTTCAAATAATAAAACTTCTCCCCTTTGCAGCTGCTCCACCAAAACAAAGTAGAATG
CAATTTTCCTCTCTCACCGTAAATGTAAGAGGATCTGGAATGAGAATTCTTATAAGAGGC
AATTCTCCTGTGTTCAATTACAACAAAAGCACCAAAAGGCTCACAGTCCTAGGAAAGGAT
GCAGGTGCTTTAAATGAAGACCCAGATGAAGGAACAGGTGGAGTGGAGTCTGCTGTATTG
AGAGGATTCCTTATCTTGGGCAGAGAAGATAAGAGATATGGGCCAGCATTAAGCATTAAT
GAATTGAGTAGTCTTGCAAAAGGAGAGAAGGCTAATGTACTGATTGGGCAAGGAGACGTA
GTGTTGGTAATGAAACGGAAACGGGACTCAAGCATACTTACTGACAGCCAGACAGCGACC
AAAAGAATTCGAATGGCCATCAATTAGTGTAAAATAGTTTAA--------

#A/Siena/10/1990(H3N2)
-------------------------GTATGGAAAGAATAAAAGAACTACGGAACCTGATG
TCGCAGTCTCGCACTCGCGAGATACTAACAAAAACCACAGTGGACCATATGGCCATAATT
AAGAAGTACACATCAGGGAGACAGGAAAAGAACCCGTCACTTAGGATGAAATGGATGATG
GCAATGAAATATCCAATCACTGCTGACAAAAGGATAACAGAAATGGTTCCGGAGAGAAAT
GAACAAGGACAAACTCTATGGAGTAAAACGAGTGATGCTGGGTCAGATCGAGTGATGGTA
TCACCCTTGGCAGTGACATGGTGGAATAGAAATGGACCAGTGACAAATACGGTTCACTAT
CCAAAAGTCTACAAGACTTATTTTGACAAAGTCGAAAGGTTAAAACATGGAACCTTTGGC
CCTGTCCATTTTAGAAATCAAGTCAAAATACGCCGAAGAGTAGACATAAACCCTGGTCAT
GCAGACCTCAGTGCCAAGGAGGCACAAGATGTAATTATGGAAGTTGTTTTCCCCAATGAA
GTGGGAGCCAGGATACTAACATCAGAATCACAATTAACAATAACCAAAGAGAAAAAAGAA
GAACTCCGAGATTGCAAAATTTCTCCTTTGATGGTTGCATACATGTTAGAGAGAGAACTT
GTCCGAAAAACGAGATTTCTCCCAGTTGCTGGTGGAACAAGCAGTATATACATTGAAGTT
TTACATTTGACTCAAGGAACGTGTTGGGAACAAATGTACACTCCCGGTGGAGAAGTGAGG
AATGACGATGTTGACCAAAGCCTAATTATTGCAGCCAGGAACATAGTGAGAAGAGCCGCA
GTATCAGCAGATCCACTAGCATCTTTATTAGAGATGTGCCACAGCACACAAATTGGCGGA
ACAAGGATGGTGGACATTCTTAGGCAGAACCCGACGGAAGAACAAGCTGTGGATATATGC
AAGGCTGCAATGGGACTGAGAATCAGCTCATCCTTTAGCTTTGGTGGGTTCACATTTAAA
AGAACAAGCGGGTCCTCAATCAAAAGAGAGGAAGAAGTGCTTACAGGCAATCTCCAAACA
TTGAAAATAAGAGTGCATGAGGGGTACGAGGAGTTCACAATGGTGGGGAAAAGGGCAACA
GCTATACTCAGAAAAGCAACCAGGAGATTGGTTCAGCTCATAGTGAGTGGAAGGGACGAA
CAGTCAATAGCCGAAGCAATAATCGTAGCCATGGTGTTTTCACAAGAGGATTGCATGATA
AAAGCAGTTAGAGGTGACCTGAATTTCGTTAACAGGGCAAATCAGCGGTTGAATCCCATG
CATCAGCTTTTAAGGCATTTTCAGAAAGATGCGAAAGTGCTTTTTCAGAATTGGGGAATT
GAACATATCGACAGTGTGATGGGAATGGTGGGAGTATTACCAGATATGACTCCAAGCACA
GATATGTCAATGAGGGGAATAAGAGTCAGCAAAATGGGCGTGGATGAATACTCCAGCACA
GAGAGGGTGGTGGTTAGCATTGATCGGTTTTTGAGAGTTCGAGACCAACGTGGGAATGTA
TTACTATCTCCTGAGGAGGTCAGTGAAACACAGGGAACAGAGAGACTGACAATAACTTAC
TCGTCGTCAATGATGTGGGAGATTAATGGCCCTGAGTCGGTATTGGTCAATACCTATCAA
TGGATCATCAGAAATTGGGAAACTGTTAAAATTCAATGGTCTCAGAATCCTGCAATGTTG
TACAACAAAATGGAATTTGAACCATTTCAGTCTTTAGTTCCTAAGGCCATTAGAGGCCAA
TACAGTGGATTTGTCAGAACTCTATTCCAACAAATGAGAGATGTACTTGGGACATTTGAT
ACCACCCAGATAATAAAGCTTCTCCCTTTTGCAGCCGCTCCACCAAAGCAAAGCAGGATG
CAGTTCTCCTCATTGACTGTGAATGTGAGGGGATCAGGGATGAGAATACTTGTAAGGGGC
AATTCTCCTGTATTCAACTACAACAAGACCACTAAAAGACTAACAATTCTCGGAAAAGAT
GCTGGCACTTTAATTGAAGACCCAGATGAAAGCACATCCGGAGTGGAGTCCGCTGTCTTG
AGAGGATTTCTCATTCTAGGTAAGGAAGACAGAAGATACGGACCAGCATTAAGCATCAAT
GAACTGAGTAACCTTGCAAAAGGGGAAAAGGCTAATGTGCTAATTGGGCAAGGAGACGTA
GTGTTGGTAATGAAACGAAAACGGGACTCTAGCATACTTACTGACAGCCAGACAGCGACC
AAAAGAATTCGGATGGCCATCAATTAATGTT-------------------

#A/mallard_duck/ALB/155/1990(H6N3)
AGCGAAAGCAGGTCAAATATATTCAATATGGAGAGAATAAAAGAACTAAGAGATCTAATG
TCACAGTCCCGCACTCGCGAGATACTCACCAAAACCACTGTGGACCATATGGCCATAATC
AAAAAATACACATCAGGAAGACAAGAGAAGAACCCTGCACTCAGAATGAAATGGATGATG
GCAATGAAATATCCAATTACGGCGGATAAGAGAATAATGGAGATGATCCCTGAGAGGAAT
GAACAAGGACAGACCCTCTGGAGCAAAACAAATGATGCCGGTTCAGACCGAGTGATGGTA
TCACCTCTGGCTGTGACATGGTGGAATAGAAATGGACCAACAACAAGCACAGTTCACTAC
CCAAAGGTCTATAAAACCTACTTCGAAAAGGTTGAAAGGTTAAAACATGGGACCTTTGGC
CCCGTTCACTTCAGGAACCAAGTCAAAATAAGACGGAGAGTTGACATAAACCCTGGCCAT
GCAGACCTCAGTGCCAAAGAGGCACAGGATGTAATCATGGAAGTTGTTTTCCCGAATGAA
GTGGGGGCCAGAATACTAACATCAGAATCACAGTTGACAATAACAAAGGAGAAAAAGGAA
GAACTCCAAGATTGCAAAATTGCCCCATTGATGGTAGCATATATGCTAGAAAGAGAGTTA
GTTCGAAAGACGAGGTTCCTCCCAGTGGCTGGTGGAACAAGCAGTGTGTATATTGAGGTG
TTGCACTTGACCCAGGGGACATGCTGGGAGCAGATGTACACCCCAGGAGGGGAAGTAAGA
AATGATGATGTTGACCAAAGTTTGATTATCGCTGCCAGAAATATAGTAAGAAGAGCAACA
GTATCAGCAGACCCATTAGCGTCTCTATTGGAGATGTGCCACAGCACACAGATTGGTGGA
ATAAGAATGGTAGACATCCTTAGGCAGAATCCAACAGAGGAACAAGCTGTGGATATATGC
AAGGCAGCAATGGGCCTGAGAATTAGCTCATCCTTCAGCTTCGGTGGGTTCACCTTTAAA
AGAACAAGTGGGTCATCAGTCAAAAGAGAAGAAGAAGTGCTCACGGGCAACCTTCAAACA
CTGAAAATAAGGGTGCATGAGGGATATGAAGAATTCACAATGGTTGGGAGAAGAGCAACA
GCTATTCTCAGAAAGGCAACTAGGAAGTTAATTCAACTGATAGTAAGTGGAAGAGATGAG
CAGTCGATTGCTGAAGCAATAATCGTAGCCATGGTATTTTCACAAGAGGACTGCATGATA
AAGGCAGTTCGAGGTGATCTGAATTTTGTCAATAGAGCAAACCAGCGACTGAACCCCATG
CATCAGCTCTTGAGGCATTTCCAAAAGGATGCAAAAGTGCTCTTCCAGAACTGGGGGATT
GAACCCATCGACAATGTGATGGGAATGATCGGAATACTGCCCGACATGACCCCAAGCACC
GAGATGTCACTGCGAGGGATAAGAGTCAGCAAAATGGGAGTAGATGAATACTCCAGCACA
GAGAGAGTGGTGGTGAGCATTGACCGTTTTTTAAGGGTTCGGGACCAACGGGGGAACGTG
CTACTGTCACCCGAAGAGGTTAGCGAGACACAAGGGACAGAAAAGTTAACAATAACTTAC
TCATCATCAATGATGTGGGAGATCAATGGTCCTGAGTCAGTGTTGGTCAACACATATCAG
TGGATCATCAGAAACTGGGAGACTGTGAAAATTCAATGGTCACAGGACCCCACAATGTTG
TACAATAAGATGGAATTTGAGCCATTTCAGTCTCTGGTTCCTAAGGCAGCTAGAGGTCAA
TACAGTGGATTCGTGAGGACACTGTTCCAACAGATGCGGGATGTGCTTGGAACTTTTGAC
ACAGTTCAGATAATAAAACTTCTCCCCTTTGCTGCTGCCCCACCGGAACAAAGTAGGATG
CAGTTCTCCTCTTTAACTGTGAATGTAAGAGGATCAGGAATGAGGATACTGGTGAGAGGT
AATTCTCCAGTATTCAATTACAATAAGGCCACCAAGAGGCTTACAGTCCTCGGGAAAGAT
GCGGGTGCATTAACTGAAGACCCAGATGAAGGCACAGCTGGAGTGGAGTCTGCTGTTCTG
AGAGGATTCCTCATTTTGGGCAAAGAAGACAAGAGATATGGCCCAGCATTGAGTATCAAC
GAACTGAGCAATCTTGCAAAAGGAGAGAAGGCTAATGTGCTAATTGGGCAAGGAGACGTG
GTGTTGGTAATGAAACGGAAACGGGACTCTAGCATACTTACTGACAGCCAGACAGCGACC
AAAAGAATTCGGATGGCCATCAATTAGTGTCGAATTGTTTAAAAACGACC

#A/mallard/Ohio/171/1990(H1N1)
-------------------TATTCAATATGGAGAGAATAAAAGAACTAAGAGATCTAATG
TCCCAGTCCCGCACCCGCGAGATACTCACTAAGACCACTGTGGACCATATGGCCATAATC
AAAAAATACACATCAGGAAGGCAAGAGAAGAACCCCGCACTCAGAATGAAGTGGATGATG
GCAATGAAATATCCAATTACAGCAGACAAGAGAATAATGGAAATGATTCCTGAGAGGAAT
GAGCAGGGGCAAACCCTCTGGAGCAAAACAAACGATGCCGGCTCAGACCGAGTGATGGTA
TCACCTCTGGCCGTGACATGGTGGAATAGGAATGGACCGACAACAAGCACAGTTCACTAC
CCGAAGGTATATAAAACTTATTTCGAAAAAGTCGAAAGGTTAAAACATGGGACCTTCGGC
CCAGTCCACTTCAGAAATCAAGTTAAGATAAGAAGGAGAGTTGACATAAACCCTGGTCAC
GCAGATCTCAGTGCCAAGGAGGCGCAGGATGTGATCATGGAAGTTGTTTTCCCAAATGAA
GTAGGGGCTAGAATACTAACATCGGAGTCACAGCTGACAATAACAAAAGAGAAGAAAGAA
GAGCTCCAGGATTGTAAAATTGCCCCCTTGATGGTAGCATACATGCTAGAAAGAGAATTG
GTCCGCAAAACGAGGTTCCTTCCAGTGGCTGGCGGGACAAGCAGTGTCTATATTGAGGTG
CTGCATTTAACCCAGGGAACATGCTGGGAGCAGATGTACACCCCAGGAGGAGAAGTGAGA
AATGATGATGTTGACCAAAGTTTGATTATCGCTGCCAGGAACATAGTAAGAAGAGCAACG
GTATCGGCAGACCCATTAGCATCTCTGTTGGAAATGTGCCACAGCACGCAGATTGGGGGA
ATAAGGATGGTAGACATCCTTAGGCAGAATCCAACAGAGGAACAAGCCGTGGACATATGC
AAGGCAGCAATGGGGTTGAGGATTAGCTCATCTTTCAGCTTTGGTGGATTCACTTTCAAA
AGAACAAGCGGATCGTCAGTCAAGAAAGAAGAAGAAGTGCTTACGGGCAATCTTCAAACA
CTGAAAATAAGAGTACATGAGGGGTATGAAGAATTCACAATGGTTGGGAGAAGAGCAACA
GCTATTCTCAGAAAGGCAACCAGGAGATTGATCCAGCTAATAGTAAGTGGGAGAGATGAG
CAGTCCATTGCTGAGGCAATAATCGTGGCCATGGTATTTTCACAAGAGGATTGCATGATC
AAAGCAGTCCGAGGCGATCTGAACTTTGTCAATAGGGCAAACCAGAGACTGAACCCTATG
CATCAACTCTTGCGACATTTCCAAAAAGATGCAAAGGTGCTTTTCCAGAACTGGGGAATT
GAACCCATCGACAATGTAATGGGGATGATCGGAATATTACCCGACATGACCCCAAGTACT
GAGATGTCGCTGAGGGGGATAAGAGTCAGCAAAATGGGAGTAGATGAATACTCCAGCACG
GAGAGAGTGGTGGTGAGCATTGACCGATTTTTGAGGGTTCGGGATCAACGGGGAAACGTA
CTGTTGTCTCCCGAAGAAGTCAGCGAAACACAAGGAACAGAGAAGCTGACAATAACTTAT
TCGTCATCAATGATGTGGGAGATCAATGGTCCTGAGTCGGTACTGGTCAATACTTATCAG
TGGGTCATTAGGAACTGGGAAAATGTGAAAATTCAATGGTCACAAGACCCCACAATGTTA
TACAATAAGATGGAATTCGAACCATTTCAGTCTCTTGTCCCCAAGGCGGCCAGAAGTCAA
TACAGCGGATTCGTGAGAACACTGTTCCAGCAGATGCGTGATGTGCTTGGAACATTTGAC
ACTGTTCAAATAATAAAACTTCTCCCCTTTGCCGCTGCTCCACCAGAGCAGAGTAGAATG
CAATTCTCCTCACTGACTGTGAATGTGAGAGGATCAGGAATGAGGATACTGGTAAGAGGC
AATTCTCCAGTGTTCAATTACAACAAGGCCACCAAGAGGCTTACAGTCCTTGGGAAAGAT
GCAGGTGCATTGATCGAAGATCCTGATGAAGGCACAGCTGGAGTGGAGTCTGCTGTTCTG
AGAGGATTCCTCATTTTGGGCAAAGAAGACAAGAGGTATGGCCCAGCATTAAGCATCAAT
GAATTGAGCAATCTTGCAAAAGGAGAGAAGGCTAATGTGCTAATTGGGCAAGGAGACGTA
GTGTTGGTAATGAAACGGAAACGGGACTCTAGCATACTTACTGACAGCCAGACAGCGACC
AAAAGAATTCGGATGGCCATCAATTAGTGTCGAATTGTTTAAAAACGA--

#A/turkey/Minnesota/1012/1990(H13N2)
AGCGAAAGCAGGTCAAATATATTCAATATGGAGAGAATAAAAGAACTAAGAGATCTGATG
TCGCAGTCCCGCACCCGCGAGATACTGACAAAGACCACCGTGGACCATATGGCCATAATC
AAGAAATACACATCAGGAAGACAGGAGAAGAATCCTGCCCTCAGAATGAAATGGATGATG
GCAATGAAATATCCGATCACTGCAGACAAAAGAATAATGGAGATGATCCCTGAGAGAAAT
GAACAAGGCCAGACTCTTTGGAGTAAAACGAATGACGCTGGATCAGATAGGGTGATGGTG
TCTCCCTTGGCTGTAACATGGTGGAACAGGAACGGACCAACAACAAGCACTGTCCACTAT
CCCAAGGTATACAAGACTTACTTTGAAAAGGTTGAGAGGTTGAAACATGGAACCTTTGGC
CCCGTTCACTTCCGAAACCAAGTTAAAATACGTCGCAGGGTTGACATAAATCCAGGCCAC
GCAGATCTCAGTACCAAGGAAGCACAAGACGTCATCATGGAGGTTGTGTTCCCAAATGAA
GTGGGAGCCAGAATATTAACTTCAGAGTCACAATTAACAATAACAAAGGAAAAGAAGGAG
GAACTACAGGACTGCAAGATTGCCCCTTTAATGGTTGCATACATGCTGGAAAGAGAATTG
GTTCGCAAGACCAGATTCCTACCAGTGGCTGGTGGAACAAGCAGTGTGTATATTGAAGTG
TTGCATTTGACTCAAGGAACCTGTTGGGAACAAATGTACACTCCAGGAGGAGAAGTGAGA
AATGATGATATCGACCAAAGTTTAATCATTGCTGCAAGAAATATCGTTAGAAGAGCAACA
GTGTCAGCAGATCCACTAGCATCACTGTTGGAAATGTGCCATAGCACGCAAATTGGCGGG
ATAAGGATGATAGACATCCTTCGACAAAATCCAACAGAAGAGCAAGCTGTTGACATTTGT
AAAGCAGCAATGGGTCTAAGAATCAGTTCGTCTTTCAGCTTTGGAGGATTCACCTTCAAA
AGAACAAGTGGATCGTCTATAAAAAGGGAAGAAGAAGTGCTTACGGGCAACCTCCAAACA
CTGAAAATTAGAATACATGAAGGGTACGAGGAATTCACAATGGTTGGGCGGAGGGCCACC
GCCATCTTAAGAAAAGCAACCAGAAGGTTAATTCAGCTGATAGTGAGTGGGAGAGATGAA
CAATCCATTGCTGAGGCCATTATTGTAGCAATGGTGTTCTCACAAGAGGATTGTATGGTA
AAGGCAGTCCGAGGTGATCTGAATTTCGTCAACAGAGCGAACCAACGGCTGAACCCCATG
CACCAACTTCTGAGACATTTCCAAAAGGATGCAAAGGTGCTGTTTCAAAACTGGGGAGTT
GAACCCATCGACAATGTCATGGGGATGATTGGAATATTACCTGACATGACCCCCAATACA
GAGATGTCACTGAGAGGGATAAGAGTTAGCAAGATGGGAGTGGATGAATATTCCAGCACT
GAGAGAGTGGTAGTGAGCATTGATCGTTTCCTGAGAGTTCGAGATCAGAGGGGAAATGTG
CTCTTATCCCCTGAGGAAGTCAGTGAAACACAGGGAACAGAAAAGTTGACAATAACATAT
TCATCATCAATGATGTGGGAGATTAATGGTCCGGAATCGGTTCTAGTTAACACCTATCAA
TGGATAATCAGAAATTGGGAAATGGTAAAGATCCAATGGTCCCAAGATCCTACAATGTTA
TACAACAAGATGGAATTTGAGCCATTTCAATCATTGGTACCTAAGGCTGCCCGAGGCCAA
TACAGTGGGTTTGTGAGAACGCTATTCCAACAGATGCGCGATGTAATAGGGACATTTGAC
ACTGTCCAAATAATCAAGTTGCTACCCTTTGCAGCAGCCCCACCTGAACAAAGCAGAATG
CAATTTTCTTCCCTAACCGTGAATGTGAGGGGATCAGGGATGAGGATACTTGTGAGAGGT
AACTCCCCTGTGTTCAACTATAACAAGGCAACCAAGAGGCTTGCAGTTCTCGGGAAGGAT
GCAGGTTCATTGGCAGAAGATCCAGATGAGGGAACAGCAGGGGTGGAATCTGCAGTATTG
AGAGGGTTTCTAATTCTAGGCAAAGAAGACAAACGATATGGGCCTGCATTGAGCATCAAC
GAACTAAGCAATCTTACGAAAGGGGAAAAGGCTAATGTGTTAATAGGGCAAGGAGACGTA
GTGTTGGTAATGAAACGGAAACGGGACTCTAGCATACTTACTGACAGTCAGACAGCGACC
AAAAGAATTCGGATGGCCATCAATTAATGTCGAATTGTTTAAAAACGACC

#A/Chicken/Hong_Kong/G23/97(H9N2)
---------------------------ATGGAGAGAATAAAAGAACTAAGAGATTTGATG
TCGCAATCTCGCACTCGCGAGATACTGACAAAAACCACTGTGGATCATATGGCCATAATT
AAGAAGTACACATCAGGAAGACAGGAGAAGAATCCCGCTCTTAGAATGAAATGGATGATG
GCGATGAAATACCCGATAACAGCTGACAAAAGAATAATGGAGATGATCCCTGAAAGGAAT
GAGCAAGGTCAAACTCTTTGGAGCAAAATAAATGACGCTGGGTCAGACAGGGTAATGGTA
TCACCTCTGGCTGTAACGTGGTGGAACAGAAATGGACCAACAACAAGCACAGTCCATTAT
CCAAAGGTGTATAAACCCTACTTTGAAAAGGTTGAAAGATTAAAACATGGAACCTTTGGC
CCTGTTCATTTCCGGAATCAAGTCAAAATACGCCGCAGGGTTGACATAAACCCTGGCCAT
GCAGATCTCAGCGCTAAAGAAGCACAAGATGTCATCATGGAGGTCGTTTTCCCAAATGAA
GTTGGAGCCAGGATATTGACATCAGAGTCACAACTGACAATAACAAAGGAAAAGAGGGAA
GAACTCAAGAATTGTAATATTGCTCCTTTAATGGTGGCATATATGTTGGAAAGAGAACTG
GTTCGTAAGACCAGATTTCTACCAGTGGCTGGTGGAACAAGCAGCGTATATATAGAAGTA
TTGCATCTGACTCAAGGAACCTGCTGGGAGCAGATGTACACACCAGGAGGGGAGGTAAGA
AATGATGATGTTGACCAGAGTTTAATCATTGCTGCTAGGAACATTGTCAGGAGAGCAACA
GTATCAGCAGACCCATTGGCTTCACTATTGGAAATGTGCCATAGTACACAAATTGGCGGG
GTAAGAATGGTAGACATCCTTAAACAAAACCCAACAGAAGAGCAAGCTGTAGATATATGC
AAGGCAGCAATGGGTTTAAGAATCAGCTCTTCCTTCAGCTTTGGAGGGTTCACTTTCAAA
AGAACAAAGGGGTTTTCTGTCAAAAGAGAGGAAGAAGTGCTTACAGGCAACCTCCAAACA
TTGAAGATAAAAGTACATGAAGGATATGAGGAATTCACAATGGTTGGACGAAGAGCAACT
GCCATTCTAAGAAAAGCAACCAGAAGGATGATCCAACTGATAGTTAGCGGGAGGGACGAG
GAATCAATTGCTGAGGCAATTATTATAGCAATGGTGTTCTCACAAGAAGATTGCATGATA
AAGGCAGTCCGAGGTGATTTGAATTTCGTAAACAGAGCAAACCAACGACTGAACCCCATG
CACCAACTCCTGAGACACTTTCAAAAGGATGCAAAGGTGCTGTTTAAAAACTGGGGAATT
GAACCCATCGACAATGTCATGGGGATGATTGGAATATTGCCTGACATGACCCCCAGCACG
GAAATGTCACTGAGAGGAGTGAGAGTTAGTAAAATGGGGGTGGATGAGTATTCTAGCACT
GAAAGAGTGGTCGTGAGCATTGACCGTTTCTTAAGGGTCCGAGATCAGCGAGGAAATGTA
CTCCTATCCCCTGAAGAAGTTAGTGAAACACAGGGAATGGAAAAGTTGACGATAACTTAT
TCATCGTCTATGATGTGGGAGATTAACGGCCCAGAATCAGTGCTAGTTAACACATATCAA
TGGATCATTAGGAATTGGGAGACTGTAAAGATCCAATGGTCCCAAGAACCCACCATGCTA
TACAATAAGATGGAGTTTGAACCATTTCAATCTTTAGTACCAAAGGCTGCCAGAAGCCAA
TATAGTGGATTTGTGAGAACGCTATTCCAGCAGATGCGTGATGTTTTGGGAACGTTTGAC
ACTGTTCAAATAATCAAACTACTACCATTTGCAGCAACCCCACCTGAACAGAGTAGGATG
CAATTTTCTTCTCTGACTGTGAATGTGAGGGGATCAGGAATGAGAATACTTGTGAGAGGT
AACTCCCCTGCGTTTAACTACAACAAGGCAACTAAGAGGCTTACAATACTCGGAAAGAAA
GCAGGTGCACTTACAGAGGACCCAGATGAAGGAACAGCAGGAGTAGAGTCTGCAGTATTG
AGAGGATTTCTAATTCTCGGCAAAGAAGACAAAAGATATGGACCAGCATTAAGCATCAAT
GAACTGAGCAATCTTACGAAAGGGGAGAAAGCTAATGTATTGATAGGGCAAGGAGACGTG
GTGTTGGTAATGAAACGGAAACGGGACTCTAGCATACTTACTGACAGCCAGACAGCGACC
AAAAGAATTCGGATGGCCATCAA---------------------------

#A/mallard/Ohio/173/1990(H11N9)
---------------AATATATTCAATATGGAGAGAATAAAAGAACTAAGAGATCTAATG
TCACAGTCCCGCACCCGCGAGATACTCACCAAGACCACTGTGGACCATATGGCCATAATC
AAAAAATACACATCAGGAAGACAAGAGAAGAACCCCGCACTCAGAATGAAGTGGATGATG
GCAATGAAATATCCAATCACAGCAGACAAGAGAATAATGGAAATGATTCCTGAGAGGAAT
GAACAGGGACAAACCCTCTGGAGCAAAACAAATGATGCCGGCTCAGACCGAGTGATGGTA
TCACCTCTGGCCGTGACATGGTGGAATAGGAATGGACCGACAACAAGCACAGTTCACTAT
CCGAAGGTATATAAAACTTATTTCGAAAAAGTCGAAAGGTTAAAGCATGGGACCTTTGGC
CCCGTCCACTTCAGAAATCAAGTTAAGATAAGAAGGAGAGTTGACATAAACCCTGGCCAC
GCAGATCTCAGTGCCAAGGAGGCGCAGGATGTAATCATGGAAGTTGTCTTCCCAAATGAA
GTAGGAGCTAGAATACTAACGTCGGAGTCACAGCTGACAATAACGAAAGAGAAGAAAGAA
GAGCTCCAGGATTGTAAAATCGCCCCTTTGATGGTAGCATACATGCTAGAAAGAGAGTTA
GTCCGCAAAACAAGATTCCTCCCAGTGGCTGGTGGGACAAGCAGTGTCTATATTGAGGTG
TTGCATTTAACCCAGGGAACGTGCTGGGAGCAGATGTACACCCCAGGAGGAGAAGTGAGA
AATGATGATGTCGACCAAAGTTTGATTATCGCTGCCAGGAACATAGTAAGAAGAGCAACG
GTATCGGCAGACCCATTAGCATCTCTGTTGGAAATGTGCCACAGCACACAGATTGGAGGA
ATAAGGATGGTGGACATCCTTAGGCAGAATCCAACAGAGGAACAAGCCGTGGACATATGC
AAGGCAGCAATGGGACTGAGGATTAGCTCATCTTTCAGCTTCGGCGGATTCACTTTCAAA
AGGACAAGTGGATCGTCAGTCAAGAAAGAAGAAGAAGTGCTTACGGGCAACCTTCAAACA
CTGAAAATAAGAGTACATGAGGGGTATGAAGAATTCACAATGGTTGGAAGAAGAGCAACG
GCTATTCTCAGAAAGGCAACCAGGAGATTGATCCAGCTAATAGTAAGTGGGAAGGATGAG
CAGTCAATTGCTGAGGCAATAATCGTGGCCATGGTATTTTCGCAAGAGGATTGCATGATC
AAAGCAGTTCGAGGCGATCTGAACTTTGTCAATAGGGCAAACCAGCGACTGAATCCCATG
CATCAACTCTTGAGACACTTCCAAAAAGATGCAAAGGTGCTTTTCCAGAACTGGGGAATT
GAACCCATTGACAATGTAATGGGAATGATCGGAATATTACCTGACATGACCCCAAGTACT
GAGATGTCGCTGAGGGGGATAAGAGTTAGCAAAATGGGAGTAGATGAATACTCCAGCACG
GAGAGAGTGGTGGTGAGCATTGACCGATTTTTGAGGGTTCGGGACCAACGGGGAAATGTA
CTATTGTCTCCCGAAGAAGTCAGCGAGACACAAGGAACAGAGAAGTTGACAATAACTTAT
TCGTCATCAATGATGTGGGAGATCAACGGTCCTGAGTCAGTGCTGGTCAATACTTATCAA
TGGATCATTAGAAACTGGGAAACTGTGAAAATTCAATGGTCACAAGATCCCACAATGTTA
TACAATAAGATGGAATTCGAACCATTTCAGTCTCTTGTCCCTAAAGCAGCCAGAAGTCAA
TACAGCGGATTCGTGAGAACACTGTTCCAACAGATGCGAGATGTGCTTGGAACATTTGAC
ACTGTTCAAATAATAAAACTTCTCCCTTTTGCTGCTGCTCCACCAGAGCAGAGTAGGATG
CAATTCTCCTCACTGACTGTGAATGTGAGAGGATCAGGAATGAGGATACTGGTAAGAGGC
AATTCTCCAGTGTTCAACTACAACAAGGCTACCAAGAGGCTTACAGTTCTTGGAAAAGAT
GCTGGTGCATTGACCGAAGACCCTGATGAAGGCACAGCTGGAGTGGAGTCTGCTGTTCTG
AGAGGATTCCTCATTTTGGGCAAAGAAGACAAGAGATATGGCCCAGCATTAAGCATCAAT
GAATTGAGCAATCTTGCAAAAGGAGAGAAGGCTAATGTGCTAATTGGGCAAGGAGACGTA
GTGTTGGTAATGAAACGGAAACGGGACTCTAGCATACTTACTGACAGCCAGACAGCGACC
AAAAGAATTCGGATGGCCATCAATTAGTGTCGAATTGTTAAAAACGAC--

#A/turkey/IA/10271-3/1990(H1N1)
------------TCAAATATATTCAATATGGAGAGAATAAAGGAACTAAGAGATCTGATG
TCACAATCTCGCACTCGCGAGATACTAACAAGAACCACTGTGGATCATATGGCCATAATC
AAGAAATACACATCGGGAAGGCAAGAGAAGAACCCTGCATTGAGAATGAAATGGATGATG
GCAATGAAATATCCAATTACAGCAGACAAGAGGATAATTGAAACAATCCCCGAGAGGAAT
GAGCAAGGACAAACCCTATGGAGCAGGACGAGCGATGCCGGCTCAGATCGGGTGATGGTA
TCACCTCTAGCTGTCACATGGTGGAACAGGAATGGGCCGACAGCAAGCACAATTCACTAT
CCAAAAGTCTATAGAACTTACTTTGAGAAAGTTGAAAGATTAAAACATGGGACTTTTGGT
CCTGTCCATTTCAGAAACCAAGTCAAAATACGCAGAAGGGTTGACATTAACCCAGGTCAT
GCAGACCTCAGTTCTAAAGAAGCGCAAGATGTTATAATGGAAGTTGTTTTCCCAAATGAA
GTGGGAGCTAGAATATTAACATCGGAATCACAGCTAATGATTACTAAAGAGAAGAAGGAA
GAGCTCCAGGAGTGCAAAATTTCTCCCTTGATGGTAGCATACATGTTGGAGAGAGAACTT
GTTCGGAAGACGAGATTCCTCCCAGTGGCTGGTGGAACGAGCAGTGTGTACATTGAGGTG
TTGCATTTAACTCAGGGAGCGTGCTGGGAACAGCTATACACTCCAGGCGGGGAAGTAAGA
AACGATGATGTTGACCAAAGCTTAATCATCGCTGCTAGGAGCATAGTGAGAAGAGCTACA
GTATCTGCAGATCCACTGGCATCTCTATTGGAAATGTGCCATAGCACACAGATTGGTGGA
ATAAGAATGGTAGACATCCTCAAACAAAACCCGACAGAGGAACAAGCAGTGGACATATGC
AAGGCTGCAATGGGTCTGAGAATCAGCTCATCATTTAGTTTTGGCGGGTTCACATTTAAA
AGAACAAGTGGCTCATCAACTAAGAGGGAGGAGGAAGTACTTACAGGCAACCTCCAAACA
TTGAAAATAAGAGTGCATGAAGGGTACGAAGAATTTACACTGGTTGGGAAAAGGGCAACA
GCTATACTCAGAAAAGCAACTAGAAGGTTGGTTCAATTGATAGTGAGTGGAAAGGATGAA
CAATCAATTGCTGAGGCAATAATCGTGGCTATGGTGTTTTCACAGGAGGATTGCATGATA
AAGGCAGTTAGAGGTGATCTAAATTTCGTCAACAGAGCGAACCAACGGTTGAATCCAATG
CACCAACTACTAAGGCATTTCCAAAAGGATGCTAAAGTCCTCTTTCAAAATTGGGGGATT
GAATCTATAGACAACGTTATGGGAATGATTGGGATACTCCCTGACTTAACTCCAAGCACC
GAGAAATCAATGAGAGGAATAAGAATCAGCAAAATGGGGGTGGATGAATATTCCAGTACG
GAGAGGGTAGTGGTAAGCATTGACCGTTTTCTAAGAGTCAGAGACCAGCAAGGGAACGTG
CTATTGTCTCCCGAAGAAGTCAGTGAAACACAGGGGACTGAAAAGTTGACGATAACTTAT
TCATCGTCCATGATGTGGGAGATTAATGGGCCTGAGTCGGTATTGGTGAATACCTACCAA
TGGATCATCAGGAACTGGGAAACTGTTAAAATTCAGTGGTCACAAGACCCCACAATGCTG
TACAATAAAATGGAATTTGAACCATTTCAGTCTTTGGTTCCCAAGGCCGCAAGAGGTCAA
TACAGTGGGTTTGTGAGAACCCTATTCCAACAGATGAGAGATGTGCTTGGAACGTTTGAT
ACTGTTCAGATAATAAAACTTCTCCCCTTTGCAGCTGCTCCACCAAAACAAAGTAGAATG
CAATTTTCCTCTCTCACCGTAAATGTAAGAGGATCTGGAATGAGAATTCTTATAAGAGGC
AATTCTCCTGTGTTCAATTACAACAAAAGCACCAAAAGGCTCACAGTCCTAGGAAAGGAT
GCAGGTGCTTTAAATGAAGACCCAGATGAAGGAACAGGTGGAGTGGAGTCTGCTGTATTG
AGAGGATTCCTTATCTTGGGCAGAGAAGATAAGAGATATGGGCCAGCATTAAGCATTAAT
GAATTGAGTAGTCTTGCAAAAGGAGAGAAGGCTAATGTACTGATTGGGCAAGGAGACGTA
GTGTTGGTAATGAAACGGAAACGGGACTCAAGCATACTTACTGACAGCCAGACAGCGACC
AAAAGAATTCGAATGGCCATCAATTAGTGTAAAATAGTTTAAAAACGA--

#A/s-p-sandpiper/Brazil/43/1990(H2N1)
AGCGAAAGCAGGTCAAATATATTCAATATGGAGAGAATAAAAGAACTAAGAGATCTAATG
TCCCTGTCCCGCACCCGCGAGATACTCACTAAGACCACTGTGGACCATATGGCCATAATC
AAAAAATACACATCAGGAAGGCAAGAGAAGAACCCCGCACTCAGAATGAAGTGGATGATG
GCAATGAAATACCCGATCACGGCAGACAAGAGAGTAATGGAAATGATTCCTGAGAGGAAT
GAACAGGGACAAACCCTCTGGAGCAAAACAAACGATGCCGGCTCAGACCGAGTGATGGTG
TCACCTCTGGCCGTGACATGGTGGAATAGGAATGGACCGACAACAAGCACAGTTCACTAC
CCGAAGGTTTATAAAACTTATTTCGAAAAAGTCGAAAGGTTAAAACATGGGACCTTTGGC
CCTGTCCACTTCAGAAATCAAGTTAAGATAAGAAGGAGAGTTGACATAAACCCTGGTCAC
GCAGATCTCAGTGCCAAGGAGGCGCAGGATGTGATCATGGAAGTTGTTTTCCCAAATGAA
GTAGGAGCTAGAATACTAACATCGGAGTCACAGCTAACAATAACAAAAGAGAAGAAAGAC
GATCTTCAGGATTGTAAAATTGCCCCCTTGATGGTGGCATACATGCTAGAAAGAGAATTG
GTCCGCAAAACGAGGTTCCTCCCAGTGGCTGGTGGGACAAGCAGTGTCTATATTGAAGTG
CTGCATTTAACCCAGGGAACATGCTGGGAGCAGATGTACACTCCAGGGGGAGAAGTGAGG
AATGATGATATTGACCAAAGTTTGATTATCGCTGCCAGGAACATAGTACGAAGGGCAACG
GTATCAGCAGACCCATTAGCATCTCTGTTGGAAATGTGCCACAGCACGCAGATTGGGGGA
ATAAGGATGGTGGACATCCTTAGGCAGAATCCAACAGAGGAACAAGCCGTGGACATATGC
AAGGCAGCGATGGGATTGAGGATTAGCTCATCTTTCAGTTTCGGTGGATTTACCTTCAAA
AGAACAAGTGGGTCATCAATCAAGAAAGAAGAAGAAGTGCTTACGGGCAATCTTCAAACA
CTGAAAATAAGAGTACATGAGGGGTATGAAGAATTCACAATGGTTGGGAGAAGAGCAACA
GCTATTCTCAGAAAGGCAACCAGGAGATTGATCCAACTAATAGTAAGTGGGAGAGATGAG
CAGTCAATTGCTGAGGCAATAATCGTGGCCATGGTATTTTCACAAGAGGATTGCATGATC
AAAGCAGTCCGAGGCGATCTGAATTTTGTCAATAGGGCAAACCAGCGACTGAATCCTATG
CACCAACTCTTGAGACATTTCCAAAAAGATGCAAAGGTGCTCTTCCACAATTGGGGAATT
GAACCCATCGACAATGTAATGGGAATGATCGGAATATTACCCGACATGACCCCAAGTACT
GAGATGTCGCTAAGGGGGATAAGAGTCAGCAAAATGGGAGTAGATGAATACTCCAGCACG
GAGAGAGTGGTGGTGAGCATTGATCGATTTTTGAGGGTTCGGGATCAACAGGGAAACGTA
TTATTGTCTCCCGAAGAAGTCAGCGAAACACAAGGAACAGAGAAGCTGACAATAACTTAT
TCGTCATCAATGATGTGGGAGATCAATGGTCCTGAGTCGGTGCTTATCAATACTTATCAG
TGGATCATTAGGAATTGGGAAACTGTGAAAATTCAATGGTCACAGGATCCCACAATGTTA
TACAATAAGATGGAATTCGAACCATTTCAGTCTCTTGTCCCTAAAGCGGCCAGAAGTCAA
TACAGCGGATTCGTGAGAACACTGTTCCAACAGATGCGAGATGTGCTTGGGACATTTGAC
ACTGTTCAAATAATAAAACTTCTCCCCTTTGCTGCTGCTCCACCAGAGCAGAGTAGAATG
CAATTCTCCTCACTGACTGTGAATGTGAGAGGATCAGGAATGAGGATACTAGTAAGAGGC
AATTCATCAGTGTTCAATTACAACAAGGCTACCAAGAGGCTTACAGTCCTTGGAAAAGAT
GCTGGTGCATTGACCGAAGATCCTGATGAAGGCACAGCTGGAGTGGAGTCTGCTGTCCTG
AGAGGATTCCTCATTTTGGGCAAAGAAGACAAGAGATATGGCCCAGCATTGAGCATCAAT
GAATTAAGCAATCTTGCAAAAGGAGAGAAGGCTAATGTGCTAATTGGGCAAGGAGACGTA
GTGTTGGTAATGAAACGGAAACGGGACTCTAGCATACTTACTGACAGCCAGACAGCGACC
AAAAGAATTCGGATGGCCATCAATTAGTGTCGAATTGTTTAAAAACGACC

#A/chicken/PA/35154/1991(H1N1)
-CAAAAGCA-GGTCAAATATATTCAATATGGAGAGAATAAAGGAACTAAGAAATCTGATG
TCACAGTCTCGCACTCGCGAGATACTAACAAGAACCACTGTGGATCATATGGCCATAATC
AAGAAATACACATCGGGAAGGCAGGAGAAGAACCCCGCATTGAGAATGAAGTGGATGATG
GCAATGAAATATCCAATTACAGCAGACAAGAGGATAATTGAAACAATCCCCGAGAGGAAT
GAGCAAGGACAAACCCTATGGAGCAGGACGAACGATGCCGGGTCAGATCGGGTGATGGTA
TCACCTCTAGCTGTAACATGGTGGAACAGGAATGGGCCAACAGCAAGCACAATTCACTAC
CCAAAAGTCTATAGAACTTACTTTGAGAAGGTCGAAAGATTAAAACATGGGACTTTTGGT
CCTGTCCATTTCAGAAACCAAGTCAAAATACGTCGAAGGGTTGACATAAACCCAGGTCAT
GCAGATCTCAGTTCCAAAGAAGCGCAAGATGTTATAATGGAGGTTGTTTTCCCAAATGAA
GTGGGAGCTAGAATATTAACATCGGAATCACAGCTAATGATTACTAAAGAAAAGAAAGAA
GAGCTCCAGGAGTGCAAAATTTCTCCTTTGATGGTAGCATACATGTTGGAGAGAGAACTT
GTTCGGAAAACAAGGTTCCTCCCAGTGGCTGGTGGAACGAGCAGTGTGTACATTGAGGTG
TTACATTTAACTCAGGGAGCGTGCTGGGAACAGCTATACACTCCAGGAGGGGAAGTAAGA
AACGATGATGTTGACCAAAGCTTAATTATCGCTGCTAGGAGCATAGTAAGAAGAGCTACA
GTATCTGCAGATCCACTGGCATCTCTATTGGAAATGTGTCATAGCACACAGATTGGTGGA
GTAAGAATGGTAGACATCCTCAAACAAAATCCGACAGAGGAACAAGCAGTGGATATATGC
AAGGCTGCAATGGGTCTGAGAATCAGCTCATCATTTAGTTTTGGCGGGTTCACATTCAAA
AGAACAAGTGGCTCATCAACTAAGAGGGAAGAGGAAGTACTTACGGGCAATCTCCAAACA
TTGAAGATAAGAGTGCATGAAGGATACGAAGAATTTACAATGGTTGGGAAAAGGGCAACA
GCTATACTCAGAAAAGCAACTAGAAGGTTGGTTCAATTGATAGTGAGTGGAAGGGATGAA
CAATCAATTGCTGAGGCAATAATCGTGGCTATGGTGTTTTCACAGGAGGATTGTATGATA
AAGGCAGTTAGAGGTGATCTGAATTTCGTCAACAGGGCGAACCAACGATTGAATCCAATG
CACCAACTGCTAAGGCATTTTCAAAAGGATGCTAAAATTCTCTTTCAAAATTGGGGGATT
GAATCCATAGACAATGTTATGGGAATGATTGGGATACTACCTGACTTAACCCCAAGCACT
GAGAAATCAATGAGAGGAATAAGAATCAGCAAAATGGGGGTGGATGAGTATTCCAGTACG
GAGAGGGTAGTGGTAAGCATTGACCGTTTTTTAAGAGTAAGAGACCAGCAAGGGAACGTG
CTATTGTCTCCCGAAGAAGTCAGTGAAACACAGGGGACTGAAAAGTTGACAATAACTTAT
TCATCGTCAATGATGTGGGAGGTTAATGGGCCTGAATCGGTATTGGTGAATACCTACCAG
TGGATCATCAGGAACTGGGAAACTGTTAAAATTCAGTGGTCACAAGACCCTACAATGTTG
TACAATAAAATGGAATTTGAACCATTTCAGTCTTTGGTTCCTAAAGCTGCAAGAGGTCAA
TACAGTGGGTTTGTGAGAACCCTATTCCAACAAATGAGAGATGTGCTTGGGACGTTTGAT
ACCGTTCAGATAATAAAACTTCTCCCCTTTGCAGCTGCTCCACCAAAACAAAGTAGAATG
CAGTTTTCCTCTCTCACCGTAAATGTAAGAGGATCTGGAATGAGAATTCTCATAAGAGGC
AATTCTCCTGTGTTCAATTACAACAAAAGCACCAAGAGACTCACAATCCTAGGAAAGGAT
GCGGGTGCTTTAAATGAAGACCCAGATGAAGGAACAGCTGGAGTGGAGTCTGCTGTCTTG
AGAGGATTCCTTATTTTGGGCAGAGAAGACAAGAGATATGGCCCAGCATTAAGTATCAAT
GAATTGAGTAGTCTTGCAAAAGGAGAGAAGGCTAATGTATTGATTGGGCAAGGAGACGTA
GTGTTGGTAATGAAACGGAAACGGGACTCAAGCATACTTACTGACAGCCAGACAGCGACC
AAAAGAATTCGAATGGCCATCAATTAGTGTAAAATAGTTTAAAAACGACC

#A/turkey/England/50-92/1991(H5N1)
AGCGAAAGCAGGTCAAATATATTCAATATGGAGAGAATAAAAGAACTAAGAGATTTAATG
TCGCAGTCTCGCACTCGCGAGATACTGACAAAAACCACTGTGGACCATATGGCCATAATC
AAGAAATATACATCAGGAAGACAGGAGAAGAATCCTGCTCTTAGGATGAAGTGGATGATG
GCAATGAAATATCCAATTACAGCAGACAAAAGAATAATGGAGATGATCCCTGAAAGAAAT
GAGCAAGGTCAAACTCTTTGGAGCAAGACAAATGATGCTGGGTCAGACAGGGTGATGGTA
TCACCTCTGGCTGTGACGTGGTGGAATAGAAATGGACCAACGACAAGTACAGTTCACTAT
CCGAAGATCTATAAAACCTACTTTGAAAAGGTTGAAAGGTTAAAACATGGAACCTTTGGT
CCCGTCCACTTTCGAAATCAGATTAAAATACGCCGCAGGGTTGACATAAACCCGGGCCAT
GCAGATCTTAGTGCTAAAGAAGCACAAGATGTCATCATGGAGGTCGTTTTCCCAAACGAA
GTTGGAGCCAGGATATTGACATCAGAGTCACAGTTGACAATAACAAAGGAAAAGAAGGAG
GAGCTTCAGGACTGTAAGATTGCCCCTTTAATGGTGGCATACATGTTGGAAAGAGAGCTG
GTTCGCAAGACCAGATTCCTACCAGTAGCTGGCGGGACAAGCAGCGTGTATATCGAGGTA
TTGCATTTGACTCAAGGGACCTGTTGGGAACAAATGTACACACCGGGAGGGGAGGTGAGA
AATGATGATGTTGATCAGAGTTTAATCATTGCTGCTAGAAATATCGTTAGGAGAGCAACA
GTATCAGCAGACCCGTTGGCTTCGCTATTGGAGATGTGCCATAGCACACAAATTGGCGGA
ATAAGAATGGTGGACATCCTTAGACAAAACCCAACAGAAGAGCAAGCTGTGGATATATGC
AAGGCAGCAATGGGTCTAAGGATCAGTTCGTCTTTCAGCTTTGGAGGTTTCACTTTCAAA
AGGACAAGTGGGTCATCTGTCAAAAGAGAGGAAGAAGTGCTCACAGGCAACCTCCAGACA
TTGAAAATAAGAGTACATGAAGGATACGAAGAATTCACAATGGTCGGGCGAAGGGCAACA
GCCATTCTAAGGAAAGCAACCAGAAGGCTGATTCAACTGATAGTGAGTGGGAGAGACGAG
CAGTCAATTGCTGAAGCGATCATAGTGGCAATGGTGTTCTCACAAGAGGATTGTATGATA
AAAGCAGTACGAGGTGATTTGAATTTTGTCAACAGAGCGAACCAACGGCTAAATCCCATG
CACCAACTCCTGAGGCATTTCCAAAAGGATGCAAAAGTGCTGTTTCAAAACTGGGGAATC
GAACCCATTGACAATGTCATGGGGATGATCGGAATATTGCCTGATATGACCCCCAGCACA
GAGATGTCACTAAGAGGAGTGAGAGTCAGCAAAATGGGAGTGGATGAATATTCCAGTACT
GAGAGAGTGGTCGTGAGCATTGATCGTTTCTTAAGGGTCCGAGACCAGAGGGGAAACGTG
CTCCTATCTCCTGAAGAGGTTAGTGAAACACAGGGGATAGAAAAGCTGACGATAACATAT
TCATCGTCCATGATGTGGGAGATTAATGGTCCGGAATCAGTGCTAGTTAACACATATCAA
TGGATCATTAGAAATTGGGAAATTGTGAAGATTCAATGGTCCCAAGACCCTACAATGCTA
TATAATAAGATGGAGTTCGAGCCCTTTCAATCCTTGGTTCCTAAGGCTGCCAGAGGCCAG
TATAGTGGATTTGTGAGGACGCTATTTCAGCAGATGCGTGATGTGCTGGGGACATTTGAC
ACTGTTCAAATAATAAAGCTACTACCATTTGCAGCAGCCCCACCGGAACAGAGTAGGATG
CAGTTCTCTTCTCTAACTGTGAACGTGAGGGGTTCAGGAATGAGAATACTTGTAAGAGGC
AATTCCCCTGTGTTCAACTATAACAAGGCAACCAAGAGGCTTACAGTCCTTGGAAAGGAT
GCAGGTGCACTGACAGAAGACCCAGATGAGGGAACAGCAGGAGTGGAATCTGCGGTATTG
AGAGGATTTCTAATTCTAGGCAAAGAAGACAAAAGATATGGACCAGCATTGAGCATCAAC
GAATTGAGCAATCTTGCGAAGGGGGAGAAAGCTAATGTGTTGATAGGGCAAGGAGACGTA
GTGTTGGTGATGAAACGGAAACGGGACTCTAGCATACTTACTGACAGCCAGACAGCGACC
AAAAGAATTCGGATGGCCATCAATTAGTGTCGAATTGTTTAAAAACGACC

#A/Quail/Hong_Kong/AF157/92(H9N2)
-----------------------------------------AGAATTAAGAGATCTAATG
TCGCAATCCCGCACTCGCGAGATACTAACAAAGACCACTGTGGACCATATGGCCATAATT
AAGAAATACACATCAGGAAGACAGGAGAAGAACCCTGCCCTCAGAATGAAATGGATGATG
GCAATGAAATATCCAATCACAGCAGACAAGAGAGTAATGGAGATGATTCCTGAAAGAAAT
GAACAAGGGCAGACGCTTTGGAGCAAGACAAATGATGCCGGATCGGACAGGGTGATGGTG
TCTCCCCTAGCTGTAACTTGGTGGAACAGGAATGGGCCAACAACAAGTACAGTCCATTAT
CCAAAGGTTTACAAAACGTACTTTGAGAAGGTTGGAAGATTGAAGCATGGAACATTCGGT
CCCGTTCATTTCCGGAACCAAGTCAAAATACGCCGCCGAGTTGATGTGAACCCAGGCCAT
GCAGACCTAAGTGCTAAAGAAGCACAAGATGTTATCATGGAGGTCGTTTTCCCAAATGAA
GTGGGAGCTAGAATATTGACATCAGAGTCGCAATTGACAATAACAAAAGAGAAAAAAGAA
GAGCTCCAGGATTGTAAGATTGCTCCTTTAATGGTGGCATACATGTTGGAAAGGGAACTG
GTTCGTAAAACCAGATTTCTACCGGTAGCAGGCGGAACAAGTAGTGTATACATTGAGGTA
TTGCATTTGACTCAAGGGACCTGCTGGGAACAGATGTACACCCCAGGCGGAGAAGTAAGA
AATGATGATGTTGACCAGAGTTTGATCATCGCTGCCAGAAACATTGTTCGAAGAGCGACA
GTGTCAGCGGACCCGCTGCTGTCACTACTGGAGATGTGCCACAGCACACAAATTGGTGGG
GTGAGGATGGTGGACATCCTTAGGCAAAATCCAACTGAGGAGCAGGCTGTGGATATATGC
AAAGCAGCAATGGGTTTGAGGATCAGTTCATCCTTTAGCTTTGGAGGCTTCACTTTCAAA
AGAACAAGTGGATCATTCGTCAAAAAAGAAGAAGAAGTGCTTACAGGAAATCTTCAAACA
TTGAGGATTAAGGTGCATGAGGGGTATGAGGAATTCACAATGGTTGGACGAAGAGCACCA
GCTATCTTGAGGAAAGCAACTAGAAGATTAATTCAGTTGATAGTAAGTGGAAGAGATGAC
CAATCAATTGCTGAAGCGATCATTGTAGCGATGGTGTTCTCACAGGAGGATTGCATGGTA
AAGGCGGTCCGAGGCGATCTGAATTTCGTGAACAGAGCAAACCAAAGATTGAACCCCATG
CACCAACTACTGAGGCATTTCCAAAAGGACGCAAAAGTGCTATTTCAGAACTGGGGAGTT
GAACATATCGATAACGTCATGGGGATGATCGGAATATTACCTGACATGACTCCAAGCACA
GAGATGTCACTGAGAGGAGTGAGAGTTAGCAAGATGGGAGTGGATGAATATTCCAGCACT
GAGAGAGTGGCTGTAAGCATTGACCGTTTCTTAAGGGTTCGAGATCAGCGAGGGAACGTA
CTCCTATCTCCCGAAGAGGTTAGTGAAACACAAGGAACAGAGAAATTGACAATAACATAT
TCATCATCAATGATGTGGGAAATCAACGGTCCTGAGTCAGTGCTTGTTAACACCTATCAG
TGGATAATCAGAAATTGGGAGACTGTGAAGATTCAATGGTCTCAAGACCCCACAATGTTG
TACAATAAAATGGAGTTTGAACCGTTCCAATCCTTGGTACCTAAAGCTGCCAGAAGTCAA
TACAGTGGGTTTGTGAGAACACTATTCCAACAAATGCGTGATGTAGTGGGGACATTTGAT
ACTATTCAAATAATAAAGCTGCTACCATTTGCAGCAGCCCCACCAGAGCAGAGCAGAATG
CAGTTTTCTTCCCTAACTGTGAATGTGAGGGGCTCAGGAATGAGAATAATCGTAAGGGGT
AACTCCCCTGTGTTCAACTACAATAAGGCAACCAAAAGGCTTACAGTCCTCGGAAAGGAC
GCAGGTGCATTAACAGAAGATCCAGATGAGGGAACAGCCGGAGTGGAGTCTGCAGTACTA
AGGGGATTTCTAATTCTAGGCAAGGAGGACAAAAGATATGGACCAGCATTAAGCATCAAT
GAACTGAGCAATCTTGCGAAAGGAGAGAAAGCTAATGTGCTGATAGGGCAAGGAGACGTA
GTGTTGGTAATGAAACGGAAACGGGACTCTAGCATACTTACTGACAGCCAGACAGCGACC
AA------------------------------------------------

#A/turkey/MN/3397-3/1992(H5N2)
----AAAGCAGGTCAAATATATTCAATATGGAGAGAATAAAAGAACTAAGGGATCTAATG
TCACAATCCCGCACTCGCGAGATACTCACCAAAACCACTGTGGACCATATGGCCATAATC
AAAAAATACACATCAGGAAGACAAGAGAAGAACCCCGCACTCAGAATGAAGTGGATGATG
GCAATGAAATATCCAATTACGGCAGATAAGAGGATAATGGAGATGATTCCTGAGAGGAAT
GAACAAGGACAAACCCTCTGGAGCAAAACAAATGATGCCGGCTCAGACCGAGTGATGGTA
TCACCTCTGGCTGTGACATGGTGGAATAGGAATGGACCAACAACAAGTACAGTTCACTAC
CCAAAGGTCTATAAAACCTATTTCGAAAAGGTCGAAAGGTTAAAACATGGGACCTTTGGC
CCCGTTCACTTCAGGAATCAAGTTAAGATAAGACGGAGAGTTGACATAAACCCTGGCCAT
GCAGACCTCAGTGCCAAAGAGGCACAGGATGTAATCATGGAAGTTGTTTTCCCAAATGAA
GTGGGGGCCAGAATATTAACATCGGAATCACAGCTTACAATAACAAAAGAGAAAAAGGAA
GAACTCCAAGATTGTAAAATTGCCCCCTTGATGGTAGCATACATGCTAGAAAGAGAGTTA
GTCCGCAAAACGAGGTTCCTCCCAGTGGCTGGTGGAACAAGCAGTGTGTATATTGAGGTG
TTGCATTTGACCCAGGGAACATGCTGGGAGCAGATGTACACTCCAGGAGGGGAAGTGAGA
AATGATGATGTTGACCAAAGCTTAATTATCGCTGCCAGGAATATAGTAAGAAGAGCAACA
GTATCAGCAGACCCACTAGCGTCTCTATTGGAGATGTGCCACAGCACACAGATTGGTGGA
ATAAGGATGGTAGACATCCTTAGGCAGAATCCAACAGAGGAACAAGCCGTGGATATATGC
AAGGCGGCAATGGGCTTGAGGATTAGCTCATCTTTCAGCTTCGGTGGATTCACTTTTAAA
AGAACAAGTGGGTCGTCTGTCAAACGAGAAGAAGAAGTGCTTACGGGCAACCTTCAAACA
CTGAAAATAAGAGTGCATGAGGGGTATGAAGAATTCACAATGGTTGGGAGAAGAGCAACA
GCTATTTTAAGAAAGGCAACCAGGAGATTGATTCAGCTAATAGTAAGTGGGAGAGATGAA
CAGTCAATTGCTGAAGCAATAATTGTGGCCATGGTATTTTCACAAGAGGATTGCATGATC
AAGGCAGTTCGGGGTGATCTGAACTTTGTCAATAGAGCAAACCAGCGACTAAACCCCATG
CATCAACTCTTGAGACATTTCCAAAAGGATGCAAAAGTGCTTTTCCAAAACTGGGGAATT
GAACCCATCGACAATGTGATGGGAATGATCGGAATACTGCCCGACATGACCCCAAGTACT
GAGATGTCACTGAGAGGGATAAGAGTCAGCAAAATGGGAGTAGATGAATACTCCAGCACG
GAGAGAGTGGTGGTGAGCATTGACCGTTTTTTAAGGGTTCGGGATCAACGGGGGAACGTA
CTATTGTCACCTGAAGAAGTCAGCGAGACGCAAGGGACGGAAAAGTTGACAATAACTTAC
TCATCATCAATGATGTGGGAGATCAATGGTCCTGAGTCAGTGTTGGTCAATACTTACCAG
TGGATCATCAGAAACTGGGAGACTGTGAAAATTCAATGGTCGCAGGATCCCACAATGTTG
TACAATAAGATGGAATTCGAGCCATTTCAGTCTCTGGTCCCTAAGGCAGCTAGAGGTCAA
TACAGCGGATTCGTGAGGACACTGTTTCAACAGATGCGGGATGTGCTTGGAACATTTGAC
ACTGCTCAGATAATAAAACTCCTCCCCTTTGCTGCTGCCCCACCAGAACAGAGTAGGATG
CAGTTCTCCTCCTTGACTGTGAATGTAAGAGGATCAGGAATGAGGATACTGGTAAGAGGC
AATTCTCCAGTGTTCAATTACAACAAGGCCACCAAGAGGCTTACAGTCCTCGGGAAAGAT
GCAGGTGCATTAACTGAAGACCCAGATGAAGGCACAGCTGGAGTGGAATCTGCTGTTCTG
AGAGGATTCCTCATTTTGGGTAAAGAAGACAAGAGATATGGCCCAGCATTGAGCATCAAT
GAACTGAGCAATCTTGCAAAAGGAGAGAAGGCTAATGTGCTAATTGGGCAAGGAGACGTG
GTGTTGGTAATGAAACGGAAACGGGACTCTAGCATACTTACTGACAGCCAGACAGCGACC
AAAAGAATTCGGATGGCCATCAATTAGTGTCGAATTGTTTAAAAACGACC

#A/mallard/ALB/194/1992(H8N4)
AGCGAAAGCAGGTCAAATATATTCAATATGGAGAGAATAAAAGAATTAAGGGATCTAATG
TCACAGTCTCGCACCCGCGAGATACTAACCAAAACCACTGTGGACCACATGGCCATAATC
AAAAAATACACATCAGGAAGGCAAGAGAAGAACCCCGCACTCAGGATGAAGTGGATGATG
GCAATGAAATATCCAATTACAGCAGATAAAAGAATAATGGAAATGATTCCCGAAAGGAAT
GAACAAGGACAAACCCTCTGGAGCAAAACAAACGATGCCGGCTCAGACCGAGTGATGGTA
TCACCTCTAGCTGTGACATGGTGGAATAGGAATGGACCAACAACAAGTACAGTTCACTAC
CCAAAGGTATATAAAACTTATTTCGAAAAAGTCGAAAGATTGAAACACGGGACCTTTGGC
CCTGTCCACTTCAGAAATCAAGTTAAGATAAGACGGAGGGTTGACATAAACCCTGGTCAC
TCAGACCTCAGTGCCAAAGAGGCACAAGATGTAATCATGGAAGTTGTTTTCCCAAATGAA
GTGGGAGCTAGAATACTAACATCGGAATCACAGCTGACGATAACAAAAGAGAAGAAGGAG
GAACTCCAGGACTGCAAAATTGCCCCCTTGATGGTTGCATACATGCTAGAAAGAGAGTTG
GTCCGCAAAACGAGGTTCCTCCCAGTGGCTGGTGGAACAAGCAGTGTCTATATTGAGGTG
CTGCATTTAACCCAGGGGACATGCTGGGAGCAGATGTACACTCCAGGAGGGGAAGTGAGA
AATGATGATGTTGACCAAAGCTTGATTATCGCTGCCAGGAACATAGTAAGAAGAGCAACA
GTATCAGCAGACCCACTAGCATCTCTATTGGAGATGTGCCACAGCACACAGATTGGGGGA
ATAAGGATGGTAGACATTCTTCGGCAAAATCCAACAGAGGAACAAGCTGTGGACATATGC
AAGGCAGCAATGGGCTTAAGGATTAGCTCATCTTTCAGCTTTGGTGGGTTCACTTTCAAA
AGAACAAGCGGGTCATCAGTTAAAAGAGAAGAAGAAGTGCTTACGGGCAACCTTCAAACA
TTGAAAATAAGAGTACATGAGGGATATGAAGAGTTCACAATGGTTGGGAGAAGAGCAACA
GCTATCCTCAGGAAGGCAACCAGAAGATTGATCCAGCTAATAGTTAGTGGGAGAGACGAG
CAGTCAATTGCTGAAGCAATAATTGTGGCCATGGTATTCTCACAAGAGGATTGCATGATC
AAGGCAGTTAGAGGTGACCTGAACTTTGTAAATAGGGCAAACCAGCGGCTGAACCCCATG
CATCAACTCTTGAGACACTTCCAGAAGGATGCAAAAGTGCTTTTCCAAAACTGGGGAATT
GAACCCATTGACAATGTAATGGGAATGATCGGGATATTGCCTGACATGACCCCAAGTACT
GAGATGTCACTGAGGGGGATAAGAGTCAGTAAAATGGGAGTAGATGAATACTCCAGCACA
GAGAGGGTGGTAGTGAGCATTGACCGATTTTTAAGAGTTCGGGACCAACGGGGGAACGTA
CTATTGTCACCTGAAGAAGTCAGCGAGACACAAGGAACAGAGAAGCTGACAATAACTTAT
TCGTCATCAATGATGTGGGAGATCAATGGTCCTGAGTCGGTGTTGGTCAATACTTATCAG
TGGATCATCAGAAACTGGGAAACTGTGAAAATTCAATGGTCACAGGATCCCACAATGTTG
TATAATAAAATGGAATTCGAGCCATTTCAGTCTCTGGTCCCTAAGGCAGCCAGAGGTCAG
TACAGTGGATTCGTGAGGACACTATTCCAACAGATGCGGGATGTGCTTGGAACGTTTGAC
ACTGTTCAGATAATAAAACTTCTCCCCTTTGCTGCTGCTCCACCAGAACAAAGTAGGATG
CAGTTCTCCTCCCTGACTGTGAATGTAAGAGGATCAGGAATGAGGATACTGGTGAGAGGC
AATTCTCCAGTGTTCAATTACAACAAGGCCACCAAGAGGCTCACAGTTCTCGGAAAGGAT
GCAGGTGCATTGACCGAAGATCCAGATGAGGGCACAGCTGGAGTAGAGTCTGCTGTTCTA
AGAGGATTCCTCATTTTGGGCAAAGAAGACAAGAGATATGGCCCAGCATTGAGCATCAAT
GAGCTAAGCAATCTTGCAAAAGGAGAGAAGGCTAATGTGCTAATTGGGCAAGGAGACGTG
GTGTTGGTAATGAAACGGAAACGGGACTCTAGCATACTTACTGACAGCCAGACAGCGACC
AAAAGAATTCGGATGGCCATCAATTAGTGTCGAATTGTTTAAAAACGACC

#A/b-w-teal/Ohio/101/1993(H11N9)
---------------------------ATGGAGAGAATAAAAGAACTAAGAGATCTAATG
TCACAGTCCCGCACCCGCGAGATACTCACCAAGACCACTGTGGACCATATGGCCATAATC
AAAAAATACACATCAGGAAGACAAGAGAAGAATCCCGCACTCAGAATGAAGTGGATGATG
GCAATGAAATATCCAATTACAGCAGACAAGAGAATAATGGAAATGATTCCTGAGAGGAAT
GAACAGGGACAAACCCTCTGGAGCAAAACAAATGATGCCGGCTCAGACCGAGTGATGGTA
TCACCTCTGGCCGTGACGTGGTGGAATAGGAATGGACCGACAACAAGCACAGTTCACTAT
CCGAAGGTATATAAAACTTATTTCGAAAAAGTCGAAAGGTTAAAACATGGGACCTTTGGC
CCCGTCCACTTCAGAAATCAAGTTAAGATAAGAAGGAGAGTTGACATAAACCCTGGCCAT
GCAGATCTCAGTGCCAAGGAGGCGCAGGATGTAATCATGGAAGTTGTCTTCCCAAATGAA
GTAGGAGCTAGAATACTAACGTCGGAGTCACAGCTGACAATAACAAAAGAGAAGAAAAAA
GAGCTCCAGGATTGTAAAATTGCCCCTTTGATGGTAGCATACATGCTAGAAAGAGAGTTA
GTCCGCAAAACAAGATTCCTCCCAGTGGCTGGTGGGACAAGCAGTGTCTATATTGAGGTA
TTGCATTTAACTCAGGGAACATGCTGGGAGCAGATGTACACTCCAGGAGGAGAAGTGAGA
AATGATGATATCGACCAAAGTTTGATTATCGCTGCCAGAAACATAGTGAGAAGAGCAACG
GTATCGGCAGACCCATTAGCATCTCTGTTGGAAATGTGCCACAGCACACAGATTGGAGGA
ATAAGGATGGTAGACATCCTTAGACAGAATCCAACAGAGGAACAAGCCGTGGACATATGC
AAGGCAGCAATGGGACTGAGAATTAGCTCATCTTTCAGCTTCGGCGGATTCACTTTCAAG
AGGACAAGTGGATCGTCAGTCAAGAAAGAAGAAGAAGTGCTTACGGGCAACCTTCAAACA
CTGAAAATAAGAGTACATGAGGGGTATGAAGAATTCACAATGGTTGGGAGAAGAGCAACG
GCTATTCTCAGAAAGGCAACCAGGAGATTGATCCAGCTAATAGTAAGTGGGAGGGATGAG
CAGTCAATTGCTGAGGCAATAATCGTGGCCATGGTATTTTCACAAGAGGATTGCATGATC
AAAGCAGTTCGAGGCGATCTGAACTTTGTCAATAGGGCAAACCAGCGACTGAATCCCATG
CATCAACTCTTGAGACACTTCCAAAAAGATGCAAAGGTGCTTTTCCAGAACTGGGGAATT
GAACCCATTGACAATGTAATGGGAATGATCGGAATATTACCCGACATGACCCCAAGTATT
GAGATGTCGCTGAGGGGGATAAGAGTTAGCAAAATGGGAGTAGATGAGTACTCCAGCACG
GAGAGAGTGGTGGTGAGCATTGACCGATTTTTGAGGGTTCGGGACCAACGGGGAAATGTA
CTATTGTCTCCCGAAGAAGTCAGCGAAACACAAGGAACAGAGAAGTTGACAATAACTTAT
TCGTCATCAATGATGTGGGAGATCAACGGTCCTGAGTCAGTGCTGGTCAATACTTATCAA
TGGATCATTAGGAACTGGGAAACTGTGAAAATTCAATGGTCACAAGATCCCACAATGTTA
TACAATAAGATGGAATTCGAACCATTCCAGTCTCTTGTCCCTAAAGCAGCCAGAGGTCAA
TACAGTGGATTCGTGAGAACACTGTTCCAACAGATGCGAGATGTGCTTGGAACATTTGAC
ACTGTTCAAATAATAAAACTTCTCCCTTTTGCTGCTGCTCCACCAGAGCAGAGTAGGATG
CAATTCTCCTCACTGACTGTGAATGTGAGAGGATCAGGAATGAGGATACTGGTAAGAGGC
AATTCTCCAGTGTTCAATTACAACAAGGCTACCAAGAGGCTTACAGTTCTTGGAAAAGAT
GCTGGTGCATTGACCGAAGATCCTGATGAAGGCACAGCTGGAGTGGAGTCTGCTGTCCTG
AGAGGATTCCTCATCTTGGGCAAAGAAGACAAGAGATATGGCCCAGCATTAAGCATCAAT
GAATTGAGCAATCTTGCAAAAGGAGAGAAGGCTAATGTGCTAATTGGGCAAGGAGACGTA
GTGTTGGTAATGAAACGGAAACGGGACTCTAGCATACTTACTGACAGCCAGACAGCGACC
AAAAGAATTCGGATGGCCATCAATTAGTGTCGAATTG-------------

#A/Quail/Arkansas/29209-1/93(H9N2)
------------------------------------------------------------
--------CCGCACCCGCGAGATACTCACCAAAACCACTGTGGACCACATGGCCATAATC
AAAAAGTACACATCAGGAAGACAAGAGAAGAACCCCGCACTCAGGATGAAGTGGATGATG
GCAATGAAATATCCAATTACGGCAGATAAGAGGATAATGGAAATGATTCCTGAGAGAAAT
GAACAAGGACAAACACTCTGGAGCAAAACAAATGACGCCGGCTCAGACCGTATGATGGTA
TCACCTCTGGCCGTGACATGGTGGAATAGGAATGGCCCAACAGCAAGTACAGTTCACTAT
CCAAAGGTCTATAAAACTTATTTCGAAAAAGTCGAAAGGTTAAAACATGGGACCTTTGGC
CCTGTCCACTTTAGGAATCAAGTTAAGATAAGACGGAGAGTTGACATAAACCCTGGGCAC
GCAGATCTCAGTGCCAAAGAAGCACAGGATGTAATCATGGAAGTTGTTTTCCCAAATGAA
GTGGGAGCCAGAATACTAACATCAGAATCACAATTGACAATAACAAAAGAGAAAAAAGAA
GAACTCCAGGATTGTAAAATTGCCCCCTTGATGGTAGCATACATGCTAGAAAGAGAATTG
GTCCGCAAAACAAGGTTCCTCCCAGTGGCTGGTGGAACAAGCAGTGTGTATATTGAGGTA
CTTCATTTGACCCAGGGAACATGCTGGGAGCAGATGTACACTCCAGGAGGGGAAGTGAGA
AATGATGATATTGACCAAAGCTTAATTATTGCTGCCAGGAACATAGTGAGAAGAGCAACA
GTATCAGCAGACCCATTGGCATCTCTATTGGAGATGTGCCACAGCACACAGATTGGTGGA
ATAAGGATGGTAGACATCCTTAGGCAGAATCCAACAGAGGAGCAAGCCGTGGACATATGC
AAGGCAGCAATGGGCTTGAGGATTAGCTCATCTTTCAGCTTCGGTGGATTCACTTTCAAA
AGAACAAGCGGATCGTCTGTTAAGAGAGAAGAAGAAGTGCTTACGGGCAATCTTCAAACA
CTGAAAATACGGGTGCATGAGGGGTATGAAGAGTTCACAATGGTTGGGAGAAGAGCAACA
GCTATCCTAAGAAAGGCAACCAGGAGATTGATTCAGCTAATAGTAAGTGGGAGAGACGAA
CAGTCAATTGCTGAAGCAATAATTGTGGCCATGGTATTTTCACAAGAGGATTGCATGATC
AAGGCAGTTCGAGGTGATTTGAACTTTGTCAACAGAGCGAACCAGCGACTGAACCCCATG
CATCAACTCTTGAGGCATTTCCAAAAGGATGCAAAAGTGCTTTTCCAAAACTGGGGAATT
GAGTCCATCGACAATGTGATGGGAATGATTGGGATATTACCTGACATGACCCCAAGTACT
GAGATGTCACTGAGGGGAATAAGAGTCAGCAAGATGGGAGTGGATGAATACTCCAGCACA
GAGAGAGTGGTGGTGAGTATTGACCGTTTTTTAAGGGTTCGGGATCAACGGGGGAATGTA
CTACTGTCACCCGAGGAAGTCAGCGAGACACAAGGGACGGAAAAGCTGACAATAACTTAT
TCCTCATCGATGATGTGGGAAATCAATGGTCCTGAGTCAGTGCTGGTCAATACTTACCAA
TGGATCATCAGGAACTGGGAAACTGTGAAGATTCAATGGTCACAGGATCCCACAATGTTA
TACAATAAGATGGAATTCGAACCATTTCAGTCCTTGGTCCCCAAGGCAGCCAGGGGTCAA
TACAGCGGATTCGTGAGAACACTGTTCCAGCAGATGCGAGATGTGCTTGGAACATTTGAC
ACTATTCCAATAATAAAACTTCTTCCCTTTGCTGCTGCCCCACCGGAACAGAGTAGGATG
CAGTTCTCCCTCCTGACTGGGAATGTGAGAGGATCAGGAATGAGGATACTGGTAAGAGGT
AATTCTCCAGTGTTCAATTACAACAAGGCCACAAAGAGGCTTACAGTCCTCGGAAAAGAT
GCAGGTGCATTAACCGAAGACCCAGATGAAGGCGCAGCTGGAGTGGAGTCTGCTGTTTTG
AGAGGATTCCTCATTTTGGGCAAGGAAGACAAGAGATATGGCCCAGCATTAAGCATCAAT
GAACTGAGCAATCTTGCAAAGGGAGAGAAGGCTAATGTACTAATTGGGCAAGGAGACGTG
GTGTTGGTAATGAAACGGAAACGGGACTCTAGCATACTTACTGACAGCCAGACAGCGACC
AAAAGAATT-----------------------------------------

#A/mallard/Alberta/232/94(H6N8)
---------------AATATATTCAATATGGAGAGAATAAAAGAACTAAGAGATCTAATG
TCGCAGTCCCGCACTCGCGAGATACTCACTAAGACCACTGTGGACCATATGGCCATAATC
AAAAAGTACACATCAGGAAGGCAAGAGAAGAACCCCGCACTCAGGATGAAGTGGATGATG
GCAATGAAATACCCAATTACAGCAGACAAGAGAATAATGGGAATGATTCCTGAGAGGAAT
GAACAAGGACAAACCCTCTGGAGCAAAACAAACGATGCTGGATCAGACCGAGTGATGGTA
TCACCTCTGGCCGTAACATGGTGGAATAGGAATGGACCGACAACAAGCACAGTTCACTAC
CCGAAAGTATATAAAACTTATTTCGAAAAAGTCGAAAGGTTAAAACATGGTACCTTTGGC
CCCGTCCACTACAGAAATCAAGTTAAGATAAGAAGGAGAGTTGACATAAACCCTGGTCAC
GCTGATCTCAGTGCCAAGGAGGCACAGGATGTGATCATGGAGGTTGTTTTCCCAAATGAA
GTGGGAGCAAGAATACTAACATCGGAATCACAGCTGACAATAACAAAAGAGAAGAAAGAA
GAGCTCCAGGATTGTAAAATTGCTCCCCTGATGGTAGCATACATGCTAGAAAGAGAATTG
GTCCGCAAAACGAGGTTCCTCCCAGTGGCTGGTGGAACAAGCAGTGTTTATATTGAGGTG
CTGCATTTAACCCAGGGGACATGCTGGGAGCAGATGTACACTCCAGGAGGAGAAGTAAGA
AATGATGATATTGACAAAAGTTTGATTATTGCTGCTAGGAACATAGTAAGAAGAGCAACG
GTATCAGCAGACCCATTAGCATCTCTCTTGGAAATGTGCCACAGCACACAGATCGGAGGA
ATAAGGATGGTGGACATCCTTAGACAGAATCCAACAGAGGAACAAGCTGTAGACATATGC
AAGGCAGCAATGGGATTGAGGATTAGCTCATCTTTCAGCTTCGGTGGATTCACTTTCAAA
AGAACAAGCGGATCGTCAGTCAAGAAAGAAGAAGAAGTGCTCACGGGCAACCTTCAAACA
CTGAAAATAAGAGTACATGAAGGGTATGAAGAATTCACAATGGTCGGAAGAAGAGCAACA
GCTATTCTCAGAAAGGCGACCAGGAGATTGATCCAGCTAATAGTAAGTGGGAGAGACGAG
CAGTCAATTGCTGAGGCAATAATCGTGGCCATGGTATTTTCACAAGAGGATTGCATGATC
AAGGCAGTTCGGGGCGATCTGAACTTTGTCAATAGGGCAAACCAGCGACTGAATCCCATG
CATCAACTCTTGAGACATTTCCAAAAAGATGCAAAAGTGCTTTTCCAGAACTGGGGAATT
GAACCCATCGACAACGTGATGGGAATGATCGGAATATTGCCCGATATGACCCCAAGTACA
GAGATGTCGCTGAGGGGGATAAGAGTCAGCAAAATGGGA---------------------
------------------------------------------------------------
------------------------------------------------------------
------------------------------------------------------------
------------------------------------------------------------
------------------------------------------------------------
------------------------------------------------------------
------------------------------------------------------------
------------------------------------------------------------
------------------------------------------------------------
------------------------------------------------------------
------------------------------------------------------------
------------------------------------------------------------
------------------------------------------------------------
--------------------------------------------------

#A/Chicken/Hong_Kong/739/94(H9N2)
---------------------------ATGGAGAGAATAAAAGAATTGAGAGATCTAATG
TCGCAATCCCGCACCCGCGAGATACTAACGAAAACCACTGTGGACCATATGGCCATAATT
AAGAAATACACATCAGGAAGACAAGAGAAGAACCCTGCTCTTAGAATGAAATGGATGATG
GCAATGAAATATCCAATCACTGCAGACAAGAGAATAATGGAGATGATTCCTGAAAGGAAT
GAACAAGGGCAAACGCTGTGGAGCAAGACAAATGATGCTGGATCTGACAGGGTAATGGTG
TCTCCCTTAGCTGTAACTTGGTGGAACAGGAATGGGCCGACAACAAGTACAGTCCATTAT
CCAAAAGTCTACAAAACATACTTTGAGAAAGTTGAAAGGTTGAAACACGGAACATTTGGT
CCCGTTCACTTCCGAAATCAAGTTAAAATACGCCGCCGAGTTGATATAAACCCGGGTCAT
GCAGATCTCAGTGCTAAAGAAGCACAGGATGTCATCATGGAAGTAGTTTTCCCAAATGAA
GTGGGAGCTAGAATTTTGACATCGGAATCGCAATTAGCAATAACAAAAGAGAAGAAAGAA
GAGCTCCAGGATTGTAAGATTGCTCCTTTGATGGTGGCTTACATGTTGGAAAGGGAACTA
GTTCGGAAAACTAGGTTCCTACCAGTAGCAGGCGGGACAAGTAGTGTATACATTGAGGTA
TTGCACTTGACTCAGGGTACTTGCTGGGAACAGATGTACACCCCGGGAGGAGAAGTGAGA
AATGATGATGTTGACCAGAGTTTGATCATTGCTGCTAGAAACATTGTTAGGAGAGCAACG
GTATCAGCGGATCCACTGCTGTCACTACTGGAAATGTGCCACAGCACACAGATCGGTGGG
ATAAGGATGGTGGACATCCTTAGGCAAAATCCAACTGAGGAGCAAGCTGTGGATATATGC
AAAGCAGCAATGGGTCTGAGAATCAGTTCGTCTTTTAGCTTTGGAGGCTTCACTTTCAAA
AGAACAAGTGGATCATCTGTAAAGAAAGAAGAAGAAGTGCTTACAGGCAACCTTCAAACA
TTGAGGATTAGAATACATGAGGGGTATGAGGAATTCCCCATGGTTGACCGAAGGGCACCA
GCTATCTTAA?GAAAGCAACTAGAAGGCTGATTCAGCTGATAGTAAGTGGAAGAGATGAC
CAATCAATTGCTGAAGCAATTATTGTAGCAATGGTGTTCTCACAGGAGGAGTGCATGATA
AAGGCAGTCCGTGGCGATCTGAATTTCGTAAACAGAGCAAACCAAAGATTGAACCCCATG
CATCAACTCCTGAGGCACTTCCAAAAGGATGCAAAGGTGCTATTTCAGAACTGGGGAATT
GAACCCATTGATAATGTCATGGGGATGATCGGAATATTACCCGATATGACTCCAAGCACA
GAGATGTCACTGAGAGGGGTGAGAGTTAGTAAGATGGGAGTGGATGAATATTCCAGCACC
GAGAGGGTGACTGTGAGCATTGACCGTTTCTTAAGGGTCCGAGATCAGCTGGGGAACATA
CTCCTATCTCCCGAAGAGGTGAGTGAAACACAGGGAACAGAGAAATTGACGATAACATAT
TCATCATCAATGATGTGGGAAATCAATGGCCCTGAGTCAGTACTTGTTAACACCTATCAA
TGGATCATCAGAAATTGGGAGACCGTTAAGATACAATGGTCTCAAGACCCTACTATGTTG
TACAATAAAATGGAGTTTGAACCGTTCCAATCCTTGGTACCCAAAGCTGCAAGGAGTCTA
TACAGTGGATTTGTGAGAACACTATTCCAACAAATGCGTGATGTACTAGGAACATTTGAC
ACCGCTCAAATAATAAAGCTGCTACCATTTGCAGCAGCCCCACCGGAGCAGAGCAGAATG
CAGTTTTCTTCCCTAACTGTAAATGTGAGAGGCTCAGGAATGAGAATACTCGTAAGGGGT
AACTCCCCTGTGTTCAATTACAATAAGGCAACCAAAAGGCTTACAGTACTCGGAAAGGAT
ACAGGGGCATTGACAGAAGATCCAGATGAGGGAACAGCCGGAGTGGAGTCTGCGGTACTA
AGGGGATTCCTAATTCTAGGCAAGGAGGACAAAAGGTATGGACCTGCATTGAGCATCAGT
GAACTGAGCAATCTTGCGAAAGGGGAGAAAGCTAATGTGCTGATAGGGCAAGGAGACGTA
GTGTTGGTGATGAAACGGAAACGGGACTCTAGCATACTTACTGACAGCCAGACAGCGACC
AAAAGGAT------------------------------------------

#A/duck/NY/13152-13/1994(H1N1)
--------------AAATATATTCAATATGGAGAGAATAAAAGAACTAAGAGATCTAATG
TCACAGTCCCGCACTCGCGAGATACTCACCAAAACCACTGTGGACCACATGGCCATAATC
AAAAAGTACACATCAGGAAGACAAGAGAAGAACCCTGCACTCAGAATGAAATGGATGATG
GCAATGAAATACCCAATCACGGCGGATAAGAGAATAATGGAGATGATTCCTGAGAGGAAT
GAACAAGGACAGACCCTCTGGAGCAAAACAAATGATGCCGGTTCAGACCGAGTGATGGTA
TCACCTCTGGCTGTGACATGGTGGAATAGAAATGGACCAACAACAAGTACAATTCACTAC
CCAAAGGTCTATAAAACCTACTTCGAAAAGGTTGAAAGGTTAAAACATGGGACCTTTGGC
CCCGTTCACTTCAGGAACCAAGTCAAAATAAGAAGAAGGGTTGACATAAACCCTGGCCAT
GCAGACCTCAGTGCCAAAGAGGCACAGGATGTAATCATGGAAGTTGTTTTCCCAAATGAA
GTAGGGGCCAGAATACTAACATCAGAATCACAGCTGACAATAACAAAGGAGAAAAAGGAA
GAACTCCAAGACTGCAAAATTGCCCCCTTGATGGTAGCATACATGCTAGAAAGAGAGTTA
GTTCGCAAGACGAGGTTCCTCCCAGTGGCTGGTGGAACAAGCAGTGTGTATATTGAGGTA
TTGCACTTGACCCAGGGGACATGCTGGGAGCAGATGTACACCCCAGGAGGGGAAGTAAGA
AATGATGATGTTGACCAGAGTTTGATTATCGCTGCCAGAAATATAGTAAGAAGAGCAACA
GTATCAACAGACCCATTGGCATCTCTACTGGAGATGTGCCACAGCACACAGATTGGTGGA
ATAAGAATGGTAGACATCCTTAGGCAAAATCCAACAGAGGAACAAGCTGTGGATATATGC
AAGGCAGCAATGGGCTTGAGGATCAGCTCATCTTTCAGCTTCGGTGGATTCACCTTTAAA
AGAACAAGTGGGTCATCGGTCAAAAGAGAAGAAGAAGTGCTTACGGGCAACCTTCAAACA
CTGAAAATAAGAGTGCATGAGGGGTATGAAGAATTCACAATGGTTGGGAGAAGAGCAACA
GCTATTCTCAGAAAAGCAACCAGGAGGTTAATTCAACTAATAGTAAGTGGAAGAGATGAG
CAGTCAATTGCTGAAGCTTTAATCGTAGCCATGGTATTTTCACAAGAGGACTGCATGATA
AAGGCAGTTCGAGGTGATCTGAATTTTGTCAATAGAGCAAATCAGCGACTGAATCCCATG
CACCAGCTCTTGAGACATTTCCAAAAGGATGCAAAAGTGCTCTTCCAGAACTGGGGAATT
GAACCCATCGACAATGTGATGGGAATGATTGGAATACTGCCCGATATGACCCCAAGCACT
GAGGTGTCACTGCGAGGAATAAGAGTCAGCAAAATGGGAGTAGATGAATACTCCAGCACA
GAGAGAGTGGTGGTGAGCATTGACCGTTTTTTAAGGGTTCGGGACCAACGGGGGAACGTA
CTATTGTCACCCGAAGAAGTTAGTGAGACACAAGGGACAGAAAAGTTGACAATAACTTAC
TCATCATCAATGATGTGGGAGATCAATGGTCCTGAGTCAGTGTTGGTCAACACCTACCAG
TGGATCATCAGAAACTGGGAGACTGTGAAAATTCAATGGTCACAGGACCCCACAATGTTG
TACAATAAGATGGAATTTGAGCCATTTCAGTCCCTGGTTCCTAAAGCAGCTAGAGGTCAA
TATAGTGGATTTGTGAGGACACTGTTTCAACAGATGCGGGATGTGCTTGGAACTTTTGAC
ACAGTTCAGATAATAAAACTTCTCCCCTTTGCTGCTGCACCACCTGAACAGAGTAGGATG
CAGTTCTCCTCTTTGACTGTGAATGTCAGAGGATCAGGAATGAGGATACTGGTGAGGGGT
AATTCTCCAGTATTCAATTATAACAAGGCCACCAAGAGGCTTACAGTCCTCGGGAAAGAT
GCGGGTGCACTAACTGAAGACCCAGATGAAGGCACAGCTGGAGTGGAGTCTGCTGTTCTG
AGAGGATTCCTCATTTTGGGCAAAGAAGACAAGAGATATGGCCCAGCGTTGAGCATCAAC
GAACTAAGCAATCTTGCAAAAGGAGAGAAGGCTAATGTGCTAATTGGGCAAGGAGACGTA
GTGTTGGTAATGAAACGGAAACGGGACTCTAGCATACTTACTGACAGCCAGACAGCGACC
AAAAGAATTCGGATGGCCATCAATTAGTGTCGAATTGTTTAAAAACGACC

#A/emu/NY/12716/1994(H5N9)
----------------------TTCATATGGAGAGAATAAAAGAACTAAGGGATTTGATG
TCACAGTCTCGCACTCGCGAGATACTGACAAAAACCACAGTGGACCATATGGCCATAATC
AAAAAATACACATCAGGAAGACAGGAGAAGAATCCTTCTCTCAGAATGAAATGGATGATG
GCTATGAAGTATCCAATTACGGCAGACAAAAGAATAATGGAGATGATTCCTGAAAGAAAT
GAGCAAGGTCAAACTCTTTGGAGCAAGACAAATGATGCTGGGTCGGACAGGGTGATGGTA
TCACCTCTGGCTGTGACGTGGTGGAACAGGAACGGACCAACAACAAGTACAGTCCATTAT
CCAAAGGTCTATAAAACCTACTTTGAAAAGGTTGAAAGGTTAAAACATGGAACCTTTGGT
CCTGTCCATTTCCGGAATCAAGTTAAAATACGCCGCAGAGTTGACATAAACCCGGGCCAT
GCAGATCTCAGTGCTAAAGAAGCACAAGATGTCATCATGGAGGTTGTTTTCCCAAACGAA
GTTGGAGCCAGAATATTGACATCAGAGTCACAGCTGACAATAACAAAGGAAAAGAAGGAG
GAACTTCAAGACTGTAAGATTGCTCCTTTGATGGTGGCATACATGTTGGAAAGGGAACTG
GTTCGCAAGACCAGGTTCCTACCAGTAGCCGGTGGGACAAGCAGCGTATACATCGAGGTA
TTACATTTAACTCAGGGGACCTGCTGGGAACAAATGTACACTCCAGGAGGGGAAGTGAGG
AATGATGATGTCGACCAAAGCTTAATCATCGCTGCTAGAAACATTGTCAGGAGAGCAACA
GTGTCAGCAGACCCATTGGCTTCGCTCTTGGAAATGTGCCATAGCACACAGATTGGAGGG
ATAAGAATGGTGGACATCCTTAGGCAAAATCCAACAGAAGAACAAGCTGTGGATATATGC
AAGGCAGCAATGGGCCTAAGAATCAGTTCATCCTTCAGCTTTGGAGGTTTCACTTTCAAA
AGAACAAGTGGATCATCTGTCAAAAGGGAAGAAGAAGTACTTACAGGCAACCTCCAAACA
TTGAAAATAAGGGTACATGAAGGATATGAGGAATTCACAATGGTCGGACGACGGGCAACA
GCCATTCTAAGGAAAGCAACCAGGAGGCTGATTCAACTGATAGTGAGTGGAAGGGACGAG
CAATCAATCGCTGAAGCGATCATCGTAGCAATGGTTTTCTCACAAGAAGATTGCATGATA
AAGGCAGTCCGAGGTGATTTGAATTTCGTGAATAGAGCGAACCAACGACTGAATCCTATG
CACCAACTCCTGAGGCACTTCCAAAAGGATGCAAAAGTGTTGTTTCAAAATTGGGGAATT
GAACCCATTGACAATGTCATGGGAATGGTCGGAATATTGCCTGACATGACTCCCAGCACA
GAAATGTCACTGAGGGGAGTGAGAGTCAGTAAGATGGGAGTGGATGAATATTCCAGCACT
GAGAGAGTGGTCGTGAGCATTGATCGTTTCTTAAGAGTCCGAGACCAGCGGGGGAACGTG
CTATTATCTCCTGAAGAGGTTAGTGAAACCCAGGGGACAGAAAAGTTGACGATAACATAT
TCATCGTTCATGATGTGGGAGATTAACGGTCCGGAATCAGTGCTGGTTAACACATACCAA
TGGATTATTAGGAATTGGGAGACTGTGAAGATTCAATGGTCCCAAGATCCCACAATGTTG
TACAATAAGATGGAATTTGAGCCCTTCCAATCCTTGGTACCCAAGGCTGCCAGAGGCCAG
TATAGTGGCTTTGTGAGAACGCTATTTCAGCAGATGCGTGATGTGTTAGGGACATTTGAC
ACTGTTCAAATAATAAAGCTACTACCATTTGCAGCAGCCCCACCGGAACAGAGTAGGATG
CAGTTTTCTTCTCTGACTGTGAATGTGAGAGGCTCAGGAATGAGAATACTTGTGAGAGGT
AATTCCCCTGTATTTAACTACAACAAGGCAACCAAGAGGCTTACAGTTCTCGGGAAGGAT
GCAGGCGCATTGACAGAAGACCCAGATGAAGGGACGGCAGGGGTGGAATCCGCTGTATTA
AGAGGATTTCTAATTCTAGGCAAAGAAGACAAAAGATATGGGCCAGCATTGAGCATCAAT
GAATTAAGCAATCTTGCGAAGGGGGAGAAAGCTAATGTGTTGATAGGGCAAGGAGACGTG
GTGTTGGTAATGAAACGGAAACGGGACTCTAGCATACTTACTGACAGCCAGACAGCGACC
AAAAGAATTCGGATGGCCATCAATTAGTGTCGAATTGTTTAAAAACGA--

#A/chicken/Queensland/1994(H7N3)
---------------AATATATTCAATATGGAGAGAATAAAAGAATTAAGAGATCTAATG
TCGCAGTTCCGCACTCGCGAGATACTAACAAAGACAACTGTGGACCATATGGCCATAATC
AAGAAGTACACATCAGGAAGACAAGAGAAGAACCCCGCTCTCAGAATGAAGTGGATGATG
GCAATGAAATATTCAATCACAGCAGACAAGAGAATAATGGAGATGATCCCCGAAAGAAAT
GAACAAGGGCAGACGCTTTGGAGCAAGACAAATGATGCTGGATCGGACAGGGTGATGGTG
TCTCCCCTAGCTGTAACCTGGTGGAACAGGAATGGGCCAACGACAAGTACAGTCCATTAT
CCGAAGGTTTACAAAACATATTTCGAGAAAGTTGAAAGGCTGAAACATGGAACCTTTGGT
CCTGTTCACTTCCGAAATCAAGTTAAAATACGCCGCCGAGTTGATATAAACCCAGGCCAT
GCAGATCTCAGTGCTAAAGAAGCACAAGATGTTATCATGGAGGTCGTTTTCCCAAATGAA
GTGGGAGCTAGAATATTGACATCAGAGTCGCAGTTGACAATAACAAAAGAGAAGAAAGAA
GAGCTCCAGGATTGTAAGATTGCCCCTCTAATGGTGGCATATATGTTAGAAAGGGAACTG
GTCCGCAAAACCAGGTTCCTACCTGTAGCAGGCGGGACAAGCAGTGTATACATTGAGGTG
TTGCATTTGACTCAAGGGACCTGCTGGGAACAGATGTACACTCCGGGCGGAGAGGTGAGA
AATGATGATGTTGACCAGAGTTTGATCATTGCTGCCAGAAACATTGTTAGAAGAGCAACA
GTATCAGCAGATCCACTAGCATCACTACTAGAGATGTGCCACAGCACACAAATTGGTGGG
ATAAGAATGGTGGACATCCTAAGGCAAAACCCAACTGAGGAGCAAGCGGTGGATATATGC
AAGGCAGCAATGGGCTTGAGGATCAGTTCGTCCTTTAGCTTTGGAGGCTTCACTTTCAAA
AGGACAAGTGGATCATCTGTTAAGAGGGAAGAAGAAGTGCTTACGGGCAATCTCCAAACA
TTGAAAATAAGAGTGCATGAGGGGTATGAGGAATTCACAATGGTTGGACGGAGAGCAACA
GCTATTCTGCGGAAAGCAACTAGAAGGCTGATTCAGTTGATAGTAAGTGGAAGAGATGAA
CAATCAATCGCTGAAGCGATCATTGTAGCAATGGTGTTCTCACAGGAGGATTGCATGATA
AAGGCAGTCCGAGGCGATCTGAACTTTGTGAACAGAGCAAATCAGAGGTTGAACCCCATG
CATCAACTTCTGAGGCACTTCCAAAAAGATGCAAAAGTGCTGTTTCAGAACTGGGGAATT
GAACCTATTGATAATGTCATGGGGATGATTGGAATATTACCTGACATGACTCCAAGCACA
GAGATGTCACTAAGAGGAGTGAGAGTTAGTAAGATGGGAGTGGATGAATATTCCAGTACT
GAGAGAGTGGTTGTGAGTATTGACCGTTTCTTAAGGGTTCGGGATCAGCGGGGGAATGTA
CTCTTATCCCCCGAAGAGGTCAGTGAAACACAGGGAACAGAGAAATTGACAATAACATAT
TCATCATCAATGATGTGGGAAATCAACGGTCCTGAGTCAGTGCTTGTTAACACCTATCAA
TGGATCATCAGAAATTGGGAGACTGTGAAAATTCAATGGTCTCAAGACCCTACAATGCTA
TACAATAAGATGGAGTTTGAGCCGTTCCAATCCTTGGTACCTAAAGCTGCCAGAGGTCAA
TACAGTGGATTTGTGAGAACACTATTCCAACAAATGCGTGACGTACTGGGGACATTTGAT
ACTGTCCAAATAATAAAACTGCTACCATTTGCAGCAGCCCCACCGGAGCAGAGCAGAATG
CAGTTTTCTTCTTTAACTGTGAATGTAAGAGGCTCAGGAATGAGAATACTTGTAAGGGGC
AACTCCCCCGTGTTCAACTACAATAAGGCAACCAAAAGGCTCACAGTCCTCGGAAAGGAC
GCAGGTGCATTAACAGAAGATCCAGATGATGGAACAGCTGGAGTGGAATCTGCAGTACTG
AGGGGATTCCTAATTCTAGGCAAGGAGGACAAAAGATATGGACCAGCATTAAGCATCAAT
GAATTGAGCAATCTTGCGAAAGGGGAGAAAGCTAATGTGCTGATAGGGCAAGGAGACGTG
GTGTTGGTTATGAAACGGAAACGGGACTCTAGCATACTTACTGACAGCCAGACAGCGACC
AAAAGGATTCGGATGGCCATCAATTAGTGTCGAATTATTTAA--------

#A/Duck/Germany/113/95(H9N2)
------------------------------------ATAAAAGAACTAAGAGATTTGATG
TCGCAGTCTCGCACTCGCGAGATACTGACAAAAACCACGGTGGACCATATGGCCATAATC
AAGAAATACACATCAGGAAGACAGGAGAAGAATCCTGCACTCAGAATGAAATGGATGATG
GCTATGAAATATCCGATTACAGCCGACAAAAGGATAATGGAAATGATCCCTGAAAGAAAT
GAGCAAGGCCAAACTCTCTGGAGCAAAACAAATGATGCTGGGTCAGACAGAGTGATGGTG
TCACCTCTGGCTGTGACGTGGTGGAACAGGAATGGACCAACGACAAGTACAGTCCATTAT
CCAAAGGTATATAAAACCTATTTTGAAAAGGTTGAAAGGTTAAAACATGGAACCTTTGGC
CCTGTCCACTTCCGAAATCAAGTCAAAATACGCCGCAGGGTTGACATAAACCCAGGCCAT
GCAGATCTCAGTGCTAAAGAAGCACAAGATGTCATCATGGAGGTCGTTTTCCCAAATGAA
GTTGGAGCCAGGATATTGACATCAGAGTCACAGTTGACAATAACAAAAGAAAAGAAGGAG
GAACTTCAGGACTGTAAGATTGCTCCTTTAATGGTGGCATACATGCTAGAAAGAGAGCTG
GTTCGCAAGACCAGATTCCTACCAGTAGCTGGCGGAACAAGCAGCGTATATATCGAGGTA
TTGCATTTGACTCAAGGGACCTGCTGGGAACAAATGTACACTCCAGGAGGGGAAGTGAGA
AATGATGATGTTGACCAGAGTTTAATCATTGCTGCCAGAAACATTGTTAGGAGAGCAACA
GTATCAGCAGACCCATTGGCTTCGCTATTGGAGATGTGCCATAGTACACAAATTGGAGGG
ATAAGGATGGTAGACATCCTTAGACAAAATCCAACAGAAGAGCAGGCTGTGGATATATGC
AAGGCAGCAATGGGTCTAAGAATCAGTTCATCCTTCAGCTTTGGAGGTTTCACTTTCAAA
CGAACAAGTGGATCATCTGTCAAAAGAGAGGAGGAAGTGCTTACAGGCAACCTCCAAACA
CTGAAAATAAGGGTACATGAAGGATATGAGGAGTTCACAATGGTTGGGCGAAGAGCAACA
GCCATTCTAAGAAAAGCAACCAGAAGGCTGATCCAACTGATAGTGAGTGGGAGAGATGAA
CAATCAATCGCCGAAGCGATCATCGTAGCAATGGTTTTCTCACAAGAGGATTGCATGATA
AAGGCAGTCCGAGGTGATTTGAATTTCGTGAACAGAGCGAACCAACGGCTGAATCCCATG
CACCAGCTCCTGAGGCACTTCCAAAAGGATGCAAAAGTGTTGTTTCAGAACTGGGGAATT
GAACCCATCGATAATGTCATGGGGATGATTGGAATATTGCCTGACATGACTCCCAGCACG
GAAATGTCACTAAGAGGAGTGAGAGTGAGTAAAATGGGAGTGGATGAATATTCCAGTACT
GAGAGAGTGGTTGTGAGCATTGATCGTTTCTTGAGGGTCCGAGATCAACGGGGGAACGTG
CTCCTATCCCCTGAAGAGGTCAGTGAAACACAGGGAACGGAAAAGTTGACGATAACATAT
TCATCGTCCATGATGTGGGAAATTAACGGGCCCGAATCGGTGTTAGTTAACACATACCAA
TGGATCATTAGGAATTGGGAGACTGTGAAGATTCAATGGTCCCAAGACCCTACAATGCTA
TACAATAAGATGGAGTTTGAACCCTTTCAATCTTTGGTACCTAAGGCTGCTAGAGGCCAA
TATAGTGGATTTGTGAGAACACTATTCCAACAGATGCGTGATGTGTTGGGGACATTTGAC
ACTGTTCAAATAATAAAGCTACTACCATTTGCAGCAGCCCCACCAGAACAGAGTAGGATG
CAATTTTCTTCTTTAACTGTGAATGTGAGGGGCTCAGGAATGAGAATACTTGTGAGAGGT
AATTCCCCTGTGTTTAACTATAACAAGGCAACCAAGAGGCTCACAATCCTCGGAAAGGAT
GCAGGTGCACTTACAGAAGATCCAGATGAGGGAACAGCAGGAGTAGAGTCTGCAGTATTG
AGAGGATTTCTAATTTTAGGCAAAGAAGACAAAAGATATGGACCTGCATTGAGCATCAAC
GAATTGAGCAATCTTGCAAAAGGGGAGAAGGCTAATGTGTTGATAGGGCAAGGAGACATA
GTGTTGGTAATGAAACGGAAACGGGACTCTAGTAT-------------------------
--------------------------------------------------

#A/Chicken/Queretaro/14588-19/95(H5N2)
---------------------------------AGAATAAAAGAACTAAGAGATCTAATG
TCACAGTCCCGCACCCGCGAGATACTCACCAAGACCACTGTGGACCATATGGCCATAATC
AAAAAATACACATCAGGAAGGCAAGAGAAGAACCCCGCACTCAGAATGAAGTGGATGATG
GCAATGAAATATCCAATCACAGCAGACAAGAAAATAATGGAAATGATTCCTGAGAGGAAT
GAACAGGGACAAACCCTCTGGAGCAAAACAAATGATGCCGGATCAGACCGAGTGATGGTA
TCGCCTCTGGCCGTGACATGGTGGAATAGGAATGGACCGACAACAAACACAGTTCACTAC
CCGAAGGTATACCGGACTTATTTCGAAAAAGTCGAAAGGTTAAAGCATGGAACCTTTGGC
CCCGTCCACTTCAGAAATCAAGTTAAGATAAGAAGGAGAGTTGACATAAACCCGGGCCAC
GCAGATCTCAGTGCCAAGGAGGCGCAGGATGTAATCATGGAAGTTGTCTTCCCAAATGAA
GTGGGAGCTAGAATACTAACATCGGAGTCACAGCTGACAATAACGAAAGAGAAGAAAGAA
GAGCTCCAATATTGCAAAATCGCCCCTTTGATGGTAGCATACATGCTAGAAAGAGAGTTA
GTCCGCAAAACAAGATTCCTCCCAGTGGCTGGCGGGACAAGCAGTGTCTATATTGAGGTG
TTGCATTTAACCCAGGGAACGTGCTGGGAGCAGATGTACACTCCAGGAGGAGAAGTGAGA
AATGATGATGTTGACCAAAGTTTGATTATCGCTGCCAGGAATATAGTAAGAAGAGCAACG
GTATCGGCAGACCCATTAGCATCTCTATTGGAAATGTGCCACAGCACACAGATTGGAGGA
ATAAAGATGGTGGACATCCTTAGGCAGAATCCAACAGAGGAACAAGCTGTGGACATATGC
AAGGCAGCAATGGGACTGAGGATTAGCTCATCTTTCAGCTTCGGCGGATTCACTTTCAAA
AGAACAAGTGGATCGTCAGTCAAGAAAGAAGAAGAAGTGCTCACGGGCAACCTTCAAACA
CTGAAAATAAGAGTACATGAGGGGTATGAAGAATTCACAATGGTTGGAAGAAGAGCAACA
GCTATTCTCAGAAAGGCAACCAGGAGATTGATCCAGCTAATAGTAAGTGGAAGGGATGAA
CAGTCAATTGCTGAGGCAATAATCGTGGCCATGGTATTTTCGCAAGAAGATTGCATGATC
AAAGCAGTTCGAGGCGATTTGAACTTTGTCAATAGGGCAAACCAGCGACTGAATCCCATG
CATCAACTCTTGAGACACTTCCAAAAAGATGCTAAGGTGCTTTTTCAGAACTGGGGAATT
GAACCCATTGACAATGTGATGGGAATGATCGGAATATTGTCTGACATGACCCCAAGTACT
GAGATGTCGCTGAGGGGGATAAGAGTTAGCAAAATGGGAGTAGATGAGTACTCCAGCACG
GAGAGAGTGGTGGTGAGTATTGACCGATTTTTGAGGGTTAGGGACCAACGGGGAAATGTA
TTATTGTCTCCCGAAGAAGTCAGCGAGACACAAGGAACAGAGAAGTTGACAATAACTTAC
TCGTCATCAATGATGTGGGAGATAAACGGTCCTGAGTCAGTGCTGGTCAATACTTATCAG
TGGATCATTAGAAACTGGGAAACAGTAAAAATTCAATGGTCACAAGATCCCACAATGTTA
TACAATAAGATGGAATTCGAACCATTTCAGTCTCTTGTCCCTAAAGCAGCCAGAAGTCAA
TACAGCGGATTCGTGAGGACACTGTTCCAACAGATGCGAGATGTGCTTGGAACATTTGAC
ACTGTTCAAATAATAAAACTTCTCCCTTTTGCTTCTGCTCCACCAGAGCAGAGTAGGATG
CAATTCTCCTCACTGACTGTGAATGTGAGAGGATCAGGAATGAGGATACTGGTAAGAGGC
AATTCTCCAGTGTTCAACTACAACAAGGCCACCAAGAGGCTTACAGTCCTTGGAAAGGAT
GCTGGTGCATTGACCGAAGATCCTGATGAAGGAACAGCTGGAGTGGAGTCTGCTGTCCTA
AGAGGATTCCTCATTTTGGGCAAAGAAGACAAGAGATATGGCCCAGCATTAAGCATCAAT
GAATTGAGCAATCTTGCAAAAGGAGAGAAGGCTAATGTGTTAATTGGACAGGGAGACGTG
GTGTTGGTAATGAAACGGAAACGGGACTCTAGCATACTTACTGACAGCCAGACAGCGACC
AAAAGGATTCGGATGGCCATCAATTA------------------------

#A/chicken/Pakistan/34668/1995(H7N3)
AGCGAAAGCAGGTCAAATATATTCAATATGGAGAGAATAAAAGAACTTAGAGATTTAATG
TCGCAGTCTCGCACTCGCGAGATACTGACAAAAACCACTGTGGACCATATGGCCATAATT
AAGAAGTACACATCAGGAAGACAGGAGAAAAACCCTGCACTCAGGATGAAATGGATGATG
GCAATGAAATATCCGATTACAGCAGACAAAAGGATAATGGAGATGATTCCTGAAAGGAAT
GAGCAGGGTCAAACTCTTTGGAGCAAGACAAATGATGCCGGATCAGACAGGGTGATGGTA
TCACCTCTAGCTGTAACGTGGTGGAACAGGAATGGACCAACAACAGGTACAGTCCATTAT
CCAAAGGTCTATAAATCCTACTTTGAGAAAGTTGAAAGGTTAAAACACGGAACCTTTGGT
CCTGTTCACTTCCGAAATCAAGTTAAAATACGCCGCCGAGTTGACATAAACCCGGGCCAT
GCAGATCTCAGTGCTAAAGAAGCACAAGATGTTATCATGGAGGTCGTTTTCCCAAATGAA
GTTGGAGCCAGGATATTGACATCAGAGTCACAATTGAAAATAACAAAGGAGAAAAAAGAG
GAACTCCAGGACTGCAAGATTGCTCCGTTGATGGTAGCCTACATGTTGGAAAGAGAACTG
GTTCGCAAGACCAGGTTTCTACCAGTTGCTGGCGGGACAAGCAGTGTATATATCGAAGTA
TTGCATCTGACTCAAGGAACCTGTTGGGAACAAATGTACACCCCAGGAGGGGAGGTGAAA
AATGATGATGTTGACCAGAGCTTAATTATTGCTGCTAGAAACATTGTTAGGAGAGCAACA
GTATCAGCAGATCCACTAGCTTCACTGTTGGAAATGTGCCATAGCACACAAATTGGAGGG
ATAAGAATGGTGGACATCCTTAGACAAAATCCAACGGAAGAACAAGCTGTGGATATATGC
AAGGCGGCAATGGGCCTAAGAATCAGTTCATCCTTCAGCTTTGGAGGTTTCACCTTCAAA
AGAACAAGCGGGTCGTCTGTCAAAAAAGAGGAAGAAGTGCTCACAGGCAACCTCCAAACG
TTGAAAATAAAAGTATATGAGGGGTATGAGGAATTCACAATGGTTGGGCGGAGAGCAACC
GCCATCCTAAGAAAAGCAACCAGAAGGCTGATTCAATTGATAGTTAGCGGGAGAGACGAA
CAATCAATTGCCGAAGCAATCATAGCAGCAATGGTGTTCTCACAGGAGGACTGTATGATA
AAGGCTGTTCGGGGCGATTTGAATTTCGTGAACAGAGCGAACCAACGACTAAATCCCATG
CACCAACTTCTGAGGCATTTCCAWAAGGATGCCAAAGTGTTGTTTCAAAACTGGGGAGTT
GAGCCCATCGACAATGTCATGGGGATGATCGGGATATTGCCTGACATGACCCCCAGCACA
GAAATGTCACTGAGAGGGGTGAGAATAAGCAAAATGGGAGTAGATGAGTACTCCAGCACT
GAGAGAGTGGTCGTGAGCATTGATCGTTTTCTAAGGGTCCGAGATCAGAGGGGAAATGTG
CTCTTATCTCCGGAGGAAGTTAGTGAGACACAGGGGACAGAAAAGTTGACGATAACATAC
TCGTCGTCAATGATGTGGGAGATCAACGGCCCGGAATCGGTACTGGTCAACACATACCAA
TGGGTCATTAGGAACTGGGAAACTGTGAAAATACAATGGTCCCAAGACCCCACAATGCTA
TACAATAAAATGGAGTTTGAGCCTTTCCAATCCTTGGTGCCCAAGGCAGCCAGGGGCCAG
TATAGCGGATTTGTGAGAACGCTATTCCAGCAGATGCGCGATGTGTTAGGGACATTTGAT
ACGGTTCAGATAATAAAGCTGCTACCATTTGCAGCAGCCCCACCAGAGCAGAGTAGAATG
CAGTTTTCCTCTTTAACTGTAAATGTGAGAGGCTCAGGAATGAGAATACTTGTGAGAGGT
AATTCCCCTGTGTTTAACTACAACAAAGCAACCAAGAGGCTTACAATTCTCGGAAAGGAT
GCAGGTGCACTGACAGAAGACCCAGACGAGGGAACTGCAGGAGTGGAATCTGCAGTGTTA
AGAGGATTTCTAATCCTAGGCAAAGAAGACAAAAGATATGGACCAGCATTGAGTATCAAT
GAATTGAGCAATCTTGCGAAGGGGGAGAAGGCCAATGTGTTGATAGGGCAAGGAGACATA
GTGTTGGTAATGAAACGGAAACGGGACTCTAGCATACTTACTGACAGCCAGACAGCGACC
AAAAGAATTCGGATGGCCATCAATTAG-----------------------

#A/duck/NJ/7717-70/1995(H1N1)
---------------AATATATTCAATATGGAGAGAATAAAAGAACTAAGAGATCTAATG
TCACAGTCTCGCACCCGCGAGATACTCACCAAAACCACTGTGGACCACATGGCCATAATC
AAAAAATACACATCGGGAAGGCAAGAGAAGAACCCCGCACTCAGGATGAAATGGATGATG
GCAATGAAATATCCAATTACAGCAGATAAGAGAATAATGGAAATGATTCCTGAAAGGAAT
GAACAAGGACAAACCCTCTGGAGCAAAACAAACGATGCCGGCTCAGACCGAGTGATGGTA
TCACCTCTGGCTGTGACATGGTGGAATAGGAATGGACCAACGACAAGTACAGTTCACTAC
CCAAAGGTATATAAAACTTATTTCGAAAAAGTCGAAAGGTTGAAACACGGGACCTTTGGC
CCTGTCCACTTCAGAAATCAAGTTAAGATAAGACGGAGGGTCGACATAAACCCTGGCCAC
GCAGACCTCAGTGCCAAAGAGGCACAGGATGTAATCATGGAAGTTGTTTTCCCAAATGAA
GTGGGAGCGAGAATACTAACGTCGGAGTCACAAATGACGATAACAAAGGAGAAGAAGGAA
GAACTCCAGGACTGCAAAATTGCCCCCTTGATGGTTGCATACATGCTAGAAAGAGAGTTG
GTCCGCAAGACGAGGTTCCTCCCAGTGGCTGGTGGAACAAGCAGTGTCTATATTGAGGTG
CTGCATTTAACCCAGGGGACATGCTGGGAGCAGATGTACACTCCAGGAGGGGAAGTGAGA
AATGATGATGTTGACCAGAGCTTGATTATCGCTGCCAGGAACATAGTAAGAAGAGCAACA
GTATCAGCAGACCCACTAGCATCTCTATTGGAGATGTGCCACAGCACACAGATTGGGGGA
ATAAGGATGGTAGACATTCTTCGGCAAAATCCAACAGAGGAACAAGCCGTGGACATATGC
AAGGCAGCAATGGGATTAAGGATTAGCTCATCTTTCAGCTTTGGTGGATTCACTTTCAAA
AGAACAAGCGGATCGTCAGTTAAAAGAGAAGAAGAAGTGCTTACGGGCAACCTTCAAACA
TTGAAGATAAGAGTACATGAGGGGTATGAAGAGTTCACAATGGTTGGGAGAAGAGCAACA
GCTATTCTCAGGAAGGCAACCAGAAGATTGATCCAGCTAATAGTAAGTGGAAGAGACGAG
CAGTCAATTGCTGAAGCAATAATTGTGGCTATGGTATTTTCACAAGAGGATTGCATGATC
AAGGCAGTTCGGGGTGACTTGAACTTTGTCAATAGGGCGAACCAGCGGCTGAACCCAATG
CATCAACTCTTGAGACACTTCCAAAAGGATGCAAAAGTGCTTTTCCAAAACTGGGGAATT
GAACCCATTGACAATGTAATGGGAATGATCGGGATATTGCCCGACATGACCCCAAGTACT
GAGATGTCGCTGAGGGGGATAAGAGTCAGTAAGATGGGAGTAGATGAATACTCCAGCACA
GAGAGGGTAGTAGTGAGCATTGACCGATTTTTAAGAGTCCGGGACCAACGGGGGAACGTA
CTATTGTCACCCGAAGAAGTCAGCGAGACACAAGGAACAGAGAAGTTGACAATAACTTAT
TCGTCATCAATGATGTGGGAGATCAATGGTCCTGAGTCGGTGTTGGTCAATACTTATCAG
TGGATCATCAGAAACTGGGAAACTGTAAAAATTCAATGGTCACAGGATCCTACAATGTTA
TATAATAAGATGGAATTCGAGCCATTTCAGTCTCTGGTCCCTAAAGCAGCCAGAGGTCAA
TACAGTGGATTTGTGAGAACACTATTCCAACAGATGCGGGATGTGCTTGGTACGTTTGAC
ACTGTTCAGATAATAAAACTTCTCCCCTTTGCTGCTGCCCCACCAGAACAAAGTAGGATG
CAGTTCTCCTCCCTGACTGTGAATGTGAGAGGATCAGGAATGAGGATACTGGTAAGAGGC
AATTCCCCAGTGTTCAATTACAACAAGGCCACCAAGAGGCTCACAGTTCTCGGAAAAGAT
GCAGGTGCATTGACCGAAGATCCAGATGAAGGCACAGCTGGAGTAGAGTCTGCTGTTCTA
AGAGGATTCCTCATTTTGGGCAAAGAAGACAAGAGATATGGCCCAGCATTGAGCATCAAT
GAGCTGAGCAATCTTGCGAAAGGAGAGAAGGCTAATGTGCTAATTGGGCAAGGAGACGTG
GTGTTGGTAATGAAACGGAAACGGGACTCTAGCATACTTACTGACAGCCAGACAGCGACC
AAAAGAATTCGGATGGCCATCAATTAGTGTCGAATTGTTTAAAAACGACC

#A/duck/NY/13822/1995(H3N8)
AGCAAAAGCAGGTCAAATATATTCAATATGGAAAGAATAAAAGAACTAAGAGATCTAATG
TCACAGTCCCGCACTCGCGAGATACTCACCAGAACCACTGTGGACCATATGGCCATAATC
AAAAAATACACATCAGGAAGACAAGAGAAGAATCCCGCACTCAGAATGAAATGGATGATG
GCAATGAAATATCCAATAACAGCAGATAAGAGGATAATGGAGATGATTCCCGAGAGGAAT
GAACAAGGACAAACACTCTGGAGCAAAACAAATGATGCTGGCTCAGACCGAGTGATGGTA
TCACCTCTAGCTGTAACATGGTGGAATAGGAATGGACCAACAACAAGTACAGTCCATTAC
CCAAAAGTATATAAAACCTACTTCGAGAAAGTCGACAGATTAAAGCATGGGACATTTGGC
CCCGTCCACTTCAGGAATCAAGTTAAAATCAGACGAAGGGTTGACATAAATCCCGGCCAT
GCAGACCTCAGTGCCAAAGAGGCACAAGACGTAATCATGGAAGTTGTTTTCCCAAATGAA
GTTGGGGCTCGGATATTAACATCAGAGTCACAGCTGACGATAACAAAGGAGAAAAAAGAA
GAACTTCAAGATTGTAAAATTGCCCCCTTGATGGTAGCATACATGCTAGAAAGAGAGTTA
GTCCGCAAAACGAGATTCCTCCCAGTGGCTGGTGGAACAAGCAGTGTTTATATTGAAGTA
CTACATTTGACCCAGGGAACATGCTGGGAGCAGATGTACACTCCAGGAGGGGAAGTAAGA
AATGATGATGTTGACCAAAGCTTAATTATCGCTGCCAGGAATATAGTGAGAAGAGCAACG
GTATCAGCAGACCCACTAGCGTCTCTATTGGAGATGTGCCACAGCACACAGATTGGTGGA
ATAAGAATGGTAGACATCCTTAGGCAGAATCCAACGGAGGAACAAGCCGTGGATATATGC
AAGGCAGCAATGGGCCTGAGGATTAGCTCGTCTTTCAGCTTCGGTGGGTTCACTTTTAAA
AGAACAAGTGGGTCGTCAGTCAAAAAAGAAGAAGAAGTGCTTACAGGCAACCTTCAAACA
CTGAGAGTGAGGGTGCATGAGGGGTATGAAGAATTCACAATGGTTGGGAGAAGAGCAACA
GCTATTCTCAGGAAGGCAACCAGAAGATTAATTCAGCTAATAGTCAGTGGGAGAGATGAA
CAGTCAATTGCTGAAGCGATAATTGTAGCTATGGTATTCTCACAAGAAGATTGCATGATC
AAGGCAGTTCGGGGTGATCTGAACTTTGTCAATAGAGCAAACCAGCGACTAAACCCCATG
CATCAACTCTTGAGACATTTCCAAAAGGATGCAAAAGTACTTTTCCAAAATTGGGGAATT
GAACCAATTGACAATGTGATGGGGATGATTGGGATATTACCCGACATGACCCCAAGTACT
GAGATGTCATTGAGAGGGATAAGAGTCAGCAAAATGGGAGTAGATGAATACTCCAGCACA
GAGAGAGTGGTGGTGAATATTGATCGTTTTTTAAGGGTTCGGGATCAACGGGGGAACATA
CTGTTATCACCTGAAGAAGTCAGCGAGACACAAGGAACAGAAAAGTTAACAATAACTTAC
TCATCATCAATGATGTGGGAGATCAATGGCCCTGAATCAGTGTTGGTCAATACTTATCAA
TGGATCATCAGAAACTGGGAGACTGTGAAAATTCAATGGTCACAAGATCCCACAATGCTG
TACAATAAGATGGAATTCGAGCCATTTCAATCTCTAGTTCCTAAAGCAGCTAGAGGTCAA
TACAGTGGATTCGTGAGGACACTGTTCCAACAGATGCGGGATGTGCTTGGAACATTTGAC
ACTGTTCAGATAATAAAGCTTCTCCCCTTTGCCGCTGCCCCACCAGAACAGAGTAGAATG
CAGTTCTCTTCTCTAACCGTGAATGTAAGAGGATCAGGAATGAGAATACTTGTAAGGGGC
AACTCTCCAGTGTTCAATTACAATAGGGCCACCAAAAGGCTTACAGTCCTCGGGAAGGAT
GCAGGTGCATTGACTGAGGACCCAGATGAAGGCACAGCTGGAGTGGAATCTGCTGTTTTG
AGAGGATTCCTCATCTTAGGCAAAGAAGACAGGAGATATGGCCCAGCATTGAGCATCAAT
GAACTAAGCAATCTTGCAAAAGGAGAGAAAGCTAATGTGCTAATTGGGCAAGGAGACGTA
GTGTTGGTAATGAAACGGAAACGGGACTCTAGCATACTTACTGACAGCCAGACAGCGACC
AAAAGAATTCGGATGGCCATCAATTAGTGTCGAATTGTTTAAAAACGACC

#A/mallard/ALB/49/1995(H4N6)
AGCGAAAGCAGGTCAAATATATTCAATATGGAGAGAATAAAAGAACTAAGAAATCTAATG
TCACAATCCCGCACCCGCGAGATACTCACTAAGACCACTGTGGACCATATGGCCATAATC
AAAAAATACACATCAGGAAGGCAAGAGAAGAACCCCGCACTCAGAATGAAGTGGATGATG
GCAATGAAATATCCAATTACAGCAGACAAGAGAATAATGGAAATGATTCCTGAGAGGAAC
GAACAGGGGCAGACCCTCTGGAGCAAAACAAATGATGCTGGCTCAGACCGAGTGATGGTG
TCACCTCTGGCCGTAACGTGGTGGAATAGGAATGGACCAACAACAAGCACAGTTCACTAT
CCAAAGGTATATAAAACTTATTTCGAAAAAGTAGAAAGGTTAAAACACGGGACCTTTGGC
CCTGTCCACTTCAGAAATCAAGTTAAAATAAGAAGGAGAGTCGACATTAACCCTGGCCAC
GCAGATCTCAGTGCCAAGGAGGCGCAGGATGTGATCATGGAGGTTGTCTTCCCAAATGAA
GTAGGAGCTAGAATACTAACATCGGAGTCACAGCTGACAATAACAAAGGAGAAGAAAGAA
GAGCTCCAGGATTGTAAAATTGCCCCCTTGATGGTAGCATACATGCTAGAAAGAGAGTTG
GTCCGCAAAACGAGGTTCCTACCAGTGGCTGGTGGAACAAGCAGTGTCTATATTGAAGTG
CTGCATTTAACCCAGGGAACATGCTGGGAGCAAATGTACACTCCAGGAGGGGAGGTGAGA
AATGATGATGTTGACCAGAGTTTGATTATCGCTGCCAGGAACATAGTAAGAAGAGCAACG
GTATCGGCAGACCCATTGGCATCTCTGTTGGAAATGTGCCACAGCACGCAGATTGGAGGA
ATAAGGATGGTGGACATCCTTAGGCAGAATCCAACAGAGGAACAAGCCGTGGACATATGC
AAGGCAGCAATGGGATTGAGGATTAGCTCATCTTTCAGCTTCGGCGGATTCACTTTCAAA
AGAACAAGCGGGTCGTCAGTCAAGAAAGAAGAAGAAGTGCTTACAGGCAACCTTCAAACA
CTGAAAATAAGAGTGCATGAGGGGTATGAAGAATTCACAATGGTTGGGAGAAGAGCAACG
GCCATTCTCAGAAAGGCAACCAGAAGATTGATCCAGCTAATAGTAAGTGGGAGAGATGAG
CAGTCAATTGCTGAGGCAATAATTGTGGCCATGGTATTTTCACAAGAGGATTGCATGATC
AAAGCAGTCCGAGGCGATCTGAACTTTGTCAATAGGGCAAACCAGCGACTGAATCCCATG
CATCAACTCTTGAGACATTTCCAAAAAGATGCAAAGGTGCTTTTCCAGAACTGGGGAATT
GAACCCATCGACAATGTAATGGGGATGATCGGAATATTACCCGATATGACCCCAAGTACT
GAGATGTCGCTGAGGGGGATAAGAGTCAGCAAAATGGGGGTAGATGAGTATTCCAGCACG
GAGAGAGTGGTGGTGAGCATTGACCGATTTTTGAGGGTTCGGGATCAACGGGGGAACGTA
CTATTGTCTCCCGAAGAAGTCAGCGAGACACAAGGAACAGAGAAGCTGACAATAACTTAT
TCGTCATCAATGATGTGGGAGATCAACGGTCCTGAGTCGGTGCTGGTCAACACTTATCAG
TGGATCATTAGGAACTGGGAAACTGTGAAAATCCAATGGTCACAAGATCCCACAATGTTA
TACAATAAGATGGAATTCGAACCATTTCAGTCCCTCGTCCCTAAAGCGGCCAGAAGCCAA
TACAGCGGATTCGTGAGAACACTGTTCCAACAGATGCGAGATGTGCTTGGAACATTTGAC
ACTGTTCAAATAATAAAACTTCTCCCTTTTGCTGCTGCTCCACCAGAGCAGAGTAGGATG
CAATTCTCCTCACTGACTGTGAATGTGAGAGGATCAGGAATGAGGATACTGGTAAGAGGC
AATTCTCCAGTGTTCAATTACAACAAAGCCACCAAGAGACTTACGGTTCTTGGGAAAGAT
GCAGGTGCATTGACCGAAGATCCTGATGAGGGCACAGCTGGAGTGGAATCTGCTGTCCTG
AGGGGATTCCTCATTTTGGGCAAAGAAGACAAGAGATATGGCCCAGCATTAAGTATCAAT
GAATTGAGCAACCTTGCAAAAGGAGAGAAGGCTAATGTGTTAATTGGGCAAGGAGACGTA
GTGTTGGTAATGAAACGGAAACGGGACTCTAGCATACTTACTGACAGCCAGACAGCGACC
AAAAGAATTCGGATGGCCATCAATTAGTGTCGAATTGTTTAAAAACGACC

#A/Goose/Guangdong/1/96(H5N1)
AGCAAAAGCAGGTCAATTATATTCAATATGGAAAGAATAAAAGAACTAAGAGATCTAATG
TCGCAGTCCCGCACTCGCGAGATACTAACAAAAACCACTGTGGATCATATGGCCATAATC
AAGAAATACACATCAGGAAGACAAGAGAAGAACCCTGCTCTCAGAATGAAATGGATGATG
GCAATGAAATATCCAATCACAGCAGACAAGAGAATAATGGAGATGATTCCTGAAAGGAAT
GAGCAAGGACAAACGCTTTGGAGCAAGACAAATGATGCTGGGTCGGACAGAGTGATGGTG
TCTCCCCTAGCTGTAACTTGGTGGAACAGGAATGGGCCGACAACAAGTACAGTCCATTAT
CCAAAGGTTTACAAAACATACTTTGAGAAGGTTGAAAGGTTAAAACATGGAACCTTCGGT
CCCGTTCATTTCCGAAACCAAGTTAAAATACGTCGCCGGGTGGATATAAACCCGGGCCAT
GCAGATCTCAGTGCTAAAGAAGCACAAGATGTTATCATGGAGGTCGTTTTCCCAAATGAA
GTGGGAGCTAGAATATTGACATCAGAGTCGCAATTGACAATAACAAAAGAGAAGAAAGAA
GAGCTCCAGGATTGTAAAATTGCTCCTTTAATGGTGGCATACATGTTGGAAAGAGAACTG
GTCCGCAAAACCAGATTTCTACCGGTAGCAGGCGGAACAAGCAGTGTGTACATTGAGGTA
TTGCATTTGACTCAAGGGACCTGTTGGGAACAGATGTACACTCCCGGCGGAGAAGTAAGA
AATGATGATGTTGACCAGAGTTTGATCATCGCTGCCAGAAACATTGTTAGGAGAGCAACA
GTATCAGCGGACCCACTGGCATCACTCTTGGAGATGTGTCACAGCACACAAATTGGGGGA
ATAAGGATGGTGGACATCCTTAGGCAAAACCCAACTGAGGAGCAAGCTGTGGATATATGC
AAAGCAGCAATGGGTTTGAGGATCAGTTCATCCTTTAGCTTTGGAGGCTTCACTTTCAAA
AGAACAAATGGATCATCCGTCAAGAAGGAAGAGGAAGTGCTTACAGGCAACCTCCAAACA
TTGAAAATAAAAGTACATGAGGGGTATGAAGAATTCACAATGGTTGGGCGGAGAGCAACA
GCTATCCTGAGGAAAGCAACTAGAAGGCTGATTCAGTTGATAGTAAGTGGAAGAGATGAA
CAATCAATCGCTGAAGCGATCATTGTAGCAATGGTGTTCTCACAGGAGGATTGCATGATA
AAGGCAGTCCGAGGCGATCTGAATTTCGTGAACAGAGCAAACCAAAGATTGAACCCCATG
CATCAACTCCTGAGGCACTTCCAAAAAGATGCAAAAGTGCTGTTTCAGAACTGGGGAATT
GAACCTATTGACAATGTCATGGGGATGATCGGAATATTACCTGACATGACTCCAAGCGCA
GAGATGTCACTGAGAGGAGTGAGAGTTAGTAAGATGGGAGTAGATGAATATTCCAGCACG
GAGAGAGTGGTGGTGAGTATTGACCGTTTCTTGAGGGTCCGAGATCAGCAGGGGAACGTA
CTCTTATCTCCTGAAGAGGTTAGTGAAACACAGGGAACAGAGAAGTTGACAATAACATAT
TCATCCTCAATGATGTGGGAAATCAACGGTCCTGAGTCAGTGCTTGTTAACACTTATCAA
TGGATCATCAGGAATTGGGAGACTGTAAAGATTCAATGGTCTCAAGATCCCACAATGCTG
TACAATAAGATGGAGTTTGAATCGTTCCAATCCTTGGTGCCAAAGGCTGCCAGAAGCCAA
TATAGTGGATTTGTGAGAACACTATTCCAACAGATGCGTGATGTTTTGGGGACATTTGAT
ACTGTCCAAATAATCAAGCTGCTACCATTTGCAGCAGCCCCACCGGAGCCGAGCAGAATG
CAGTTTTCTTCTCTAACTGTGAATGTGAGAGGCTCAGGAATGAGAATACTCGTGAGGGGT
AACTCCCCCGTGTTCAACTACAACAAGGCAACCAAAAGGCTTACAGTCCTCGGAAAGGAC
GCAGGTGCATTAACAGAAGATCCAGACGAGGGAACAGCCGGGGTGGAATCTGCAGTATTG
AGGGGATTCCTAATTCTAGGCAGAGAGGACAAAAGATATGGACCCGCATTGAGCATCAAT
GAACTGAGCAATCTTGCAAAAGGGGAGAAGGCTAATGTATTGATAATGCAAGGAGACGTG
GTGTTGGTAATGAAACGGAAACGGGACTTTAGCATACTTACTGACAGCCAGACAGCGACC
AAAAGAATTCGGATGGCCATCAATTAGTGTTGAATAGTTTAAAAACGACC

#A/guinea_fowl/NY/Sg-00283/1996(H7N2)
-------------------------------------------GATTAAGAGATCTAATG
TCACAGTCCCGCACTCGCGAGATACTCACTAGAACCACTGTGGACCATATGGCCATAATT
AAAAAATACACATCAGGAAGGCAAGAGAAGAACCCTGCACTCAGAATGAAGTGGATGATG
GCAATGAAATATCCAATCACGGCGGATAAGGGAATAATGGAGATGATCCCTGAGAGGAAT
GAGCAAGGACAAACCCTCTGGAGCAAAACAAATGATGCCGGTTCAGACAGAGTGATGGTA
TCACCTCTGGCTGTGACATGGTGGAATAGAAATGGACCAACAACAAGTACAGTTCACTAC
CCAAAGGTCTATAAAACCTACTTCGAAAAAGTTGAAAGATTGAAACATGGGACCTTTGGC
CCTGTTCACTTCAGAAACCAAGTCAAAATAAGACGAAGAGTTGACATAAACCCTGGCCAT
GCAGACCTCAGTGCCAAAGAGGCACAGGATGTAATCATGGAAGTTGTTTTCCCAAATGAA
GTGGGGGCCAGAATACTAACGTCAGAATCACAGCTGACAATAACAAAAGAGAAAAAGGAA
GAACTCCAAGATTGCAAAATTGCCCCCTTGATGGTAGCATACATGCTAGAAAGAGAGTTA
GTTCGCAAGACGAGATTCCTCCCAGTGGCTGGTGGAACAAGCAGTGTGTATATTGAGGTG
TTGCACTTGACCCAGGGGACATGCTGGGAGCAGATGTACACCCCAGGAGGGGAAATAAGA
AATGATGATGTTGACCAAAGTTTGATTATCGCTGCCAGAAGTATAGTAAGAAGAGCAACG
GTATCAGCAGACCCATTAGCGTCTTTATTGGAGATGTGCCACAGCACACAGATTGGTGGA
ATAAAAATGGTAGACATTCTCAGGCAGAATCCAACAGAGGAACAAGCTGTGGATATATGC
AAGGCAGCAATGGGCCTGAGAATTAGCTCATCTTTCAGCTTCGGTGGATTCACCTTCAAA
AGAACAAGTGGATCATCAGTCAAAAGAGAAGAAGAAGTGCTTACAGGCAACCTTCAAACA
CTGAAAATAAGGGTGCATGAGGGGTATGAAGAATTCACAATGGTTGGGAGAAGAGCAACA
GCCATTCTCAGAAAAGCAACCAGGAGGTTAATTCAATTAATAGTAAGTGGGAGAGACGAG
CAGTCGATTGCTGAAGCAATAATAGTAGCCATGGTATTTTCACAAGAGGACTGCATGATA
AAGGCAGTTCGAGGTGATCTGAATTTTGTCAATAGAGCAAACCAGCGACTGAACCCCATG
CATCAGCTCTTGAGACATTTCCAAAAGGATGCAAAAGTGCTCTTCCAGAACTGGGGGATT
GAATCAATCGACAATGTGATGGGAATGATAGGAATAATGCCCGATATGACCCCAAGCACT
GAGATGTCACTACGAGGAATAAGAGTCAGCAAAATGGGAGTAGATGAATACTCCAGCACA
GAGAGAGTGGTGGTGAGCATAGACCGCTTCTTAAGGGTTCGGGACCAACAGGGGAACGTA
CTATTGTCACCCGAGGAAGTTAGCGAAACACAAGGGACAGAAAAGTTGACAATAACTTAC
TCATCATCAATGATGTGGGAGATCAATGGTCCTGAATCAGTGTTGGTCAACACCTATCAG
TGGATCATCAGAAACTGGGAGACTGTGAAAATCCAATGGTCACAGGACCCCACAATGTTG
TACAATAAGATGGAATTTGAGCCATTTCAGTCTCTGGTTCCTAAGGCTACTAGAGGCCAA
TACAGTGGATTCGTGAGGACACTGTTCCAACAGATGCGAGATGTACTTGGAACTTTTGAC
ACAGTTCAGATAATAAAACTTCTCCCCTTTGCTGCTGCTCCACCGGAGCAAAGTAGGATG
CAGTTCTCCTCTCTAACTGTGACTGTAAGAGGATCAGGAATGAGGATACTAGTGAGAGGC
AATTCTCCAGTATTCAATTACAATAAGGCCACCAAGAGGCTTACAGTTCTCGGAAAAGAT
GCGGGTGCATTAACTGAAGACCCAGATGAAGGCGCAGCTGGAGTGGAGTCTGCTGTTCTG
AGAGGATTTCTCATTTTGGGCAAAGAAGACAAGAGATATGGCCCAGCATTGAGCATCAAC
GAACTAAGCAATCTTGCAAAAGGAGAGAAGGCTAATGTGCTAATTGGGCAAGGAGACGTG
GTGTTGGTAATGAAACGGAAACGAGACTCTAGCATACTTACTGACAGCCAGACAGCGACC
AAAAGAATTCGGATGGCCATCA----------------------------

#A/duck/Nanjing/1/97(H9N2)
AGCGAAAGCAGGTCAAATATATTCAATATGGAGAGAATAAAAGAATTAAGAGAGCTAATG
TCGCAATCCCGCACCCGCGAGATACTAACAAAAACCACTGTGGACCATATGGCCATAATT
AAGAAATACACATCAGGAAGACAAGAGAAGAACCCTGCTCTCAGAATGAAATGGATGATG
GCAATGAAATATCCAATCACCGCAGACAAGAGAATAATGGAGATGATTCCTGAAAGGAAT
GAACAAGGGCAGACGCTGTGGAGCAAGACAAATGATGCTGGATCGGACAGGGTAATGGTG
TCTCCCCTAGCCGTAACATGGTGGAACAGGAATGGGCCGATAACAAGTACAGTCCATTAT
CCAAAGGTTTACAAAACATACTTTGAGAAAGTTGAAAGGTTAAAACATGGAACATTTGGT
CCCGTTCACTTCCGAAACCAAGTTAAAATACGCCGCCGAGTTGATGTAAACCCGGGTCAT
GCAGATCTCAGTGTTAAAGAAGCACAAGATGTCATCATGGAGGTAGTTTTCCCAAATGAA
GTGGGAGCTAGAATGTTGACATCAGAATCGCAATTAGCAATAACAAAAGAGAAGAAAGAA
GAGCTCCAGGATTGTAAGATTGCTCCTTTAATGGTGGCTTACATGTTGGAAAGGGAACTA
GTTCGGAAAACTAGGTTCCTACCAGTATCAGGCGGAACAAGTAGTGTGTACATTGAGGTA
TTGCACTTGACTCAGGGTACCTGCTGGGAACAGATGTACACCCCGGGCGGAGAAGTGAGA
AATGATGATGTTGACCAGAGTTTGATCATTGCTGCTAGAAACATTGTTAGGAGAGCAACG
GTATCAGCGGATCCACTGCTGTCACTATTGGAGATGTGCAACAGCACACAGATCGGTGGG
ATAAGGATGGTGGACATCCTTAGGCAAAATCCAACTGAGGAGCAAGCTGTGGATATATGC
AAAGCAGCAATGGGTCTGAGAGTCAGTTCGTCTTTTAGCTTTGGAGGCTTCACTTTCAAA
AGAACAAGTGGATCGTCTGTAAAGAAAGAAGAAGAAGTACTTACAGGCAACCTCCAAACA
TTGAGGATTAGAATACATGAGGGGTATGAGGAATTCACAATGGTTGGACGGAGGGCAACA
GCTATCCTGAGAAAAGCAACTAGAAGGCTGATTCAGTTGATAGTAAGTGGAAGAGACGAA
CAATCAATTGCTGAAGCAATTATTGTAGCAATGGTGTTCTCACAGGAGGAGTGTATGATA
AAGGCAGTCCGTGGCGATTTGAATTTTGTAAACAGAGCAAACCAAAGATTGAACCCCATG
CATCAACTCCTGAGGCACTTCCAAAAGGATGCAAAGGTGCTATTTCAAGACTGGGGAATT
GAACCCATTGACAATGTCATGGGGATGATCGGAATATTACCTGACATGACTCCAAGCACA
GATATGTCACTGAGAGGAGTGAGAGTTAGTAAGATGGGAGTGGATGAATATTCCAGCACT
GAGAGGGTGACTGTGAGCATTGACCGTTTCTTAAGGGTCCGAGATCAGCTGGGGAACATA
CTCCTATCTCCCGAAGAAGTGAGTGAAACACAGGGAACAGAGAAATTGACGATAACATAT
TCATCATCAATGATGTGGGAAATCAATGGTCCTGAGTCAGTACTTGTTAACACCTATCAA
TGGATCATCAGAAATTGGGAGACCGTTAAGATTCAATGGTCTCAAGACCCTACTATGTTG
TACAATAAAATGGAGTTTGAACCGTTCCAATCCCTGGTACCCAAAGCTGCCAGAAGTCTA
TACAGTGGATTTGTGAGAACACTATTCCAACAAATGCGTGATATACTGGGAACATTTGAT
ACCGTTCAAATAATAAAGCTGCTACCATTTGCAGCAGCTCCACCGGAGCAGAGCAGAATG
CAGTTTTCTTCCCTAACTGTAAATGTGAGAGGCTCAGGAATGAGAATACTCGTAAGGGGT
AATTCCCCTGTGTTCAATTATAATAAGGCAACCAAAAGGCTTACAGTACTCGGAAAGGAT
GCAGGGGCACTGACAGAAGATCCAGATGAGGGAACAGCCGGAGTTGAGTCTGCAGTACTA
AGGGGATTCCTAATTCTAGGCAAGGAGGACAGAAGGTATGGACCAGCATTGAGCATCAGT
GAACTGAGCAATCTTGCGAAAGGGGAGAAAGCTAATGTGCTGATAGGGCAAGGAGACGTA
GTGTTGGTAATGAAACGGAAACGGGACTCTAGCATACTTACTGACAGCCAGACAGCGACC
AAAAGGATTCGGATGGCCATCAATTAGTGTCGAATAGTTTAAAAACGACC

#A/chicken/Hubei/wh/1997(H5N1)
AGCGAAAGCAGGTCAAATATATTCAATATGGAGAGAATAAAAGAATTAAGAGATCTAATG
TCGCAGTCCCGCACTCGCGAGATACTGACCCAGACCACTGTGGACCATATGGCTATAATC
AAGAAATACACATCAGGAAGACAAGAGAAGAACCCTGCTCTCAGAATGAAATGGATGATG
GCAATGAAATATCCAATCACAGCAGACAAGAGAATAATGGAGATGATTCCCGAAAGGAAT
GAGCAAGGGCAGACGCTTTGGAGCAAGACAAATGATGCTGGATCGGACAGGGTGATGGTG
TCTCCCCTAGCTGTAACTTGGTGGAACAGGAATGGGCCGACGACAAGTACAGTCCATTAC
CCAAAGGTTTACAAAACATACTTTGAGAAGGTTGAAAGGTTAAAGCATGGAACCTTTGGT
CCCGTTCATTTCCGGAATCAAGTTAAAATACGCCGCAGAGTTGATATAAACCCGGGCCAT
GCAGATCTCAGTGCTAAAGAAGCACAAGATGTCATCATGGAGGTCGTTTTCCCAAATGAA
GTGGGAGCTAGAATATTGACATCAGAATCGCAATTGACAATAACAAAAGAGAAGAAAGAA
GAGCTCCAGGATTGTAAGATTGCTCCTTTAATGGTGGCATACATGTTGGAAAGAGAACTG
GTCCGGAAAACCAGATTCCTACCGGTAGCAGGCGGAACAAGCAGTGTGTACATTGAGGTA
TTGCATTTGACTCAAGGGACCTGCTGGGAACAAATGTACACTCCAGGAGGGGAGGTGAGA
AATGATGATGTTGACCAGAGTTTAATCATTGCTGCTAGAAACATTGTCAGGAGAGCAACA
GTATCAGCAGACCCATTGGCTTCGCTCTTGGAGATGTGCCATAGTACACAAATTGGCGGG
GTAAGAATGGTGGACATCCTTAGACAAAACCCAACAGAAGAGCAAGCTGTGGATATATGC
AAGGCAGCAATGGGTCTAAGAATTAGTTCATCCTTCAGCTTTGGAGGTTTCACTTTCAAA
AGAACAAGTGGGTCATCTGTCAAAAGAGAGGAAGAAGTGCTTACAGGCAACCTCCAGACA
TTGAAAATAAGGGTACATGAAGGATATGAGGAATTCACAATGGTTGGGCGGAGAGCAACA
GCCATTCTAAGGAAAGCAACCAGAAGGCTGATCCAACTGATAGTAAGTGGGAGGGACGAA
CAATCAATCGCTGAAGCGATCATCGTAGCAATGGTGTTCTCACAGGAGGATTGCATGATA
AAAGCAGTCAGAGGCGATCTGAATTTCGTGAACAGAGCAAACCAAAGATTAAACCCCATG
CATCAACTCCTGAGGCACTTCCAAAAGGATGCAAAAGTGCTATTTCAGAATTGGGGAATT
GAACCCATTGATAATGTCATGGGGATGATCGGAATATTACCTGACATGACTCCCAGCACT
GAGATGTCACTGAGAGGAGTAAGAGTTAGTAAAATGGGAGTGGATGAATATTCCAGCACT
GAGAGAGTGGTTGTAAGTATTGACCGTTTCTTAAGGGTTCGAGATCAGCGGGGGAACGTA
CTCTTATCCCCCGAAGAGGTTAGCGAAACACAGGGAACAGAGAAATTGACAATAACATAT
TCATCGTCAATGATGTGGGAGATCAACGGTCCTGAGTCAGTGCTTGTTAACACCTATCAA
TGGATCATCAGAAACTGGGAGACTGTGAAGATTCAATGGTCTCAAGACCCTACAATGCTG
TACAATAAGATGGAGTTTGAACCATTTCAATCCTTGGTACCTAAGGCTGCCAGAGGCCAA
TATAGTGGATTTGTGAGAACGCTATTCCAGCAGATGCGTGATGTGCTGGGGACATTTGAC
ACTGTTCAAATAATAAAGCTGCTACCATTTGCAGCAGCCCCACCGGAGCAGAGTAGGATG
CAGTTTTCTTCTCTGACTGTGAATGTGAGGGGCTCAGGGATGAGAATACTTGTAAGAGGT
AACTCCCCTGTGTTTAACTATAACAAGGCAACTAAGAGGCTTACAGTCCTCGGTAAGGAT
GCAGGTGCACTTACAGAAGACCCAGATGAGGGAACAGCAGGAGTGGAATCTGCAGTATTG
AGAGGATTTCTAATTCTAGGCAAAGAAGACAAAAGATACGGACCAGCACTGAGCATCAAC
GAATTGAGCAATCTTGCGAAGGGGGAGAAAGCTAATGTGTTGATAGGGCAAGGAGACGTG
GTGTTGGTGATGAAACGGAAACGGGACTCTAGCATACTTACTGACAGCCAGACAGCGACC
AAAAGAATTCGGATGGCCATCAATTAGTGTCGAATTGTTTAAAAACGACC

#A/chicken/Hubei/wk/1997(H5N1)
------------------------------------------------------------
------------------------------------------------------------
-------ACACATCAGGAAGACAGGAGAAGAATCCTGCTCTCAGAATGAAATGGATGATG
GCGATGAAATATCCGATCACAGCTGACAAGAGAATAATGGAGATGATTCCTGAAAGAAAT
GAGCAAGGGCAGACGCTTTGGAGCAAGACAAATGACGCTGGATCAGACAGGGTGATGGTA
TCACCTCTGGCTGTGACATGGTGGAACAGGAATGGACCAGCGACAAGTACAGTCCATTAT
CCAAAGGTTTACAAAACATATTTTGAGAAGGTTGAAAGGTTGAAACACGGAACCTTTGGT
CCCGTCCATTTCCGAAACCAAGTTAAAATACGCCGCAGGGTTGACGTAAATCCGGGCCAT
GCAGATCTCATTGCTAAAGAAGCACAAGATGTCATCATGGAGGTCGTTTTCCCAAATGAA
GTGGGAGCTAGAATTTTGACCTCAGAGTCGCAATTGACAATAACGAAAGAGAAGAAAGAA
GAGCTCCAGGACTGTAAGATTGCTCCTTTAATGGTGGCATACATGTTGGAAAGAGAACTG
GTGCGCAAGACCAGATTCCTCCCAGTAGCTGGCGGAACAAGCAGTGTGTACATCGAAGTA
TTGCACCTAACTCAAGGAACCTGCTGGGAACAAATGTACACCCCAGGTGGAGAAGTAAGG
AATGATGATGTTGACCAGAGTCTAATCATTGCTGCAAGGAACATTGTCAGGAGGGCAACA
GTATCAGCAGATCCACTAGCATCACTATTAGAGATGTGCCATAGCACTCAAATTGGCGGT
ATAAGGATGGTAGACATCCTTAGGCAAAACCCAACAGAAGAACAAGCCGTGGATATATGC
AAGGCAGCGATGGGTCTGAGGATTAGCTCTTCCTTCAGCTTTGGAGGCTTCACTTTCAAA
AGAACAAGTGGATCATCTGTCAAGAGGGAAGAAGAAGTGCTCACAGGCAACCTCCAAACA
TTGAAAATAAGAGTACATGAAGGGTATGAGGAATTCACAATGGTTGGGCGAAGGGCAACA
GCTATCCTAAGGAAAGCAACCAGAAGGCTGATTCAGCTAATAGTAAGTGGAAGAGATGAA
CAGTCAATCGCTGAAGCGATCATCGTAGCAATGGTGTTCTCACAAGAGGATTGCATGATA
AAGGCAGTCCGAGGTGATTTGAATTTCGTGAACAGAGCGAACCAGCGGCTGAATCCCATG
CACCAACTCCTGAGGCACTTCCAAAAGGATGCAAAAGTGTTGTTTCAAAATTGGGGAATT
GAACCCATCGACAATGTCATGGGGATGATCGGAATATTGCCTGACATGACCCCCAGCACG
GAAATGTCACTGAGAGGAGTGAGAGTCAGTAAAATGGGAGTGGACGAATATTCCAGCACT
GAGAGAGTGGTCGTGAGCATCGATCGTTTCCTAAGGGTTCGAGATCAGCGGGGAAACGTG
CTCCTATCCCCTGAAGAAGTTAGTGAGACACAGGGGACGGAAAAGTTGACGATAACATAT
TCATCGTCTATGATGTGGGAGATTAACGGTCCGGAATCAGTGCTAGTTAACACATACCAA
TGGATCATCAGAAATTGGGAGACTGTGAAGATTCAATGGTCCCAGGACCCTACAATGCTA
TACAATAAGATGGAATTTGAGCCATTTCAATCCTTAGTACCTAAAGCTGCCAGGGGCCAA
TACAGTGGATTTGTGAGGACGCTATTCCAGCAGATGCGTGATGTGCTGGGGACATTTGAC
ACCGTCCAGATAATAAAACTGCTACCATTTGCAGCAGCTCCACCGGAGCAGAGTAGGATG
CAGTTCTCTTCTCTGACTGTGAATGTAAGAGGGTCAGGGATGAGAATACTTGTAAGAGGT
AACTCTCCTGTATTCAACTACAATAAGGCAACCAAGAGGCTTACGGTCCTCGGAAAGGAT
GCAGGCGCACTAACTGAAGACCCAGATGAGGGAACAGCTGGAGTAGAATCTGCGGTGTTG
AGAGGATTTCTGATTCTAGGCAAAGAAGACAAAAGATATGGACCAGCACTGAGCATCAAC
GAACTGAGCAATCTTGCGAAAGGGGAGAAGGCTAACGTATTGATAGGGCAAGGAGACGTA
GTGTTGGTAATGAAACGGAAACGGGACTCTAGCATACTTACTGACAGCCAGACAGCGACC
AAAAGAATTCGGATGGCCATCAATTAGTGTCGAATTGTTTAAAAACGACC

#A/Quail/Hong_Kong/G1/97(H9N2)
------------------------------------ATAAAAGAACTATGGGACTTGATG
TCGCAATCTCGCACTCGCGAGATACTGACAAAAACCACTGTGGATCATATGGCCATAATT
AAGAAGTACACATCAGGAAGACAGGAGAAGAATCCCGCTCTTAGAATGAAATGGATGATG
GCGATGAAATACCCGATCACAGCTGACAAAAGAATAATGGAGATGATCCCTGAAAGGAAT
GAGCAAGGTCAAACTCTTTGGAGCAAAACAAATGACGCCGGATCAGACAGGGTAATGGAA
TCACCTCTGGCTGTAACGTGGTGGAACAGAAATGGACCAACAACAAGTACAGTCCATTAT
CCAAAGGTGTATAAAACCTACTTTGAAAAGGTTGAAAGATTAAAACACGGAACCTTTGGC
CCTGTTCATTTCCGGAACCAAGTCAAAATACGCCGCAGGGTTGACATGAACCCTGGCCAT
GCAGATCTCAGCGCTAAAGAAGCACAAGATGTCATCATGGAGGTCGTTTTCCCAAATGAA
GTTGGAGCCAGGATATTGACATCAGAATCACAGCTGACAATAACAAAGGAAAAGAGGGAG
GAACTCAAGAATTGTAATATTGCTCCTTTAATGGTGGCATATATGTTGGAAAGAGAATTG
GTTCGCAAGACCAGATTCCTACCAGTGGCTGGTGGGACAAGCAGCGTATATATAGAAGTA
TTGCATTTGACTCAAGGAACCTGCTGGGAGCAGATGTACACACCAGGAGGGGAGGTAAGA
AATGATGATGTTGACCAAAGTTTAATCATTGCTGTAGGGAACATTGTCAGGAGAGCAACA
GTATCAGCAGACCCACTGGCTTCACTCCTAGAAATGTGCCATAGCACACAAATCGGCGGA
GTAAGAATGGTAGACATCCTTAAACAAAACCCAACAGAAGAGCAAGCTGTAGATATATGC
AAAGCAGCAATGGGTTTAAAAATCAGCTCATCCTTCAGCTTTGGAGGGTTCACTTTCAAA
AGAACAAAGGGGTCTTCTGTCAAAAGAGAGGAAGAAGTGCTTACAGGCAACCTCCAAACA
TTGAAGATAAAAGTACATGAAGGATATGAGGAATTCACAATGGTTGGACGAAGAGCAACA
GCCATTCTAAGAAAAGCAACCAGAAGGATGATCCAACTGATAGTCAGCGGGAGGGACGAG
CAATCAATTGCGGAGGCAATTATTGTGGCAATGGTGTTCTCACAAGAAGATTGCATGATA
AAGGCAGTCCGAGGTGATTTGAATTTCGTAAACAGAGCAAATCAGCGACTGAACCCCATG
CACCAACTCCTGAGACACTTTCAAAAGGATGCAAAGGTGCTGTTTCAAAACTGGGGAACT
GAACCCATCGACAATGTCATGGGGATGATTGGAATATTGCCTGACATGACCCCCAGCACG
GAAATGTCACTAAGAGGAGTGAGAGTTAGTAAAATGGGGGTGGATGAATATTCTAGCACT
GAAAGGGTGGTCGTGAGCATTGACCGTTTCTTAAGGGTCCGAGATCAGCGAGGAAATGTA
CTCCTATCCCCTGAAGAAGTTAGTGAAACACAGGGAATGGAAAAGTTGACGATAACTTAT
TCATCGTCTATGATGTGGGAGATTAACGGCCCAGAATCAGTGCTAGTTAACACATATCAG
TGGATCATTAGGAATTGGGAGACTGTAAAGATCCAATGGTCCCAAGAACCCACCATGCTA
TACAATAAGATGGAGTTTGAACCATTTCAATCTTTAGTACCAAAGGCTGCCAGAAGCCAA
TATAGTGGATTTGTGAGAACGCTATTCCAGCAGATGCGTGATGTTTTGGGAACGTTTGAC
ACTGTTCAAATAATCAAACTACTACCATTTGCAGCAGCCCCACCTGAACAGAGTAGGATG
CAATTTTCTTCTCTGACTGTGAATGTAAGGGGATCAGGAATGAGAATACTTGTGAGAGGT
AACTCCCCTGCGTTTAACTACAACAAGACAACTAAGAGGCTTACAATACTTGGGAAGGAC
GCAGGTGCACTTACAGAGGACCCAGATGAAGGAACAGCAGGAGTAGAGTCTGCAGTATTG
AGAGGATTTCTAATTCTCGGCAAAGAAGACAAAAGATATGGACCAGCATTAAGCATCAAT
GAACTGAGCAATCTTACGAAAGGGGAGAAAGCTAATGTATTGATAGGGCAAGGAGACGTA
GTGTTGGTAATGAAACGGAAACGGGACTCTAGCATACTTACTGACAGCCAGACAGCGACC
AAAAGAATT-----------------------------------------

#A/goose/Hong_Kong/W222/97(H6N7)
------------------------------------------------------------
------------------------------------------------------------
------------------------------------------------------------
------------------------------------------------------------
------------------------------------------------------------
------------------------------------------------------------
------------------------------------------------------------
------------------------------------------------------------
------------------------------------------------------------
------------------------------------------------------------
------------------------------------------------------------
------------------------------------------------------------
------------------------------------------------------------
---------------CAGAGTCTAATCATTGCTGCTAGAAACATTGTAAGGAGAGCAACA
GTATCAGCAGACCCATTGGCTTCGCTCTTAGAGATGTGCCACAGTACACAAATTGGTGGA
ATAAGAATGGTAGACATTCTTAGGCAAAATCCAACAGAAGAGCAAGCTGTAGATATATGC
AAGGCAGCAATGGGTCTAAGAATCAGTTCATCCTTCAGTTTTGGAGGTTTCACTTTCAAA
AGAACAAGTGGGTCTTCTATCAAAAGAGAGGAAGAAGTGCTTACAGGCAACCTCCAAACA
TTGAAAATAAGGGTGCATGAAGGATATGAGGAATTCACAATGGTTGGGCGAAGAGCAACA
GCAATTCTAAGGAAAGCAACCAGAAGGCTGATTCAACTGATAGTAAGTGGGAGAGATGAA
CAATCAATCGCTGAAGCAATCATTGTAGCAATGGTGTTCTCACAGGAGGACTGTATGATA
AAGGCAGTCCGAGGTGATTTGAACTTCGTAAACAGAGCGAACCAACGGCTGAATCCTATG
CACCAACTCCTGAGGCACTTCCAAAAAGACGCCAAAGTGTTGTTCCAGAATTGGGGAACT
[truncated: 781,319 more chars]
