# Supplementary material for: Panorama phylogenetic diversity and distribution of type A influenza viruses based on their six internal gene sequences
Source: Virol J. 2009 Sep 8;6:137. doi: 10.1186/1743-422X-6-137 (PMC2746212; doi:10.1186/1743-422X-6-137)
Supplement: Additional file 2 — The designations and alignment of the representative sequences of PB1 gene. The data could be read out with NotePad and the Mega software, and gaps are showed with hyphens. [file 1743-422X-6-137-S2.txt]

#mega
!Title PB1;
!Format DataType=DNA indel=- CodeTable=Standard;

!Domain=Data property=Coding CodonStart=1;
#A/chicken/Germany/n/1949(H10N7)
-AGCGAAAGCAGGCAAACCATTTGAATGGATGTCAATCCGACTTTACTTTTCTTGAAAGT
TCCAGCGCAAAATGCCATAAGTACTACATTCCCTTATACTGGAGATCCTCCATACAGCCA
TGGAACAGGAACAGGATACACCATGGACACAGTCAACAGAACACATCAATACTCGGAAAA
GGGGAAGTGGACAACAAACACAGAAACTGGAGCGCCCCAACTCAATCCAATTGATGGACC
ACTGCCTGAGGACAATGAACCAAGTGGATATGCACAAACGGACTGCGTCCTGGAAGCAAT
GGCTTTCCTTGAAGAATCCCACCCCGGAATCTTTGAAAATTCGTGTCTTGAAACGATGGA
AGTTGTTCAACAAACAAGAGTGGACAAACTGACCCAAGGTCGTCAGACCTATGATTGGAC
ACTAAACAGAAATCAACCGGCTGCAACTGCATTAGCCAACACTATAGAGGTCTTCAGATC
GAATGATCTAACAGCTAATGAATCGGGAAGGTTAATAGATTTCCTCAAGGATGTGATGGA
ATCAATGGACAAAGAGGAAATGGAAATAACAACACACTTCCAAAGAAAAAGGAGAGTAAG
GGACAACATGACTAAGAAAATGATCACGCAAAGAACAATAGGAAAGAAAAAGCAGAGGTT
GAACAAAAGAAGCTATCTAATAAGAGCACTGACATTAAACACAATGACAAAAGATGCAGA
AAGAGGTAAATTAAAGAGGAGAGCAATTGCAACACCCGGGATGCAGATAAGAGGGTTCGT
GTACTTTGTCGAAACGCTGGCAAGGAGCATTTGTGAAAAGCTTGAACAGTCTGGACTCCC
AGTTGGAGGAAATGAAAAGAAAGCTAAACTGGCAAATGTTGTGAGAAAGATGATGACTAA
CTCACAGGACACAGAGCTCTCTTTCACAATTACTGGAGACAATACCAAATGGAATGAAAA
TCAAAATCCTCGAATGTTCCTGGCGATGATAACATACATCACAAGAAATCAACCTGAATG
GTTTAGAAACGTCTTGAGCATCGCACCTATAATGTTCTCGAACAAAATGGCAAGGCTAGG
GAAAGGGTACATGTTCGAAAGTAAGAGCATGAAGCTCCGAACACAAATACCAGCAGAGAT
GCTAGCAAGTATTGACCTGAAATACTTCAATGAGTCAACAAGAAAGAAAATAGAGAAAAT
AAGGCCTCTCCTAATAGATGGCACCGCCTCATTGAGCCCTGGAATGATGATGGGCATGTT
CAACATGTTGAGTACAGTCTTGGGAGTCTCAATTTTGAATCTCGGGCAAAAGAGATACAC
TAAAACCACATACTGGTGGGATGGACTCCAGTCCTCTGATGACTTTGCTCTCATAGTGAA
TGCACCAAATCATGAGGGAATACAAGCAGGAGTGGATAGATTCTACAGAACCTGCAAGCT
AGTTGGAATCAACATGAGCAAAAAGAAGTCCTACATAAATAGGACAGGAACATTTGAATT
CACGAGCTTTTTCTATCGCTATGGATTTGTAGCCAATTTCAGCATGGAGCTGCCCAGCTT
TGGAGTGTCTGGGATTAATGAATCGGCTGATATGAGCATTGGAGTAACAGTGATAAAGAA
CAACATGATAAACAATGACCTTGGACCAGCAACAGCCCAGATGGCTCTTCAACTATTCAT
CAAGGACTACAGATATACATATCGGTGCCACAGGGGAGACACGCAAATTCAGACGAGGAG
ATCATTCGAGCTAAAAAGGCTGTGGGAGCAAACCCGCTCAAAGGCAGGACTGTTGGTTTC
TGATGGAGGACCAAACCTATACAATATCCGGAATCTCCACATTCCAGAGGTCTGCTTGAA
GTGGGAGTTAATGGATGAAGAATATCAGGGAAGGCTTTGTAATCCCCTGAACCCATTTAT
AAGTCATAAGGAGATTGAGTCTGTAAACAATGCTGTGGTAATGCCAGCCCATGGTCCAGC
CAAGAGCATGGAATATGATGCTTTTGCAACTACACACTCCTGGATCCCCAAGAGGAACCG
TTCCATCCTCAATACAAGCCAAAGGGGAATTCTTGAGGATGAGCAGATGTATCAGAAGTG
TTGCAATCTATTCGAGAAATTTTTCCCTAGCAGTTCATACAGGAGACCGGTTGGAATTTC
CAGCATGGTAGAGGCCATGGTGTCTAGGGCCCGGATTGATGCACGAATTGACTTCGAGTC
TGGACGGATTAAGAAAGAGGAGTTTGCTGAGATCATGAAGATCTGTTCCACCATTGAAGA
GCTCAGACGGCAAAAGTAGTGAATTTAGCTTGTCCTTCATGAAAAAATGCCTTGTTTCTA
CTAA---------------
-------------
#A/mallard/MN/19/1979(H10N7)
-AGCGAAAGCAGGCAAACCATTTGAATGGATGTCAATCCGACTTTACTTTTCTTGAAAGT
TCCAGCGCAAAATGCCATAAGCACCACATTCCCATATACTGGAGATCCTCCATACAGCCA
TGGAACGGGAACAGGATACACCATGGACACAGTCAACAGAACACATCAATATTCAGAAAA
GGGGAAATGGACAACAAACACAGAAACTGGAGCACCCCAACTTAACCCAATTGATGGACC
ATTACCTGAGGATAATGAGCCAAGTGGATATGCACAAACAGACTGTGTCCTGGAAGCAAT
GGCTTTTCTTGAAGAATCCCACCCCGGAATCTTTGAAAACTCGTGTCTTGAAACGATGGA
AGTTGTTCAACAAACAAGAGTGGACAAGCTGACACAAGGTCGCCAGACCTATGATTGGAC
ATTAAACAGGAATCAGCCGGCTGCAACTGCATTAGCTAATACTATAGAGGTCTTCAGATC
GAACGGTTTAACGGCTAATGAATCAGGAAGGCTAATAGATTTCCTCAAGGATGTGATGGA
ATCAATGGATAAAGGGGAAATGGAAATAACAACGCACTTCCAAAGAAAAAGAAGGGTAAG
GGACAACATGACCAAGAAAATGGTCACACAAAGAACAATAGGAAAGAAGAAACAGAGACT
AAACAAGAGAAGCTATCTAATAAGAGCATTGACACTGAACACAATGACAAAAGACGCTGA
AAGAGGCAAACTAAAGAGAAGAGCAATTGCAACACCCGGGATGCAAATCAGAGGATTTGT
GTATTTTGTTGAAACATTAGCAAGGAGCATTTGTGAGAAGCTTGAACAATCTGGACTTCC
AGTTGGAGGCAATGAAAAGAAGGCTAAATTGGCAAATGTTGTGAGAAAAATGATGACTAA
TTCACAAGACACAGAGCTCTCTTTCACAATCACTGGAGACAACACCAAATGGAATGAAAA
TCAGAACCCTAGGATGTTCCTGGCAATGATAACATACATAACAAGAAATCAACCTGAATG
GTTTAGGAATGTCTTGAGCATTGCACCTATAATGTTCTCGAATAAAATGGCAAGGCTAGG
GAAAGGATACATGTTCGAAAGTAAGAGCATGAAGCTTCGAACACAGATACCAGCAGAAAT
GCTAGCAAATATTGACCTGAAATATTTCAATGAGTCAACAAGAAAGAAAATAGAGAAGAT
AAGGCCTCTTCTAATAGATGGTACAGCCTCATTGAGTCCTGGAATGATGATGGGCATGTT
CAACATGTTAAGTACAGTTTTAGGAGTCTCAATCCTAAATCTAGGACAAAAGAGGTACAC
CAAAACAACATACTGGTGGGACGGACTCCAATCCTCTGATGACTTTGCTCTCATAGTGAA
TGCACCGAATCATGAGGGAATACAAGCAGGAGTGGATAGATTCTATAGGACCTGCAAGCT
AGTCGGAATCAATATGAGCAAAAAGAAGTCCTACATAAACAGGACAGGAACATTTGAATT
CACAAGCTTTTTCTATCGCTATGGATTTGTAGCCAATTTTAGCATGGAGCTGCCCAGCTT
TGGAGTGTCTGGGATTAATGAATCGGCTGACATGAGCATTGGAGTAACAGTGATAAAGAA
CAACATGATAAACAATGACCTTGGACCAGCAACGGCTCAAATGGCTCTTCAGCTGTTCAT
CAAGGATTACAGATACACGTATCGGTGTCACAGAGGGGACACACAGATTCAGACGAAGAG
GTCATTCGAGCTGAAGAAGTTGTGGGAACAAACCCGCTCAAAGGCAGGACTGCTGGTTTC
AGATGGAGGACCAAACTTATACAATATTCGGAATCTCCACATCCCGGAAGTCTGCCTGAA
ATGGGAGCTAATGGACGAAGACTATCAGGGAAGGCTTTGTAACCCTCTGAACCCATTTGT
CAGCCATAAGGAGATAGAGTCTGTAAACAATGCTGTGGTGATGCCAGCTCATGGCCCAGC
CAAGAGCATGGAATATGATGCTGTTGCTACTACACACTCCTGGATCCCTAAGAGAAACCG
CTCCATCCTCAACACAAGCCAAAGGGGAATCCTTGAAGATGAACAGATGTATCAAAAGTG
CTGCAATCTATTCGAGAAATTCTTCCCTAGCAGTTCATACAGGAGACCGGTTGGGATTTC
CAGCATGGTGGAGGCCATGGTGTCTAGGGCCCGAATTGATGCGCGAATTGACTTCGAGTC
TGGACGGATTAAGAAGGAGGAGTTTGCTGAGATCATGAAGATCTGTTCCACCATTGAAGA
GCTCAGACGGCAGAAATAGTGAATTTAGCTTGTCCTTCATGAAAAAATGCCTTGTTTCTA
CT-----------------
-------------
#A/quail/Italy/1117/1965(H10N8)
-AGCGAAAGCAGGCAAACCATTTGAATGGATGTCAATCCGACTTTACTTTTCTTGAAAGT
TCCAGCGCAAAATGCCATAAGCACTACATTCCCTTACACTGGAGATCCTCCATACAGCCA
TGGAACAGGAACAGGATACACCATGGACACAGTCAACAGAACACATCAATACTCAGAAAA
AGGGAAATGGACAACAAATACGGAAACTGGAGCGCCCCAACTCAACCCAATTGATGGACC
ACTACCTGAGGGCAATGAGCCAAGTGGGTATGCACAGACAGACTGCGTCCTGGAAGCCAT
GGCCTTCCTTGAAGAATCCCACCCAGGAATCTTTGAAAACTCGTGTCTTGAAACGATGGA
AGTTGTTCAACAAACAAGGGTGGACAAGATGACCCAAGGTCGTCAGACCTATGATTGGAC
ATTAAATAGAAATCAGCCAGCTGCAACGGCATTAGCCAACACTATAGAGGTCTTCAGATC
AAATGGTCTAACAGCTAATGAATCAGGAAGGCTAATAGATTTCCTCAAGGATGTGATGGA
ATCGATGGACAAAGAGGAAATGGAAATAACAACACATTTCCAAAGAAAGAGAAGGGTAAG
AGACAACATGACTAAGAAAATGGTTACACAAAGGACAATTGGGAAGAAAAAACAGAGATT
GAACAAGAAGAGCTATCTAATAAGAGCACTAACATTGAACACAATGACAAAAGATGCAGA
GAGAGGTAAATTGAAGAGGAGAGCAATTGCAACACCCGGGATGCAGATCAGAGGGTTCGT
GTATTTTGTCGAAACGCTAGCGAGAAGCATTTGTGAGAAGCTTGAACAGTCTGGACTCCC
AGTGGGAGGAAATGAAAAGAAGGCCAAACTGGCAAATGTTGTGAGAAAGATGATGACTAA
CTCACAAGACACAGAGCTCTCCTTCACAATCACTGGAGACAACACCAAATGGAATGAAAA
TCAAAATCCTCGGATGTTTCTGGCAATGATAACATACATCACAAGAAATCAACCTGAATG
GTTTAGAAACGTCTTGAGCATTGCACCTATAATGTTCTCGAACAAAATGGCAAGGCTAGG
AAAAGGATACATGTTTGAAAGTAAGAGCATGAAGCTCCGAACACAGATACCAGCAGAAAT
GCTAGCAAGTATTGACCTGAAATATTTCAATGAGTCAACCAAAAAGAAAATCGAGAAAAT
AAGGCCTCTCTTAATAGATGGCACAGCCTCATTGAGTCCCGGGATGATGATGGGCATGTT
CAACATGCTGAGTACAGTCTTAGGGGTCTCAATCCTGAATCTTGGGCAAAAGAGATACAC
AAAAACCACATATTGGTGGGATGGACTCCAATCCTCTGATGATTTTGCTCTCATAGTGAA
TGCACCAAATCATGAGGGAATACAAGCAGGAGTGGATAGATTCTACAGAACTTGCAAGTT
AGTTGGGATCAATATGAGCAAAAAGAAGTCCTACATAAATCGAACAGGAACATTTGAATT
CACGAGTTTTTTCTATCGCTATGGATTTGTAGCCAATTTCAGTATGGAACTGCCCAGCTT
TGGAGTGTCTGGGATTAATGAATCAGCCGACATGAGCATTGGAGTAACAGTGATAAAGAA
CAACATGATAAATAATGACCTTGGGCCAGCAACAGCCCAAATGGCTCTCCAACTATTCAT
CAAGGACTACAGGTATACTTATCGATGCCACAGAGGAGACACACAAATTCAGACAAGGAG
GTCATTCGAGCTAAAGAAGCTGTGGGAGCAAACCCGCTCAAAGGCAGGACTGTTGGTTTC
AGACGGAGGGCCAAACCTATATAATATCCGGAATCTCCACATTCCGGAGGTCTGTTTGAA
ATGGGAGCTTATGGATGAAGACTATCAGGGAAGGCTTTGTAATCCCCTGAACCCATTTGT
CAGTCATAAGGAGATTGAGTCTGTAAACAACGCTGTGGTAATGCCAGCCCATGGGCCAGC
CAAGAGCATGGAATATGATGCTGTTGCTACCACCCACTCCTGGATCCCTAAGAGGAATCG
CTCCATTCTCAACACAAGCCAAAGGGGAATTCTTGAGGATGAACAAATGTATCAGAAGTG
CTGCAATCTATTCGAGAAATTTTTCCCTAGCAGTTCATACAGGAGGCCTGTTGGAATTTC
CAGCATGGTGGAGGCCATGGTATCTAGGGCCCGGATTGATGCACGAATTGATTTCGAGTC
TGGACGGATTAAGAAAGAGGAGTTTGCTGAGATCATGAAGATCTGTTCCACCATTGAAGA
GCTCAGACGGCAAAAATAGTGAATTTAGCTTGTCCTTCATGAAAAAATGCCTTGTTTCTA
CT-----------------
-------------
#A/duck/England/1956(H11N6)
-AGCGAAAGCAGGCAAACCATTTGAATGGATGTCAATCCGACTTTACTTTTCTTGAAAGT
TCCAGCGCAAAATGCCATAAGCACTACATTCCCTTACACTGGAGATCCTCCATACAGCCA
TGGAACAGGAACAGGATACACCATGGACACAGTCAACAGGACACATCAATATTCAGAAAA
AGGGAAATGGACAACAAACACGGAAACCGGAGCGCCCCAACTCAACCCAATTGATGGACC
ACTACCTGAGGACAATGAGCCAAGTGGATATGCACAGACAGACTGCGTCCTGGAAGCCAT
GGCCTTCCTTGAAGAATCCCACCCAGGAATCTTTGAAAACTCGTGTCTTGAAACGATGGA
AATTGTTCAACAAACAAGGGTGGACAAGCTGACCCAAGGTCGTCAGACCTATGATTGGAC
ATTAAATAGAAATCAGCCGGCTGCAACGGCATTAGCCAACACTATAGAGGTCTTCAGATC
GAATGGTCTAACAGCTAATGAATCAGGAAGGCTAATAGATTCCCTCAAAGATGTGATGGA
ATCAATGGACAAAGAGGAAATGGAAATAACAACACATTTCCAAAGAAAGAGAAGAGTAAG
AGACAATATGACCAAGAAAATGGTCACACAAAGAACAATTGGGAAGAAAAAACAGAGATT
GAACAAGAGGAGCTATCTAATAAGAGCACTAACATTGAACACAATGACAAAAGATGCAGA
GAGAGGTAAATTGAAGAGGAGAGCAATTGCAACACCCGGGATGCAGATCAGAGGGTTCGT
GTATTTTGTCGAAACGCTAGCGAGAAGCATTTGTGAGAAGCTTGAACAGTCTGGACTCCC
AGTGGGAGGAAATGAAAAGAAGGCTAAACTGGCAAATGTTGTGAGAAAGATGATGACTAA
CTCACAAGACACAGAGCTCTCTTTCACAATTACTGGGGACAACACCAAATGGAATGAAAA
TCAAAATCCTCGGATGTTTCTGGCGATGATAACATACATCACAAGAAATCAACCTGAATG
GTTTAGAAACGTCTTGAGCATTGCACCTATAATGTTCTCGAACAAAATGGCAAGGCTAGG
AAAAGGATACATGTTTGAAAGTAAGAGCATGAAGCTCCGAACACAGATACCAGCAGAAAT
GCTAGCAAGTATTGACCTGAAATACTTCAATGAGTCAACAAGAAAGAAAATCGAGAGAAT
AAGGCCTCTCCTAATAGATGGCACAGCCTCATTGAGTCCCGGAATGATGATGGGCATGTT
CAACATGCTGAGTACAGTCTTGGGGGTCTCAATCCTGAATCTTGGGCAAAAGAGATACAC
AAAAACCACATATTGGTGGGATGGACTCCAATCCTCTGATGACTTTGCCCTCATAGTGAA
TGCACCAAATCATGAGGGAATACAAGCAGGAGTGGATAGATTCTACAGAACTTGCAAGCT
AGTTGGGATCAATATGAGCAAAAAGAAGTCCTACATAAATAGGACAGGAACATTTGAATT
CACGAGCTTTTTCTATCGCTATGGATTTGTAGCCAATTTCAGTATGGAGCTGCCCAGCTT
TGGAGTGTCTGGGATTAATGAATCAGCTGACATGAGCATTGGAGTAACAGTGATAAAGAA
CAACATGATAAATAATGACCTTGGGCCAGCAACAGCCCAAATGGCTCTCCAACTATTCAT
CAAGGACTACAGATATACGTATCGATGCCACAGAGGAGACACACAAATTCAGACGAGGAG
GTCATTCGAGCTAAAGAAGCTGTGGGAGCAAACCCGCTCAAAGGCAGGACTGTTGGTTTC
AGACGGAGGGCCAAACCTATACAATATCCGGAATCTCCACATTCCGGAGGTCTGTTTGAA
ATGGGAGCTAATGGATGAAGACTATCAGGGAAGGCTTTGTAATCCCCTGAACCCATTTGT
CAGTCATAAGGAGATTGAGTCTGTAAACAATGCTGTGGTAATGCCAGCCCATGGGCCAGC
CAAGAGCATGGAATATGATGCTGTTGCAACTACACACTCCTGGATTCCTAAGAGGAACCG
TTCCATTCTCAACACAAGCCAAAGGGGAATTCTTGAGGATGAACAAATGTATCAGAAGTG
CTGTAATCTATTTGAGAAATTCTTCCCTAGCAGTTCATACAGGAGACCGGTTGGAATTTC
CAGCATGGTGGAGGCCATGGTATCTAGGGCCCGGATTGATGCACGAATTGACTTCGAGTC
TGGACGGATTAAGAAAGAGGAGTTTGCTGAGATCATGAAGATCTGTTCCACCATTGAAGA
GCTCAGACGGCAAAAATAGTGAATTTAGCTTGTCCTTCATGAAAAAATGCCTTGTTTCTA
CT-----------------
-------------
#A/duck/Memphis/546/1974(H11N9)
-AGCGAAAGCAGGCAAACCATTTGAATGGATGTCAATCCGACTTTACTCTTCTTGAAAGT
GCCAGCGCAAAATGCTATAAGCACAACATTCCCTTACACTGGAGATCCTCCTTATAGCCA
TGGAACAGGAACAGGATACACCATGGATACAGTCAATAGAACACATCAATATTCAGAAAA
GGGGAAATGGACAACAAACACTGAAACTGGAGCACCACAACTCAATCCGATTGATGGACC
ACTGCCCGAAGACAATGAACCGAGCGGTTATGCTCAAACAGACTGTGTGTTGGAAGCAAT
GGCTTTCCTTGAGGAGTCCCACCCCGGTATCTTTGAAAACTCGTGTCTCGAGACGATGGA
AGTCGTTCAGCAAACACGGGTGGACAAACTGACACAAGGCCGACAGACCTATGACTGGAC
TCTGAATAGGAACCAGCCCGCTGCAACAGCATTAGCCAACACAATAGAAGTGTTCAGATC
AAATGGCCTCACGGCCAATGAATCTGGAAGGCTTATAGATTTCCTCAAGGACGTCATGGA
ATCGATGGACAAGGAAGAAATGGAGATCACAACCCATTTTCAAAGGAAGAAAAGAGTGAG
GGACAACATGACTAAGAAAATGGTGACGCAGAGAACAATAGGTAAGAAAAAGCAGAGATT
GAACAAAAGGAGCTATCTAATAAGGGCACTGACCCTGAACACGATGACTAAAGATGCAGA
AAGAGGGAAGCTGAAACGAAGAGCAATTGCAACCCCTGGAATGCAAATACGAGGATTTGT
GTACTTTGTTGAGACATTGGCGAGGAGTATATGTGAGAAACTTGAGCAATCAGGACTGCC
AGTTGGGGGTAATGAAAAGAAAGCCAAACTGGCGAACGTTGTGAGAAAGATGATGACCAA
TTCTCAAGACACAGAGCTTTCTTTCACCATAACTGGAGATAACACCAAATGGAATGAAAA
TCAAAATCCTCGAATGTTCCTAGCCATGATCACATACATAACCAGAAATCAGCCCGAATG
GTTCAGAAATGTTTTGAGTATTGCTCCAATAATGTTCTCAAATAAGATGGCGAGACTGGG
AAAGGGCTACATGTTTGAGAGCAAAAGTATGAAACTCAGAACTCAAATACCTGCAGAAAT
GCTAGCAAGCATTGACTTGAAATATTTCAATGATTCAACAAAAAAGAAGATTGAAAAGAT
TCGACCACTCTTAATAGATGGAACCGCGTCATTGAGCCCTGGAATGATGATGGGCATGTT
CAATATGCTGAGCACTGTCTTGGGCGTCTCCATCTTGAATCTAGGACAAAAGAGATACAC
CAAGACCACTTATTGGTGGGATGGCCTTCAATCCTCGGATGATTTTGCTCTAATTGTGAA
TGCACCCAATCATGAGGGGATTCAAGCTGGAGTTGACAGGTTTTATCGAACCTGCAAACT
AGTTGGAATCAATATGAGCAAGAAGAAGTCCTATATAAACAGGACAGGAACATTTGAATT
CACAAGTTTTTTCTATCGCTATGGGTTTGTTGCCAATTTCAGCATGGAGCTTCCCAGCTT
TGGAGTGTCTGGTATTAACGAGTCCGCTGACATGAGTATTGGAGTCACTGTTATTAAAAA
CAACATGATAAACAATGACCTTGGTCCAGCAACAGCACAAATGGCCCTTCAGTTGTTCAT
TAAAGATTATAGGTACACATACCGATGTCATAGGGGTGACACCCAAATACAAACCCGAAG
GTCATTTGAAATAAAGAAACTGTGGGAACAGACCCGTTCAAAAGCTGGATTGCTGGTTTC
TGACGGAGGCCCTAACCTGTACAACATTAGAAACCTCCACATCCCTGAAGTCTGCCTGAA
GTGGGAATTAATGGACGAGGATTATCAGGGGCGTTTGTGCAACCCACTAAACCCATTTGT
CAGCCATAAGGAAATTGAATCAGTGAATAATGCAGTGGTGATGCCAGCACATGGTCCAGC
CAAAAGCATGGAGTATGATGCTGTTGCAACAACACACTCCTGGATCCCCAAAAGAAATCG
ATCCATCCTGAACACAAGTCAGAGAGGAATACTTGAAGACGAGCAAATGTACCAAAAGTG
CTGCAATCTGTTTGAAAAGTTCTTCCCTAGCAGCTCGTACAGAAGGCCAGTTGGGATTTC
TAGCATGGTGGAGGCCATGGTTTCTAGGGCCCGTATTGACGCACGGATTGATTTCGAATC
TGGAAGGATAAAGAAAGAGGAGTTCGCTGAGATCATGAAGATCTGTTCCACCATTGAAGA
GCTCAGACGGCAGAAATAGTGAATTTAGCTTGTCCTTCATGAAAAAATGCCTTGTTTCTA
CT-----------------
-------------
#A/r-stone/DE/637/1988(H11N9)
-AGCGAAAGCAGGCAAACCATTTGAATGGATGTCAATCCGACTTTACTTTTCTTGAAAGT
TCCAGCGCAAAATGCCATAAGCACCACATTCCCATACACTGGAGATCCTCCATACAGCCA
TGGAACGGGAACAGGATACACCATGGACACAGTCAACAGAACACATCAATATTCAGAAAA
GGGGAAATGGACAACGAACACAGAAACTGGAGCACCCCAACTTAACCCAATTGATGGACC
ATTACCTGAGGATAATGAGCCAAGTGGGTATGCACAAACAGACTGTGTCCTGGAAGCAAT
GGCTTTCCTTGAAGAGTCCCACCCGGGGATCTTTGAAAACTCGTGTCTTGAAACGATGGA
AGTCGTTCAACAAACGAGAGTGGACAAGCTGACCCAAGGTCGCCAGACCTATGATTGGAC
ATTAAACAGGAATCAGCCAGCTGCAACTGCATTAGCTAATACTATAGAGGTCTTCAGATC
GAACGGTTTGGCGGCTAATGAATCAGGAAGGCTAATAGATTTCCTCAAGGATGTGATGGA
ATCAATGGATAAAGAGGAAATAGAAATAACAACGCACTTCCAAAGAAAAAGAAGAGTAAG
GGACAACATGACCAAGAAAATGGTCACACAAAGAACAATAGGGAAGAAGAAACAGAGACT
GAATAAGAGAAGCTATCTAATCAGAGCATTGACACTGAACACAATGACAAAAGACGCTGA
AAGAGGCAAATTAAAGAGAAGAGCAATTGCAACACCCGGGATGCAAATCAGAGGATTTGT
GCATTTTGTTGAAACGTTAGCAAGGAGCATTTGTGAGAAGCTTGAACAATCCGGGCTTCC
AGTCGGGGGCAATGAAAAGAAGGCTAAACTGGCAAATGTTGTGAGAAAAATGATGACTAA
TTCACAAGACACAGAGCTTTCTTTTACAATCACTGGAGACAACACCAAATGGAATGAAAA
TCAGAACCCTAGGATGTTCCTGGCAATGATAACATACATAACAAGAAATCAACCCGAATG
GTTTAGGAATGTATTGAGCATTGCGCCCATAATGTTTTCGAACAAAATGGCAAGGCTAGG
AAAAGGATACATGTTTGAAAGTAAGAGCATGAAGCTTCGAACACAGATACCAGCAGAAAT
GCTAGCAAATATTGACCTGAAATATTTCAATGAGTCAACAAGAAAGAAAATAGAGAAAAT
AAGGCCTCTTCTAATAGACGGTACAGCTTCATTGAGTCCCGGAATGATGATGGGCATGTT
CAACATGCTAAGTACAGTTTTAGGAGTTTCAGTCCTAAACCTAGGACAAAAGAGATACAC
AAAAACAACATACTGGTGGGACGGACTCCAGTCCTCTGATGACTTTGCTCTCATAGTGAA
TGCACCAAATCATGAGGGAATACAAGCAGGAGTGGATAGATTCTATAGGACCTGCAAGCT
GGTCGGAATCAATATGAGCAAGAAGAAGTCCTATATAAACAGGACAGGAACATTTGAATT
CACAAGCTTTTTCTATCGCTATGGATTTGTAGCCAATTTTAGCATGGAGCTGCCCAGTTT
TGGAGTGTCTGGGATCAATGAATCGGCTGACATGAGCATTGGAGTAACAGTGATAAAGAA
CAACATGATAAACAATGACCTTGGACCCGCAACGGCTCAGATGGCTCTTCAGCTTTTCAT
CAAGGATTACAGATACACGTATCGGTGTCACAGAGGGGACACACAAATTCAAACGAGGAG
GTCATTCGAGCTGAAGAAGTTGTGGGAACAAACCCGTTCAAAGGCAGGACTGTTGGTTTC
AGATGGAGGACCAAACTTATACAATATTCGGAATCTCCACATCCCGGAAGTCTGCTTGAA
ATGGGAGCTAATGGACGAAGACTATCAGGGAAGGCTTTGTAACCCCCTGAACCCATTTGT
CAGCCATAAGGAGATAGAATCTGTAAACAATGCTGTGGTGATGCCAGCTCATGGCCCAGC
CAAGAGCATGGAATATGATGCTGTTGCCACTACACACTCCTGGGTCCCTAAGAGGAACCG
CTCCATCCTCAACACAAGTCAAAGGGGAATCCTTGAAGATGAGCAGATGTATCAAAAGTG
CTGCAATCTGTTCGAGAAATTCTTCCCTAGCAGCTCATACAGGAGACCGGTTGGGATTTC
CAGCATGGTGGAGGCCATGGTGTCTAGGGCCCGAATTGATGCGCGAATTGACTTCGAGTC
CGGACGGATTAAGAAGGAGGAGTTTGCTGAGATCATGAAGATCTGTTCCACCATTGAAGA
GCTCAGACGGCAGAAATAGTGAATTTAGCTTGTCCTTCATGAAAAAATGCCTTGTTTCTA
CT-----------------
-------------
#A/b-teal/Ohio/101/1993(H11N9)
-----------------------GAATGGATGTCAATCCGACTTTACTTTTCTTGAAAGT
TCCAGCGCAAAATGCCATAAGCACCACATTCCCATATACTGGAGATCCTCCATACAGCCA
TGGAACGGGAACAGGATACACCATGGACACAGTCAACAGGACACATCAATATTCAGAAAA
GGGGAAATGGACAACAAACACAGAGACTGGAGCACCCCAACTTAACCCGATTGATGGACC
ACTGCCTGAGGACAATGAGCCAAGTGGATATGCACAAACAGACTGTGTCCTTGAAGCAAT
GGCTTTCCTTGAAGAGTCCCACCCAGGAATCTTTGAAAACTCGTGTCTTGAAACGATGGA
AGTCGTCCAACAAACAAGAGTGGACAAACTGACCCAAGGCCGTCAGACCTATGATTGGAC
ACTAAACAGGAATCAGCCGGCTGCAACTGCACTAGCTAATACTATAGAGGTCTTCAGATC
GAACGGTCTGACAGCTAATGAATCAGGAAGGCTAATAGATTTTCTCAAGGATGTGATGGA
ATCAATGGATAAAGAGGAAATGGAAATAACAACGCATTTCCAAAGGAAAAGAAGAGTGAG
AGACAACATGACCAAGAAAATGGTCACACAAAGAACAATAGGAAAGAAGAAGCAGAGGCT
AAACAAAAGAAGCTATCTAATAAGAGCATTGACACTGAACACAATGACAAAAGACGCTGA
AAGAGGCAAATTAAAGAGAAGAGCAATTGCAACACCCGGAATGCAAATCAGAGGATTTGT
ATACTTTGTTGAAACATTAGCGAGGAGCATTTGTGAGAAGCTTGAACAATCTGGACTCCC
AGTTGGAGGCAATGAAAAGAAGGCTAAACTGGCAAATGTTGTGAGAAAAATGATGACTAA
TTCACAAGACACAGAACTCTCTTTCACAATCACTGGAGACAACACCAAATGGAATGAAAA
TCAGAACCCTAGGATGTTTCTGGCAATGATAACATATATAACAAGAAACCAACCTGAATG
GTTTAGGAATGTCTTGAGCATTGCACCTATAATGTTCTCGAATAAAATGGCAAGACTAGG
GAAAGGATACATGTTCGAAAGTAAGAGCATGAAGCTTCGAACACAAATACCGGCAGAAAT
GCTAGCAAGTATTGATCTGAGATATTTCAATGAGTCAACAAGAAAGAAAATAGAGAAGAT
AAGGCCTCTTCTAATAGATGGTACAGCCTCATTGAGCCCTGGAATGATGATGGGCATGTT
CAACATGCTAAGTACAGTTTTGGGAGTTTCGATTCTAAATCTAGGGCAAAAGAGGTACAC
CAAAACAACATACTGGTGGGACGGACTCCAATCCTCCGATGACTTTGCTCTCATAGTGAA
TGCTCCGAATCATGAGGGAATACAAGCAGGAGTAGACAGATTCTATAGAACCTGCAAGCT
GGTCGGAATCAACATGAGCAAAAAGAAGTCCTACATAAACAGGACAGGGACATTTGAATT
CACAAGCTTTTTCTATCGCTATGGATTTGTAGCCAACTTTAGCATGGAGCTGCCCAGCTT
TGGAGTGTCTGGGATTAATGAATCTGCCGACATGAGCATTGGAGTAACAGTGATAAAGAA
CAACATGATAAACAATGATCTTGGACCAGCAACAGCTCAAATGGCTCTTCAGCTGTTCAT
CAAGGATTACAGATACACGTATCGGTGTCACAGAGGGGACACACAAATTCAGACAAGGAG
GTCATTCGAGCTGAAGAAGTTGTGGGACCAAACCCGCTCAAAAGCAGGACTGCTGGTCTC
AGATGGAGGACCAAACTTATACAATATCCGGAATCTCCACATTCCGGAAGTCTGCCTAAA
ATGGGAGCTAATGGACGAAGACTATCAGGGAAGGCTTTGTAACCCCCTGAATCCATTTGT
CAGCCACAAAGAGATAGAGTCTGTAAACAATGCTGTGGTGATGCCAGCTCATGGCCCAGC
CAAGAGCATGGAATATGATGCTGTTGCTACCACGCACTCCTGGATCCCTAAGAGGAACCG
CTCCATCCTCAACACAAGCCAAAGGGGAATCCTTGAAGATGAACAGATGTATCAAAAGTG
CTGCAATCTATTCGAAAAATTCTTCCCTAGCAGCTCATACAGGAGACCGGTTGGGATTTC
CAGCATGGTGGAGGCCATGGTTTCTAGGGCCCGAATTGATGCGCGAATTGACTTCGAATC
TGGACGGATTAAGAAGGAGGAGTTTGCTGAGATCATGAAGATCTGTTCCACCATTGAAGA
GCTCAGACGGCAGAAATAGTGAATTTAGCTGTCCTTCATGAAA-----------------
-------------------
-------------
#A/laughinggull/DE/94/2000(H12N4)
-AGCGAAAGCAGGCAAACCATTTGAATGGATGTCAATCCGACTTTACTTTTCTTGAAAGT
TCCAGCGCAAAATGCCATAAGCACCACATTCCCATATACTGGAGATCCTCCATACAGCCA
TGGAACGGGAACAGGATACACCATGGACACAGTCAACAGAACACATCAATATTCAGAAAA
GGGGAAATGGACAACAAACACAGAAACTGGAGCACCACAACTTAACCCAATTGATGGGCC
ATTGCCTGAGGATAACGAGCCAAGTGGATATGCACAAACAGATTGTGTCCTGGAAGCAAT
GGCTTTCCTTGAAGAGTCCCACCCAGGAATCTTTGAAAACTCGTGTCTCGAAACGATGGA
AGTTGTTCAGCAGACAAGAGTGGACAAGCTGACCCAAGGTCGCCAGACCTATGATTGGAC
ACTAAACAGGAATCAGCCGGCTGCAACTGCATTAGCTAATACTATAGAGGTCTTCAGATC
AAACGGTTTGACGGCCAATGAATCAGGAAGGCTAATAGATTTCCTCAAGGATGTGATGGA
ATCAATGGATAAAGAGGAGATGGAAATAACAACGCACTTCCAGAGAAAAAGAAGAGTAAG
GGACAACATGACCAAGAAAATGATCACACAAAGAACAATAGGAAAGAAGAAGCAGAGATT
AAACAAGAGAAGCTATCTAATAAGAGCATTGACACTGAACACAATGACAAAAGACGCTGA
AAGAGGCAAGTTAAAGAGAAGAGCAATTGCAACACCCGGGATGCAAATCAGAGGATTTGT
GTATTTTGTTGAAACATTAGCGAGGAGCATTTGTGAGAAGCTTGAGCAGTCTGGACTCCC
AGTCGGAGGCAATGAGAAGAAGGCTAAATTGGCAAACGTCGTGAGGAAAATGATGACTAA
CTCACAAGACACAGAGCTCTCTTTCACAATCACTGGAGACAACACCAAATGGAATGAAAA
TCAGAACCCTAGAATGTTTCTGGCTATGATAACATACATAACAAGAAATCAACCTGAATG
GTTTAGGAACGTTTTGAGCATTGCACCTATAATGTTCTCGAATAAAATGGCAAGACTAGG
GAAAGGATACATGTTCGAAAGCAAGAGTATGAAGCTTCGAACACAAATACCAGCAGAAAT
GCTAGCAAATATTGACTTGAAATATTTCAATGAGTCAACAAAAAAGAAAATAGAGAAGAT
AAGACCTCTTCTAATAGATGGCACAGCCTCATTGAGTCCTGGAATGATGATGGGCATGTT
CAACATGCTAAGTACAGTTTTAGGAGTTTCAATCCTAAATCTGGGACAAAAGAGATACAC
CAGAACAACGTATTGGTGGGACGGGCTCCAATCTTCTGATGACTTTGCTCTCATAGTGAA
TGCACCGAATCATGAGGGAATACAAGCAGGAGTAGATAGATTCTACAGGACTTGCAAGCT
AGTCGGAATCAATATGAGCAAAAAGAAGTCATACATAAACAGGACAGGAACATTTGAATT
CACAAGCTTTTTCTATCGTTATGGATTCGTAGCCAATTTTAGCATGGAACTGCCCAGTTT
TGGAGTGTCTGGGATCAATGAATCAGCTGACATGAGCATTGGGGTAACAGTGATAAAGAA
CAACATGATAAACAATGACCTTGGACCAGCAACGGCCCAAATGGCTCTTCAGCTGTTCAT
CAAGGATTACAGATATACGTATCGGTGTCACAGAGGGGACACACAAATCCAGACGAGGAG
GTCATTCGAGCTGAAGAAATTGTGGGAACAAACCCGCTCAAAGGCTGGACTGCTGGTTTC
AGACGGGGGACCAAACTTGTACAATATCCGGAATCTCCACATCCCTGAAGTCTGCCTGAA
ATGGGAGTTGATGGATGAAGACTATCAGGGAAGGCTTTGTAACCCTCTGAACCCATTTGT
CAGCCATAAGGAGATAGAGTCTGTGAACAATGCTGTGGTGATACCAGCTCATGGCCCAGC
CAAGAGCATGGAATATGATGCTGTTGCTACTACGCACTCCTGGATCCCCAAGAGGAACCG
CTCCATCCTTAACACGAGTCAAAGGGGAATCCTTGAAGATGAACAGATGTATCAAAAGTG
CTGCAATCTATTCGAGAAGTTCTTCCCTAGCAGTTCATACAGAAGACCGGTTGGAATTTC
TAGCATGGTGGAGGCCATGGTGTCTAGGGCCCGAATTGATGCGCGAATTGACTTCGAATC
TGGAAGGATTAAGAGAGAGGAGTTTGCTGAGATCATGAAGATCTGTTCCACCATTGAAGA
GCTCAGACGGCAGAAATAGTGAATTTAGCTTGTCCTTCATGAAAAAATGCCTTGTTTCTA
CT-----------------
-------------
#A/mallardduck/ALB/60/1976(H12N5)
-AGCGAAAGCAGGCAAACCATTTGAATGGATGTCAATCCGACTTTACTTTTCTTGAAAGT
TCCAGCGCAAAATGCCATAAGTACCACATTCCCTTATACTGGAGATCCTCCATACAGCCA
TGGAACAGGAACAGGATACACCATGGACACAGTCAACAGAACACATCAATATTCAGAAAA
GGGGAAGTGGACAACGAACACGGAAACTGGAGCACCCCAACTCAACCCAATTGATGGACC
ACTACCTGAGGATAATGAGCCAAGTGGATATGCACAAACAGACTGTGTCCTGGAAGCAAT
GGCTTTCCTTGAAGAATCCCACCCAGGAATCTTTGAAAACTCGTGTCTTGAGACGATGGA
AGTTGTTCAACAAACAAGGGTGGACAAACTGACCCAAGGTCGCCAGACCTATGATTGGAC
ATTAAACAGGAATCAACCGGCTGCAACTGCATTAGCCAACACTATAGAGGTCTTCAGATC
GAATGGCCTAACAGCTAATGAGTCGGGAAGGCTAATAGATTTCCTCAAAGATGTGATGGA
ATCAATGGATAAAGAGGAGATGGAGATAACAACACACTTTCAAAGAAAAAGAAGAGTAAG
AGACAACATGACCAAGAAAATGGTCACACAAAGGACAATAGGAAAAAAGAAGCAGAGATT
GAACAAGAGAAGCTATCTAATAAGAGCATTAACATTGAACACAATGACCAAAGATGCAGA
AAGAGGCAAACTAAAGAGAAGAGCAATTGCAACACCCGGAATGCAAATCAGAGGGTTCGT
GTACTTTGTTGAAACACTAGCTAGGAGCATTTGTGAGAAACTTGAACAGTCTGGACTTCC
AGTTGGAGGCAATGAAAAGAAGGCCAAATTGGCAAATGTTGTGAGAAAGATGATGACCAA
TTCACAAGACACAGAGCTGTCTTTCACAATTACTGGAGACAATACTAAATGGAATGAAAA
TCAAAATCCTCGGATGTTCCTGGCAATGATTACATACATCACAAGGAATCAACCTGAATG
GTTCAGGAACGTTCTGAGCATCGCACCCATAATGTTCTCAAACAAAATGGCGAGACTAGG
AAAAGGGTATATGTTCGAAAGTAAGAGCATGAAGCTCCGAACACAAATACCAGCAGAAAT
GCTAGCAAGTATTGACCTAAAATATTTCAATGAATCAACAAGAAAGAAGATCGAGAAAAT
AAGGCCTCTTCTAATAGATGGAACAGCCTCATTGAGCCCTGGAATGATGATGGGCATGTT
CAACATGCTAAGTACGGTCTTAGGAGTCTCAATCCTGAATCTTGGGCAAAAGAGATACAC
CAAAACAACATACTGGTGGGATGGTCTCCAATCCTCCGATGATTTTGCCCTCATAGTGAA
TGCACCGAATCATGAGGGAATACAAGCAGGGGTGGATAGATTCTACAGAACCTGCAAGTT
AGTCGGGATCAATATGAGCAAAAAGAAATCCTATATAAATAGGACAGGAACATTTGAATT
CACAAGTTTTTTCTATCGCTATGGATTTGTGGCCAATTTTAGCATGGAGCTGCCCAGTTT
TGGAGTGTCTGGGATCAATGAGTCAGCTGATATGAGCATTGGAGTAACAGTGATAAAGAA
CAACATGATAAACAATGACCTTGGACCAGCAACAGCCCAAATGGCTCTCCAACTGTTCAT
CAAGGACTACAGATATACATACCGGTGCCACAGAGGAGACACCCAAATTCAGACGAGGAG
ATCATTCGAGCTAAAGAAGCTGTGGGAGCAAACCCGCTCAAAGGCAGGGCTGTTGGTCTC
AGATGGAGGACCAAACTTATACAATATCCGGAATCTTCATATTCCTGAAGTATGCTTGAA
GTGGGAGCTAATGGATGAAGACTATCAGGGAAGACTTTGTAATCCCCTGAATCCATTTGT
CAGCCATAAGGAGATTGAGTCTGTAAACAGTGCTGTGGTAATGCCAGCTCATGGTCCAGC
CAAAAGCATGGAATACGACGCTGTTGCAACTACGCACTCCTGGATTCCTAAGAGGAACCG
TTCTATCCTCAACACAAGCCAAAGGGGAATTCTTGAGGATGAACAAATGTATCAGAAGTG
CTGCAACCTGTTCGAGAAATTCTTCCCCAGTAGTTCATACAGAAGACCAGTCGGGATTTC
CAGCATGGTGGAGGCCATGGTGTCTAGGGCCCGGATTGATGCCAGGATTGACTTCGAGTC
TGGACGGATTAAGAAAGAGGAGTTCGCTGAGATCATGAAGATCTGTTCCACCATTGAAGA
GCTCAGACGGCAAAAATAGTGAATTTAGCTTGTCCTTCATGAAAAAATGCCTTGTTTCTA
CT-----------------
-------------
#A/mallard/ALB/52/1997(H12N5)
-AGCGAAAGCAGGCAAACCATTTGAATGGATGTCAATCCGACTTTACTTTTCTTGAAAGT
TCCAGCGCAAAATGCCATAAGCACCACATTCCCATATACTGGAGATCCTCCATACAGCCA
TGGAACGGGAACAGGATACACCATGGACACAGTCAACAGGACACATCAATATTCAGAAAA
GGGGAAATGGACAACAAACACAGAAACTGGAGCACCACAACTTAACCCAATTGATGGACC
ATTACCTGAGGATAATGAGCCAAGTGGATATGCACAAACAGACTGTGTCCTGGAAGCAAT
GGCTTTCCTTGAAGAGTCCCACCCAGGAATCTTTGAAAACTCGTGTCTCGAAACGATGGA
AGTTGTTCAGCAAACAAGAGTGGACAAACTGACCCAAGGCCGCCAGACCTATGATTGGAC
ATTAAACAGGAATCAGCCGGCTGCAACTGCATTAGCTAATACTATAGAAGTCTTCAGATC
GAACGGTCTGACGGCCAATGAATCAGGAAGGCTAATAGATTTCCTTAAGGATGTGATGGA
ATCAATGGACAAAGAGGAGATGGAAATAACAACGCACTTCCAAAGAAAGAGAAGAGTAAG
GGACAACATGACCAAGAAAATGGTCACACAAAGAACAATAGGGAAGAAGAAGCAGAGATT
AAACAAGAGAAGCTATCTAATAAGAGCATTGACACTGAACACAATGACAAAAGATGCTGA
AAGAGGCAAATTGAAGAGGAGAGCAATTGCAACACCCGGGATGCAAATCAGAGGATTTGT
GTATTTTGTTGAAACATTAGCGAGGAGCATTTGTGAGAAACTTGAACAATCTGGACTCCC
AGTCGGAGGTAATGAGAAGAAGGCTAAACTGGCAAACGTCGTGAGGAAAATGATGACTAA
CTCACAAGACACAGAGCTCTCTTTCACAATCACTGGAGACAACACCAAATGGAATGAAAA
TCAGAACCCTAGAATGTTTCTGGCAATGATAACATACATAACAAGAAATCAACCTGAATG
GTTTAGGAATGTTTTGAGCATTGCACCTATAATGTTCTCTAATAAAATGGCAAGGCTAGG
GAAGGGGTACATGTTCGAAAGCAAGAGCATGAAGCTTCGAACACAGATACCAGCAGAAAT
GCTAGCAAATATTGACTTGAAATATTTCAATGAGTCAACAAAAAGGAAAATAGAGAAGAT
AAGGCCCCTTCTAATAGATGGCACAGCCTCATTGAGTCCTGGAATGATGATGGGCATGTT
CAACATGCTAAGTACAGTTTTAGGAGTTTCAATCCTAAACCTGGGACAAAAGAGATACAC
CAAAACAACGTATTGGTGGGACGGACTTCAATCCTCTGATGACTTTGCTCTCATAGTGAA
TGCACCGAATCATGAGGGAATACAGGCAGGAGTAGATAGATTCTATAGGACCTGCAAGCT
AGTCGGAATCAATATGAGCAAAAAGAAGTCCTACATAAACAGAACAGGAACATTTGAATT
CACAAGCTTTTTCTATCGCTATGGGTTCGTGGCCAATTTTAGCATGGAACTGCCCAGCTT
TGGAGTGTCTGGGATCAATGAATCAGCTGACATGAGCATTGGGGTAACAGTGATAAAGAA
CAACATGATAAACAATGACCTTGGACCAGCGACAGCCCAAATGGCTCTCCAGCTGTTCAT
CAAGGATTACAGATACACATATCGGTGCCACAGAGGGGACACGCAAATCCAAACGAGAAG
ATCATTCGAACTGAAGAAATTGTGGGAACAAACCCGCTCAAAGGCAGGACTGCTGGTTTC
AGATGGGGGACCAAACTTGTACAATATCCGAAATCTCCACATCCCGGAAGTCTGCCTGAA
ATGGGAGTTAATGGATGAAGACTATCAGGGAAGGCTTTGTAATCCCCTGAACCCATTTGT
CAGCCATAAGGAGATAGAGTCTGTGAACAATGCTGTGGTGATGCCAGCTCACGGACCAGC
CAAGAGCATGGAATATGATGCTGTCGCTACTACGCACTCCTGGATCCCCAAGAGGAACCG
CTCCATCCTCAACACGAGTCAAAGGGGAATCCTTGAAGATGAACAGATGTATCAAAAGTG
CTGCAATCTATTCGAGAAGTTCTTCCCCAGCAGTTCGTACAGAAGACCGGTTGGAATTTC
TAGCATGGTTGAGGCCATGGTTTCTAGGGCCCGAATTGATGCGCGAATTGACTTCGAATC
TGGACGGATTAAGAAGGAGGAGTTTGCTGAGATCATGAAGATCTGTTCCACCATTGAAGA
GCTCAGACGGCAGAAATAGTGAATTTAGCTTGTCCTTCATGAAAAAATGCCTTGTTTCTA
CT-----------------
-------------
#A/r-stint/AUS/5745/1981(H12N9)
-AGCGAAAGCAGGCAAACCATTTGAATGGATGTCAATCCGACTTTACTCTTCTTGAAAGT
ACCAGCACAAAATGCTATAAGTACTACATTCCCTTATACTGGAGATCCTCCATACAGCCA
TGGAACAGGAACAGGATACACCATGGATACAGTCAACAGAACACACCAATATTCAGAAAA
GGGAAGGTGGACAACAAACACGGAAACTGGAGCACCACAGCTCAATCCCATTGATGGACC
ATTACCTGAAGACAATGAGCCAAGTGGGTATGCACAGACAGATTGTGTTTTGGAAGCAAT
GGCTTTCCTTGAGGAATCCCATCCAGGGATCTTTGAAAACTCGTGTCTTGAAACGATGGA
AGTCGTTCAGCAAACAAGGGTGGACAAACTGACCCAGGGTCGCCAGACTTATGATTGGAC
ATTAAATAGAAATCAGCCAGCTGCGACTGCTTTGGCCAACACTATAGAAGTCTTCAGATC
GAACGGTTTGACGGCTAATGAATCAGGGAGGTTGATAGATTTTCTCAAAGACGTGATGGA
GTCAATGGATAAGAATGAAATGGAAATAACAACACATTTCCAGAGAAAGAGAAGAATTAG
GGACAACATGACCAAGAAAATGGTCACACAAAGAACAATAGGGAAGAAAAAACAAAGGCT
TAACAAGAGGAGCTACCTGATAAGAGCATTGACATTGAACACAATGACAAAGGATGCAGA
AAGAGGCAAGCTGAAAAGGCGGGCAATTGCAACACCTGGGATGCAGATCAGAGGATTTGT
GTACTTTGTCGAAATATTGGCGAGGAGCATTTGTGAAAAACTTGAACAATCTGGGCTCCC
AGTAGGAGGAAATGAGAAGAAGGCTAAGCTGGCAAATGTTGTAAGAAAGATGATGACTAA
TTCACAAGACACTGAGCTCTCTTTCACAATCACTGGGGACAACACCAAATGGAATGAGAA
TCAAAATCCCCGGATGTTTCTGGCAATGATAACATACATCACAAGAAACCAACCTGAATG
GTTCAGAAATGTCTTGAGCATTGCCCCTATAATGTTCTCAAACAAGATGACAAGATTAGG
AAAAGGGTACATGTTCGAGAGTAAGAGCATGAAGCTTCGGACACAAATACCAGCAGAAAT
GCTCGCAAGTATCGATCTGAAATACTTTAACGAATCAACGAAAAAGAAAATTGAGAAAAT
AAGACCTCTCTTAATAGATGGAACAGCCTCATTGAGCCCTGGGATGATGATGGGTATGTT
CAACATGTTAAGTACGGTATTGGGGGTCTCAATATTGAACCTTGGGCAAAAGAGATACAC
CAAGACTACATACTGGTGGGATGGACTACAATCCTCGGATGACTTTGCTCTCATAGTGAA
TGCACCAAATCATGAGGGAATCCAAGCAGGAGTGGATAGGTTCTATAGGACCTGCAAACT
AGTTGGAATCAATATGAGTAAGAAGAAGTCTTACATAAATAGGACTGGAACATTTGAATT
CACGAGCTTTTTCTACCGTTATGGATTTGTAGCCAATTTCAGCATGGAGCTGCCCAGCTT
TGGAGTGTCTGGAATCAATGAATCGGCTGATATGAGCATTGGAGTGACAGTAATAAAGAA
CAATATGATAAACAACGACCTCGGACCAGCAACAGCTCAAATGGCTCTTCAGCTATTTAT
CAAGGATTACAGATACACATACCGGTGCCACAGGGGCGATACGCAAATCCAAACGAAAAG
ATCATTTGAGCTTAAAAAATTATGGGAGCAAACCCGCTCAAGGGCAGGGTTGTTGGTCTC
AGATGGGGGACCGAACCTATACAATATTCGGAACCTCCATATTCCAGAAGTCTGCCTGAA
ATGGGAACTAATGGATGAAGACTATCAGGGCCGGCTGTGTAATCCCCTGAATCCATTTGT
CAGTCACAAGGAGATTGAGTCCGTAAATAATGCTGTGGTAATGCCAGCTCATGGCCCAGC
CAAGAACATGGAATATGATGCTGTTGCAACTACACACTCTTGGATTCCCAAGAGGAACCG
TTCCATTCTCAATACCAGCCAAAGGGGAATTCTAGAGGATGAACAGATGTATCAGAAGTG
TTGCAATTTATTCGAAAAATTCTTCCCCAGCAGTTCATACAGGAGACCAGTTGGAATTTC
CAGTATGGTGGAGGCCATGGTATCTAGGGCCCGGATTGATGCACGAATTGACTTCGAGTC
TGGAAGGATCAGGAAAGAAGAGTTCTCTGAGATCATGAAGATCTGTTCCACCATTGAAGA
GCTTAGACGGCAAAAATAGTGAATTTGGCTTGTCCTTCATGAAAAAATGCCTTGTTTCTA
CT-----------------
-------------
#A/herringgull/DE/475/1986(H13N2)
-AGCGAAAGCAGGCAAACTATTTGAATGGATGTCAATCCGACTTTACTTTTCTTAAAAGT
ACCAGCGCAAAATGCTATAAGTACTACATTCCCTTACACTGGAGATCCCCCATACAGCCA
TGGAACAGGAACAGGCTACACCATGGACACAGTCAATAGAACACATCAATATTCAGAAAA
GGGAAAATGGACAACAAACACAGAAACTGGGGCACCCCAACTCAACCCAATTGATGGACC
ACTACCTGAGGACAATGAGCCAAGTGGCTATGCACAGACAGATTGTGTCTTAGAAGCAAT
GGCTTTCCTTGAAGAATCCCACCCAGGGATTTTTGAGAACTCGTGTCTTGAAACAATGGA
AATTGTCCAGCAAACAAGGGTGGATAAATTAACCCAGGGTCGTCAGACCTATGATTGGAC
ATTGAATAGAAATCAGCCGGCTGCGACTGCTCTTGCTAATACTATAGAAGTCTTCAGATC
GAATGGTCTAACGGCCAACGAATCGGGGAGACTAATAGATTTTCTCAAAGATGTGATGGA
CTCGATGGATAAAGAAGAGATGGAGATAACAACACATTTTCAAAGAAAAAGAAGGGTGAG
AGACAACATGACAAAGAAAATGGTCACACAAAGGACAATAGGAAAGAAAAAGCAGAGGCT
GAGTAAAAAGGGCTACTTGATAAGAGCATTGACCTTGAACACAATGACGAAAGATGCAGA
AAGAGGCAAGCTGAAGAGGCGGGCAATTGCGACACCCGGGATGCAGATCAGAGGATTTGT
GTACTTTGTCGAAACGCTAGCAAGAAGCATATGTGAGAAACTTGAACAATCCGGTCTTCC
AGTTGGGGGTAATGAGAAGAAAGCTAAGTTGGCAAATGTTGTGAGAAAAATGATGACTAA
CTCACAAGACACAGAACTCTCTTTCACAATCACTGGGGATAACACCAAGTGGAATGAGAA
TCAGAGTCCTCGGATGTTTCTGGCAATGATAACATACATTACAAGGAACCAACCTGAATG
GTTTAGAAATGTCTTAAGCATTGCCCCTATAATGTTCTCAAACAAAATGGCAAGACTAGG
GAAAGGATACATGTTCGAAAGCAAGAGTATGAAGCTTAGGACACAAATACCAGCAGAAAT
GCTTGCAAATATTGACCTGAAGTACTTCAACGATACAACGAGAAAGAAAATTGAGAAGAT
AAGGCCTCTCTTAATAGATGGCACAGCTTCACTGAGTCCAGGGATGATGATGGGCATGTT
CAACATGCTGAGTACAGTCTTGGGTGTCTCAATCTTGAACCTTGGACAAAAGAGGTACAC
CAAAACCACATACTGGTGGGATGGACTTCAATCCTCTGATGACTTTGCTCTCATAGTGAA
TGCACCGAATCACGAGGGGATACAAGCAGGAGTAGATCGATTTTATAGAACCTGCAAATT
GGTCGGAATCAATATGAGCAAAAAGAAGTCCTATATAAATAGGACAGGAACATTTGAATT
CACGAGTTTTTTCTATCGCTATGGATTTGTAGCCAACTTCAGCATGGAGCTGCCCAGTTT
TGGAGTGTCTGGAATTAATGAATCGGCTGATATGAGCATTGGAGTGACAGTGATAAAGAA
CAATATGATAAACAACGACCTTGGACCAGCCACAGCCCAGATGGCTCTTCAACTATTCAT
CAAAGATTACAGATATACATATCGCTGCCACAGGGGTGATACACAAATCCAAACAAGGAG
ATCATTTGAGCTTAAGAAGCTGTGGGATCAGACCCGTTCAAAGGCAGGGCTGCTAGTTTC
AGATGGAGGCCCAAACCTGTACAATATTAGGAATCTCCACATTCCAGAGGTCTGCTTGAA
ATGGGGACTAATGGACGAAGACTATCAGGGCAGGCTGTGCAATCCCCTGAATCCGTTTGT
CAGTCATAAGGAAATTGAGTCTGTGAATAATGCTGTAGTGATGCCAGCCCATGGCCCAGC
CAAGAGCATGGAGTACGATGCTGTTGCAACCACACATTCCTGGATTCCTAAGAGAAACCG
TTCCATTCTCAACACCAGCCAAAGGGGAATTCTTGAAGATGAACAGATGTATCAGAAGTG
CTGCAACCTCTTTGAGAAATTCTTTCCTAGCAGTTCATACAGGAGACCCGTTGGAATTTC
AAGCATGGTGGAGGCCATGGTGTCTAGGGCCCGTATTGACGCACGGATTGACTTCGAGTC
TGGAAGGATTAAGAAGGAAGAGTTTGCTGAGATCATGAAGATCTGTTCCACCATTGAAGA
GCTCAGACGGCAGAAATAGTGAATTTAGCTTGTCCTTCATGAAAAAATGCCTTGTTTCTA
CT-----------------
-------------
#A/turkey/MN/1012/1990(H13N2)
-AGCGAAAGCAGGCAAACCATTTGAATGGATGTCAATCCGACTTTACTTTTCTTGAAAGT
TCCAGCGCAAAATGCCATAAGCACCACATTCCCATATACTGGAGATCCTCCATACAGCCA
TGGAACGGGAACAGGATACACCATGGACACAGTCAACAGAACACATCAATATTCAGAAAA
GGGGAAATGGACAACAAACACAGAAACTGGAGCACCTCAACTTAACCCAATTGATGGACC
ATTACCTGAGGATAATGAGCCAAGTGGATATGCACAAACAGACTGTGTCCTGGAAGCAAT
GGCTTTCCTTGAAGAGTCCCATCCAGGGATCTTTGACAACTCATGTCTTGAAACGATGGA
AGTTGTTCAACAGACAAGAGTGGACAAGCTGACCCAAGGTCGCCAGACCTATGATTGGAC
ATTAAACAGGAATCAGCCAGCTGCAACTGCATTAGCTAATACTATAGAGGTCTTCAGATC
GAACAGTTTGGTGGCTAATGAATCAGGAAGGCTAATAGATTTCCTCAAGGATGTGATGGA
ATCAATGGATAAAGAGGAAATGGAAATAACAACGCACTTCCAAAGAAAAAGAAGAGTAAG
GGACAACATGACCAAGAAAATGGTCACACAAAGAACTATAGGAAAGAAGAAACAGAAACT
GAATAAGAGAAGCTATCTAATAAGGGCATTGACACTGAACACAATGACAAAAGACGCTGA
AAGAGGCAAATTAAAGAGAAGAGCAATTGCAACACCCGGGATGCAAATCAGAGGATTTGT
GTATTTTGTTGAAACATTAGCAAGGAGCATTTGTGAGAAGCTTGAACAATCCGGACTTCC
AGTCGGAGGCAATGAAAAGAAGGCTAAACTGGCAAATGTTGTGAGAAAAATGATGACTAA
TTCACAAGACACAGAGCTTTCTTTCACAATCACAGGAGATAACACCAAATGGAATGAAAA
TCAGAACCCTAGGATGTTCCTAGCAATGATAACATACATAACAAGAAACCAACCCGAATG
GTTTAGGAATGTATTGAGCATTGCACCCATAATGTTTTCGAACAAAATGGCAAGGCTAGG
AAAAGGATATATGTTCGAAAGTAAGAGCATGAAGCTTCGAACACAGATACCAGCAGAAAT
GCTATCAAATATTGACCTGAAGTATTTCAATGAGTCAACAAGAAAGAAAATAGAGAAAAT
AAGGCCTCTTCTAATAGATGGTACTGCCTCATTGAGTCCTGGAATGATGATGGGCATGTT
CAACATGCTGAGTACAGTTTTAGGAGTCTCAATCCTAAATCTAGGACAGAAGAGATACAC
AAAAACAACATACTGGTGGGATGGACTCCAGTCCTCTGATGACTTTGCTCTTATAGTGAA
TGCACCGAATCGTGAGGGAATACAAGCAGGAGTAGATAGGTTCTATAGGACCTGCAAGCT
GGTCGGAATCAATATGAGCAAAAAGAAGTCCTATATAAACAGGACAGGAACATTTGAATT
CACAAGCTTTTTCTATCGCTATGGATTTGTAGCCAATTTTAGCATGGAGCTGCCCAGTTT
TGGAGTGTCTGGGATTAATGAATCGGCTGACATGAGTATTGGAGTAACAGTGATAAAGAA
CAACATGATAAACAATGATCTTGGACCAGCAACGGCCCAGATGGCTCTTCAGCTTTTCAT
CAAGGATTACAGATACACGTATCGGTGTCACAGAGGGGACACACAAATTCAAACGAGGAG
GTCATTCGAGCTGAAGAAGTTGTGGGAACAAACCCGCTCAAAGGCAGGACTGCTGGTTTC
AGATGGAGGACCTAACTTATACAATATCCGGAATCTACACATCCCGGAAGTCTGCTTGAA
ATGGGAGCTAATGGACGAAGACTATCAGGGAAGACTTTGTAACCCCCTGAACCCATTTGT
CAGCCACAAGGAGATAGAATCTGTAAACAATGCTGTGGTGATGCCAGCTCATGGCCCAGC
CAAGAGCATGGAATATGATGCTGTTGCTACTACACACTCCTGGATCCCTAAGAGGAACCG
CTCCATCCTCAACACAAGCCAAAGGGGAATCCTTGAAGATGAGCAGATGTATCAAAAGTG
CTGCAATCTGTTCGAAAAATTCTTCCCTAGTAGCTCATACAGGAGACCGGTTGGGATTTC
CAGCATGGTGGAGGCCATGGTGTCTAGGGCCCGAATTGATGCGCGAATTGACTTCGAGTC
TGGACGGATTAAGAAGGAGGAGTTGGCTGAGATCATGAAGATCTGTTCCACCATTGAAGA
GCTCAGACGGCAGAAATAGTGAATTTAGCTTGTCCTTCATGAAAAAATGCCTTGTTTCTA
CT-----------------
-------------
#A/gull/Maryland/704/1977(H13N6)
-AGCAAAAGCAGGCAAACCATTTGAATGGATGTCAATCCGACTTTACTTTTCTTGAAAGT
TCCAGCGCAAAATGCCATAAGCACCACATTCCCATATACTGGAGATCCTCCATACAGCCA
TGGAACGGGAACAGGATACACCATGGACACAGTCAACAGAACACATCAATATTCAGAAAA
GGGAAAATGGACAACAAATACAGAAACTGGAGCACCCCAACTTAACCCAATTGATGGACC
ATTACCTGAGGATAATGAACCAAGTGGATATGCACAAACAGATTGCGTCCTGGAAGCAAT
GGCTTTCCTTGAAGAATCCCACCCAGGAATCTTTGAAAACTCGTGTCTTGAAACGATGGA
GGTTGTTCAACAAACAAGGGTTGACAAGCTGACCCAAGGTCGCCAGACCTATGATTGGAC
ATTAAACAGGAATCAACCGGCTGCAACTGCATTAGCTAATACTATAGAGGTCTTCAGATC
GAACGGTTTAACAGCTAATGAATCAGGAAGACTAATAGATTTCCTCAAGGATGTGATGGA
ATCAATGGATAAAGAGGAAATGGAAATAACAACGCACTTCCAAAGAAAAAGAAGGGTTAG
GGACAATATGACCAAGAAAATGGTCACACAAAGAACAATAGGAAAGAAGAAGCAGAGATT
AAACAGAAGAAGTTACCTAATAAGAGCATTGACATTGAACACAATGACCAAAGATGCTGA
AAGAGGCAAACTAAAGAGAAGAGCAATTGCAACACCCGGGATGCAAATCAGAGGATTTGT
GTATTTTGTTGAAACATTAGCGAGGAGCATTTGTGAGAAACTCGAACAATCTGGACTTCC
AGTTGGAGGCAATGAAAAGAAGGCTAAACTGGCAAATGTTGTAAGGAAAATGATGACTAA
TTCACAAGACACAGAACTCTCTTTCACAATAACTGGAGACAACACCAAATGGAATGAAAA
TCAAAACCCTCGGATGTTCCTAGCAATGATAACATACATAACAAGAAATCAACCTGAGTG
GTTTAGAAATGTTTTGAGCATTGCACCTATAATGTTCTCAAACAAAATGGCAAGGCTAGG
AAAGGGGTACATGTTCGAAAGTAAGAGCATGAAGCTTCGAACACAGATACCAGCAGAAAT
GCTAGCAAATATTGACCTGAAATATTTCAATGAGTCAACAAGAAAGAAAATTGAGAAGAT
AAGACCTCTTCTAATAGACGGTACAGCTTCATTGAGTCCCGGAATGATGATGGGCATGTT
CAACATGCTAAGTACAGTTTTGGGAGTCTCAATCCTAAATCTAGGACAAAAGAGGTACAC
CAAAACAACATACTGGTGGGACGGACTCCAATCCTCTGATGACTTTGCCCTCATAGTGAA
TGCACCGAATCATGAGGGAATACAAGCAGGGGTAGATAGATTTTATAGAACATGCAAGCT
AGTCGGGATCAATATGAGCAAAAAGAAGTCCTACATAAACAGGACAGGAACATTTGAATT
CACAAGCTTTTTCTATCGTTATGGATTTGTGGCCAATTTTAGTATGGAACTGCCCAGCTT
TGGAGTGTCTGGAATTAATGAATCGGCTGACATGAGCATTGGAGTGACAGTAATAAAAAA
CAACATGATAAACAATGACCTTGGGCCAGCAACGGCTCAAATGGCTCTTCAGCTATTCAT
CAAGGATTACAGATATACATATCGGTGCCACAGAGGGGACACGCAAATTCAGACGAGGAG
GTCATTCGAGCTGAAGAAATTGTGGGAACAAACCCGCTCAAAGGCAGGACTGCTGGTTTC
AGATGGAGGACCAAACTTATACAATATCCGAAATCTCCACATCCCGGAAGTTTGCTTGAA
ATGGGAGCTAATGGACGAGGACTATCAGGGAAGGCTTTGTAATCCTCTGAACCCATTTGT
TAGCCATAAGGAGATAGAGTCTGTAAACAATGCTGTGGTAATGCCAGCTCATGGTCCGGC
CAAGAGCATGGAATATGATGCTGTTGCTACTACACACTCCTGGATCCCCAAGAGAAACCG
CTCCATTCTCAACACAAGCCAAAGGGGAATCCTTGAAGATGAACAGATGTATCAAAAGTG
CTGCAACCTATTCGAGAAATTCTTCCCTAGCAGCTCATACAGGAGACCGGTTGGGATTTC
CAGCATGGTGGAGGCCATGGTGTCTAGGGCCAGAATTGATGCGCGGATTGACTTCGAATC
TGGACGGATTAAGAAAGAAGAGTTCGCAGAGATCATGAAGATCTGTTCCACCATTGAAGA
GCTCAGACGGCAGAAATAGTGAATTTAGCTTGTCCTTCATGAAAAAATGCCTTGTTTCTA
CT-----------------
-------------
#A/gull/Minnesota/945/1980(H13N6)
-AGCGAAAGCAGGCAAACCATTTGAATGGATGTCAATCCGACTTTACTTTTCTTGAAAGT
GCCAGCACAAAATGCTATAAGTACTACCTTCCCTTATACTGGAGATCCCCCATACAGCCA
TGGAACAGGAACAGGATACACCATGGACACAGTCAACAGAACACATCAATACTCGGAAAA
GGGAAAATGGACAACAAATACAGAGACTGGAGCACCCCAACTCAACCCGATTGATGGACC
ACTACCTGAGGACAATGAGCCAAGTGGGTACGCACAGACAGATTGTGTCTTAGAAGCAAT
GGCCTTCCTAGAAGAATCCCATCCAGGGATCTTTGAGAACTCGTGTCTTGAAACAATGGA
AGTCGTACAGCAAACAAGAGTGGATAAATTGACCCAGGGTCGTCAGACATATGACTGGAC
ACTAAACAGAAATCAGCCTGCTGCGACTGCTCTGGCCAATACTATAGAGGTCTTCAGATC
GAATGGTCTAACAGCCAATGAGTCGGGGAGACTAATAGATTTTCTCAAAGATGTAATGGA
TTCAATGGATAAAGAAGAAATGGAAATAACAACACATTTCCAAAGAAAAAGAAGAGTGAG
AGACAACATGACAAAGAAAATGGTCACGCAAAGGACAATAGGGAAGAAGAAACAGAGGTT
GAATAAAAAGGGCTACTTGATAAGAGCATTGACCTTGAACACAATGACGAAAGATGCAGA
AAGAGGCAAGCTGAAGAGGCGGGCAATTGCAACACCCGGGATGCAGATCAGAGGGTTTGT
GTACTTTGTCGAAACGCTAGCAAGGAGCATATGTGAGAAACTTGAACAATCTGGCCTTCC
AGTTGGGGGTAACGAGAAGAAAGCTAAATTGGCAAATGTTGTAAGAAAAATGATGACCAA
CTCACAAGACACAGAACTCTCCTTCACAATCACTGGGGATAACACCAAGTGGAATGAAAA
TCAAAATCCTCGGATGTTTCTGGCGATGATAACATACATCACAAGGAACCAACCTGAGTG
GTTTAGAAATGTCTTAAGCATTGCTCCTATAATGTTCTCAAACAAAATGGCAAGACTAGG
AAAAGGATACATGTTTGAAAGTAAGAGTATGAAACTCCGGACACAAATACCAGCAGAAAT
GCTCGCAAATATTGACCTGAAGTACTTCAACGAATCAACGAGAAAGAAAATCGAGAAAAT
AAGGCCTCTCTTAATAGATGGCACAGCTTCATTGAGTCCTGGAATGATGATGGGCATGTT
CAACATGCTGAGTACAGTCTTGGGCGTCTCAATCTTGAATCTTGGACAAAAGAGGTACAC
CAAAACCACATACTGGTGGGATGGACTTCAATCCTCTGATGACTTTGCCCTCATAGTGAA
TGCACCGAATCATGAGGGGATACAAGCAGGGGTGGATCGGTTTTATAGGACTTGCAAACT
GGTTGGGATCAACATGAGTAAAAAGAAGTCTTATATAAATAGGACAGGAACATTTGAATT
TACGAGCTTTTTCTACCGATATGGATTTGTAGCCAATTTCAGCATGGAGTTGCCCAGTTT
TGGAGTGTCTGGAATTAATGAATCGGCTGATATGAGCATTGGGGTGACAGTGATAAAGAA
CAATATGATAAACAACGACCTTGGACCAGCAACAGCCCAGATGGCTCTTCAGCTATTCAT
CAAGGATTACAGATACACATATCGATGCCACAGGGGTGACACTCAAATCCAAACAAGGAG
ATCTTTTGAGCTTAAGAAGCTATGGGATCAGACCCGTTCAAAGGCAGGGCTGTTGGTGTC
AGATGGAGGACCAAATCTATATAATATTCGGAACCTCCACATTCCAGAGGTCTGCTTGAA
ATGGGAACTAATGGATGAAGACTATCAGGGCAGGCTGTGTAATCCCCTGAATCCGTTTGT
CAGTCATAAGGAAATTGAGTCCATAAATAATGCTGTGGTGATGCCAGCCCATGGTCCAGC
CAAGAGCATGGAGTACGATGCTGTTGCAACCACTCATTCCTGGATCCCTAAGAGGAACCG
TTCAATTCTCAATACCAGTCAAAGGGGAATTCTTGAGGATGAACAGATGTATCAGAAGTG
CTGCAATCTATTCGAGAAATTCTTTCCTAGCAGTTCATACAGGAGACCCGTTGGGATTTC
AAGCATGGTGGAGGCCATGGTGTCTAGGGCCCGTATTGACGCACGAATTGACTTCGAGTC
TGGAAGGATTAAGAAGGAAGAGTTTTCTGAGATCATGAAGATCTGTTGCACCATTGAAGA
GCTCAGACGGCAGAAATAGTGAATTTGGCTTGTCCTTCATGAAAAAATGCCTTGTTTCTA
CT-----------------
-------------
#A/duck/Siberia/272/1998(H13N6)
-------------CAAACCATTTGAATGGATGTCAATCCGACTTTACTTTTCTTGAAAGT
TCCAGCGCAAAATGCCATAAGCACCACGTTCCCATATACTGGAGATCCTCCATACAGCCA
TGGAACGGGAACAGGATATACCATGGACACAGTCAACAGGACACATCAATATTCAGAAAA
GGGGAAATGGACAACAAACACAGAGACTGGAGCACCCCAACTTAACCCAATTGATGGACC
ACTACCTGAGGACAATGAGCCAAGTGGATATGCACAAACAGACTGTGTCCTTGAAGCCAT
GGCGTTCCTTGAGGAGTCCCACCCAGGAATCTTTGAAAACTCGTGTCTTGAAACGATGGA
AGTTGTTCAACAGACAAGAGTGGACAAACTGACCCAAGGTCGTCAGACCTATGATTGGAC
ATTAAACAGGAATCAGCCGGCTGCAACTGCATTAGCTAATACTATAGAGGTCTTCAGGTC
GAACGGTCTAACAGCTAATGAATCAGGAAGACTAATAGATTTCCTCAAGGATGTTATGGA
ATCAATGGATAAAGAGGAAATGGAAATAACAACGCACTTCCAAAGAAAAAGAAGAGTGAG
GGACAACATGACCAAGAAAATGGTCACACAAAGGACAATAGGAAAGAAGAAGCAGAGGTT
AAACAAGAGAAGCTATCTAATAAGAGCACTGACACTGAACACAATGACAAAAGACGCTGA
AAGAGGCAAATTGAAGAGAAGAGCAATTGCAACACCTGGAATGCAAATCAGAGGATTTGT
ATACTTTGTTGAAACATTAGCAAGGAGCATTTGTGAGAAGCTTGAACAATCCGGGCTCCC
GGTTGGAGGCAATGAAAAGAAAGCTAAACTGGCAAATGTTGTGAGAAAAATGATGACTAA
TTCACAAGACACAGAACTCTCTTTCACAATCACTGGAGACAACACCAAATGGAATGAAAA
TCAGAACCCTAGGATGTTTCTGGCAATGATAACATACATAACAAGAAACCAGCCTGGGTG
GTTTAGGAATGTCTTGAGCATTGCACCTATAATGTTCTCAAATAAAATGGCAAGGCTAGG
GAAAGGATACATGTTCGAAAGTAAGAGCATGAAGCTTCGAACACAGATACCTGCAGAAAT
GCTAGCAAATATTGATCTGACATATTTCAATGAGTCCACAAGGAAGAAAATAGAGAATAT
AAGGACTCTTCTTATAGATGGTACAGCCTCATTGAGCCCTGGAATGATGATGGGCATGTT
CAACATGCTAAGTACAGTCTTGGGAGTCTCAATTCTAAACCTAGGGCAAAAGAGATACAC
CAAAACAACATACTGGTGGGACGGACTCCAATCCTCAGATGACTTTGCTCTCATAGTGAA
TGCTCCGAATCATGAGGGAATACAAGCAGGAGTAGACAGATTCTACAGAACCTGCAAGCT
GGTCGGAATCAATATGAGCAAAAAGAAGTCCTACATAAACAAGACAGGGACATTTGAATT
CACAAGCTTTTTCTATCGCTATGGATTTGTAGCCAATTTTAGCATGGAGCTGCCCAGCTT
TGGAGTATCTGGAGTTAATGAATCTGCTGACATGAGCATTGGAGTAACAGTAATAAAGAA
TAACATGATAAACAATGACCTTGGACCAGCAACAGCTCAAATGGCCCTTCAGCTGTTCAT
CAAGGATTACAGATACACGTATCGGTGCCACAGAGGGGACACACAAATTCAGACGAGGAG
GTCATTCGAGCTGAAAAAGTTGTGGGAACAAACCCGCTCAAAGGCAGGACTGCTGGTTTC
AGATGGAGGGCCAAACTTATACAATATCCGGAATCTCCACATTCCGGAAGTCTGCCTGAA
ATGGGAGCTAATGGACGAAGACTATCAGGGAAGGCTTTGTAATCCCCTGAACCCATTTGT
TAGCCACAAAGAGATAGAGTCTGTAAACAATGCTGTGGTGATGCCAGCTCATGGCCCGGC
CAAGAGCATGGAATATGATGCTGTTGCTACTACGCACTCCTGGATCCCTAAGAGGAATCG
CTCAATCCTCAACACAAGCCAAAGGGGAATCCTTGAAGATGAACAGATGTATCAAAAGTG
CTGCAATCTATTCGAGAAATTTTTCCCTAGTAGTTCATACAGGAGACCGGTTGGAATTTC
CAGCATGGTGGAGGCCATGGTTTCCAGGGCCCGAATTGATGCGCGAATTGACTTCGAATC
TGGACGGATTAAGAAGGAGGAGTTTGCTGAGATCATGAAGATCTGTTCCACCATTGAAGA
GCTCAGACGGCAGAAATAGTGAATTTAGCTTGTCCTT-----------------------
-------------------
-------------
#A/blgull/Sweden/1/99(H13N6)
-------------------------------GTCAATCCGACTTTACTTTTCTTGAAAGT
GCCAGCGCAAAATGCTATAAGTACTACATTTCCTTATACTGGTGATCCTCCATACAGCCA
TGGAACAGGAACAGGATATACCATGGACACAGTCAACAGAACACACCAATACTCAGAAAA
GGGAAAATGGACAACAAACACAGAAACTGGAGCACCTCAGCTTAACCCGATTGATGGACC
ACTACCAGAGGATAATGAGCCAAGCGGGTATGCACAAACGGATTGTGTCTTGGAGGCAAT
GGCTTTCCTTGAAGAATCCCACCCAGGGATCTTCGAAAACTCATGTCTTGAAACGATGGA
AGTTGTTCAGCAAACACGAGTGGACAAGCTGACACAAGGTCGACAAACATATGATTGGAC
ATTGAACAGAAACCAGCCAGCTGCAACAGCTTTAGCCAATACCATAGAGGTTTTCAGATC
GAACGGTCTAACAGCTAATGAATCGGGGAGACTAATTGATTTCCTCAAGGATGTGATGGA
ATCAATGGATAAAGAAGGAATGGAAATAACAACACATTTCCAAAGAAAAAGAAGAGTAAG
GGACAACATGACCAAGAAAATGGTCACACAAAGAACAATAGGAAAGAAGAAGCAGAGATT
GAGCAAGAAAAGCTATCTAATAAGGGCACTGACATTGAACACAATGACCAAAGATGCGGA
AAGAGGTAAATTGAAGAGGCGGGCAATTGCAACACCCGGGATGCAGATCAGAGGTTTCGT
CTACTTCGTCGAGACACTTGCGAGGAGCATCTGTGAGAAACTTGAACAGTCAGGGCTCCC
AGTTGGGGGGAATGAGAAAAAGGCTAAATTGGCAAATGTTGTAAGAAAGATGATGACTAA
TTCGCAAGACACAGAGCTCTCCTTCACAATTACTGGGGACAACACCAAGTGGAATGAAAA
TCAAAATCCTCGGATGTTCCTAGCAATGATAACATACATCACAAGAAACCAACCTGAATG
GTTCAGAAATGTCTTGAGTATTGCCCCTATAATGTTCTCAAACAAAATGGCAAGACTTGG
GAAAGGATATATGTTCGAAAGTAAGAGCATGAAACTACGAACACAAATACCAGCAGAAAT
GCTTGCAAGTATTGACCTCAAATATTTCAATGAATCAACGAAGAAGAAAATCGAGAACAT
AAGGCCCCTCCTAATAGATGGCACAGCCTCATTGAGCCCTGGAATGATGATGGGCATGTT
CAACATGTTGAGTACAGTTTTAGGAGTCTCAATCTTGAATCTTGGGCAAAAGAGGTACAC
CAAGACCACGTACTGGTGGGATGGACTCCAATCCTCTGATGACTTTGCACTCATAGTGAA
CGCACCTAATCATGAGGGGATACAAGCAGGAGTAGATAGATTCTACAGGACCTGCAAATT
AGTTGGAATCAATATGAGTAAAAAGAAGTCCTACATAAATAGGACAGGAACATTTGAATT
CACGAGCTTTTTCTATCGCTATGGATTTGTGGCCAACTTCAGTATGGAGCTACCCAGCTT
TGGAGTATCTGGAATTAATGAGTCAGCTGACATGAGCATTGGAGTAACAGTGATAAAGAA
CAACATGATAAACAATGACCTTGGGCCAGCAACAGCCCAAATGGCTCTCCAACTATTCAT
CAAGGACTACAGATACACATATCGATGCCATAGAGGTGATACTCAAATCCAAACAAGGAG
ATCATTCGAGCTGAAGAAACTGTGGGAGCAGACTCGTTCAAAGGCAGGGCTGTTGGTTTC
AGATGGAGGACCAAACCTATATAACATCAGAAACCTCCATATTCCAGAGGTTTGTCTGAA
ATGGGAGCTAATGGATGAGGATTATCAGGGCAGGCTGTGCAACCCCCTGAATCCGTTTGT
CAGCCATAAGGAAATTGAGTCCGTAAACAATGCTGTGGTAATGCCAGCCCATGGTCCAGC
CAAAAGCATGGAATATGATGCTGTTGCAACTACACATTCCTGGATTCCTAAGAGGAACCG
TTCCATTCTCAATACTAGCCAAAGGGGAATCCTTGAGGATGAACAGATGTATCAAAAATG
TTGCAATCTATTCGAAAAATTCTTCCCTAGCAGTTCATACAGGAGACCAGTTGGAATTTC
CAGCATGGTAGAGGCCATGGTATCTAGGGCCCGAATTGACGCACGGATTGACTTCGAATC
TGGAAGGATCAAGAAAGAGGAGTTTGCTGAGATCATGAAGATCTGTTCCACCATTGAAGA
GCTCAGACGGCAAAAATAGTGAATTT----------------------------------
-------------------
-------------
#A/b-gull/Netherlands/1/00(H13N8)
-----------GGCAAACCATTTGAATGGATGTCAATCCGACTTTACTTTTCTTGAAAGT
GCCAGCGCAAAATGCTATAAGTACTACATTTCCTTATACTGGTGATCCTCCATACAGCCA
TGGAACAGGAACAGGATATACCATGGACACAGTCAACAGAACACACCAATACTCAGAAAA
GGGAAAATGGACAACAAACACAGAAACTGGAGCACCTCAGCTTAACCCGATTGATGGACC
ACTACCAGAGGATAATGAGCCAAGCGGGTATGCACAAACGGATTGTGTCTTGGAGGCAAT
GGCTTTCCTTGAAGAATCCCACCCAGGGATCTTCGAAAACTCATGTCTTGAAACGATGGA
AGTTGTTCAGCAAACACGAGTGGACAAGCTGACACAAGGTCGACAAACATATGATTGGAC
ATTGAACAGAAACCAGCCAGCTGCAACAGCTTTAGCCAATACCATAGAGGTTTTCAGATC
GAACGGTCTAACAGCTAATGAATCGGGGAGACTAATTGACTTCCTCAAGGATGTGATGGA
ATCAATGGATAAAGAAGGAATGGAAATAACAACACATTTCCAAAGAAAAAGAAGAGTAAG
GGACAACATGACCAAGAAAATGGTCACACAAAGAACAATAGGAAAGAAGAAGCAGAGATT
GAGCAAGAAGAGCTATCTAATAAGGGCACTGACATTGAACACAATGACCAAAGATGCGGA
AAGAGGTAAATTGAAGAGGCGGGCAATTGCAACACCCGGGATGCAGATCAGAGGTTTCGT
CTACTTCGTCGAGACACTTGCGAGGAGCATCTGTGAGAAACTTGAACAGTCAGGGCTCCC
AGTTGGGGGGAATGAGAAAAAGGCTAAATTGGCAAATGTTGTAAGAAAGATGATGACTAA
TTCGCAAGACACAGAGCTCTCCTTCACAATTACTGGGGACAACACCAAGTGGAATGAAAA
TCAAAATCCTCGGATGTTCCTAGCAATGATAACATACATCACAAGAAACCAACCTGAATG
GTTCAGAAATGTCTTGAGTATTGCCCCTATAATGTTCTCAAACAAAATGGCAAGACTTGG
GAAAGGATATATGTTCGAAAGTAAGAGCATGAAACTACGAACACAAATACCAGCAGAAAT
GCTTGCAAGTATTGACCTCAAATATTTCAATGAATCAACGAAGAAGAAAATCGAGAACAT
AAGGCCCCTCCTAATAGATGGCACAGCCTCATTGAGCCCTGGAATGATGATGGGCATGTT
CAACATGTTGAGTACAGTTTTAGGAGTCTCAATCTTGAATCTTGGGCAAAAGAGGTACAC
CAAGACCACGTACTGGTGGGATGGACTTCAATCCTCTGATGACTTTGCACTCATAGTGAA
CGCACCTAATCATGAGGGGATACAAGCAGGAGTAGATAGATTCTACAGGACCTGCAAATT
AGTTGGAATCAATATGAGTAAAAAGAAGTCCTACATAAATAGGACAGGAACATTTGAATT
CACGAGCTTTTTCTATCGCTATGGATTTGTGGCCAACTTCAGTATGGAGCTACCCAGCTT
TGGAGTATCTGGAATTAATGAGTCAGCTGACATGAGCATTGGAGTAACAGTGATAAAGAA
CAACATGATAAACAATGACCTTGGGCCAGCAACAGCCCAAATGGCTCTCCAACTATTCAT
CAAGGACTACAGATACACATATCGATGCCATAGAGGTGATACTCAAATCCAAACAAGGAG
ATCATTCGAGCTGAAGAAACTGTGGGAGCAGACTCGTTCAAAGGCAGGGCTGTTGGTTTC
AGATGGAGGACCAAACCTATATAACATCAGAAACCTCCATATTCCAGAGGTTTGTCTGAA
ATGGGAGCTAATGGATGAGGATTATCAGGGCAGGCTGTGCAACCCCCTGAATCCGTTTGT
CAGCCATAAGGAAATTGAGTCCGTAAACAATGCTGTGGTAATGCCAGCCCATGGTCCAGC
CAAAAGCATGGAATATGATGCTGTTGCAACTACACATTCCTGGATTCCTAAGAGGAACCG
TTCCATTCTCAATACTAGCCAAAGGGGAATCCTTGAGGATGAACAGATGTATCAAAAATG
TTGCAATCTATTCGAAAAATTCTTCCCTAGCAGTTCATACAGGAGGCCAGTTGGAATTTC
CAGCATGGTAGAGGCCATGGTATCTAGGGCCCGAATTGACGCACGGATTGACTTCGAATC
TGGAAGGATCAAGAAAGAGGAGTTTGCTGAGATCATGAAGATCTGTTCCACCATTGAAGA
GCTCAGACGGCAAAAATA------------------------------------------
-------------------
-------------
#A/shorebird/DE/68/2004(H13N9)
-AGCGAAAGCAGGCAAACCATTTGAATGGATGTCAATCCGACTTTACTTTTCTTAAAAGT
TCCAGCGCAAAATGCCATAAGCACCACATTCCCATATACTGGAGACCCTCCATACAGCCA
TGGAACGGGAACAGGATACACCATGGACACAGTCAATAGAACACATCAATATTCAGAAAA
AGGGAAATGGACAACAAACACAGAGACTGGAGCACCTCAACTCAACCCAATTGATGGACC
ACTGCCTGAAGACAATGAACCAAGTGGATATGCGCAAACAGACTGTGTCCTGGAAGCAAT
GGCTTTCCTTGAAGAGTCCCATCCAGGCATTTTTGAAAACTCGTGTATTGAAACGATGGA
AGTTGTCCAACAAACAAGAGTGGACAAACTGACCCAAGGTCGTCAGACCTATGATTGGAC
ATTAAACAGGAATCAGCCGGCTGCAACTGCGTTAGCTAACACTATAGAGGTTTTCAGATC
AAACGGTCTGACAGCTAATGAATCAGGAAGGCTAATAGATTTCCTCAAAGATGTGATGGA
ATCAATGGATAAAGAGGAGATGGAAATAACAACACACTTCCAACGAAAAAGAAGAGTGAG
GGACAACATGACAAAGAAAATGGTCACACAAAGAACAATAGGAAAGAAGAAGCAGAGGCT
GAACAAGAAAAGCTATCTGATAAGAGCACTGACACTGAACACAATGACAAAAGACGCTGA
AAGAGGCAAGTTGAAGAGAAGAGCAATTGCAACACCCGGAATGCAAATCAGAGGATTTGT
ATACTTTGTTGAAACATTAGCAAGGAGCATTTGTGAGAAGCTTGAGCAATCTGGACTCCC
AGTTGGAGGCAATGAAAAGAAAGCCAAACTGGCAAATGTTGTGAGAAAAATGATGACTAA
TTCACAAGACACAGAACTCTCTTTCACAATCACTGGAGACAACACCAAATGGAATGAAAA
TCAGAACCCTAGAATGTTTCTGGCAATGATAACATACATAACAAGAAACCAACCTGAATG
GTTTAGGAATGTCTTGAGCATTGCTCCTATAATGTTCTCAAATAAGATGGCAAGACTAGG
GAAAGGATACATGTTCGAAAGTAAGAGCATGAAGCTTCGAACACAAGTACCGGCAGAAAT
GCTAGCAAATATTGATCTGAAATATTTCAACGAGTCAACAAGAAAGAAAATAGAGAAGAT
AAGGCCTCTTCTAATAGATGGTACAGCCTCATTAAGCCCTGGAATGATGATGGGCATGTT
CAACATGCTAAGTACAGTTTTGGGAGTCTCGATTCTAAATCTAGGGCAAAAGAAATACAC
CAAAACAACATACTGGTGGGACGGACTCCAATCCTCTGATGATTTTGCTCTCATAGTGAA
TGCTCCGAATCATGAGGGAATACAAGCAGGAGTGGATAGATTCTATAGAACCTGCAAGCT
GGTCGGAATCAACATGAGCAAAAAGAAGTCCTACATAAACAGGACAGGAACATTTGAATT
CACAAGCTTCTTCTATCGCTATGGATTTGTAGCCAACTTTAGTATGGAGCTGCCCAGCTT
TGGAGTATCTGGAATTAATGAATCTGCTGACATGAGCATCGGGGTGACAGTGATAAAGAA
CAACATGATAAACAATGACCTTGGACCCGCAACAGCTCAAATGGCTCTTCAGCTGTTCAT
CAAAGATTACAGATACACGTATCGATGCCACAGGGGAGACACACAAATTCAAACAAGGAG
GTCATTCGAGCTGAAGAAATTGTGGGAACAAACTCGCTCAAAGACAGGATTACTTGTTTC
AGATGGAGGCCCAAACTTATACAATATCCGAAATCTCCACATTCCGGAAGTCTGCTTGAA
ATGGGAGCTAATGGATGAAGACTATCAGGGAAGGCTTTGCAATCCCCTGAATCCATTTGT
CAGCCACAAGGAAATAGAGTCTGTAAACAATGCTGTAGTAATGCCAGCTCATGGCCCAGC
CAAAAGCATGGAATATGATGCTGTTGCTACTACGCATTCCTGGCTCCCTAAGAGGAACCG
CTCCATTCTCAACACAAGCCAAAGGGGAATCCTTGAAGACGAACAGATGTATCAAAAGTG
CTGCAATCTGTTCGAGAAATTCTTCCCTAGCAGTTCATACAGGAGACCGGTTGGAATTTC
CAGTATGGTGGAGGCCATGGTTTCCAGGGCCCGAATTGATGCGCGAATTGACTTCGAATC
TGGACGGATTAAGAAAGAAGAGTTTGCTGAGATCATGAAGATCTGTTCCACCATTGAAGA
GCTCAGACGGCAGAAATAGTGAATTTAGCTTGTCCTTCATGAAAAAATGCCTTGTTTCTA
CT-----------------
-------------
#A/mallard/Gurjev/244/1982(H14)
-----------------------------------------CTTTACTTTTCTTGAAAGT
ACCAGCGCAAAATGCTATAAGCACCACATTCCCTTATACTGGAGACCCTCCATACAGCCA
TGGAACAGGAACAGGATACACCATGGACACAGTCAACAGAACACACCAATACTCAGAGAA
AGGGAAATGGACAACAAACACTGAGACTGGAGCACCCCAACTCAACCCGATTGATGGACC
ACTACCTGAGGACAATGAGCCAAGCGGGTATGCACAAACAGATTGTGTCTTGGAAGCCAT
GGCTTTCCTTGAAGAGTCCCACCCAGGGATCTTTGAAAACTCGTGTCTTGAAACGATGGA
AGTTGTCCAGCAGACAAGAGTGGATAAACTGACCCAAGGTCGCCAGACCTATGACTGGAC
ATTAAACAGAAACCAGCCGGCTGCAACTGCTTTGGCCAACACTATAGAGGTCTTCAGATC
GAACGGTCTAACAGCTAATGAATCGGGGAGGCTAATAGATTTTCTCAAGGATGTGATGGA
ATCAATGGATAAGGAAGAAATGGAAATAACAACACATTTCCAAAGAAAGAGAAGAGTAAG
AGACAACATGACCAAGAAAATGGTCACACAAAGAACAATAGGGAAGAAGAAGCAGAGGTT
AAACAAGAGGAGCTACTTAATAAGAGCCTTGACATTAAACACAATGACAAAAGATGCAGA
AAGAGGCAAGTTGAAGAGGCGGGCAATTGCAACACCCGGAATGCAGATCAGAGGGTTCGT
GTACTTTGTCGAAACACTGGCAAGGAGCATCTGTGAGAAACTTGAACAATCTGGGCTCCC
AGTTGGAGGGAATGAGAAAAAGGCTAAATTGGCAAATGTTGTGAGAAAAATGATGACTAA
CTCACAAGATACAGAGCTCTCCTTTACAATTACTGGAGACAACACCAAATGGAATGAGAA
TCAAAATCCTCGGATGTTTCTGGCAATGATAACATACATCACAAGAAACCAACCCGAATG
GTTCAGAAATGTCTTGAGCATCGCTCCTATAATGTTCTCAAACAAAATGGCAAGATTAGG
AAAAGGATACATGTTCGAAAGTAAGAGCATGAAGCTACGGACACAAATACCAGCAGAAAT
GCTTGCAAATATTGACCTGAAATACTTCAACGAATCAACGAGAAAGAAAATCGAGAAGAT
AAGACCACTCCTAATAGATGGCACAGCTTCATTGAGCCCAGGAATGATGATGGGCATGTT
TAACATGCTGAGTACAGTCTTAGGAGTCTCAATCCTGAATCTTGGGCAAAAGAGGTACAC
CAAAACCACATACTGGTGGGATGGACTCCAATCCTCTGATGACTTCGCCCTCATAGTGAA
TGCACCAAATCATGAGGGAATACAAGCAGGGGTGGATAGGTTCTATAGGACCTGCAAACT
AGTTGGAATCAATATGAGCAAAAAGAAGTCTTACATAAACAGGACAGGAACATTTGAATT
CACAAGCTTTTTCTATCGCTATGGATTTGTAGCCAACTTCAGTATGGAGCTGCCCAGCTT
TGGAGTATCTGGGATTAACGAATCGGCTGATATGAGCATTGGAGTGACAGTGATAAAGAA
CAATATGGTAAACAATGACCTTGGACCAGCAACGGCCCAAATGGCTCTGCAGCTATTCAT
CAAGGACTACAGATACACATATCGATGCCACAGAGGTGACACACAAATTCAAACAAGGAG
ATCATTCGAGCTGAAGAAGCTGTGGGAGCAGACCCGTTCAAAGGCAGGGCTGTTGGTTTC
AGATGGAGGACCAAACCTATACAACATCAGGAATCTCCACATCCCAGAGGTATGCTTGAA
ATGGGAACTAATGGATGAAGACTATCAGGGCAGATTGTGTAATCCCCTGAATCCGTTTGT
CAGTCATAAAGAAATTGAGTCCGTAAACAATGCTGTGGTAATGCCAGCCCATGGTCCAGC
CAAGAGCATGGAATATGATGCTGTTGCAACCACACACTCCTGGATTCCTAAGAGAAACCG
TTCCATTCTCAATACCAGCCAGAGGGGGATTCTTGAGGATGAACAAATGTATCAGAAATG
CTGCAATCTATTCGAGAAATTCTTCCCTAGTAGTTCATACAGGAGACCAGTTGGAATTTC
CAGCATGGTGGAGGCCATGGTGTCTAGGGCCCGAATTGATGCACGAATTGACTTCGAATC
TGGAAGGATTAATAAGGAAGAGTTTGCTGAGATCATGAAGATCTGTTCCACCATTGAAGA
GCTCAGACGGCGGAAACAGTGA--------------------------------------
-------------------
-------------
#A/shorebird/DEL/168/06(H16N3)
-------------------------ATGGATGTCAATCCGACTTTACTTTTCTTAAAAGT
TCCAGCGCAGAATGCCATAAGCACCACATTCCCGTATACTGGAGACCCTCCATACAGCCA
TGGAACGGGAACAGGATACACCATGGACACAGTCAACAGAACACATCAATATTCAGAAAA
AGGAAAATGGACAACAAACACAGAGACTGGAGCACCCCAACTCAATCCAATTGATGGACC
GCTGCCTGAAGACAATGAACCAAGTGGGTATGCACAAACAGACTGTGTCCTGGAAGCAAT
GGCCTTCCTTGAAGAGTCCCACCCAGGCTTTTTTGAAAACTCGTGTCTTGAAACAATGGA
AGTTGTCCAACAAACAAGAGTGGACAAACTGACCCAAGGCCGTCAAACCTATGATTGGAC
CTTAAACAGGAATCAGCCTGCTGCAACTGCACTAGCTAACACTATAGAGGTTTTCAAATC
AAACGGTCTGACAGCTAATGAGTCAGGAAGGCTAATAGATTTCCTCAAAGATGTGATGGA
ATCAATGGACAAAGAGGAGATGGAAATAACAACACACTTCCAACGAAAAAGAAGAGTGAG
GGATAACATGACGAAGAAAATGGTCACACAAAGAACAATAGGGAAGAAGAAACAGAGGCT
GAACAAGAAAAGCTATCTAATAAGGGCACTGACACTTAACACAATGACAAAAGACGCTGA
AAGAGGCAAGTTAAAGAGAAGAGCAATTGCAACACCCGGAATGCAAATCAGAGGATTTGT
ATACTTTGTTGAAACATTAGCAAGGAGCATTTGTGAGAAGCTTGAACAATCTGGACTCCC
GGTTGGAGGCAATGAAAAGAAGGCCAAACTGGCAAATGTTGTGAGAAAAATGATGACTAA
TTCACAAGACACAGAACTCTCTTTCACAATCACTGGAGACAACACCAAATGGAATGAAAA
TCAGAACCCTAGGATGTTTCTAGCAATGATAACATACATAACAAAAAACCAACCTGAATG
GTTTAGGAATGTCTTGAGCATCGCTCCTATAATGTTCTCAAATAAGATGGCAAGACTAGG
GAAAGGATACATGTTCGAAAGTAAGAGCATGAAGCTTCGAACACAAGTACCAGCAGAAAT
GCTAGCAAATATTGATCTGAAATATTTCAATGAGTCAACAAGAAAGAAAATAGAGAAGAT
AAGGCCTCTTCTAATAGATGGTACAGCCTCATTAAGCCCTGGAATGATGATGGGCATGTT
CAACATGCTAAGTACAGTGTTGGGAGTCTCGATTCTAAATCTGGGGCAAAAGAGGTACAC
CAAAACAACATACTGGTGGGACGGACTCCAATCCTCTGATGATTTTGCTCTCATAGTGAA
TGCTCCGAATCATGAGGGAATACAAGCAGGAGTGGATAGATTCTATAGAACCTGCAAGCT
GGTCGGAATCAATATGAGCAAAAAGAAGTCCTACATAAACAGAACAGGGACATTTGAATT
CACAAGCTTCTTCTATCGCTATGGATTTGTCGCCAACTTTAGTATGGAGCTGCCCAGCTT
TGGAGTATCTGGGATTAATGAATCTGCTGACATGAGCATCGGGGTGACAGTGATAAAAAA
CAACATGATAAACAATGACCTTGGACCCGCAACAGCTCAAATGGCTCTTCAGCTGTTCAT
CAAGGACTACAGGTACACGTATCGATGCCACAGGGGGGACACACAAATTCAAACAAGGAG
GTCATTCGAGCTGAAGAAATTGTGGGAACAAACTCGCTCAAAGGCAGGACTACTTGTTTC
AGACGGAGGCCCAAACTTATACAATATCCGAAATCTCCACATTCCGGAAGTCTGCTTGAA
ATGGGAGCTAATGGATGAAGACTATCAGGGAAGGCTTTGCAATCCCCTGAATCCATTTGT
CAGCCACAAGGAAATAGAGTCTGTAAACAATGCTGTAGTGATGCCAGCTCATGGTCCAGC
CAAGAGCATGGAGTATGATGCTGTTGCTACTACGCATTCCTGGCTCCCTAAGAGGAACCG
CTCCATTCTCAACACAAGCCAAAGGGGAATCCTTGAAGACGAACAGATGTATCAAAAGTG
CTGCAATCTATTTGAGAAATTCTTCCCTAGCAGTTCATACAGGAGACCGGTTGGAATTTC
CAGTATGGTGGAGGCCATGGTTTCCAGGGCCCGAATTGATGCGCGAATTGACTTCGAATC
TGGACGGATTAAGAAGGAGGAGTTTACTGAGATCATGAAGATCTGTTCCACCATTGAAGA
GCTCAGACGGCAGAAATAGTGAATTTGGCTTGTCCTTCATGAAAAAATGCCTTGTTTCTA
CT-----------------
-------------
#A/turkey/KS/4880/1980(H1N1)
---CGAAAGCAGGCAAACCATTTGAATGGATGTCAATCCGACTTTGCTTTTCTTGAAAGT
GCCAGCACAAAATGCTATAAGCACAACGTTTCCTTACACTGGAGACCCCCCTTACAGTCA
TGGGACAGGAACAGGATACACCATGGATACTGTAAACAGAACACATCAATACTCAGAAAG
AGGAAAATGGACAATAAACACCGAAACTGGTGCACCACAATTAAATCCAATTGATGGACC
GCTGCCGGAGGACAATGAACCAACTGGTTATGCCCAAACAGACTGTGTCCTGGAAGCAAT
GGCGTTTCTCGAGAAATCCCATCCCGGCATTTTCGAAAACTCATGTCTTGAGACGATGGA
AGTTGTTCAGCAAACACGAGTGGACAAACTAACGCAAGGCCGGCAAACTTTCGATTGGAC
TCTGAATAGGAATCAGCCTGCTGCGACAGCACTAGCCAACACAATAGAAGTGTTCAGATT
AAACGGCCTCACGACCAGTGAATCTGGAAGGCTCATAGACTTCCTAAAAGATGTTATGGA
GTCAATGGACAAAGAAGAAATGGAAATCGTAACTCATTTCCAGAGAAAAAGGAGAGTGAG
GGACAATATGACTAAGAAAATGGTGACGCAAAGAACGATAGGTAAAAAGAAACAGAAGTT
AAATAAAAGGGGTTATCTAATCAGAGCATTGACCTTGAACACAATGACAAAAGATGCTGA
AAGAGGAAAATTGAAAAGAAGAGCAATTGCCACCCCAGGGATGCAAATACGGGGGTTCGT
ATATTTCGTTGAGACACTAGCGAGAAGCATTTGTGAAAAACTTGAGCAATCAGGACTGCC
AGTTGGAGGCAATGAAAAGAAAGCCAAATTGGCAAATGTTGTACGAAAGATGATGACCAA
TTCTCAGGACACTGAACTCTCCTTTACCATCACTGGAGATAATACCAAATGGAATGAAAA
TCAGAATCCTCGAATGTTTTTAGCTATGATTACATACATAACCAGAAATCAGCCCGAATG
GTTCAGAAATGTTCTAAGTGTTGCCCCAATAATGTTCTCGAACAAGATGGCTAGATTGGG
TAAAGGATACATGTTTGAGAGTAAAAACATGAAGCTTAGGACTCAGATACCTGCAGAGAT
GCTATCAGGCATTGACCTGAAGTATTTTAATGATTCAACTAGGAAAAAAATTGAAAAAAT
CCGACCGCTCTTAATAGAGGGAGCTGCATCTTTAAGCCCTGGGATGATGATGGGTATGTT
TAACATGTTAAGCACTGTGTTGGGTGTTTCCATTCTTAATCTTGGACAAAAGGAGTACAC
GAAGACTGCTTACTGGTGGGACGGTCTCCAATCGTCTGATGATTTTGCTCTGATTGTAAA
CGCGCCCAATCATGACGGGATTCAAGCTGGAGTTGATAGGTTTTATCGAACCTGTAAGCT
ACTCGGAATTAATATGAGCAAAAAGAAATCTTACATAAATAGAACAGGCACTTTTGAATT
CACAAGCTTTTTCTATCGTTATGGATTTGTTGCCAATTTCAGCATGGAGCTTCCTAGTTT
TGGAGTATCTGGAATTAATGAATCTGCAGACATGAGTATCGGAGTTACTGTCATCAAAAA
CAACATGATAAACAATGATCTTGGACCAGCAACAGCACAAATGGCTCTCCAGTTGTTCAT
CAAAGATTACCGATACACGTATCGCTGTCACAGGGGTGATACTCAAATACAAACTCGAAG
GTCATTTGAAATAAAGAAATTGTGGGATCAGACCCGTTCTAAGGCTGGATTGTTGGTTTC
CGATGGAGGCCCCAATTTATATAACATTAGGAATCTCCACATTCCTGAAGTCTGCTTGAA
GTGGGAATTAATGGATAGAGATTATCAGGGGCGATTGTGCAATCCGCTAAACCCATTTGT
CAGCCACAAAGAAATTGAATCAGTGAATAATGCAGTAGTAATGCCATCACATGGTCCGGC
CAAAACCATGGAATATGACGCTGTTGCCACAACGCATTCCTGGGTTCCTAAAAGAAATCG
ATCCATCTTGAACACAAGCCAGAGAGGAATACTTGAAGACGAGCAAATGTACCAAAAATG
CTGTAACCTATTTGAAAAGTTCTTCCCTAGCAGCTCATATAGGAGACCAGTCGGGATTTC
CAGTATGGTGGAGGCCATGGTTTCCAGGGCCCGAATCGATGCACGAATTGATTTTGAATC
TGGAAGGATAAAGAAAGAGGATTTCGCTGAGATCATGAAGATCTGTTCCACCATTGAAGA
TCTCAGACGGCAAAAGTAGTGAATTTGGCTTGTCCTTCATGAAAAAATGCC---------
-------------------
-------------
#A/turkey/NC/19762/1988(H1N1)
------------------CATT-GAATGGATGTCAATCCGACTTTGCTTTTCCTGAAAGT
GCCAGCACAAAATGCTATAAGCACAACGTTTCCTTACACTGGAGACCCCCCTTACAGTCA
TGGGACAGGAACAGGATACACTATGGATACTGTGAACAGAACACATCAGTACTCAGAAAG
AGGAAAATGGACAATAAACACCGAAACTGGTGCGCCACAACTAAATCCAATTGATGGACC
GCTGCCTGAGGACAATGAACCAACTGGTTATGCCCAAACAGACTGCGTTTTAGAAGCAAT
GGCGTTTCTCGAGAAATCCCATCCTGGCATCTTTGAAAACTCATGTCTTGAAACGATGGA
GGTTGTTCAGCAAACACGGGTGGACAAACTAACGCAAGGACGGCAAACTTTCGATTGGAC
TCTGAATAGGAATCAGCCTGCTGCAACAGCATTGGCCAACACAATAGAAGTGTTCAGATT
AAACGGCCTCACGACCAGTGAATCTGGAAGGCTCATAGACTTCCTAAAAGATGTTATGGA
GTCAATGGACAAAGAAGAAATGGAAATCGTAACCCATTTCCAGAGAAAAAGGAGAGTGAG
GGACAATATGACTAAGAAAATGGTGACGCAAAGAACTATAGGTAAAAAGAAACAGAAGTT
AAATAGAAGGGGTTATCTAATCAGAGCATTGACTTTGAACACAATGACTAAAGACGCTGA
AAGAGGAAAATTGAAAAGAAGAGCAATTGCCACCCCAGGGATGCAAATAAGGGGGTTCGT
ATATTTCGTTGAGACACTAGCAAGGAGTATTTGTGAAAAACTTGAACAATCAGGACTGCC
AGTTGGAGGTAATGAAAAGAAAGCCAAATTGGCAAATGTTGTACGAAAGATGATGACCAA
TTCCCAGGACACGGAGCTCTCCTTTACCATCACTGGAGATAACACCAAATGGAATGAAAA
TCAGAATCCTCGAATGTTTTTAGCTATGATTACATACATAACCAGAAATCAGCCCGAATG
GTTCAGAAATGTTTTAAGTGTTGCCCCAATAATGTTCTCGAACAAGATGGCTAGATTGGG
TAAAGGATACATGTTTGAGAGCAAAAACATGAAACTTAGGACTCAGATACCTGCAGAGAT
GCTGTCAAGCATTGACCTGAGGTACTTTAATGATTCAACCAGGAAAAAAATTGAAAAAAT
CCGACCGCTCTTAATAGAGGGAGCTGCGTCTTTAAGCCCTGGAATGATGATGGGTATGTT
TAATATGTTAAGCACTGTGTTGGGTGTTTCCATTCTTAATCTTGGACAGAAGGAGTACAC
GAAGACTTCTTATTGGTGGGACGGTCTCCAATCGTCTGATGATTTTGCTCTGATTGTAAA
TGCACCCAATCATGAAGGGATTCAAGCAGGAGTTGACAGATTTTACCGAACTTGTAAGCT
ACTCGGAATTAATATGAGCAAAAAGAAATCTTACATAAATAGAACAGGCACTTTTGAATT
CACAAGTTTTTTCTATCGTTATGGATTTGTTGCCAATTTCAGCATGGAGCTTCCTAGTTT
TGGAGTATCTGGAATTAATGAATCTGCAGACATGAGCATTGGAGTTACTGTCATCAAAAA
TAACATGATAAACAATGATCTTGGACCGGCAACAGCACAAATGGCTCTCCAGTTGTTCAT
CAAAGATTACCGATACACGTATCGCTGTCACAGGGGTGATACTCAAATACAAACACGAAG
GTCATTTGAAATAAAGAAATTGTGGGATCAGACCCGTTCTAAGGCTGGATTGTTGGTTTC
CGATGGAGGCCCCAATCTATATAATATTAGGAATCTCCACATTCCTGAAGTCTGCTTGAA
GTGGGAACTAATGGATAAGGATTATCAGGGGCGATTATGCAATCCGCTAAATCCATTTGT
CAGCCACAAAGAAATTGAATCAGTGAATAATGCAGTAGTAATGCCATCACATGGTCCGGC
CAAAACCATGGAATATGACGCTGTTGCCACAACGCATTCATGGGTTCCTAAGAGAAACCG
ATCCATCTTGAACACAAGCCAGAGAGGAATACTTGAAGACGAGCAAATGTACCAAAAATG
CTGTAACCTATTTGAAAAGTTCTTCCCTAGCAGCTCATATAGGAGACCGGTCGGAATTTC
CAGTATGGTGGAGGCCATGGTTTCCAGGGCCCGAATTGATGCACGAATTGATTTTGAATC
TGGAAGGATAAAGAAAGAGGATTTCGCTGAGATCATGAAGATCTGTTCCACCATTGAAGA
TATCAGACGGCAAAAGTAGTGAATTTGGCTTGTCCTTCA---------------------
-------------------
-------------
#A/turkey/IA/10271-3/1990(H1N1)
--------------------TTTGAATGGATGTCAATCCGACTTTGCTTTTCCTGAAAGT
GCCAGCACAAAATGCTATAAGCACAACGTTTCCTTACACTGGAGACCCCCCTTACAGTCA
TGGAACAGGAACAGGATACACTATGGATACTGTGAACAGAACACATCAGTACTCAGAAAG
AGGAAAATGGACAATAAACACCGAAACTGGTGCGCCACAACTAAATCCAATTGATGGACC
GCTGCCTGAGGACAATGAACCAACTGGTTATGCCCAAACAGACTGCGTTTTAGAAGCAAT
GGCGTTTCTCGAGAAATCCCATCCTGGCATCTTTGAAAACTCATGTCTTGAAACGATGGA
GGTTGTTCAGCAAACACGGGTGGACAAACTAACGCAAGGACGGCAAACTTTCGATTGGAC
TCTAAATAGGAATCAGCCTGCTGCAACAGCATTGGCCAACACAATAGAAGTGTTCAGATT
AAACGGCCTCACGACCAGTGAATCTGGAAGGCTCATAGACTTCCTAAAAGATGTTATGGA
GTCAATGGACAAAGAAGAAATGGAAATCGTAACCCATTTCCAGAGAAAAAGGAGAGTGAG
GGACAATATGACTAAGAAAATGGTGACACAAAGAACTATAGGTAAAAAGAAACAGAAGTT
AAATAGAAGGGGTTATCTAATCAGAGCATTGACTTTGAACACAATGACTAAAGACGCTGA
AAGAGGAAAATTGAAAAGAAGAGCAATTGCCACCCCAGGAATGCAAATAAGGGGGTTCGT
ATATTTCGTTGAGACACTAGCAAGGAGTATTTGTGAAAAACTTGAACAATCAGGACTGCC
AGTTGGAGGTAATGAAAAGAAAGCCAAATTGGCAAATGTTGTACGAAAGATGATGACCAA
TTCCCAGGACACGGAGCTCTCCTTTACCATCACTGGAGATAACACCAAATGGAATGAAAA
TCAGAATCCTCGAATGTTTTTAGCTATGATTACATACATAACCCGAAATCAGCCCGAATG
GTTCAGAAATGTTTTAAGTGTTGCCCCAATAATGTTCTCGAACAAGATGGCTAGATTGGG
TAAAGGATACATGTTTGAGAGCAAAAACATGAAACTTAGGACTCAGATACCTGCAGAGAT
GCTGTCAAGCATTGACCTGAGGTACTTTAATGATTCAACCAGGAGAAAAATTGAAAAGAT
CCGACCGCTCTTAATAGAGGGAGCTGCGTCTTTAAGCCCTGGAATGATGATGGGTATGTT
TAATATGTTAAGCACTGTGTTGGGTGTTTCCATTCTTAATCTTGGACAGAAGGAGTACAC
GAAGACTTCTTATTGGTGGGACGGTCTCCAATCGTCTGATGATTTTGCTCTAATTGTAAA
TGCACCCAATCATGAAGGGATTCAAGCAGGAGTTGACAGATTTTACCGAACTTGTAAGCT
ACTCGGAATTAATATGAGCAAAAAGAAATCTTACATAAATAGAACAGGCACTTTTGAATT
CACAAGTTTTTTCTATCGTTATGGATTTGTTGCCAATTTCAGCATGGAGCTTCCTAGTTT
TGGAGTATCTGGAATTAATGAATCTGCAGACATGAGCATTGGAGTTACTGTCATCAAAAA
TAACATGATAAACAATGATCTTGGACCGGCAACAGCACAAATGGCTCTCCAGTTGTTCAT
CAAAGATTATCGATACACGTATCGCTGTCACAGGGGTGATACTCAAATACAAACACGAAG
GTCATTTGAAATAAAGAAATTGTGGGATCAGACCCGTTCTAAGGCTGGATTGTTGGTTTC
CGATGGAGGGCCCAATCTATACAATATTAGGAATCTCCACATTCCTGAAGTCTGCTTGAA
GTGGGAACTAATGGATAAGGATTATCAGGGGCGATTGTGCAATCCACTAAATCCATTTGT
CAGCCACAAAGAAATTGAATCAGTGAATAATGCAGTAGTAATGCCATCACATGGTCCGGC
CAGAACCATGGAATATGACGCTGTTGCCACAACGCATTCATGGGTTCCTAAGAGAAACCG
ATCCATCTTGAACACAAGCCAAAGAGGAATACTTGAAGACGAGCAAATGTACCAAAAATG
CTGTAACCTATTTGAAAAGTTCTTCCCTAGCAGCTCATATAGGAGACCGGTCGGAATTTC
CAGTATGGTGGAGGCCATGGTTTCCAGGGCCCGAATTGATGCACGAATTGATTTTGAATC
TGGAAGGATAAAGAAAGAGGATTTCGCTGAGATCATGAAGATCTGTTCCACCATTGAAGA
TCTCAAACGGCAAAAGTAGTGAATTTGGCTTGTCCTTCATGAAAAAATG-----------
-------------------
-------------
#A/mallard/Ohio/171/1990(H1N1)
-------------------------ATGGATGTCAATCCGACTTTACTTTTCTTGAAAGT
TCCAGCGCAAAATGCCATAAGCACCACAATCCCATATACTGGAGATCCTCCATACAGCCA
TGGAACGGGAACAGGATACACCATGGACACAGTCAACAGGACACATCAATATTCAGAAAA
GGGGAAATGGACAACAAACACAGAAACTGGAGCACCCCAACTTAACCCAATTGATGGACC
ACTGCCTGAGGATAATGAGCCAAGTGGATATGCACAAACAGACTGTGTCCTTGAAGCAAT
GGCTTTCCTTGAAGAGTCCCACCCAGGAATCTTTGAAAACTCGTGTCTTGAAACGATGGA
AGTTGTCCAACAAACAAGAGTGGACAAACTGACCCAAGGTCGTCAGACCTATGATTGGAC
ATTAAACAGGAATCAGCCGGCTGCAACTGCATTAGCTAATACTATAGAGGTCTTCAGATC
GAACGGTCTGACGGCTAATGAATCAGGAAGGCTAATAGATTTCCTCAAGGATGTGATGGA
ATCAATGGATAAAGAGGAAATGGAAATAACAACGCACTTCCAAAGAAAAAGAAGAGTGAG
GGACAACATGACCAAGAAAATGGTCACACAAAGAACAATAGGAAAGAAGAAGCAGAGGCT
AAACAAGAGGAGCTATCTAATAAGAGCATTGACACTGAACACAATGACAAAAGACGCTGA
AAGAGGCAAATTAAAGAGAAGAGCAATTGCAACACCCGGAATGCAAATCAGAGGATTTGT
ATACTTTGTTGAAACATTAGCGAGGAGCATTTGTGAGAAGCTTGAACAATCTGGACTCCC
AGTTGGAGGCAATGAAAAGAAGGCTAAATTGGCAAATGTTGTGAGAAAAATGATGACTAA
TTCACAAGACACAGAACTCTCTTTCACAATCACTGGAGACAACACCAAATGGAATGAAAA
TCAGAACCCTAGGGTGTTTCTGGCAATGATAACATACATAACAAGAAACCAACCTGAATG
GTTTAGGAACGTCTTGAGCATTGCACCTATAATGTTCTCGAACAAAATGGCAAGGCTAGG
GAAAGGATACATGTTCGAAAGTAAGAGCATGAAGCTTCGAACACAGATACCAGCAGAAAT
GCTAGCAAGTATTGACCTGAAATATTTCAATGAGTCAACAAGAAAGAAAATAGAGAAGAT
AAGGCCTCTTCTAATAGATGGTACAGCCTCATTGAGCCCTGGAATGATGATGGGCATGTT
CAACATGCTAAGTACAGTTTTGGGAGTCTCGATCCTAAATCTAGGGCAAAAGAGATACAC
CAAAACAACATACTGGTGGGACGGACTCCAATCCTCCGATGACTTTGCTCTCATAGTGAA
TGCTCCGAATCATGAGGGAATACAAGCAGGAGTAGATAGATTCTATAGGACCTGCAAGCT
AGTCGGAATCAACATGAGCAAAAAGAAGTCCTACATAAACAGGACAGGGACATTTGAATT
CACAAGCTTTTTCTATCGCTATGGATTTGTGGCCAACTTTAGCATGGAGCTGCCCAGCTT
TGGAGTGTCTGGGATTAATGAATCGGCCGACATGAGCATTGGAGTAACAGTGATAAAGAA
CAACATGATAAACAATGACCTTGGACCAGCAACAGCTCAAATGGCTCTTCAGCTGTTCAT
CAAGGATTACAGATACACGTATCGGTGTCACAGAGGGGACACACAAATTCAGACAAGGAG
GTCATTCGAGCTGAAGAAGTTGTGGGAACAAACCCGCTCAAAGGCAGGACTGCTGGTTTC
AGATGGAGGGCCAAACTTATACAATATCCGGAATCTCCACATTCCGGAAGTCTGCCTGAA
ATGGGAGCTAATGGACGAAGACTATCAGGGAAGGCTTTGTAACCCCCTGAATCCATTTGT
CAGCCATAAAGAAATAGAGTCTGTAAACAATGCTGTGGTGATGCCAGCTCATGGCCCAGC
CAAGAGCATGGAATATGATGCTGTTGCTACTACGCACTCCTGGATCCCTAAGAGGAACCG
CTCCATCCTCAACACAAGCCAAAGGGGAATCCTTGAAGATGAACAGATGTACCAAAAGTG
CTGCAATCTATTCGAGAAATTCTTCCCTAGCAGTTCATACAGGAGACCGGTTGGGATTTC
CAGCATGGTGGAGGCCATGGTTTCTAGGGCCCGAATTGATGCGCGAATTGACTTCGAATC
TGGGCGGATTAAGAAGGAGGGGTTTGCTGAGATCATGAAGATCTGTTCCACCATTGAAGA
GCTCAGACGGCAGAAATAGTGAATTTAGCTTGTCCTTC----------------------
-------------------
-------------
#A/chicken/PA/35154/1991(H1N1)
------------------------AATGGATGTCAATCCGACTTTGCTTTTCTTGAAAGT
GCCAGCACAAAATGCTATAAGCACAACGTTTCCTTACACTGGAGACCCCCCTTACAGTCA
TGGGACAGGAACAGGATACACCATGGATACTGTAAACAGAACACATCAATACTCAGAAAG
AGGAAAATGGACAATAAACACCGAAACTGGTGCACCACAATTAAATCCAATTGATGGACC
GCTGCCGGAGGACAATGAACCAACTGGTTATGCCCAAACAGACTGTGTCCTGGAAGCAAT
GGCGTTTCTCGAGAAATCCCATCCCGGCATTTTCGAAAACTCATGTCTTGAGACGATGGA
AGTTGTTCAGCAAACACGAGTGGACAAACTAACGCAAGGCCGGCAAACTTTCGATTGGAC
TCTGAATAGGAATCAGCCTGCTGCGACAGCACTAGCCAACACAATAGAAGTGTTCAGATT
AAACGGCCTCACGACCAGTGAATCTGGAAGGCTCATAGACTTCCTAAAAGATGTTATGGA
GTCAATGGACAAAGAAGAAATGGAAATCGTAACTCATTTCCAGAGAAAAAGGAGAGTGAG
GGACAATATGACTAAGAAAATGGTGACGCAAAGAACGATAGGTAAAAAGAAACAGAAGTT
AAATAAAAGGGGTTATCTAATCAGAGCATTGACCTTGAACACAATGACAAAAGATGCTGA
AAGAGGAAAATTGAAAAGAAGAGCAATTGCCACCCCAGGGATGCAAATACGGGGGTTCGT
ATATTTCGTTGAGACACTAGCGAGAAGCATTTGTGAAAAACTTGAGCAATCAGGACTGCC
AGTTGGAGGCAATGAAAAGAAAGCCAAATTGGCAAATGTTGTACGAAAGATGATGACCAA
TTCTCAGGACACTGAACTCTCCTTTACCATCACTGGAGATAATACCAAATGGAATGAAAA
TCAGAATCCTCGAATGTTTTTAGCTATGATTACATACATAACCAGAAATCAGCCCGAATG
GTTCAGAAATGTTCTAAGTGTTGCCCCAATAATGTTCTCGAACAAGATGGCTAGATTGGG
TAAAGGATACATGTTTGAGAGTAAAAACATGAAGCTTAGGACTCAGATACCTGCAGAGAT
GCTATCAGGCATTGACCTGAAGTATTTTAATGATTCAACTAGGAAAAAAATTGAAAAAAT
CCGACCGCTCTTAATAGAGGGAGCTGCATCTTTAAGCCCTGGGATGATGATGGGTATGTT
TAACATGTTAAGCACTGTGTTGGGTGTTTCCATTCTTAATCTTGGACAAAAGGAGTACAC
GAAGACTGCTTACTGGTGGGACGGTCTCCAATCGTCTGATGATTTTGCTCTGATTGTAAA
CGCACCCAATCATGACGGGATTCAAGCTGGAGTTGATAGGTTTTATCGAACCTGTAAGCT
ACTCGGAATTAATATGAGCAAAAAGAAATCTTACATAAATAGAACAGGCACTTTTGAATT
CACAAGCTTTTTCTATCGTTATGGATTTGTTGCCAATTTCAGCATGGAGCTTCCTAGTTT
TGGAGTATCTGGAATTAATGAATCTGCAGACATGAGTATCGGAGTTACTGTCATCAAAAA
CAACATGATAAACAATGATCTTGGACCAGCAACAGCACAAATGGCTCTCCAGTTGTTCAT
CAAAGATTACCGATACACGTATCGCTGTCACAGGGGTGATACTCAAATACAAACTCGAAG
GTCATTTGAAATAAAGAAATTGTGGGATCAGACCCGTTCTAAGGCTGGATTGTTGGTTTC
CGATGGAGGCCCCAATTTATATAACATTAGGAATCTCCACATTCCTGAAGTCTGCTTGAA
GTGGGAATTAATGGATAGAGATTACCAGGGGCGATTGTGCAATCCGCTAAACCCATTTGT
CAGCCACAAAGAAATTGAATCAGTGAATAATGCAGTAGTAATGCCATCACATGGTCCGGC
CAAAACCATGGAATATGACGCTGTTGCCACAACGCATTCCTGGGTTCCTAAAAGAAATCG
ATCCATCTTGAACACAAGCCAGAGAGGAATACTTGAAGACGAGCAAATGTACCAAAAATG
CTGTAACCTATTTGAAAAGTTCTTCCCTAGCAGCTCATATAGGAGACCAGTCGGGATTTC
CAGTATGGTGGAGGCCATGGTTTCCAGGGCCCGAATCGATGCACGAATTGATTTTGAATC
TGGAAGGATAAAGAAAGAGGATTTCGCTGAGATCATGAAGATCTGTTCCACCATTGAAGA
TATCAGACGGCAAAAGTAGTGAATTTGGCTTGTCCTTC----------------------
-------------------
-------------
#A/duck/NY/13152-13/1994(H1N1)
------------GCAAACCATTTGAATGGATGTCAATCCGACTTTACTTTTCTTGAAAGT
GCCAGCGCAAAATGCTATAAGCACTACATTCCCTTATACTGGAGATCCCCCATACAGCCA
TGGAACAGGAACAGGATACACCATGGACACAGTCAACAGAACACATCAATATTCAGAAAA
AGGGAAGTGGACAACAAATACGGAGACTGGAGCACCCCAACTCAATCCGATTGATGGACC
ACTACCTGAAGACAATGAGCCAAGTGGATATGCACAAACAGATTGTGTCTTGGAAGCAAT
GGCTTTCCTTGAAGAATCCCACCCAGGGATCTTTGAAAACTCATGTCTTGAAACGATGGA
AGTTGTTCAGCAAACAAGAGTGGACAAACTGACCCAAGGTCGCCAGACCTATGATTGGAC
ATTGAATAGAAATCAGCCAGCTGCAACTGCTTTGGCCAACACTATAGAGGTCTTCAGATC
GAACGGTCTAACTGCTAATGAGTCGGGGAGGTTGATAGATTTCCTCAAGGATGTGATGGA
GTCAATGGATAAGGAAGAAATGGAAATAACAACACATTTCCAGAGAAAAAGAAGAGTGAG
AGACAACATGACCAAGAAAATGGTAACACAGAGAACAATAGGGAAGAAGAAGCAGAGGTT
AAACAAGAGGAGCTACTTAATAAGAGCTCTGACATTGAACACAATGACAAAAGATGCAGA
AAGAGGCAAGCTGAAGAGGCGGGCAATTGCAACACCCGGGATGCAGATCAGAGGGTTCGT
GTATTTTGTCGAAACATTGGCGAGAAGCATCTGTGAGAAACTTGAGCAATCTGGGCTCCC
CGTTGGAGGGAATGAGAAGAAGGCTAAATTAGCAAATGTCGTGAGGAAGATGATGACTAA
CTCACAAGATACAGAGCTCTCTTTTACAATTACTGGAGACAACACCAAATGGAATGAGAA
TCAAAATCCTCGGATGTTTCTAGCAATGATAACATACATCACAAGGAACCAGCCTGAATG
GTTCAGAAATGTCTTGAGCATTGCCCCCATAATGTTCTCAAACAAAATGGCAAGACTAGG
AAAAGGATATATGTTCGAAAGCAAGAGCATGAAGCTGCGGACACAAATACCAGCAGAAAT
GCTTGCAAACATTGACCTAAAATACTTCAACGAATCAACGAGGAAGAAAATCGAGAAGAT
AAGACCTCTTCTAATAGATGGCACAGCCTCATTGAGTCCTGGAATGATGATGGGCATGTT
TAACATGCTGAGTACAGTCTTAGGAGTCTCAATCCTGAATCTTGGACAAAAGAGGTACAC
CAAAACTACATACTGGTGGGATGGACTCCAATCCTCTGATGACTTCGCCCTTATAGTGAA
TGCTCCGAATCATGAGGGAATACAAGCTGGAGTGGATAGGTTCTACAGGACTTGCAAGCT
AGTTGGAATCAATATGAGCAAAAAGAAGTCTTACATAAATAGGACAGGAACATTTGAATT
CACGAGCTTCTTCTACCGCTATGGGTTTGTAGCTAACTTCAGCATGGAGCTGCCCAGCTT
TGGAGTATCAGGGATTAATGAATCAGCCGATATGAGCATTGGAGTGACGGTGATAAAGAA
TAATATGATAAACAATGATCTTGGACCAGCAACAGCCCAGATGGCTCTTCAACTATTCAT
CAAAGATTACAGATATACATATCGATGCCACAGGGGCGACACGCAAATCCAAACGAGAAG
ATCATTTGAGCTGAAGAAACTGTGGGAGCAAACCCGTTCAAAGGCAGGACTGTTAGTTTC
AGACGGAGGACCAAACTTGTACAATATCCGGAATCTCCACATCCCGGAAGTCTGCTTGAA
ATGGGAACTAATGGATGAGGATTATCAGGGCAGACTGTGTAATCCCCTGAATCCATTTGT
CAGCCACAAGGAGATTGAGTCCGTAAACAATGCTGTGGTAATGCCGGCCCATGGTCCAGC
CAAGAGCATGGAATATGATGCTGTTGCAACTACACACTCTTGGGTCCCTAAGAGGAACCG
CTCCATTCTCAATACCAGCCAAAGGGGAATTCTTGAAGATGAACAGATGTACCAGAAATG
CTGCAATCTATTCGAGAAGTTCTTCCCTAGTAGTTCATACAGGAGGCCAGTTGGAATCTC
CAGCATGGTGGAGGCCATGGTGTCTAGGGCCCGAATTGATGCACGAATTGACTTCGAGTC
TGGAAGGATTAAGAAGGAAGAGTTTGCTGAGATCATGAAGATCTGTTCCACCATTGAAAA
GCTCAAACGGCAAAAACAGTGAATTTAGCT------------------------------
-------------------
-------------
#A/duck/NJ/7717-70/1995(H1N1)
------------GCAAACCATTTGAATGGATGTCAATCCGACTTTACTTTTCTTGAAAGT
TCCAGCGCAAAATGCCATAAGCACCACATTCCCATATACTGGAGATCCTCCATACAGCCA
TGGAACGGGAACAGGATATACCATGGACACAGTCAACAGAACACATCAATATTCAGAAAA
GGGGAAATGGACAACAAACACAGAAACTGGAGCACCACAACTTAACCCAATTGATGGACC
ATTACCTGAGGATAATGAGCCAAGTGGATATGCACAAACAGACTGTGTCCTGGAAGCAAT
GGCTTTCCTTGAAGAGTCCCACCCAGGAATCTTTGAAAACTCGTGTCTCGAAACGATGGA
AGTTGTTCAGCAAACAAGAGTGGACAAGCTGACCCAAGGTCGCCAGACCTATGATTGGAC
ATTAAACAGGAATCAGCCAGCTGCAACTGCATTAGCTAATACTATAGAGGTCTTCAGATC
GAACGGTCTGACGGCCAATGAATCAGGAAGACTAATAGATTTCCTCAAGGATGTGATGGA
ATCAATGGACAAAGAGGAGATGGAAATAGCAACGCACTTCCAAAGAAAAAGAAGAGTAAG
GGACAACATGACCAAGAAAATGGTCACACAAAGAACAATAGGAAAGAAGAAGCAGAGATT
GAACAAGAGAAGCTATCTAATAAGAGCATTGACACTGAACACAATGACAAAAGATGCCGA
AAGAGGCAAGTTAAAGAGAAGAGCAATTGCAACACCCGGGATGCAAATCAGGGGGTTTGT
GTATTTTGTTGAAACATTAGCGAGGAGCATTTGTGAGAAGCTTGAACAATCTGGACTCCC
AGTCGGAGGCAATGAGAAGAAAGCTAAACTGGCAAACGTCGTGAGGAAAATGATGACTAA
CTCACAAGACACAGAGCTCTCTTTCACAATCACTGGAGACAACACCAAATGGAATGAAAA
TCAGAACCCTAGAATGTTTCTGGCAATGATAACATACATAACAAGAAATCAACCTGAGTG
GTTTAGGAATGTTTTGAGCATTGCACCCATAATGTTCTCGAATAAAATGGCAAGGCTAGG
GAAAGGATACATGTTCGAAAGCAAGAGCATGAAGCTTCGAACACAGATACCAGCAGAAAT
GCTAGCAAATATTGACCTGAAATATTTCAATGAGTCAACAAGAAAGAAAATAGAGAAAAT
AAGGCCTCTTCTAATAGATGGCACAGCCTCATTGAGTCCTGGAATGATGATGGGCATGTT
CAACATGCTAAGTACAGTTTTAGGAGTTTCAATCCTAAATCTGGGACAAAAGAAATACAC
CAAAACAACGTATTGGTGGGACGGGCTCCAATCCTCTGATGACTTTGCTCTCATAGTGAA
TGCACCGAATCATGAGGGAATACAAGCAGGAGTAGATAGATTCTATAGGACCTGCAAGCT
AGTCGGAATCAATATGAGCAAAAAGAAGTCCTACATAAACAGGACAGGAACATTTGAATT
CACAAGCTTTTTCTATCGCTATGGGTTCGTAGCCAATTTTAGCATGGAACTGCCCAGCTT
TGGAGTGTCTGGGATCAATGAATCAGCTGACATGAGCATTGGGGTAACAGTGATAAAGAA
CAACATGATAAACAATGACCTTGGACCAGCAACGGCCCAAATGGCTCTCCAGCTGTTCAT
CAAGGATTACAGATACACATATCGGTGCCACAGGGGGGACACCCAAATTCAGACGAGGAG
ATCATTCGAGCTGAAGAAGTTGTGGGAACAAACCCGCTCAAAGGCAGGACTGCTGGTTTC
AGATGGGGGGCCAAACTTGTACAATATCCGGAATCTCCACATCCCGGAAGTCTGTCTGAA
ATGGGAGTTAATGGACGAAGACTATCAGGGAAGGCTTTGTAATCCCCTGAACCCATTTGT
CAGCCATAAGGAGATAGAGTCTGTGAACAATGCTGTGGTGATGCCAGCTCACGGCCCAGC
CAAGAGCATGGAATATGATGCTGTTGCTACTACGCACTCCTGGATCCCCAAGAGGAACCG
CTCCATTCTCAACACGAGTCAAAGGGGAATCCTTGAAGATGAACAGATGTATCAAAAGTG
CTGCAATTTATTCGAGAAGTTCTTCCCTAGCAGTTCGTACAGAAGACCGGTTGGGATTTC
TAGCATGGTGGAGGCCATGGTTTCTAGGGCCCGAATTGATGCGCGAATTGACTTCGAATC
TGGACGGATTAAGAAGGAGGAGTTTGCTGAGATCATGAAGATCTGTTCCACCATTGAAGA
GCTCAGACGGCAGAAATAGTGAATTTAGCTTGTCCTTCATG-------------------
-------------------
-------------
#A/chicken/NY/21665-73/1998(H1N1)
---------------AAACATTTGAATGGATGTCAATCCGACTTTACTTTTCCTGAAAGT
GCCAGCACAAAATGCTATAAGCACAACATTTCCTTACACTGGGGACCCCCCTTATAGTCA
TGGGACAGGAACAGGATACACTATGGATACAGTGAACAGAACACATCAGTACTCAGAAAG
AGGAAAATGGACAATGAACACCGAAACTGGTGCGCCACAACTAAATCCAATTGATGGACC
ACTGCCTGAGGACAATGAACCAACTGGTTATGCCCAAACAGACTGCGTTTTAGAAGCAAT
GGCGTTTCTCGAGAAATCCCATCCTGGCATCTTTGAAAACTCATGTCTTGAAACGATGGA
GGTTGTTCAGCAAACACGGGTGGACAAACTAACGCAAGGACGGCAAACTTTCGATTGGAC
TTTGAATAGGAATCAGCCTGCTGCAACAGCATTGGCCAACACAATAGAAGTGTTCAGATT
AAACGGACTCACAGCCAGTGAGTCTGGAAGGCTCATAGACTTTCTGAAAGATGTTATGGA
TTCAATGGACAAAGAAGAAATGGAAATTGTAACCCATTTCCAGAGAAAAAGGAGAGTGAG
GGACAATATGACTAAGAAAATGGTGACGCAAAGAACTATAGGTAAGAAGAAACAAAAGTT
AAATAGAAGATGTTATCTGATTAGGGCATTGACTTTGAACACAATGACTAAAGACGCTGA
AAGAGGAAAATTGAAAAGAAGAGCAATTGCCACCCCAGGGATGCAAATAAGGGGGTTCGT
ATACTTCGTTGAGACACTAGCAAGAAGTATTTGTGAAAAACTTGAACAATCAGGGCTGCC
AGTTGGAGGTAATGAAAAGAAAGCCAAACTGGCAAATGTTGTGCGAAAGATGATGACCAA
TTCCCAGGACACGGAGCTCTCCTTTACCATCACTGGAGATAACACCAAATGGAATGAAAA
TCAGAATCCTCGAATGTTTTTAGCCATGATTACATACATAACCAGAAATCAACCCGAATG
GTTTAGAAATGTTTTAAGTGTTGCCCCAATAATGTTCTCGAATAAGATGGCTAGATTGGG
TAAAGGATACATGTTTGAGAGTAAGAACATGAAACTTAGGACTCAGATACCTGCAGAGAT
GCTGTCAAGCATTGACCTGAGATACTTTAATGATTCAACCAGGAAAAAAATTGAAAAAAT
CCGACCGCTCTTGATAGAGGGAGCTGCGTCTTTAAGCCCTGGAATGATGATGGGTATGTT
TAATATGTTAAGCACTGTGTTGGGTGTTTCCATTCTTAATCTTGGACAGAAAGAATACAC
GAAGACTTCTTATTGGTGGGACGGTCTTCAATCGTCTGATGATTTTGCTCTGATTGTAAA
TGCACCCAATCATGAAGGGATTCAAGCAGGAGTTAACAGATTTTACCGGACTTGTAAGCT
ACTCGGAATTAATATGAGCAAAAAGAAATCTTATATAAATAGAACAGGCACTTTTGAATT
CACAAGTTTTTTCTATCGTTATGGATTTGTTGCCAATTTCAGCATGGAGCTTCCCAGTTT
TGGGGTTTCCGGAATTAATGAATCTGCAGACATGAGCATTGGAATTACTGTCATCAAAAA
TAACATGATAAACAATGATCTTGGACCGGCAACAGCACAAATGGCTCTCCAGTTGTTCAT
CAAAGATTATCGATACACGTATCGCTGTCACAGGGGGGATACTCAAATACAGACACGAAG
GTCATTTGAAATAAAGAAATTATGGGACCAGACCCGTTCTAAGGCTGGATTGTTGGTTTC
CGATGGAGGGCCCAATCTATATAATATTAGGAATCTCCACATTCCTGAAGTCTGCTTGAA
GTGGGAATTAATGGACGAGGATTATCAAGGGCGATTATGCAATCCGCTAAATCCATTTGT
CAGCCACAAAGAAATTGAATCAGTGAATAATGCGGTAGTAATGCCATCACATGGTCCGGC
CAAAACCATGGAATATGACGCTGTTGCCACAACACATTCATGGGTTCCTAAGAGAAACCG
GTCCATCTTGAACACAAGCCAGAGAGGAATACTTGAAGACGAGCAGATGTACCAAAAATG
CTGTAACCTATTTGAAAAATTCTTCCCTAGCAGCTCATATAGGAGACCAGTCGGAATTTC
CAGTATGGTGGAGGCCATGGTTTCCAGGGCCCGAATTGATGCACGAATTGATTTTGAGTC
TGGAAGGATAAAGAAAGAGGATTTCGCTGAGATCATGAAGATCTGTTCCACCATTGAAGA
TCTCAAACGGCAAAAGTAGTGAATTTAGCTCGTCCTTCATGAAAAA--------------
-------------------
-------------
#A/duck/NZL/41/1984(H1N2)
-AGCGAAAGCAGGCAAACCATTTGAATGGATGTCAATCCGACTTTACTTTTCTTGAAAGT
TCCAGCGCAAAATGCCATAAGTACCACATTCCCTTATACCGGAGATCCTCCATACAGCCA
TGGAACAGGAACAGGATACACCATGGACACAGTCAACAGGACACATCAATACTCAGAAAA
GGGGAAATGGACAACAAACACAGAAACTGGAGCACCCCAACTCAATCCAATTGATGGGCC
ATTACCTGAAGACAACGAACCAAGTGGGTATGCACAAACAGACTGCGTCCTGGAAGCAAT
GGCTTTCCTTGAAGAATCCCACCCAGGGATCTTTGAAAACTCGTGTCTTGAAACGATGGA
AATTGTTCAACAGACAAGGGTTGACAAGCTGACCCAAGGCCGCCAGACCTATGACTGGAC
ATTGAACAGAAACCAACCGGCTGCTACAGCATTAGCCAACACTATAGAGGTTTTCAGATC
GAATGGTCTAACAGCCAATGAGTCAGGAAGGTTAATAGATTTCCTCAAAGATGTGATGGA
GTCAATGGACAGAGAAGAAATGGAAATAATAACACATTTTCAAAGAAAAAGAAGAGTGAG
AGATAACATGACCAAAAAAATGGTCACACAAAGAACAATAGGAAAGAAAAAGCAGAGATT
GAACAGAAGAAGCTATCTAATAAGAGCCTTGACATTAAACACAATGACAAAAGATGCAGA
GAGGGGCAAGTTGAAAAGAAGAGCAATTGCAACGCCAGGAATGCAAATCAGAGGATTTGT
ATATTTCGTTGAAACACTAGCGAGGAGCATTTGTGAGAAACTTGAACAGTCTGGACTTCC
AGTTGGAGGTAATGAAAAGAAGGCTAAACTGGCAAATGTTGTGAGAAAGATGATGACCAA
CTCACAAGACACAGAGCTCTCTTTCACAATCACTGGAGACAACACCAAATGGAATGAAAA
CCAAAATCCTCGGATGTTCCTGGCCATGATAACATATATCACGAGAAACCAACCTGAATG
GTTTAGAAATGTTTTGAGCATTGCGCCTATAATGTTCTCAAATAAAATGGCAAGACTAGG
GAAAGGATACATGTTCGAAAGTAAGAGCATGAAGCTTCGAACACAGATACCAGCGGAAAT
GCTAGCAAATATTGACCTGAAATACTTCAATGAATCGACAAAGAAGAAAATCGAGAAAGT
AAGGCCTCTCCTAATAGATGGCACAGCCTCATTGAGTCCTGGAATGATGATGGGCATGTT
TAACATGCTAAGCACAGTTTTGGGAGTCTCAATTCTGAACCTTGGGCAAAAGAGACACAC
CAAAACAACGTATTGGTGGGACGGGCTCCAATCATCTGATGATTTTGCTCTCATAGTGAA
TGCACCAAACCATGAGGGGATACAAGCAGGTGTGGACAGATTCTACAGAACCTGCAAGTT
AGTTGGGATTAATATGAGCAAAAAGAAGTCCTACATAAACAGGACAGGGACATTTGAGTT
CACAAGCTTTTTCTATCGCTATGGATTTGTAGCCAATTTCAGTATGGAGCTGCCCAGCTT
TGGAGTATCTGGAATCAACGAATCGGCTGATATGAGCATTGGAGTGACAGTGATAAAGAA
CAACATGATAAACAATGATCTTGGACCAGCAACGGCCCAAATGGCTCTTCAACTGTTTAT
CAAGGACTACAGGTATACATACCGATGCCACAGGGGAGACACACAAATTCAAACAAGGAG
GTCATTTGAGCTGAAGAAGCTGTGGGATCAAACCCGCTCAAAGGCAGGACTGTTGGTCTC
AGACGGAGGACCAAATCTATACAATATCCGGAATCTTCATATCCCAGAAGTCTGTCTAAA
ATGGGAGCTAATGGATGAAGACTATCAGGGAAGACTTTGCAACCCCTTGAATCCATTTGT
CAGCCATAAAGAGATTGAATCCGTAAATAATGCTGTGGTGATGCCCGCTCACGGCCCAGC
CAAAAGCATGGAATACGATGCTGTTGCAACTACACACTCCTGGATCCCTAAAAGGAATCG
CTCCATTCTCAACACAAGCCAAAGGGGAATTCTTGAAGATGAACAGATGTATCAAAAGTG
CTGTAATTTATTTGAAAAATTCTTCCCTAGCAGTTCATACAGGAGGCCGGTTGGAATTTC
CAGCATGGTGGAGGCCATGGTGTCTAGGGCCCGGATTGATGCACGGATTGATTTCGAGTC
TGGACGGATCAAGAAGGAGGAGTTCGCTGAGATCATGAAGATCTGTTCCACCATTGAAGA
GCTCAGACGGCAAAAATAGTGAATTTAGCTTGTCCTTCATGAAAAAATGCCTTGTTTCTA
CT-----------------
-------------
#A/duck/NC/91347/01(H1N2)
---------------------AGTGATGGATGTCAATCCGACTCTACTTTTCCTAAAGGT
TCCAGCGCAAAATGCCATAAGCACCACATTCCCTTATACTGGAGATCCTCCATACAGCCA
TGGAACAGGAACAGGATACACCATGGACACAGTCAACAGAACACACCAATATTCAGAAAA
AGGGAAGTGGACGACAAACACAGAGACTGGGGCACCCCAGCTCAACCCAATTGATGGACC
ACTACCTGAGGATAATGAACCAAGTGGATATGCACAGACAGACTGTGTTCTGGAGGCCAT
GGCTTTCCTTGAAGAATCCCACCCAGGGATATTTGATAATTCATGCCTTGAAACAATGGA
AGCTGTTCAACAAACAAGGGTGGATAAACTAACTCAAGGTCGCCAGACTTATGATTGGAC
ATTAAACAGAAATCAACCGGCAGCAACTGCATTGGCCAACACCATAGAAGTTTTTAGATC
GAATGGTCTAACAGCTAATGAGTCAGGAAGGCTAATAGATTTCCTAAAGGATGTAATGGA
ATCAATGGATAAAGAGGAAATAGAGATAACAACACACTTTCAAAGAAAAAGGAGAGTAAG
AGACAACATGACCAAGAAGATGGTCACACAAAGAACAATAGGAAAGAAAAAACAAAGAGT
GAATAAGAGAGGTTATCTAATAAGAGCACTAACATTGAATACGATGACCAAAGATGCAGA
GAGAGGCAAATTAAAAAGAAGGGCTATCGCAACACCTGGGATGCAAATTAGAGGGTTCGT
GTACTTTGTTGAAACTTTAGCTAGGAGCATTTGCGAAAAGCTGGAACAGTCTGGACTCCC
AGTAGGGGGCAATGAAAAGAAGGCCAAATTGGCAAATGTTGTGAGAAAGATGATGACTAA
TTCACAAGACACAGAGCTTTCTTTCACAATCACTGGGGACAACACTAAGTGGAATGAAAA
TCAAAATCCTCGAATGTTCCTGGCGATGATTACATATATCACCAGAAATCAACCCGAGTG
GTTCAGAAACATCCTGAGCATGGCACCCATAATGTTCTCAAACAAAATGGCAAGGCTAGG
AAAAGGGTACATGTTCGAGAGTAAAAGAATGAAGCTCCGAACACAAATACCATCAGAAAT
GCTAGCAAGCATTGACCTGAAGTATTTCAATGAATCAACAAGGAAGAAAATTGAGAAAAT
AAGGCCTCTTCTAATAGATGGCACAGCATCATTGAGCCCTGGAATGATGATGGGCATGTT
CAACATGCTAAGTACGGTTTTGGGAGTCTCGATACTGAATCTTGGACAAAAGAAATACAC
CAAGACAACATACTGGTGGGATGGGCTCCAATCCTCCGACGATTTTGCCCTCATAGTGAA
TGCACCAAATCATGAGGGAATACAAGCAGGAGTGGATAGATTCTACAGGACCTGCAAGTT
AGTGGGAATCAACATGAGCAAAAAGAAGTCCTATATAAATAAGACAGGGACATTTGAATT
CACAAGCTTTTTTTATCGCTATGGATTTGTGGCTAATTTTAGCATGGAGCTGCCCAGTTT
TGGAGTGTCTGGAATAAATGAATCAGCTGATATGAGTATTGGAGTAACAATGATAAAGAA
CAACATGATAAACAATGACCTTGGACCTGCAACAGCCCAGATGGCCCTTCAATTGTTCAT
CAAAGACTACAGATACACATATAGGTGCCATAGAGGAGACACACAAATTCAGACGAGAAG
ATCATTCGAGCTAAAGAAGCTGTGGGATCAAACCCAATCAAAGGCAGGACTATTAGTATC
TGATGGAGGACCAAACTTATACAATATCCGGAATCTTCACATTCCTGAAGTCTGCTTAAA
ATGGGAGCTAATGGATGAGGATTATCGGGGAAGACTTTGTAATCCCCTGAATCCTTTTGT
CAGCCATAAAGAGATTGATTCTGTAAACAATGCTGTAGTGATGCCAGCCCATGGTCCAGC
CAAAAGCATGGAATATGATGCCGTTGCAACTACACACTCCTGGATTCCCAAGAGGAACCG
CTCTATTCTCAACACAAGCCAAAGGGGAATTCTTGAGGATGAACAGATGTACCAGAAGTG
CTGCAACCTGTTCGAGAGATTTTTCCCTAGTAGTTCATACAGGAGACCGGTTGGAATTTC
TAGCATGGTGGAGGCCATGGTGTCTAGGGCCCGGATTGATGCCAGGATTGACTTCGAGTC
TGGACGGATTAAGGAAGAAGAGTTCTCTGAGATCATGAAGATCTGTTCCACCATTGAAGA
ACTCAGACGGCAAAAATAAGAATTTAGCTTGTC---------------------------
-------------------
-------------
#A/n-pintail/California/44221-608/2006...
-----------------------------------ATCCGACCTTACTCTTCTTGAAAGT
TCCAGCGCAAAATGCCATAAGCACCACATTCCCATATACTGGAGATCCTCCATACAGCCA
TGGAACGGGAACAGGATACACCATGGACACAGTCAACAGAACACATCAATATTCAGAAAA
GGGGAAATGGACAACCAACACAGAGACTGGAGCACCTCAACTTAACCCAATTGACGGACC
GCTGCCTGAGGACAATGAGCCAAGTGGATATGCACAAACGGACTGTGTCCTTGAAGCAAT
GGCTTTCCTTGAAGAGTCCCACCCAGGAATCTTTGAAAACTCGTGTCTTGAAACGATGGA
AGTCGTTCAACAAACAAGAGTGGACAAATTAACCCAAGGTCGTCAGACCTACGATTGGAC
ATTAAACAGGAATCAGCCGGCTGCAACTGCATTAGCCAATACTATAGAGGTCTTCAGAGC
GAACGGTCTGACAGCTAATGAATCAGGAAGACTAATAGATTTCCTCAAAGATGTGATGGA
GTCAATGGATAAAGAGGAAATGGAAATAACAACACACTTCCAAAGAAAAAGAAGAGTGAG
GGACAACATGACCAAAAAAATGGTCACACAAAGAACAATAGGAAAGAAGAAACAAAGGCT
AAATAAAAGAAGCTATCTAATAAGAGCACTGACACTGAACACAATGACAAAAGACGCTGA
AAGAGGCAAACTGAGGAGAAGAGCAATTGCAACACCCGGAATGCAAATCAGAGGATTTGT
ATACTTTGTTGAAACATTAGCAAGGAGCATTTGTGAGAAGCTTGAACAATCTGGACTCCC
GGTTGGGGGTAATGAAAAGAAGGCTAAACTGGCAAATGTTGTGAGAAAAATGATGACTAA
TTCACAAGACACAGAGCTCTCTTTCACAATCACTGGAGACAACACCAAATGGAACGAAAA
CCAGAACCCTAGAATGTTTCTGGCAATGATAACATACATAACAAGAAACCAACCTGAATG
GTTTAGGAATGTCTTGAGCATTGCACCTATAATGTTCTCAAATAAAATGGCAAGACTAGG
GAAAGGATACATGTTCGAAAGTAAGAGCATGAAGCTTCGAACACAAATACCGGCAGAAAT
GCTAGCAAATATTGATCTGAAATATTTCAATGAATCAACAAAGAAGAAAATAGAGAAGAT
AAGGCCTCTTCTGATAGATGGTACAGCCTCATTGAGCCCTGGAATGATGATGGGCATGTT
CAACATGCTAAGTACAGTCTTGGGAGTCTCGATTCTAAATCTAGGGCAAAAGAGGTACAC
CAAAACAACATACTGGTGGGACGGACTCCAATCCTCCGATGACTTTGCTCTCATAGTGAA
TGCTCCGAATCATGAGGGAATACAAGCAGGAGTAGATAGATTCTACAGGACCTGCAAGCT
GGTCGGAATCAACATGAGCAAAAAGAAGTCCTACATAAACAGGACAGGAACATTTGAATT
CACAAGCTTTTTCTATCGCTACGGATTTGTAGCCAATTTTAGCATGGAACTGCCCAGTTT
TGGAGTATCTGGAATTAATGAATCTGCCGACATGAGCATTGGAGTAACAGTGATAAAGAA
CAACATGATAAACAATGATCTTGGACCAGCAACAGCTCAAATGGCTCTTCAGCTGTTCAT
CAAGGATTACAGATACACGTACCGGTGCCACAGAGGGGACACACAAATTCAGACAAGGAG
GTCATTCGAGCTGAAAAAGTTGTGGGAACAAACCCGCTCAAAGGCGGGATTGTTGGTTTC
AGATGGAGGGCCAAACTTATACAATATTCGGAATCTCCACATTCCGGAGGTCTGCCTGAA
GTGGGAGCTGATGGACGAAAACTATCAGGGAAGGCTCTGTAACCCTCTGAATCCATTTGT
CAGCCACAAAGAGATAGAGTCTGTAAACAATGCTGTGGTGATGCCAGCTCATGGTCCTGC
CAAAAGCATGGAATATGATGCTGTTGCTACCACACACTCCTGGATCCCTAAAAGGAACCG
CTCCATTCTCAACACAAGCCAAAGGGGAATCCTTGAAGATGAACAGATGTATCAAAAGTG
CTGCAATCTATTCGAGAAATTCTTCCCTAGCAGTTCATACAGGAGACCGGTTGGAATTTC
CAGCATGGTGGAGGCCATGGTTTCCAGGGCCCGAATTGACGCGCGAATTGACTTCGAATC
TGGACGGATTAAGAAGGAGGAGTTTGCTGAGATCATGAAGATCTGTTCCACCATTGAAGA
GCTCAGACGGCA------------------------------------------------
-------------------
-------------
#A/s-sandpiper/Brazil/43/1990(H2N1)
-AGCGAAAGCAGGCAAACCATTTGAATGGATGTCAATCCGACTTTACTTTTCTTGAAAGT
TCCAGCGCAGAATGCCATAAGCACCACATTCCCATATACTGGAGATCCTCCATACAGCCA
TGGAACTGGAACAGGGTACACCATGGACACAGTCAACAGAACACATCAATATTCTGAAAA
GGGGAAATGGACAACAAACACAGAAACTGGAGCACCCCAACTTAACCCAATTGATGGACC
ATTACCTGAGGATAATGAGCCAAGTGGATATGCACAAACAGACTGTGTTCTGGAAGCAAT
GGCTTTCCTTGAAGAGTCCCACCCAGGAATCTTTGAAAACTCGTGTCTTGAAACGATGGA
AGTTGTTCAACAAACAAGAGTTGACAAGCTAACCCAAGGTCGCCAGACCTATGATTGGAC
ATTAAACAGGAATCAGCCGGCTGCAACTGCATTAGCTAATACTATAGAGGTTTTCAGATC
GAACGGTTTAACGGCTAATGAATCAGGAAGACTAATAGATTTCCTCAAGGATGTGATGGA
ATCAATGGATAAAGAGGAGATGGAAATAACAACGCACTTCCAAAGAAAGAGAAGAGTAAG
GGACAACATGACCAAGAAGATGGTCACACAAAGGACAATAGGAAAGAAGAAACAGAGGCT
AAACAAGAGAAGCTATCTGATAAGAGCATTGACACTGAACACAATGACAAAAGACGCTGA
AAGAGGCAAATTAAAGAGAAGAGCAATTGCAACACCCGGGATGCAAATCAGAGGATTTGT
GTATTTTGTTGAAACATTAGCGAGGAGCATTTGTGAGAAGCTCGAACAGTCTGGACTTCC
AGTTGGAGGCAATGAAAAGAAGGCTAAGCTAGCAAATGTTGTGAGAAAAATGATGACTAA
CTCACAAGACACAGAGCTCTCTTTCACAATCACTGGAGACAACACCAAATGGAATGAAAA
TCAGAACCCTAGGATGTTCCTGGCAATGATAACATACATAACAAGAAATCAACCTGAATG
GTTTAGGAATGTCTTGAGCATTGCGCCTATAATGTTCTCGAATAAAATGGCAAGGCTAGG
AAAAGGATACATGTTCGAAAGTAAGAGCATGAAGCATAGAACACAGATACCAGCAGAAAT
GCTAGCAACTATTGACCTGAAATATTTCAACGAGTCAACAAGAAAGAAAATAGAGAAGAT
AAGGCCTCTTCTAATAGATGGTACAGCCTCATTGAGTCCTGGAATGATGATGGGCATGTT
CAACATGCTAAGTACAGTTTTAGGAGTCTCAATCCTAAATCTAGGACAAAAGAAGTACAC
CAAAACTACATATTGGTGGGACGGACTCCAATCCTCTGATGACTTTGCTCTCATAGTGAA
TGCACCGAATCATGAGGGGATACAAGCAGGAGTAGATAGGTTCTATAGGACCTGCAAGCT
GGTCGGAATCAACATGAGCAAAAAGAAGTCCTACATAAATAGGACAGGAACATTTGAATT
CACAAGCTTTTTTTATCGTTACGGATTTGTAGCCAATTTTAGCATGGAACTGCCCAGCTT
TGGAGTGTCTGGGATTAACGAATCGGCTGACATGAGCATTGGGGTAACAGTGATAAAGAA
CAACATGATAAACAATGACCTTGGACCAGCAACGGCCCAAATGGCTCTTCAGCTGTTCAT
CAAAGACTACAGATACACGTATCGGTGTCACAGAGGGGACACACAAATTCAAACGAGGAG
GTCATTTGAGCTGAAAAAATTGTGGGAACAAACCCGCTCAAAAGCAGGACTGCTGGTCTC
AGATGGAGGACCAAACTTGTACAATATCCGGAATCTCCACATCCCGGAAGTCTGTCTGAA
ATGGGAGTTAATGGATGAAGACTATCAGGGAAGACTTTGTAACCCCCTGAACCCATTTGT
CAGTCATAAGGAGATAGAGTCTGTAAACAATGCTGTGGTGATGCCAGCTCATGGCCCAGC
CAAGAGCATGGAATATGATGCTGTTGCTACTACACACTCATGGATCCCTAAAAGAAACCG
CTCCATCCTCAATACAAGCCAAAGGGGAATCCTTGAAGATGAACAGATGTATCAAAAGTG
CTGCAATCTATTCGAGAAATTCTTCCCTAGCAGTTCATACAGGAGACCGGTTGGAATTTC
CAGCATGGTGGAGGCCATGGTGTCTAGGGCCCGAATTGATGCACGAATTGACTTCGAGTC
CGGACGGATTAAGAAGGAGGAGTTTGCTGAGATCATGAAGATCTGTTCCACCATTGAAGA
GCTCAGACGGCAGAAATAGTGAATTTGGCTTGTCCTTCATGAAAAAATGCCTTGTTTCTA
CT-----------------
-------------
#A/cK/Pennsy/Sg-00427/2004(H2N2)
------------------------------------TCCGACTTTACTTTTCTTGAAAGT
TCCAGCGCAAAATGCCATAAGCACCACGTTCCCATATACTGGAGATCCTCCATACAGCCA
TGGAACGGGAACAGGGTATACCATGGACACAGTCAACAGGACACATCAATATTCGGAGAA
GGGGAAGTGGGCAACAAACACAGAGACTGGGGCACCCCAACTTAACCCGATTGATGGACC
ATTGCCTGAGGACAATGAGCCAAGTGGATATGCACAAACAGACTGTGTCCTTGAAGCAAT
GGCTTTCCTTGAAGAGTCCCACCCAGGAATCTTTGAAAACTCGTGTCTTGAAACGATGGA
AGTTGTCCAACAAACAAGGGTGGACAAACTGACCCAAGGTCGTCAGACCTATGATTGGAC
ATTAAACAGAAACCAGCCGGCTGCAACTGCATTAGCTAATACTATAGAGGTCTTCAGATC
GAACGGTCTGACAGCTAATGAATCAGGAAGGCTAATAGATTTTCTCAAAGATGTGATGGA
ATCAATGGACAAGGAGGAAATGGAAATAACAACACATTTCCAAAGGAAAAGAAGAGTGAG
AGACAACATGACCAAGAAGATGGTCACACAGAGAACAATAGGGAAAAAGAAGCAGAGGCT
AAACAAGAGGAGCTATCTAATAAGGGCATTGACACTGAACACAATGACCAAAGACGCTGA
AAGGGGCAAATTAAAGAGAAGAGCAATTGCAACACCTGGAATGCAAATCAGAGGATTTGT
GTACTTTGTTGAAACATTAGCAAGGAGTATTTGTGAGAAGCTCGAACAATCTGGACTCCC
AGTTGGGGGCAATGAAAAGAAGGCTAAACTGGCAAACGTCGTGAGAAAAATGATGACTAA
TTCACAAGACATAGAACTCTCTTTCACAATCACCGGAGACAACACCAAATGGAATGAAAA
CCAGAATCCTAGGATGTTTCTGGCAATGATAACATATATAACAAGAAACCAACCTGAATG
GTTTAGGAATGTCTTGAGCATTGCACCTATAATGTTCTCGAATAAAATGGCAAGACTAGG
GAAAGGGTACATGTTCGAAAGTAAGAGCATGAAGCTTCGAACACAGATACCGGCAGAAAT
GCTAGCAAGTATTGATCTGAAATATTTCAATGAGTCAACAAGAAAGAAAATAGAGAAGAT
AAGGCCCCTTCTAATAGATGATACAGCCTCACTGAGCCCTGGAATGATGATGGGCATGTT
CAACATGCTAAGCACGGTTTTGGGAGTCTCGATTCTAAATCTAGGGCAAAAGAGGTACAC
CAAAACAACGTACTGGTGGGACGGACTCCAATCCTCTGATGACTTTGCTCTCATAGTGAA
TGCTCCGAATCATGAGGGAATACAAGCAGGAGTAGATAGATTCTATAGAACCTGCAAGCT
GGTCGGGATCAACATGAGCAAAAAGAAGTCCTACATAAACAGGACAGGGACATTTGAATT
TACAAGCTTTTTCTATCGCTATGGATTTGTAGCCAACTTTAGCATGGAGCTGCCCAGTTT
CGGAGTATCTGGGATCAATGAATCTGCTGACATGAGCATTGGGGTAACAGTAATAAAGAA
CAACATGATAAACAATGATCTTGGACCAGCAACAGCTCAAATGGCTCTTCAGCTGTTCAT
CAAGGATTACAGGTACACGTATCGGTGTCACAGAGGAGACACACAAATTCAGACAAGAAG
GTCATTCGAGCTAAAAAAATTGTGGGAACAGACCCGCTCAAAGGCAGGGCTGCTGGTTTC
AGATGGAGGGCCAAACTTATACAATATCCGGAATCTCCACATTCCAGAAGTTTGCCTGAA
ATGGGAGCTAATGGACGAAGACTATCAGGGAAGGCTTTGTAACCCCCTCAATCCATTTGT
CAGCCACAAAGAGATAGAGTCTGTGAACAATGCTGTGGTGATGCCAGCTCATGGCCCAGC
CAAGAGCATGGAATATGATGCTGTTGCTACTACGCACTCCTGGATTCCTAAGAGGAACCG
TTCCATCCTCAACACAAGCCAAAGAGGAATCCTCGAAGATGAACAGATGTATCAAAAGTG
CTGCAATCTATTCGAGAAATTCTTTCCTAGCAGCTCGTACAGGAGACCAGTTGGGATTTC
CAGCATGGTGGAGGCCATGGTTTCTAGGGCCCGAATTGATGCACGAATTGATTTCGAATC
TGGACGGATTAAGAGGGAGGAGTTTGCTGAGATCATGAAGATCTGTTCCACCATTGAAGA
GCTCAGACGGCAGAAATAGTGAATTTAG--------------------------------
-------------------
-------------
#A/mallard/Alberta/226/98(H2N3)
-------------CAAACCATTTGAATGGATGTCAATCCGACTTTACTTTTCTTGAAAGT
TCCAGCGCAAAATGCCATAAGCACCACATTCCCATATACTGGAGATCCTCCATACAGCCA
TGGAACAGGAACAGGATACACCATGGACACAGTTAACAGAACACATCAATATTCAGAAAA
GGGGAAATGGACAACAAACTCAGAGACTGGAGCACCCCAACTTAACCCAATTGATGGACC
ACTGCCTGAGGACAATGAGCCAAGTGGATATGCACAAACGGACTGTGTCCTTGAAGCAAT
GGCTTTCCTTGAAGAGTCCCACCCAGGAATCTTTGAAAACTCGTGTCTTGAAACGATGGA
AGTTGTCCAACAAACAAGAGTGGACAAATTGACCCAAGGCCGTCAGACCTATGATTGGAC
ATTAAACAGGAATCAGCCGGCTGCAACTGCATTAGCTAATACTATAGAGGTCTTCAGATC
GAACGGTCTGACAGCTAATGAATCAGGAAGGCTAATAGATTTTCTCAAGGATGTGATGGA
ATCAATGGATAAAGAGGAAATGGAAATAACAACGCATTTCCAAAGGAAAAGAAGAGTGAG
AGACAACATGACCAAGAAAATGGTCACACAAAGAACAATAGGAAAGAAGAAGCAGAGGCT
AAACAAAAGGAGCTATCTAATAAGAGCATTGACACTGAACACAATGACAAAAGACGCCGA
AAGAGGCAAATTAAAGAGAAGAGCAATTGCAACACCCGGAATGCAAATCAGAGGATTTGT
ATACTTTGTTGAAACATTAGCAAGGAGCATTTGTGAGAAGCTTGAACAATCTGGACTCCC
AGTTGGAGGCAATGAAAAGAAGGCTAAACTGGCAAATGTTGTGAGAAAAATGATGACTAA
TTCACAAGACACAGAACTCTCTTTCACAATCACTGGAGACAACACCAAATGGAATGAAAA
TCAGAACCCTAGGATGTTTCTGGCAATGATAACATATATAACAAGAAACCAACCTGAATG
GTTTAGGAATGTCTTGAGCATTGCACCTATAATGTTCTCAAATAAAATGGCAAGACTAGG
GAAAGGATACATGTTCGAAAGTAAGAGCATGAAGCTTCGAACACAAATACCGGCAGAAAT
GCTAGCAAGTATTGATCTGAAATATTTCAATGAGTCAACAAGAAAGAAAATAGAGAAGAT
AAGGCCTCTTCTAATAGATGGTACAGCCTCATTGA-------------------------
------------------------------------------------------------
------------------------------------------------------------
------------------------------------------------------------
------------------------------------------------------------
------------------------------------------------------------
------------------------------------------------------------
------------------------------------------------------------
------------------------------------------------------------
------------------------------------------------------------
------------------------------------------------------------
------------------------------------------------------------
------------------------------------------------------------
------------------------------------------------------------
------------------------------------------------------------
------------------------------------------------------------
------------------------------------------------------------
------------------------------------------------------------
------------------------------------------------------------
-------------------
-------------
#A/sanderling/NJ/766/1986(H2N7)
-AGCGAAAGCAGGCAAACCATTTGAATGGATGTCAACCCGACTTTACTTTTCTTGAAGGT
TCCAGCGCAAAATGCCATAAGCACCACATTCCCATATACTGGAGATCCTCCATACAGCCA
TGGAACGGGAACAGGATACACCATGGACACGGTCAACAGAACACATCAATACTCAGAAAA
GGGAAAATGGACAACAAACACAGAAACTGGGGCGCCTCAACTCAATCCAATTGATGGACC
ATTACCTGAGGATAATGAACCAAGTGGATATGCACAAACAGACTGCGTCCTGGAAGCAAT
GGCTTTCCTTGAAGAATCCCACCCAGGAATCTTTGAAAACTCTTGTCTTGAAACGATGGA
GGTTGTTCAACAAACAAGGGTGGACAAGCTGACCCAAGGTCGCCAGACCTATGATTGGAC
ATTAAACAGAAATCAACCGGCTGCAACTGCATTGGCTAATACTATAGAGGTCTTCAGATC
GAACGGTTTAACAGCTAATGAATCGGGAAGACTAATAGATTTCCTCAAGGATGTGATGGA
ATCAATGGATAAAGAGGAAATGGAAATAACAACGCACTTCCAAAGGAAAAGAAGGGTTAG
GGACAATATGACCAAGAAAATGGTCACACAAAGGACATTAGGGAAAAAGAAGCAAAGATT
AAACAAAAGAAGCTACCTAATAAGAGCATTGACATTGAACACAATGACCAAAGATGCTGA
AAGGGGCAAACTAAAGAGAAGAGCAATTGCAACACCCGGGATGCAAATCAGAGGATTTGT
GTATTTTGTCGAAACACTAGCGAGGAGCATTTGTGAGAAGCTCGAACAATCTGGACTTCC
AGTTGGGGGCAATGAAAAGAAAGCTAAATTGGCAAACGTTGTGAGGAAAATGATGACTAA
TTCACAAGACACAGAACTCTCTTTCACAATAACTGGAGACAACACCAAATGGAATGAAAA
CCAAAACCCTCGGATGTTCCTAGCAATGATAACCTACATAACAAGAAATCAACCTGAGTG
GTTTAGAAATGTTTTGAGCATTGCACCTATAATGTTCTCAAACAAAATGGCAAGGCTAGG
AAAAGGGTATATGTTCGAAAGTAAGAGCATGAAGATTCGGACACAGATACCAGCAGAAAT
GCTAGCAAATATTGACCTGAAATATTTCAATGAGTCAACAAAAAAGAAAATTGAGAAGAT
AAGGCCTCTCCTAATAGATGGCACAGCCTCATTGAGTCCCGGAATGATGATGGGCATGTT
CAACATGCTAAGTACAGTTTTGGGAGTCTCAATCCTAAATCTAGGACAAAAGAGGTACAC
CAAAACAACATACTGGTGGGATGGACTCCAATCCTCTGATGACTTTGCCCTCATAGTGAA
TGCACCAAATCATGAGGGAATACAAGCAGGGGTAGATAGATTCTATAGAACCTGCAAGCT
GGTAGGGATCAATATGAGCAAAAAGAAGTCATACATAAACAGGACAGGAACATTTGAATT
CACAAGCTTTTTCTACCGCTATGGGTTTGTGGCCAATTTTAGTATGGAGCTGCCCAGCTT
TGGAGTGTCTGGGATCAACGAATCGGCTGACATGAGCATTGGAGTGGCAGTGATAAAGAA
CAACATGATAAACAATGACCTTGGACCAGCAACGGCTCAAATGGCTCTTCAGCTATTCAT
CAAGGATTACAGATATACATATCGATGCCACAGAGGGGACACACAAATTCAGACAAGGAG
ATCATTCGAACTGAAGAAATTGTGGGAACAAACCCGTTCAAAGGCAGGGCTGCTGGTCTC
AGATGGAGGACCAAATTTATACAACCTCCGGAATCTCCACATCCCGGAAGTCTGCTTGAA
GTGGGAGCTAATGGATGAGGACTATCAGGGAAGGCTTTGTAATCCCCTGAACCCATTTGT
CAGCCATAAGGAGATAGAATCTGTGAACAATGCTGTGGTAATGCCTGCTCACGGCCCGGC
CAAGAGCATGGAATATGACGCTGTTGCTACCACACACTCCTGGATCCCTAAGAGAAACCG
CTCCATTCTCAACACAAGCCAAAGGGGAATCCTTGAAGATGAACAGATGTATCAAAAGTG
CTGCAATCTATTCGAGAAATTCTTCCCTAGCAGTTCATACAGGAGACCGGTTGGGATTTC
TAGCATGGTGGAGGCCATGGTGTCTAGGGCCAGAATTGATGCACGGATTGATTTCGAATC
TGGACGGATTAAGAAGGAGGAGTTCGCTGAGATCATGAAGATCTGTTCCACCATTGAAGA
GCTCAGACGGCAGAAATAGTGAATTTAGCTTGTCCTTCATGAAAAAATGCCTTGTTTCTA
CT-----------------
-------------
#A/laughinggull/NJ/798/1986(H2N7)
-AGCGAAAGCAGGCAAACCATTTGAATGGATGTCAATCCGACTTTACTTTTCTTGAAAGT
TCCAGCGCAAAATGCCATAAGCACCACATTCCCATATACTGGAGATCCTCCATACAGCCA
TGGAACGGGAACAGGATACACCATGGACACAGTCAACAGAACACATCAATATTCAGAAAA
GGGGAAATGGACAACGAACACAGAAACTGGAGCACCCCAACTTAACCCAATTGATGGACC
ATTACCTGAGGATAATGAGCCAAGTGGATATGCACAAACAGACTGTGTCCTGGAAGCAAT
GGCTTTCCTTGGAGAGTCCCACCCAGGGATCTTTGAAAACTCGTGTCTTGAAACGATGGA
AGTTGTTCAACAAACGAGAGTGGACAAGCTGACCCAAGGTCGCCAGACCTATGATTGGAC
ATTAAACAGGAATCAGCCAGCTGCAACTGCATTAGCTAATACTATAGAGGTCTTCAGATC
GAACGGTTTGGCGGCTAATGAATCAGGAAGGCTAATAGATTTCCTCAAGGATGTGATGGA
ATCAATGGATAAAGAGGAAATGGAAATAACAACGCACTTCCAAAGAAAAAGAAGAGTAAG
GGACAACATGACCAAGAAAATGGTCACACAAAGAACAATAGGAAAGAAGAAACAGAGACT
GAATAAGAGAAGCTATCTAATCAGAGCATTGACACTGAACACAATGACAAAAGACGCTGA
AAGAGGCAAATTAAAGAGAAGAGCAATTGCAACACCCGGGATGCAAATCAGAGGATTTGT
GTATTTTGTTGAAACGTTAGCAAGGAGCATTTGTGAGAAGCTTGAACAATCCGGACTTCC
AGTCGGAGGCAATGAAAAGAAGGCTAAACTGGCAAATGTTGTGAGAAAAATGATGACTAA
TTCACAAGACACAGAGCTTTCTTTCACAATCACTGGAGACAACACCAAATGGAATGAAAA
TCAGAACCCTAGGATGTTCCTGGCAATGATAACATACATAACAAGAAATCAACCCGAATG
GTTTAGGAATGTATTGAGCATTGCACCCATAATGTTTTCGAACAAAATGGCAAGGCTAGG
AAAAGGATACATGTTCGAAAGTAAGAGCATGAAGCTTCGAACACAGATACCAGCAGAAAT
GCTAGCAAATATTGACCTGAAATATTTCAATGAGTCAACAAGAAAGAAAATAGAGAAAAT
AAGGCCTCTTCTAATAGATGGTACAGCCTCATTGAGTCCCGGAATGATGATGGGCATGTT
CAACATGCTAAGTACAGTTTTAGGAGTTTCAATCCTAAATCTAGGACAAAAGAGATACAC
AAAAACAACATACTGGTGGGACGGACTCCAGTCCTCTGATGACTTTGCTCTCATAGTGAA
TGCACCGAATCATGAGGGAATACAAGCAGGAGTAGATAGATTCTATAGGACCTGCAAGCT
GGTCGGAATCAATATGAGCAAAAAGAAGTCCTACATAAACAGGACAGGAACATTTGAATT
CACAAGCTTTTTCTATCGCTATGGATTTGTAGCCAATTTTAGCATGGAGCTGCCCAGTTT
TGGAGTGTCTGGGATTAATGAATCGGCTGACATGAGCATTGGAGTAACAGTGATAAAGAA
CAACATGATAAACAATGACCTTGGACCCGCAACGGCTCAGATGGCTCTTCAGCTTTTCAT
CAAGGATTACAGATACACGTATCGGTGTCACAGAGGGGACACACAAATTCAAACGAGGAG
GTCATTCGAGCTGAAGAAGTTGTGGGAACAAACCCGTTCAAAGGCAGGACTGCTGGTTTC
AGATGGAGGACCAAACTTATACAATATCCGGAATCTCCACATCCCGGAAGTCTGCTTGAA
ATGGGAGCTAATGGACGAAGACTATCAGGGAAGGCTTTGTAACCCCCTGAACCCATTTGT
CAGCCATAAGGAGATAGAGTCTGTAAACAATGCTGTGGTGATGCCAGCTCATGGCCCAGC
CAAGAGCATGGAATATGATGCTGTTGCTACTACACACTCCTGGATCCCTAAGAGGAACCG
CTCCATCCTCAACACAAGCCAAAGGGGAATCCTTGAAGATGAGCAGATGTATCAAAAGTG
CTGCAATCTGTTCGAGAAATTCTTCCCTAGCAGCTCATACAGGAGACCGGTTGGGATTTC
CAGCATGGTGGAGGCCATGGTGTCTAGGGCCCGAATTGATGCGCGAATTGACTTCGAGTC
TGGACGGATTAAGAAGGAGGAGTTTGCTGAGATCATGAAGATCTGTTCCACCATTGAAGA
GCTCAGACGGCAGAAATAGTGAATTTAGCTTGTCCTTCATGAAAAAATGCCTTGTTTCTA
CT-----------------
-------------
#A/laughinggull/NJ/75/1985(H2N9)
-AGCGAAAGCAGGCAAACCATTTGAATGGATGTCAATCCGACTTTACTTTTCTTGAAAGT
TCCAGCGCAAAATGCCATAAGTACCACGTTCCCATATACTGGAGATCCTCCATACAGCCA
TGGAACGGGAACAGGATACACTATGGATACAGTCAACAGAACACATCAATATTCAGAAAA
GGGGAAATGGACAACAAACACAGAAACTGGAGCACCCCAACTTAACCCTATTGATGGACC
ATTACCTGAGGATAATGAGCCAAGTGGATATGCACAAACAGACTGCGTCCTGGAAGCAAT
GGCTTTCCTTGAAGAGTCCCACCCAGGAATCTTTGAAAACTCGTGTCTTGAAACGATGGA
AGTTGTTCAACAAACAAGAGTGGACAAGCTGACCCAGGGTCGCCAGACCTATGATTGGAC
ACTAAACAGGAATCAGCCAGCTGCAACTGCATTAGCTAATACTATAGAGGTCTTCAGATC
GAACGGTTTGACGGCTAATGAATCAGGAAGACTAATAGATTTCCTCAAAGATGTGATGGA
ATCAATGGATAAAGAGGAGATGGAAATAACAACGCACTTCCAAAGAAAAAGAAGAGTAAG
GGACAACATGACCAAGAAGATGGTCACACAAAGAACAATAGGAAAGAAGAAGCAGAGACT
AAATAAGAGAAGCTATCTAATAAGATCATTAACACTGAACACAATGACAAAAGATGCTGA
AAGAGGGAAATTAAAGAGAAGAGCAATTGCAACACCTGGGATGCAGATCAGAGGATTTGT
TTATTTTGTTGAAACATTAGCGAGGAGCATTTGTGAGAAGCTTGAACAATCTGGACTCCC
AGTTGGAGGCAATGAAAAGAAGGCTAAACTGGCAAATGTTGTGAGAAAAATGATGACTAA
TTCACAAGACACAGAGCTCTCTTTCACAATCACTGGAGACAACACCAAATGGAATGAAAA
TCAGAACCCCAGGATGTTCCTGGCAATGATAACATACATAACAAGAAACCAACCTGCATG
GTTTAGGAATGTCTTGAGCATTGCACCTATAATGTTCTCGAATAAAATGGCAAGGCTAGG
GAAAGGATACATGTTCGAAAGCAAAAGCATGAAGCTTCGAACACAGATACCAGCAGAGGT
GCTAGCAAATATTGACCTGAAATATTTCAATGAGTCAACAAGGAAGAAAATAGAGAAAAT
AAGGCCTCTTCTGATAGATGGTACAGCCTCATTGAGTCCTGGAATGATGATGGGCATGTT
CAACATGCTAAGCACAGTTTTAGGAGTCTCAATCTTAAATCTGGGACAAAAGAGGTACAC
CAAGACAACGTATTGGTGGGACGGACTCCAATCCTCTGATGACTTTGCTCTCATAGTGAA
TGCACCGAATCATGAGGGAATACAAGCAGGAGTAGATAGATTCTATAGGACCTGCAAGCT
AGTCGGAATCAATATGAGCAAAAAGAAGTCCTACATAAACAGGACAGGAACATTTGAATT
CACAAGCTTTTTCTACCGCTATGGATTTGTAGCTAATTTTAGCATGGAATTGCCCAGCTT
TGGAGTGTCTGGGATTAATGAATCGGCTGACATGAGCATTGGAGTAACCGTGATAAAGAA
CAACATGATAAACAATGACCTTGGACCAGCAACGGCCCAAATGGCTCTTCAGCTGTTCAT
CAAGGATTACAGATACACGTATCGGTGTCACAGAGGGGACACACAAATTCAAACAAGGAG
GTCATTCGAGCTGAAGAAGTTGTGGGAACAAACTCGCTCAAAGGCAGGACTGCTGGTTTC
AGATGGAGGACCAAACTTGTACAATATCCGGAATCTCCACATCCCGGAAGTCTGTCTGAA
ATGGGAGTTAATGGATGAAGACTATCAGGGAAGGCTTTGTAACCCCCTGAACCCATTTGT
CAGCCATAAGGAGATAGAGTCTGTAAACAATGCTGTGGTGATGCCAGCTCATGGCCCAGC
CAAGAGCATGGAATATGATGCTGTTGCTACTACACACTCCTGGATCCCTAAGAGGAACCG
CTCCATCCTCAATACAAGCCAAAGGGGAATCCTTGAAGATGAACAGATGTATCAAAAATG
CTGCAACCTATTCGAGAAATTCTTCCCTAGCAGTTCATACAGGAGACCGGTTGGGATTTC
CAGCATGGTGGAGGCCATGGTATCTAGGGCCCGAATTGATGCGCGAATTGACTTCGAATC
TGGACGGATTAAGAAAGAGGAGTTTGCTGAGATCATGAAGATCTGTTCCACCATTGAAGA
GCTCAGACGGCAGAAATAGTGAATTTAGCTTGTCCTTCATGAAAAAATGCCTTGTTTCTA
CT-----------------
-------------
#A/mallard/NewYork/6874/1978(H3N2)
-AGCGAAAGCAGGCAAACTATTTGAATGGATGTCAATCCGACTTTGCTTTTCTTGAAAGT
TCCAGCGCAAAATGCCATAAGCACCACATTCCCATATACTGGAGATCCTCCATACAGCCA
TGGAACGGGAACAGGATACACCATGGACACAGTCAACAGAACACATCAATATTCAGAAAA
GGGGAAATGGACAACAAACACAGAAACTGGAGCACCCCAACTTAACCCAATTGATGGACC
ATTACCTGAGGATAATGAGCCAAGTGGATATGCACAAACAGACTGTGTCCTGGAAGCAAT
GGCTTTCCTTGAAGAGTCCCACCCAGGAATCTTTGAAAACTCGTGTCTTGAAACGATGGA
AGTTGTTCAACAAACAAGGGTGGACAAGCTGACCCAAGGTCGCCAGACCTATGATTGGAC
ATTAAACAGGAATCAGCCGGCTGCAACTGCATTAGCTAATACTATAGAGGTCTTCAGATC
GAACGGTTTAACGGCTAATGAATCAGGAAGGCTAATAGATTTCCTCAAGGATGTGATGGA
ATCAATGGATAAAGAGGAAATGGAAATAACAACGCACTTCCAAAGAAAAAGAAGGGTAAG
GGACAACATGACCAAGAAAATGGTCACACAAAGAACAATAGGAAAGAAGAAACAGAAACT
AAACAAGAGAAGCTATCTAATAAGAGCATTGACACTGAACACAATGACGAAAGACGCTGA
AAGAGGCAAATTAAAGAGAAGAGCAATTGCAACACCCGGGATGCAAATCAGGGGATTTGT
GTATTTTGTTGAAACATTAGCGAGGAGCATCTGTGAGAAGCTTGAACAATCTGGACTTCC
AGTTGGAGGCAATGAAAAGAAGGCTAAACTGGCAAATGTTGTGAGAAAAATGATGACTAA
TTCACAAGACACAGAGCTCTCTTTCACAATCACTGGAGACAACACCAAATGGAATGAAAA
TCAGAACCCTAGGATGTTCCTGGCAATGATAACATACATAACAAGAAATCAACCTGAATG
GTTTAGGAATGTCTTGAGCATTGCACCTATAATGTTCTCGAATAAAATGGCAAGGCTAGG
AAAAGGATACATGTTCGAAAGTAAGAGCATGAAGCTTCGAACACAGATACCAGCAGAAAT
GCTAGCAAATATTGACCTGAAATATTTCAATGAGTCAACAAGAAAGAAAATAGAGAAGAT
AAGGCCTCTTCTAATAGATGGTACAGCTTCATTGAGTCCTGGAATGATGATGGGCATGTT
CAACATGCTAAGTACAGTTTTAGGAGTCTCAATCCTAAATCTAGGACAAAAGAGGTACAC
CAAAACAACATACTGGTGGGACGGACTCCAATCCTCTGATGACTTTGCTCTCATAGTGAA
TGCACCGAATCATGAGGGAATACAAGCAGGAGTAGATAGATTCTATAGGACCTGCAAGCT
AGTCGGAATCAATATGAGCAAAAAGAAGTCCTACATAAACAGGACAGGAACATTTGAATT
CACAAGCTTTTTCTATCGCTATGGATTTGTAGCCAATTTTAGCATGGAGCTGCCCAGCTT
TGGAGTGTCTGGGATTAATGAATCGGCTGACATGAGCATTGGAGTAACAGTGATAAAGAA
CAACATGATAAACAATGACCTTGGACCAGCAACGGCTCAAATGGCTCTTCAGCTGTTCAT
CAAGGATTACAGATACACGTATCGGTGTCACAGAGGGGACACACAAATTCAGACGAGGAG
GTCATTCGAGCTGAAAAAGTTGTGGGAACAAACCCGCTCAAAGGCAGGACTGCTGGTTTC
AGATGGAGGACCAAACTTATACAATATCCGTAATCTCCACATCCCGGAAGTCTGCCTGAA
ATGGGAGCTAATGGACGAAGACTATCAGGGAAGGCTTTGTAACCCCCTGAACCCATTTGT
CAGCCATAAGGAGATAGAGTCTGTAAACAATGCTGTGGTGATGCCAGCTCATGGCCCAGC
CAAGAACATGGAATATGATGCTGTTGCTACTACACACTCCTGGATCCCTAAGAGGAACCG
CTCCATCCTCAACACAAGCCAAAGGGGAATCCTTGAAGATGAACAGATGTATCAAAAGTG
CTGCAATCTATTTGAGAAATTCTTCCCTAGCAGTTCATACAGGAGACCGGTTGGGATTTC
CAGCATGGTGGAGGCCATGGTGTCTAGGGCCCGAATTGATGCGCGAATTGACTTCGAGTC
TGGACGGATTAAGAAGGAGGAGTTTGCTGAGATCATGAAGATCTGTTCCACCATTGAAGA
GCTCAGACGGCAGAAATAGTGAATTTAGCTTGTCCTTCATGAAAAAATGCCTTGTTTCTA
CT-----------------
-------------
#A/turkey/NC/12344/03(H3N2)
-------------------------ATGGATGTCAATCCGACTCTCCTTTTCCTAAAAGT
TCCAGCGCCAAATGCCATAAGCACCACATTCCCTTACACTGGAGATCCTCCATACAGCCA
TGGAACAGGAACAGGACACACCATGGACACAGTCAACAGAACACACCAATATTCAGAAAA
AGGGAAGTGGACGACAAACACAGAGACTGGGGCACCCCAGCTCAACCCGATTGATGGACC
ACTACCTGAGGATAATGAACCAAGTGGATATGCACAAACAGACTGTGTTCTAGAGGCCAT
GGCTTTCCTTGAAAAATCCCATCCAGGGATATTTGAGAATTCATGCCTTGAAACAATGGA
AGTTGTTCAACAAACAAGGGTGGATAAACTAACTCAAGGTCGCCAGACTTATGATTGGAC
ATTAAACAGAAATCAACCGGCAGCAACTGCATTGGCCAACACCATAGAAGTTTTTAGATC
GAATGGTCTAACAGCCAATGAGTCAGGAAGGCTAATAGATTTCCTAAAGGATGTAATGGA
ATCAATGGATAAAGAGGAAATAGAGATAACAACACACTTTCAAAGAAAAAGGAGAGCAAG
AGACAACATGACCAAGAAGATGGTCACACAAAGGACAATAGGAAAGAAAAAACAAAGAGT
GAATAAGAGAGGTTATCTAATAAGAGCACTGACATTGAATACGATGACCAAGGATGCAGA
GAGAGGCAAATTAAAAAGAAGGGCTATCGCAACACCTGGGATGCAAATTAGAGGGTTCGT
GTACTTTGTTGAAACTTTAGCTAGGAGCATTTGCGAAAAGCTTGAACAGTCTGGACTCCC
AGTAGGAGGCAATGAAAAGAAGGCCAAATTGGCAAACGTTGTGAGAAAGATGATGACTAA
CTCACAAGATACAGAGCTTTCTTTCACAATCACTGGGGACAACACTAAGTGGAATGAAAA
TCAAAATCCTCGAATGTTTCTGGCGATGATTACATATATCACCAGAAATCAACCCGAGTG
GTTCAGAAACATCCTGAGCATGGCACCCATAATGTTCTCAAACAAAATGGCAAGACTAGG
AAAAGGGTACATGTTCGAGAGTAAAAAAATGAAGCTCCGAACACAAGTACCAGCAGAAAT
GCTAGCAAGCATTGACCTGAAGTATTTCAATGAACCAACAAGGAAGAAAATTGAGAAAAT
AAGGCCTCTTCTAATAGATGGCACAGCAT-------------------------------
------------------------------------------------------------
------------------------------------------------------------
------------------------------------------------------------
------------------------------------------------------------
------------------------------------------------------------
------------------------------------------------------------
------------------------------------------------------------
------------------------------------------------------------
------------------------------------------------------------
------------------------------------------------------------
------------------------------------------------------------
------------------------------------------------------------
------------------------------------------------------------
------------------------------------------------------------
------------------------------------------------------------
------------------------------------------------------------
------------------------------------------------------------
------------------------------------------------------------
-------------------
-------------
#A/turkey/Ohio/313053/04(H3N2)
-------------------------ATGGATGTCAATCCGACTCTACTTTTCCTAAAGGT
TCCAGCGCAAAATGCCATAAGCACCACATTCCCTTATACTGGAGATCCTCCATACAGCCA
TGGAACAGGAACAGGATACACCATGGACACAGTCAACAGAACACACCAATATTCAGAAAA
AGGGAAATGGACGACAAACACAGAGACTGGGGCACCCCAGCTCAACCCGATTGATGGACC
ACTACCTGAAGATAATGAACCAAGTGGATATGCACAAACAGACTGTGTCCTGGAGGCCAT
GGCTTTCCTTGAAGAATCCCACCCAGGGATATTTGAGAATTCATGCCTTGAAACAATGGA
AATTGTCCAACAAACAAGGGTGGATAAACTAACTCAAGGTCGCCAGACTTATGATTGGAC
ATTAAACAGAAATCAACCGGCAGCAACTGCATTGGCCAACACCATAGAAGTTTTTAGATC
AAATGGTCTAACAGCTAATGAGTCAGGAAGGCTAATAGATTTCCTAAAGGATGTAATGGA
ATCAATGGATAAAGAGGAAATAGAGATAACAACACACTTTCAAAGAAAAAGGAGAGTAAG
AGACAACATGACCAAGAAGATGGTCACACAAAGAACAATAGGGAAGAAAAAACAAAGAGT
GAATAAGAGAAGTTATCTAATAAGAGCACTGACATTGAATACGATGACCAAAGATGCAGA
GAGAGGCAAATTAAAAAGGAGGGCTATCGCAACACCTGGGATGCAAATTAGAGGGTTCGT
GTACTTTGTTGAGACTTTAGCTAGAAGCATTTGCGAAAAGCTTGAACAGTCCGGACTCCC
AGTAGGGGGCAATGAAAAGAAAGCCAAATTGGCAAATGTTGTGAGAAAGATGATGACTAA
TTCACAAGACACAGAGCTTTCTTTCACAATCACTGGGGACAACACTAAATGGAATGAAAA
CCAAAATCCTCGAATGTTCCTGGCGATGATTACATACATCACCAGAAATCAACCCGAGTG
GTTCAGAAACATCCTGAGCATGGCACCCATAATGTTCTCAAACAAAATGGCAAGACTAGG
AAAAGGGTACATGTTCGAGAGTAAAAGAATGAAGCTCCGAACACAGATACCAGCAGAAAT
GCTAGCAAGCATTGACCTGAAGTATTTCAATGAATCAACAAGGAAGAAAATTGAGAAAAT
AAGGCCTCTCCTAATAGATGGCACAGCATCATTGAGCCCTGGGATGATGATGGGCATGTT
CAACATGCTAAGTACGGTTTTGGGAGTCTCGATACTGAATCTTGGACAAAAGAAATACAC
CAGGACAACATACTGGTGGGATGGACTCCAATCCTCCGACGATTTTGCCCTCATAGTAAA
TGCACCAAATCATGAGGGAATACAAGCAGGAGTGGATAGATTCTACAGGACCTGCAAGTT
AGTAGGGATCAACATGAGCAAAAAGAAGTCCTATATAAATAAGACTGGGACATTTGAATT
CACAAGCTTTTTTTATCGCTATGGGTTTGTAGCTAATTTTAGCATGGAGCTGCCCAGTTT
TGGAGTGTCTGGAATAAACGAATCAGCTGATATGAGTATTGGAGTAACAGTGATAAAGAA
CAACATGATAAACAATGATCTTGGACCTGCAACAGCCCAGATGGCCCTTCAATTGTTCAT
CAAAGACTACAGATACACATATAGATGCCATAGAGGGGACACACAAATTCAGACGAGAAG
ATCATTCGAGCTAAAGAGGCTGTGGGATCAAACCCAATCAAAGGCAGGATTATTAGTATC
TGATGGAGGACCAAATTTATACAATATCCGGAATCTTCACATTCCTGAAGTCTGCTTAAA
ATGGGAGCTAATGGATGAGGATTATCGGGGAAGACTTTGTAATCCCCTGAATCCCTTTGT
CAGCCATAAAGAGATTGATTCTGTAAACAGTGCTGTGGTGATGCCAGCCCATGGTCCAGC
CAAAAGCATGGAATATGATGCCGTTGCAACTACACACTCCTGGATTCCCAAGAGGAACCG
CTCTATTCTCAACACAAGCCAAAGGGGAATTCTTGAGGATGAACAGATGTACCAGAAGTG
CTGCAACCTGTTCGAGAAATTTTTCCCTAGTAGTTCGTACAGGAGACCGGTTGGAATTTC
TAGCATGGTGGAGGCCATGGTGTCTAGGGCCCGGATTGATGCCAGGATTGACTTCGAGTC
TGGACGGATTAAGAAAGAAGAGTTCTCTGAGATCATGAAGATCTGTTCCACCATTGAAGA
ACTCAGACGGCAAAAGTAA-----------------------------------------
-------------------
-------------
#A/turkey/MN/366767/2005(H3N2)
-------------CAAACCATTTGAATGGATGTCAATCCGACTCTACTTTTCCTAAAGGT
TCCAGCGCAAAATGCCATAAGCACCACATTCCCTTATACTGGAGATCCTCCATACAGCCA
TGGAACAGGAACAGGATACACCATGGACACAGTCAACAGAACACACCAATATTCAGAAAA
AGGGAAATGGACGACAAACACAGAGACTGGGGCACCCCAGCTCAACCCGATTGATGGACC
ACTACCTGAAGATAATGAACCAAGTGGATATGCACAAACAGACTGTGTCCTGGAGGCCAT
GGCTTTCCTTGAAGAATCCCACCCAGGGATATTTGAGAATTCATGCTTTGAAACAATGGA
AATTGTCCAACAAACAAGGGTGGATAAACTAACTCAAGGTCGCCAGACTTATGATTGGAC
ATTAAACAGAAATCAACCGGCAGCAACTGCATTGGCCAACACCATAGAAGTTTTTAGATC
AAATGGTCTAAAAGCTAATGAGTCAGGAAGGCTAATAGATTTCCTAAAGGATGTAATGGA
ATCAATGGATAAAGAGGAAATAGAGATAACAACACACTTTCAAAGAAAAAGGAGAGTAAG
AGACAACATGACCAAGAAGATGGTCACACAAAGAACAATAGGGAAGAAAAAACAAAGAGT
GAATAAGAGAAGTTATCTAATAAGAGCACTGACATTGAATACGATGACCAAAGATGCAGA
GAGAGGCAAATTAAAAAGGAGGGCTATCGCAACACCTGGGATGCAAATTAGAGGGTTCGT
GTACTTTGTTGAGACTTTAGCTAGAAGCATTTGCGAAAAGCTTGAACAGTCCGGACTCCC
AGTAGGGGGCAATGAAAAGAAAGCCAAATTGGCAAATGTTGTGAGAAAGATGATGACTAA
TTCACAAGACACAGAGCTTTCTTTCACAATCACTGGGGACAACACTAAATGGAATGAAAA
CCAAAATCCTCGAATGTTCCTGGCGATGATTACATACATCACCAGAAATCAACCCGAGTG
GTTCAGAAACATCCTGAGCATGGCACCAATAATGTTCTCAAACAAAATGGCAAGACTAGG
AAAAGGGTACATGTTCGAGAGTAAAAGAATGAAGCTCCGAACACAGATACCAGCAGAAAT
GCTAGCAAGCATTGACCTGAAGTATTTCAATGAATTAACAAGGAAGAAAATTGAGAAAAT
AAGGCCTCTCCTAATAGATGGCACAGCATCATTGAGCCCTGGGATGATGATGGGCATGTT
CAACATGCTAAGTACGGTTTTGGGAGTCTCAATACTGAATCTTGGACAAAAGAAATACAC
CAGGACAACATACTGGTGGGATGGACTCCAATCCTCCGACGATTTTGCCCTCATAGTAAA
TGCACCAAATCATGAGGGAATACAAGCAGGAGTGGATAGATTCTACAGGACCTGCAAGTT
AGTAGGGATCAACATGAGCAAAAAGAAGTCCTATATAAATAAGACTGGGACATTTGAATT
CACAAGCTTTTTTTATCGCTATGGGTTTGTAGCTAATTTTAGCATGGAGCTGCCCAGTTT
TGGAGTGTCTGGAATAAACGAATCAGCTGATATGAGTATTGGAGTAACAGTGATAAAGAA
CAACATGATAAATAATGATCTTGGACCTGCAACAGCCCAGATGGCCCTTCAGTTGTTCAT
CAAAGACTACAGATACACATATAGATGCCATAGAGGGGACACACAAATTCAGACGAGAAG
ATCATTCGAGCTAAAGAGGCTGTGGGATCAAACCCAATCAAAGGCAGGATTATTAGTATC
TGATGGAGGACCAAATTTATACAATATCCGGAATCTTCACATTCCTGAAGTCTGCTTAAA
ATGGGAGCTAATGGATGAGGATTATCGGGGAAGACTTTGTAATCCCCTGAATCCCTTTGT
CAGCCATAAAGAGATTGATTCTGTAAACAGTGCTGTGGTGATGCCAGCCCATGGTCCAGC
CAAAAGCATGGAATATGATGCCGTTGCAACTACACACTCCTGGATTCCCAAGAGGAACCG
CTCTATTCTCAACACAAGCCAAAGGGGAATTCTTGAGGATGAACAGATGTACCAGAAGTG
CTGCAACCTGTTCGAGAAATTTTTCCCTAGTAGTTCATACAGGAGACCGGTTGGAATTTC
TAGCATGGTGGAGGCCATGGTGTCTAGGGCCCGGATTGATGCCAGGATTGACTTCGAGTC
TGGACGGATTAAGAAAGAAGAGTTCTCTGAGATCATGAAGATCTGTTCCACCATTGAAGA
ACTCAGACGGCAAAAGTAATGAATTTAGCTTGTCCTTCA---------------------
-------------------
-------------
#A/canvasbackduck/ALB/102/1976(H3N6)
-AGCGAAAGCAGGCAAACCATTTGAATGGATGTCAACCCGACTTTACTTTTCTTGAAAGT
TCCAGCGCAAAATGCCATAAGCACCACATTCCCATATACTGGAGATCCTCCATACAGCCA
TGGAACGGGAACAGGATACACCATGGACACAGTCAACAGGACACATCAGTATTCTGAAAA
GGGGAACTGGACAACAAACACAGAGACTGGGGCACCCCAACTTAACCCAATTGATGGACC
ATTACCCGAGGATAATGAGCCAAGTGGGTATGCACAAACAGACTGCGTTCTGGAAGCAAT
GGCTTTTCTTGAAGAATCCCACCCAGGAATCTTTGAAAACTCGTGTCTTGAGACGATGGA
AGTTGTTCAACAAACAAGGGTGGACAAACTGACTCAAGGTCGCCAGACCTATGATTGGAC
ATTAAACAGGAATCAGCCGGCTGCAACTGCGTTAGCTAATACTATAGAGGTCTTCAGATC
GAATGGTTTAACAGCTAACGAATCAGGACGGCTAATAGATTTCCTCAAGGACGTGATGGA
ATCAATGAATAAAGAGGAAATGGAAATAACAACACACTTCCAAAGAAAGAGGAGGGTGAG
GGACAACATGACCAAGAAAATGGTCACACAAAGAACAATAGGAAAGAAGAAGCAGAGATT
AAACAAGAGAAGCTATCTAACAAGAGCACTGACATTGAATACAATGACGAAAGATGCTGA
AAGAGGCAAATTAAAGAGAAGAGCGATTGCAACACCCGGGATGCAAATCAGAGGATTTGT
GTATTTTGTTGAAACACTAGCGAGGAGCATTTGTGAGAAGCTCGAACAATCTGGGCTTCC
AGTTGGAGGCAATGAAAAGAAAGCCAAATTGGCAAATGTGGTGAGAAAGATGATGACTAA
TTCACAAGACACAGAGCTCTCTTTCACAATCACTGGGGACAACACCAAGTGGAATGAAAA
TCAGAACCCTCGGATGTTTCTGGCAATGATAACATACATAACAAGAAACCAGCCTGAATG
GTTTAGGAATGTCTTGAGCATTGCACCTATAATGTTCTCGAATAAAATGGCAAGGCTAGG
GAAAGGATACATGTTTGAAAGTAAGAGCATGAAGCTTCGAACGCAGATACCAGCAGAAAT
GCTAGCGAATATTGACTTGAAATATTTCAATGAGTCAACAAGGAAGAAAATCGAGAAAAT
AAGGCCTCTTCTAATAGATGGTACAGCCTCATTGAGCCCTGGAATGATGATGGGCATGTT
CAACATGCTAAGTACAGTTTTAGGAGTCTCAATCCTGAATCTAGGGCAAAAGAGGTACAC
CAAAACAACATACTGGTGGGACGGGCTCCAATCCTCTGATGACTTTGCTCTCATAGTGAA
TGCACCGAATCATGAGGGGATACAAGCAGGGGTAGATAGATTCTACAGAACCTGCAAGCT
AGTCGGAATCAATATGAGCAAAAAGAAGTCCTACATAAACAGGACAGGGACATTTGAGTT
CACAAGTTTTTTCTATCGCTATGGATTTGTAGCCAATTTTAGCATGGAGCTGCCCAGCTT
TGGAGTGTCTGGGATTAATGAATCAGCTGACATGAGCATTGGAGTAACAGTGATAAAGAA
CAACATGATAAACAATGACCTTGGACCAGCAACAGCCCAAATGGCTCTTCAGCTATTCAT
CAAGGATTACAGATATACTTATCGGTGTCACAGAGGGGACACACAAATCCAGACGAGGAG
ATCATTCGAATTAAAGAAGTTGTGGGAGCAAACCCGCTCCAAGGCAGGACTGTTGGTTTC
AGATGGGGGACCAAACTTATACAATATCCGGAATCTCCACATCCCTGAAGTTTGCTTGAA
ATGGGAGCTAATGGACGAAGACTATCAGGGAAGGCTTTGTAATCCCCTAAACCCATTTGT
CAGTCATAAGGAGATAGAGTCTGTAAACAATGCTGTGGTAATGCCAGCTCATGGCCCAGC
CAAGAGCATGGAATATGATGCTGTTGCTACTACACACTCTTGGATACCTAAGAGGAACCG
CTCTATCCTCAACACGAGCCAAAGGGGAATCCTTGAAGATGAACAGATGTACCAAAAGTG
CTGCAATCTATTTGAGAAATTCTTCCCTAGTAGTTCATACAGGAGACCGGTTGGGATCTC
TAGCATGGTGGAGGCCATGGTGTCTAGGGCCCGAATTGATGCTCGGATTGACTTCGAATC
TGGACGGATTAAGAAAGAGGAGTTCGCTGAGATCATGAAGATCTGTTCCACCATTGAAGA
GCTCAGACGGCAGAAATAGTGAATTTAGCTTGTCCTTCATGAAAAAATGCCTTGTTTCTA
CT-----------------
-------------
#A/mallard/Ohio/156/1990(H3N6)
-------------------------ATGGATGTCAATCCGACTTTACTTTTCTTGAAAGT
TCCAGCGCAAAATGCCATAAGCACCACATTCCCATATACTGGAGATCCTCCATACAGCCA
TGGGACGGGAACAGGATACACCATGGACACAGTCAACAGAACACATCAATATTCAGAAAA
GGGAAAATGGACAACGAACACAGAAACAGGAGCACCCCAACTTAACCCAATTGATGGACC
ATTACCTGAGGATAATGAGCCAAGTGGATATGCACAAACAGACTGTGTCCTGGAAGCAAT
GGCTTTCCTTGAAGAGTCCCACCCAGGGATCTTTGAAAACTCGTGTCTTGAAACGATGGA
AGTTGTTCAACAAACAAGAGTGGACAAGCTGACCCAAGGTCGCCAAACCTATGATTGGAC
ATTAAACAGGAATCAGCCAGCTGCAACTGCATTGGCTAATACTATAGAGGTTTTCAGATC
GAACGGTTTGACGGCTAATGAATCAGGAAGGCTAATTGATTTCCTAAAAGATGTGATGGA
ATCAATGGATAAAGAGGAAATGGAAATAACAACGCACTTCCAAAGAAAAAGAAGAGTAAG
GGACAACATGACCAAGAAAATGGTCACACAAAGAACAATAGGAAAGAAGAAACAGAGACT
GAATAAGAGAAGCTATCTAATAAGAGCATTGACACTGAACACAATGACAAAAGACGCTGA
AAGAGGCAAATTAAAGAGAAGAGCGATTGCAACACCCGGGATGCAAATCAGAGGATTTGT
GTATTTTGTTGAAACATTAGCAAGGAGCATTTGTGAGAAGCTTGAACAATCTGGGCTTCC
AGTCGGAGGCAATGAAAAGAAGGCTAAACTGGCAAATGTTGTGAGAAAAATGATGACCAA
TTCACAAGACACAGAGCTTTCTTTCACAATCACTGGAGACAACACCAAGTGGAATGAAAA
TCAGAACCCTAGGATGTTCCTGGCAATGATAACATACATAACAAGAAATCAACCTGAATG
GTTTAGGAATGTACTGAGCATTGCACCTATAATGTTTTCGAACAAAATGGCAAGGCTAGG
AAAAGGATACATGTTCGAAAGTAAGAGCATGAAGCTTCGAACACAGATACCAGCAGAAAT
GCTAGCAAATATTGACCTGAAATATTTCAATGAATCAACAAGAAAGAAAATAGAGAAAAT
AAAGCCTCTTCTAATAGATGGTACAGCCTCATTGAGTCTCGGGATGATGATGGGAATGTT
CAACATGCTAAGTACAGTTTTAGGAGTCTCAATCCTAAATCTAGGACAAAAGAGATACAC
AAAAACAACATACTGGTGGGACGGACTCCAGTCCTCTGATGACTTTGCTCTCATAGTGAA
TGCACCGAATCATGAGGGGATACAGGCAGGAGTAGATAGATTCTATAGGACCTGCAAGCT
AGTCGGAATCAATATGAGCAAAAAGAAGTCCTACATAAACAGGACAGGAACATTTGAATT
CACAAGCTTTTTCTATCGCTATGGATTTGTAGCCAATTTTAGCATGGAGCTGCCCAGTTT
TGGAGTGTCTGGGATTAATGAATCGGCTGACATGAGCATTGGAGTAACAGTGATAAAGAA
CAACATGATAAATAATGACCTTGGACCAGCAACGGCTCAGATGGCTCTTCAGCTTTTCAT
CAAGGATTACAGATACACGTATCGGTGTCACAGAGGGGACACACAAATTCAAACGAGGAG
ATCATTTGAGCTGAAGAAATTGTGGGAACAAACCCGCTCAAAGGCAGGACTGCTGGTTTC
GGATGGAGGACCAAACTTATACAATATCCGGAATCTCCATATCCCGGAAGTCTGCTTGAA
ATGGGAGCTGATGGACGAAGACTACCAGGGAAGGCTTTGTAACCCCCTGAACCCATTTGT
CAGCCATAAGGAGATAGAGTCTGTAAACAATGCTGTGGTGATGCCAGCTCATGGCCCAGC
CAAGAGCATGGAATATGATGCTGTTGCTACTACACACTCCTGGATCCCTAAGAGGAACCG
CTCCATCCTCAACACAAGCCAAAGGGGAATCCTTGAAGATGAACAGATGTATCAAAAGTG
CTGCAATTTGTTCGAGAAATTCTTCCCTAGCAGTTCATACAGAAGGCCGGTTGGGATTTC
CAGCATGGTGGAGGCCATGGTGTCTAGGGCCCGAATTGATGCGCGAATTGACTTCGAGTC
TGGACGGATTAAGAAGGAGGAGTTTGCTGAGATCATGAAGATCTGTTCCACCATTGAAGA
GCTCAGACGGCAGAAATAGTGAATTTAGCTTGTCCTTCATGA------------------
-------------------
-------------
#A/duck/JiangXi/2374/2005(H3N6)
-------------------------ATGGATGTCAATCCGACTTTACTTTTCTTGAAAGT
GCCAGCGCAAAATGCTATAAGCACTACATTCCCTTATACTGGAGATCCTCCATACAGCCA
TGGAACAGGGACAGGATACACCATGGACACAGTCAATAGAACACATCAATACTCAGAGAA
GGGGAAATGGACGACAAACACAGAGACTGGGGCACCCCAACTCAATCCAATTGATGGACC
ACTACCCGAGGATAACGAGCCAAGCGGATATGCACAAACAGATTGTGTCTTGGAAGCAAT
GGCTTTCCTTGAAGAATCCCACCCAGGGATCTTTGAAAACTCATGTCTTGAAACGATGGA
AGTTGTTCAGCAAACAAGAGTGGACAAACTGACCCAAGGCCGCCAGACCTATGACTGGAC
ATTGAATAGGAACCAGCCGGCTGCAACTGCTTTGGCCAACACTATAGAGGTCTTCAGATC
GAACGGTCTAACAGCCAATGAATCGGGGAGACTAATAGATTTCCTTAAAGATGTAATGGA
ATCAATGGACAAAGAAGAGATGGAAATAACAACACATTTCCAGAGAAAGAGAAGAGTAAG
GGACAACATGACCAAAAAAATGGTCACACAGAGAACAATAGGGAAGAAAAAGCAGAGGCT
AAACAAGAGGAGCTACTTAATAAGAGCATTGACATTGAATACAATGACCAAAGATGCAGA
AAGAGGCAAATTGAAGAGGCGAGCAATTGCAACACCCGGGATGCAGATCAGAGGTTTTGT
GTACTTTGTTGAAACATTAGCGAGGAGCATCTGTGAGAAACTTGAGCAATCCGGACTCCC
TGTTGGAGGGAATGAGAAGAAGGCTAAATTGGCAAATGTAGTAAGAAAGATGATGACTAA
CTCACAAGATACAGAACTCTCCTTTACAATTACTGGAGACAACACCAAATGGAATGAGAA
TCAGAACCCTCGGATGTTTCTGGCAATGATAACATACATCACAAGAAACCAACCTGAATG
GTTTAGAAATGTCTTGAGCATTGCCCCTATAATGTTCTCAAACAAAATGGCAAGATTAGG
GAAAGGATACATGTTCGAAAGTAAGAGCATGAAGCTACGGACACAAATACCAGCAGAAAT
GCTTGCAAACATTGACCTGAAATACTTCAACGAATCAACAAGGAAGAAAATCGAGAAAAT
AAGGCCTCTCTTAATAGATGGCACAGCTTCACTGAGTCCTGGAATGATGATGGGCATGTT
CAACATGCTGAGTACAGTCCTAGGAGTCTCAATCCTGAATCTTGGGCAAAAGAGGTATAC
CAAAACCACATACTGGTGGGATGGACTCCAATCCTCTGATGATTTCGCTCTCATAGTGAA
TGCACCAAATCATGAGGGAATACAAGCAGGAGTGGATAGATTCTATAGGACTTGCAAACT
GGTTGGGATCAATATGAGCAAAAAGAAGTCTTACATAAACCGGACAGGAACATTTGAGTT
CACAAGCTTTTTCTACCGATATGGATTTGTAGCCAACTTCAGCATGGAGCTGCCCAGCTT
TGGAGTGTCTGGGATCAACGAATCAGCTGACATGAGCATTGGAGTCACAGTGATAAAGAA
CAATATGATAAACAACGATCTAGGACCAGCAACTGCTCAGATGGCCCTTCAGCTATTCAT
CAAAGACTACAGATACACATATCGATGTCACAGGGGTGATACACAAATCCAAACGAGAAG
ATCATTCGAGCTGAAGAAGCTGTGGGAACAGACCCGCTCAAAGGCAGGACTGTTGGTTTC
AGATGGAGGACCAAATCTATACAATATTCGAAACCTCCACATCCCAGAGGTCTGCTTGAA
GTGGGAGTTAATGGATGAAGATTACCAGGGTAGACTGTGTAATCCTCTGAACCCGTTTGT
CAGTCATAAAGAAATTGAGTCCGTAAACAATGCTGTGGTAATGCCAGCTCATGGCCCGGC
TAAGAGCATGGAATATGATGCTGTTGCGACTACACACTCATGGGTTCCTAAGAGGAATCG
CTCCATTCTCAATACCAGTCAAAGGGGAATTCTTGAGGATGAACAGATGTACCAAAAGTG
CTGCAATCTATTCGAGAAATTTTTCCCTAGTAGTTCATACAGGAGGCCAGTTGGAATTTC
CAGTATGGTGGAGGCCATGGTGTCTAGGGCCCGAATTGACGCACGAATTGACTTCGAATC
TGGAAGGATTAAGAAAGAGGAGTTCGCTGAGATCATGAAGATCTGTTCCACCATTGAAGA
GCTCAGACGGCAAAAACAGTAATTAGC---------------------------------
-------------------
-------------
#A/shearwater/Aus/405/1978(H3N8)
-AGCGAAAGCAGGCAAACCATTTGAATGGATGTCAATCCGACTCTACTTTTCTTGAAAGT
TCCAGCGCAGAATGCCATAAGCACCACGTTCCCTTATACTGGAGATCCTCCATACAGCCA
TGGAACAGGAACAGGGTACACCATGGACACAGTCAATAGGACACATCAATATTCAGAGAA
GGGAAAGTGGACAACAAACACGGAAACTGGAGCACCCCAACTTAACCCAATTGATGGGCC
ACTACCTGAGAATAATGAGCCAAGTGGATATGCACAAACAGACTGTGTCCTGGAAGCAAT
GGCTTTTCTTGAAGAATCCCACCCAGGGATCTTTGAAAACTCGTGTCTTGAGACGATGGA
AGTTGTTCAACAAACAAGGGTGGACAAATTGACCCAAGGTCGTCAAACCTATGATTGGAC
ATTGAACAGAAATCAACCGGCCGCAACTGCATTAGCCAACACTATAGAGGTCTTCAGATC
GAATGGTCTAACAGCTAATGAATCAGGGAGGCTAATAGATTTCCTCAAAGATGTGATGGG
ATCAATGGATAAAGAAGAAATGGAAATAACAACACACTTCCAAAGAAAAAGAAGAGTAAG
GGACAACATGACCAAGAAGATGGTCACACAGAGAACAATAGGAAAGAAGAAGCAGAGATT
GAACAAGAAAAGCTATCTAATAAGAGCATTAACACTGAATACAATGACCAAGGATGCAGA
AAGAGGTAAATTAAAAAGAAGAGCAATTGCAACACCCGGGATGCAAATCAGAGGTTTCGT
GTACTTTGTTGAAACGCTAGCTAGGAGCATTTGTGAGAAGCTAGAACAGTCTGGGCTTCC
AGTTGGAGGTAATGAGAAGAAGGCTAAACTGGCAAATGTAGTGAGAAAGATGATGACCAA
TTCACAAGACACAGAGCTTTCTTTCACAATTACTGGAGACAACACTAAATGGAATGAAAA
TCAAAACCCTCGGATGTTCCTGGCGATGATAACATACATCACAAGAAATCAACCTGAATG
GTTCAGAAATGTTCTGAGCATCGCACCTATAATGTTCTCAAATAAAATGGCGAGGCTAGG
GAAAGGATATATGTTCGAAAGTAAGAGCATGAAGCTCCGAACACAAATACCAGCAGAAAT
GCTGGCAAGCATTGACTTAAAATACTTCAATGAATCAACAAGAAAGAAAATTGAGAAAAT
AAGGCCTCTTCTAATAGATGGCACAGCCTCATTGAGTCCTGGGATGATGATGGGCATGTT
CAACATGCTAAGTACAGTTTTAGGTGTCTCAATCCTGAATCTTGGACAAAAGAGATACAC
CAAAACAACATACTGGTGGGATGGACTCCAATCCTCTGATGATTTTGCTCTCATAGTGAA
TGCACCAAATCATGAGGGAATACAAGCAGGAGTGGACAGATTCTACAGGACCTGCAAGTT
GGTCGGAATCAATATGAGCAAAAAGAAGTCCTATATAAATAGGACAGGAACATTTGAATT
CACAAGTTTTTTCTACCGCTATGGGTTTGTGGCCAACTTTAGCATGGAACTGCCCAGTTT
TGGAGTGTCTGGGATTAATGAGTCAGCTGATATGAGCATTGGAGTGACAGTGATAAAGAA
CAACATGATAAACAATGATCTTGGACCAGCAACTGCCCAAATGGCTCTTCAACTGTTCAT
CAAGGACTACAGATACACATACCGATGCCACAGAGGAGACACACAAATTCAGACTAGGAG
ATCATTCGAGCTAAAGAAGCTGTGGGAGCAAACCCGCTCAAAGGCGGGACTGTTGGTTTC
AGATGGAGGACCAAATTTATACAATATCCGGAATCTTCACATTCCGGAAGTCTGCTTGAA
GTGGGAATTAATGGATGAAGATTATCAGGGAAGACTTTGTAATCCCCTGAATCCATTTGT
CAGCCATAAGGAGATTGAGTCTGTAAACAATGCTGTGGTGATGCCAGCCCATGGTCCAGC
CAAAAGCATGGAATATGACGCTGTTGCAACTACACACTCCTGGATTCCCAAGAGGAACCG
CTCTATACTCAACACAAGCCAGAGGGGAATACTTGAAGATGAGCAGATGTATCAGAAGTG
CTGCAACCTATTCGAGAAATTCTTCCCCAGTAGTTCATACAGGAGACCGGTTGGAATTTC
CAGCATGGTGGAGGCCATGGTGTCTAGGGCCCGGATTGATGCCAGGATTGACTTCGAGTC
TGGACGGATTAAGAAAGAAGAGTTCGCTGAGATCATGAAGATCTGTTCCACCATTGAAGA
GCTCAGACGGCAAAAATAGTGAATTTAGCTTGTCCTTCATGAAAAAATGCCTTGTTTCTA
CT-----------------
-------------
#A/pintailduck/ALB/169/1980(H3N8)
-AGCGAAAGCAGGCAAACCATTTGAATGGATGTCAATCCGACTTTACTTTTCTTGAAAGT
TCCAGCGCAAAATGCCATAAGCACCACATTCCCATATACTGGAGATCCTCCATACAGCCA
TGGAACGGGAACAGGATACACCATGGACACAGTCAACAGAACACATCAATATTCAGAAAA
GGGGAAATGGACAACAAACACAGAAACTGGAGCACCCCAACTTAACCCAATTGATGGACC
ATTACCTGAGGATAATGAGCCAAGTGGATATGCACAAACAGACTGTGTCCTGGAAGCAAT
GGCTTTCCTTGAAAAGTCCCACCCCGGAATCTTTGAAAACTCGTGTCTTGAAACGATGGA
AGTTGTTCAACAAACAAGAGTGGACAAGCTGACCCAAGGTCGCCAGACCTATGATTGGAC
ATTAAACAGGAATCAGCCGGCTGCAACTGCATTAGCTAATACTATAGAAGTCTTCAGATC
GAACGGTTTGACGGCTAATGAATCAGGAAGGCTAATAGATTTCCTCAAGGATGTGATGGA
ATCAATGGATAAAGAGGAAATGGAAATAACAACGCACTTCCAAAGAAAAAGAAGGGTAAG
GGACAACATGACCAAGAAAATGGTCACACAAAGAACAATAGGAAAGAAGAAACAGAGACT
AAACAAGAGAAGCTATCTAATAAGAGCATTGACACTGAACACAATGACAAAAGACGCTGA
AAGAGGCAAATTAAAGAGAAGAGCAATTGCAACACCCGGGATGCAGATCAGAGGATTTGT
GTATTTTGTTGAAACATTAGCGAGGAGCATTTGTGAGAAGCTTGAACAATCTGGACTCCC
AGTTGGAGGCAATGAAAAGAAGGCTAAACTGGCAAATGTTGTGAGAAAAATGATGACTAA
TTCACAAGACACAGAGCTTTCTTTCACAATCACTGGAGACAACACCAAATGGAATGAAAA
TCAGAACCCTAGGATGTTCCTGGCAATGATAACATACATAACAAGAAATCAACCTGAATG
GTTTAGGAATGTCTTGAGCATTGCACCTATAATGTTCTCGAACAAAATGGCAAGGCTAGG
AAAAGGATACATGTTCGAAAGTAAGAGCATGAAGCTTCGAACGCAGATACCAGCAGAAAT
GCTAGCAAATATTGACCTGAAATATTTCAATGAGTCAACAAGAAAGAAAATAGAGAAGAT
AAGGCCTCTTCTAATAGATGGTACAGCCTCATTGAGTCCTGGAATGATGATGGGCATGTT
CAACATGCTAAGTACAGTTTTAGGAGTCTCAATCCTAAATCTAGGACAAAAAAGGTACAC
CAAAACAACATACTGGTGGGACGGACTCCAATCCTCTGATGACTTTGCTCTCATAGTGAA
TGCACCGAATCATGAGGGAATACAAGCAGGAGTAGATAGATTCTATAGGACCTGCAAGCT
AGTCGGAATCAATATGAGCAAAAAGAAGTCCTACATAAACAGGACAGGAACATTTGAATT
CACAAGCTTCTTCTATCGCTATGGATTTGTAGCCAATTTTAGCATGGAGTTGCCCAGCTT
TGGAGTGTCTGGGATTAATGAATCGGCCGACATGAGCATTGGAGTAACAGTGATAAAGAA
CAACATGATAAACAATGACCTTGGACCAGCAACGGCTCAAATGGCTCTTCAACTGTTCAT
CAAGGATTACAGATACACGTATCGGTGTCACAGAGGGGACACACAAATTCAGACGAGGAG
GTCTTTCGAGCTGAAAAAGTTGTGGGAACAAACCCGCTCAAAGGCAGGACTGCTGGTTTC
AGATGGAGGACCAAACTTATACAATATCCGGAATCTCCACATCCCGGAAGTCTGCCTGAA
ATGGGAGCTAATGGACGAAGACTATCAGGGAAGGCTTTGTAACCCCCTGAACCCATTTGT
CAGCCATAAGGAGATAGAGTCTGTAAACAATGCTGTGGTGATGCCAGCTCATGGCCCAGC
CAAGAGCATGGAATATGATGCTGTTGCTACTACACACTCCTGGATCCCTAAGAGGAACCG
CTCCATCCTCAACACAAGCCAAAGGGGAATCCTTGAAGATGAACAGATGTATCAAAAGTG
CTGCAATCTATTCGAGAAATTCTTCCCTAGCAGTTCATACAGGAGACCGGTTGGGATTTC
CAGCATGGTGGAGGCCATGGTGTCTAGGGCCCGAATTGATGCGCGAATTGACTTCGAGTC
TGGACGGATTAAGAAGGAGGAGTTTGCTGAGATCATGAAGATCTGTTCCACCATTGAAGA
GCTCAGACGGCAGAAATAGTGAATTTAGCTTGTCCTTCATGAAAAAATGCCTTGTTTCTA
CT-----------------
-------------
#A/r-stint/AUS/4500/1980(H3N8)
-AGCGAAAGCAGGCAAACCATTTGAATGGATGTCAATCCGACTTTACTCTTCTTGAAAGT
ACCAGCACAAAATGCTATAAGTACTACATTCCCTTATACTGGAGATCCTCCATACAGCCA
TGGAACAGGAACAGGATACACCATGGATACAGTCAACAGAACACACCAATATTCAGAAAA
GGGAAAGTGGACAACAAACACGGAAACTGGAGCACCACAGCTCAATCCAATTGATGGACC
ATTACCTGAAGACAATGAGCCAAGTGGGTATGCACAGACAGATTGTGTTTTGGAAGCAAT
GGCCTTCCTTGAGGAATCCCACCCAGGGATCTTTGAAAACTCGTGTCTTGAAACGATGGA
AGTCGTTCAGCAAACAAGAGTGGACAAACTGACCCAGGGTCGCCAGACTTATGATTGGAC
ATTAAACAGAAATCAGCCAGCTGCGACTGCTTTGGCCAACACTATAGAAGTCTTCAGATC
GAACGGTTTGACGGCTAATGAATCAGGGAGGTTGATAGATTTTCTCAAAGACGTGATGGA
GTCAATGGATAAGAATGAAATGGAAATAACAACACATTTCCAGAGAAAGAGAAGAGTTAG
GGACAACATGACCAAGAAAATGGTCACACAAAGAACAATAGGGAAGAAAAAACAAAAGCT
TAACAAGAGGAGCTACCTGATAAGAGCATTGACATTGAACACAATGACAAAGGATGCAGA
AAGAGGCAAGCTGAAAAGGCGGGCAATTGCAACACCTGGGATGCAGATCAGAGGATTTGT
GTACTTTGTCGAAATATTGGCGAGGAGCATTTGTGAAAAACTTGAACAATCTGGGCTCCC
AGTAGGAGGAAATGAGAAGAAGGCTAAGCTGGCAAATGTTGTAAGAAAGATGATGACTAA
TTCACAAGACACTGAGCTCTCTTTCACAATCACTGGGGACAACACCAAATGGAATGAGAA
TCAAAATCCCCGGATGTTTCTGGCAATGATAACATACATCACAAGGAACCAACCTGAATG
GTTCAGAAATGTCTTAAGCATTGCCCCTATAATGTTCTCAAACAAGATGGCAAGATTAGG
AAAAGGGTACATGTTCGAGAGTAAGAGCATGAAGCTTCGGACACAAATACCAGCAGAAAT
GCTCGCAAGTATCGATCTGAAATACTTTAACGAATCAACGAGAAAGAAAATTGAGAAAAT
AAGACCTCTCTTAATAGATGGAACAGCCTCATTGAGCCCTGGGATGATGATGGGCATGTT
CAACATGTTAAGTACGGTATTGGGGGTCTCAATATTGAACCTTGGGCAAAAGAGATACAC
CAAGACCACATACTGGTGGGATGGACTACAATCCTCTGATGACTTTGCTCTCATAGTGAA
TGCACCAAATCATGAGGGAATCCAAGCAGGAGTGGATAGGTTCTATAGGACCTGCAAACT
AGTTGGAATCAATATGAGTAAGAAGAAGTCTTACATAAATAGGACTGGAACATTTGAATT
CACGAGCTTTTTCTACCGTTATGGATTTGTAGCCAATTTCAGCATGGAGCTGCCCAGCTT
TGGAGTGTCTGGAATCAATGAATCGGCTGATATGAGCATTGGAGTGACAGTAATAAAGAA
CAATATGATAAACAACGACCTCGGACCAGCAACAGCTCAAATGGCTCTTCAGCTATTTAT
CAAGGATTACAGATACACATACCGATGCCACAGGGGTGACACGCAAATTCAAACGAGAAG
ATCATTTGAGCTTAAGAAATTATGGGAGCAAACCCGCTCAAAGGCAGGGCTGTTGGTCTC
AGATGGGGGACCGAACCTATACAATATTCGGAACCTCCATATTCCAGAAGTCTGCCTGAA
ATGGGAACTAATGGATGGAGACTATCAGGGCCGGCTGTGTAATCCCCTGAATCCATTTGT
CAGTCACAAGGAGATTGAGTCCGTAAATAATGCTGTGGTAATGCCAGCTCATGGTCCAGC
CAAGAGCATGGAATATGATGCTGTTGCAACTACACACTCTTGGATTCCCAAGAGGAACCG
TTCCATTCTCAATACCAGCCAAAGGGGAATTCTCGAGGATGAACAGATGTATCAGAAGTG
TTGCAATTTATTCGAAAAATTCTTCCCCAGCAGTTCATACAGGAGACCAGTTGGAATTTC
CAGTATGGTGGAGGCCATGGTATCTAGGGCCCGGATTGATGCACGAATTGACTTCGAGTC
TGGAAGGATCAGGAAAGAAGAGTTCTCTGAGATCATGAAGATCTGTTCCACCATTGAAGA
GCTTAGACGGCAAAAATAGTGAATTTGGCTTGTCCTTCATGAAAAAATGCCTTGTTTCTA
CT-----------------
-------------
#A/duck/LA/17G/1987(H3N8)
-------------CAAACCATTTGAATGGATGTCAATCCGACTTTACTTTTTCTAAAAGT
ACCAGCGCAAAATGCTATAAGCACCACATTCCCTTACACTGGAGACCCTCCTTACAGCCA
TGGAACAGGAACAGGATACACCATGGACACTGTCAACAGGACACATCAATACTCAGAAAA
GGGAGAATGGACTACAAACACTGAAACTGGAGCACCACAACTCAATCCGATTGATGGACC
ACTACCAGAAGACAATGAACCGAGTGGTTATGCACAGACAGATTGTGTATTGGAAGCAAT
GGCCTTCCTTGAGGAGTCCCACCCCGGTATCTTTGAAAACTCGTGTATTGAGACGATGGA
GGTTGTTCAGCAAACAAGAGTGGACAAATTGACTCAAGGCAGACAGACCTATGACTGGAC
CCTAAATAGGAATCAGCCCGCGGCAACAGCATTGGCTAATACAATAGAAGTGTTCAGAGC
AAATGGCCTCACAGCTAACGAATCCGGACGGCTCATAGACTTCCTCAAAGATGTCATGGA
TTCAATGGACAAAGAAGAAATAGAGATCACAACTCATTTCCAGAGGAAGAGGAGAGTGAG
GGATAACATGACTAAGAAAATGGTAACACAAAGAACAATAGGAAAAAAGAAGCAAAGATT
GAATAAAAAGAGTTATCTGATAAGGGCACTAACCCTGAACACAATGACTAAAGATGCTGA
AAGAGGAAAACTGAAACGAAGAGCAATTGCAACTCCAGGGATGCAAATAAGAGGATTTGT
TTACTTTGTTGAGACACTTGCAAGAAGTATATGTGAGAAGCTCGAACAGTCCGGACTGCC
AGTTGGAGGCAATGAAAAGAAAGCAAAGCTGGCAAATGTTGTAAGGAAAATGATGACCAA
TTCTAAGGACACTGAACTTTCATTCACTATCACTGGGGATAACACTAAATGGAATGAGAA
TCAGAGTCCTCGAATGTTTCTGGCCATGATCACATACATAACCAGAAATCAACCAGAATG
GTTCAGGAATGTCTTAAGCATTGCTCCAATAATGTTCTCAAACAAAATGGCAAGACTGGG
GAAAGGATACATGTTCGAAAGTAAGAGTATGAAACTTAGAACTCAGATACCTGCAGAGAT
GTTATCAAGCATTGACTTGAAATATTTCAATGATTCAACAAAGAAGAAGATTGAGAAGAT
TCGACCGCTCTTAATAGATGGAACTGCATCATTGAGCCCTGGAATGATGATGGGCATGTT
CAACATGCTGAGCACTGTCTTGGGTGTCTCAGTACTGAATCTTGGACAAAAGAAATACAC
CAAAACCACTTATTGGTGGGATGGCCTCCAATCCTCTGATGATTTCGCCCTGATTGTGAA
TGCACCCAATCATGAGGGGATTCAAGCTGGAGTTGACAGATTTTATCGAACATGCAAACT
GGTTGGAATCAATATGAGCAAGAAAAAATCTTACATAAACAGAACAGGAACATTTGAATT
TACAAGCTTTTTCTATCGCTATGGGTTTGTTGCCAATTTCAGCATGGAGCTCCCCAGTTT
TGGAGTATCTGGAATCAATGAATCTGCTGACATGAGTATTGGAGTAACTGTTATTAAAAA
CAACATGATAAACAATGACCTTGGTCCAGCGACAGCTCAAATGGCCCTTCAATTGTTCAT
TAAGGATTACAGGTACACATACAGGTGCCACAGGGGTGACACTCAAATACAAACCCGAAG
GTCATTTGAACTGAAAAAGCTATGGGATCAAACTCGTTCCAAAACTGGGTTGCTGGTCTC
TGATGGGGGCCCCAATCTATACAACATTAGAAACCTTCACATTCCTGAGGTCTGCTTGAA
ATGGGATCTAATGGATGAGGATTATCAGGGGAGGTTATGCAACCCCCTAAACCCGTTTGT
CAGCCATAAAGAAATTGAATCAGTGAATAATGCAGTGGTGATGCCTGCACATGGTCCGGC
CAAGAGTATGGAATATGATGCTGTTGCAACCACACATTCCTGGATCCCCAAAAGAAATCG
GTCTATCCTGAACACAAGTCAAAGAGGGATACTTGAAGACGAGCAGATGTACCAAAAATG
CTGCAACTTGTTTGAGAAATTCTTCCCCAGCAGCTCATATAGGAGACCAGTTGGAATTTC
CAGTATGGTGGAGGCCATGGTTTCTAGGGCCAGAATTGATGCACGGATTGATTTCGAATC
TGGAAGGATTAAGAAAGAAGAGTTCGCTGAGATCATGAAGATCTGTTCCACCATTGAAGA
GCTCAGACGGCAGAAATAGTGAATTTAGCTTGTCCTTCATGAAAAAATGCCTTGTTTCTA
C------------------
-------------
#A/duck/NY/13822/1995(H3N8)
TAGC-AAAGCAGGCAAACCATT-GAATGGATGTCAATCCGACTTTACTTTTCTTGAAAGT
TCCAGCGCAAAATGCCATAAGCACCACATTCCCATATACTGGAGACCCTCCATACAGCCA
TGGAACGGGAACAGGATACACCATGGACACAGTCAACAGAACACATCAATATTCAGAAAA
GGGAAAGTGGACAAAAAACACAGAAACTGGAGCACCCCAACTCAACCCGATTGATGGACC
ATTACCTGAGGATAATGAACCAAGTGGATATGCACAAACAGACTGCGTCTTGGAAGCAAT
GGCTTTCCTTGAAGAATCCCACCCAGGAATCTTTGAAAACTCGTGTCTTGAAACAATGGA
GGTTGTTCAACAGACAAGAGTGGACAAGCTGACCCAAGGTCGCCAGACTTACGATTGGAC
GTTAAACAGGAATCAACCGGCTGCAACTGCATTGGCTAACACTATAGAGATCTTCAGATC
AAATGGTTTAACAGCCAATGAATCGGGGAGACTAATAGATTTCCTCAAGGATGTGATGGA
ATCAATGGACAAAGAAGAGATGGAAATAACAACACATTTCCAAAGAAAAAGAAGGGTTAG
AGACAATATGACCAAAAAAATGATAACACAAAGAACGATAGGAAAAAAGAAGCAGAGGTT
GAACAAGAAAAGCTATCTAATAAGGGCATTGACATTGAACACAATGACCAAAGATGCTGA
AAGAGGCAAACTAAAGAGAAGAGCAATTGCAACACCTGGAATGCAAATCAGAGGATTTGT
GTATTTTGTTGAGACATTAGCAAGAAGTATTTGTGAGAAGCTCGAACAATCCGGACTTCC
AGTTGGAGGCAATGAAAAGAAGGCTAAATTGGCAAATGTTGTGAGGAAAATGATGACTAA
CTCACAAGATACAGAACTCTCTTTCACAATAACTGGAGACAACACCAAATGGAATGAAAA
TCAAAATCCTCGGATGTTCCTGGCAATGATAACATATATAACAAGAAATCAACCTGAATG
GTTTAGAAATGTCTTGAGCATTGCACCTATAATGTTCTCAAACAAAATGGCAAGGCTAGG
AAAAGGGTACATGTTCGAAAGCAGGAGCATGAAGCTTCGGACACAGATACCAGCAGAAAT
GTTAGCAAACATTGACCTGAAATATTTCAATGAGTCAACAAGAAAGAAAATTGAGAAGAT
AAGACCTCTCCTAATAGATGGCACAGCCTCATTGAGTCCAGGAATGATGATGGGCATGTT
CAATATGTTGAGTACAGTTTTGGGAGTCTCAATTCTAAATCTAGGACAAAAGAGATACAC
CAAAACAACATACTGGTGGGATGGACTCCAATCTTCTGATGACTTTGCTCTCATAGTGAA
TGCACCAAATCATGAAGGAATACAAGCAGGAGTAGATAGATTCTACAGAACCTGCAAGCT
AGTCGGGATCAATATGAGCAAAAAGAAATCATACATAAACAGGACAGGAACATTTGAATT
TACAAGCTTTTTCTACCGGTATGGGTTTGTAGCCAATTTTAGTATGGAACTGCCCAGCTT
TGGAGTGTCTGGAATCAATGAATCGGCTGACATGAGCATTGGTGTGACAGTGATAAAGAA
CAATATGATAAACAATGATCTTGGACCAGCGACGGCTCAAATGGCTCTTCAGCTATTCAT
CAAGGATTACAGATATACATATAGGTGTCACAGAGGGGACACACAAATTCAAACAAGGAG
ATCATTCGAATTGAAGAAATTGTGGGAACAAACCCGTTCAAAGGCAGGACTGCTGGTTTC
AGATGGAGGACCAAATTTGTACAACATCCGGAACCTCCACATCCCGGAAGTTTGCTTGAA
GTGGGAGTTGATGGACGAGGACTACCAGGGAAGACTTTGCAATCCCCTAAATCCATTTGT
CAGCCATAAGGAGATAGAATCTGTGAACAATGCTGTGGTAATGCCGGCTCACGGCCCGGC
CAAGAGCATGGAATATGACGCTGTTGCTACCACACATTCCTGGATCCCTAAGAGAAATCG
CTCCATTCTCAATACAAGCCAAAGGGGAATCCTTGAAGATGAACAGATGTACCAAAAGTG
CTGCAATCTGTTCGAGAAGTTCTTTCCTAGCAGTTCATACAGGAGGCCGGTTGGGATCTC
TAGCATGGTGGATGCCATGGTGTCTAGGGCCAGAATTGATGCACGGATTGATTTCGAATC
TGGACGGATTAAGAAAGAGGAATTCGCTGAGATCATGAAGATCTGTTCCACCATTGAAGA
GCTCAGACGGCAGAAATAGTGAATTTAGCTTGTCCTTCATGAAAAAATGCCTTGTTTCTA
CTGTCATAG----------
-------------
#A/mallard/Alberta/242/98(H3N8)
-------------CAAACCATTTGAATGGATGTCAATCCGACTTTACTTTTCTTGAAAGT
TCCAGCGCAAAATGCCATAAGCACCACATTCCCATATACTGGAGATCCTCCATACAGCCA
TGGAACGGGAACAGGATACACCATGGACACAGTCAACAGGACACATCAATATTCAGAAAA
GGGGAAATGGACAACAAACACAGAAACTGGAGCACCACAACTTAACCCAATTGATGGACC
ATTACCTGAGGATAATGAGCCAAGTGGATATGCACAAACAGACTGTGTCCTGGAAGCAAT
GGCTTTCCTTGAAGAGTCTCACCCAGGAATCTTTGAAAACTCGTGTCTCGAAACGATGGA
AGTTGTTCAGCAAACAAGAGTGGACAAGCTGACCCAAGGTCGCCAGACTTATGATTGGAC
ATTAAACAGGAATCAACCGGCAGCAACTGCATTAGCTAATACTATAGAAGTCTTCAGATC
GAACGGTCTGACGGCCAATGAATCAGGAAGGCTAATAGATTTCCTCAAGGATGTGATGGA
ATCAATGGACAAAGAGGAGATGGAAATAACAACGCACTTCCAAAGAAAAAGAAGAGTAAG
GGACAACATGACCAAGAAAATGGTCACACAAAGAACAATAGGAAAGAAGAAGCAGAGATT
AAACAAGAGAAGCTATCTAATAAGAGCATTGACACTGAACACAATGACAAAAGATGCTGA
AAGAGGCAAGTTAAAGAGAAGAGCAATTGCAACACCCGGGATGCAAATCAGAGGGTTTGT
GTATTTTGTTGAAACATTAGCAAGGAGCATTTGTGAGAAGCTTGAACAATCTGGACTCCC
AGTCGGAGGCAATGAAAAGAAGGCTAAACTGGCAAACGTCGTGAGGAAAATGATGACTAA
CTCACAAGACACAGAGCTCTCTTTCACAATCACTGGAGACAACACCAAATGGAATGAAAA
TCAGAACCCTAGAATGTTTCTGGCAATGATAACATACATAACAAGAAATCAACCTGAATG
GTTTAGGAATGTTTTGAGCATTGCACCTATAATGTTCTCGAATAAAATGGCAAGGCTAGG
GAAAGGATACATGTTCGAAAGCAAGAGCATGAAACTTCGAACACAGATACCAGCAGAAAT
GCTAGCAAATATTGACTTGAAATATTTCAATGAGTCAACAAAAAAGAAAATAGAGAAGAT
AAGGCCTCTTCTAATAGATGGCACAGCCTCATTGAGTCCTGGAATGATGATGGGCATGTT
CAACATGAT---------------------------------------------------
------------------------------------------------------------
------------------------------------------------------------
------------------------------------------------------------
------------------------------------------------------------
------------------------------------------------------------
------------------------------------------------------------
------------------------------------------------------------
------------------------------------------------------------
------------------------------------------------------------
------------------------------------------------------------
------------------------------------------------------------
------------------------------------------------------------
------------------------------------------------------------
------------------------------------------------------------
------------------------------------------------------------
------------------------------------------------------------
------------------------------------------------------------
-------------------
-------------
#A/northernpintail/InteriorAlaska/1/20...
-AGCGAAAGCAGGCAAACCATTTGAATGGATGTCAATCCGACTTTACTTTTCTTGAAAGT
GCCAGCACAAAATGCTATAAGTACTACATTCCCTTATACTGGAGATCCTCCGTACAGCCA
TGGAACAGGAACAGGATACACCATGGACACGGTCAATAGAACACACCAATACTCAGAGAA
GGGGAAATGGACAACAAACACAGAGACTGGAGCACCCCAACTCAATCCAATTGATGGACC
ACTGCCCGAGGATAACGAGCCAAGCGGATATGCGCAAACAGATTGTGTGTTGGAAGCAAT
GGCTTTCCTTGAAGAATCCCACCCAGGAATCTTTGAAAACTCATGTCTTGAAACGATGGA
AGTTGTTCAGCAAACAAGAGTGGACAAACTGACCCAAGGCCGCCAGACCTATGACTGGAC
ACTGAATAGAAACCAGCCGGCTGCAACTGCTTTGGCAAACACTATAGAGGTCTTCAGATC
GAACAGTCTAACAGCCAATGAATCGGGGAGACTAATAGATTTCCTCAAGGACGTAATGGA
ATCAATGGACAAAGAAGAGATGGAAATAACGACACATTTCCAGAGAAAAAGAAGAGTAAG
GGACAACATGACCAAGAAAATGGTCACACAGAGAACAATAGGGAAGAAGAAGCAAAGATT
GAACAAAAGGAGCTATTTAATAAGAGCACTGACATTAAACACAATGACCAAGGATGCAGA
AAGAGGCAAATTGAAGAGGCGGGCAATTGCAACACCCGGGATGCAGATCAGAGGGTTCGT
GTACTTTGTTGAAACATTAGCAAGGAGCATTTGTGAGAAACTTGAGCAGTCTGGACTCCC
TGTTGGAGGAAATGAGAAGAAGGCTAAATTGGCAAATGTCGTAAGAAAGATGATGACTAA
CTCACAAGACACAGAGCTCTCCTTTACAATTACTGGAGACAATACCAAATGGAATGAGAA
TCAGAATCCTCGGATGTTTCTAGCAATGATAACATACATCACAAGAAACCAACCTGAATG
GTTTAGGAATGTCTTGAGCATTGCCCCTATAATGTTCTCAAACAAGATGGCAAGGTTAGG
GAAAGGATACATGTTCGGGAGTAAGAGCATGAAGTTACGGACACAAATACCAGCAGAAAT
GCTTGCAAACATTGACCTGAAATACTTCAACGAATCAACAAGAAAGAAAATCGAGAAAAT
AAGACCTCTCTTAATAGATGGAACAGCCTCACTGAGTCCTGGAATGATGATGGGCATGTT
CAACATGCTGAGTACAGTCTTAGGAGTCTCAATCCTGAATCTTGGGCAAAAGAGGTATAC
CAAGACCACATACTGGTGGGATGGACTCCAATCCTCCGATGATTTCGCTCTCATAGTAAA
TGCACCGAATCATGAGGGAATACAAGCAGGAGTGGATAGATTCTATAGGACATGCAAACT
GGTTGGGATCAATATGAGCAAAAAGAAGTCTTACATAAATCGGACAGGAACATTTGAATT
CACAAGCTTTTTCTACCGCTACGGATTTGTAGCCAACTTCAGTATGGAGCTGCCCAGCTT
TGGAGTGTCTGGGATTAACGAATCGGCCGACATGAGCATTGGAGTTACAGTGATAAAGAA
CAATATGATAAATAACGACCTGGGACCAGCAACGGCTCAGATGGCCCTTCAGCTATTCAT
CAAGGATTACAGATACACATATCGGTGTCACAGGGGTGATACACAAATCCAAACGAGAAG
ATCATTCGAGCTGAAGAAACTGTGGGAACAGACCCGTTCAAAGGCAGGATTGTTGGTTTC
AGATGGAGGACCAAACCTATACAACATCCGGAATCTCCACATCCCAGAGGTCTGCTTGAA
GTGGGAACTAATGGATGAAGATTATCAGGGTAGGCTGTGTAATCCTCTGAATCCGTTTGT
CAGTCATAAGGAGATTGAGTCCGTGAACAATGCTGTAGTAATGCCAGCTCACGGTCCAGC
CAAGAGCATGGAATATGATGCTGTTGCGACTACACACTCATGGATCCCTAAGAGGAATCG
TTCCATTCTCAACACCAGCCAAAGGGGAATTCTTGAGGATGAACAGATGTACCAGAAGTG
CTGTAATCTATTCGAGAAATTTTTCCCTAGTAGTTCATACAGGAGGCCGGTTGGAATTTC
CAGTATGGTGGAGGCCATGGTGTCTAGGGCCCGAATTGATGCACGAGTTGACTTCGAGTC
TGGAAGGATTAAGAAAGAAGAGTTTGCTGAGATCATGAAGATCTGTTCCACCATTGAAGA
GCTCAGACGGCAAAAATAGTGAATTTAGCTTGTCCTTCATGAAAAAATGCCTTGTTTCTA
CT-----------------
-------------
#A/turkey/Minnesota/833/1980(H4N2)
-AGCAAAAGCAGGCAAACCATTTGAATGGATGTCAATCCGACTTTACTTTTCTTGAAAGT
TCCAGCGCAAAATGCCATAAGCACCACATTCCCATATACTGGAGATCCTCCATACAGCCA
TGGAACGGGAACAGGATACACCATGGACACAGTCAACAGAACACATCAATATTCAGAAAA
GGGGAAATGGACAACAAACACAGAAACTGGAGCACCCCAACTTAACCCAATTGATGGACC
ATTACCTGAGGATAATGAGCCAAGTGGATATGCACAAACAGACTGTGTCCTGGAAGCAAT
GGCTTTCCTTGAAGAGTCCCACCCAGGAATCTTTGAAAACTCGTGTCTTGAAACGATGGA
AGTTGTTCAACAAACAAGAGTGGACAAGCTGACCCAAGGTCGCCAGACCTATGATTGGAC
ATTAAACAGGAATCAGCCGGCTGCAACTGCATTAGCTAATACTATAGAGGTCTTCAGATC
GAACGGTTTAACGGCTAATGAATCAGGAAGGCTAATAGATTTCCTCAAGGATGTGATGGA
ATCAATGGATAAAGAGGAAATGGAAATAACAACGCACTTTCAAAGAAAAAGAAGGGTAAG
GGACAACATGACCAAGAAAATGGTCACACAAAGAACAATAGGAAAGAAGAAACAGAGACT
AAACAAGAGAAGCTATCTAATAAGAGCATTGACACTGAACACAATGACAAAAGACGCTGA
AAGAGGCAAATTAAAGAGAAGAGCAATTGCAACACCTGGGATGCAAATCAGAGGATTTGT
GTATTTTGTTGAAACATTAGCGAGGAGCATCTGTGAGAAGCTTGAACAATCTGGACTTCC
AGTTGGAGGCAATGAAAAGAAGGCTAAACTGGCAAATGTTGTGAGAAAAATGATGACTAA
TTCACAAGACACAGAGCTCTCTTTCACAATCACTGGAGACAACACCAAATGGAATGAAAA
TCAGAACCCTAGGATGTTCCTGGCAATGATAACATACATAACAAGAAATCAACCTGAATG
GTTTAGGAATGTCTTGAGTATTGCACCTATAATGTTCTCGAATAAAATGGCAAGGCTAGG
AAAAGGATACATGTTCGAAAGTAAGAGCATGAAGCTTCGAACACAGATACCAGCAGAAAT
GTTAGCAAATATTGACCTGAAATATTTCAATGAGTCAACAAGAAAGAAAATAGAGAAGAT
AAGGCCTCTTCTAATAGATGGTACAGCTTCATTGAGTCCTGGAATGATGATGGGCATGTT
CAACATGCTAAGTACAGTTTTAGGAGTCTCAATCCTAAATCTAGGACAAAAGAGGTACAC
CAAAACAACATACTGGTGGGACGGACTCCAATCCTCTGATGACTTTGCTCTCATAGTGAA
TGCACCGAATCATGAGGGAATACAAGCAGGAGTAGATAGATTCTATAGGACCTGCAAGCT
AGTCGGAATCAATATGAGCAAAAAGAAGTCCTACATAAACAGGACAGGAACATTTGAATT
CACAAGCTTTTTCTATCGCTATGGATTTGTAGCCAATTTTAGCATGGAGCTGCCCAGCTT
TGGAGTGTCTGGGATTAATGAATCGGCTGACATGAGCATTGGAGTAACAGTGATAAAGAA
CAACATGATAAACAATGACCTTGGACCAGCAACGGCTCAAATGGCTCTTCAGCTGTTCAT
CAAGGATTACAGATACACGTATCGGTGTCACAGAGGGGACACACAAATTCAGACGAGGAG
GTCATTCGAACTGAAAAAGTTGTGGGAACAAACCCGCTCAAAGGCAGGACTGCTGGTTTC
AGATGGAGGACCAAACTTATACAATATCCGTAATCTCCACATCCCGGAAGTCTGCCTGAA
ATGGGAGCTAATGGACGAAGACTATCAGGGAAGGCTTTGTAACCCCCTGAACCCATTTGT
CAGCCATAAGGAGATAGAGTCTGTAAACAATGCTGTGGTGATGCCAGCTCATGGCCCAGC
CAAGAACATGGAATATGATGCTGTTGCTACTACACACTCCTGGATCCCTAAGAGGAACCG
CTCCATCCTCAACACAAGCCAAAGGGGAATCCTTGAGGACGAACAGATGTATCAAAAGTG
CTGCAATCTATTTGAGAAATTCTTCCCTAGCAGTTCATACAGGAGACCGGTTGGGATTTC
CAGCATGGTGGAGGCCATGGTGTCTAGGGCCCGAATTGATGCACGAATTGACTTCGAGTC
TGGACGGATTAAGAAGGAGGAGTTTGCTGAGATCATGAAGATCTGTTCCACCATTGAAGA
GCTCAGACGGCAGAAATAGTGAATTTAGCTTGTCCTTCATGAAAAAATGCCTTGTTTCTA
CT-----------------
-------------
#A/pintailduck/ALB/159/1977(H4N6)
-AGCGAAAGCAGGCAAACCATTTGAATGGATGTCAATCCGACTTTACTTTTCTTGAAAGT
TCCAGCGCAAAATGCCATAAGCACCACATTCCCATATACTGGAGATCCTCCATACAGCCA
TGGAACGGGAACAGGATACACCATGGACACAGTCAACAGAACACATCAATATTCAGAAAA
GGGAAAATGGACAACAAATACAGAAACTGGAGCGCCCCAACTCAACCCAATTGATGGACC
ATTACCAGAGGATAATGAACCAAGTGGATATGCACAAACAGACTGCGTCCTGGAAGCAAT
GGCTTTCCTTGAAGAATCCCACCCAGGAATCTTTGAAAACTCGTGTCTTGAAACGATGGA
AGTTGTTCAACAAACAAGGGTGGACAAGCTGACCCAAGGTCGCCAGACCTATGATTGGAC
ATTAAACAGGAATCAGCCGGCTGCAACTGCATTAGCTAATACTATAGAGGTCTTCAGATC
GAACGGTTTAACAGCTAATGAATCGGGAAGGCTAATAGATTTCCTCAAGGATGTGATGGA
ATCAATGGATAAAGAGGAAATGGAAATAACAACGCACTTCCAAAGAAAAAGAAGGGTGAG
GGACAACATGACCAAGAAAATGGTCACACAAAGAACAATAGGAAAGAAGAAGCAGAGATT
AAACAAGAGAAGCTATCTAATAAGAGCATTGACATTGAACACAATGACAAAAGATGCTGA
AAGAGGTAAACTAAAGAGAAGAGCGATTGCAACACCCGGTATGCAGATCAGAGGATTTGT
GTATTTTGTTGAAACATTAGCGAGGAGCATTTGTGAGAAACTCGAACAATCTGGACTTCC
AGTTGGGGGCAATGAAAAGAAGGCCAAATTGGCAAATGTTGTGAGAAAGATGATGACTAA
TTCACAAGACACAGAGCTCTCTTTTACAATCACTGGAGACAACACCAAATGGAATGAAAA
TCAAAACCCTCGGATGTTCCTGGCAATGATAACATACATCACAAGAAATCAACCTGAATG
GTTTAGAAACGTCTTGAGCATTGCACCTATAATGTTCTCGAATAAAATGGCAAGGCTAGG
AAAAGGATACATGTTCGAAAGTAAGAGCATGAAGCTTCGAACACAGATACCAGCAGAAAT
GCTAGCAAATATTGACCTGAAATACTTCAATGAGTCAACAAGAAAGAAAATTGAGAAGAT
AAGGCCTCTTCTAATAGATGGTACAGCTTCATTGAGTCCCGGAATGATGATGGGAATGTT
CAACATGCTAAGTACAGTTTTGGGAGTCTCAATCTTAAATCTAGGGCAAAAGAGGTACAC
CAAAACAACATACTGGTGGGACGGACTACAATCCTCTGATGACTTTGCCCTCATAGTGAA
TGCACCGAATCATGAGGGGATACAAGCAGGAGTAGATAGATTCTATAGAACCTGCAAACT
AGTCGGGATCAATATGAGCAAAAAGAAGTCCTACATAAATAGGACAGGAACATTTGAATT
CACAAGCTTCTTCTATCGCTATGGATTTGTGGCCAATTTTAGTATGGAGCTGCCCAGTTT
TGGAGTGTCTGGAATTAATGAATCAGCTGACATGAGCATTGGAGTAACAGTGATAAAGAA
CAACATGATAAACAATGACCTTGGACCAGCAACGGCTCAAATGGCTCTTCAGCTATTCAT
AAAGGATTACAGGTATACGTATCGGTGCCACAGAGGGGACACGCAAATCCAGACGAGGAG
GTCATTCGAGCTAAAGAAATTGTGGGAACAAACCCGCTCAAAGGCAGGGCTGCTGGTTTC
AGATGGAGGACCAAACTTATACAATATCCGGAACCTCCACATCCCGGAAGTCTGCTTGAA
ATGGGAGCTAATGGACGAAGACTATCAGGGAAGGCTTTGTAATCCCCTGAACCCATTTGT
CAGTCATAAGGAGATAGAGTCTGTAAACAATGCTGTGGTAATGCCAGCTCATGGCCCAGC
CAAGAGCATGGAATATGATGCTGTTGCTACTACACACTCCTGGATCCCTAAGAGAAACCG
CTCCATTCTCAACACAAGCCAAAGGGGAATCCTTGAAGATGAACAGATGTATCAAAAGTG
CTGCAATCTATTCGAGAAATTCTTCCCTAGCAGTTCATACAGGAGACCGATTGGAATTTC
CAGCATGGTGGAGGCCATGGTGTCTAGGGCCCGAATTGATGCGCGGATTGACTTCGAATC
TGGACGGATTAAGAAAGAGGAGTTCGCTGAGATCATGAAGATCTGTTCCACCATTGAAGA
GCTCAGACGGCAGAAATAGTGAATTTAGCTTGTCCTTCATGAAAAAATGCCTTGTTTCTA
CT-----------------
-------------
#A/mallardduck/ALB/161/1977(H4N6)
-AGCGAAAGCAGGCAAACCATTTGAATGGATGTCAATCCGACTTTACTTTTCTTGAAAGT
TCCAGCGCAAAATGCCATAAGCACCACATTCCCATATACTGGAGATCCTCCATACAGCCA
TGGAACGGGAACAGGATACACCATGGACACAGTCAACAGAACACATCAATATTCAGAAAA
GGGGAAATGGACAACAAACACAGAAACTGGAGCACCCCAACTTAACCCAATTGATGGACC
ATTACCTGAGGATAATGAGCCAAGTGGATATGCACAAACAGACTGTGTCCTGGAAGCAAT
GGCTTTCCTTGAAGAGTCCCACCCAGGAATCTTTGAAAACTCGTGTCTTGAAACGATGGA
AGTTGTTCAACAAACAAGAGTGGACAAGCTGACCCAAGGTCGCCAGACCTATGATTGGAC
ATTAAACAGGAATCAGCCGGCTGCAACTGCATTGGCTAATACTATAGAGGTCTTCAGATC
GAACGGTTTAACGGCTAATGAATCAGGAAGGCTAATAGATTTCCTCAAGGATGTGATGGA
ATCAATGGATAAAGAGGAAATGGAAATAACAACGCACTTCCAAAGAAAAAGAAGGGTAAG
GGACAACATGACCAAGAAAATGGTCACACAAAGAACAATAGGAAAGAAGAAACAGAGACT
AAACAAGAGAAGCTATCTAATAAGAGCATTGACACTGAACACAATGACAAAAGACGCTGA
AAGAGGCAAATTAAAGAGAAGAGCAATTGCAACACCCGGGATGCAAATCAGAGGATTTGT
GTATTTTGTTGAAACATTAGCGAGGAGCATTTGTGAGAAGCTTGAACAATCTGGACTTCC
AGTTGGAGGCAATGAAAAGAAGGCTAAACTGGCAAATGTTGTGAGGAAAATGATGACTAA
TTCACAAGACACAGAGCTCTCCTTCACAATCACTGGAGACAACACCAAATGGAATGAAAA
TCAGAACCCTAGGATGTTCCTGGCAATGATAACATACATAACAAGAAATCAACCTGAATG
GTTTAGGAATGTCTTGAGCATTGCACCTATAATGTTCTCGAATAAAATGGCAAGGCTAGG
AAAAGGATACATGTTCGAAAGTAAGAGCATGAAGCTTCGAACACAGATACCAGCAGAAAT
GCTAGCAAATATTGACCTGAAATATTTCAATGAGTCAACAAGAAAGAAAATAGAGAAGAT
AAGGCCTCTTCTAATAGATGGTACAGCCTCATTGAGTCCTGGAATGATGATGGGCATGTT
CAACATGCTAAGTACAGTTTTAGGAGTCTCAATCCTAAATCTAGGACAAAAGAGGTACAC
CAAAACAACATACTGGTGGGACGGACTCCAATCCTCTGATGACTTTGCTCTCATAGTGAA
TGCACCGAATCATGAGGGAATACAAGCAGGAGTAGATAGATTCTATAGGACCTGCAAGCT
AGTCGGAATCAATATGAGCAAAAAGAAGTCCTACATAAACAGGACAGGAACATTTGAATT
CACAAGCTTTTTCTATCGCTATGGATTTGTAGCCAATTTTAGCATGGAGCTGCCCAGCTT
TGGAGTGTCTGGAATTAATGAATCGGCTGACATGAGCATTGGAGTAACAGTGATAAAGAA
CAACATGATAAACAATGACCTTGGACCAGCAACGGCTCAAATGGCTCTTCAGCTGTTCAT
CAAGGATTACAGGTACACGTATCGGTGTCACAGAGGGGACACACAAATTCAGACGAGGAG
GTCATTCGAGCTGAAGAAGTTGTGGGAACAAACCCGCTCAAAGGCAGGACTGCTGGTTTC
AGATGGAGGACCAAACTTATACAATATCCGGAATCTCCACATCCCGGAAGCCTGCCTGAA
ATGGGAGCTAATGGACGAAGACTATCAGGGAAGGCTTTGTAACCCCCTGAACCCATTTGT
CAGCCATAAGGAGATAGAGTCTGTAAACAATGCTGTGGTGATGCCAGCTCATGGCCCAGC
CAAGAACATGGAATATGATGCTGTTGCTACTACACACTCCTGGATCCCTAAGAGGAACCG
CTCCATCCTCAACACAAGCCAAAGGGGAATCCTTGAAGATGAACAGATGTATCAAAAGTG
CTGCAATCTATTCGAGAAATTCTTCCCTAGCAGTTCATACAGGAGACCGGTTGGGATTTC
CAGCATGGTGGAGGCCATGGTGTCTAGGGCCCGAATTGATGCGCGAATTGACTTCGAGTC
TGGACGGATTAAGAAGGAGGAGTTTGCTGAGATCATGAAGATCTGTTCCACCATTGAAGA
GCTCAGACGGCAGAAATAGTGAATTTAGCTTGTCCTTCATGAAAAAATGCCTTGTTTCTA
CT-----------------
-------------
#A/ruddyturnstone/NJ/47/1985(H4N6)
-AGCGAAAGCAGGCAAACCATTTGAATGGATGTCAATCCGACTTTACTTTTCTTGAAAGT
TCCAGCGCAAAATGCCATAAGCACCACATTCCCATATACTGGAGATCCTCCATACAGCCA
TGGGACGGGAACAGGATACACCATGGACACAGTCAACAGAACACATCAATATTCAGAAAA
GGGGAAATGGACAACAAACACAGAAACTGGAGCACCCCAACTTAACCCAATTGATGGACC
ATTGCCTGAGGATAATGAGCCAAGTGGATATGCACAAACAGACTGTGTCCTGGAAGCAAT
GGCTTTCCTTGAAGAGTCCCACCCAGGAATCTTTGAAAACTCGTGTCTTGAAACGATGGA
AGTTGTTCAACAAACAAGAGTGGACAAACTGACCCAAGGTCGCCAGACCTATGATTGGAC
ACTAAACAGGAATCAGCCGGCTGCAACTGCATTAGCTAATACTATAGAGGTCTTCAGATC
GAACGGTTTGACGGCCAATGAATCAGGAAGGCTAATAGATTTCCTCAAGGATGTGATGGA
ATCGATGGACAAAGAGGAGATGGAAATAACAACACACTTCCAAAGAAAAAGAAGAGTAAG
GGACAACATGACCAAGAAAATGGTCACACAAAGAACAATAGGAAAGAAGAAGCAGAGACT
AAACAAGAGAAGCTATCTGATAAGAGCATTGACACTGAACACAATGACAAAAGACGCTGA
AAGAGGTAAATTAAAGAGAAGAGCAATTGCAACACCCGGGATGCAAATCAGAGGATTTGT
GTATTTTGTTGAAACATTAGCGAGGAGCATTTGTGAGAAACTTGAACAATCTGGGCTCCC
AGTTGGAGGCAATGAGAAGAAGGCTAAACTGGCAAATGTTGTGAGAAAAATGATGACTAA
CTCACAAGACACAGAGCTCTCTTTCACAATCACTGGAGACAACACCAAATGGAATGAAAA
TCAGAACCCTAGGATGTTCCTGGCAATGATAACATACATAACAAGAAATCAACCTGAATG
GTTTAGGAATGTCTTGAGCATTGCACCTATAATGTTCTCGAATAAAATGGCAAGGCTGGG
GAAAGGATACATGTTCGAAAGCAAGAGCATGAAGCTTCGGACACAGATACCAGCAGAATT
GCTAGCAAATATTGACCTGAAATATTTCAATGAGTCAACGAGAAAGAAAATAGAGAAAAT
AAGGCCTCTTCTAATGGATGGTACAGCCTCATTGAGTCCTGGAATGATGATGGGCATGTT
CAACATGCTAAGTACAGTTTTAGGAGTCTCAATCCTAAATCTAGGACAAAAGAGGTACAC
CAAAACAACGTATTGGTGGGACGGGCTCCAATCCTCTGATGACTTTGCTCTCATAGTGAA
TGCACCGAATCATGAGGGTATACAAGCAGGAGTAGATAGATTCTATAGGACCTGCAAGCT
AGTCGGAATCAATATGAGCAAAAAGAAGTCCTACATAAACAGGACAGGAACATTTGAATT
CACAAGCTTTTTCTATCGCTATGGATTTGTAGCTAATTTTAGCATGGAACTGCCCAGCTT
TGGAGTGTCTGGGATTAATGAATCGGCTGACATGAGTATTGGAGTAACAGTGATAAAGAA
CAACATGATAAACAATGACCTTGGACCAGCAACGGCCCAAATGGCTCTTCAGCTTTTCAT
CAAAGATTACAGATACACGTATCGATGTCACAGAGGGGACACACAAATTCAGACGAGGAG
GTCATTCGAGCTGAAGAAGTTGTGGGAACAAACCCGCTCAAAGGCAGGACTGCTGGTTTC
AGATGGAGGGCCAAACTTGTACAATATCCGGAATCTCCACATCCCGGAAGTCTGCCTGAA
ATGGGAGTTAATGGACGAAGACTATCAGGGAAGGCTTTGTAACCCCCTGAACCCATTTGT
CAGCCATAAGGAGATAGAGTCTGTAAACAATGCTGTGGTAATGCCAGCTCATGGCCCAGC
CAAGAGCATGGAATATGATGCTGTTGCTACTACGCACTCCTGGATCCCTAAGAGGAACCG
CTCCATCCTCAACACAAGCCAAAGGGGAATCCTTGAAGACGAACAGATGTATCAAAAGTG
CTGCAATCTATTCGAGAAATTCTTCCCTAGCAGTTCATACAGGAGACCGGTTGGAATTTC
CAGCATGGTGGAGGCCATGGTGTCTAGGGCCCGAATTGATGCACGAATTGACTTCGAATC
TGGACGGATTAAGAAAGAGGAGTTTGCTGAGATCATGAAGATCTGTTCCACCATTGAAGA
GCTCAGACGGCAGAAATAGTGAATTTAGCTTGTCCTTCATGAAAAAATGCCTTGTTTCTA
CT-----------------
-------------
#A/mallard/ZhaLong/88/2004(H4N6)
------------------CATTTGAATGGATGTCAATCCGACTTTACTTTTCTTGAAAGT
GCCAGCGCAAAATGCTATAAGTACTACATTCCCTTATACTGGAGATCCTCCATACAGCCA
TGGAACCGGAACAGGATACACCATGGACACTGTCAATAGAACACACCAATACTCAGAGAA
GGGGAAGTGGACAACAAACACAGAGACTGGAGCACCTCAACTCAATCCAATTGATGGACC
ACTACCCGAGGATAACGAGCCAAGCGGATATGCCCAAACAGATTGTGTTTTGGAAGCTAT
GGCTTTCCTTGAAGAGTCCCACCCAGGGATCTTTGAAAACTCATGTCTTGAAACGATGGA
AGTTGTTCAGCAAACAAGAGTGGATAAACTGACTCAAGGCCGCCAGACCTATGACTGGAC
ATTGAATAGAAACCAGCCGGCTGCAACTGCTTTGGCCAACACTATAGAGGTCTTCAGATC
GAACAGTCTAACAGCCAATGAATCGGGGAGACTAATAGATTTCCTCAAGGATGTAATGGA
ATCAATGGACAAAGAAGAAATGGAAATAACAACACATTTCCAGAGAAAGAGAAGAGTAAG
GGACAACATGACCAAGAAAATGGTCACACAAAGAACAATAGGGAAGAAGAAGCAGAGGCT
GAACAAGAGGAGCTACTTAATAAGAGCACTGACATTGAACACAATGACAAAAGATGCAGA
AAGAGGCAAATTGGAGAGGCGGGCAATTGCAACACCCGGGATGCAGATCAGAGGATTCGT
ATACTTCGTCGAAACACTAGCGAGGAGCATCTGTGAAAAACTTGAGCAGTCTGGACTCCC
TGTTGGGGGGAATGAGAAGAAGGCTAAATTGGCAAATGTCGTAAGAAAGATGATGACTAA
CTCACAAGATACAGAGCTCTCCTTTACAATTACTGGAGACAATACCAAATGGAATGAGAA
TCAGAATCCTCGTATGTTTCTGGCAATGATAACATACATCACAAGAAACCAACCTGAATG
GTTTAGAAATGTCTTGAGCATTGCCCCTATAATGTTCTCGAACAAAATGGCGAGATTAGG
AAAAGGATACATGTTCGAGAGTAAGAGCATGAAGCTGCGGACGCAAATACCAGCAGAAAT
GCTTGCAAACATTGACCTGAAATACTTCAACGAATCAACAAGGAAGAAAATCGAGAAAAT
AAGGCCTCTCCTAATAGATGGTACAGCCTCACTGAGCCCTGGAATGATGATGGGCATGTT
CAACATGCTGAGTACAGTCTTAGGGGTCTCAATTCTGAATCTTGGGCAGAAGAGGTACAC
CAAAACCACATACTGGTGGGACGGACTCCAATCCTCTGATGACTTCGCTCTCATAGTGAA
TGCACCGAATCATGAGGGAATACAAGCAGGAGTGGATAGGTTCTACAGGACCTGCAAACT
GGTTGGGATCAATATGAGCAAAAAGAAGTCTTACATAAATCGGACAGGGACATTTGAGTT
CACAAGCTTTTTCTATCGCTATGGATTTGTGGCCAATTTCAGTATGGAGCTGCCCAGTTT
TGGAGTGTCTGGGATTAACGAATCGGCTGACATGAGCATTGGAGTTACAGTGATAAAGAA
CAATATGATAAACAATGACCTTGGGCCAGCAACAGCTCAAATGGCTCTTCAGCTATTTAT
CAAGGACTACAGATACACATATCGGTGCCACAGGGGTGATACACAAATCCAAACAAGGAG
ATCATTTGAGCTAAAGAAGCTGTGGGAGCAGACCCGTTCAAAGGCAGGACTGTTGGTTGC
AGATGGAGGACCAAACCTATACAACATCCGGAATCTCCACATCCCAGAAGTCTGCCTGAA
GTGGGAACTAATGGATGAAGATTACCAGGGTAGGCTGTGTAATCCTCTGAACCCGTTTGT
CAGCCATAAGGAAATTGAGTCCGTAAACAATGCTGTAGTAATGCCAGCCCATGGTCCAGC
CAAGAGCATGGAATATGATGCTGTTGCTACTACACACTCATGGATCCCTAAGAGGAACCG
TTCCATTCTCAATACCAGCCAAAGGGGAATTCTTGAGGATGAACAGATGTACCAAAAGTG
CTGCAATCTATTCGAGAAATTCTTCCCTAGTAGTTCATACAGAAGGCCAGTTGGAATTTC
CAGTATGGTGGAGGCCATGGTGTCTAGGGCCCGAATTGATGCACGAATTGACTTCGAGTC
TGGAAGGATTAAGAAAGAAGAGTTTGCTGAGATCATGAAGATCTGTTCCACCATTGAAGA
GCTCAGACGGCAAAAATAGTGAATTTAGCTTGTCCTTCATGAA-----------------
-------------------
-------------
#A/ruddyturnstone/NewJersey/Sg-00542/2...
GAGCGAAAGCAGGCAAACCATTTGAATGGATGTCAATCCGACTTTACTTTTCTTAAAAGT
TCCAGCGCAAAATGCCATAAGCACCACATTCCCATATACTGGAGATCCTCCATACAGCCA
TGGGACAGGAACAGGATACACCATGGACACAGTCAACAGAACACACCAATATTCAGAAAA
GGGGAAATGGACCACAAACACAGAAACTGGAGCACCACAGCTCAACCCAATTGATGGACC
ATTACCTGAGGACAACGAGCCAAGTGGGTATGCACAAACAGACTGTGTTCTGGAAGCAAT
GGCTTTCCTTGAAGAGTCCCACCCAGGAATCTTTGAAAACTCGTGTCTTGAAACGATGGA
AGTTGTTCAACAAACAAGAGTGGACAAGCTGACCCAAGGTCGCCAGACCTATGATTGGAC
ACTAAACAGAAATCAGCCGGCTGCAACTGCATTGGCTAATACTATAGAAGTTTTCAGATC
GAACGGTTTGACGGCCAATGAATCAGGGAGGCTAATAGATTTCCTCAAGGATGTCATGGA
ATCAATGGATAAAGAGGAGATGGAGATAACAACACACTTCCAAAGGAAAAGAAGAGTAAG
GGACAACATGACCAAGAAAATGGTCACACAAAGAACAATAGGAAAGAAGAAGCAGAGATT
AAACAAGAGAAGCTATCTAATAAGAGCATTGACACTGAACACAATGACAAAAGACGCTGA
GAGAGGCAAGTTAAAGAGAAGAGCAATTGCAACACCCGGGATGCAAATCAGAGGGTTTGT
GTATTTTGTTGAAACATTAGCAAGGAGCATTTGTGAAAAACTTGAGCAATCTGGGCTCCC
AGTCGGGGGCAATGAGAAGAAGGCTAAATTGGCAAACGTAGTGAGGAAAATGATGACTAA
CTCACAAGACACAGAGCTCTCTTTCACAATCACTGGAGACAATACCAAATGGAATGAAAA
TCAGAACCCTAGGATGTTTCTGGCAATGATAACTTACATAACAAGAAATCAACCTGAATG
GTTTAGGAATGTTTTGAGCATTGCACCTATAATGTTCTCAAATAAAATGGCAAGGCTAGG
GAAAGGATACATGTTCGAAAGCAAGAGTATGAAACTTCGAACACAGATACCAGCAGAAAT
GCTAGCAAATATTGATTTGAAATATTTCAATGAGCCAACAAAAAAGAAAATAGAGAAAAT
AAGACCTCTTCTGATAGATGGCACAGCCTCATTGAGTCCTGGGATGATGATGGGCATGTT
CAACATGCTAAGTACAGTTTTAGGAGTTTCAATCCTAAATCTGGGACAAAAGAAATACAC
CAAAACAACGTATTGGTGGGACGGGCTCCAATCTTCTGATGACTTTGCTCTCATAGTGAA
TGCACCAAATCATGAGGGAATACAAGCAGGAGTAGACAGATTCTACAGGACTTGCAAGCT
AGTCGGAATCAATATGAGCAAAAAGAAGTCCTACATAAACAGGACAGGAACATTTGAATT
CACAAGCTTTTTCTATCGATATGGATTTGTAGCCAATTTTAGTATGGAACTTCCCAGCTT
TGGAGTGTCTGGGATCAATGAATCAGCTGACATGAGCATTGGGGTAACGGTGATAAAGAA
CAACATGATAAACAATGACCTGGGGCCAGCAACGGCCCAGATGGCTCTTCAGCTGTTCAT
CAAAGATTACAGATACACATATCGGTGCCACAGAGGGGACACACAGATCCAGACAAGGAG
GTCATTCGAGCTGAAGAAATTGTGGGAACAAACCCGCTCAAAGGCAGGACTGCTGGTTTC
AGACGGGGGACCAAACTTGTACAATATCCGGAATCTCCACATCCCGGAAGTCTGCCTGAA
ATGGGAGTTGATGGACGAAGACTATCAGGGGAGGCTTTGTAACCCCCTGAATCCGTTTGT
CAGCCATAAGGAGATAGAATCTGTGAACAGTGCTGTGGTGATGCCAGCTCATGGCCCAGC
CAAGAGCATGGAATACGATGCTGTTGCTACCACGCACTCTTGGATCCCCAAAAGGAACCG
ATCCATTCTCAACACGAGTCAAAGGGGAATCCTTGAAGATGAACAGATGTATCAAAAGTG
CTGCAATCTATTCGAGAAGTTCTTTCCTAGCAGTTCATACAGAAGACCAGTTGGAATTTC
TAGCATGGTAGAGGCCATGATGTCTAGGGCCCRAATTGATGCACGAATTGACTTCGAATC
TGGACGGATTAAGAAGGAGGAGTTTGCTGAGATCATGAAGATCTGTTCCACCATTGAAGA
GCTCAGACGGCAGAAATAGTGAATTTAGCTTGTCCTTCATGAAAAAATGCC---------
-------------------
-------------
#A/duck/Victoria/5384/2002(H4N8)
---------------AACCATTTGAATGGATGTCAATCCGACTCTACTTTTCTTGAAAGT
ACCAGCGCAAAATGCCATAAGCACTACATTCCCTTATACTGGAGACCCTCCATATAGCCA
TGGAACAGGAACAGGATACACAATGGACACAGTCAACAGGACACATCAATATTCAGAGAA
AGGGAAATGGACAACAAACACAGAAACCGGAGCACCCCAGCTCAACCCGATTGACGGGCC
ATTACCCGAAGACAACGACCCAAGTGGATATGCACAAACCGATTGCGTATTGGAAGCAAT
GGCTTTCCTTGAAGAATCCCACCCAGGGATCTTTGAAAACTCATGTCTTGAAACAATGGA
AATTGTCCAACAAACAAGAGTAGATAAACTGACTCAAGGTCGCCAGACCTACGACTGGAC
ACTAAATAGAAATCAGCCAGCTGCAACTGCTTTGGCCAACACTATAGAAGTCTTCAGATC
GAACGGTCTTACAGCTAATGAGTCAGGAAGACTAATAGATTTCCTCAAGGATGTGATGGA
ATCAATGGATAAGGAAGAAATGGAAATAACGACACATTTTCAAAGAAAAAGAAGGGTAAG
AGACAACATGACCAAGAAAATGGTCACACAACGAACAATAGGGAAGAAGAAACAGAGGCT
AAACAAAAGAGGTTATTTAATAAGAGCCTTGACGTTGAACACTATGACAAAAGATGCAGA
AAGGGGAAAATTGAAAAGACGGGCAATTGCAACACCCGGAATGCAAATCAGAGGATTTGT
GTACTTTGTCGAAACATTAGCAAGAAGCATCTGTGAGAAACTTGAACAATCTGGACTTCC
CGTTGGAGGGAATGAGAAAAAGGCTAAATTAGCGAATGTTGTGAGAAAAATGATGACCAA
CTCACAAGATACAGAGCTCTCGTTCACAATCACTGGAGACAACACCAAATGGAATGAGAA
TCAAAATCCTCGAATGTTTTTGGCAATGATAACATATATCACAAGAAACCAGCCTGAATG
GTTTAGAAATGTCTTGAGCATCGCCCCTATAATGTTCTCAAACAAAATGGCAAGACTAGG
GAAAGGATACATGTTCGAAAGTAAGAGCATGAAGCTACGGACACAAATACCGGCAGAAAT
GCTTGCAACTATTGACCTGAAATATTTCAACGAATTAACGAGAAAGAAAATTGAGAAAAT
AAGACCTCTACTAATAGATGGCACAGCTTCATTGAGTCCTGGAATGATGATGGGCATGTT
TAACATGCTGAGTACAGTCTTGGGAGTCTCAATCCTGAATCTTGGGCAAAAGAAATACAC
CAAGACCACATATTGGTGGGATGGACTTCAATCCTCTGATGACTTCGCCCTCATAGTGAA
TGCACCAAACCATGAGGGAATACAAGCTGGAGTGGACAGGTTCTATAGAACCTGCAAACT
AGTTGGAATAAACATGAGCAAAAAGAAGTCCTACATAAATAGGACAGGAACATTTGAATT
CACGAGTTTCTTCTACCGCTATGGATTTGTAGCTAATTTCAGTATGGAGTTGCCCAGTTT
TGGAGTTTCTGGGATCAATGAGTCAGCTGATATGAGTATTGGAGTAACAGTGATAAAGAA
TAACATGATAAATAATGACCTTGGACCAGCAACAGCCCAAATGGCTCTCCAACTATTCAT
CAAGGACTACAGATACACATATCGATGCCACAGAGGCGACACGCAAATTCAAACAAGGAG
ATCATTCGAGCTGAAGAAACTGTGGGAGCAAACCCGCTCAAAAGCAGGACTGTTGGTTTC
AGATGGAGGGCCTAATTTATACAATATTCGGAATCTCCATATTCCAGAAGTCTGTTTGAA
ATGGGAATTAATGGATGAAGATTACCAAGGCAGACTATGCAACCCCCTGAACCCATTTGT
CAGCCACAAGGAAATTGAGTCTGTGAACAATGCTGTGGTGATGCCAGCTCATGGCCCGGC
CAAGAGCATGGAGTATGATGCTGTTGCAACTACACACTCCTGGATTCCAAAGAGGAACCG
CTCCATTCTCAATACTAGCCAAAGGGGAATTCTTGAAGATGAACAGATGTACCAGAAGTG
CTGCAACCTGTTTGAGAAATTCTTCCCTAGTAGTTCATACAGGAGACCAGTTGGAATTTC
TAGCATGGTGGAGGCCATGGTTTCTAGGGCCCGAATCGATGCACGAATTGACTTCGAATC
TGGAAGGATCAAGAAAGAAGAGTATGCTGAGATCATGAAGATCTGTTCCACCATTGAAGA
GCTCAGACGGCAAAAATAGTGAATTTAGCTTGTCCTTCATGAAA----------------
-------------------
-------------
#A/chicken/Scotland/1959(H5N1)
-AGCGAAAGCAGGCAAACCATTTGAATGGATGTCAATCCGACTTTACTTTTCTTGAAAGT
TCCAGCGCAAAATGCCATAAGTACTACATTCCCTTATACTGGAGATCCTCCATACAGCCA
TGGAACAGGAACAGGATACACCATGGACACAGTCAACAGAACACATCAATATTCAGAAAA
AGGGAAATGGACAACAAACACAGAAACTGGGGCGCCCCAACTTAACCCAATTGATGGACC
ACTACCTGAGGACAACGAACCAAGTGGATATGCACAAACAGACTGCGTCCTGGAAGCAAT
GGCTTTCCTTGAAGAATCCCATCCAGGAATCTTTGAAAACTCGTGCCTTGAAACGATGGA
AGTCGTTCAGCAAACAAGGGTTGACAAACTGACCCAAGGTCGCCAGACCTATGATTGGAC
ACTAAACAGAAATCAGCCGGCTGCAACTGCATTAGCCAACACTATAGAGGTCTTCAGATC
GAATGGTCTAACAGCCAATGACTCAGGAAGGCTAATAGATTTCCTCAAAGATGTGATGGA
ATCAATGGACAAAGAGGAAGTGGAAATAACAACACACTTCCAAAGAAAAAGAAGAGTAAG
AGACAACATTACCAAGAAGATGGTCACACAAAGAACAATAGGAAAGAAGAAGCAGAGGTT
GAACAAGAGAAGCTATCTAATAAGAGCATTGACATTGAACACAATGACAAAGGATGCAGA
AAGAGGTAAATTAAAGAGGAGAGCAATTGCAACACCCGGGATGCAAATCAGAGGGTTCGT
GTACTTTGTCGAAACGCTAGCGAGGAGCATTTGTGAGAAGCTTGAACAGTCTGGGCTACC
AGTTGGAGGTAATGAGAAGAAGGCTAAATTGGCAAATGTTGTAAGAAAGATGATGACTAA
CTCACAAGACACAGAGCTCTCTTTCACAATTACTGGGGACAATACCAAATGGAATGAAAA
TCAAAATCCTCGGATGTTCCTGGCAATGATAACATACATTACAAGAAATCAGCCTGAATG
GTTTAGAAACATCTTGAGCATCGCACCTATAATGTTTTCGAATAAAATGGCAAGGCTAGG
GAAAGGATACATGTTCGAAAGTAAGAGCATGAAACTCCGAACACAAATACCAGCAGAAAT
GCTAGCAAGCATTGACCTGAAATACTTCAATGAGTCAACAAGAAAGAAAATCGAGAAGAT
AAGGCCCCTCCTAATAGATGGCACGGCCTCATTGAGTCCTGGAATGATGATGGGCATGTT
CAACATGCTGAGTACAGTTTTGGGAGTCTCAATCCTAAATCTTGGACAAAAGAGATACAC
CAAAACAACATACTGGTGGGACGGGCTCCAGTCTTCTGATGACTTTGCTCTTATAGTGAA
TGCACCAAATCATGAGGGAATACAAGCAGGAGTGGATAGATTCTACAGAACCTGCAAGTT
AGTCGGGATCAATATGAGCAAAAAGAAGTCCTACATAAATAGGACGGGGACATTTGAATT
CACAAGCTTCTTCTATCGCTATGGGTTTGTGGCCAATTTTAGCATGGAGCTGCCCAGCTT
TGGAGTGTCTGGGATTAATGAATCGGCTGATATGAGCATTGGAGTAACAGTGATAAAGAA
CAACATGATAAACAATGACCTTGGACCAGCAACCGCCCAAATGGCTCTTCAACTATTCAT
CAAAGACTACAGATATACTTATCGGTGCCACAGAGGAGACACACAAATTCAGACGAGGAG
ATCATTTGAGCTAAAAAAGCTGTGGGAGCAAACTCACTCAAAGGCAGGACTGTTGGTTTC
AGATGGAGGACCAAACCTATACAATATCCGGAATCTTCACATTCCGGAAGTCTGTCTGAA
GTGGGAGCTAATGGATGAAGACTATCAGGGAAGGCTTTGTAATCCCCTGAACCCATTTGT
CAGCCATAAGGAGATTGAGTCTGTAAACAATGCTGTGGTAATGCCAGCTCATGGTCCAGC
CAAAAGCATGGAATATGATGCTGTTGCAACTACACACTCCTGGATCCCTAAGAGGAACCG
CTCCATCCTCAACACAAGCCAAAGAGGAATCCTTGAGGATGAACAGATGTATCAGAAGTG
CTGCAATCTATTCGAGAAATTCTTCCCTAGCAGTTCATACAGGAGACCAGTTGGAATTTC
CAGCATGGTGGAGGCCATGGTGTCTAGGGCCCGGATTGATGCACGGATTGACTTCGAGTC
TGGACGGATTAAGAAAGAGGAGTTCGCTGAGATCATGAAGATCTGTTCCACCATTGAAGA
GCTCAGACGGCAAAAACAGTGAATTTAGCTTGTCCTTCATGAAAAAATGCCTTGTTTCTA
CT-----------------
-------------
#A/turkey/England/N50-92/1991(H5N1)
-------------------------ATGGATGTCAATCCGACTTTACTTTTCTTAAAAGT
GCCAGCGCAAAATGCTATAAGTACCACATTCCCTTATACTGGAGATCCTCCATACAGCCA
TGGAACAGGAACAGGATACACCATGGACACAGTCAATAGAACACATCAATACTCAGAGAA
GGGGAAGTGGACAACAAACACAGAGACTGGAGCACCCCAACTCAATCCAATTGATGGGCC
ATTACCTGAGGATAACGAGCCAAGCGGATATGCACAAACAGATTGTGTGTTGGAAGCAAT
GGCTTTCCTTGAAGAGTCCCACCCAGGGATCTTTGAAAACTCATGTCTTGAAACGATGGA
AGTTGTTCAGCAAACAAGAGTGGATAAACTGACCCAAGGTCGCCAGACCTATGACTGGAC
ATTGAACAGAAACCAGCCGGCTGCAACTGCTTTGGCTAACACTATAGAAGTCTTCAGATC
GAACGGTCTAACAGCCAATGAGTCGGGGAGACTAATAGATTTCCTCAAGGATGTGATGGA
ATCAATGGATAAAGAAGAAATGGAAATAACAACACATTTCCAGAGGAAGAGAAGAGTAAG
GGACAACATGACAAAGAAAATGGTCACACAAAGAACAATAGGGAAGAAGAAGCAGAGGCT
GAACAAGAGGAGCTACTTAATAAGAGCACTGACACTGAACACAATGACAAAAGATGCGGA
AAGAGGCAAATTGAAGAGGCGGGCAATTGCAACACCCGGGATGCAGATCAGAGGATTCGT
GTACTTTGTCGAAACATTAGCGAGGAGCATCTGTGAAAAACTTGAGCAATCTGGACTCCC
TGTTGGAGGGAATGAGAAGAAGGCTAAATTGGCAAATGTCGTGAGAAAGATGATGACTAA
CTCACAAGATACAGAGCTCTCCTTTACAATTACTGGAGACAACACCAAATGGAATGAGAA
TCAGAATCCTAGGATGTTTCTGGCAATGATAACATACATCACAAGAAACCAACCTGAATG
GTTTAGAAATGTCTTGAGCATTGCCCCTATAATGTTCTCAAACAAAATGGCGAGATTAGG
GAAAGGATACATGTTCGAAAGCAAGAGCATGAAGATACGGACACAAATACCAGCAGAAAT
GCTCGCAAACATTGACCTGAAATACTTCAACGAATCAACGAGAAAGAAAATCGAGAAAAT
AAGACCTCTCCTAATAGATGGCACAGCCTCACTGAGTCCTGGAATGATGATGGGCATGTT
CAACATGCTGAGTACAGTCTTAGGGGTCTCAATCCTGAATCTTGGGCAGAGGAGGTACAC
CAAAACCACATACTGGTGGGATGGACTCCAATCTTCTGATGATTTCGCTCTCATAGTGAA
TGCACCGAATCATGAGGGAATACAAGCAGGAGTGGATAGGTTCTATAGAACTTGCAAACT
GGTTGGGATCAATATGAGCAAAAAGAAGTCTTACATAAATCGGACAGGAACATTTGAGTT
CACAAGCTTTTTCTACCGTTATGGATTTGTAGCCAACTTCAGTATGGAACTGCCCAGCTT
TGGAGTGTCTGGGATTAACGAATCGGCTGACATGAGCATTGGAGTTACAGTAATAAAGAA
CAATATGATAAACAACGACCTTGGACCAGCAACAGCTCAGATGGCTCTTCAGCTATTCAT
CAAGGACTACAGGTACACATACCGATGCCACAGGGGTGATACACAAATTCAAACGAGGAG
ATCATTCGAGTTGAAGAAGCTGTGGGAGCAGACCCGTTCAAAGGCAGGACTGTTGGTTTC
AGATGGAGGACCAAACCTATACAATATCCGGAATCTCCACATCCCAGAGGTCTGCTTGAA
GTGGGAACTAATGGATGAGGATTACCAGGGTAGGCTGTGCAATCCTTTGAACCCATTTGT
CAGTCATAAGGAAATTGAGTCCGTAAACAGTGCTGTGGTAATGCCAGCCCATGGTCCAGC
CAAGAGCATGGAATATGATGCTGTTGCGACTACACACTCATGGATCCCTAAGAGAAACCG
TTCCATTCTCAATACCAGCCAAAGGGGAATTCTTGAGGATGAACAGATGTATCAGAAGTG
CTGCAATCTATTCGAGAAATTCTTCCCTAGCAGTTCATACAGGAGGCCAGTTGGAATTTC
CAGCATGGTGGAGGCCATGGTGTCTAGGGCCCGAATTGATGCACGAATTGACTTCGAGTC
TGGAAGGATTAAGAAAGAAGAGTTTGCTGAGATCATGAAGATCTGTTCCACCATTGAAGA
G-----------------------------------------------------------
-------------------
-------------
#A/Goose/Guangdong/1/96(H5N1)
-AGCAAAAGCAGGCAAACCATTTGAATGGATGTCAATCCGACTTTACTTTTCTTAAAAGT
GCCAGCGCAAAATGCTATAAGTACCACATTCCCTTATACTGGAGATCCTCCATACAGCCA
TGGAACAGGAACAGGATACACCATGGACACAGTCAACAGAACACATCAATATTCAGAAAA
GGGGAAATGGACAACGAACACAGAGACTGGAGCACCCCAACTCAATCCGATTGATGGACC
ACTACCTGAGGATAATGAGCCGAGTGGGTATGCACAAACAGATTGTGTATTGGAAGCAAT
GGCTTTCCTTGAAGAATCCCACCCAGGGATCTTTGAAAACTCGTGTCTTGAAACGATGGA
AGTTGTTCAGCAAACAAGAGTGGATAAGCTGACCCAAGGTCGCCAAACCTATGACTGGAC
ATTGAAAAGAAACCAGCCGGCTGCAACCGCTTTGGCCAACACTATAGAGGTCTTCAGATC
GAATGGTCTAACAGCCAATGAATCGGGAAGGCTAATAGATTTCCTCAAAGACGTGATGGA
ATCAATGGATAAGGGAGAAATGGAAATAATAACACATTTCCAGAGAAAGAGAAGAGTGAG
GGACAACATGACCAAGAAAATGGTCACACAAAGAACAATAGGGAAGAAAAAACAAAGGCT
GAACAAAAGGAGCTACCTAATAAGAGCACTGACACTGAACACAATGACAAAAGACGCAGA
AAGAGGCAAATTGAAGAGGCGGGCAATTGCAACACCCGGGATGCAAATCAGAGGATTCGT
GTACTTTGTCGAAACACTAGCGAGGAGTATCTGTGAGAAACTTGAGCAATCTGGACTCCC
CGTCGGAGGGAATGAAAAGAAGGCTAAATTGGCAAATGTCGTGAGGAAGATGATGACTAA
CTCACAAGATACAGAGCTCTCTTTTACAATTACTGGAGACAACACCAAATGGAATGAGAA
TCAGAACCCTCGGATGTTTCTAGCAATGATAACATACATCACAAGGAACCAACCTGAATG
GTTTAGAAATGTCTTAAGCATTGCTCCTATAATGTTCTCAAACAAGATGGCAAGATTAGG
GAAAGGATACATGTTCGAAAGTAAGAGCATGAAGCTACGGACACAAATACCAGCAGAAAT
GCTTGCAAGCATTGACTTGAAATACTTCAACGAATCAACGAGAAAGAAAATCGAGAAAAT
AAGACCTCTACTAATAGATGGCACAGCCTCATTGAGTCCTGGAATGATGATGGGCATGTT
CAATATGCTGAGTACAGTCTTAGGAGTTTCAATCCTGAATCTTGGGCAGAAGAGGTACAC
CAAAACCACATACTGGTGGGACGGACTCCAATCCTCTGATGATTTCGCTCTCATAGTGAA
TGCACCAAATCATGAGGGAATAGAAGCAGGGGTGGATAGGTTCTATAGGACTTGCAAACT
AGTTGGAATCAATATGACCAAGAAGAAGTCTTACATAAATCGGACAGGAACATGTGAATT
CACAAGCTTCTTCTACCGCTATGGGTTCGTAGCCAACTTCAGTATGGAGCTGCCCAGCTT
TGGAGTGTCTGGGATTAATGAATCGGCTGACATGAGCATTGGTGTTACAGTGATAAAGAA
CAATATGATGGACAACGACCTTGGACCAGCAACAGCTCAGATGGCTCTTCAGCTATTCAT
TAAGGACTACAGATACCCATACCGATGCCACAGGGGGGATACACAAATCCAAACGAGGAG
ATCATTCGAGCTGAAGAAGCTGTGGGAGCAGACCCGCTCAAAGGCAGGACTGTTGGTTTC
AGATGGAGGACCAAACCCATACAATATCCGGAATCTCCACATTCCGGAGGCTGGCTTGAA
GTGGGAATTGATGGATGAAGACTACCAGGGCAGACTGTGTAATCCTCTGAACCCGTTTGT
TAGTCATAAGGAAATTGAGTCTGTCAACAATGCTGTGGTAATGCCAGCTCATGGCCCAGC
CAAGAGCATGGAATATGATGCAGTTGCGACTACACATTCATGGATTCCCAAGAGGAATCG
TTCCATTCTCAACACCAGCCAAAGGGGGATTCTTGAGGATGAACAGATGTATCAGAAGTG
CTGCAATCTATTCGAGAAATTCTTCCCTAGCAGTTCATATCGGAGGCCAGTTGGAATTTC
CAGCATGGTGGAGGCCATGGTGTCTAGGGCCCGAATTGATGCACGAATTGACTTCGAGTC
TGGAAGGATTAAGAAAGAAGAGTTTGCTGAGATCATGAAGATCTGTTCCACCATTGAAGA
GCTCGGACGGCAAAAATAGTGAATTTAGCTTGTCCTTCATGAAAAAATGCC-TTGTTTCT
ACT----------------
-------------
#A/chicken/Hubei/wj/1997(H5N1)
-AGCGAAAGCAGGCAAACCATTTGAATGGATGTCAATCCGACTTTACTCTTCCTGAAAGT
GCCAGCGCAAAATGCTATAAGTACTACATTCCCTTATACTGGAGATCCTCCATACAGCCA
TGGGACAGGAACAGGATACACCATGGACACAGTTAACAGAACACATCAATATTCAGAAAA
AGGGAAGTGGACAACAAACACGGAAACTGGAGCACCCCAACTCAACCCGATTGATGGACC
ACTACCTGAAGACAATGAGCCAAGCGGATATGCACAAACAGATTGTGTTTTGGAAGCAAT
GGCTTTCCTTGAGGAATCCCACCCAGGGATCTTTGAAAACTCGTGTCTTGAGACAATGGA
AGTTGTTCAGCAAACAAGAGTGGACAAACTGACCCAAGGTCGCCAGACCTATGACTGGAC
ATTAAACAGAAACCAGCCGGCTGCAACTGCTTTGGCCAACACTATAGAGGTCTTCAGATC
GAACGGTCTAACAGCTAATGAATCGGGGAGGCTAATAGATTTCCTCAAGGATGTGATGGA
ATCAATGGATAAAGAAGAAATGGAAATAACAACACACTTCCAAAGAAAAAGAAGAGTAAG
AGACAACATGACCAAGAAAATGGTCACACAAAGAACAATAGGGAAGAAGAAGCAGAGATT
GAACAAGAGGAACTACTTGATAAGAGCATTGACATTAAACACAATGACAAAAGATGCAGA
AAGAGGCAAGTTGAAGAGGCGGGCAATTGCAACGCCCGGGATGCAGATCAGAGGGTTCGT
GTACTTTGTTGAAACACTAGCGAGGAGCATCTGTGAGAAACTGGAGCAATCTGGGCTCCC
AGTCGGAGGGAATGAGAAGAAGGCTAAATTGGCAAATGTTGTGAGAAAGATGATGACTAA
CTCACAAGACACAGAGCTCTCCTTTACAATTACTGGAGACAACACCAAATGGAATGAGAA
TCAAAATCCTCGGATGTTTCTGACAATGATAACATACATCACAAGAAACCAACCTGAATG
GTTTAGAAATGTCTTGAGCATTGCCCCTATAATGTTCTCAAACAAAATGGCAAGGTTAGG
AAAAGGATACATGTTCGAAAGCAAGAGCATGAAGCTACGGACACAAATACCAGCAGAAAT
GCTTGCAAATATTGACCTGAAATACTTCAACGAATCAACGAGAAAGAAAATCGAAAAGAT
AAGACCTCTCTTAATAGATGGCACAGCCTCATTGAGTCCTGGAATGATGATGGGCATGTT
TAACATGCTGAGTACAATCTTAGGAGTCTCAATCCTGAATCTTGGGCAAAAGAGATACAC
CAAAACCACATACTGGTGGGATGGACTCCAATCCTCTGATGATTTCGCCCTTATAGTGAA
TGCACCGAATCATGAGGGAATACAAGCAGGAGTGGATAGATTCTATAGGACCTGCAAACT
GGTTGGAATCAATATGAGCAAAAAGAAGTCTTACATAAATAGGACAGGAACATTTGAATT
CACGAGCTTTTTCTACCGCTATGGATTTGTAGCCAACTTCAGCATGGAGCTGCCCAGCTT
CGGAGTATCTGGGATCAATGAATCGGCTGACATGAGCATTGGAGTGACAGTGATAAAGAA
CAATATGATAAACAACGACCTTGGACCAGCAACAGCCCAAATGGCCCTTCAGCTATTCAT
CAAGGACTACAGATACACATATCGATGCCACAGGGGTGACACGCAAATCCAAACGAGGAG
ATCATTCGAACTGAAGAAACTGTGGGAGCAGACCCGTTCAAAGGCAGGACTGTTGGTTTC
GGATGGAGGACCAAACCTATACAATATCCGGAATCTCCACATCCCAGAGGTCTGCTTGAA
GTGGGAACTAATGGATGAAGATTATCAAGGTAGGTTGTGTAATCCCCTGAATCCGTTTGT
CAGCCATAAGGAGATTGAGTCCGTAAACAACGCTGTGGTAATGCCAGCCCATGGTCCAGC
CAAGAGCATGGAGTATGATGCTGTTGCAACTACACACTCCTGGATTCCCAAGAGAAACCG
TTCCATTCTCAATACCAGCCAAAGGGGAATTCTTGAGGATGAACAGATGTATCAGAAGTG
CTGCAATCTATTCGAGAAATTCTTCCCTAGTAGTTCATACAGGAGACCAGTTGGAATTTC
CAGCATGGTGGAGGCCATGGTGTCCAGGGCCCGAATTGACGCACGAATTGACTTCGAATC
TGGAAGGATTAAGAAAGAAGAGTTTGCTGAGATCATGAAGATCTGTTCCACCATTGAAGA
GCTCAGACGGCAAAAACAGTGAATTTAGCTTGTCCTTCATGAAAAAATGCCTTGTTTCTA
CT-----------------
-------------
#A/duck/Shantou/1101/2001(H5N1)
-------------------------ATGGATGTCAATCCGACTTTACTTTTCTTGAAAGT
TCCAGCGCAAAATGCTATAAGTACCACATTCCCTTATACTGGAGACCCTCCATACAGCCA
TGGAACAGGAACAGGATACACCATGGACACAGTCAACAGAACACACCAATATTCAGAAAA
GGGGAAATGGACAACAAACACAGAGACTGGAGCACCCCAACTCAATCCGATTGATGGACC
ATTGCCTGAGGATAATGAGCCGAGTGGGTATGCACAAACAGATTGTGTATTGGAAGCAAT
GGCTTTCCTTGAAGAATCCCACCCAGGGATCTTTGAAAACTCGTGTCTTGAAACGATGGA
AATTGTTCAGCAAACAAGGGTGGACAAACTAACCCAAGGTCGCCAGACCTACGATTGGAC
ATTGAATAGAAACCAACCGGCTGCAACTGCTCTGGCCAACACTATAGAGGTCTTCAGATC
GAACGATCTAACGGCCAACGAATCGGGAAGGCTAATAGATTTCCTCAAGGACGTGATGGA
ATCAATGGATAAGGAAGAAATGGAAATAACGACACATTTCCAGAGAAAAAGAAGAGTGAG
GGACAACATGACCAAGAAAATGATCACACAAAGAACAATAGGAAAGAAAAAGCAAAGGTT
GAACAAAAGGAGCTACCTAATAAGAGCATTGACACTGAACACAATGACAAAAGATGCAGA
AAGAGGCAAACTGAAGAGGCGGGCAATTGCAACACCCGGAATGCAAATCAGAGGATTCGT
GTACTTTGTCGAAACATTAGCAAGGAGTATCTGTGAGAAACTTGAGCAGTCTGGACTCCC
AGTCGGAGGGAACGAGAAGAAGGCTAAATTGGCAAATGTTGTGAGGAAGATGATGACTAA
CTCACAAGATACAGAGCTCTCCTTTACAATTACTGGAGACAACACCAAATGGAATGAGAA
TCAGAACCCTCGGATGTTTCTAGCAATGATAACATACATCACAAGGAACCAACCTGAATG
GTTTAGAAATGTCTTAAGCATTGCCCCTATAATGTTCTCAAACAAGATGGCAAGATTAGG
AAAAGGATATATGTTCGAAAGTAAAAGCATGAAGCTACGAACACAAATACCAGCAGAAAT
GCTTGCAAACATTGACCTGAAATACTTCAATGAATCAACGAGAAAGAAAATCGAGAAAGT
AAGACCTCTACTAATAGATGGCACAGCCTCATTGAGTCCTGGAATGATGATGGGCATGTT
CAACATGCTGAGTACAGTCTTAGGAGTCTCAATCCTGAATCTTGGACAGAAGAAGTACAC
CAAAACCACATACTGGTGGGATGGACTCCAATCCTCTGACGATTTCGCTCTCATAGTGAA
TGCACCGAATCATGAGGGAATACAAGCAGGGGTGGATAGGTTCTATAGGACTTGCAAACT
AGTTGGGATCAATATGAGCAAGAAGAAGTCTTACATAAATCGGACAGGAACATTTGAATT
CACAAGCTTTTTCTACCGCTATGGATTTGTGGCCAACTTCAGTATGGAGCTGCCCAGCTT
TGGAGTGTCTGGGATTAATGAATCAGCTGACATGAGCATTGGTGTTACAGTGATAAAGAA
CAATATGATTAACAATGACCTGGGACCAGCAACAGCTCAGATGGCTCTTCAGCTATTCAT
CAAGGACTACAGATACACATACCGATGCCACAGGGGTGATACACAAATCCAAACGAGGAG
ATCATTCGAGTTGAAGAAGCTGTGGGAGCAGACCCGTTCAAAGGCAGGACTGTTGGTTTC
AGATGGAGGACCAAACCTATACAACATCCGGAACCTCCACATTCCAGAGGTCTGCTTGAA
GTGGGAATTGATGGATGAAGATTACCAGGGTAGGCTGTGTAATCCTTTGAACCCATTTGT
CAGTCATAAGGAAATTGAATCTGTCAACAACGCTGTGGTAATGCCAGCTCATGGCCCAGC
CAAAAGCATGGAATATGATGCCGTTGCGACTACACATTCATGGATTCCTAAGAGGAACCG
TTCCATTCTTAACACCAGCCAAAGGGGAATTCTTGAGGATGAACAGATGTACCAAAAGTG
CTGCAATCTATTCGAGAAATTTTTCCCTAGCAGTTCATACCGGAGGCCGGTTGGAATCTC
CAGCATGGTGGAGGCCATGGTATCTAGGGCCCGAATTGATGCACGAATTGACTTCGAGTC
TGGAAGGATTAAGAAAGAGGAGTTTGCTGAGATCATGAAGATCTGTTCCACCATTGAAGA
GCTCAGACGGCAAAAATAGTGAATTTAGCTTGTCCTTCATGAAAA---------------
-------------------
-------------
#A/chicken/Shantou/5738/2001(H5N1)
-------------------------ATGGATGTCAATCCGACTCTACTTTTCTTGAAAGT
GCCAGTGCAAAATGCTATAAGTACCACATTCCCTTATACTGGAGATCCTCCATACAGCCA
TGGAACAGGAACAGGATACACCATGGACACAGTCAACAGAACACACCAATACTCAGAAAA
GGGGAAATGGACAACAAACACCGAAACTAAAGCACCCCAGCTCAACCCGATTGATGGACC
GTTGCCTGATAATAATGAACCGAGCGGGTACGCACAAACGGACTGCGTGTTGGAAGCAAT
GGCTTTCCTTGAGGAATCACACCCAGGGATTTTTGAAAACTCGTGTCTTGAGACAATGGA
AGTTGTTCAGCAAACAAGAGTGGATAAACTAACTCAAGGTCGCCAGACCTATGACTGGAC
ATTGAATAGAAATCAGCCGGCTGCTACTGCATTGGCCAACACCATAGAGGTCTTCAGATC
GAACGGCCTAACAACTAATGAATCAGGGAGACTAATAGACTTCCTAAAGGACGTGATGGA
CTCGATGAATAAAGAGGAAATGGAAATAACAACACATTTCCAGAGAAAGAGAAGAGTAAG
AGACAACATGACCAAAAAAATGGTCACACAAAGGACAATAGGGAAGAAAAAGCAGAGGTT
GAACAGAAGGAGCTATTTAATAAGAGCACTGACACTGAACACAATGACAAAAGATGCAGA
AAGAGGCAAATTAAAGAGGAGGGCAATTGCAACACCCGGAATGCAGATCAGAGGATTCGT
GTACTTTGTCGAAACACTAGCAAGGAGTATTTGTGAGAAGCTTGAGCAATCTGGACTCCC
AGTTGGAGGGAACGAGAAGAAAGCTAAACTGGCAAATGTCGTGAGAAAGATGATGACTAA
CTCACAAGATACAGAGCTCTCCTTTACAATTACTGGGGACAACACCAAATGGAATGAGAA
TCAAAATCCTAGAGTTTTTCTAGCGATGATAACATATATTACAAGGAATCAACCTGAATG
GTTTAGAAATGTCATGAGTATTGCTCCTATAATGTTCTCAAACAAAATGGCGAGACTAGG
GAAGGGGTACATGTTTGAAAGCAAGAGCATGAAGTTACGGACACAAATACCAGCAGAAAT
GCTTGCAACCATTGATCTGAAGTATTTCAATGAATCAACGAGGCAGAAAATTGAGAAAAT
AAGACCTCTTCTAATAGAGGGCACAGCCTCATTGAGTCCTGGAATGATGATGGGCATGTT
TAACATGCTGAGTACAGTCTTAGGGGTGTCAATCCTGAATCTTGGACAAAAGAGGTACAC
CAAAACCACATACTGGTGGGACGGACTCCAATCCTCTGATGATTTCGCCCTCATAGTAAA
TGCACCAAATCATGGGGGAATACAAGCTGGGGTAGATAGGTTCTATAGGACCTGTAAACT
AGTTGGAATCAATATGAGCAAAAAGAAGTCTTATATAAATAGAACAGGAACATTTGAGTT
CACAAGTTTTTTCTACCGGTATGGGTTTGTGGCCAATTTCAGTATGGAGCTGCCCAGCTT
TGGAGTGTCTGGGATCAATGAATCAGCTGACATGAGCATTGGGGTTACAGTAATAAAGAA
CAATATGATAAATAATGACCTTGGACCAGCAACAGCCCAGATGGCTCTTCAGCTGTTCAT
CAAGGATTATCGGTACACGTACCGATGCCACAGGGGTGATACGCAAATTCAAACAAGGAG
ATCATTTGAGCTGAAGAAGCTGTGGGAGCAGACTCGTTCGAAGGCAGGATTGTTGGTATC
AGATGGAGGGCCAAATCTATACAATATCCGGAATCTCCACATTCCAGAGGTCTGCTTGAA
GTGGGAATTAATGGATGAGGATTATAAGGGCAGGCTGTGCAATCCTCTGAATCCGTTTGT
CAGTCATAAGGAAATTGAGTCAGTAAACAATGCCGTTGTGATGCCAGCCCATGGTCCAGC
AAAGAGCCTGGAGTATGATGCTGTTGCGACTACACACTCATGGATCCCTAAGAGAAACCG
TTCCATTCTCAATACCAGTCAAAGGGGAATTCTTGAGGATGAACAGATGTATCAGAAGTG
CTGCAATCTATTTGAGAAGTTCTTCCCTAGTAGTTCATATAGGAGGCCAGTTGGAATTTC
TAGCATGGTGGAGGCCATGGTGTCCAGGGCCCGAATTGACGCACGAATTGACTTCGAGTC
TGGAAGGATTAAGAAAGAAGAGTTTGCCGAGATCATGAAGATCTGTTCCACCATTGAAGA
GCTCAGACGG--------------------------------------------------
-------------------
-------------
#A/chicken/Jilin/he/2002(H5N1)
-AGCGAAAGCAGGCAAACCATTTGAATGGATGTCAATCCGACTTTACTTTTCTTGAAAGT
ACCAGTGCAAAATGCTATAAGTACCACATTCCCTTATACTGGAGACCCTCCATACAGCCA
TGGAACAGGGACAGGATACACCATGGACACAGTCAACAGAACACACCAATATTCAGAAAA
GGGGAAGTGGACAACAAACACGGAGACTGGAGCACCCCAACTCAACCCGATTGATGGACC
ACTACCTGAGGATAATGAGCCCAGTGGGTATGCACAAACAGATTGTGTATTGGAAGCAAT
GGCTTTCCTTGAAGAATCCCACCCAGGGATCTTTGAAAACTCGTGTCTTGAAACGATGGA
AATTGTTCAACAAACAAGAGTAGATAAACTGACCCAAGGTCGCCAGACCTATGACTGGAC
ATTGAATAGAAACCAACCGGCTGCAACTGCTTTGGCCAACACTATAGAAATCTTCAGATC
GAACGGTCTAACAGCCAATGAATCGGGACGACTAATAGATTTCCTCAAGGATGTGATGGA
ATCAATGGATAAGGAAGAAATGGAAATAACAACACATTTCCAGAGAAAGAGAAGAGTGAG
GGACAACATGACCAAGAAAATGGTCACACAAAGAACAATAGGGAAGAAAAAACAAAGGCT
GAACAAAAAGAGCTACCTGATAAGAGCACTGACACTGAACACAATGACAAAAGATGCAGA
AAGAGGCAAATTGAAGAGGCGGGCAATTGCAACACCCGGGATGCAGATCAGAGGGTTCGT
GTACTTTGTTGAAACACTAGCAAGGAGCATTTGTGAGAAGCTTGAGCAATCTGGACTCCC
AGTTGGAGGGAACGAGAAGAAGGCTAAACTGGCAAATGTCGTAAGAAAGATGATGACTAA
CTCACAAGACACAGAGCTCTCCTTTACAATTACTGGGGACAACACCAAATGGAATGAGAA
TCAAAATCCTAGAGTGTTTCTAGCGATGATAACATACATTACAAGAAATCAACCTGAATG
GTTTAGAAATGTCTTGAGTATTGCTCCTATAATGTTCTCAAACAAAATGGCAAGATTAGG
GAAAGGATACATGTTCGAAAGCAAGAGCATGAAGCTACGGACACAAATACCAGCAGAAAT
GCTTGCAACCATTGACCTGAAATACTTCAATGAATCAACGAGACGGAAAATTGAGAAAAT
AAGACCTCTTCTAATAGAGGGCACAGCCTCATTGAGCCCTGGAATGATGATGGGCATGTT
CAACATGCTGAGTACAGTCTTAGGAGTCTCAATCCTGAATCTTGGGCAAAAGAGGTATAC
CAAAACCACATACTGGTGGGACGGACTCCAATCCTCCGATGATTTCGCTCTCATAGTGAA
TGCACCGAATCATGAGGGAATACAAGCAGGAGTGGATAGGTTCTATAGGACTTGCAAACT
AGTTGGGATCAACATGAGCAAGAAGAAATCTTACATAAATCGGACAGGAACATTCGAATT
CACAAGCTTTTTCTACCGCTATGGATTCGTAGCCAACTTCAGTATGGAGCTGCCCAGTTT
TGGAGTGTCTGGGATTAATGAGTCGGCTGACATGAGCATTGGTGTTACAGTGATAAAGAA
CAATATGATAAACAACGACCTTGGACCAGCAACAGCTCAGATGGCTCTTCAGCTATTCAT
CAAGGACTACAGATACACATACCGATGTCACAGGGGTGATACGCAAATTCAAACGAGGAG
AGCATTCGAGCTGAAGAAGCTGTGGGAGCAGACCCATTCGAAGGCAGGACTGTTGGTTTC
AGATGGAGGGCCAAATCTATACAATATCCGAAATCTCCACATTCCTGAGGTCTGCTTGAA
ATGGGAATTGATGGATAAAGATTACCAGGGCAGACTGTGTAATCCTCTGAATCCGTTCGT
CAGCCATAAGGAAATTGAATCTGTCAACAATGCTGTAGTAATGCCAGCTCATGGCCCGGC
CAAGAGTATGGAATATGATGCCGTTGCGACTACACATTCATGGATTCCTAAAAGGAATCG
TTCCATTCTCAATACAAGTCAAAGGGGAATTCTTGAGGATGAACAGATGTACCAGAAGTG
CTGCAATCTATTCGAGAAATTCTTCCCCAGCAGTTCATATCGGAGGCCAATTGGAATTTC
CAGCATGGTGGAGGCCATGGTGTCTAGGGCCCGAATTGATGCACGAATTGATTTCGAGTC
TGGAAGGATTAAGAAAGAAGAGTTTGCTGAGATCATGAAGATCTGTTCCACCATTGAAGA
GCTCAGACGGCAAAAATAGTGAATTTAGCTTGTCCTTCGTGAAAAAATGCC-TTGTTTCT
ACT----------------
-------------
#A/chicken/Kyoto/3/2004(H5N1)
-------------------------ATGGATGTCAATCCGACTTTACTTTTCTTGAAAGT
ACCAGTGCAAAATGCTATAAGTACCACATTCCCTTATACTGGAGACCCTCCATACAGCCA
TGGAACAGGGACAGGATACACCATGGACACAGTCAACAGAACACACCAATATTCAGAAAA
GGGGAAGTGGACAACAAACACAGAGACTGGAGCACCCCAACTCAACCCGATTGATGGACC
ACTACCTGAGGATAATGAGCCCAGTGGGTATGCACAAACAGATTGTGTATTGGAAGCAAT
GGCTTTCCTTGAAGAATCCCACCCAGGAATCTTTGAAAACTCGTGTCTTGAAACGATGGA
AATTGTTCAACAAACAAGAGTGGATAAATTGACCCAAGGTCGCCAGACCTATGACTGGAC
ATTGAATAGAAACCAACCGGCTGCAACTGCTTTGGCCAACACTATAGAAATCTTCAGATC
GAACGGTCTAACAGCCAATGAATCGGGACGGCTAATAGATTTCCTCAAGGATGTGATGGA
ATCAATGGATAAGGAAGAAATGGAGATAACAACACATTTCCAGAGAAAGAGAAGAGTGAG
GGACAACATGACCAAGAAAATGGTCACACAAAGAACAATAGGGAAGAAAAAACAAAGGCT
GAACAAAAAGAGCTACCTGATAAGAGCACTGACACTGAACACAATGACAAAAGATGCAGA
AAGAGGCAAATTGAAGAGGCGAGCAATTGCAACACCCGGAATGCAAATCAGAGGATTCGT
GTACTTTGTTGAAACACTAGCGAGGAGTATCTGTGAGAAACTTGAGCAATCTGGACTCCC
AGTCGGAGGGAATGAGAAGAAGGCTAAATTGGCAAACGTCGTGAGGAAGATGATGACTAA
CTCACAAGATACTGAACTCTCCTTTACAATTACTGGAGACAATACCAAATGGAATGAGAA
TCAGAATCCTAGGATGTTTCTGGCAATGATAACGTACATCACAAGGAACCAGCCAGAATG
GTTTCGGAATGTCTTAAGCATTGCCCCTATAATGTTCTCAAACAAAATGGCGAGATTAGG
AAAAGGATACATGTTCGAAAGTAAGAGCATGAAGTTACGAACACAAATACCAGCAGAAAT
GCTTGCAAACATTGATCTCAAATACTTCAATGAATTAACGAAAAAGAAAATTGAGAAAAT
AAGACCTCTATTAATAGATGGTACAGCCTCATTGAGCCCTGGAATGATGATGGGCATGTT
CAACATGCTGAGTACAGTCCTAGGAGTCTCAATCCTGAATCTTGGACAGAAAAGGTACAC
CAAAACCACATATTGGTGGGACGGACTCCAATCCTCTGATGATTTCGCTCTCATCGTAAA
TGCACCGAATCATGAGGGAATACAAGCAGGAGTGGATAGGTTTTATAGGACTTGTAAACT
AGTTGGAATCAATATGAGCAAGAAGAAGTCTTACATAAATCGGACAGGGACATTTGAATT
CACGAGCTTTTTCTACCGCTATGGATTTGTAGCCAATTTCAGTATGGAGCTGCCCAGTTT
TGGAGTGTCTGGAATTAATGAATCGGCCGACATGAGCATTGGTGTTACAGTGATAAAGAA
CAATATGATAAACAACGACCTTGGGCCAGCAACAGCTCAGATGGCTCTTCAGCTATTCAT
CAAGGACTACAGATACACATACCGATGCCACAGAGGGGATACGCAAATCCAAACGAGGAG
ATCATTCGAGCTGAAGAAGCTGTGGGAGCAAACCCGTTCAAAGGCAGGACTGTTGGTTTC
AGATGGAGGACCAAATCTATACAATATCCGAAATCTCCATATTCCTGAGGTCTGCTTAAA
ATGGGAATTGATGGATGAAGATTACCAGGGCAGACTGTGTAATCCTCTGAATCCGTTCGT
CAGCCATAAGGAAATTGAATCTGTCAACAATGCTGTAGTAATGCCAGCTCATGGCCCGGC
CAAAAGCGTGGAATATGATGCCGTTGCAACTACACATTCATGGATTCCTAAAAGGAATCG
TTCCATTCTCAATACGAGTCAAAGGGGAATTCTTGAGGATGAACAGATGTACCAGAAGTG
CTGCAATCTATTCGAGAAATTCTTCCCCAGCAGTTCATATCGGAGGCCAGTTGGAATTTC
CAGCATGGTGGAGGCCATGGTGTCTAGGGCCCGAATTGACGCACGAATTGATTTCGAGTC
TGGAAGGATTAAGAAAGAAGAGTTTGCTGAGATCATGAAGATCTGTTCCACCATTGAAGA
GCTCAGACGGCAAAAATAG-----------------------------------------
-------------------
-------------
#A/duck/Guangxi/1681/2004(H5N1)
-------------------------ATGGATGTCAATCCGACTTTACTCTTCTTGAAAAT
ACCAGTGCAAAATGCTATAAGTACCACGTTCCCTTATACTGGAGACCCTCCATACAGCCA
TGGAACAGGGACAGGATACACCATGGACACAGTCAACAGAACACACCAATATTCAGAAAA
GGGGAAGTGGACAACAAACACAGAGACTGGAGCACCCCAACTCAACCCGATTGATGGACC
ACTACCTGAGGATAATGAGCCCAGTGGGTATGCACAAACAGATTGTGTATTGGAAGCAAT
GGCTTTCCTTGAAGAATCCCACCCAGGGATCTTCGAAAACTCGTGTCTTGAAACGATGGA
AATTGTCCAACAAACAAGAGTGGATAAACTGACCCAAGGTCGCCAGACCTATGACTGGAC
ATTGAATAGGAACCAACCGGCGGCAACTGCTTTGGCCAACACTATAGAAATCTTCAGATC
GAACGGTCTAACAGCCAATGAATCGGGACGGCTAATAGATTTCCTCAAGGATGTGATGGA
ATCAATGGATAAGGAAGAAATGGAGATAACAACACATTTCCAGAGAAAGAGAAGAGTGAG
GGACAACATGACCAAGAAAATGGTCACACAAAGAACAATAGGGAAGAAAAAACAAAGGCT
AAACAAAAAGAGCTACCTGATAAGAGCACTGACACTGAACACAATGACAAAAGATGCAGA
AAGAGGCAAATTGAAGAGGCGAGCAATTGCAACACCCGGAATGCAAATCAGAGGATTCGT
GTACTTTGTTGAAACACTAGCGAGGAGTATCTGTGAGAAACTTGAGCAATCTGGACTCCC
AGTCGGAGGGAATGAGAAGAAGGCTAAACTGGCAAACGTCGTGAGGAAGATGATGACTAA
CTCACAAGATACTGAACTCTCCTTTACAATTACTGGAGACAATACCAAATGGAATGAGAA
TCAGAATCCTAGGATGTTTCTGGCAATGATAACGTACATCACAAGGAACCAACCAGAATG
GTTTCGGAATGTCTTAAGCATTGCCCCTATAATGTTCTCAAACAAAATGGCGAGATTAGG
GAAAGGATACATGTTCGAAAGTAAGAGCATGAAGTTACGGACACAAATACCAGCAGAAAT
GCTGGCAAACATTGATCTTAAATACTTCAATGAATTAACGAAAAAGAAAATTGAGAAAAT
AAGACCTCTATTAATAGACGGTACAGCCTCATTGAGCCCTGGAATGATGATGGGCATGTT
CAACATGCTGAGTACAGTCCTAGGAGTCTCAATCCTGAATCTTGGACAGAAAAGGTACAC
CAAAACCACATATTGGTGGGACGGACTCCAATCCTCTGATGATTTCGCTCTCATTGTAAA
TGCACCGAATCATGAGGGAATACAAGCAGGAGTTGATAGGTTTTATAGGACTTGTAAACT
AGTTGGAATCAATATGAGCAAGAAAAAGTCTTATATAAATCGGACAGGGACATTTGAATT
CACGAGCTTTTTCTACCGCTATGGATTTGTAGCCAATTTCAGCATGGAGCTGCCCAGTTT
TGGAGTGTCTGGAATTAATGAATCGGCCGATATGAGCATTGGTGTTACAGTGATAAGGAA
CAACATGATAAACAACGACCTTGGGCCAGCAACAGCTCAGATGGCTCTTCAGCTATTCAT
CAAGGACTACAGATACACATACCGATGCCACAGAGGGGACACGCAAATCCAAACGAGGAG
ATCATTCGAGCTGAAGAAGCTGTGGGAGCAAACCCGTTCAAAGGCAGGACTGTTGGTTTC
AGATGGAGGACCAAATCTATACAATATCCGAAATCTCCACATTCCTGAAGTCTGCTTGAA
ATGGGAACTGATGGATGAAGATTACCAGGGCAGACTGTGTAATCCTCTGAATCCGTTCGT
CAGCCATAAGGAAATTGAATCTGTCAACAATGCTGTAGTAATGCCAGCTCATGGCCCG--
------------------------------------------------------------
------------------------------------------------------------
------------------------------------------------------------
------------------------------------------------------------
------------------------------------------------------------
------------------------------------------------------------
-------------------
-------------
#A/Chicken/Henan/12/2004(H5N1)
-AGCGAAAGCAGGCAAACCATTTGAATGGATGTCAATCCGACTTTACTTTTCTTGAAAGT
ACCAGCGCAAAATGCTATAAGTACCACATTCCCTTATACTGGAGACCCTCCATACAGCCA
TGGAACAGGGACAGGATACACCATGGACACAGTCAACAGAACACACCAATATTCAGAAAA
GGGGAAGTGGACAACAAACACAGAGACTGGAGCACCCCAACTCAACCCGATTGATGGACC
ACTACCTGAGGATAATGAGCCCAGTGGGTATGCACAAACAGATTGTGTATTGGAAGCAAT
GGCTTTCCTTGAAGAATCCCACCCAGGGATCTTTGAAAACTCGTGTCTTGAAACGATGGA
AATTGTTCAACAAACAAGAGTGGATAAACTGACCCAAGGTCGCCAGACCTATGACTGGAC
ATTGAATAGAAACCAACCGGCTGCAACTGCTTTGGCCAACACTATAGAAATCTTCAGATC
GAACGGTCTAACAGCCAATGAATCGGGACGGCTAATAGATTTCCTCAAGGATGTGATGGA
ATCAATGGATAAGGAAGAAATGGAGATAACAACACATTTCCAGAGAAAGAGAAGAGTGAG
GGACAACATGATCAAGAAAATGGTCACACAAAGAACAATAGGGAAGAAAAAACAAAGGCT
GAACAAAAAGAGCTACCTGATAAGAGCACTGACACTGAACACAATGACAAAAGATGCAGA
AAGAGGCAAACTGAAGAGGCGAGCAATTGCAACACCCGGAATGCAAATCAGAGGATTCGT
GTACTTTGTTGAAACACTAGCGAGGAGTATCTGTGAGAAACTTGAGCAATCTGGACTCCC
AGTCGGAGGGAATGAGAAGAAGGCTAAACTGGCAAACGTCGTGAGGAAGATGATGACTAA
CTCACAAGATACTGAACTCTCCTTTACAATTACTGGAGACAATACCAAATGGAATGAGAA
TCAGAATCCTAGGATGTTTCTGGCAATGATAACGTACATCACAAGGAACCAACCAGAATG
GTTTCGGAATGTCTTAAGCATTGCCCCTATAATGTTCTCAAACAAAATGGCGAGATTAGG
AAAAGGATACATGTTCGAAAGTAAGAGCATGAAGTTACGAACACAAATACCAGCAGAAAT
GCTTGCAAACATTGATCTTAAATACTTCAATGAATTAACGAAAAAGAAAATTGAGAAAAT
AAGACCTCTATTAATAGATGGTACAGCCTCATTGAGCCCTGGAATGATGATGGGCATGTT
CAACATGCTGAGTACAGTCCTAGGAGTCTCAATCCTGAATCTTGGACAGAAAAGGTACAC
CAAAACCACATATTGGTGGGACGGACTCCAATCCTCTGATGATTTCGCTCTCATCGTAAA
TGCACCGAATCATGAGGGAATACAAGCAGGAGTGGATAGATTCTATAGGACCTGCAAACT
GGTTGGAATCAATATGAGCAAGAAGAAGTCTTACATAAATCGGACAGGGACATTTGAATT
CACGAGCTTTTTCTACCGCTATGGATTTGTAGCCAATTTCAGTATGGAGCTGCCCAGCTT
CGGAGTGTCTGGGATCAATGAATCGGCCGACATGAGCATTGGTGTTACAGTGATAAAGAA
CAATATGATAAACAACGACCTTGGGCCAGCAACAGCTCAGATGGCTCTTCAGCTATTCAT
CAAGGACTACAGATACACATATCGATGCCACAGAGGGGATACGCAAATCCAAACGAGGAG
ATCATTCGAGCTGAAGAAGCTGTGGGAGCAAACCCGTTCAAAGGCAGGACTGTTGGTTTC
AGATGGAGGACCAAATCTATACAATATCCGAAATCTCCATATTCCTGAGGTTTGCTTGAA
ATGGGAATTGATGGATGAAGATTACCAGGGCAGACTGTGTAATCCTCTGAATCCGTTCGT
CAGCCATAAGGAAATTGAATCTGTCAACAATGCTGTAGTAATGCCAGCTCATGGCCCGGC
CAAGAGTATGGAATATGATGCCGTTGCAACTACACATTCATGGATTCCTAAAAGGAATCG
TTCCATTCTCAATACGAGTCAAAGGGGAATTCTTGAGGATGAACAGATGTACCAGAAGTG
CTGCAATCTATTCGAGAAATTCTTCCCCAGCAGTTCATATCGGAGGCCAGTTGGAATTTC
CAGCATGGTGGAGGCCATGGTGTCTAGGGCCCGAATTGACGCACGAATTGATTTCGAGTC
TGGAAGGATTAAGAAAGAAGAGTTTGCTGAGATCATGAAGATCTGTTCCACCATTGAAGA
GCTCAGACGGCAAAAATAGTGAATTTAGCTTGTCCTTCGTGAAAAAATGCC-TTGTTTCT
ACT----------------
-------------
#A/chicken/Nigeria/1047-8/2006(H5N1)
-------------------ATTTGAATGGATGTCAATCCGACTTTACTTTTCTTGAAAGT
ACCAGTGCAAAATGCTATAAGTACCACATTCCCTTATACTGGAGACCCTCCATACAGCCA
TGGGACAGGGACGGGGTACACCATGGACACAGTCAACAGAACACACCAATATTCAGAAAA
GGGGAAGTGGACAACAAACACAGAGACTGGAGCACCCCAACTCAACCCGATTGATGGGCC
ACTACCTGAGGATAATGAGCCCAGTGGTTATGCACAAACAGATTGTGTATTGGAAGCAAT
GGCTTTCCTTGAAGAATCCCACCCAGGGATCTTTGAAAACTCGTGTCTTGAAACGATGGA
AATTGTTCAACAAACAAGAGTGGATAAACTGACCCAAGGTCGTCAGACCTATGACTGGAC
ATTGAATAGAAACCAACCGGCTGCAACCGCTTTGGCCAACACTATAGAAATCTTCAGATC
GAACGGTCTAACAGCCAATGAATCGGGACGGCTAATAGATTTCCTCAAGGATGTGATGGA
ATCAATGGATAAGGAAGAAATGGAGATAACAACACACTTCCAGAGAAAGAGAAGAGTGAG
AGACAACATGACCAAAAAGATGGTCACACAAAGAACAATAGGGAAGAAAAAGCAAAGGCT
GAACAAAAAGAGCTACCTGATAAGAGCACTGACACTGAATACAATGACAAAAGATGCAGA
AAGAGGCAAATTGAAGAGGCGAGCAATTGCAACACCCGGAATGCAAATCAGAGGATTCGT
GTACTTTGTTGAAACATTAGCGAGGAGTATCTGTGAGAAACTTGAGCAATCTGGACTCCC
AGTTGGAGGGAATGAAAAGAAGGCTAAATTGGCAAACGTCGTGAGGAAGATGATGACTAA
CTCACAAGATACTGAACTCTCCTTTACAATTACTGGAGACAACACTAAATGGAATGAGAA
TCAGAATCCTAGGATGTTTCTGGCAATGATAACATACATCACAAGGAACCAGCCAGAATG
GTTTCGGAATGTCTTAAGCATTGCCCCTATAATGTTCTCAAACAAAATGGCAAGATTAGG
AAGAGGATACATGTTCGAAAGTAAGAGCATGAAGTTGCGAACACAAATACCAGCAGAAAT
GCTTGCAAACATTGATCTTAAATACTTCAATGAATTAACAAAAAAGAAAATTGAAAAAAT
AAGACCTCTATTAATAGATGGTACAGCCTCATTGAGCCCTGGAATGATGATGGGCATGTT
CAACATGCTGAGTACAGTTCTGGGAGTCTCAATCTTGAACCTTGGACAGAAAAGGTACAC
CAAAACCACATATTGGTGGGACGGACTCCAATCCTCTGATGATTTTGCTCTCATCGTAAA
TGCACCGAATCATGAGGGAATACAAGCAGGAGTGGATAGATTTTATAGGACTTGTAAATT
AGTTGGAATCAACATGAGCAAGAAGAAGTCTTACATAAATCGGACAGGGACATTTGAATT
CACGAGCTTTTTCTACCGCTATGGATTTGTAGCCAATTTCAGTATGGAGCTGCCCAGTTT
TGGAGTGTCTGGAATTAATGAATCGGCCGACATGAGCATTGGTATTACAGTGATAAAGAA
CAATATGATAAACAACGACCTTGGGCCAGCAACAGCTCAGATGGCTCTTCAGCTATTCAT
CAAGGACTACAGATACACATACCGATGCCACAGAGGGGATACGCAAATCCAAACGAGGAG
ATCATTCGAGCTGAAGAAGCTGTGGGAGCAAACCCGTTCAAAGGCAGGACTGTTGGTTTC
AGATGGAGGACCAAATCTATACAATATCCGAAATCTCCATATCCCTGAGGTCTGCTTGAA
ATGGGAATTGATGGATGAAGATTACCAGGGCAGACTGTGTAATCCTCTGAATCCGTTCGT
CAGCCATAAGGAAGTTGAATCTGTCAACAATGCTGTAGTAATGCCAGCTCATGGCCCGGC
CAAGGCTATGGAATATGATGCCGTTGCAACTACGCATTCATGGATTCCTAAAAGGAATCG
TTCCATTCTCAATACGAGTCAAAGGGGAATTCTTGAGGATGAACAGATGTACCAGAAGTG
CTGCAATCTATTTGAGAAATTCTTCCCCAGCAGTTCATATCGGAGGCCAGTTGGAATTTC
CAGCATGGTGGAGGCCATGGTGTCTAGGGCCCGAATTGACGCACGAATTGATTTCGAGTC
TGGAAGGATTAAGAAAGAAGAGTTTGCTGAGATCATGAAGATCTGTTCCACCATTGAAGA
GCTCAGACGGCCAAAATAGTGAATTTAGCTTGTCCTTCGTG-------------------
-------------------
-------------
#A/goose/Shantou/239/2006(H5N1)
-------------------------ATGGATGTCAATCCGACTTTACTTTTCTTGAAAGT
ACCAGTGCAAAATGCTATAAGTACCACATTCCCTTATACTGGAGACCCTCCATACAGCCA
TGGAACAGGGACAGGATACACCATGGACACAGTCAACAGAACACACCAATATTCAGAAAA
GGGGAAGTGGACAACAAACACAGAGACTGGAGCACCCCAACTCAACCCGATTGATGGACC
ACTACCTGAGGATAATGAGCCTAGTGGGTATGCACAAACAGATTGTGTATTGGAAGCAAT
GGCTTTCCTTGAAGAATCCCACCCAGGGATTTTTGAAAACTCGTGTCTTGAAACGATGGA
AATTGTTCAACAAACAAGAGTAGATAAACTGACCCAAGGCCGCCAGACCTATGACTGGAC
ATTGAATAGAAACCAACCGGCTGCAACTGCTTTGGCCAACACTATAGAAATCTTCAGATC
GAACAGTCTAACAGCCAATGAATCGGGACGACTAATAGATTTCCTCAAGGATGTGATGGA
ATCAATGGATAAAGAAGAAATGGAAATAACAACACACTTCCAGAGAAAGAGAAGAGTGAG
GGACAACATGACCAAGAAAATGGTCACACAAAGAACAATAGGGAAGAAAAAACAAAGAAT
GAACAAAAAGAGCTACCTAATAAGAGCACTGACACTAAACACAATGACAAAAGATGCGGA
AAGAGGTAAATTGAAGAGGCGAGCAATTGCAACACCCGGAATGCAAATCAGAGGATTCGT
GTACTTTGTTGAAACACTAGCGAGGAGTATCTGTGAAAAACTCGAGCAATCTGGACTCCC
AGTCGGAGGGAATGAGAAGAAGGCTAAACTGGCAAATGTCGTGAGGAAGATGATGACTAA
CTCACAAGATACTGAACTCTCCTTCACAATTACTGGAGACAATACCAAATGGAATGAGAA
TCAGAATCCTAGGATGTTTCTGGCAATGATAACGTACATCACAAGAAACCAACCAGGATG
GTTTCGGAATGTCCTAAGCATTGCCCCCATAATGTTCTCAAACAAAATGGCGAAATTAGG
AAAAGGATACATGTTCGAAAGTAAGAGCATGAAATTACGAACACAAATACCAGCAGAAAT
GCTTGCAAACATTGATCTTAAATACTTCAATGAATCAACGAGAAAGAAAATTGAGAAAAT
AAGACCTCTATTAATAGATGGTACAGCCTCATTGAGCCCTGGAATGATGATGGGCATGTT
CAACATGCTGAGTACAGTCCTAGGAGTCTCAATTCTGAATCTTGGACAGAAAAGGTACAC
CAAAACCACATATTGGTGGGACGGACTCCAATCCTCTGATGATTTTGCTCTCATCGTAAA
TGCACCGAATCATGAGGGAATACAAGCAGGAGTGGATAGGTTTTATAGGACTTGTAAATT
AGTTGGAATCAATATGAGCAAGAAGAAGTCTTACATAAATCGGACAGGGACATTTGAATT
CACGAGCTTTTTCTACCGGTATGGATTTGTAGCCAATTTCAGTATGGAGCTGCCCAGTTT
TGGAGTGTCTGGAATTAATGAATCAGCCGACATGAGCATTGGTGTTACAGTAATAAAGAA
CAACATGATAAACAACGACCTTGGGCCAGCAACAGCTCAGATGGCTCTTCAGCTATTCAT
CAAGGACTACAGATACACATACCGATGCCACAGAGGGGATACGCAAATCCAAACGAGAAG
ATCATTCGAGCTGAAGAAGCTGTGGGAGCAAACCCGTTCAAAGGCAGGACTGTTGGTTTC
AGATGGAGGGCCAAATTTATACAATATCCGAAATCTCCACATTCCAGAGGTCTGTTTGAA
ATGGGAATTGATGGATGAAGATTACCAGGGCAGACTGTGTAATCCTCTGAATCCGTTCGT
CAGCCATAAGGAAATTGAATCTGTCAACAATGCTGTAGTAATGCCAGCTCATGGCCCGGC
CAAGAGTATGGAATATGATGCAATTGCGACTACACATTCATGGATTCCTAAAAGGAATCG
TTCCATCCTCAATACAAGTCAAAGGGGAATTCTTGAGGATGAACAGATGTACCAGAAGTG
CTGCAATCTGTTCGAGAGATTCTTCCCCAGCAGTTCATATCGGAGGCCAGTTGGAATTTC
CAGCATGGTGGAGGCCATGGTGTCTAGGGCTCGAATTGATGCACGAATTGATTTCGAGTC
TGGAAGGATTAAGAAAGAAGAGTTTGCTGAGATCATGAAGATCTGTTACACCATTGAAGA
GCTCAGACGG--------------------------------------------------
-------------------
-------------
#A/duck/Hunan/3340/2006(H5N1)
-------------------------ATGGATGTCAATCCGACTTTACTTTTCTTGAAAGT
ACCAGTGCAAAATGCTATAAGTACCACATTCCCTTATACTGGAGACCCTCCATACAGCCA
TGGAACAGGGACAGGGTACACCATGGACACAGTCAACAGAACACACCAATATTCAGAAAA
GGGGAAGTGGACAACAAACACAGAGACTGGAGCACCCCAACTCAACCCGATTGATGGACC
ACTACCTGAGGATAATGAGCCCAGTGGGTATGCACAAACAGATTGTGTATTGGAAGCAAT
GGCTTTCCTTGAAGAATCCCACCCAGGGATCTTTGGAAACTCGTGTCTTGAAACGATGGA
AATTGTTCAACAAACAAGAGTGGATAAACTGACCCAAGGTCGCCAGACTTATGACTGGAC
ATTGAATAGAAACCAACCGGCTGCAACTGCTTTGGCCAACACTATAGAAATCTTCAGACC
GAACGGTCTGACAGCAAATGAATCGGGACGGCTAATAGATTTCCTCAAGGATGTGATGGA
ATCAATGGATAAGGAAGAAATGGAGATAACGACACATTTCCAGAGAAAGAGAAGAGTAAG
GGACAACATGACCAAGAAAATGGTAACACAAAGAACAATAGGGAAGAAAAAACAAAGGCT
TAACAAAAGGAGCTACCTGATAAGAGCACTGACACTGAACACAATGACAAAGGATGCAAA
AAGAGGCAAATTGAAGAGGCGAGCAATTGCAGCACCCGGAATGCAAATCAGAGGATTCGT
GTACTTTGTTGAAACACTAGCGGGGAGTATCTGTGAGAAACTTGAGCAATCTGGACTCCC
AGTCGGAGGGAATGAGAAGAAAGCGAAATTGGCAAACGTCGTGAGGAAGATGATGACTAA
CTCACAGGATACTGAACTCTCCTTTACAATTACTGGGGACAATACAAAATGGAATGAGAA
TCAGAATCCTAGGATGTTTCTGGCAATGATAACGTACATCACAAGGAACCAGCCAGAATG
GTTTCGAAATGTCTTAAGCATTGCCCCTATAATGTTCTCAAACAAGATGGCGAGATTAGG
GAAAGGATACATGTTCGAAAGCAAGAGCATGAAGTTACGAACACAAATACCAGCAGAAAT
GCTTGCAAACATTGATCTTAAATACTTCAATGAATTAACGAAAAAGAAAATTGAGAAGAT
AAGACCTCTATTAATAGATGGTACAGCCTCATTGAGCCCTGGAATGATGATGGGCATGTT
CAACATGCTGAGTACAGTCCTAGGAGTCTCAATCCTGAATCTTGGCCAGAAAAGGTACAC
CAAAACCACATATTGGTGGGACGGGCTCCAATCCTCTGATGATTTCGCTCTCATCGTAAA
TGCAACGAATCATGAGGGAATACAGGCAGGGGTGGATAGGTTTTATAGGACTTGTAAACT
AGTTGGAATCAATATGAGCAAGAAGGAGTCTTACATAAATCGGACAGGGACATTTGAATT
CACGAGCTTTTTCTACCGCTATGGATTTGTAGCCAATTTCAGTATGGAGCTGCCCAGTTT
TGGAGTGTCTGGAATTAATGAATCGGCCGACATGAGCATTGGTGTTACAGTGATAAAGAA
CAATATGATAAACAACGACCTTGGGCCAGCAACAGCTCAGATGGCTCTTCAGCTATTCAT
CAAGGACTACAGATACACATACCGATGCCACAGAGGGGATACGCAAATCCAAACGAGGAG
ATCATTCGAGCTGAAGAAGCTATGGGAGCAAACCCGTTCAAAGGCAGGACTGTTGGTTTC
AGRTGGAGGACCAAATCTATACAATATCCGAAATCTCCATATTCCTGAGGTCTGCTTGAA
ATGGGAATTGATGGATGAAGACTACCAGGGCAGACTGTGCAATCCTCTGAATCCATTCGT
CAGCCATAAGGAAATTGAATCTGTCAACAATGCTATAGTAATGCCAGCTCATGGTCCGGC
CAAGAGTATGGAATATGATGCCGTTGCAACTACACATTCATGGATTCCTAAAAGGAATCG
TTCCATTCTCAATACGAGTCAAAGGGGAATTCTTGAGGATGAACAGATGTACCAAAAGTG
CTGCAATCTATTCGAGAAATTCTTCCCCAGCAGTTCATATCGGAGGCCAGTTGGAATTTC
CAGCATGGTGGAGGCCATGGTGTCTAGGGCCCGAATTGACGCACGAATTGATTTCGAGTC
TGGAAGGATCAAGAAAGAAGAGTTTGCTGAGATCATGAAGATCTGTTCCACCATTGAAGA
GCTCAGGCGGCAAAAATAG-----------------------------------------
-------------------
-------------
#A/duck/Vietnam/55/2007(H5N1)
-AGCAAAAGCAGGCAAACCACTTGAATGGATGTCAACCCGACTTTACTTTTCTTGAAAGT
GCCCGTGCAAAATGCTATAAGTACCACATTCCCTTATACTGGAGACCCTCCATACAGCCA
TGGAACAGGGACAGGATACACCATGGACACAGTCAACAGAACACACCAATATTCAGAAAA
GGGGAAGTGGACAACAAACACAGAGACTGGAGCACCCCAACTCAACCCTATTGATGGACC
ACTACCTGAGGATAATGAGCCCAGTGGGTATGCACAAACAGATTGTGTATTGGAAGCAAT
GGCTTTCCTTGAAGAATCCCACCCAGGGATCTTTGAAAATTCGTGTCTTGAAACGATGGA
AATTGTCCAACAAACAAGAGTGGATAAACTGACCCAAGGTCGCCAGACTTATGACTGGAC
ATTGAATAGAAACCAACCGGCTGCAACTGCTTTGGCCAACACCATAGAGATCTTCAGATC
GAACGGTCTGACAGCAAATGAATCGGGACGGCTAATAGATTTCCTCAAGGATGTGATGGA
ATCAATGGATAAGGAAGAAATGGAGATAACAACACATTTCCAGAGAAAGAGAAGAGTAAG
GGACAACATGACCAAGAAAATGGTAACACAAAGAACAATAGGGAAGAAAAAACAAAGGCT
GAACAAAAGGAGCTACCTGATAAGGGCACTGACACTGAACACAATGACAAAGGATGCAGA
AAGAGGCAAATTGAAGAGGCGAGCAATTGCAACACCCGGAATGCAAATCAGAGGATTCGT
ATACTTTGTTGAAACACTAGCGAGGAGTATCTGTGAGAAACTTGAGCAATCTGGACTTCC
AGTCGGAGGGAATGAGAAGAAAGCTAAATTGGCAAACGTCGTGAGGAAGATGATGACTAA
CTCACAGGATACTGAACTCTCCTTTACAATTACTGGGGACAATACAAAATGGAATGAGAA
TCAAAATCCTAGGATGTTTCTGGCAATGATAACGTACATCACAAGGAACCAGCCAGAATG
GTTTCGAAATGTCTTAAGCATTGCCCCTATAATGTTCTCAAACAAGATGGCGAGATTAGG
GAAAGGATACATGTTCGAAAGCAAGAGCATGAAGCTACGAACACAAATACCAGCAGAAAT
GCTTGCAAACATTGATCTTAAATACTTCAATGAATTAACGAAAAAGAAAATTGAGAAGAT
AAGACCTCTATTAATAGATGGTACAGCCTCATTGAGCCCTGGAATGATGATGGGCATGTT
CAACATGCTGAGTACAGTCCTAGGAGTCTCAATCCTGAATCTTGGACAGAAAAGGTACAC
CAAAACCACATATTGGTGGGACGGACTCCAATCCTCTGATGATTTCGCTCTCATCGTAAA
TGCACCGAATCATGAGGGAATACAAGCAGGGGTGGATAGGTTTTATAGGACTTGTAAACT
AGTTGGGATCAATATGAGCAAGAAGAAGTCTTACATAAATCGGACAGGGACATTTGAATT
CACGAGCTTCTTCTACCGCTATGGATTTGTAGCCAATTTCAGTATGGAGCTGCCCAGTTT
TGGAGTATCTGGAATTAATGAATCGGCCGACATGAGCATTGGTGTTACAGTGATAAAGAA
CAATATGATAAACAACGACCTTGGGCCAGCAACAGCTCAGATGGCTCTTCAGTTATTCAT
CAAAGACTACAGATACACATACCGATGCCACAGAGGGGATACGCAAATCCAAACAAGAAG
ATCATTCGAGCTGAAGAAGCTATGGGAGCAAACCCGTTCAAAGGCAGGACTGTTGGTTTC
AGATGGAGGACCAAATCTATACAATATCCGAAATCTCCATATTCCTGAGGTCTGCTTGAA
ATGGGAATTGATGGATGAAGACTACCAGGGCAGACTGTGCAATCCTCTGAATCCATTCGT
CAGCCATAAGGAAATTGAATCTGTCAACAATGCTATAGTAATGCCAGCTCATGGTCCGGC
CAAGAGTATGGAATATGATGCCGTTGCAACTACACATTCATGGATTCCTAAAAGGAATCG
TTCCATTCTCAACACGAGTCAAAGGGGAATTCTTGAGGATGAACAGATGTACCAAAAGTG
CTGCAATCTATTCGAGAAATTCTTCCCCAGCAGTTCATATCGGAGGCCAGTTGGAATTTC
CAGCATGGTGGAGGCCATGGTGTCTAGGGCCCGAATTGACGCACGAATTGATTTCGAGTC
TGGAAGGATTAAGAAAGAAGAGTTTGCTGAGATCATGAGGATCTGTTCCACCATTGAAGA
GCTCAGACGGCA------------------------------------------------
-------------------
-------------
#A/chicken/Kuwait/KISR2/2007(H5N1)
----------------------TGAATGGATGTCAACCCGACTTTACTTTTCTTGAAAAT
ACCAGTGCAAAATGCTATAAGTACCACATTCCCTTATACCGGAGACCCTCCATACAGCCA
TGGGACAGGGACAGGATACACCATGGACACAGTCAACAGAACACACCAATATTCAGAAAA
GGGGAAGTGGACAACAAACACAGAGACTGGAGCACCCCAACTCAACCCGATTGATGGACC
ACTACCTGAGGATAATGAGCCCAGTGGTTATGCACAAACAGATTGTGTATTGGAAGCAAT
GGCTTTCCTTGAAGAATCCCACCCAGGGATCTTTGAAAACTCGTGTCTTGAAACGATGGA
AATTGTTCAACAAACAAGAGTGGATAAACTGACCCAAGGTCGTCAGACCTATGACTGGAC
ATTGAATAGAAACCAACCGGCTGCAACCGCTTTGGCCAACACTATAGAAATCTTCAGATC
GAACGGTCTAACAGCCAATGAATCGGGACGGCTAATAGATTTCCTCAAAGATGTGATGGA
ATCAATGGATAAGGAAGAAATGGAGATAATAACACATTTCCAGAGAAAGAGAAGAGTGAG
AGACAACATGACCAAAAAGATGGTCACACAAAGAACAATAGGGAAGAAAAAACAAAGGCT
GAACAAAAAGAGCTACCTGATAAGAGCACTGACACTGAATACAATGACAAAAGATGCAGA
AAGAGGCAAATTGAAGAGGCGAGCAATTGCAACACCCGGAATGCAAATCAGAGGATTCGT
GTACTTTGTTGAAACATTAGCGAGGAGTATCTGTGAGAAACTTGAGCAATCTGGACTCCC
AGTTGGAGGGAATGAGAAGAAGGCTAAATTGGCAAACGTCGTGAGGAAGATGATGACTAA
CTCACAAGATACTGAACTCTCCTTTACAATTACTGGAGACAATACTAAATGGAATGAGAA
TCAGAATCCTAGGATGTTTCTGGCAATGATAACATACATCACAAGGAACCAGCCAGAATG
GTTTCGGAATGTCTTAAGCATTGCCCCTATAATGTTCTCAAACAAAATGGCAAGATTAGG
AAGAGGATACATGTTCGAAAGTAAGAGCATGAAGTTGCGAACACAAATACCAGCGGAAAT
GCTTGCAAACATTGATCTTAAATACTTCAATGAATTAACGAAAAAGAAAATTGAAAAAAT
AAGACCTCTATTAATAGATGGCACAGCCTCATTGAGCCCTGGAATGATGATGGGCATGTT
CAACATGCTGAGTACAGTTCTGGGAGTCTCAATCTTGAACCTTGGACAGAAAAGGTACAC
CAAAACCACATATTGGTGGGACGGACTCCAATCCTCTGATGATTTCGCTCTCATCTTAAA
TGCACCGAATCATGAGGGAATACAAGCAGGAGTGGATAGATTTTATAGGACTTGTAAATT
AGTTGGAATCAACATGAGCAAAAAGAAGTCTTACATAAATCGGACAGGGACATTTGAATT
CACGAGCTTTTTCTACCGCTATGGATTTGTAGCCAATTTCAGTATGGAGCTGCCCAGTTT
TGGAGTGTCTGGAATTAATGAATCGGCCGACATGAGCATTGGTGTTACAGTGATAAAGAA
CAATATGATAAACAACGACCTTGGGCCAGCAACAGCTCAGATGGCTCTTCAGCTATTCAT
CAAGGACTACAGATACACATACCGATGCCACAGAGGGGATACGCAAATCCAAACGAGGAG
ATCATTCGAGCTGAAGAAGCTGTGGGAGCAAACCCGTTCAAAGGCAGGACTGTTGGTTTC
AGATGGAGGACCAAATCTATACAATATCCGAAATCTCCATATTCCTGAGGTCTGCTTGAA
ATGGGAATTGATGGATGAAGATTACCAGGGCAGACTGTGTAATCCTCTGAATCCGTTCGT
CAGCCATAAGGAAATTGAATCTGTCAACAATGCTGTAGTAATGCCAGCTCATGGCCCGGC
CAAGAGTATGGAATATGATGCCGTTGCAACTACGCATTCATGGATTCCTAAAAGGAATCG
TTCCATTCTCAATACGAGTCAAAGGGGAATTCTTGAGGATGAACAGATGTACCAGAAGTG
CTGCAATCTATTCGAGAAATTCTTCCCCAGCAGTTCATATCGGAGGCCAGTTGGAATTTC
CAGCATGGTGGAGGCCATGGTGTCTAGGGCCCGAATTGACGCACGAATCGATTTCGAGTC
TGGAAGGATTAAGAAAGAAGAGTTTGCTGAGATCATGAAGATCTGTTCCACCATTGAAGA
GCTCAGACGGCCAAAATAGTGAATTTAGCTTGTCCTTCATGAAAAAATG-----------
-------------------
-------------
#A/duck/Hunan/1994/2007(H5N1)
------------------------------------------------------------
------------------------------------------------------------
------------------------------------------------------------
------------------------------------------------------------
------------------------------------------------------------
-------------GAATCCCACCCAGGGATCTTTGAAAACTCGTGTCTTGAAACGATGGA
AATTGTTCAACAAACAAGAGTGGATAAACTGACCCAAGGTCGCCAGACTTATGACTGGAC
ATTGAATAGAAACCAACCGGCTGCAACTGCTTTGGCCAACACTATAGAAATCTTCAGATC
GAACGGTCTGACAGCAAATGAATCGGGACGGCTAATAGATTTCCTCAAGGATGTGACGGA
ATCAATGGATAAGGAAGAAATGGAGATAACGACACATTTCCAGAGAAAGAGAAGAGTAAG
GGACAACATGACCAAGAAAATGGTAACACAAAGAACAATAGGGAAGAAAAAACAAAGGCT
GAACAAAAGGAGCTACCTGATAAGAGCACTGACACTGAACACAATGACAAAGGATGCAGA
AAGAGGCAAATTGAAGAGGCGAGCAATTGCAACACCCGGAATGCAAATCAGAGGATTCGT
GTACTTTGTTGAAACACTAGCGAGGAGTATCTGTGAGAAACTTGAGCAATCTGGACTCCC
AGTCGGAGGGAATGAGAAGAAAGCTAAATTGGCAAACGTCGTGAGGAAGATGATGACTAA
CTCACAGGATACTGAACTCTCCTTTACAATTACTGGGGACAATACAAAATGGAATGAGAA
TCAGAATCCTAGGATGTTTCTGGCAATGATAACGTACATCACAAGGAACCAGCCAGAATG
GTTTCGAAATGTCTTAAGCATTGCCCCTATAATGTTCTCAAACAAGATGGCGAGATTAGG
GAAAGGATACATGTTCGAAAGCAAGAGCATGAAGTTACGAACACAAATACCAGCAGAAAT
GCTTGCAAACATTGATCTTAAATACTTCAATGAATTAACGAAAAAGAAAATTGAGAAGAT
AAGACCTCTATTAATAGATGGTACAGCCTCATTGAGCCCTGGAATGATGATGGGCATGTT
CAACATGCTGAGTACAGTCCTAGGAGTCTCAATCCTGAATCTTGGCCAGAAAAGGTACAC
CAAAACCACATATTGGTGGGACGGGCTCCAATCCTCTGATGATTTCGCTCTAATCGTAAA
TGCACCGAATCACGAGGGAATACAGGCAGGGGTGGATAGGTTTTATAGGACTTGTAAACT
AGTTGGGATCAATATGAGCAAGAAGAAGTCTTACATAAATCGGACAGGGACATTTGAATT
CACGAGCTTTTTCTACCGCTATGGATTTGTAGCCAATTTCAGTATGGAGCTGCCCAGTTT
TGGAGTGTCTGGAATTAATGAATCGGCCGACATGAGCATTGGTGTTACAGTGATAAAGAA
CAATATGATAAACAACGGCCTTGGGCCAGCAACAGCTCAGATGGCTCTTCAGCTATTCAT
CAAGGATTACAGATACACATACCGATGCCACAGAGGGGATACGCAAATCCAAACGAGGAG
ATCATTCGAGCTGAAGAAGCTATGGGAGCAAACCCGTTCAAAGGCAGGACTGTTGGTTTC
AGATGGAGGACCAAATCTATACAATATCCGAAATCTCCACATTCCTGAGGTCTGCTTGAA
ATGGGAATTGATGGATGAAGACTACCAGGGCAGACTGTGCAATCCTCTGAATCCATTCGT
CAGCCATAAGGAAATTGAATCTGTCAACAATGCTATAGTAATGCCAGCTCATGGTCCGGC
CAAGAGTATGGAATATGATGCCGTTGCAACTACACATTCATGGATTCCTAAAAGGAATCG
TTCCATTCTCAATACGAGTCAAAGAGGAATTCTTGAGGATGAACAGATG-----------
------------------------------------------------------------
------------------------------------------------------------
------------------------------------------------------------
------------------------------------------------------------
-------------------
-------------
#A/chicken/Hubei/3002/2007(H5N1)
-------------------------ATGGATGTCAATCCGACTTTACTTTTCTTGAAAGT
ACCAGTGCAAAATGCTATAAGTACCACATTCCCTTATACTGGAGACCCTCCATACAGCCA
TGGAGCAGGAACAGGATACACCATGGACACAGTCAACAGAACACACCAATATTCAGAAAA
GGGGAAGTGGACAACAAACACAGAGACTGGAGCACCCCAACTCAACCCGATTGATGGACC
ACTACCTGAGGATAATGAGCCCAGTGGGTATGCACAAACAGATTGTGTATTGGAAGCAAT
GGCTTTCCTTGAAGAATCCCACCCAGGGATCTTTGAAAACTCGTGTCTTGAAACGATGGA
AATTGTTCAACAAACAAGAGTGGATAAACTGACCCAAGGTCGCCAGACTTATGACTGGAC
ATTGAATAGAAACCAACCGGCTGCAACTGCTTTGGCCAACACTATAGAAATCTTCAGATC
GAACGGTCTGACAGCAAATGAATCGGGACGGCTAATAGATTTCCTCAAGGATGTGATGGA
ATCAATGGATAAGGAAGAAATGGAGATAACGACACATTTCCAGAGAAAGAGAAGAGTAAG
GGACAGCATGACCAAGAAAATGGTAACACAAAGAACAATGGGGAAGAAAAAACAAAGGCT
GAACAAAAGGAGCTACCTGATAAGAGCACTGACACTGAACACAATGACAAAGGATGCAGA
AAGAGGCAAATTGAAGAGGCGAGCAATTGCAACACCCGGAATGCAAATCAGAGGATTCGT
GTACTTTGTTGAAACACTAGCGAGGAGTATCTGTGAGAAACTTGAGCAATCTGGACTCCC
CGTCGGAGGGAATGAGAAGAAAGCTAAATTGGCAAACGTCGTGAGGAAGATGATGACTAA
CTCACAGGATACTGAACTCTCCTTTACAATTACTGGGGACAATACAAAATGGAATGAGAA
TCAGAACCCTAGGATGTTTCTGGCAATGATAACGTACATCACAAGGAACCAGCCAGAATG
GTTTCGAAATGTCTTAAGCATTGCCCCTATAATGTTCTCAAACAAGATGGCGAGATTAGG
GAAAGGATACATGTTCGAAAGTAAGAGCATGAAGTTACGAACACAAATACCAGCAGAAAT
GCTTGCAAACATTGATCTTAAATACTTCAATGAATTAACGAAAAAGAAAATTGAGAAGAT
AAGACCTCTATTAATAGATGGTACAGCCTCATTGAGCCCTGGAATGATGATGGGCATGTT
CAACATGCTGAGTACAGTCCTAGGGGTCTCAATCCTGAATCTTGGGCAGAAAAGGTACAC
CAAAACCACATGTTGGTGGGACGGACTCCAATCCTCTGATGATTTCGCTCTAATCGTAAA
TGCACCGAATCATGAGGGAATACAGGCAGGGGTGGATAGATTTTATAGGACTTGTAAACT
AGTTGGAATCAATATGAGCAAGAAGAAGTCTTACATAAATCGGACAGGGACATTTGAATT
CACGAGCTTTTTCTACCGCTATGGATTTGTAGCCAATTTCAGTATGGAGCTGCCCAGTTT
TGGAGTGTCTGGAATTAATGAATCGGCCGACATGAGCATTGGTGTTACAGTGATAAAGAA
CAATATGATAAACAACGACCTTGGCCCAGCAACAGCTCAGATGGCTCTTCAGCTATTCAT
CAAGGACTACAGATACACATACCGATGCCACAGAGGGGATACGCAAATCCAAACGAGGAG
ATCATTCGAGCTGAAGAAGCTATGGGAGCAAACCCGTTCAAAGGCAGGACTGTTGGTTTC
AGATGGAGGACCAAATCTATACAATATCCGAAATCTCCATATTCCTGAGGTCTGCTTGAA
ATGGGAATTGATGGATGAAGATTACCAGGGCAGACTGTGCAATCCTCTGAATCCATTCGT
CAGCCATAAGGAAATTGAATCTGTAAACAATGCTATAGTAATGCCAGCTCATGGTCCGGC
CAAGAGTATGGAATATGATGCCGTTGCAACTACACATTCATGGATTCCTAAAAGGAATCG
TTCCATTCTCAATACGAGTCAAAGGGGAATTCTTGAGGATGAACAAATGTACCAAAAGTG
CTGCAATCTATTCGAGAAATTCTTCCCCAGCAGTTCATATCGGAGGCCAGTTGGAATTTC
CAGCATGGTGGAGGCCATGGTGTCTAGGGCCCGAATTGACTCACGAATTGATTTCGAGTC
TGGAAGGATTAAGAAGGAAGAGTTTGCTGAGATCATGAAGATCTGTTCCACCATTGAAGA
GCTCAGACGGCAAAATAGT-----------------------------------------
-------------------
-------------
#A/whooperswan/Hokkaido/1/2008(H5N1)
---------------AACCATTTGAATGGATGTCAACCCGACTTTACTTTTCTTGAAAGT
GCCAGTGCAAAATGCTATAAGTACCACATTCCCTTATACTGGAGACCCTCCATACAGCCA
TGGAACAGGGACAGGATACACTATGGACACAGTCAACAGAACACACCAATATTCGGAAAA
AGGGAAGTGGACAACAAACACAGAGACTGGAGCACCCCAACTCAACCCGATTGATGGACC
ACTACCTGAGGATAATGAGCCCAGTGGGTATGCACAAACAGATTGTGTATTGGAAGCAAT
GGCTTTCCTTGAAGAATCCCACCCAGGGATCTTTGAAAATTCGTGTCTTGAAACGATGGA
AATTGTTCAACAAACAAGAGTGGATAAACTGACCCAAGGTCGCCAGACTTATGACTGGAC
ATTGAATAGAAACCAACCGGCTGCGACTGCTTTGGCCAACACTATAGAAATCTTCAGATC
AAACGGTCTGACAGCAAATGAATCTGGACGGCTGATAGATTTCCTCAAGGATGTGATGGA
ATCAATGGATAAGGAAGAAATGGAGATAACAACACATTTCCAGAGAAAGAGAAGAGTAAG
GGACAACATGACCAAGAAAATGATAACACAAAGAACAATAGGGAAGAAAAAACAAAGGCT
GAACAAAAGGAGCTACCTGATAAGAGCACTGACATTGAACACAATGACCAAGGATGCAGA
AAGAGGCAAATTGAAGAGGCGAGCAATTGCAACACCCGGGATGCAAATCAGAGGATTCGT
GTATTTTGTTGAAACACTAGCGAGGAGTATCTGTGAGAAACTTGAGCAATCTGGACTCCC
AGTCGGAGGGAATGAGAAGAAAGCTAAATTGGCAAACGTCGTGAGGAAGATGATGACTAA
CTCACAGGATACTGAACTCTCCTTTACAATTACTGGGGACAATACAAAATGGAATGAGAA
TCAAAATCCTAGGATGTTTCTGGCAATGATAATGTACATCACAAGGAACCAGCCAGAATG
GTTTCGAAATGTCTTAAGCATTGCCCCCATAATGTTCTCAAACAAAATGGCGAGATTAGG
GAAAGGATACATGTTCGAAAGTAAGAGCATGAAGTTACGAACACAAATACCAGCAGAAAT
GCTTGCAAACATTGACCTTAAATACTTCAATGACTTAACGAAAAAGAAAATTGAGAAGAT
AAGACCTCTATTAATAGATGGTACAGCCTCATTGAGCCCTGGAATGATGATGGGCATGTT
CAACATGCTGAGTACAGTCCTAGGAGTTTCAATCCTGAATCTTGGACAGAAAAGGTACAC
CAAAACCACATATTGGTGGGACGGGCTCCAATCCTCTGATGATTTCGCTCTCATCGTAAA
TGCACCGAATCATGAGGGAATACAAGCAGGGGTGGATAGATTTTATAGGACTTGTAAACT
AGTTGGGATCAATATGAGCAAGAAGAAGTCTTACATAAATCGGACAGGGACATTTGAATT
CACGAGCTTTTTCTACCGCTATGGATTTGTAGCCAATTTCAGTATGGAGCTGCCCAGTTT
TGGAGTGTCTGGAATTAATGAATCGGCCGACATGAGCATTGGTGTTACAGTGATAAAGAA
CAATATGATAAACAACGACCTTGGGCCAGCAACAGCTCAGATGGCTCTTCAGCTATTCAT
CAAGGACTACAGATACACATACCGATGCCACAGGGGAGATACGCAAATCCAAACGAGGAG
ATCATTCGAGCTGAAGAAGCTATGGGAACAAACCCGTTCAAAGGCAGGGCTGTTGGTTTC
AGATGGAGGACCAAATCTATACAATATCCGAAATCTCCATATTCCTGAGGTCTGCTTGAA
ATGGGAATTGATGGATGAAGACTACCAGGGCAGACTGTGCAATCCTCTGAATCCATTCGT
CAGCCATAAGGAAATTGAATCTGTCAATAATGCTATAGTAATGCCAGCTCATGGTCCAGC
CAAGAGTATGGAATATGATGCCGTTGCAACCACACATTCATGGATTCCTAAAAGGAATCG
TTCCATTCTCAACACGAGTCAAAGGGGAATTCTTGAGGATGAGCAGATGTACCAAAAGTG
CTGCAACCTATTCGAGAAATTCTTCCCCAGCAGTTCGTATCGGAGGCCAGTTGGAATTTC
CAGCATGGTGGAGGCCATGGTGTCTCGGGCCCGAATTGACGCACGAATTGATTTCGAGTC
TGGGAGGATCAAGAAAGAAGAGTTTGCTGAGATCATGAAGATCTGTTCCACCATTGAAGA
GCTCAGACGGCAAAAATAGTGAATTTAGCTTGTCCTTCGTG-------------------
-------------------
-------------
#A/turkey/England/N28/73(H5N2)
-------------CAAACCATTTGAATGGATGTCAATCCGACTTTACTTTTCTTGAAAGT
GCCAGCGCAAAATGCTATAAGTACTACATTCCCTTATACTGGAGATCCTCCATACAGCCA
TGGAACAGGAACAGGATACACCATGGACACAGTCAACAGAACACATCAATATTCAGAAAA
AGGGAAATGGACAACAAACACGGAGACTGGAGCACCCCAACTCAACCCGATTGATGGACC
ACTACCTGAGGACAATGAGCCAAGAGGATATGCACAAACGGATTGTGTTTTGGAAGCAAT
GGCTTTCCTTGAAGAATCCCACCCAGGGATCTTTGAAAACTCATGTCTTGAAACGATGGA
AATTGTTCAGCAAACAAGAGTGGACAAACTGACCCAAGGTCGCCAGACCTATGACTGGAC
ATTAAACAGAAACCAACCGGCTGCAACTGCGTTGGCCAACACTATAGAGGTCTTCAGATC
GAACGGTCTAACAGCTAATGAATCGGGGAGGCTAATAGATTTCCTCAAGGATGTGATGGA
ATCAATGGATAAAGAAGAAATGGAAATAACAACACATTTCCAAAGAAAAAGAAGAGTAAG
AGACAACATGACCAAGAAAATGGTCACACAAAGAACAATAGGGAAGAAGAAGCAAAGATT
GAACAAGAGGAGCTACTTAATAAGAGCACTGACATTGAACACGATGACAAAAGATGCAGA
AAGAGGCAAGTTGAAGAGGCGGGCAATTGCAACACCCGGAATGCAGATCAGAGGGTTCGT
GTACTTTGTCGAAACACTTGCGAGGAGCATCTGTGAGAAACTTGAACAATCTGGGCTCCC
AGTAGGAGGGAATGAGAAGAAGGCTAAATTGGCAAATGTTGTGAGAAAAATGATGACTAA
CTCGCAAGATACAGAGCTCTCATTTACAATTACTGGAGACAACACCAAATGGAATGAGAA
TCAAAATCCTCGAATGTTTCTGGCAATGATAACTTACATCACAAGAAACCAACCTGAATG
GTTTAGGAATGTCTTGAGCATTGCCCCTATAATGTTCTCAAACAAAATGGCAAGGTTAGG
AAAAGGATACATGTTCGAAAGTAAGAGCATGAAGTTACGGACACAAATACCAGCAGAAAT
GCTTGCAAATATTGACCTGAAATACTTCAACGAATCAACGAGAAAGAAAATCGAGAAAAT
AAGACCTCTCCTAATAGATGGCACAGCCTCATTGAGTCCTGGAATGATGATGGGCATGTT
TAACATGCTGAGTACAGTCTTAGGAGTCTCAATACTGAATCTTGGGCAAAAGAGGTACAC
CAAGACCACATACTGGTGGGATGGACTCCAATCCTCTGATGACTTCGCCCTCATAGTGAA
TGCACCGAATCATGAGGGAATACAAGCAGGAGTGGATAGGTTCTATAGGACCTGCAAACT
AGTTGGGATTAATATGAGCAAAAAGAAGTCTTATATAAATAGGACAGGAACATTTGAATT
CACGAGCTTTTTCTACCGCTATGGATTTGTAGCCAACTTCAGCATGGAGCTGCCCAGCTT
TGGAGTGTCTGGGATTAATGAGTCGGCAGATATGAGCATTGGAGTGACGGTGATAAAGAA
CAATATGATAAACAACGACCTTGGACCAGCAACAGCCCAGATGGCTCTTCAGCTATTCAT
CAAGGACTACAGATACACATATCGATGCCACAGGGGTGACACGCAAATCCAGACGAGGAG
ATCATTCGAGCTTAAGAAGCTGTGGGAGCAGACCCGTTCAAAAGCAGGACTGTTGGTTTC
AGATGGAGGACCAAATCTATACAATATCCGGAATCTCCACATCCCAGAGGTCTGCTTGAA
GTGGGAACTAATGGATGAAGATTATCAGGGCAGACTGTGTAATCCACTGAACCCGTTTGT
CAGCCATAAGGAAATTGAGTCCGTAAACAATGCTGTGGTAATGCCAGCTCATGGTCCAGC
CAAGAGCATGGAATATGATGCTGTTGCAACTACACACTCCTGGATTCCTAAGAGGAACCG
TTCCATTCTCAATACCAGTCAAAGGGGGATTCTTGAGGATGAACAGATGTATCAGAAGTG
CTGCAATCTATTCGAGAAATTCTTCCCTAGTAGTTCATACAAGAGACCAGTTGGAATTTC
CAGCATGGTGGAGGCCATGGTGTCTAGGGCCCGAATTGACGCACGGATTGACTTCGAGTC
TGGAAGGATTAAGAAAGAAGAGTTTGCTGAGATCATGAAGATCTGTTCCACCATTGAAGA
GCTCAGACGGCAAAAATAGTGAATTTAGCTTGTCCTTCATGAAAAAAT------------
-------------------
-------------
#A/bluegoose/WI/711/1975(H5N2)
-------------CAAACCATTTGAATGGATGTCAATCCGACTTTACTCTTCTTGAAAGT
GCCAGCGCAAAATGCTATAAGCACAACATTCCCTTACACTGGAGATCCTCCTTATAGCCA
TGGAACAGGAACAGGATACACCATGGATACAGTCAATAGAACACATCAATATTCAGAAAA
GGGGAGATGGACAACAAACACTGAAACTGGAGCACCACAACTCAATCCGATTGATGGACC
ACTGCCCGAAGACAATGAACCGAGCGGTTATGCTCAAACAGACTGTGTGTTGGAAGCAAT
GGCTTTCCTTGAGGAGTCCCACCCCGGTATCTTTGAAAATTCGTGTCTTGAGACGATGGA
AGTCATTCAGCAAACACGAGTGGACAAACTGACACAAGGCCGACAGACCTATGACTGGAC
TCTGAATAGGAACCAACCCGCTGCAACAGCATTAGCCAACACAATAGAAGTGTTCAGATC
AAATGGCCTCACGGCCAATGAATCTGGAAGGCTTATAGACTTCCTCAAGGACGTCATGGA
ATCGATGGACAAGGAAGAAATGGAGATTACAACCCATTTTCAAAGGAAGAGAAGAGTGAG
GGACAACATGACCAAGAAAATGGTGACGCAGAGAACAATAGGTAAGAAAAAGCAGAGATT
GAACAAAAGGAGCTATCTGATAAGGGCACTAACCCTGAACACGATGACTAAAGATGCAGA
AAGAGGGAAGCTGAAACGAAGAGCAATTGCAACCCCTGGAATGCAAATACGAGGATTTGT
GTACTTTGTTGAGACATTGGCGAGGAGTATATGTGAGAAGCTTGAGCAATCAGGACTGCC
AGTTGGGGGTAATGAAAAGAAAGCCAAACTGGCAAACGTTGTGAGAAAGATGATGACCAA
TTCTCAAGACACAGAGCTTTCTTTCACCATAACTGGAGATAACACCAAGTGGAATGAAAA
TCAAAATCCTCGAATGTTCCTAGCCATGATCACATACATAACCAGAAACCAACCCGAATG
GTTCAGAAATGCTTTAAGTATTGCTCCAATAATGTTCTCAAACAAGATGGCGAGACTGGG
AAAGGGCTACATGTTTGAGAGCAAAAGTATGAAACTAAGAACTCAAATACCTGCAGAGAT
GCTAGCAAGCATTGACTTGAAATATTTCAATGATTCAACAAAAAAGAAGATTGAAAAAAT
TCGACCACTTTTAATAGATGGAACCGCGTCATTGAGCCCTGGAATGATGATGGGCATGTT
CAATATGCTGAGCACTGTCTTGGGCGTCTCCATCTTGAATCTAGGACAAAAGAAATACAC
CAAGACCACTTATTGGTGGGATGGCCTTCAATCCTCGGATGACTTTGCTCTAATTGTGAA
TGCACCCAACCATGAGGGGATTCAAGCTGGAGTTGACAGGTTTTATCGAACCTGCAAACT
AGTTGGAATCAATATGAGCAAGAAGAAGTCCTATATAAACAGGACAGGAACATTTGAATT
CACAAGTTTTTTCTATCGCTATGGGTTTGTTGCTAATTTCAGCATGGAGCTTCCCAGCTT
TGGAGTATCTGGGATTAACGAGTCCGCTGACATGAGTATTGGAGTCACTGTCATCAAAAA
CAACATGATAAACAATGACCTTGGTCCAGCAACAGCTCAAATGGCCCTTCAGTTGTTCAT
TAAAGATTACAGGTACACATACCGATGTCATAGGGGTGACACCCAAATACAAACCCGAAG
GTCATTTGAACTGAAGAAACTGTGGGAACAGACCCGTTCAAAAGCTGGATTGCTGGTTTC
TGACGGAGGCCCTAACCTGTACAACATTAGAAACCTCCACATTCCTGAAGTCTGCCTGAA
GTGGGAATTAATGGACGAGGATTATCAGGGGCGTTTATGCAACCCACTAAACCCATTTGT
CAGCCACAAGGAAATTGAATCAGTGAATAATGCAGTGGTGATGCCAGCGCATGGTCCAGC
CAAAAGCATGGAGTATGATGCTGTTGCAACAACACACTCCTGGATCCCCAAAAGAAATCG
ATCCATCCTGAACACAAGTCAGAGAGGAATACTTGAAGACGAGCAAATGTACCAAAAGTG
CTGCAATCTGTTTGAAAAGTTCTTCCCCAGCAGCTCGTACAGAAGACCAGTTGGGATTTC
TAGTATGGTGGAGGCCATGGTTTCTAGGGCCCGTATTGATGCACGAATTGATTTCGAATC
TGGAAGGATAAAGAAAGAGGAGTTCGCTGAGATCATGAAGATCTGTTCCACCATTGAAGA
GCTCAGACGGCAAAAATAGTGAATTT----------------------------------
-------------------
-------------
#A/turkey/MN/3689-1551/1982(H5N2)
-------------CAAACCATTTGAATGGATGTCAATCCGACTTTACTTTTCTTGAAAGT
TCCAGCGCAAAATGCCATAAGCACCACATTCCCATATACTGGAGATCCTCCATACAGCCA
TGGAACGGGAACAGGATACACCATGGACACAGTCAACAGAACACATCAATATTCAGAAAA
GGGGAAATGGACAACAAACACAGAAACTGGAGCACCCCAACTTAACCCAATTGATGGACC
ATTACCTGAGGATAATGACCCAAGTGGATATGCACAAACAGACTGTGTCCTGGAAGCGAT
GGCTTTCCTTGAAGAGTCCCACCCGGGAATCTTTGAAAACTCGTGTCTTGAGACGATGGA
AGTTGTTCAACAAACAAGAGTGGACAAGCTGACCCAAGGTCGCCAGACCTATGATTGGAC
ATTAAACAGGAATCAGCCGGCTGCAACTGCGTTAGCTAATACTATAGAGGTCTTCAGATC
GAACGGTTTAACGGCTAATGAATCAGGAAGGCTAATAGATTTCCTCAAGGATGTGATGGA
ATCAATGGATAAAGAGGAAATGGAAATAACAACGCACTTCCAAAGAAAAAGAAGGGTGAG
GGAAAACATGACCAAGAAAATGGTCACACAAAGAACAATAGGAAAGAAGAAACAGAGACT
GAACAAGAAAAGCTATCTAATAAGAGCATTAACACTAAACACAATGACCAAAGACGCTGA
AAGAGGCAAATTAAAGAGAAGAGCAATTGCAACACCCGGGATGCAAATCAGAGGATTTGT
GTATTTTGTTGAAACATTAGCGAGGAGCATTTGTGAGAAGCTTGAACAATCTGGACTTCC
AGTTGGAGGCAATGAAAAGAAGGCTAAACTGGCAAATGTTGTGAGAAAAATGATGACTAA
TTCACAAGACACAGAACTCTCTTTCACAATCACTGGAGACAACACCAAATGGAATGAAAA
TCAGAACCCGAGGATGTTCCTGGCAATGATAACATACATAACAAAAAATCAACCTGAATG
GTTTAGGAATGTCTTGAGCATTGCACCTATAATGTTCTCAAACAAAATGGCAAGACTAGG
AAAAGGATACATGTTCGAAAGTAAGAGCATGAAGCTTCGAACACAGATACCAGCAGAAAT
GCTAGCAAATATTGACCTGAAATATTTCAATGAGTCAACAAGAAAGAAAATAGAGAAGAT
AAGGCCTCTTCTAATAGATGGTACAGCCTCATTGAGTCCTGGAATGATGATGGGCATGTT
CAACATGCTAAGTACTGTTTTAGGAGTCTCAATCCTAAATCTGGGACAAAAGAGGTACAC
CAAAACAACATACTGGTGGGACGGACTCCAATCCTCTGATGACTTTGCTCTCATAGTGAA
TGCACCGAATCATGAGGGAATACGAGCAGGAGTAGATAGATTCTATAGGACCTGCAAGCT
AGTCGGAATCAATATGAGCAAAAAGAAGTCCTACATAAACAGGACAGGAACATTTGAATT
CACAAGCTTTTTCTATCGCTATGGATTTGTAGCCAATTTTAGCACGGAGCTGCCCAGCTT
TGGAGTGTCTGGGATTAATGAATCGGCTGACATGAGCATTGGAGTAACAGTGATAAAGAA
CAACATGATAAACAATGACCTTGGACCAGCAACGGCTCAAATGGCTCTTCAGCTGTTCAT
CAAAGATTACAGATACACGTATCGGTGTCACAGAGGAGACACACAAATTCAGACGAGGAG
GTCATTCGAGCTGAAGAAGTTGTGGGAACAAACCCGCTCAAAGGCAGGACTGCTGGTTTC
AGATGGAGGACCAAACTTATACAATATCCGGAATCTCCACATCCCGGAAGTCTGCCTGAA
ATGGGAGCTAATGGATGAAGATTATCAGGGAAGGCTTTGTAACCCTCTGAACCCATTTGT
CAGCCATAAGGAGATAGAGTCTGTAAACAATGCTGTGGTGATGCCAGCTCATGGCCCAGC
CAAGAGCATGGAATATGATGCTGTTGCTACTACACACTCCTGGATCCCCAAGAGGAACCG
CTCCATCCTCAACACAAGCCAAAGGGGAATCCTGGAAGATGAACAGATGTATCAAAAGTG
TTGCAATCTATTCGAGAAATTCTTCCCTAGCAGTTCATACAGGAGACCGGTAGGGATCTC
CAGCATGGTGGAGGCCATGGTGTCTAGGGCCCGAATTGATGCACGAATTGACTTCGAGTC
TGGACGGATTAAGAAGGAGGAGTTTGCTGAGATCATGAAGATCTGTTCCACCATTGAAGA
GCTCAGACGGCAGAAATAGTGAATTTAGCTTGTCCTTCA---------------------
-------------------
-------------
#A/chicken/VA/40018/1984(H5N2)
-------------CAAACCATTTGAATGGATGTCAATCCGACTTTACTTTTCTTGAAAGT
TCCAGCACAAAATGCCATAAGCACAACATTCCCATATACTGGAGATCCTCCATACAGCCA
TGGAACGGGAACAGGATACACCATGGACACAGTCAACAGAACACACCAATATTCAGAAAG
AGGAAAATGGACAACAAACACAGAAACTGGAGCGCCCCAACTCAACCCAATCGATGGACC
ATTACCTGAAGATAATGAACCAAGTGGATATGCACAAACAGACTGCGTTTTGGAAGCAAT
GGCTTTCCTTGAAGAATCCCACCCAGGAATCTTTGAAAACTCGTGTCTTGAAACGATGGA
AGTTGTTCAACAAACAAGGGTGGACAAGCTGACCCAAGGTCGCCAGACCTATGATTGGAC
ATTAAATAGGAATCAGCCGGCCGCAACTGCACTAGCTAATACTATAGAGGTATTCAGATT
GAATGGCTTGACAGCTAATGAATCAGGAAGGCTAATAGATTTTCTCAAAGATGTGATGGA
ATCAATGGATAAAGAGGAAATGGAAATAACAACACACTTCCAAAGAAAAAGAAGGGTGAG
GGACAACATGACCAAGAGAATGGTCACACAAAGAACAATTGGAAAGAAGAAGCAGAGATT
AAACAAGAGGAGCTATCTGATAAGAGCATTGACATTGAACACAATGACAAAAGATGCCGA
AAGAGGCAAACTAAAGAGAAGAGCAATTGCAACACCCGGGATGCAGATCAGGGGATTTGT
ATATTTTGTTGAAGCATTAGCAAGGAGTATCTGTGAGAAGCTCGAGCAATCTGGACTCCC
AGTTGGAGGCAATGAAAAGAAGGCTAAATTGGCAAATGTTGTGAGAAAGATGATGACCAA
TTCACAAGACACAGAGCTCTCTTTCACAATTACTGGAGACAACACCAAATGGAATGAAAA
TCAAAATCCTCGGATGTTCCTAGCAATGATAACATATATAACAAGAAATCAACCCGAATG
GTTTAGAAACGTCTTGAGCATTGCACCTATAATGTTCTCAAATAAAATGGCACGACTAGG
AAAGGGATACATGTTTGAAAGTAAGAGCATGAAACTTCGAACACAAATACCAGCAGAAAT
GCTAGCAACTATTGACCTGAAATATTTCAATGATTCAACAAGAAAGAAAATTGAAAAAAT
AAGGCCTCTTCTAATAGATGGTACAGCCTCACTGAGTCCCGGAATGATGATGGGCATGTT
CAACATGCTAAGTACAGTTCTGGGAGTCTCAATCCTGAATCTCGGACAAAAGAGGTACAC
CAAAACAACATACTGGTGGGACGGACTCCAATCCTCTGATGACTTTGCCCTCATAGTGAA
TGCACCAAATCATGAGGGAATACAAGCAGGGGTAGACAGATTCTATAGAACCTGTAAGCT
AGTCGGGATCAATATGAGCAAAAAGAAGTCTTATATAAACAGAACAGGAACATTTGAATT
TACAAGTTTCTTCTATCGCTACGGATTTGTGGCCAATTTTAGTATGGAGCTGCCCAGCTT
TGGAGTGTCTGGAATTAATGAGTCGGCTGACATGAGCATTGGAGTAACAGTGATAAAGAA
CAACATGATAAATAATGACCTTGGACCAGCAACAGCTCAAATGGCTCTTCAGCTATTCAT
AAAGGATTACAGATATACGTATCGCTGCCACCGAGGGGACACGCAAATCCAGACGGGGAG
GTCATTCGAGATAAAGAAGTTGTGGGAACAAACCCGTTCAAAAGCAGGGCTGCTGGTGTC
AGATGGAGGACCAAACTTATACAATATCCGAAATCTCCACATACCAGAGGTCTGCTTGAA
ATGGGAGCTAATGGACGAAGATTATCAGGGAAGGCTTTGTAATCCCCTGAACCCATTTGT
CAGTCATAAGGAGATAGAGTCTGTAAACAATGCTGTGGTAATGCCAGCCCATGGTCCAGC
CAAAAGCATGGAATATGATGCTGTTGCTACTACACACTCCTGGATCCCAAAGAGAAACCG
CTCCATTCTCAACACAAGCCAAAGAGGAATCCTTGAAGATGAACAGATGTATCAAAAGTG
CTGCAATCTATTTGAAAAATTCTTCCCCAGCAGTTCATACAGGAGGCCAGTTGGAATTTC
AAGCATGGTGGAAGCCATGGTGTCTAGGGCCCGAATTGATGCGCGGATTGACTTCGAATC
TGGACGGATTAAGAAAGAGGAGTTCGCTGAGATCATGAAGATCTGTTCCACCATTGAAGA
GCTCAGACGGCAAAAATAATGAATTTGGCTTGTCCTTCATGAAAAAATG-----------
-------------------
-------------
#A/chicken/NY/12004-3/1987(H5N2)
--------------AAACCATTTGAATGGATGTCAATCCGACTTTACTTTTCTTGAAAGT
TCCAGCACAAAATGCCATAAGCACAACGTTCCCGTATACTGGAGATCCTCCATACAGCCA
TGGAACGGGAACAGGATACACCATGGACACAGTCAACAGAACACACCAATACTCAGAAAG
AGGAAAATGGACAACAAACACAGAAACTGGAGCGCCCCAACTCAACCCAATTGATGGACC
ATTACCTGAAGATAATGAACCAAGTGGATATGCACAAACAGACTGCGTTTTGGAAGCAAT
GGCTTTCCTTGAGGAGTCCCACCCAGGGATCTTTGAAAACTCGTGTCTTGAAACGATGGA
AGTTGTTCAACAAACAAGGGTGGACAAGCTGACCCAAGGTCGCCAGACCTATGATTGGAC
ATTAAATAGGAATCAGCCGGCCGCAACTGCACTAGCTAATACTATAGAGGTATTCAAATC
GAATGGCTTGACAGCTAATGAATCAGGAAGGCTAATAGATTTTCTCAAAGATGTGATGGA
ATCAATGGATAAAGAGGAAATGGAAATAACAACACACTTCCAAAGAAAAAGAAGGGTGAG
GGACAACATGACCAAGAGAATGGTCACACAAAGAACAATTGGAAAAAAGAAACAGAGGTT
AAACAAGAGGAGCTATCTGATAAGAGCATTAACACTGAACACAATGACAAAAGATGCTGA
AAGAGGCAAACTAAAGAGAAGAGCAATTGCAACACCCGGGATGCAAATCAGGGGATTTGT
GTATTTTGTTGAAGCATTAGCAAGAAGTATCTGTGAGAAGCTCGAGCAATCTGGACTCCC
AGTTGGAGGCAATGAAAAGAAGGCTAAATTGGCAAATGTTGTGAGAAAGATGATGACCAA
TTCACAAGACACAGAACTCTCTTTTACAATCACTGGAGACAACACCAAATGGAATGAAAA
TCAAAATCCTCGGATGTTCCTTGCAATGATAACATATATAACAAGAAATCAACCCGAATG
GTTTAGAAACGTCTTGAGCATTGCACCTATAATGTTTTCAAATAAAATGGCAAGACTAGG
AAAGGGATACATGTTTGAAAGTAAGAGCATGAAGCTTCGAACACAAATACCAGCAGAAAT
GCTAGCAACTATTGACCTGAAATATTTCAATGATTCAACAAGAAAGAAAATTGAAAAGAT
AAGGCCTCTTCTAATAGATGGTACAGCTTCACTGAGTCCCGGAATGATGATGGGCATGTT
CAACATGCTAAGTACAGTTCTAGGAGTCTCAATCCTGAATCTCGGACAAAAGAGGTACAC
CAAAACAACATACTGGTGGGACGGACTCCAATCCTCTGATGATTTTGCCCTCATAGTGAA
TGCACCAAATCATGAGGGAATACAAGCAGGAGTAGACAGGTTCTATAGAACCTGCAAGCT
AGTCGGGATCAATATGAGCAAAAAGAAGTCTTACATAAACAGGACAGGAACATTTGAATT
CACAAGCTTTTTCTATCGCTACGGATTTGTGGCCAATTTTAGTATGGAGCTGCCCAGCTT
TGGAGTGTCTGGAATTAATGAGTCGGCTGACATGAGCATTGGAGTAACAGTGATAAAGAA
CAACATGATAAACAATGACCTTGGACCAGCAACGGCTCAAATGGCTCTTCAGCTATTCAT
AAAAGATTACAGATATACGTATCGCTGCCACAGAGGGGACACGCAAATCCAGACGAGGAG
GTCATTTGAGATAAAGAAGTTGTGGGAGCAAACCCGTTCAAAATCAGGGCTGCTGGTGTC
AGATGGAGGACCAAACTTATACAATATCCGGAACCTCCACATACCAGAGGTCTGCTTGAA
ATGGGAGCTAATGGACGAAGATTATCAGGGAAGGCTTTGTAATCCCCTGAACCCATTTGT
CAGTCATAAGGAGATAGAGTCTGTAAACAGTGCTGTGGTAATGCCAGCTCATGGCCCAGC
AAAAAACATGGAATATGATGCTGTTGCTACTACACACTCCTGGATCCCAAAGAGAAACCG
CTCCATTCTCAACACAAGCCAAAGAGGAATCCTTGAAGATGAACAGATGTATCAAAAGTG
CTGCAATCTATTTGAAAAATTCTTCCCCAGCAGTTCATACAGGAGGCCAGTTGGAATTTC
AAGCATGGTGGAGGCCATGGTGTCTAGGGCCCGAATTGATGCGCGAATTGACTTCGAATC
TGGACGGATTAAGAAAGAGGAGTTCGCTGAGATCATGAAGATCTGTTCCACCATTGAAGA
GCTCAGACGGCAAAAATAGTGAATTTGGCTTGTCCTTCA---------------------
-------------------
-------------
#A/chicken/FL/22780-2/1988(H5N2)
--------------AAACCATTTGAATGGATGTCAATCCGACTTTACTTTTCTTGAAAGT
TCCAGCACAAAATGCCATAAGCACAACGTTCCCGTATACTGGAGATCCTCCATACAGCCA
TGGAACGGGAACAGGATACACCATGGACACAGTCAACAGGACACACCAATACTCAGAAAG
AGGAAAATGGACAACAAACACAGAAACTGGAGCGCCCCAACTCAATCCAATTGATGGACC
ATTACCTGAAGATAATGAACCAAGTGGATATGCACAAACAGACTGCGTTTTGGAAGCAAT
GGCTTTCCTTGAGGAGTCCCACCCAGGAATCTTTGAAAACTCGTGTCTTGAAACGATGGA
GGTTGTTCAACAAACAAGGGTAGACAAGCTGACCCAAGGCCGCCAGACCTATGATTGGAC
ATTAAATAGGAATCAGCCGGCCGCAACTGCACTGGCTAATACTATAGAGGTATTCAAGTC
GAATGGCTTGACAGCCAATGAATCGGGAAGGCTAATAGATTTTCTCAAAGATGTGATGGA
ATCAATGAATAAAGAGGAAATGGAAATAACAACACACTTCCAAAGAAAAAGAAGGGTGAG
GGACAACATGACCAAGAGAATGGTCACACAAAGAACAATTGGAAAAAAGAAGCAGAGGTT
AAACAAGAGGAGCTATCTGATAAGAGCATTAACACTGAACACAATGACAAAAGATGCTGA
AAGAGGCAAACTAAAGAGAAGAGCAATTGCAACACCCGGGATGCAAATCAGGGGATTTGT
GTATTTTGTTGAAGCATTAGCAAGGAGTATCTGTGAGAAGCTCGAGCAATCTGGACTCCC
AGTTGGAGGCAATGAAAAGAAGGCTAAATTGGCAAATGTTGTGAGAAAGATGATGACCAA
TTCACAAGACACAGAACTCTCTTTTACAATCACTGGAGACAACACCAAATGGAATGAAAA
TCAGAATCCTCGGATGTTCCTTGCAATGATAACATATATAACAAGAAAACAACCCGAATG
GTTTAGAAACGTCTTGAGCATTGCACCTATAATGTTTTCAAACAAAATGGCAAGACTAGG
AAAGGGATACATGTTTGAAAGTAAGAGCATGAAGATTCGAACACAAATACCAGCAGAAAT
GCTAGCAACTATTGACCTGAAATATTTCAATGATTCAACAAGAAAGAAAATTGAAAAGAT
AAGGCCTCTTCTAATAGATGGCACAGCTTCACTAAGTCCCGGAATGATGATGGGCATGTT
CAACATGCTAAGTACAGTTCTAGGAGTCTCAATCCTGAATCTCGGACAAAAGAAGTACAC
CAAAACAACATACTGGTGGGACGGACTCCAATCCTCTGATGATTTTGCCCTCATAGTGAA
TGCACCAAATCATGAGGGAATACAAGCAGGAGTAGACAGGTTCTATAGAACCTGCAAGCT
AGTCGGGATCAATATGAGCAAAAAGAAGTCTTACATAAACAGGACAGGAACATTTGAATT
CACAAGCTTTTTCTATCGCTACGGATTTGTGGCCAATTTTAGTATGGAGCTGCCCAGCTT
TGGAGTATCTGGAATTAATGAGTCGGCTGACATGAGCATTGGAGTAACAGTGATAAAGAA
CAACATGATAAACAATGACCTTGGACCGGCAACGGCTCAAATGGCTCTTCAGCTATTCAT
AAAAGATTACAGATATACGTATCGCTGCCACAGAGGGGACACGCAAATCCAGACGAGGAG
GTCATTTGAGATAAAGAAGTTGTGGGAGCAAACCCGTTCAAAATCAGGGCTGCTGGTGTC
AGATGGAGGACCAAACTTATACAATATCCGGAATCTCCACATACCAGAGGTCTGCTTGAA
ATGGGAGCTAATGGACGAAGATTATCAGGGAAGGCTTTGTAATCCCCTGAACCCATTTGT
CAGTCATAAGGAGATAGAGTCTGTAAACAGTGCTGTGGTAATGCCAGCTCATGGCCCAGC
AAAAAACATGGAATATGATGCTGTTGCTACTACACACTCCTGGATCCCAAAGAGAAACCG
CTCCATTCTAAACACAAGCCAAAGAGGAATCCTTGAAGATGAACAGATGTATCAAAAGTG
CTGCAATCTATTTGAAAAATTCTTCCCCAGCAGTTCGTACAGGAGGCCAGTTGGAATTTC
AAGCATGGTGGAGGCCATGGTATCTAGGGCCCGAATTGATGCGCGGATTGACTTCGAATC
TGGACGGATTAAGAAAGAGGAGTTCGCTGAGATCATGAAGATCTGTTTCACCATTGAAAA
GCTCAAACGGCAAAAATAGTGAATTTGGCTTGTCCTT-----------------------
-------------------
-------------
#A/chicken/Queretaro/14588-19/1995(H5N2)
-AGCGAAAGCAGGCAAACCATTTGAATGGATGTCAATCCGGCTTTACTTTTCTTGAAAGT
TCCAGCGCAAAATGCCATAAGCACCACATTCCCATATACCGGAGATCCTCCATACAGCCA
TGGAACGGGAACAGGATACACCATGGACACAGTCAACAGGACACATCAATATTCAGAAAA
GGGGAAATGGACAACAAACACAGAGACTGGAGCACCCCAACTTAACCCGATTGATGGACC
ACTGCCTGTGGACAATGAGCCAAGTGGATATGCACAAACAGACTGTGTCCTTGAAGCAAT
GGCTTTCCTTGAAGAGTCCCACCCAGGAATCTTTGAAAACTCGTGTCTTGAAACGATGGA
AGTTGTCCAACAAACAAGAGTGGACAAACTGACCCAAGGTCGTCAGACCTATGATTGGAC
ATTAAACAGGAATCAGCCGGCTGCAACTGCATTAGCTAATACTATAGAGGTATTCAGATC
GAACAGTCTGACAGCTAATGAATCAGGAAGGCTAATAGATTTTCTCAAGGATGTGATGGA
ATCAATGGATAAAGAGGAAATGGAAATCACAACGCATTTCCAAAGGAAAAGAAGAGTGAG
AGACAACATGACCAAAAAAATGGTCACTCAAAGAACAGTAGGAAAGAAGAAGCAGAGGCT
AAATAAGAGAAGCTATCTAATAAGAGCATTGACACTGAACACAATGACTAAAGACGCTGA
AAGAGGCAAATTAAAGAGAAGAGCAATTGCAACACCCGGAATGCAAATCAGAGGATTTGT
ATACTTCGTTGAAACATTAGCGAGGAGCATTTGTGAGAAGCTTGAACAATCTGGACTCCC
AGTTGGAGGCAATGAAAAGAAGGCTAAACTGGCAAATGTTGTGAGAAAAATGATGACTAA
TTCACTAGATACAGAACTCTCTTTCACAATTACTGGAGACAACACCAAATGGAATGAAAA
TCAGAACCCTAGGATGTTTCTGGCAATGATAACATATATAACAAGAAATCAACCTGAATG
GTTTAGGAATGTCTTGAGCATTGCACCTATAATGTTCTCGAATAAAATGGCAAGACTAGG
GAAAGGATACATGTTCGAAAGTAAGAGCATGAAACTTCGAACACAGATACCGGCAGAAAT
GCTAGCAAGTATTGATCTGAAATATTTCAATGAATCAACAAGAAAGAAAATAGAGAAAAT
AAGGCCTCTTCTAATAGATGGTACAGCCTCATTGAGCCCTGGAATGATGATGGGCATGTT
CAACATGCTAAGTACAGTTTTGGGAGTCTCGATTCTAAATCTGGGGCAAAAGAGGTACAC
CAAAACAACATATTGGTGGGACGGACTTCAATCCTCTGATGACTTTGCTCTCATAGTGAA
TGCTCCGAATCATGAGGGAATACAAGCAGGAGTAGATAGATTCTATAGAACCTGCAAGCT
GGTCGGAATCAACATGAGCAAAAAGAAATCCTACATAAACAGGACAGGGACATTTGAATT
CACAAGCTTTTTCTACCGCTATGGATTTGTAGCCAACTTTAGCATGGAGCTGCCCAGCTT
TGGAGTGTCTGGGATTAATGAATCTGCCGACATGAGCATTGGAGTAACAGTGATAAAGAA
CAACATGATAAACAATGATCTTGGACCAGCAACGGCTCAAATGGCTCTTCAGCTGTTCAT
CAAAGATTACAGATACACATATCGGTGTCACAGAGGGGACACACATATTCAGACAAGGAG
GTCATTCGAGCTGAAGAAGTTGTGGGAACAAACCCGCTCAAAGGCGGGACTACTGGTTTC
AGATGGAGGACCAAACTTATACAATATCCGGAACCTCCACATTCCGGAAGTCTGCCTGAA
ATGGGAGCTAATGGACGAAGACTATCAGGGAAGGCTTTGTAACCCTCTGAATCCATTTGT
CAGCCACAAAGAGATAGAGTCTGTTAACAATGCTGTGGTGATGCCAGCTCATGGCCCAGC
CAAGAGCATGGAATATGATGCTGTTGCGACTACACACTCCTGGATCCCTAAGAGGAACCG
CTCTATCCTCAACACAAGCCAAAGGGGAATCCTTGAAGATGAGCAGATGTATCAAAAGTG
CTGCAACCTATTCGAGAAATTCTTCCCTAGCAGCTCATACAGGAGACCGGTTGGGATTTC
CAGCATGGTGGAGGCCATGGTTTCTAGGGCCCGGATTGATGCGCGAATTGATTTCGAATC
TGGACGAATTAAGAAGGAGGAGTTTGCTGAGATCATGAAGACCTGTTCCACCATTGAAGA
GCTCAGACGGCAGAAATAGTGAATTTAGCTTGTCCTTCATGAAAAAATGCCTTGTTTCTA
CT-----------------
-------------
#A/turkey/Italy/392/1997(H5N2)
-------------------------ATGGATGTCAATCCGACTTTGCTTTTCTTGAAAGT
GCCAGCGCAAAATGCTATAAGTACTACATTCCCTTATACTGGAGATCCTCCATACAGCCA
TGGGACAGGAACAGGATACACCATGGACACAGTCAATAGGACACATCAATACTCAGAGAA
GGGAAAATGGACAACAAACACCGAGACTGGAGCACCCCAACTCAATCCAATTGATGGACC
ATTACCTGAGGATAACGAGCCAAGTGGATATGCACAAACAGATTGTGTATTGGAAGCAAT
GGCTTTCCTTGAAGAGTCCCACCCAGGGATCTTTGAAAACTCATGTCTTGAAACGATGGA
AGTTGTTCAGCAAACAAGAGTGGATAAACTGACCCAAGGTCGCCAGACCTATGACTGGAC
ACTGAATAGAAACCAACCGGCTGCAACTGCTCTGGCCAACACTATAGAGGTCTTCAGATC
GAACGGTCTAACAGCCAATGAATCGGGGAGATTGATAGATTTCCTCAAGGATGTGATGGA
ATCAATGGATAAAGAAGAAATGGAAATAACAACACATTTCCAGAGAAAGAGAAGAGTAAG
GGACAACATGACCAAGAAAATGGTCACACAAAGAACAATAGGGAAAAAGAAGCAGAGGCT
GAAAAAGAGGAGCTACTTAATAAGAGCACTGACACTAAACACGATGACAAAAGATGCAGA
AAGAGGCAAATTGAAGAGGCGGGCAATTGCAACACCCGGAATGCAAATCAGAGGATTCGT
GTACTTTGTCGAAACATTAGCGAGGAGCATCTGTGAGAAACTTGAGCAGTCTGGACTCCC
CGTTGGAGGGAATGAGAAGAAGGCTAAATTGGCAAATGTCGTGAGAAAGATGATGACTAA
CTCACAAGATACAGAGCTCTCCTTTACAATTACTGGAGACAATACCAAGTGGAATGAGAA
TCAAAATCCTCGGATGTTTCTGGCAATGATAACATACATCACAAGAAACCAACCTGAATG
GTTTAGAAATGTCTTGAGCATTGCCCCTATAATGTTCTCAAACAAAATGGCGAGATTAGG
AAAAGGATACATGTTCGAGAGTAGGAGCATGAAGCTGCGGACACAAATACCAGCAGAAAT
GCTTGCAAACATTGACCTGAAATACTTCAACGAAACAACAAGAAAGAAAATCGAGAAAAT
AAGACCTCTCCTAATAGATGGCACAGCCTCATTGAGTCCTGGAATGATGATGGGCATGTT
CAACATGCTGAGTACAGTCTTAGGAGTCTCAATCCTGAATCTTGGGCAAAAGAGGTACAC
CAAAACCACATACTGGTGGGATGGACTCCAATCCTCTGATGATTTCGCTCTCATAGTGAA
TGCACCGAATCACGAGGGAATACAAGCAGGAGTGGATAGGTTCTATAGGACCTGCAAACT
GGTTGGGATCAATATGAGTAAAAAGAAGTCTTACATAAATCGGACAGGAACATTTGAGTT
CACAAGCTTTTTCTACCGCTATGGATTTGTAGCCAACTTCAGTATGGAACTACCCAGCTT
TGGAGTGTCTGGGATTAACGAATCGGCTGACATGAGCATTGGGGTTACAGTGATAAAGAA
CAATATGATAAACAATGATCTTGGACCAGCAACAGCTCAGATGGCTCTTCAGCTATTCAT
CAAGGACTACAGGTACACATACCGATGTCACAGGGGTGATACACAAATTCAAACGAGGAG
ATCATTCGAGCTGAAGAAGCTGTGGGAGCAGACTCGTTCAAAGGCAGGACTGTTGGTTTC
AGATGGAGGACCAAACCTGTACAATATCCGGAATCTCCACCTCCCAGAGGCCTGCTTGAA
GTGGGAACTAATGGATGAAGACTACAAGGGTAGGCTTTGTAATCCTCTGAACCCGTTTGT
CAGTCATAAAGAAATTGAGTCCGTAAACAATGCTGTAGTAATGCCAGCCCATGGCCCAGC
CAAAAGCATGGAATATGATGCTGTTGCGACTACACACTCATGGATCCCTAAGAGGAACCG
TTCCATTCTCAATACCAGCCAAAGGGGAATTCTTGAGGATGAACAGATGTACCAGAAGTG
CTGCAATCTATTCGAGAAATTCTTCCCTAGCAGTTCATACAGGAGGCCAGTTGGAATTTC
CAGCATGGTGGAGGCCATGGTGTCTAGGGCCCGAATTGATGCACGAATTGACTTCGAGTC
TGGAAGGATTAAGAAAGAAGAGTTTACTGAGATCATGAAGATCTGTTCCACCATTGA---
------------------------------------------------------------
-------------------
-------------
#A/muscovyduck/NewJersey/Sg-00373/2001...
----------------------------------------ACTTTACTTTTCTTGAAAGT
TCCAGCGCAAAATGCCATAAGCACCACATTCCCATATACTGGAGATCCTCCATACAGCCA
TGGAACGGGAACAGGATACACGATGGACACAGTCAACAGGACACATCAATATTCAGAAAA
GGGGAAATGGACAACAAACACAGAGACTGGAGCACCCCAACTTAACCCGATTGATGGACC
ACTGCCTGAGGACAACGAGCCCAGTGGATATGCACAAACAGACTGTGTCCTTGAAGCAAT
GGCTTTTCTTGAAGAGTCCCACCCAGGAATCTTTGAAAACTCGTGTCTTGAGACGATGGA
AGTTGTCCAACAAACAAGAGTGGACAAACTGACCCAAGGTCGTCAGACCTATGATTGGAC
ATTAAACAGGAATCAGCCGGCTGCAACTGCATTAGCTAACACTATAGAGGTCTTCAGATC
GAACGGCCTGACAGCTAATGAATCAGGAAGATTAATAGACTTTCTCAAAGATGTGATGGA
ATCAATGGATAAAAGGGAAATGGAAATAACAACGCATTTCCAAAGGAAAAGAAGAGTAAG
AGACAACATGACCAAGAAAATGGTCACACAAAGAACAATAGGGAAAAAGAAGCAGAGGCT
AAACAAAAGAAGCTATCTAATAAGAGCATTGACACTGAACACAATGACAAAAGACGCTGA
AAGAGGCAAATTAAAGAGAAGAGCAATTGCAACACCCGGAATGCAAATCAGAGGGTTTGT
ATACTTTGTTGAAACATTAGCGAGGAGCATTTGTGAGAAGCTTGAACAATCTGGACTCCC
AGTTGGAGGCAATGAAAAGAAGGCTAAACTGGCAAATGTTGTGAGGAAAATGATGACTAA
TTCACAAGACACAGAAGTCTCTTTCACAATCACTGGAGACAACACCAAATGGAATGAAAA
TCAGAACCCTAGGATGTTTCTGGCAATGATAACATATATAACAAGAGACCAACCTGAATG
GTTTAGGAATGTCTTGAGCATTGCACCTATAATGTTCTCGAATAAAATGGCAAGACTGGG
GAAAGGGTACATGTTCGAAAGTAAGAGCATGAAGCTTCGAACACAGATACCAGCAGAAAT
GCTAGCAAGTATTGATCTGAAATATTTCAATGAGTCAACAAGGAAGAAAATAGAGAAGAT
AAGGCCTCTTCTAATAGATGGTACAGCCTCATTGAGCCCTGGAATGATGATGGGCATGTT
CAACATGCTAAGTACAGTTTTGGGAGTCTCTATCCTAAATTTAGGGCAAAAGAGGTACAC
CAAAACAACATACTGGTGGGACGGACTTCAATCCTCTGATGACTTTGCTCTCATAGTGAA
TGCTCCGAATCATGAGGGAATACAAGCAGGAGTAGACAGATTCTATAGGACTTGCAAGCT
GGTCGGAATCAACATGAGCAAAAAGAAGTCCTACATAAACAGAACAGGGACATTTGAATT
CACAAGCTTTTTCTATCGCTATGGATTCGTAGCCAACTTTAGCATGGAGCTGCCCAGCTT
TGGAGTATCTGGGATCAATGAATCTGCCGATATGAGCATTGGAGTAACAGTGATAAAGAA
CAACATGATAAACAATGATCTTGGGCCAGCAACAGCTCAAATGGCTCTTCAGCTGTTCAT
CAAGGATTACAGATACACGTATCGGTGTCATAGAGGGGACACACAAATTCAGACAAGGAG
GTCATTCGAGCTGAAGAAGTTGTGGGAACAAACCCGCTCAAAGGCAGGACTGCTGGTTTC
AGATGGAGGACCAAACTTATACAATATCCGGAATCTCCACATTCCGGAAGTCTGCCTGAA
ATGGGAGCTAATGGACGAAGACTATCAGGGAAGACTTTGTAACCCCCTGAATCCATTTGT
CAGCCACAAAGAGATAGAGTCTGTAAACAATGCTGTGGTAATGCCAGCTCATGGCCCAGC
CAAGAGCATGGAATATGATGCTGTTGCTACTACACACTCCTGGATTCCTAAGAGGAACCG
CTCCATCCTCAACACAAGCCAAAGGGGAATCCTCGAAGATGAACAGATGTATCAAAAATG
CTGCAATCTATTCGAGAAATTCTTCCCTAGCAGTTCATACAGGAGACCAGTTGGGATTTC
TAGCATGGTGGAGGCCATGGTCTCTAGGGCCAGAATTGATGCGCGAATTGACTTCGAATC
TGGACGGATCAAGAAGGAGGAGTTTGCTGAGATCATGAAGATCTGTTCCACCATTGAAGA
GCTCAGACGGCAGAAATAGTGAATT-----------------------------------
-------------------
-------------
#A/mallard/MD/865/2002(H5N2)
-------------CAAACCATTTGAATGGATGTCAATCCGACTTTACTTTTCTTGAAAGT
TCCAGCGCAAAATGCCATAAGCACCACATTCCCATATACTGGAGATCCTCCATACAGCCA
TGGAACGGGAACAGGATACACCATGGACACAGTCAACAGAACACATCAATATTCAGAAAA
GGGGAAATGGACAACAAACACAGAGACTGGAGCACCCCAACTTAACCCAATTGATGGACC
ATTACCTGAGGATAATGAGCCAAGTGGATATGCACAGACAGACTGTGTCCTGGAAGCAAT
GGCTTTCCTTGAAGAGTCCCACCCAGGAATCTTTGAAAACTCGTGTCTTGAAACGATGGA
AGTTGTTCAACAAACAAGAGTGGACAAGCTGACTCAAGGTCGCCAGACCTATGATTGGAC
ATTAAACAGAAATCAGCCGGCTGCAACTGCATTAGCTAATACTATAGAGGTCTTCAGATC
GAACGGTTTGACAGCTAATGAATCGGGAAGGCTAATAGATTTCCTCAAAGATGTGATGGA
CTCAATAGATAAAGAGGAAATGGAAATAACAACGCACTTCCAAAGGAAAAGAAGAGTAAG
GGACAACATGACCAAGAAAATGGTCACACAAAGAACAATAGGAAAGAAAAAGCAGAGACT
AAACAAAAGAAGCTATCTAATAAGAGCATTGACATTGAACACAATGACAAAGGATGCTGA
AAGAGGCAAACTAAAGAGAAGAGCAATTGCAACACCCGGGATGCAAATCAGAGGATTCGT
ATACTTTGTTGAAACATTAGCGAGGAGCATTTGTGAGAAGCTTGAACAATCTGGACTTCC
AGTTGGAGGAAATGAAAAGAAGGCTAAACTGGCAAATGTTGTGAGGAAAATGATGACCAA
TTCACAAGACACAGAACTCTCTTTCACAATCACTGGAGATAACACCAAGTGGAATGAAAA
CCAGAACCCTAGAATGTTCCTAGCAATGATAACATACATAACAAGAAATCAACCTGAATG
GTTTAGAAATGTATTGAGCATTGCACCTATAATGTTCTCGAATAAAATGGCAAGACTAGG
GAAAGGATACATGTTCGAAAGTAAGAGTATGAAGCTTCGAACACAGATACCAGCGGAAAT
GCTAGCAAACATTGACCTGAAATATTTCAATGAGTCAACAAGAAAGAAAATAGAAAAAAT
AAGGCCTCTTCTAATAGATGGTACAGCCTCCTTGAGTCCTGGAATGATGATGGGCATGTT
CAATATGCTAAGTACGGTTTTGGGAGTCTCAATCCTAAATCTAGGACAGAAGAAGTACAC
CAAAACAACATACTGGTGGGACGGGCTCCAATCCTCTGATGACTTTGCTCTCATAGTAAA
TGCACTGAATCATGAGGGGATACAAGCAGGAGTAGATAGATTCTATAGGACCTGCAAACT
AGTCGGAATCAACATGAGCAAAAAGAAGTCCTATATAAACAGAACAGGAACATTTGAATT
CACAAGCTTTTTCTATCGCTATGGGTTTGTAGCCAATTTTAGCATGGAGCTGCCCAGCTT
TGGAGTGTCTGGGATTAATGAATCGGCCGACATGAGCATTGGAGTAACAGTGATAAAGAA
CAACATGATAAACAATGACCTCGGGCCAGCAACAGCTCAAATGGCTCTTCAGCTGTTCAT
CAAGGATTACAGATACACGTATCGGTGTCACAGAGGAGACACACAAATTCAGACGAGGAG
GTCATTCGAGCTGAAGAAGTTGTGGGAACAAACCCGCTCAAAAGCAGGACTGCTGGTTTC
AGATGGGGGACCAAACTTGTACAATATCCGGAATCTCCACATCCCGGAAGTCTGCCTGAA
ATGGGAGCTAATGGATGAAGATTATCAGGGAAGGCTTTGTAATCCCCTGAATCCATTTGT
CAGCCATAAAGAGATAGAGTCTGTAAACAATGCTGTGGTGATGCCAGCTCATGGTCCAGC
CAAGAGCATGGAATATGATGCTGTTGCTACGACACACTCCTGGATTCCTAAGAGGAACCG
CTCCATCCTCAATACAAGCCAAAGAGGAATCCTTGAAGATGAACAGATGTATCAAAAATG
CTGCAATCTATTCGAGAAATTCTTCCCTAGCAGTTCATATAGGAGACCGGTTGGAATTTC
CAGCATGGTGGAGGCCATGGTGTCTAGGGCCCGAATTGATGCGCGAATTGACTTCGAGTC
TGGACGGATTAAGAAGGAGGAGTTTGCTGAGATCATGAAGATCTGTTCCACCATTGAAGA
GCTCAGACGGCAGAAATAGTGAATTTAGCTTGTCCTTCATGAAAAAATG-----------
-------------------
-------------
#A/mallard/Maryland/789/2002(H5N2)
---------------AACCATTTGAATGGATGTCAATCCGACTTTACTTTTCCTGAAAGT
TCCAGCGCAGAATGCCATAAGCACCACATTCCCTTATACTGGAGATCCTCCATACAGCCA
TGGAACGGGAACAGGATACACCATGGACACAGTCAACAGGACACATCAATATTCAGAAAA
AGGGAAATGGACAACAAACACGGAGACTGGAGCACCCCAACTCAACCCAATCGACGGACC
ACTGCCCGAAGACAATGAACCAAGTGGATATGCACAAACAGACTGTGTCCTTGAAGCAAT
GGCTTTCCTTGAAGAGTCCCACCCAGGAATCTTTGAAAACTCGTGTCTTGAAACGATGGA
AGTTGTTCAACAAACAAGAGTGGACAAACTGACCCAGGGTCGTCAGACCTATGATTGGAC
TTTAAACAGGAATCAGCCGGCTGCAACTGCATTAGCCAATACTATAGAGGTCTTCAGATC
GAATGGTCTGACAGCTAATGAATCAGGAAGGCTGATAGATTTCCTCAAGGATGTGATGGA
ATCAATGGATAAAGAGGAAATGGAAATAACAACGCACTTTCAAAGAAAAAGAAGAGTGAG
AGACAACATGACCAAGAAAATGGTCACACAAAGGACAATAGGAAAGAAGAAGCAAAGGCT
AAACAAGAAAAGCTATCTAATAAGAGCATTGACACTAAACACAATGACCAAAGATGCTGA
AAGAGGCAAATTAAAGAGGAGAGCAATTGCTACACCCGGAATGCAGATCAGAGGATTTGT
ATACTTTGTTGAAACATTAGCGAGGAGCATCTGTGAGAAGCTTGAACAATCTGGACTCCC
AGTTGGAGGCAATGAAAAGAAGGCTAAACTGGCAAACGTTGTAAGAAAAATGATGACTAA
TTCACAAGACACAGAACTCTCCTTCACAATCACTGGAGACAACACCAAATGGAATGAGAA
TCAGAACCCTAGGATGTTTCTGGCAATGATAACATACATAACAAGGAACCAACCTGAATG
GTTTAGGAATGTCTTGAGCATTGCACCTATAATGTTCTCGAATAAAATGGCAAGACTAGG
GAAGGGATATATGTTCGAAAGTAAGAGCATGAAGCTTAGAACACAGATGCCAGCAGAAAT
GCTAGCAAGTATTGATCTAAAATATTTCAATGAGTCAACAAGAAAGAAAATAGAGAAGAT
AAGGCCTCTTCTAATAGATGGTACAGCCTCATTGAGCCCTGGAATGATGATGGGCATGTT
CAACATGCTAAGTACAGTTTTGGGAGTCTCGATTCTCAATCTAGGGCAGAAGAGGTACAC
CAAAACAACATATTGGTGGGACGGACTCCAATCCTCCGATGACTTTGCTCTTATAGTGAA
TGCTCCGAATCATGAGGGAATACAAGCAGGAGTAGATAGATTCTATAGAACCTGCAAGCT
GGTCGGAATAAACATGAGCAAAAAGAAGTCCTACATAAACAGGACAGGGACATTTGAATT
CACAAGCTTTTTCTATCGCTATGGATTTGTAGCCAATTTTAGTATGGAGCTTCCCAGTTT
TGGAGTGTCTGGGATTAATGAATCTGCTGACATGAGCATTGGAGTAACAGTGATAAAGAA
CAACATGATAAACAATGATCTTGGACCAGCAACAGCTCAAATGGCTCTTCAGCTATTCAT
CAAGGATTACAGATACACGTATCGGTGCCACAGAGGGGACACACAAATTCAAACAAGGAG
GTCATTCGAGCTGAAGAAGTTGTGGGAACAAACCCGCTCAAAGGCAGGACTGCTGGTTTC
AGACGGAGGGCCAAACTTATACAATATCCGGAATCTCCACATCCCGGAGGTCTGCCTGAA
ATGGGAGCTGATGGACGAAGATTATCAGGGAAGGCTTTGTAACCCCCTGAATCCATTTGT
CAGCCACAAAGAGATAGAGTCTGTAAACAATGCTGTGGTGATGCCAGCTCATGGCCCAGC
CAAGAGCATGGAATATGATGCTGTTGCTACCACGCACTCCTGGATCCCTAAGAGGAATCG
CTCCATTCTCAACACAAGCCAAAGGGGAATCCTTGAAGATGAACAGATGTATCAGAAATG
CTGCAATCTATTCGAGAAATTCTTCCCTAGCAGCTCATACAGGAGACCGGTTGGAATTTC
CAGCATGGTGGAGGCCATGGTTTCTAGGGCCCGAATTGATGCGAGAATTGACTTCGAATC
TGGACGGATTAAGAAGGAGGAGTTTGCTGAGATCATGAAGATCTGTTCCACCATTGAAGA
GCTCAGACGGCAGAAATAGTGAATTTAGCTTGTCC-------------------------
-------------------
-------------
#A/mallard/MD/185/2003(H5N2)
-------------CAAACCATTTGAATGGATGTCAATCCGACTTTACTTTTCTTGAAAGT
TCCAGCGCAAAATGCCATAAGCACCACATTCCCATACACTGGAGATCCTCCATACAGCCA
TGGAACGGGAACAGGATACACAATGGACACAGTCAACAGGACACATCAATATTCAGAAAA
GGGGAAATGGACAACAAACACAGAGACTGGAGCACCCCAACTTAACCCGATTGATGGACC
ACTGCCTGAGGACAACGAGCCCAGTGGATATGCACAAACAGACTGTGTCCTTGAAGCAAT
GGCTTTCCTTGAAGAGTCCCACCCAGGAATCTTTGAAAACTCGTGTCTTGAGACGATGGA
AGTTGTCCAACAAACAAGAGTGGACAAACTGACCCAAGGTCGTCAGACCTATGATTGGAC
ATTAAACAGGAATCAGCCGGCTGCAACTGCATTAGCTAACACTATAGAGGTCTTCAGATC
GAACGGCCTGACAGCTAATGAATCAGGAAGATTAATAGATTTTCTCAAGGATGTGATGGA
ATCAATGGATAAAGAAGAAATGGAAATAACAACACATTTCCAAAGAAAAAGAAGAGTGAG
AGACAACATGACCAAGAAAATGGTAACACAAAGAACAATAGGGAAAAAGAAACAGAGGCT
AAACAAAAAAAGCTATCTAATAAGAGCATTGACACTGAACACAATGACAAAAGACGCTGA
AAGAGGCAAATTAAAGAGAAGAGCAATTGCAACACCCGGAATGCAAATCAGAGGGTTTGT
GTACTTTGTTGAAACATTAGCGAGGAGCATTTGTGAGAAGCTTGAACAATCTGGACTCCC
AGTTGGAGGCAATGAAAAGAAGGCTAAACTGGCAAATGTTGTGAGAAAAATGATGACTAA
TTCACAAGACACAGAAGTCTCTTTCACAATCACTGGAGACAACACCAAATGGAATGAAAA
TCAGAACCCTAGGATGTTTCTGGCAATGATAACATATATAACAAGAAACCAACCTGAATG
GTTTAGGAATGTCTTGAGCATTGCACCTATAATGTTCTCTAATAAAATGGCAAGACTGGG
GAAAGGGTACATGTTCGAAAGTAAGAGCATGAAGCTTCGAACACAGATACCAGCAGAAAT
GCTAGCAAGTATTGATCTGAAATATTTCAATGAATCAACAAGGAAGAAAATAGAGAAGAT
AAGGCCTCTTCTAATAGATGGTACAGCCTCATTGAGCCCTGGAATGATGATGGGTATGTT
CAACATGCTAAGTACAGTTTTGGGAGTCTCGATCCTAAATTTAGGGCAAAAGAGGTACAC
CAAAACAACATACTGGTGGGACGGACTCCAATCCTCTGATGACTTTGCTCTCATAGTGAA
TGCTCCGAATCATGAGGGAATACAAGCAGGAGTAGACAGATTCTATAGGACTTGCAAGCT
GGTCGGGATCAACATGAGCAAAAAGAAGTCCTACATAAACAGGACAGGAACATTTGAATT
CACAAGCTTTTTCTATCGCTATGGATTTGTAGCCAACTTTAGCATGGAGCTGCCCAGCTT
TGGAGTATCTGGGATCAATGAATCTGCCGACATGAGCATTGGAGTAACAGTGATAAAGAA
CAACATGATAAACAATGATCTTGGGCCAGCAACAGCTCAAATGGCTCTTCAGCTGTTCAT
CAAGGATTACAGATACACGTATCGATGTCATAGAGGGGACACACAAATTCAGACAAGGAG
GTCATTCGAGCTGAAGAAGTTGTGGGAACAAACCCGCTCAAAGGCAGGACTGCTGGTTTC
AGATGGAGGACCAAACTTATACAATATCCGGAATCTCCACATTCCGGAAGTCTGCCTGAA
ATGGGAACTAATGGACGAAGACTATCAGGGAAGGCTTTGTAACCCCCTGAACCCATTTGT
CAGCCACAAAGAGATAGAGTCTGTAAACAATGCTGTGGTAATGCCAGCTCATGGACCAGC
CAAGAGCATGGAATATGATGCTGTTGCCACTACACACTCCTGGATTCCTAAGAGGAACCG
CTCCATCCTCAACACAAGCCAAAGGGGAATCCTCGAAGATGAACAGATGTATCAAAAATG
CTGCAATCTATTCGAGAAATTCTTCCCTAGTAGCTCATACAGGAGACCAGTTGGGATTTC
TAGCATGGTGGAGGCCATGGTCTCTAGAGCCAGAATTGATGCGCGAATTGACTTCGAATC
TGGACGGATTAAGAAGGAGGAGTTTGCTGAGATCATGAAGATCTGTTCCACCATTGAAGA
GCTCAGACGGCAGAAATAGTGAATTTGGCTTGTCCTT-----------------------
-------------------
-------------
#A/chicken/TX/298313/04(H5N2)
-------------------------ATGGATGTCAATCCGACTTTACTTTTCTTGAAAGT
TCCAGCGCAAAATGCCATAAGCACCACATTCCCGTACACCGGAGATCCTCCATACAGCCA
TGGAACAGGAACAGGATACACCATGGACACAGTTAACAGGACACATCAATATTCAGAAAA
GGGGAAATGGACAACAAACTCAGAGACTGGAGCACCCCAACTTAACCCAATTGATGGACC
ACTGCCAGAGGACAATGAGCCAAGTGGATATGCACAAACGGACTGTGTCCTTGAAGCAAT
GGCTTTCCTTGAAGAGTCCCACCCAGGAATCTTTGAAAACTCGTGTCTTGAAACGATGGA
AGTTGTCCAACAAACAAGAGTGGACAAGTTGACCCAAGGCCGTCAGACCTATGATTGGAC
ATTAAACAGGAACCAGCCGGCTGCAACTGCATTAGCTAATACTATAGAGGTCTTCAGATC
GAACGGTCTGACAGCTAATGAATCAGGAAGACTAATAGATTTCCTCAAGGATGTGATGGA
ATCAATGAATAAAGAGGAAATTGAAATAACAACGCATTTCCAAAGAAAAAGAAGAGTGAG
AGACAACATGACCAAGAAAATGGTCACACAAAGAACAATAGGAAAAAAGAAGCAGAGGCT
AAACAAAAAGAGCTATCTAATAAGAGCATTGACGCTGAACACAATGACAAAAGACGCAGA
AAGAGGTAAATTAAGGAGAAGAGCAATTGCAACACCCGGAATGCAAATCAGAGGATTTGT
ATACTTTGTTGAAACATTAGCAAGAAGCATTTGTGAGAAGCTTGAACAATCTGGACTCCC
AGTTGGAGGCAATGAAAAGAAGGCTAAGCTGGCAAATGTTGTGAGAAAGATGATGACTAA
TTCACAAGACACAGAACTCTCTTTCACAATCACTGGAGATAACACCAAATGGAACGAAAA
TCAGAACCCTAGGATGTTTCTGGCAATGATAACATATATAACAAGAAACCAGCCAGAATG
GTTTAGGAATGTATTGAGCATTGCACCTATAATGTTCTCAAATAAGATGGCAAGAATAGG
GAAAGGATACATGTTCGAAAGTAAAAGCATGAAGCTTCGAACACAAATACCGGCAGAAAT
GCTATCAAGTATTGATCTGAAATATTTCAATGAGTCAACAAGAAAGAAAATAGAGAAAAT
AAGGCCTCTTCTAATAGATGGTACAGCCTCATTGAGCCCTGGAATGATGATGGGCATGTT
CAACATGCTAAGTACCGTTTTGGGAGTTTCGATTCTAAACCTAGGGCAAAAGAGGTACAC
CAAAACAACGTACTGGTGGGATGGACTCCAATCCTCCGATGATTTTGCTCTCATAGTGAA
TGCTTCGAATCATGAGGGGATACAAGCAGGAGTAGACAGATTCTATAGAACCTGCAAGCT
GGTCGGAATCAACATGAGCAAAAAGAAGTCCTACATAAACAGGACAGGAACATTTGAATT
CACAAGCTTTTTCTATCGCTATGGATTTGTAGCCAATTTTAGCATGGAGTTGCCCAGCTT
TGGAGTATCTGGGATTAACGAATCTGCAGACATGAGCATTGGAGTAACAGTGATAAAGAA
CAACATGATAAACAATGATCTCGGACCAGCAACAGCTCAAATGGCTCTTCAGCTGTTCAT
CAAGGATTACAGATACACGTACCGGTGTCACAGAGGGGACACACAAATTCAGACAAGGAG
ATCATTCGAGCTGAAGAAATTGTGGGAACAAACCCGCTCAAAAGCAGGATTGCTGGTCTC
AGATGGAGGACCAAATCTATACAATATCCGGAATCTCCACATTCCGGAAGTCTGCTTGAA
ATGGGAGCTAATGGATGAAGACTATCAGGGAAGGCTTTGTAACCCCCTGAATCCGTTTGT
CAGCCACAAAGAGATAGAGTCTGTCAACAATGCTGTGGTGATGCCAGCTCATGGCCCAGC
CAAAAGCATGGAATATGATGCTGTTGCTACCACGCACTCCTGGATCCCTAAGAGAAACCG
ATCCATTCTCAATACAAGCCAAAGGGGAATCCTTGAAGATGAACAGATGTATCAAAAGTG
CTGCAATCTATTCGAGAAATTCTTCCCTAGCAGTTCATACAGGAGACCGGTTGGGATTTC
CAGCATGGTGGAGGCCATGGTTTCTAGGGCCCGAATTGATGCACGAATTGACTTCGAATC
TGGACGGATCAAGAAGGAAGAATTTGCTGAGATCATGAAGATCTGTTCCACCATTGAAGA
GCTCAGACGGCAGAAATAG-----------------------------------------
-------------------
-------------
#A/chicken/Ibaraki/1/2005(H5N2)
-------------------------ATGGATGTCAATCCGACTTTACTTTTCTTGAAAGT
TCCAGCGCAAAATGCCATAAGCACCACATTCCCATATACTGGAGATCCTCCATACAGCCA
TGGAACGGGAACAGGATACACCATGGACACAGTCAACAGGACACATCAATATTCAGAAAA
GGGGAGATGGACAACAAACACAGAAACTGGAGCACCTCAACTTAACCCGATTGATGGACC
ACTGCCTGTAGACAATGAGCCGAGTGGATATGCACAAACAGACTGCGTCCTTGAGGCAAT
GGCCTTCCTTGAAGAGTCCCATCCAGGAATCTTTGAAAACTCATGCCTTGAAACAATGGA
AGTTGTCCAACAAACAAGAGTGGACAAACTGACCCAAGGTCGTCAGACCTATGATTGGAC
ATTAAACAGGAACCAACCGGCTGCAACTGCTTTAGCTAATACTATAGAGGTATTCAGATC
AAACAGCCTAACAGCTAATGAATCAGGAAGGCTAATAGATTTTCTCAAGGATGTGATGGA
ATCAATGGATAAAGAGGAAATGGAAATAACAACGCATTTCCAAAGGAAAAGAAGAGTGAG
AGACAACATGACCAAGAAAATGGTCACACAAAGAACAGTAGGAAAGAAAAAGCAAAGACT
AAGTAAGAGAAGCTATCTAATAAGAGCATTGACACTGAACACAATGACAAAAGACGCTGA
AAGGGGCAAATTAAAGAGAAGAGCAATCGCAACACCCGGAATGCAAATCAGGGGGTTTGT
ATACTTCGTTGAAACACTAGCGAGGAGCATTTGTGAGAAGCTCGAACAATCTGGACTCCC
AGTTGGAGGCAATGAAAAGAAGGCTAAACTGGCAAATGTTGTGAGGAAAATGATGACTAG
TTCACAAGATACAGAACTCTCATTCACAATCACTGGAGACAATACTAAATGGAATGAAAA
CCAGAACCCTAGGATATTTCTGGTAATGATAACATTTATAACAAGAAACCAACCTGAATG
GTTTAGGAATGTCTTGAGCATTGCACCTATAATGTTCTCGAATAAAATGGCAAGGCTAGG
GAAAGGATACATGTTCGAAAGTAAGAGCATGAAACTTCGAACACAGATACCTGCAGAAAT
GCTAGCAAATATTGATCTGAAGTATTTCAATGAATCAACAAGGAAGAAAATAGAAAAAAT
AAGACCACTTCTAATAGACGGTACAGCCTCATTGAGCCCTGGAATGATGATGGGAATGTT
CAACATGCTGAGTACAGTTTTGGGAGTCTCAATTCTAAATCTGGGACAAAAGAGATACAC
CAAAACAACATACTGGTGGGACGGACTCCAATCCTCTGATGACTTTGCTCTCATAGTGAA
TGCTCCAAGTCATGAAGGGATACAAGCAGGAGTAGATAGGTTCTATAGAACCTGCAAGCT
GGTTGGAATAAACATGAGCAAAAAGAAGTCCTACATCAACAGGACAGGGACATTTGAATT
CACAAGCTTTTTCTACCGCTATGGATTTGTAGCCAACTTTAGCATGGAGCTGCCTAGTTT
TGGAGTGGCTGGGATTAATGAATCTGCCGACATGAGCATTGGAGTGACAGTGATAAAGAA
CAACATGATCAACAATGATCTTGGACCAGCAACGGCTCAAATGGCTCTTCAGCTGTTCAT
CAAGGATTACAGATACACGTATCGGTGTCACAGAGGGGACACACAAATTCAGACAAGGAG
ATCATTCGAGCTGAAGAAGTTGTGGGAACAAACTCGCTCTAAGGCGGGACTATTGGTTTC
AGATGGAGGACCAAACTTATACAATATCCGGAACCTCCACATTCCGGAAGTATGCCTGAA
ATGGGAGCTAATGGACGAAGACTATCAGGGAAGGCTTTGTAACCCTCTTAATCCATTTGT
CAGCCACAAAGAGATAGAGTCTGTGAATAATGCGGTGGTGATGCCAGCCCATGGGCCGGC
CAAAAGCATGGAATATGATGCTGTTGCTACTACGCACTCCTGGATACCCAAGAGAAACCG
TTCCATTCTCAACACAAGCCAAAGGGGAATCCTTGAAGATGAACAGATGTATCAAAGGTG
CTGCAACTTGTTTGAGAAATTCTTCCCTAGCAGTTCATACAGGAGACCGGTTGGAATTTC
CAGCATGGTGGAGGCAATGGTTTCTAGGGCCCGGATTGACGCTCGAATTGACTTCGAATC
TGGACGGATTAAGAAAGAGGAATTTGCTGAGATCATGAAGATCTGTTCCACCATTGAAGA
GCTCAGACGGCAGAAATAG-----------------------------------------
-------------------
-------------
#A/tern/SouthAfrica/1961(H5N3)
-AGCGAAAGCAGGCAAACCATTTGAATGGATGTCAACCCGACTTTACTTTTCTTGAAAGT
GCCAGTGCAAAATGCTATAAGTACTACATTCCCTTATACTGGAGATCCTCCATACAGCCA
TGGAACAGGAACAGGATACACAATGGACACAGTCAACAGAACACACCAATATTCAGAAAA
GGGAAAGTGGACAACAAACACGGAGACTAGAGCACCCCAACTCAATCCGATTGATGGACC
ACTACCTGAGGACAATGAGCCAAGTGGGTATGCACAGACAGATTGTGTCTTGGAAGCAAT
GGCTTTCCTTGAAGAGTCCCACCCAGGGATCTTTGAAAACTCGTGTCTTGAAACGATGGA
AGTCGTTCAGCAAACAAGGGTGGACAAACTGACCCAAGGTCGCCAGACCTATGACTGGAC
ATTAAACAGAAATCAGCCGGCTGCAACTGCCTTGGCCAACACTATAGAGGTCTTCAGATC
GAACGGTCTAACAGCTAATGAATCGGGGAGGCTAATAGATTTCCTCAAGGATGTGATGGA
ATCAATGGATAAAGAAGAAATGGAAATAACAACACATTTCCAAAGAAAAAGAAGAGTAAG
AGACAACATGACTAAGAAAATGGTCACACAAAGAACAATAGGAAAGAAGAAACAGAGGTT
GAACAAGAGGAGCTACTTGATAAGAGCATTGACATTGAACACAATGACAAAAGATGCAGA
GAGAGGCAAGCTGAAGAGGCGGGCAATTGCAACACCTGGGATGCAGATCAGAGGGTTTGT
GTACTTTGTCGAAACGCTGGCGAGGAGCATCTGTGAGAAACTTGAACAATCTGGGCTCCC
AGTCGGAGGGAATGAGAAAAAAGCTAAACTGGCAAATGTTGTGAGAAAGATGATGACTAA
CTCACAAGACACAGAGCTCTCCTTCACAATTACTGGGGACAACACCAAATGGAATGAGAA
TCAAAATCCTCGGATGTTTCTGGCGATGATAACATACATCACAAGGAATCAACCTGAATG
GTTTAGGAATGTTTTGAGCATTGCCCCTATAATGTTCTCAAACAAAATGGCAAGGTTAGG
AAAAGGATACATGTTCGAAAGTAAGAGCATGAAGCTTCGGACACAAATACCAGCAGAAAT
GCTCGCAAATATTGACCTGAAATACTTCAACGAATCAACGAGAAACAAAATCGAGAAAAT
AAGACCTCTCTTAATAGATGGCACAGCCTCATTGAGTCCTGGAATGATGATGGGCATGTT
CAACATGCTGAGTACAGTCTTGGGAGTCTCAATCTTGAATCTTGGACAAAAGAGGTATAC
CAAAACTACATACTGGTGGGATGGGCTCCAATCCTCTGATGACTTCGCCCTCATAGTGAA
TGCACCGAATCACGAGGGAATACAAGCAGGAGTGGATAGGTTCTATAGGACCTGCAAACT
AGTTGGAATCAATATGAGCAAAAAGAAGTCTTACATAAATAGGACAGGAACATTTGAATT
CACGAGCTTTTTCTACCGCTATGGATTTGTAGCCAACTTCAGTATGGAGCTGCCCAGCTT
TGGAGTGTCTGGGATTAATGAATCGGCTGATATGAGCATTGGAGTGACAGTGATAAAGAA
CAATATGATAAACAACGACCTTGGACCAGCAACAGCCCAAATGGCTCTTCAGCTATTCAT
CAAGGACTACAGATACACATATCGATGCCACAGGGGTGATACGCAAATCCAAACGCGGAG
ATCATTTGAGCTAAAAAAACTATGGGAGCAGACCCGTTCAAAGGCAGGACTGTTGGTTTC
AGATGGAGGACCAAACCTATACAATATTCGGAACCTCCACATTCCAGAGGTCTGCTTGAA
GTGGGAACTAATGGATGAAGATTATCAGGGCAGGCTGTGTAATCCCCTGAATCCGTTTGT
CAGTCATAAGGAGATTGAATCCGTAAACAATGCTGTGGTAATGCCAGCCCATGGTCCAGC
CAAGAGCATGGAATACGATGCTGTTGCAACTACACACTCCTGGATCCCTAAGAGGAACCG
TTCCATTCTCAATACCAGCCAAAGGGGAACTCTTGAGGATGAACAGATGTATCAGAAGTG
CTGCAATCTATTCGAGAAATTCTTCCCTAGCAGTTCATACAGGAGACCAGTTGGAATTTC
CAGCATGGTGGAGGCCATGGTGTCTAGGGCCCGGATTGACGCACGAATTGACTTCGAGTC
TGGAAGGATCAAGAAGGAAGAGTTTGCTGAGATCATGAAGATCTGTTCCACCATTGAAGA
GCTCAGACGGCAAAAATAGTGAATTTAGCTTGTCCTTCATGAAAAAATGCCTTGTTTCTA
CT-----------------
-------------
#A/a-tern/Alaska/300/1975(H5N3)
-AGCGAAAGCAGGCAAACTATTTGAATGGATGTCAATCCGACTTTACTTTTCTTGAAAGT
GCCAGCGCAAAATGCTATAAGTACTACATTCCCTTATACTGGAGATCCCCCATACAGCCA
TGGAACAGGGACAGGATACACCATGGACACAGTCAACAGAACACATCAATATTCAGAAAA
GGGAAAATGGACAACAAACACAGAGACTGGAGCACCCCAACTCAACCCTATTGATGGACC
ACTACCTGAGGACAATGAGCCAAGTGGGTATGCACAGACAGATTGTGTCTTAGAAGCAAT
GGCTTTCCTTGAAGAATCCCACCCAGGGATCTTTGAGAACTCGTGTCTTGAAACAATGGA
AGTTGTCCAACAAACAAGAGTGGATAAATTGACCCAGGGTCGTCAGACCTATGACTGGAC
ACTAAACAGGAATCAGCCGGCTGCGACTGCTCTGGCCAATACTATAGAGGTCTTCAGATC
GAATGGTCTAACCGCCAATGAATCGGGGAGACTAATAGATTTTCTCAAAGATGTGATGGA
CTCAATGGATAAAGAAGAAATGGAAATAACAACACATTTCCAAAGAAAAAGAAGGGTGAG
AGACAACATGACAAAGAAAATGGTCACGCAAAGGACAATAGGAAAGAAGAAACAGAGGTT
GGATAAAAAGGGCTACTTGATAAGAGCATTGACCTTGAACACAATGACGAAAGATGCAGA
AAGAGGCAAGCTGAAGAGGCGGGCAATTGCAACACCCGGGATGCAGATCAGAGGGTTTGT
GTACTTTGTTGAAACGCTGGCAAGGAGCATATGTGAGAAGCTTGAACAATCTGGCCTTCC
AGTCGGGGGTAATGAGAAGAAAGCTAAACTGGCAAATGTTGTGAGAAAAATGATGACTAA
CTCACAAGACACAGAGCTCTCCTTCACAATCACTGGGGACAACACCAAGTGGAATGAGAA
TCAAAATCCTCGGATGTTTCTGGCGATGATAACATACATCACAAGGAATCAACCTGAATG
GTTTAGAAATGTCTTAAGCATTGCCCCTATAATGTTCTCAAACAAAATGGCAAGACTAGG
AAAAGGATACATGTTCGAAAGTAAGAGTATGAAGCTTCGGACACAAATACCAGCAGAAAT
ACTCGCAAATATTGACCTGAAATACTTCAACGAATCAACGAGAAAGAAAATCGAGAAAAT
AAGGCCTCTCTTAATAGATGGCACAGCCTCATTGAGTCCTGGAATGATGATGGGTATGTT
CAACATGCTGAGTACAGTCTTGGGCGTCTCAATCTTGAATCTTGGACAAAAGAGGTACAC
CAAAACCACATACTGGTGGGATGGACTTCAATCCTCTGATGACTTTGCCCTCATAGTGAA
TGCACCGAATCATGAGGGGATACAAGCAGGGGTGGATCGGTTTTATAGGACCTGCAAACT
GGTTGGAATCAATATGAGCAAAAAGAAGTCTTATATAAATAGGACAGGAACATTTGAATT
TACGAGCTTTTTCTATCGCTATGGATTTGTAGCCAACTTCAGCATGGAGTTGCCCAGTTT
TGGAGTGTCTGGAATTAATGAATCGGCTGATATGAGCATTGGAGTGACAGTGATAAAGAA
CAATATGATAAACAACGACCTTGGACCAGCAACAGCCCAGATGGCTCTTCAGCTATTCAT
CAAGGATTACAGATACACATATCGATGCCACAGGGGTGATACGCAAATCCAAACAAGGAG
ATCTTTTGAGCTTAAGAAACTATGGGATCAGACCCGTTCAAAGGCAGGGTTGTTGGTTTC
AGATGGAGGACCAAACCTATACAATATTCGGAACCTCCACATTCCAGAGGTYTGCTTGAA
ATGGGAACTTATGGATGAAGACTATCAGGGCAGGCTGTGTAATCCCCTGAATCCGTTTGT
TAGTCATAAGGAAATTGAGTCCGTAAATAATGCTGTGGTGATGCCAGCCCATGGTCCAGC
CAAGAGCATGGAGTACGACGCTGTTGCAACCACGCATTCCTGGATCCCTAAGAGGAACCG
TTCCATTCTCAATACCAGTCAAAGGGGAATTCTTGAGGATGAACAGATGTATCAGAAGTG
CTGCAACCTATTCGAGAAATTCTTTCCTAGCAGTTCATACAGGAGACCCGTTGGAATTTC
AAGCATGGTGGAGGCCATGGTGTCTAGGGCCCGTATTGACGCACGAATTGACTTCGAGTC
TGGAAGGATTAAGAAGGAAGGGTTTGCTGAGATCATGAAGATCTGTTCCACCATTGAAGA
GCTCAGACGGCAGAAATAGTGAATTTAGCTTGTCCTTCATGAAAAAATGCCTTGTTTCTA
CT-----------------
-------------
#A/mallard/WI/169/1975(H5N3)
-------------CAAACCATTTGAATGGATGTCAATCCGACTTTACTTTTCCTGAAAGT
TCCAGCGCAAAATGCCATAAGCACCACATTCCCATATACTGGAGATCCTCCATACAGCCA
TGGAACGGGAACAGGATACACCATGGACACAGTCAACAGAACACATCAATATTCAGAAAA
GGGAAAATGGACAACAAACACAGAAACTGGAGCGCCCCAACTCAACCCAATTGATGGACC
ATTACCTGAGGATAATGAACCAAGTGGATATGCACAAACAGACTGCGTCCTGGAAGCAAT
GGCTTTCCTTGAAGAATCCCACCCAGGAATCTTTGAAAACTCGTGTCTTGAAACGATGGA
AGTTGTTCAACAAACAAGGGTGGACAAGCTGACCCAAGGTCGCCAGACCTATGATTGGAC
ATTAAACAGGAATCAGCCGGCTGCAACTGCATTAGCTAATACTATAGAGGTCTTCAGATC
GAACGGTTTGACAACTAATGAATCAGGAAGACTAATAGATTTCCTCAAGGATGTGATGGA
ATCAATGGATAAAGAGGAAATGGAAATAACAACGCACTTCCAAAGAAAAAGAAGGGTGAG
GGACAACATGACCAAGAAAATGGTCACACAAAGAACAATAGGAAAGAAAAAGCAGAGATT
AAACAAGAGAAGCTATCTAATAAGAGCATTGACATTGAACACAATGACAAAAGATGCTGA
AAGAGGCAAACTAAAGAGAAGAGCAATTGCAACACCCGGGATGCAAATCAGAGGATTTGT
GTATTTTGTTGAAACATTAGCGAGGAGCATTTGTGAGAAGCTCGAACAATCTGGACTCCC
AGTTGGAGGCAATGAAAAGAAGGCTAAATTGGCAAATGTTGTGAGAAAGATGATGACCAA
TTCACAAGACACAGAGCTCTCTTTCACAATCACGGGAGACAACACCAAATGGAATGAAAA
TCAAAATCCTCGGATGTTCCTAGCAATGATAACATACATAACAAGAAATCAACCTGAATG
GTTTAGAAATGTCTTGAGCATTGCACCTATAATGTTCTCAAATAAAATGGCAAGACTAGG
AAAGGGATACATGTTCGAAAGTAAGAGCATGAAGCTTCGAACACAGATACCAGCAGAAAT
GCTAGCAAATATTGACCTGAAATATTTCAATGAGTCAACAAGAAAGAAAATTGAGAAGAT
AAGGCCTCTTCTAATAGATGGTACAGCTTCACTGAGTCCCGGAATGATGATGGGCATGTT
CAACATGCTAAGTACAGTTTTGGGAGTCTCAATCCTAAATCTAGGACAAAAGAGGTACAC
CAAAACAACATACTGGTGGGACGGACTCCAATCCTCTGATGACTTTGCCCTCATAGTGAA
TGCACCAAATCATGAGGGAATACAAGCAGGGGTAGATAGATTCTATAGAACCTGCAAGCT
AGTCGGGATCAATATGAGCAAAAAGAAGTCCTACATAAATAGGACAGGAACATTTGAATT
CACAAGCTTTTTCTATCGCTACGGATTTGTGGCCAATTTTAGTATGGAGCTGCCCAGCTT
TGGAGTGTCTGGAATTAATGAATCGGCTGACATGAGCATTGGAGTAACAGTGATAAAGAA
CAACATGATAAACAATGACCTTGGACCAGCAACGGCTCAAATGGCTCTTCAGCTATTCAT
CAAGGATTACAGATATACGTATCGCTGCCACAGAGGGGACACGCAAATTCAGACGAGGAG
GTCATTCGAGATAAAGAAGTTGTGGGAACAAACCCGCTCAAAAGCAGGACTGCTGGTATC
AGATGGAGGACCAAACTTATACAATATCCGGAATCTCCACATCCCGGAAGTCTGCTTGAA
ATGGGAGCTAATGGACGAAGACTATCAGGGAAGGCTTTGTAATCCCCTGAACCCATTTGT
CAGTCATAAGGAGATAGAGTCTGTAAACAATGCTGTGGTAATGCCAGCTCATGGCCCAGC
CAAGAGCATGGAATATGATGCTGTTGCTACTACACACTCCTGGATCCCTAAAAGAAACCG
CTCCATTCTCAACACAAGCCAAAGAGGAATCCTTGAAGATGAACAGATGTATCAAAAGTG
CTGCAATCTATTCGAGAAATTCTTCCCTAGCAGTTCATACAGGAGACCGGTTGGGATTTC
CAGCATGGTGGAGGCCATGGTGTCTAGGGCCCGAATTGATGCGCGGATTGACTTCGAATC
TGGACGGATTAAGAAAGAGGAGTTCGCTGAGATCATGAAGATCTGTTCCACCATTGAAGA
GCTCAGACGGCAGAAATAGTGAATTTAGCT------------------------------
-------------------
-------------
#A/turkey/CA/6878/1979(H5N3)
-------------------------ATGGATGTCAACCCGACTTTACTTTTCTTGAAAGT
TCCAGCGCAGAATGCCATAAGCACTACGTTTCCTTACACTGGAGATCCTCCATACAGCCA
TGGAACAGGAACAGGATACACCATGGACACAGTCAACAGAACACATCAATATTCAGAAAA
AGGGAAATGGACAACAAACACGGAAACTGGAGCGCCCCAACTTAACCCAATTGATGGACC
ACTGCCCGAGGACAACGAGCCAAGTGGATATGCACAAACAGACTGTGTCCTGGAAGCAAT
GGCTTTCCTTGAAGAGTCCCACCCAGGGATCTTTGAAAACTCGTGTCTTGAAACGATGGA
AGTTGTTCAACAAACAAGAGTAGACAAACTGACCCAAGGCCGTCAGACCTATGATTGGAC
ATTAAACAGAAATCAACCGGCTGCAACTGCATTAGCCAACACTATAGAGGTCTTCAGGTC
GAATGGTCTAACAGCCAATGAGTCGGGAAGGCTAATAGATTTCCTCAAGGATGTGATGGA
ATCAATGGATAAAGAGGAAATGGAGATAACAACACATTTCCAAAGAAAACGAAGAGTAAG
GGACAATATGACCAAGAAAATGGTCACACAAAGAACTATAGGGAAAAAGAAGCAGAGATT
GAACAAGAGGAGCTATCTAATAAGAGCATTAACACTGAACACAATGACTAAAGATGCAGA
AAGAGGTAAATTAAAGAGAAGAGCAATTGCGACACCCGGAATGCAAATCAGAGGGTTCGT
GTACTTTGTTGAAACGCTAGCTAGAAGCATATGTGAGAAGCTTGAACAGTCTGGACTTCC
AGTTGGAGGTAATGAAAAGAAAGCCAAACTGGCAAATGTCGTGAGAAAGATGATGACTAA
TTCACAAGACACAGAGCTTTCTTTCACAATCACTGGAGACAACACCAAATGGAATGAAAA
TCAAAATCCTCGGATGTTCCTGGCGATGATTACATACATCACAAGAAATCAACCTGAATG
GTTCAGAAACGTTCTGAGCATCGCACCCATAATGTTCTCAAACAAAATGGCGAGGCTAGG
GAAAGGATACATGTTCGAAAGTAAGAGCATGAAGCTCCGAACACAAATACCAGCAGAAAT
GCTAGCAAGCATTGACCTAAAATATTTCAATGAATCAACAAGAAAGAAAATTGAGAAAAT
AAGACCTCTTCTGATAGATGGCACAGCTTCATTAAGCCCTGGAATGATGATGGGCATGTT
CAACATGCTAAGTACTGTTTTAGGAGTCTCAATCCTGAATCTTGGACAAAAGAGATACAC
CAAAACAACATATTGGTGGGATGGACTCCAATCCTCTGATGATTTTGCTCTAATAGTGAA
TGCACCAAATCATGAGGGAATACAAGCAGGAGTGGATAGATTCTACAGAACCTGCAAGTT
AGTCGGAATCAATATGAGCAAAAAGAAGTCCTATATAAATAGGACAGGGACATTTGAATT
CACAAGCTTTTTCTATCGTTATGGGTTTGTGGCCAATTTTAGCATGGAGCTGCCCAGTTT
TGGAGTGTCTGGGATCAATGAGTCAGCTGATATGAGCATTGGAGTGACAGTGATAAAGAA
CAACATGATAAACAATGACCTTGGACCAGCAACAGCCCAAATGGCTCTTCAACTGTTCAT
CAAGGACTACAGATATACATACCGATGCCACAGAGGAGACACACAAATTCAGACGAGGAG
ATCATTCGAACTAAAGAAGTTATGGGAGCAAACCCGCTCAAAGGCAGGACTGTTAGTTTC
AGATGGGGGACCGAACTTATACAACATCCGGAATCTTCACATCCCGGAAGTCTGTTTGAA
ATGGGAACTAATGGACGAAGACTATCAGGGAAGGCTTTGTAATCCCCTGAATCCATTTGT
CAGCCATAAGGAGATTGAGTCTGTAAACAATGCTGTGGTAATGCCAGCTCATGGTCCAGC
CAAAAGCATGGAATATGATGCTGTTGCAACTACACACTCCTGGATACCTAAGAGGAACCG
CTCTATCCTTAACACAAGCCAAAGGGGAATTCTTGAGGATGAACAGATGTATCAAAAGTG
CTGTAACCTGTTCGAGAAATTCTTCCCCAGTAGTTCATACAGAAGACCGGTTGGAATCTC
CAGCATGGTGGAGGCCATGGTGTCTAGGGCCCGGATTGATGCCAGGATTGACTTCGAATC
TGGGCGGATTAAGAAAGAAGAGTTCGCTGAGATCATGAAGATCTGTTCCACCATTGAAGA
GCTCAGACGGCAAAGGTAGTGAATTTGGCTT-----------------------------
-------------------
-------------
#A/duck/Singapore-Q/F119/1997(H5N3)
-AGCGAAAGCAGGCAAACCATTTGAATGGATGTCAATCCGACTTTGCTTTTCTTGAAAGT
ACCAGCGCAAAATGCTATAAGTACCACATTCCCTTACACTGGAGACCCTCCATACAGCCA
TGGAACAGGAACAGGATACACCATGGACACAGTCAACAGAACACATCAATATTCAGAAAA
GGGGAAGTGGACAACGAACACAGAGACTGGAGCACCCCAACTCAATCCGATCGATGGACC
ACTACCTGAGGATAACGAGCCGAGTGGGTATGCACAAACAGATTGTGTATTGGAAGCAAT
GGCTTTTCTTGAAGAATCCCACCCAGGGATCTTTGAAAACTCGTGTCTCGAAACGATGGA
AGTTGTTCAGCAAACAAGAGTGGATAAACTAACCCAAGGTCGCCAGACCTATGACTGGAC
ATTGAATAGAAACCAACCGGCTGCAACTGCTTTGGCCAACACTATAGAGGTCTTCAGATC
GAACGGTCTAACAGCCAATGAATCGGGAAGGCTAATAGATTTTCTAAAAGACGTGATGGA
ATCAATGGATAAGGAAGAAATGGAAATAACAACACATTTTCAGAGAAAGAGAAGAGTGAG
GGACAACATGACTAAGAAAATGGTCACACAAAGAACAATAGGGAAGAAAAAGCAGAGGTT
GAACAAAAGGAGCTACCTAATAAGAGCACTTACACTGAACACAATGACAAAAGATGCAGA
AAGAGGCAAATTGAAGAGGCGGGCAATTGCAACACCTGGAATGCAAATCAGAGGATTCGT
GTACTTTGTCGAAACACTAGCGAGGAGTATCTGTGAGAAACTTGAGCAATCTGGACTCCC
AGTTGGAGGGAATGAGAAGAAGGCTAAATTGGCAAACGTCGTGAGGAAGATGATGACTAA
CTCACAAGATACAGAGCTCTCCTTTACAATTACTGGAGACAACACCAAATGGAATGAGAA
TCAGAACCCCCGGATGTTTCTAGCAATGATAACATATATCACAAGGAAACAGCCTGAATG
GTTTAGAAATGTATTAAGCATTGCCCCTATAATGTTCTCAAACAAAATGGCGAGATTAGG
AAAAGGATACATGTTCGAAAGTAAGAGCATGAAGCTACGGACACAAATACCAGCAGAAAT
GCTTGCAAACATTGACCTGAAGTACTTCAATGAATCACCGAGGAAGAAAATCGAGAAAAT
AAGACCTCTACTAATAGATGGCACAGCCCCATTGAGTCCTGGAATGAGGATGGGCATGTT
CACCATGCTGAGTACAGTTTTAGGGGTTTCAATCTTGAATCTTGGGCAGAAAAGGTACAC
CAAAACCCCATACTGGGGGGAGGGACTCCAATCCTCTGATGATTTTGCCCTCATAGTGAA
TGCACCGAATCATGAGGGAATACAAGCAGGAGGGGATAGGTTCTACAGGACTTGTAAACT
AGTTGGGATCAATATGAGCAAGAAGAAGTCTTACATAAATCGGACGGGAACATTTGAATT
TACAAGCTTTTTCTATCGCTATGGATTCGTAGCCAACTTCAGTATGGAGCTGCCCAGCTT
CGGAGTATCTGGGATTAATGAATCGGCCGATATGAGCATTGGTGTCACAGTGATAAAGAA
CAATATGATAAACAACGACCTTGGACCAGCAACAGCTCAGATGGCTCTTCAGCTATTCAT
CAAGGACTACAGATACACATACCGATGCCATAGGGGTGATACGCAAATTCAAACGAGGAG
ATCATTCGAACTGAAGAAGCTGTGGGAACAGACCCGTTCAAGGGCAGGACTGTTGATTTC
AGATGGAGGACCAAACCTATACAATATCCGAAATCTCCACATTCCAGAGGTCTGCTTGAA
GTGGGAATTGATGGATGAAGACTACCAGGGCAGGCTGTGTAATCCTCTGAACCCGTTTGT
CAGTCATAAGGAAATTGAATCTGTCAACAATGCTGTGGTAATGCCAGCTCATGGCCCAGC
CAAGAGCATGGAATATGATGCCGTTGCGACTACACACTCATGGATTCCTAAGAGGAATCG
TTCCATTCTCAACACCAGCCAAAGGGGAATTCTTGAGGATGAACAGATGTACCAGAAGTG
CTGCAATCTATTCGAGAAATTCTTCCCTAGCAGTTCATATCGGAGGCCAGTTGGAATTTC
CAGCATGGTGGAGGCCATGGTGTCTAGGGCCCGAATTGATGCACGAATTGACTTCGAGTC
TGGAAGGATTAAGAAAGAAGAGTTTGCTGAGATCATGAAGATCTGTTCCACCATTGAAGA
GCTCAGACGGCAGAAATAGTGAATTTAGC-------------------------------
-------------------
-------------
#A/mallard/MN/479/2000(H5N3)
--------------------TTTGAATGGATGTCAATCCGACTTTTACTTTCTTGAAAGT
TCCAGCGCAAAATGCCATAAGCACCACATTCCCATATACTGGAGATCCTCCATACAGCCA
TGGAACGGGAACAGGATACACCATGGACACAGTCAACAGAACACATCAATATTCAGAAAA
GGGAAAATGGACAACAAACACAGAGACTGGAGCACCCCAACTTAACCCAATTGACGGACC
ACTGCCTGAGGACAATGAGCCAAGTGGATATGCACAAACAGACTGTGTCCTTGAAGCAAT
GGCTTTCCTTGAAGAGTCCCACCCAGGAATCTTTGAAAACTCGTGTCTTGAAACGATGGA
AGTTGTTCAACAAACAAGAGTGGACAAACTGACCCAAGGTCGTCAGACCTATGATTGGAC
ATTAAACAGGAATCAGCCGGCTGCAACTGCATTAGCCAATACTATAGAGGTCTTCAGATC
GAACGGTCTGACAGCTAATGAATCAGGAAGGCTAATAGATTTCCTCAAGGATGTGATGGA
GTCAATGGATAAAGAGGAAATGGAAATAACAACGCACTTCCAAAGAAAAAGAAGAGTGAG
GGACAACATGACCAAGAAAATGGTCACACAAAGAACAATAGGAAAGAAGAAACAGAGGCT
AAACAAGAGAAGCTATCTAATAAGAGCACTGACACTGAACACAATGACAAAAGACGCTGA
AAGAGGCAAACTGAAGAGAAGAGCAATTGCAACACCCGGAATGCAAATCAGAGGATTTGT
ATACTTTGTTGAAACATTAGCAAGGAGCATTTGTGAGAAGCTTGAACAATCTGGACTCCC
GGTTGGAGGCAATGAAAAGAAGGCTAAACTAGCAAATGTTGTGAGAAAAATGATGACTAA
TTCACAAGACACAGAGCTCTCTTTCACAATCACTGGAGACAACACCAAATGGAACGAAAA
TCAGAACCCTAGAATGTTCCTGGCAATGATAACATACATAACAAGAAACCAACCTGAATG
GTTTAGGAATGTCTTGAGCATTGCACCTATAATGTTTTCGAATAAAATGGCAAGACTAGG
GAAAGGATACATGTTCGAAAGTAAGAGCATGAAGCTTCGAACACAAATACCGGCAGAAAT
GCTAGCAAATATTGACCTGAAATATTTCAATGAGTCAACAAAGAAGAAAATAGAGAAGAT
AAGGCCTCTTCTGATAGATGGTACAGCCTCATTGAGCCCTGGAATGATGATGGGCATGTT
CAACATGCTAAGTACAGTTTTGGGAGTCTCGATTCTAAATCTAGGGCAAAAGAGGTACAC
CAAAACAACATACTGGTGGGACGGACTCCAATCCTCCGATGACTTTGCTCTTATAGTGAA
TGCTCCGAATCATGAGGGAATACAAGCAGGAGTAGATAGATTCTATAGGACCTGCAAGCT
GGTCGGAATCAACATGAGCAAAAAGAAGTCCTACATAAACAGGACAGGAACATTTGAATT
CACAAGCTTTTTCTATCGCTATGGATTTGTAGCCAATTTTAGCATGGAGCTGCCCAGCTT
TGGAGTATCTGGAATTAATGAATCTGCTGACATGAGCATTGGAGTAACAGTGATAAAGAA
CAATATGATAAACAATGACCTTGGACCAGCAACAGCTCAAATGGCTCTTCAGCTGTTCAT
CAAGGATTACAGATACACGTACCGGTGCCACAGAGGGGACACACAAATTCAGACAAGGAG
GTCATTCGAACTGAAAAAGTTGTGGGAACAAACCCGCTCTAAGGCAGGACTGTTGGTTTC
AGATGGAGGACCAAACTTATACAATATCCGGAACCTCCACATTCCGGAAGTCTGCCTGAA
GTGGGAGCTAATGGACGAAGACTATCAGGGAAGGCTTTGTAATCCTCTGAATCCATTTGT
CAGCCACAAAGAGATAGAGTCTGTAAACAATGCTGTGGTGATGCCAGCTCATGGCCCGGC
CAAGAGCATGGAATATGATGCTGTAGCTACTACCCACTCCTGGATCCCTAAGAGGAACCG
CTCCATCCTCAATACAAGCCAAAGGGGAATCCTTGAAGATGAACAGATGTATCAAAAGTG
CTGCAATCTATTCGAGAAATTCTTCCCTAGCAGTTCATATAGGAGACCAGTTGGAATTTC
CAGCATGGTGGAGGCCATGGTTTCCAGGGCCCGAATTGATGCGCGAATTGACTTCGAATC
TGGACGGATTAAGAAGGAGGAGTTTGCTGAGATCATGAAGATCTGTTCCACCATTGAAGA
GCTCAGACGGCAGAAATAGTGAATTTAGCTTGTCCTTCATGAAAAAATG-----------
-------------------
-------------
#A/mallard/Italy/208/2000(H5N3)
-------------------------ATGGATGTCAATCCGACTTTACTTTTCTTGAAAGT
GCCAGCGCAAAATGCTATAAGTACTACATTCCCTTATACTGGAGATCCTCCATACAGCCA
TGGAACAGGAACAGGATACACCATGGACACAGTCAATAGAACACATCAATACTCAGAAAA
GGGGAAATGGACAACAAACACAGAGACTGGAGCACCCCAACTCAATCCAATTGATGGACC
ACTACCCGAGGATAACGAGCCAAGCGGATATGCACAAACAGATTGTGTGTTGGAAGCAAT
GGCTTTCCTTGAAGAATCCCACCCAGGGATCTTTGAAAACTCATGTCTTGAAACGATGGA
AGTTGTTCAGCAAACAAGAGTGGATAAACTGACCCAAGGCCGCCAGACCTATGACTGGAC
ATTGAATAGAAACCAGCCGGCTGCAACTGCTTTGGCCAACACTATAGAGGTCTTCAGATC
GAATGGTCTAACAGCCAATGAATCGGGGAGACTAATAGATTTCCTCAAGGATGTAATGGA
ATCAATGGACAAAGAAGAGATGGAAATAACAACACATTTCCAGAGAAAGAGAAGAGTAAG
AGACAACATGACCAAGAAAATGGTCACACAAAGAACAATAGGGAAGAAGAAACAGAGGCT
GAACAAGAGGAGCTACTTAATAAGAGCACTGACATTGAACACAATGACAAAAGATGCAGA
AAGAGGCAAACTGAAGAGGCGGGCAATTGCAACACCCGGGATGCAGATCAGAGGATTCGT
ATACTTTGTTGAAACATTAGCGAGGAGCATCTGTGAGAAACTTGAGCAGTCTGGACTCCC
TGTCGGAGGGAATGAGAAGAAGGCTAAATTGGCAAATGTCGTAAGAAAGATGATGACTAA
TTCACAAGATACAGAGCTCTCTTTTACAATTACTGGAGACAATACCAAATGGAATGAGAA
TCAGAATCCTCGAATGTTTCTGGCAATGATAACATACATCACAAGAAACCAACCTGAATG
GTTTAGAAATGTCTTGAGCATTGCCCCTATAATGTTCTCAAACAAAATGGCGAGGTTAGG
AAAAGGATACATGTTCGAGAGTAAGAGCATGAAGCTACGGACACAAATACCAGCAGAAAT
GCTTGCAAACATTGACCTGAAATACTTCAACGAATCAACAAGGAAGAAAATTGAGAAAAT
AAGACCTCTCTTAATAGATGGCACAGCCTCACTGAGCCCTGGAATGATGATGGGCATGTT
CAACATGCTGAGTACAGTTTTAGGAGTCTCAATTCTGAATCTTGGGCAAAAGAGGTACAC
CAAAACTACGTACTGGTGGGATGGACTCCAATCCTCTGATGATTTCGCTCTCATAGTGAA
TGCATCGAATCATGAGGGAATACAAGCAGGAGTGGATAGATTCTACAGGACCTGCAAACT
GGTTGGGATCAATATGAGCAAAAAGAAGTCTTACATAAATCGGACAGGAACATTTGAGTT
CACAAGCTTTTTCTATCGATATGGGTTTGTAGCCAACTTCAGTATGGAACTGCCCAGTTT
TGGAGTGTCTGGGATCAACGAGTCGGCTGACATGAGCATTGGAGTTACAGTGATAAAGAA
CAATATGATAAACAACGATCTTGGACCAGCAACAGCTCAGATGGCTCTTCAGCTATTCAT
CAAGGACTACAGATACACATATCGGTGTCACAGGGGTGATACACAAATCCAAACGAGGAG
ATCATTCGAACTGAAAAAGCTGTGGGAGCAGACCCGTTCAAAGGCAGGACTGTTGGTTGC
AGATGGAGGACCAAACCTATACAACATCCGGAATCTCCACATCCCAGAAGTCTGCTTGAA
GTGGGAACTAATGGATGAAGATTACCAGGGTAGGCTGTGTAATCCCCTGAACCCGTTTGT
CAGTCATAAGGAAATTGAGTCCGTAAACAATGCTGTGGTAATGCCAGCCCATGGTCCAGC
CAAGAGCATGGAATATGATGCTGTTGCGACTACACACTCATGGATCCCTAAGAGGAACCG
TTCCATTCTCAATACCAGCCAAAGAGGAATTCTTGAGGATGAACAGATGTACCAAAAGTG
CTGCAATCTATTCGAGAAATTCTTCCCTAGTAGTTCATACAGAAGGCCAGTTGGAATTTC
CAGTATGGTGGAGGCCATGGTGTCTAGGGCCCGAATTGATGCACGAATTGACTTCGAGTC
TGGAAGGATTAAGAAAGAAGAGTTTGCTGAGATCATGAAGAT------------------
------------------------------------------------------------
-------------------
-------------
#A/duck/Potsdam/2216-4/1984(H5N6)
-AGCGAAAGCAGGCAAACCATTTGAATGGATGTCAATCCGACTTTACTTTTCTTGAAAGT
ACCAGCACAAAATGCTATAAGCACCACATTCCCTTATACTGGAGACCCTCCATACAGCCA
TGGAACAGGAACAGGATACACCATGGACACAGTCAACAGAACACATCAATACTCAGAGAA
GGGGAAATGGACAACAAACACTGAGACTGGAGCACCCCAACTCAACCCGATTGATGGACC
ACTACCTGAGGACAATGAGCCAAGCGGGTATGCACAAACAGATTGTGTCTTGGAAGCTAT
GGCTTTCCTTGAAGAGTCCCACCCAGGGATCTTTGAAAACTCGTGTCTTGAAACGATGGA
AGTTGTCCAGCAAACAAGAGTGGATAAACTAACCCAAGGTCGCCAGACCTATGACTGGAC
ATTAAACAGAAACCAGCCGGCTGCAACTGCTTTGGCCAACACTATAGAGGTCTTCAGATC
GAATGGTCTAACAGCTAATGAATCGGGGAGGCTAATAGATTTTCTCAAGGATGTGATGGA
ATCAATGGATAAAGAAGAAATGGAAATAACAACACATTTCCAAAGAAAGAGAAGAGTAAG
AGACAACATGACCAAGAAAATGGTCACACAAAGAACAATAGGGAAGAAGAAGCAGAGGTT
AAACAAGAGGAGCTATTTGATAAGAGCCCTGACATTAAACACAATGACAAAAGATGCAGA
AAGAAGCAAGTTGAAGAGGCGGGCAATTGCAACACCCGGGATGCAGATCAGAGGGTTCGT
GTACTTTGTCGAAACACTGGCAAGGAGCATCTGTGAGAAACTTGAACAATCTGGGCTCCC
AGTTGGGGGGAATGAGAAAAAGGCTAAATTGGCAAATGTTGTGAGAAAAATGATGACCAA
CTCACAAGATACAGAGCTCTCCTTTACAATTACTGGAGACAACACCAAATGGAATGAGAA
TCAAAATCCTCGGATGTTTCTGGCAATGATAACATACATCACAAGAAACCAGCCCGAATG
GTTCAGAAATGTCTTGAGCATCGCTCCTATAATGTTCTCAAACAAAATGGCAAGGTTAGG
AAAAGGATACATGTTCGAAAGTAAGAGCATGAAGCTACGGACACAAATACCAGCAGAAAT
GCTTGCAAATATTGACCTGAAATATTTCAACGAATCAACGAGAAAGAAAATCGAGAAGAT
AAGACCACTCCTAATAGATGGCACAGCTTCATTGAGCCCAGGAATGATGATGGGCATGTT
TAACATGCTGAGTACAGTCTTAGGAGTCTCAATCCTGAATCTTGGGCAAAAGAGATACAC
CAAAACCACATACTGGTGGGATGGACTCCAATCCTCTGATGACTTCGCCCTCATAGTGAA
TGCACCAAATCATGAGGGAATACAAGCAGGGGTGGATAGGTTCTATAGGACCTGCAAACT
AGTTGGAATCAATATGAGTAAAAAGAAGTCTTACATAAACAGGACAGGGACATTTGAATT
CACGAGCTTTTTCTATCGCTATGGATTTGTAGCCAACTTCAGTATGGAGCTGCCCAGCTT
TGGAGTGTCTGGGATTAACGAATCGGCTGATATGAGCATTGGAGTGACAGTGATAAAGAA
CAATATGATAAACAATGACCTTGGACCAGCGACGGCCCAAATGGCTCTGCAGCTATTCAT
CAAGGACTACAGATACACATATCGATGCCACAGAGGTGACACACAAATTCAAACGAGGAG
ATCATTCGAGCTGAAGAAGCTGTGGGAGCAGACCCGTTCAAAGGCAGGGCTGTTGGTTTC
AGATGGAGGGCCAAACCTATACAACATCAGAAATCTCCACATCCCAGAGGTCTGCTTGAA
ATGGGAACTAATGGATGAAGACTATCAGGGCAGATTGTGTAATCCCCTAAATCCGTTTGT
CAGTCATAAGGAAATTGAGTCCGTAAACAATGCTGTGGTAATGCCAGCCCATGGTCCAGC
CAAGAGCATGGAATATGATGCTGTTGCAACCACACACTCCTGGATTCCTAAGAGGAACCG
TTCCATTCTCAATACCAGCCAGAGGGGGATTCTTGAGGATGAACAAATGTATCAGAAGTG
CTGCAATCTATTCGAGAAATTCTTCCCTAGTAGTTCATACAGGAGACCAGTTGGAATTTC
CAGCATGGTGGAGGCCATGGTGTCTAGGGCCCGAATTGATGCACGAATTGACTTCGAATC
TGGAAGGATTAAGAAGGAAGAGTTTGCTGAGATCATGAAGATCTGTTCCACCATTGAAGA
GCTCAGACGGCAGAAACAGTGAATTTAGCTTGTCCTTCATGAAAAAATGCCTTGTTTCTA
CT-----------------
-------------
#A/turkey/Ireland/1378/1983(H5N8)
-AGCGAAAGCAGGCAAACCATTTGAATGGATGTCAATCCGACTTTACTTTTCTTGAAAGT
GCCAGCGCAAAATGCTATAAGTACTACATTCCCTTATACTGGAGATCCTCCATACAGCCA
TGGAACAGGAACAGGATATACCATGGACACAGTCAGCAGAACACACCAATATTCAGAAAA
GGGAAAGTGGACAACAAACACAGAGACTGGAGCACCCCAGCTTAACCCGATTGATGGACC
ACTACCAGAGGACAATGAGCCAAGCGGATATGCACAGACAGATTGTGTCTTGGAGGCAAT
GGCTTTCCTTGAAGAATCCCACCCAGGGATCTTTGAAAACTCGTGTCTTGAAACGATGGA
AGTTGTTCAGCAAACAAGGGTGGACAAACTGACCCAAGGTCGCCAGACCTATGACTGGAC
ATTGAACAGAAACCAGCCGGCTGCAACTGCTTTAGCCAACACCATAGAGGTCTTCAGGTC
GAACGGTCTAACAGCTAATGAATCGGGGAGACTAATAGACTTCCTCAAGGATGTGATGGA
ATCAATGGATAAAGAAGAAATGGAAATAACAACACATTTCCAAAGAAAGAGAAGAGTAAG
AGACAACATGACCAAGAAAATGGTCACACAAAGAACAATAGGAAAGAAGAAGCAGAGGTT
GAACAAGAGAAGCTATTTAATAAGAGCATTGACATTGAACACAATGACCAAAGATGCAGA
AAGAGGCAAATTGAAGAGGCGGGCAATTGCAACACCAGGGATGCAGATCAGGGGGTTCGT
GTACTTCGTCGAGACACTGGCGAGAAGCATCTGTGAGAAACTTGAACAATCAGGGCTCCC
AGTCGGGGGGAATGAGAAGAAGGCTAAACTGGCAAATGTTGTAAGAAAGATGATGACTAA
TTCACAAGACACAGAGCTCTCCTTTACAATCACTGGGGACAACACCAAGTGGAATGAAAA
TCAAAATCCTCGGATGTTCCTGGCAATGATAACATACATCACAAGAAACCAACCTGAATG
GTTCAGAAATGTCTTGAGCATTGCCCCTATAATGTTCTCCAACAAAATGGCAAGATTAGG
GAAAGGATACATGTTCGAAAGTAAGAGCATGAAGCTACGGACACAAATACCAGCAGAAAT
GCTCGCAAATATCGACCTTAAATATTTCAATGAATCAACGAGGAAGAAAATCGAAAAAAT
AAGACCTCTCTTAATAGATGGCACAGCCTCATTGAGTCCTGGAATGATGATGGGCATGTT
CAACATGCTGAGTACAGTCTTAGGAGTCTCAATCTTGAATCTTGGGCAAAAGAGGTACAC
CAAAACCACATACTGGTGGGATGGACTCCAATCCTCTGATGACTTCGCCCTCATAGTGAA
TGCACTTAATCATGAGGGGATACAAGCAGGAGTGGATAGATTCTACAGAACCTGCAAATT
AGTTGGAATCAATATGAGCAAAAAGAAGTCTTACATAAATAGGACAGGAACATTTGAATT
CACGAGCTTTTTCTATCGCTATGGATTCGTAGCCAACTTCAGTATGGAACTGCCCAGCTT
TGGAGTGTCTGGGATTAATGAATCGGCTGACATGAGCATTGGAGTGACGGTGATAAAGAA
CAACATGATAAACAATGACCTTGGACCAGCAACAGCCCAAATGGCTCTTCAGCTATTCAT
CAAAGACTACAGATACACATATCGATGTCATAGGGGTGACACACAAATCCAAACGAGACG
ATCATTCGAGCTGAAGAAGCTATGGGAGCAGACTCGTTCAAAGGCAGGACTGTTGGTTTC
AGATGGAGGACCAAACCTATACAACATCAGAAATCTCCACATTCCCGAGGTCTGCCTGAA
GTGGGAACTAATGGATGAGGATTATCAGGGCAGATTGTGCAATCCCCTGAATCCGTTTGT
CAGCCATAAGGAAATTGAGTCCGTAAACAATGCTGTAGTGATGCCAGCCCATGGTCCAGC
CAGGAGCATGGAGTATGATGCTGTTGCAACTACACACTCCTGGACTCCTAAGAGGAACCG
TTCCATTCTCAATACCAGCCAAAGGGGAATTCTTGAGGATGAACAGATGTATCAGAAGTG
TTGCAATCTATTCGAGAAATTCTTCCCTAGCAGTTCATACAGGAGACCAGTTGGGATTTC
CAGCATGGTGGAGGCCATGGTGTCTAGGGCCCGAATTGACGCACGGATTGACTTCGAGTC
TGGAAGGGTCAAGAAAGAAGAGTTTGCTGAGATCATGAAGATCTGTTCCACCATTGAAGA
GCTCAGACGGCAAAAATAGTGAATTTAGCTTGTCCTTCATGAAAAAATGCCTTGTTTCTA
CT-----------------
-------------
#A/turkey/Ontario/7732/1966(H5N9)
-AGCGAAAGCAGGCAAACCATTTGAATGGATGTCAATCCGACTTTACTCTTCTTGAAAGT
GCCAGCGCAAAATGCTATAAGCACAACATTCCCTTACACTGGAGATCCTCCTTACAGCCA
TGGAACAGGAACAGGATACACCATGGATACAGTCAACAGGACACATCAATATTCAGAAAA
GGGAAAATGGACAACAAACACTGAAACTGGAGCACCACAACTCAATCCAATTGATGGACC
ACTGCCCGAAGACAATGAACCGAGCGGTTATGCTCAAACAGACTGTGTGTTGGAGGCAAT
GGCTTTTCTTGAGGAGTCCCACCCCGGTATCTTTGAAAACTCATGTCTTGAGACGATGGA
AGTCGTTCAGCAAACACGGGTGGACAAACTGACACAAGGCCGACAAACCTATGACTGGAC
TCTGAATAGGAACCAGCCCGCTGCAACAGCATTAGCCAACACAATAGAAGTGTTCAGATC
AAATGGCCTCACGGCCAATGAGTCTGGAAGGCTTATAGACTTCCTCAAGGACGTCATGGA
ATCGATGGACAAGGAAGAAATGGAAATTACAACCCATTTCCAGAGAAAGAGAAGAGTGAG
GGACAACATGACCAAGAAGATGGTGACGCAGAGAACAATAGGTAAGAAAAAACAGAAATT
GAACAAAAGGAGCTATCTAATAAGAGCACTGACCCTGAATACGATGACTAAAGATGCAGA
AAGAGGGAAGCTGAAGCGAAGAGCAATTGCAACCCCTGGGATGCAAATACGAGGATTTGT
GTATTTTGTTGAAACGTTGGCAAGGAGTATATGTGAGAAACTTGAGCAATCAGGACTGCC
AGTTGGGGGTAATGAAAAGAAAGCCAAATTGGCAAACGTTGTGAGAAAGATGATGACCAA
TTCTCAAGACACAGAGCTTTCCTTCACCATAACTGGAGATAACACCAAATGGAATGAAAA
CCAAAATCCTCGAATGTTCCTAGCCATGATCACATACATAACTAGAAATCAGCCTGAATG
GTTCAGAAATGTTTTAAGCATTGCTCCAATAATGTTCTCAAACAAAATGGCGAGACTGGG
AAAGGGATACATGTTTGAGAGCAAAGGTATGAAACTCAGAACTCAAATACCTGCAGAGAT
GCTAGCAAGCATTGATTTGAAATATTTCAATGATTCAACAAGAAAGAAGATTGAAAAGAT
CCGACCACTCTTAATAGATGGAACCGCGTCATTGAGCCCTGGAATGATGATGGGCATGTT
CAATATGCTGAGCACTGTCTTGGGCGTTTCCATTTTGAATCTGGGACAAAAGAGATACAC
CAAGACCACTTATTGGTGGGATGGCCTTCAATCCTCGGATGATTTTGCTCTAATTGTGAA
TGCACCCAATCATGAGGGGATTCAAGCTGGAGTTGACAGGTTTTATCGAACCTGCAAACT
AGTTGGAATCAATATGAGCAAGAAGAAGTCCTATATAAACAGGACAGGCACATTTGAATT
CACAAGTTTTTTCTATCGCTATGGGTTTGTTGCCAATTTCAGCATGGAGCTTCCCAGCTT
TGGAGTGTCTGGAATTAACGAGTCCGCTGACATGAGTATTGGAGTCACCGTTATCAAAAA
CAACATGATAAACAATGACCTTGGTCCAGCAACAGCTCAAATGGCCCTTCAGTTGTTCAT
CAAAGATTACAGGTACACATACCGATGTCACAGGGGTGACACCCAAATACAAACCCGAAG
GTCATTTGAACTAAAGAAACTGTGGGAACAAACCCGTTCCAAAGCTGGATTGCTGGTTTC
TGACGGAGGCCCCAACCTGTACAACATTAGAAACCTCCACATTCCTGAAGTTTGCCTGAA
GTGGGAATTAATGGACGAGGATTACCAGGGGCGATTGTGCAATCCACTAAACCCATTTGT
CAGCCACAAGGAAATTGAATCAGTGAACAATGCAGTGGTGATGCCAGCACATGGTCCAGC
CAAAAGCATGGAGTATGATGCTGTTGCAACAACACACTCTTGGATCCCCAAAAGAAATCG
GTCCATCCTGAACACAAGTCAGAGAGGAATACTTGAAGATGAACAAATGTACCAAAAGTG
CTGCAATTTGTTTGAAAAGTTCTTCCCCAGCAGCTCGTACAGAAGGCCAGTTGGGATTTC
CAGTATGGTGGAGGCCATGGTTTCTAGGGCCCGTATTGACGCACGGATTGATTTCGAATC
TGGAAGGATAAAGAAAGAGGAGTTCGCTGAGATCATGAAGATCTGTTCCACCATTGAAGA
GCTCAGACGGCAGAAATAGTGAATTTAGCTTGTCCTTCATGAAAAAATGCCTTGTTTCTA
CT-----------------
-------------
#A/emu/NY/12716/1994(H5N9)
-------------CAAACCATTTGAATGGATGTCAATCCGACTTTACTTTTCTTGAAAGT
TCCAGCGCAAAATGCTATAAGTACCACATTCCCTTATACTGGAGATCCTCCATACAGCCA
TGGAACAGGAACAGGATACACCATGGACACAGTCAACAGAACACATCAATACTCAGAGAA
AGGGAAGTGGACAACAAACACAGAGACTGGAGCACCCCAACTCAATCCAATTGATGGGCC
ATTACCTGAGGATAACGAGCCAAGCGGATATGCACAAACAGATTGTGTGTTGGAAGCAAT
GGCTTTCCTTGAGGAATCCCACCCAGGAATCTTTGAAAACTCATGTCTTGAAACGATGGA
AGTTGTTCAGCAAACAAGAGTGGATAAACTGACCCAAGGTCGCCAGACCTATGACTGGAC
ATTGAATAGAAACCAGCCGGCTGCAACTGCTTTGGCTAACACTATAGAGGTCTTCAGATC
GAACGGTCTAACAGCCAATGTGTCAGGGAGACTAATAGATTTCCTCAAGGATGTGATGGA
CTCAATGGATAAAGAAGAAATGGAAATAACAACACATTTCCAAAGAAAGAGAAGAGTAAG
GGACAACATGACAAAGAAAATGGTCACACAAAGAACAATAGGAAAGAAGAAGCAGAGGCT
GAACAAGAGGAGCTACTTAATAAGAGCACTGACACTGAACACAATGACAAAGGATGCAGA
AAGAGGAAAATTGAAGAGGAGGGCAATTGCAACACCCGGAATGCAGATCAGGGGATTCGT
GTACTTTGTCGAAACATTAGCGAGGAGCATCTGTGAGAAACTTGAGCAATCTGGGCTCCC
TGTTGGAGGGAACGAGAAGAAGGCTAAATTGGCAAATGTCGTGAGAAAGATGATGACTAA
CTCACAAGATACAGAGCTCTCATTTACAATTACTGGAGACAACACCAAATGGAATGAGAA
TCAGAATCCTCGGATGTTTCTGGCAATGATAACATACATTACAAGAAACCAACCTGAATG
GTTTAGAAATGTCTTGAGCATTGCCCCTATAATGTTCTCAAACAAAATGGCGAGATTAGG
GAAAGGATACATGTTCGAAAGTAAGAGCATGAAGCTACGGACACAAATACCAGCAGAAAT
GCTCGCAAACATTGACCTGAAATACTTCAACGAATCAACGAGAAAGAAAATCGAGAAAAT
AAGACCTCTCTTAATAGATGGCACAGCCTCATTGAGTCCTGGAATGATGATGGGCATGTT
CAACATGCTGAGTACAGTCTTGGGAGTCTCAATCCTGAATCTTGGGCAAAAGAGGTACAC
CAAAACCACATACTGGTGGGATGGACTCCAATCTTCTGATGATTTCGCTCTCATAGTGAA
TGCACCGAATCATGAGGGAATACAAGCAGGAGTGGATAGGTTCTATAGGACCTGCAAACT
GGTTGGGATCAATATGAGCAAAAAGAAGTCTTACATAAATCGGACAGGAACATTTGAGTT
CACAAGCTTTTTCTACCGCTATGGATTTGTAGCCAACTTCAGTATGGAGCTGCCCAGCTT
TGGAGTGTCTGGGATTAACGAATCAGCTGACATGAGCATTGGAGTTACAGTGATAAAGAA
CAATATGATAAACAACGATCTTGGACCAGCAACAGCTCAGATGGCTCTTCAGTTATTCAT
CAAGGACTACAGGTACACATACCGATGCCACAGAGGTGATACACAAATTCAAACAAGGAG
ATCATTCGAGTTGAAAAAGCTGTGGGAGCAGACCCGTTCAAAGGCAGGACTGTTGGTTTC
AGATGGAGGACCAAACCTATACAATATCCGGAATCTCCACATCCCAGAGGTCTGCTTGAA
GTGGGAACTAATGGATGAAGATTACCAGGGTAGGTTGTGCAATCCTTTGAACCCGTTTGT
CAGTCATAAGGAAATTGAGTCCGTAAACAGTGCTGTAGTAATGCCAGCCCATGGTCCAGC
CAAGAGCATGGAGTATGATGCTGTTGCGACTACACACTCATGGATCCCCAAGAGGAACCG
TTCCATTCTCAATACCAGCCAAAGGGGAATTCTTGAGGATGAACAGATGTACCAGAAGTG
TTGCAATCTATTCGAAAAATTCTTCCCCAGTAGTTCATACAGGAGGCCAGTTGGAATTTC
CAGCATGGTGGAGGCCATGGTGTCTAGGGCCCGAATTGATGCACGAATTGACTTCGAGTC
TGGAAGGATTAAGAAAGAAGAGTTTGCTGAGATCATGAAGATCTGTTCCACCATTGAAGA
GCTCAGACGGCAAAAACAGTGAATTTAGCTTGTCCTTCATGAAAAAATG-----------
-------------------
-------------
#A/chicken/Italy/9097/1997(H5N9)
-------------------------ATGGATGTCAATCCGACTTTACTCTTCTTGAAAGT
GCCAGCGCAAAATGCTATAAGTACTACATTCCCTTATACTGGAGATCCTCCATACAGCCA
TGGAACGGGAACAGGATACACCATGGACACAGTCAACAGAACACATCAGTACTCAGAAAA
GGGGAAATGGACAACAAACACAGAGACTGGAGCACCCCAGCTCAACCCAATTGATGGACC
CTTACCTGAGGACAACGAGCCAAGCGGATATGCACAAACAGACTGTGTGTTGGAAGCAAT
GGCTTTTCTTGAAGAATCCAACCCAGGAATCTTTGAAAACTCATGTCTTGAAACAATGGA
AATTGTACAGCAAACAAGAGTGGACAAACTGACCCAAGGCCGCCAGACATATGACTGGAC
ATTGAATAGAAATCAGCCAGCTGCAACTGCTTTAGCCAACACTATAGAGGTATTCAGGTC
GAATGGTCTAACAGCCAATGAATCAGGGAGACTAATAGATTTCCTCAAGGATGTAATGGA
ATCAATGGATAAGGAAGAAATGGAAATAACAACACATTTCCAGAGGAAGAGAAGAGTAAG
GGACAACATGACCAAGAAAATGGTCACACAAAGAACAATAGGGAAAAAGAAGCAGAGGCT
GAATAAGAGAAGCTACTTAATAAGAGCACTGACGCTAAACACAATGACAAAAGATGCAGA
AAGAGGCAAATTGAAAAGGCGAGCAATTGCAACACCCGGGATGCAGATCAGAGGATTCGT
GTATTTTGTCGAAACATTAGCAAGGTGCATATGCGAGAAACTTGAGCAATCTGGACTCCC
CGTTGGAGGGAACGAGAAGAAGGCTAAATTGGCAAATGTCGTGAGGAAGATGATGACTAA
TTCGCAAGATACAGAGCTCTCCTTCACAATTACTGGAGACAACACCAAATGGAATGAGAA
TCAAAACCCTCGGATGTTTCTGGCAATGATAACATACATCACAAGAAACCAACCTGAATG
GTTTAGAAATGTCTTAAGCATTGCTCCTATAATGTTTTCAAACAAAATGGCGAGATTAGG
AAAAGGATACATGTTCGAGAGTAAGAGCATGAAGCTACGGACGCAAATACCAGCAGAAAT
GCTTGCAAACATTGACTTGAAATACTTCAACGAATCAACGAGGAAGAAAATTGAGAAAAT
AAGACCTCTCCTAATAGATGGCACAGCCTCATTGAGTCCAGGAATGATGATGGGTATGTT
CAACATGCTGAGTACTGTCTTAGGTGTCTCAATCCTGAATCTTGGGCAAAAGAGGTACAC
CAAGACCACATACTGGTGGGACGGTCTCCAATCCTCTGATGATTTCGCCCTCATAGTGAA
TGCACCGAATCATGAGGGAATACAAGCAGGGGTGGACAGGTTCTATAGGACCTGCAAACT
GGTTGGGATCAATATGAGTAAAAAGAAGTCTTACATAAATCGGACAGGAACATTTGAGTT
CACAAGCTTTTTCTACCGATATGGGTTTGTAGCCAACTTCAGTATGGAGCTGCCCAGCTT
TGGAGTGTCTGGGATCAACGAATCGGCTGACATGAGCATTGGGGTTACGGTAATAAAGAA
CAATATGATAAACAATGATCTTGGACCAGCAACAGCTCAGATGGCTCTTCAGCTATTCAT
CAAGGACTACAGGTACACATACCGATGCCACAGGGGTGATACACAAATTCAAACGAGGAG
ATCATTCGAGCTGAAGAAGCTGTGGGAGCAGACCCGTTCAAAGGCAGGACTGTTGGTTTC
AGATGGAGGACCAAACCTATACAATATTCGAAATCTCCACATTCCAGAGGTCTGCTTGAA
GTGGGAACTAATGGACGAAGATTACCAGGGTAGGCTGTGTAATCCCCTGAATCCGTTTGT
CAGTCATAAAGAAATTGAGTCCGTAAACAATGCTGTGGTAATGCCAGCTCATGGTCCAGC
CAAGAGCATGGAATATGATGCTGTTGCGACTACACACTCATGGATCCCTAAGAGGAATCG
CTCCATTCTCAATACCAGCCAAAGGGGAATTCTTGAGGATGAACAAATGTACCAGAAGTG
CTGCAATCTGTTCGAGAAATTCTTCCCTAGTAGTTCATACAGAAGGCCAGTTGGAATTTC
CAGCATGGTGGAGGCCATGGTGTCTAGGGCCCGAATTGATGCACGAATCGACTTCGAGTC
TGGAAGGATTAAGAAAGAAGAGTTTGCTGAGATCATGAAGATCTGTTCCACCATTGAAGA
GCTCAGACGGCAGAA---------------------------------------------
-------------------
-------------
#A/duck/Taiwan/0526/72(H6N1)
-AGCGAAAGCAGGCCACCC-TTTGAATGGATGCCAATCCGCCTTTCCTTTTCTTGAAAGG
GCCAGCGCAAAATGCTATAAGTACTACATTCCCTTATACTGGAGATCCTCCATACAGCCA
TGGAACAGGAACAGGATACACCATGGACACAGTCAACAGAACACACCAATATTCAGAAAA
GGGAAAGTGGACAACAAACACAGAGACTGGAGCACCCCAGCTTAACCCGATTGATGGACC
ACTACCCGAGGACAATGAACCAAGCGGATATGCACAAACAGATTGTGTCTTGGAAGCAAT
GGCGTTCCTTGAAGAATCCCACCCAGGGATCTTTGAAAACTCATGTCTTGAAACGATGGA
AATTGTTCAGCAAACAAGAGTGGACAAACTGACCCAAGGTCGCCAGACCTATGACTGGAC
ATTGAACAGAAACCAGCCGGCTGCAACTGCTTTGGCCAACACTATAGAGGTCTTCAGGTC
GAACGGTCTAACAGCTAATGAATCGGGGAGACTAATAGATTTCCTCAAGGATGTGATGGA
ATCAATGGATAAAGAAGAAATGGAAATAACCACCCCTTTCCAAAGAAAAAGAAGGGTAAG
AGCCAGCATGCCCAAGAAAATGGTCACCCAAAGAACAATAGGAAAGAAGAAGCAGAGATT
GAACAAGAGAAGCTATTTGATAAGAGCATTGACATTGAACCCAATGACCAAAGATGCAGA
AAGAGGCAAATTGAAGAGGCGAGCAATTGCAACACCCGGGATGCAGATCAGGGGGTTCGT
GTACTTCGTCGAAACACTGGCGAGAAGCATCTGTGAAAAACTCGAACAATCTGGGCTCCC
AGTCGGGGGGAATGAGAAGAAGGCTAAATTGGCAAATGTTGTAAGAAAGATGATGACTAA
CTCACAAGATACAGAGCTCTCCTTTACAATTACTGGAGACAACACCAAATGGAATGAGAA
TCAAAATCCTCGGATGTTTCTGGCAATGATAACATACATCACAAGAAACCAACCTGAATG
GTTCAGAAATGTCTTGAGCATTGCTCCTATAATGTTCTCCAACAAAATGGCAAGATTAGG
GAAAGGATACATGTTCGAAAGTAAGAGCATGAAGCTACGGGCACAAATACCAGCAGAAAT
GCTCGCAAATATTGACCTGAAATACTTCAACGAATCAACGAGGAAGAAAATTGAGAAAAT
AAGACCTCTCCTAATAGATGGAACAGCCTCATTGAGTCCTGGGATGATGATGGGCATGTT
TAACATGCTGAGTACAGTCTTAGGAGTCTCAATCTTGAACCTTGGGCAAAAGAGGTACAC
CAAAACCACATACTGGTGGGATGGACTTCAGTCCTCTGATGACTTCGCCCTCATAGTGAA
TGCACCTAATAATGAGGGGATACAAGCAGGAGTGGATAGGTTCTACAGGACCTGCAAATT
AGTTGGAATCAATATGAGCAAAAAGAAGTCTTACATAAATAAGACAGGAACATTTGAATT
CACGAGCTTTTTCTATCGCTATGGATTTGTAGCCAACTTCAGTATGGAGCTGCCCAGCTT
TGGAGTGTCTGGGATTAATGAATCGGCTGATATGAGCATTGGAGTGACAGTGATAAAGAA
CAATATGATAAACAATGACCTTGGACCAGCAACAGCCCAAATGGCTCTTCAGCTATTCAT
CAAGGACTACAGATACACATATCGGTGCCACAGAGGTGACACACAAATCCAAACGAGGAG
ATCATTCGAGCTGAAGAAGCTATGGGAGCAGACCCGTTCAAAGGCAGGACTGTTGGTTTC
AGATGGAGGACCGAACCTATACAATATCCGGAACCTCCACATTCCAGAGGTCTGCCTGAA
GTGGGAACTAATGGATGAAGATTATCAGGGCAGGCTTTGCAATCCCTTGAATCCGTTTGT
CAGCCATAAGGAAATTGAGTCCGTAAACAATGCTGTGGTAATGCCAGCCCATGGTCCAGC
CAAGAGCATGGAATATGATGCTGTCGCAACTACACACTCCTGGATTCCTAAGAGGAACCG
CTCTATTCTCAATACCAGCCAAAGGGGAATACTTGAGGATGAACAGATGTATCAGAAGTG
TTGCAGTCTATTCGAGAAATTCTTCCCTAGCAGTTCGTACAGGAGACCAGTTGGAATTTC
CAGCATGGTGGAGGCCATGGTGTCTAGGGCCCGAATTGACGCACGGATTGACTTCGAGTC
TGGAAGGATCAAGAAAGAAGAGTTTGCTGAGATCATGAAGATCTGTTCCACCATTGAAGA
GCTCAGACGGCAAAAGTAGTGAATTTAGCTTGTCCTTCATGAAAAAATGCCTTGTTTCTA
CT-----------------
-------------
#A/chicken/HongKong/17/1977(H6N1)
-AGCGAAAGCAGGCAAACCATTTGAATGGATGTCAATCCGACTTTACTTTTCTTGAAAGT
GCCAGCGCAAAATGCTATAAGTACCACATTCCCTTACACTGGAGACCCTCCATACAGCCA
TGGAACAGGAACAGGATACACCATGGACACAGTCAACAGAACACACCAATATTCAGAAAA
GGGAAAGTGGACAACAAACACAGAGACTGGAGCACCCCAGCTCAACCCGATTGATGGACC
ATTACCCGAAGACAATGAACCAAGCGGATATGCACAAACAGATTGTGTTTTGGAGGCAAT
GGCATTCCTTGAAGAGTCCCACCCAGGGATCTTTGAAAATTCGTGTCTTGAAACGATGGA
AGTTGTTCAGCAAACAAGAGTGGACAAACTGACCCAAGGTCGCCAGACCTATGACTGGAC
ACTGAACAGAAACCAACCGGCTGCAACTGCTTTGGCCAACACTATAGAGGTCTTCAGATC
GAACGGTCTAACAGCTAATGAATCGGGGAGATTAATAGATTTCCTCAAGGATGTGATGGA
ATCAATGGATAAAGAAGAAATGGAAATAACAACACATTTCCAAAGAAAAAGGAGGGTAAG
AGACAACATGACCAAGAAAATGGTCACACAAAGAACAATAGGAAAGAAGAAGCAGAGATT
GAACAAGAGAAACTATTTGATAAGAGCATTGACACTGAACACAATGACCAAAGATGCAGA
AAGAGGCAAGTTGAAGAGGAGGGCAATTGCAACACCCGGAATGCAGATCAGAGGGTTCGT
GTACTTCGTCGAAACGCTGGCGAGAAGCATCTGTGAGAAACTTGAACAATCTGGGCTCCC
AGTCGGGGGGAATGAAAAGAAAGCTAAATTGGCAAATGTTGTGAGAAAAATGATGACTAA
CTCACAAGATACAGAGCTCTCCTTTACAATTACTGGAGACAACACCAAATGGAATGAGAA
TCAAAATCCTAGGATGTTTCTGGCAATGATAACATACATCACAAGAAACCAACCTGAATG
GTTCAGAAATGTCTTGAGCATTGCTCCTATAATGTTCTCCAACAAAATGGCAAGATTGGG
GAAAGGATACATGTTTGAAAGTAAGAGCATGAAGCTACGGACACAAATACCAGCAGAAAT
GCTCGCAAATATTGACCTGAAATACTTCAACGAATCGACGAGGAAGAAAATCGAGAAAAT
AAGACCTCTCCTAATAGATGGCACAGCCTCATTGAGTCCTGGAATGATGATGGGCATGTT
TAACATGCTGAGTACAGTCTTAGGAGTCTCAATCTTGAATCTTGGGCAAAAGAGGTACAC
CAAAACCACATACTGGTGGGATGGACTCCAATCTTCTGATGATTTCGCCCTCATAGTGAA
TGCACCTAATCATGAGGGGATACAAGCAGGAGTGGATAGGTTTTACAGGACCTGTAAATT
GGTTGGGATCAATATGAGCAAAAAGAAGTCTTACATAAATAGAACAGGAACATTTGAATT
CACGAGCTTTTTCTATCGCTATGGATTTGTAGCCAACTTCAGTATGGAGCTGCCTAGCTT
CGGAGTGTCTGGAATTAATGAATCGGCTGATATGAGCATTGGAGTGACAGTGATAAAGAA
CAATATGATAAACAATGACCTTGGACCAGCAACAGCCCAGATGGCTCTTCAGCTATTCAT
CAAGGACTACAGATACACATATCGCTGCCACAGGGGTGACACGCAAATCCAAACGAGGAG
ATCATTCGAGCTGAAAAAGCTATGGGGGCAGACCCGCTCAAAGGCAGGACTGTTGGTTTC
AGATGGAGGACCAAACCTATACAATATCCGGAACCTCCACATTCCAGAGGTCTGCCTGAA
GTGGGAACTAATGGATGAAGATTATCAGGGCAGGCTTTGCAACCCCCTGAATCCGTTTGT
CAGCCATAAGGAAATTGAATCCGTAAACAATGCTGTGGTGATGCCAGCCCATGGCCCCGC
TAAGAGCATGGAATATGATGCTGTCGCAACTACGCACTCCTGGATTCCTAAGAGGAACCG
TTCCATTCTCAATACTAGCCAAAGGGGAATACTTGAGGATGAACAGATGTATCAGAAGTG
TTGCAATCTATTCGAGAAATTCTTCCCTAGCAGTTCGTACAGGAGACCAGTTGGAATTTC
CAGCATGGTAGAGGCCATGGTGTCTAGGGCCCGAATTGACGCACGGATTGATTTCGAGTC
TGGAAGGATCAAGAAGGAAGAGTTTGCTGAGATCATGAAGATCTGTTCCACCATTGAAGA
GCTCAGACGGCAAAAATAGTGAATTTAGCTTGTCCTTCATGAAAAAATGCCTTGTTTCTA
CT-----------------
-------------
#A/chicken/Taiwan/7-5/99(H6N1)
-AGCAAAAGCAGGCAAACCATTTGAATGGATGTCAATCCGACTTTACTTTTCTTGAAAGT
ACCAGCGCAAAATGCTATAAGTACTACATTCCCTTATACTGGAGATCCTCCATACAGCCA
TGGAACAGGAACAGGGTACACCATGGACACAGTCAATAGAACACATCAATACTCAGAGAA
AGGAAAATGGACAACAAACACAGAGACTGGAGCACCCCAACTCAATCCAATTGATGGACC
ACTACCCGAGGATAATGAGCCAAGCGGATACGCACAAACAGATTGTGTGTTGGAAGCAAT
GGCTTTCCTTGAAAAATCCCACCCAGGGATCTTTGAAAACTCATGCCTTGAAACGATGGA
AGTTGTTCAGCAAACAAGAGTGGATAAACTGACCCAAGGCCGCCAGACCTATGACTGGAC
ATTGAATAGAAACCAGCCGGCTGCAACTGCTTTGGCCAACACTATAGAGGTCTTCAGATC
GAACGGTCTAACAGCCAATGAATCGGGGAGTCTAATAGATTTCGTCAAGGATGTAATGGA
ATCAATGGACAAAGAAAAAATGGAAATAACAACACATTTCCAGAGAAAGAGAAGAGTAAG
GGGCAATATGACCAAGAAAATGGTCACACAAAGAACAATAGGGAAGAAGAAGCAGAGGCT
AAACAAGAGGAGCTACTTAATAAGAGCATTGACATTGAACACAATGACAAAAGATGCAGA
AAGAGGCAAATTGAAGAGGCGAGCAATTGCAACACCAGGAATGCAGATCAGAGGATTCGT
GTACTTTGTTGAAACATTAGCGAGGAGCATCTGTGAGAAACTTGAACAGTCTGGGCTCCC
TGTTGGAGGGAATGAAAAGAAGGCTAAATTGGCAAATGTCGTAAGAAAGATGATGACTAA
CTCACAAGATACAGAACTCTCCTTTACAATTACTGGAGACAATACCAAATGGAATGAGAA
TCAGAATCCTCGGATGTTTCTGGCAATGATAACATACATCACAAGAAGCCAGCCTGAATG
GTTTAGAAATGTCTTGAGCATTGCCCCTATAATGTTCTCAAACAAAATGGCAAGATTAGG
AAAAGGATACATGTTCGAGAGTAAGAGCATGAAGCTACGCACACAAATACCAGCAGAGAT
GCTTGCAAACATTGACCTGAAGTACTTCAACGAATCAACAAGAAAGAAAATCGAAAAAAT
AAGGCCTCTCTTAATAGATGGCACAGCCTCATTGAGTCCTGGAATGATGATGGGCATGTT
CAATATGCTGAGTACAGTCTTAGGAGTCTCAATCCTGAATCTTGGGCAAAAGAGGTATAC
TAGAACCACATACTGGTGGGATGGACTCCAATCCTCTGATGATTTCGCTCTAATAGTGAA
TGCACCGAATCATGAAGGAATACAAGCAGGAGTGGATAGGTTCTATAGGACCTGCAAACT
GGTTGGGATCAATATGAGCAAAAAGAAGTCTTACATAAATCGAACAGGGACATTTGAGTT
CACAAGCTTTTTCTACCGCTATGGATTTGTAGCCAACTTCAGTATGGAGTTGCCCAGCTT
TGGGGTGTCTGGGATTAACGAATCAGCTGACATGAGCATTGGAGTTACAGTGATAAAGAA
CAATATGATAAACAACGACCTTGGACCAGCAACAGCTCAGATGGCTCTTCAGCTGTTCAT
CAAGGACTACAGATACACATATCGGTGTCACAGGGGTGATACACAAATCCAAACAAGGAG
GTCATTCGAGCTGAAGAGGCTGTGGGAGCAGACCCGCTCAAAGGCAGGACTGTTGGTTTC
AGATGGAGGACCAAACCTGTACAACATCCGGAATCTCCACATCCCAGAGGTCTGCCTGAA
GTGGGAACTAATGGATGAAGATTACCAGGGTAGGTTGTGTAATCCTCTGAACCCGTTTGT
CAGTCATAAGGAAATTGAGTCCGTAAACAATGCTGTGGTAATGCCAGCCCATGGCCCAGC
CAAGAGCATGGAATATGATGCTGTTGCGACTACACACTCATGGATCCCTAAGAGGAACCG
TTCCATTCTCAATACCAGCCAGAGGGGGATTCTTGAGGATGAACAGATGTACCAGAAGTG
TTGTAATCTATTTGAGAAGTTCTTCCCTAGTAGTTCATACAGGAGGCCGGTTGGGATTTC
TAGTATGGTAGAGGCCATGGTGTCTAGGGCCCGAATTGATGCACGAATTGACTTCGAGTC
TGGAAGGATTAAAAAAGAAGAGTTTGCTGAGATCATGAAGATCTGTTCCACCATTGAAGA
GCTCAGACGGCAAAAATAGTGAAGTTCGCTTGTCCTTCATGAAAAAATGCCTTGTTTCTA
CT-----------------
-------------
#A/chicken/Taiwan/0329/01(H6N1)
-AGCGAAAGCAGGCAA-CCATTTGAATGGATGTCAATCCGACTTTACTTTTCTTAAAAGT
ACCAGCGCAAAATGCTATAAGTACTACATTCCCTTATACTGGAGATCCTCCATACAGCCA
TGGAACAGGAACAGGGTACACCATGGACACAGTCAATAGAACACATCAATACTCAGAGAA
AGGAAAATGGACAACAAACACAGAGACTGGAGCACCCCAACTCAATCCAATTGATGGACC
ACTACCCGAGGATAATGAGCCAAGCGGATACGCACAAACAGATTGTGTGTTGGAAGCAAT
GGCTTTCCTTGAAGAATCCCACCCAGGGATCTTTGAAAACTCATGCCTTGAAACGATGGA
AGTTGTTCAGCAAACAAGAGTGGATAAACTGACCCAAGGCCGCCAGACCTATGACTGGAC
ATTGAATAGAAACCAGCCAGCTGCAACTGCTTTGGCCAACACTATAGAGGTCTTCAGATC
GAACGGTCTAACAGCCAATGAATCGGGGAGACTAATAGATTTCCTCAAGGATGTAATGGA
ATCAATGGACAAAGAAGAAATGGAAATAACAACACATTTCCAGAGAAAGAGAAGAGTAAG
GGACAACATGACCAAAAAAGTGGTCACACAAAGAACAATAGGGAAGAAGAAGCAGAGGCT
AAACAAGAGGAGCTACTTAATAAGAGCATTGACATTGAACACAATGACAAAAGATGCAGA
AAGAGGCAAATTGAAGAGGAGGGCAATTGCAACACCCGGAATGCAGATCAGAGGATTCGT
GTACTTTGTTGAAACATTAGCGAGGAGCATCTGTGAGAAACTTGAACAGTCTGGACTCCC
TGTTGGAGGGAATGAAAAGAAGGCTAAATTGGCAAATGTCGTAAGAAAGATGATGACTAA
CTCACAAGATACAGAACTCTCCTTTACAATTACTGGAGACAATACCAAATGGAATGAGAA
TCAGAATCCTCGGATGTTTCTGGCAATGATAACATTCATCACAAGAAACCAGCCTGAATG
GTTTAGAAATGTCTTGAGTATTGCCCCTATAATGTTCTCAAACAAAATGGCAAGATTAGG
AAAAGGATACATGTTCGAGAGTAGGAGCATGAAGCTACGCACACAAATACCAGCAGAAAT
GCTTGCAAACATTGACCTGAAGTATTTCAACGAATCAACAAGAAAGAAAATCGAAAAAAT
AAGGCCTCTCTTAATAGATGGCACAGCTTCATTGAGCCCTGGAATGATGATGGGCATGTT
CAATATGCTGAGTACAGTCTTAGGAGTCTCAATCCTGAATCTTGGGCAAAAGAGGTATAC
TAAAACCACATACTGGTGGGATGGACTCCAATCCTCTGATGATTTCGCTCTAATAGTGAA
TGCACCGAATCATGAAGGAATACAAGCAGGAGTGGATAGGTTCTATAGAACCTGCAAGCT
GGTTGGGATCAATATGAGCAAAAAGAAGTCTTACATAAATCGAACAGGGACATTTGAGTT
CACAAGCTTTTTCTACCGCTATGGATTTGTAGCCAACTTCAGTATGGAGTTGCCCAGCTT
TGGGGTGTCTGGGGTTAACGAATCAGCTGACATGAGCATTGGAGTTACAGTGATAAAGAA
CAATATGATAAACAACGATCTTGGACCAGCAACAGCTCAGATGGCTCTTCAGCTGTTCAT
CAAGGACTACAGATACACATATCGGTGTCACAGGGGTGATACACAAATCCAGACGAGGAG
ATCATTCGAACTGAAGAGGCTGTGGGAGCAGACCCGTTCAAAGGCAGGACTGTTGGTTTC
AGATGGAGGACCAAACCTGTACAACATCCGGAATCTTCACATTCCAGAGGTCTGCCTTAA
GTGGGAACTAATGGATGAAGATTACCAGGGTAGGTTGTGTAATCCTCTGAACCCGTTTGT
CAGTCATAAGGAAATTGAGTCCGTAAACAATGCTGTGGTAATGCCAGCCCATGGCCCAGC
CAAGAGCATGGAATATGATGCTGTTGCGACTACACACTCATGGATTCCTAAGAGGAACCG
TTCCATTCTCAATACCAGCCAAAGGGGGATTCTTGAGGATGAACAGATGTACCAAAAGTG
CTGTAATCTATTTGAGAAGTTCTTCCCTAGTAGTTCATACAGGAGGCCGGTTGGGATTTC
TAGTATGGTGGAGGCCATGGTGTCTAGGGCCCGAATTGATGCACGAATTGACTTCGAGTC
TGGAAGGATTAAGAAAGAAGAGTTTGCTGAGATCATGAAGATCTGTTCCACCATTGAAGA
GCTCAGACGGCAAAAATAGTGAAGTTTGCTTGTCCTTCATGAAAAAATGCCTTGTTTCTA
CT-----------------
-------------
#A/Eurasiancoot/WesternAustralia/2727/...
---------------AACCATTTGAATGGATGTCAATCCGACTCTACTTTTCTTGAAAGT
TCCGGCGCAGAATGCCATAAGCACCACGTTCCCTTATACTGGAGATCCTCCATACAGCCA
TGGAACAGGAACAGGATACACCATGGATACAGTCAACAGGACACATCAATATTCAGAAAA
GGGAAAGTGGACAACAAACACGGAAACTGGAGCACCCCAACTTAACCCAATTGATGGACC
ACTACCTGAGGATAATGAGCCAAGTGGATATGCACAAACAGACTGTGTCCTGGAAGCAAT
GGCTTTTCTTGAAGAATCCCACCCAGGGATCTTTGAAAACTCGTGTCTTGAGACGATGGA
AGTTGTTCAACAAACAAGGGTGGACAAATTGACCCAAGGTCGTCAAACCTATGATTGGAC
ATTGAACAGAAATCAACCGGCCGCAACTGCATTAGCCAACACTATAGAGGTCTTCAGATC
GAATGGTCTAACAGCTAATGAATCAGGGAGGCTAATAGATTTCCTCAAAGATGTGATGGA
ATCAATGGATAAAGAAGAAATGGAAATAACAACACACTTCCAAAGAAAAAGAAGAGTAAG
GGACAACATGACCAAGAAGATGGTCACACAGAGAACAATAGGAAAGAAGAAGCAGAGATT
GAACAAGAAAAGCTATCTAATAAGAGCATTAACACTGAATACAATGACCAAAGATGCAGA
AAGAGGTAAATTAAAAAGAAGAGCAATTGCAACACCCGGGATGCAAATCAGAGGTTTCGT
GTACTTTGTTGAAACGCTAGCTAGGAGCATTTGTGAGAAGCTAGAACAGTCTGGACTTCC
AGTTGGAGGTAATGAAAAGAAGGCTAAACTGGCAAATGTAGTGAGAAAGATGATGACCAA
TTCACAAGACACAGAGCTTTCTTTCACAATTACTGGAGACAACACTAAATGGAATGAAAA
TCAAAACCCTCGGATGTTCCTGGCGATGATAACATACATCACAAGAAATCAACCTGAATG
GTTCAGAAATGTTCTGAGCATCGCACCTATAATGTTCTCAAATAAAATGGCGAGGCTAGG
GAAAGGATATATGTTCGAAAGTAAGAGCATGAAGCTCCGAACACAAATACCAGCAGAAAT
GCTGGCAAGCATTGACTTAAAATACTTCAATGAATCAACAAAAAAGAAAATCGAGAAAAT
AAGGCCTCTTCTAATAGATGGCACAGCCTCATTGAGCCCTGGGATGATGATGGGCATGTT
CAACATGCTAAGTACAGTTTTAGGTGTCTCAATCCTGAATCTTGGACAAAAGAGATACAC
CAAAACAACATACTGGTGGGATGGACTCCAATCCTCTGATGATTTTGCTCTCATAGTGAA
TGCACCAAATCATGAGGGAATACAAGCAGGGGTGGACAGATTCTACAGAACCTGCAAGTT
GGTCGGAATCAATATGAGCAAAAAGAAATCCTATATAAATAGGACAGGAACATTTGAATT
CACAAGTTTTTTCTACCGCTATGGGTTTGTGGCCAATTTTAGCATGGAACTGCCTAGTTT
TGGAGTGTCTGGGATTAATGAGTCAGCTGACATGAGCATTGGAGTGACAGTGATAAAGAA
CAACATGATAAACAATGATCTTGGACCAGCAACTGCCCAAATGGCCCTTCAACTGTTCAT
CAAGGACTACAGATACACATACCGATGCCACAGAGGAGACACACAAATTCAGACTAGAAG
ATCATTCGAGCTAAAGAAGCTGTGGGAGCAAACCCGCTCAAAGGCGGGACTGTTGGTTTC
AGATGGAGGACCAAACTTATACAATATCCGGAATCTTCACATTCCAGAAGTCTGCTTGAA
GTGGGAATTAATGGATGAAGATTATCAGGGAAGACTTTGTAATCCCCTGAATCCATTTGT
CAGCCATAAGGAGATTGAGTCTGTAAACAATGCTGTGGTGATGCCAGCTCATGGTCCAGC
CAAAAGCATGGAATATGACGCTGTTGCAACTACACACTCCTGGATTCCCAAGAGGAACCG
CTCTATACTCAACACAAGCCAGAGGGGAATACTTGAAGATGAGCAGATGTATCAGAAGTG
CTGCAACCTGTTCGAGAAATTCTTCCCCAGTAGTTCATACAGGAGACCGGTTGGAATTTC
CAGCATGGTGGAGGCCATGGTGTCTAGGGCCCGGATTGATGCCAGGATTGACTTCGAGTC
TGGACGGATTAAGAAAGAAGAATTCACTGAGATCATGAAGATCTGTTCCACCATTGAAGA
GCTCAGACGGCAAAAATAGTGAATTTAGCTTGTCCTTCATGAAA----------------
-------------------
-------------
#A/gadwall/Ohio/37/1999(H6N2)
-------------------------ATGGATGTCAATCCGACTTTACTTTTCTTGAAAGT
TCCAGCGCAAAATGCCATAAGCACCACATTCCCATATACTGGAGATCCTCCATACAGCCA
TGGAACGGGAACAGGATACACCATGGACACAGTCAACAGAACACATCAATATTCAGAAAA
GGGGAAATGGACAACAAACACAGAGACTGGAGCACCCCAACTTAACCCAATTGACGGACC
ACTGCCTGAGGACAATGAGCCAAGTGGATATGCACAAACAGACTGTGTTCTTGAAGCAAT
GGCTTTCCTTGAAGAGTCCCACCCAGGAATCTTTGAAAACTCGTGTCTTGAAACGATGGA
AGTTGTTCAACAAACAAGAGTAGACAAACTGACCCAAGGCCGTCAGACCTATGATTGGAC
ATTAAACAGGAATCAGCCGGCTGCAACTGCATTAGCTAATACTATAGAGGTCTTCAGATC
GAACGGTCTGACAGCTAATGAATCAGGAAGGCTAATAGATTTCCTCAAGGATGTGATGGA
GTCAATAGATAAAGAGGAAATGGAAATAACAACGCACTTCCAAAGAAAAAGAAGAGTAAG
GGACAACATGACCAAGAAAATGGTCACACAAAGAACAATAGGAAAGAAGAAGCAGAGGCT
AAACAAGAGAAGCTATCTTATAAGAGCGCTGACACTGAACACAATGACAAAAGACGCTGA
AAGAGGCAAATTGAAGAGAAGAGCAATTGCAACACCCGGAATGCAAATCAGAGGATTTGT
ATACTTTGTTGAAACATTAGCAAGGAGCATTTGTGAGAAGCTTGAACAATCTGGACTCCC
GGTTGGAGGCAATGAAAAGAAGGCTAAACTGGCAAATGTTGTGAGAAAAATGATGACTAA
TTCACAAGACACAGAACTCTCTTTCACAATCACTGGAGACAACACCAAATGGAATGAAAA
TCAGAACCCTAGGATGTTTCTGGCAATGATAACATACATAACAAGAAACCAACCTGAATG
GTTTAGGAATGTCTTGAGCATTGCACCTATAATGTTCTCAAATAAAATGGCAAGACTAGG
GAAAGGATACATGTTCGAAAGTAAGAGCATGAAGCTTCGAACACAAATACCGGCAGAAAT
GCTAGCAAATATTGACCTGAAATATTTCAATGAGTCAACAAGGAAGAAAATAGAGAAGAT
AAGGCCTCTTCTGATAGATGGTACAGCCTCATTGAGCCCTGGAATGATGATGGGCATGTT
CAACATGCTAAGTACAGTTTTGGGGGTCTCGATTCTAAATCTAGGGCAAAAGAGGTACAC
CAAAACAACATACTGGTGGGACGGACTCCAATCCTCCGATGACTTTGCTCTCATAGTGAA
TGCTCCAAATCATGAGGGAATACAAGCAGGAGTAGATAGATTCTATAGGACCTGCAAGCT
GGTCGGAATCAACATGAGCAAAAAGAAGTCCTACATAAACAGGACAGGAACATTTGAATT
CACAAGCTTTTTCTATCGCTATGGATTTGTAGCCAATTTTAGCATGGAGCTGCCCAGCTT
TGGAGTATCTGGGATTAATGAATCTGCCGACATGAGCATTGGAGTAACAGTGATAAAGAA
CAATATGATAAACAATGACCTTGGACCAGCAACAGCTCAAATGGCTCTTCAGCTGTTCAT
CAAGGATTACAGATACACGTACCGGTGCCACAGAGGGGACACGCAAATTCAGACAAGGAG
GTCATTCGAGCTGAAAAAGTTGTGGGAACAAACCCGCTCAAAGGCAGGATTGTTGGTTTC
GGATGGAGGGCCAAACTTATACAATATCCGGAATCTCCACATTCCGGAAGTCTGCCTGAA
GTGGGAGCTAATGGACGAAGACTATCAGGGGAGGCTTTGCAACCCTCTGAACCCGTTTGT
CAGCCACAAAGAGATAGAGTCTGTAAACAATGCTGTGGTGATGCCAGCTCATGGCCCGGC
CAAGAGCATGGAATATGATGCTGTTGCTACTACGCACTCCTGGATCCCTAAGAGGAATCG
CTCCATCCTCAACACAAGCCAAAGGGGAATCCTTGAAGATGAACAGATGTATCAAAAGTG
CTGCAATCTATTCGAGAAATTCTTCCCTAGCAGTTCATACAGGAGACCGGTTGGGATTTC
CAGCATGGTGGAGGCCATGGTTTCCAGGGCCCGAATTGATGCGCGAATTGACTTCGAATC
TGGACGGATTAAGAAGGAGGAGTTTGCTGAGATCATGAAGATCTGTTCCACCATTGAAGA
GCTCAGACGGCAGAAATAGTGAATTTAGCTTGTCCTTCATGAA-----------------
-------------------
-------------
#A/duck/Hokkaido/120/2001(H6N2)
-------------------------ATGGATGTCAATCCGACTTTACTTTTCTTGAAAGT
GCCAGCGCAGAATGCTATAAGTACTACGTTCCCTTATACTGGAGATCCTCCATACAGCCA
TGGAACAGGAACAGGATACACCATGGACACAGTCAACAGAACACACCAATACTCAGAGAA
AGGGAAGTGGACAACAAACACAGAGACTGGAGCACCCCAACTCAATCCAATTGATGGACC
ACTACCTGAGGATAACGAGCCAAGCGGATATGCACAAACAGATTGTGTGTTGGAAGCAAT
GGCTTTCCTTGAAGAATCCCACCCAGGGATCTTTGAAAACTCATGTCTTGAAACGATGGA
AGTTGTCCAGCAAACAAGAGTGGACAAATTGACCCAAGGCCGCCAGACCTATGACTGGAC
ATTGAATAGAAACCAGCCGGCTGCAACTGCTTTAGCCAACACTATAGAGGTCTTCAGATC
GAACGGTCTAACAGCCAATGAATCGGGGAGACTAATAGACTTCCTCAAGGATGTAATGGA
ATCAATGGACAAAGAAGAGATGGAAATAACAACACATTTCCAGAGAAAAAGAAGAGTAAG
GGACAACATGACCAAGAAAATGGTCACACAGAGAACAATAGGGAAGAAGAAGCAAAGACT
GAACAAGAGGAGCTACTTAATAAGAGCACTGACATTGAACACAATGACCAAGGATGCAGA
AAGAGGCAAATTGAAGAGGCGGGCAATTGCAACACCCGGGATGCAGATCAGAGGGTTCGT
GTACTTTGTTGAAACATTAGCGAGGAGCATCTGTGAGAAACTTGAGCAATCTGGACTCCC
TGTTGGAGGGAATGAGAAGAAGGCTAAATTGGCAAATGTCGTCAGAAAGATGATGACTAA
CTCACAAGACACAGAGCTCTCCTTTACAATTACTGGAGACAATACCAAATGGAATGAGAA
TCAGAATCCTCGGATGTTTTTGGCAATGATAACATACATCACAAGAAACCAGCCTGAATG
GTTTAGAAATGTCTTGAGCATTGCCCCTATAATGTTCTCAAACAAAATGGCAAGGTTAGG
AAAAGGGTACATGTTCGAGAGTAAGAGCATGAAGCTACGGACACAAATACCAGCAGAAAT
GCTTGCAAACATTGACCTGAAATACTTTAACGAATCAACAAGAAAGAAAATCGAAAAAAT
AAGACCTCTCTTAATAGATGGCACAGCCTCACTGAGTCCTGGAATGATGATGGGCATGTT
CAACATGCTGAGTACAGTCTTAGGAGTCTCAATCCTGAATCTTGGGCAAAAGAAGTATAC
CAAGACCACATACTGGTGGGATGGACTCCAATCCTCCGATGATTTCGCTCTCATAGTGAA
TGCACCGAATCATGAGGGGATACAAGCAGGAGTGGACAGGTTCTATAGGACCTGCAAACT
GGTTGGGATCAACATGAGCAAAAAGAAGTCTTACATAAATCGGACAGGGACGTTTGAATT
CACAAGCTTTTTCTACCGCTATGGATTTGTAGCCAACTTCAGTATGGACCTGCCCAGCTT
TGGAGTGTCTGGGATTAACGAATCGGCTGACATGAGCATTGGATTGACAGTGATAAAGAA
CAATATGATAAACAACAATCTTGGACCAGCAACAGCCCAGATGGCCCTTCAGCTATTTAT
CAGGGATTACAGATACACATATCGGGGTCACAGGGGTGATACACAAATCCAAACGAGAAG
ATCATTTGAGCTGAAGAAACTGTGGGAGCAGACCCGTTCAAAGGCAGGACTGTTGGTTCC
GGATGGAGGACCAAACCTATACAACATCCGGAACCTCCACATCCCAGAGGTCTGCTTGAA
GTGGGAACTAATGGATGAAGATTATCAGGGTAGGCTGTGTAATCCTCTGAACCCATTTGT
CAGTCATAAGGAAATTGAATCCGTGAACAATGCTGTGGTAATGCCAGCTCATGGTCCAGC
CAAGAGCATGGAATATGATGCTGTTGCGACTACACACTCATGGATCCCTAAGAGGAATCG
TTCCATTCTCAATACCAGTCAAAGGGGAATTCTTGAGGATGAACAGATGTACCAGAAGTG
CTGCAATCTATTCGAGAAATTCTTCCCTAGTAGTTCATACAGGAGGCCGGTTGGAATTTC
CAGTATGGTGGAGGCCATGGTGTCTAGGGCCCGAATTGATGCACGAATTGACTTCGAGTC
TGGAAGGATTAAGAAAGAAGAGTTTGCTGAGATCATGAAGATCTGTTCCACCATTGAAGA
GCTCAGACGGCAAAAATAGTGAATTTAGTCTGTTCTTC----------------------
-------------------
-------------
#A/partridge/Shantou/819/2002(H6N2)
-------------------------ATGGATGTCAATCCGACTTTACTTTTCTTGAAAGT
TCCAGCGCAAAATGCTATAAGTACTACATTCCCTTACACTGGAGACCCTCCATACAGCCA
TGGAACAGGAACAGGGTACACCATGGACACAGTCAACAGAACACATCAATACTCAGAGAA
AGGGAAATGGACAACAAACACAGAGACTGGAGCACCCCAACTCAATCCAATTGACGGACC
ACTACCCGAGGATAACGAGCCAAGCGGATATGCACAAACAGATTGTGTGTTGGAAGCAAT
GGCTTTCCTTGAAGAATCCCACCCAGGGATCTTTGAAAACTCATGTCTTGAAACGATGGA
AGTTGTCCAGCAAACAAGAGTGGACAAACTGACCCAAGGCCGCCAGACCTACGACTGGAC
ATTGAATAGAAACCAGCCGGCTGCAACTGCTTTGGCCAACACTATAGAGGTCTTCAGATC
GAACGGCCTAACCGCTAATGAATCGGGGAGACTAATAGATTTCCTCAAGGATGTAATGGA
ATCAATGGACAAAGAAGAGATGGAAATAACAACACATTTCCAGAGAAAGAGAAGAGTAAG
GGACAACATGACCAAGAAAATGGTCACACAAAGAACAATAGGGAAGAAGAAGCAGAGGAT
GAACAAAAGGAGTTACTTAATAAGAGCACTGACATTGAACACGATGACCAAAGATGCAGA
AAGAGGCAAATTGAAGAGGCGGGCAATTGCAACACCCGGGATGCAGATCAGAGGATTCGT
GTACTTTGTTGAAACATTAGCGAGGAGCATCTGTGAAAAACTTGAGCAGTCTGGACTCCC
TGTTGGAGGGAATGAGAAGAAGGCTAAATTGGCAAATGTAGTAAGAAAGATGATGACTAA
CTCACAAGACACAGAGCTCTCCTTCACAATTACTGGAGACAATACCAAATGGAATGAGAA
TCAGAATCCTCGGATGTTTCTGGCAATGATAACATACATCACGAGAAACCAACCTGAATG
GTTTAGAAATGTTTTAAGCATTGCCCCTATAATGTTCTCAAACAAAATGGCAAGGTTAGG
AAAGGGATATATGTTCGAGAGTAAGAGCATGAAGCTACGAACACAAATACCAGCAGAAAT
GCTTGCAAACATTGACCTGAAATACTTCAACGAGTCAACAAGAAATAAAATCAAGAAAAT
AAGACCTCTCTTAATAGATGGCACAGCATCACTGAGTCCTGGAATGATGATGGGCATGTT
CAACATGCTGAGTACAGTCTTAGGAGTCTCAATCCTGAATCTTGGGCAAAAGAGGTATAC
CAAAACCACATACTGGTGGGATGGACTCCAATCCTCCGATGATTTCGCTCTCATAGTGAA
TGCACCGGATCGTGAGGGGATACAAGCAGGAGTAGATAGGTTCTATAGGACCTGCAAACT
GGTTGGGATCAATATGAGCAAAAAGAAGTCTTACATAAATCGGAC---------------
------------------------------------------------------------
------------------------------------------------------------
------------------------------------------------------------
------------------------------------------------------------
------------------------------------------------------------
------------------------------------------------------------
------------------------------------------------------------
------------------------------------------------------------
------------------------------------------------------------
------------------------------------------------------------
------------------------------------------------------------
------------------------------------------------------------
------------------------------------------------------------
------------------------------------------------------------
-------------------
-------------
#A/duck/Kingmen/E322/04(H6N2)
--AGCGAAAGCAGGCAACCATTTGAATGGATGTCAATCCGACTCTACTTTTCTTGAAAGT
GCCAGCGCAAAATGCTATAAGTACCACATTCCCTTATACTGGAGACCCTCCATACAGCCA
TGGAACAGGAACAGGATACACCATGGACACAGTCAACAGAACACATCAATATTCAGAGAA
GGGGAGGTGGACAACAAACACAGAGACTGGAGCACCCCAGCTTAACCCGATTGATGGGCC
GTTGCCAGAGGATAATGAACCTAGTGGGTACGCACAAACGGACTGCGTGTTGGAAGCAAT
GGCTTTCCTTGAAGAATCCCACCCAGGGATTTTTGAAAACTCATGTCTTGAAACAATGGA
AGTTGTTCAGCAAACAAGAGTGGACAAACTAACCCAAGGTCGCCAGACCTATGACTGGAC
ACTGAATAGAAATCAGCCGGCTGCAACTGCTTTAGCCAACACCATAGAGGTCTTCAGATC
GAACGGTCTAACAGCCAATGAATCAGGGAGGCTAATAGACTTCCTCAAGGACGTGATGGA
ATCAATGAATAAAGAAGAGATGGAAATAACAACACATTTCCAGAGAAAGAGAAGAGTAAG
GGACAACATGACCAAGAAAATGGTCACACAAAGGACAATAGGAAAGAAGAAGCAGAGGCT
GAACAAAAGGAGCTACTTGATAAGAGCATTGACATTGAACACAATGACAAAAGATGCAGA
AAGAGGAAAATTGAAGAGGCGGGCAATTGCAACACCTGGAATGCAGATCAGAGGTTTCGT
GTATTTTGTCGAAACACTAGCAAGGAGTATCTGTGAGAAACTTGAGCAATCTGGACTCCC
AGTTGGAGGGAACGAGAAGAAGGCTAAATTGGCAAATGTCGTAAGAAAGATGATGACTAA
CTCACAGGACACAGAACTCTCCTTTACAATTACAGGTGACAACACCAAATGGAATGAGAA
TCAGAATCCTCGGGTTTTTTTAACGATGATAACATACATCACAAGAAACCAACCCGAATG
GTTCAGAAATGTCTTGAGCATTGCTCCTATAATGTTCTCAAACAAGATGGCGAGATTAGG
GAAAGGATACATGTTCGAAAGCAAAAGCATGAAACTGAGGACACAAATACCAGCAGAAAT
GCTTGCAAACATTGACCTGAAATATTTCAATGAATCAACGAAAAAGAAAATCGAGAAAAT
AAGACCTCTACTAATAGAAGGCACAGCCTCTTTGAGTCCTGGAATGATGATGGGCATGTT
CAACATGCTGAGTACAGTCTTAGGAGTTTCAATCCTGAATCTTGGGCAAAAGAGGTACAC
CAAAACCACATACTGGTGGGACGGACTCCAGTCCTCTGATGATTTCGCCCTCATAGTGAA
TGCACCAAATCATGAGGGAATACAAGCTGGGGTAGATAGGTTCTATAGGACCTGCAAACT
AGTTGGAATCAATATGAGCAAAAAGAAGTCTTACATAAATAGAACAGGAACATTTGAATT
CACAAGTTTTTTCTACCGTTATGGATTTGTGGCCAACTTCAGTATGGAACTGCCCAGCTT
TGGAGTGTCTGGGATCAACGAATCAGCTGACATGAGCATTGGGGTTACAGTAATAAAGAA
CAATATGATAAATAATGATCTTGGACCAGCAACAGCTCAGATGGCCCTTCAGCTATTCAT
CAAGGACTATCGATACACATACCGATGCCACAGAGGAGACACGCAAATCCAAACGAGAAG
ATCATTTGAGCTGAAGAAACTATGGGAACAGACCCGTTCTAAAGCAGGATTGTTGGTCTC
GGATGGAGGACCAAATCTATATAATATCCGGAATTTACACATCCCAGAGGTCTGCTTGAA
ATGGGAATTAATGGATGAAGATTATCAGGGTAGGCTGTGCAATCCTCTGAACCCGTTTGT
CAGCCACAAGGAGATTGAGTCTGTAAACAATGCCGTAGTAATGCCAGCCCATGGCCCAGC
CAAGAGCATGGAATATGATGCTGTTGCAACTACACACTCGTGGATCCCTAAGAGGAATCG
TTCCATTCTCAATACCAGCCAAAGGGGAATCCTTGAGGATGAGCAGATGTACCAGAAATG
CTGCAATCTATTCGAGAAATTCTTCCCTAGTAGCTCATACAGGAGACCAGTTGGAATTTC
CAGCATGGTGGAGGCCATGGTATCTAGGGCCCGAATTGATGCACGAATTGACTTCGAGTC
TGGAAGGATTAAGAAAGAAGAGTTTGCTGAGATCGTGAAGATCTGTTCCACCATTGAAGA
GCTCAGACGGCAAAAATAGTGAATTTGGCTTGTCCTTCATGAAAAAATGCCTTGTTTCTA
CT-----------------
-------------
#A/mallardduck/ALB/155/1990(H6N3)
-AGCGAAAGCAGGCAAACTATTTGAATGGATGTCAATCCGACTTTACTTTTCTTGAAAGT
TCCAGCGCAAAATGCCATAAGCACCACATTCCCATATACTGGAGATCCTCCATACAGCCA
TGGGACGGGAACAGGATACACCATGGACACAGTTAACAGAACACATCAATATTCAGAAAA
GGGGAAATGGACAACAAACACAGAAACTGGAGCACCTCAACTCAACCCAATTGATGGACC
ATTACCCGATGACAATGAGCCAAGTGGATATGCACAAACAGACTGTGTCCTGGAAGCAAT
GGCTTTCCTTGAAGAGTCCCACCCAGGAATCTTTGAAAACTCGTGTCTTGAAACGATGGA
AGTTGTACAACAAACAAGAGTGGACAAGCTGACTCAAGGTCGCCAGACCTATGATTGGAC
ATTAAACAGGAATCAGCCGGCTGCAACTGCATTAGCTAATACTATAGAGGTTTTCAGATC
GAACGGTCTAATGGCTAATGAATCAGGAAGGCTAATAGATTTTCTCAAGGATGTGATGGA
GTCAATGGATAAAAAAGAAATGGAGATAACAACGCACTTCCAAAGAAAAAGAAGGGTAAG
GGACAACATGACCAAGAAAATGATCACACAAAGAACAATAGGAAAGAAGAAACAGAGATT
AAACAAGAGAAGCTATCTAATAAGAGCATTGACACTGAACACAATGACCAAAGACGCTGA
AAGAGGCAAATTGAAAAGGAGAGCAATTGCAACACCCGGGATGCAAATCAGAGGTTTTGT
GTATTTTGTTGAGACGTTAGCGAGGAGCATTTGTGAGAAGCTTGAGCAATCTGGACTCCC
AGTTGGAGGCAATGAAAAGAAGGCTAAACTGGCAAATGTTGTGAGAAAAATGATGACTAA
TTCACAAGACACAGAGCTCTCTTTCACAATCACTGGAGACAACACCAAATGGAATGAAAA
TCAGAACCCTAGGATGTTCCTGGCAATGATAACATACATAACAAGGAATCAACCTGAATG
GTTTAGGAATGTCTTGAGCATTGCACCTATAATGTTCTCGAATAAAATGGCAAGACTAGG
AAAAGGGTACATGTTTGAAAGTAAGAGCATGAAGCTTCGAACACAGATACCAGCAGAAAT
GCTAGCAAATATTGACCTTAAATATTTCAATGAGTCAACAAGAAAGAAAATAGAGAAAAT
AAGGCCTCTTCTAATAGATGGTACAGCCTCACTGAGTCCTGGAATGATGATGGGCATGTT
CAACATGCTAAGTACAGTTTTAGGAGTCTCAATCCTAAATATAGGACAAAAGAAATACAC
CAAAACAACATACTGGTGGGATGGACTCCAATCCTCTGATGACTTCGCTCTCATAGTGAA
TGCACCGAATCACGAGGGAATACAAGCAGGGGTCGACAGATTCTATAGGACCTGCAAGCT
AGTCGGAATCAATATGAGCAAAAAGAAGTCCTACATAAATAGGACAGGAACATTTGAATT
CACAAGCTTTTTCTATCGCTATGGATTTGTAGCCAATTTTAGCATGGAGCTGCCCAGCTT
TGGAGTGTCTGGGATTAACGAATCGGCTGACATGAGCATTGGAGTAACAGTGATAAAAAA
CAACATGATAAACAATGACCTTGGACCAGCAACGGCTCAAATGGCTCTTCAGCTGTTCAT
CAAGGATTACAGATACACGTACCGGTGCCACAGAGGGGACACACAAATTCAAACGAGGAG
GTCATTCGAGTTGAAGAAGCTGTGGGAACAAACCCGCTCAAAGGCAGGACTGCTGGTTTC
AGATGGAGGGCCAAACTTATACAATATCCGGAATCTCCACATTCCGGAAGTCTGCCTGAA
ATGGGAACTAATGGACGAAGAATATCAGGGAAGGCTTTGTAACCCCCTGAACCCATTTGT
CAGCCATAAGGAGATAGAGTCTGTAAACAATGCTGTGGTGATGCCAGCTCATGGTCCAGC
CAAGAGCATGGAATATGATGCTGTTGCTACTACACACTCCTGGATCCCTAAGAGAAACCG
CTCCATCCTCAACACAAGCCAAAGGGGAATCCTTGAAGATGAACAGATGTATCAAAAATG
CTGCAACCTATTCGAGAAATTTTTCCCTAGCAGCTCATACAGGAGACCGGTTGGGATTTC
CAGCATGGTGGAGGCCATGGTGTCTAGGGCCCGAATTGATGCGCGAATTGATTTCGAGTC
TGGACGGATTAAGAAGGAGGAGTTTGCTGAGATCATGAAGATCTGTTCCACCATTGAAGA
GCTCAGACGGCAGAAATAGTGAATTTAGCTTGTCCTTCATGAAAAAATGCCTTGTTTCTA
CT-----------------
-------------
#A/mallard/Ohio/170/1999(H6N5)
---------------AACCATTTGAATGGATGTCAATCCGACTTTACTTTTCTTGAAAGT
TCCAGCGCAAAATGCCATAAGCACCACATTTCCATATACCGGAGATCCTCCATACAGCCA
TGGAACGGGAACAGGATACACCATGGACACAGTCAACAGAACACATCAATATTCAGAAAA
TGGGAAATGGACAACAAACACAGAAACTGGAGCACCACAACTTAACCCAATTGATGGACC
ATTACCTGAGGATAATGAGCCAAGTGGATATGCACAGACAGACTGTGTCCTGGAAGCAAT
GGCTTTCCTTGAAGAGTCCCACCCAGGAATCTTTGAAAACTCTTGTCTTGAAGCGATGGA
AGTTGTTCAGCAAACAAGAGTGGACAAGCTGACTCAAGGTCGCCAGACCTATGATTGGAC
ATTAAACAGGAATCAGCCGGCTGCAACTGCATTAGCTAATACTATAGAGGTCTTCAGATC
GAACGGTCTGACTGCCAACGAATCAGGAAGGCTAATTGATTTCCTCAAAGATGTGATGGA
ATCAATGGACAAAGAGGAGATGGAAATAACAACGCACTTCCAAAGAAAAAGAAGAGTAAG
GGACAACATGACCAAGAAAATGGTCACACAAAGAACAATAGGAAAAAAGAAGCAGAGATT
AAACAAGAGAAGCTATCTAATAAGAGCACTGACACTGAACACAATGACAAAAGATGCTGA
AAGAGGCAAGTTAAAGAGAAGAGCAATTGCAACACCCGGGATGCAAATCAGAGGATTTGT
GTATTTTGTTGAAACATTAGCGAGGAGCATTTGTGAGAAGCTTGAACAATCTGGACTCCC
AGTCGGAGGCAATGAGAAGAAGGCTAAACTGGCAAACGTTGTGAGGAAAATGATGACTAA
CTCACAAGACACAGAGCTCTCTTTCACAATCACTGGAGACAATACCAAATGGAATGAAAA
TCAGAACCCTAGAATGTTTCTGGCAATGATAACATACATAACAAGAAATCAACCTGAATG
GTTTAGGAATGTTTTGAGCATTGCACCCATAATGTTCTCGAATAAAATGGCAAGGCTAGG
GAAAGGATACATGTTCGAAAGCAAGAGCATGAAGCTTCGAACACAAATACCAGCAGAAAT
GCTAGCAAATATTGACTTGAAATACTTCAATGAGTCAACAAAAAAGAAAATAGAGAAGAT
AAGGCCCCTTCTAATAAATGGCACAGCCTCATTGAGTCCTGGAATGATGATGGGCATGTT
CAACATGCTAAGTACAGTCTTAGGAGTTTCAATCCTAAACCTGGGACAAAAGAGATACAC
CAAAACAACGTATTGGTGGGACGGACTTCAATCCTCTGATGACTTTGCTCTCATAGTGAA
TGCACCGAATCATGAGGGAATACAAGCAGGAGTGGACAGATTCTATAGGACCTGCAAGCT
AGTCGGAATCAATATGAGCAAAAAGAAGTCCTACATAAACAGGACAGGAACATTTGAATT
CACAAGCTTCTTCTATCGCTATGGGTTCGTAGCCAATTTTAGCATGGAACTGCCCAGCTT
TGGAGTATCTGGGATCAATGAATCAGCTGACATGAGCATTGGGGTAACAGTGATAAAGAA
CAACATGATAAACAATGACCTTGGACCGGCAACGGCCCAAATGGCTCTCCAGCTGTTCAT
CAAGGATTACAGATACACATATCGGTGCCACAGAGGGGACACACAAATCCAGACGAGGAG
ATCATTCGAGCTGAAGAAATTATGGGAACAAACCCGCTCAAAAGCAGGACTGCTGGTTTC
AGATGGGGGACCAAACTTGTACAACATCCGGAATCTTCACATCCCGGAAGTCTGCCTGAA
ATGGGAGTTAATGGACGAAGACTATCAGGGAAGACTTTGTAATCCTCTGAACCCATTTGT
CAGCCATAAGGAGATAGAGTCTGTGAACAATGCTGTTGTGATGCCAGCTCACGGTCCAGC
CAAGAGCATGGAGTATGATGCTGTTGCTACTACGCACTCCTGGATTCCCAAGAGGAACCG
CTCCATCCTCAACACGAGTCAAAGGGGAATCCTTGAAGATGAACAGATGTATCAAAAGTG
CTGCAATCTATTCGAGAAGTTCTTCCCTAGCAGTTCGTACAGAAGACCGGTTGGGATTTC
TAGTATGGTGGAAGCCATGGTTTCTAGGGCCCGAATTGATGCGCGAATTGACTTCGAATC
TGGACGGATTAAGAAGGAGGAGTTTGCTGAGATCATGAAGATCTGTTCCACCATTGAAGA
GCTCAGACGGCAGAAATAGTGAATTTAGCT------------------------------
-------------------
-------------
#A/pintailduck/ALB/628/1979(H6N8)
-AGCGAAAGCAGGCAAACCATTTGAATGGATGTCAATCCGACTTTACTCTTCTTGAAAGT
GCCAGCGCAAAATGCTATAAGCACAACATTCCCTTACACCGGAGATCCTCCTTACAGCCA
TGGAACAGGAACCGGATACACCATGGATACAGTCAATAGGACACATCAATATTCAGAAAA
GGGGAAATGGGCAGCAAACACTGAAACAGGAGCACCACAACTCAATCCAATTGATGGACC
ACTGCCAGAAGACAATGAGCCGAGCGGTTATGCTCAAACAGACTGTGTCTTGGAAGCAAT
GGCTTTCCTTGAGGAGTCCCACCCTGGTATCTTTGGAAACTCGTGTCTTGAGACGATGGA
AGTTGTTCAGCAAACACGGATGGACAAACTAACACAAGGCCGACAGACCTATGATTGGAC
CCTGAATAGGAACCAGCCCGCTGCAACAGCATTAGCCAACACAATAGAAGTGTTCAGATC
AAATGGCCTCACGGCCAATGAATCTGGAAGGCTTATAGACTTCCTCAAGGACGTCATGGA
ATCGATGGACAAGGAAGAAATGGAAATCACAACCCATTTCCAGAGAAAGAGAAGAGTGAG
GGACAACATGACCAAGAAAATGGTGACGCAGAGAACAATAGGCAAGAAAAAGCAGAGATT
GAACAAAAGAAGCTATCTGATAAGGGCATTGACCCTGAACACGATGACTAAAGATGCAGA
AAGAGGGAAGCTGAAAAGGAGAGCAATTGCAACCCCTGGAATGCAAATACGAGGATTTGT
ATACTTTGTTGAGACATTAGCAAGGAGTATTTGTGAGAAACTTGAGCAATCAGGACTGCC
AGTTGGGGGTAATGAAAAGAAAGCCAAATTGGCAAACGTTGTGAGGAAGATGATGACCAA
CTCTCAAGACACAGAGCTTTCTTTCACTATAACTGGAGATAACACAAAATGGAATGAAAA
TCAAAATCCTCGAATGTTCCTAGCCATGATCACATACATAACCAGAAATCAGCCTGAATG
GTTCAGGAATGTTTTAAGCATTGCTCCAATAATGTTCTCAAACAAAATGGCGAGACTGGG
GAAGGGATACATGTTTGAGAGCAAAAGTATGAAACTCAGAACTCAAATACCTGCAGAGAT
GCTAGCAAGCATTGATTTAAAATATTTCAATGATTCAACAAAAAAGAAGATTGAAAAGAT
TCGACCACTATTAATAGATGGAACTGCTTCATTGAGTCCTGGAATGATGATGGGCATGTT
CAATATGCTGAGCACTGTCTTGGGCGTCTCCATCTTGAATCTAGGGCAAAAGAGATACAC
CAAGACCACTTATTGGTGGGATGGCCTTCAATCCTCGGATGATTTTGCTCTAATTGTGAA
TGCACCCAATCATGAGGGGATCCAAGCTGGAGTTGACAGGTTTTATAGAACCTGCAAACT
AGTTGGAATCAATATGAGCAAAAAGAAGTCCTATATAAATAGGACAGGCACATTTGAATT
CACAAGTTTTTTCTATCGCTATGGGTTTGTTGCCAATTTCAGCATGGAGCTCCCCAGCTT
TGGAGTGTCTGGAATTAATGAGTCCGCTGATATGAGTATTGGAGTCACCGTTATCAAAAA
CAACATGATAAACAATGACCTTGGTCCAGCGACAGCTCAAATGGCCCTTCAGTTGTTCAT
TAAAGATTACAGGTACACATACCGATGTCACAGGGGTGACACCCAAATACAAACCCGAAG
GTCATTTGAATTAAAGAAACTGTGGGAACAGACCCGTTCCAAAGCTGGATTGCTGGTTTC
TGACGGAGGTCCCAACCTATACAACATTAGAAACCTCCACATTCCCGAAGTCTGTCTGAA
GTGGGAATTAATGGACGAGGATTACCAGGGACGCTTGTGCAATCCACTAAACCCATTTGT
CAGCCACAAGGAAATTGAATCAGTTAATAATGCAGTGGTGATGCCAGCACATGGCCCAGC
CAAGAGCATGGAATATGATGCTGTTGCAACAACACATTCTTGGATCCCTAAGAGAAATCG
GTCCATCCTGAACACAAGTCAGAGAGGAATACTTGAAGATGAACAAATGTACCAAAAGTG
CTGCAATCTGTTTGAAAAGTTCTTCCCCAGCAGTTCGTACAGAAGGCCAGTTGGGATTTC
CAGTATGGTGGAGGCCATGGTTTCTAGGGCCCGTATTGATGCACGGATTGATTTCGAATC
TGGAAGGATAAAGAAAGAGGAGTTCGCTGAGATCATGAAGATCTGTTCCACCATTGAAGA
GCTCAGACGGCAGAAATAGTGAATTTAGCTTGTCCTTCATGAAAAAATGCCTTGTTTCTA
CT-----------------
-------------
#A/woodduck/NewYork/60/1982(H6N8)
-AGCGAAAGCAGGCAAACCATTTGAATGGATGTCAATCCGACTTTACTTTTCTTGAAAGT
TCCAGCGCAAAATGCCATAAGCACCACATTCCCATATACTGGAGATCCTCCATACAGCCA
TGGGACGGGAACAGGATACACCATGGACACAGTCAACAGAACACATCAATACTCAGAAAA
GGGAAAATGGACAACAAACACAGAAACTGGGGCACCTCAACTTAACCCAATTGATGGACC
ATTACCTGAGGGTAATGAACCAAGTGGATATGCACAAACAGACTGCGTTCTGGAAGCAAT
GGCTTTCCTTGAAGAATCCCACCCAGGAATCTTTGAAAACTCGTGCCTTGAAACGATGGA
GGTTGTTCAACAAACAAGAGTGGACAAGCTGACCCAAGGTCGCCAGACCTATGATTGGAC
ATTAAACAGGAATCAACCGGCCGCAACTGCATTAGCTAATACTATAGAGGTCTTCAGATC
GAACGGTTTAACAGCTAATGAATCGGGAAGACTAATAGATTTCCTCAAAGATGTGATGGA
ATCAATGGATAAAGAAGAAATGGAAATAACAACGCACTTCCAAAGAAAAAGAAGGGTGAG
GGACAACATGACCAAGAAAATGGTCACACAAAGAACAATAGGGAAGAAGAAGCAGAGATT
AAAGAAAAGAAGCTATCTAATAAGAGCATTGACATTGAACACAATGACCAAAGATGCTGA
AAGAGGCAAGCTAAAGAGAAGAGCAATTGCAACACCTGGGATGCAAATCAGAGGATTTGT
GTATTTTGTTGAAACATTAGCGAGGAGCATTTGTGAGAAGCTCGAACAATCTGGACTTCC
AGTTGGAGGCAACGAAAAGAAAGCTAAACTGGCAAATGTTGTGAGGAAAATGATGACTAA
TTCACAAGACACAGAACTCTCTTTCACAATAACTGGAGACAACACCAAATGGAATGAAAA
TCAAAACCCCCGGATGTTCTTAGCAATGATAACATACATAACAAGAAATCAACCTGAATG
GTTTAGAAACGTCTTGAGCATAGCACCTATAATGTTCTCAAACAAAATGGCAAGATTAGG
AAAAGGGTACATGTTCGAAAGTAAGAGCATGAAGCTTCGAACACAGATACCAGCAGAAAT
GCTAGCAGATATTGACCTGAAATATTTCAATGAGTCAACAAGAAAGAAAATTGAGAAGAT
AAGGCCTCTTCTAATAGATGGTACAGTTTCGTTGAGCCCCGGAATGATGATGGGCATGTT
CAACATGCTAAGCACAGTTTTGGGAGTCTCAATCCTAAATCTAGGACAAAAGAAATACAC
CAAAACAACATACTGGTGGGACGGACTCCAATCTTCTGATGACTTTGCCCTCATAGTGAA
TGCACCGAATCATGAGGGAATACAAGCAGGAGTAAATAGATTCTATAGAACCTGCAAGCT
AGTCGGGATCAATATGAGCAAAAAGAAGTCCTATATAAATAGGACGGGAACATTTGAATT
CACAAGCTTTTTCTATCGCTATGGATTTGTGGCAAATTTTAGTATGGAGCTGCCCAGCTT
TGGGGTATCTGGAATCAATGAATCGGCCGACATGAGCATTGGAGTGACAGTGATAAAGAA
CAACATGATAAACAATGATCTTGGACCAGCAACGGCTCAAATGGCTCTTCAGCTATTCAT
CAAGGACTACAGATATACGTATCGGTGCCATAGAGGGGACACTCAAATTCAAACGAGGAG
ATCTTTCGAGCTAAAGAAGTTGTGGGAACAAACCCGCTCAAAGGCAGGACTGCTGGTTTC
AGATGGAGGACCAAACCTATACAATATTCGGAATCTCCACATCCCGGAAGTCTGCTTGAA
GTGGGAGCTAATGGACGAGGACTATCAGGGAAGGCTTTGTAATCCCCTGAACCCATTTGT
CAGCCATAAGGAGATAGAGTCTGTAAACAATGCTGTGGTAATGCCAGCTCATGGCCCAGC
CAAGAGCATGGAATATGATGCTGTTGCTACTACACACTCCTGGATCCCTAAGAGAAACCG
CTCCATCCTCAACACAAGCCAAAGGGGAATCCTTGAAGATGAACAGATGTATCAAAAGTG
CTGCAACCTATTCGAGAAATTCTTCCCTAGCAGCTCATACAGGAGACCGGTTGGTATTTC
CAGCATGGTGGAGGCCATGGTGTCTAGGGCTAGAATTGATGCGCGGATTGACTTCGAGTC
TGGACGGATTAAGAAAGAGGAGTTCGCTGAGATCATGAAGATCTGTTCCACCATTGAAGA
GCTCAGACGGCAGAAATAGTGAATTTAGCTTGTCCTTCATGAAAAAATGCCTTGTTTCTA
CT-----------------
-------------
#A/laughinggull/NJ/276/1989(H6N8)
-AGCGAAAGCAGGCAAACCATTTGAATGGATGTCAATCCGACTTTACTTTTCTTGAAAGT
TCCAGCGCAAAATGCCATAAGCACCACATTCCCCTATACTGGAGATCCTCCATACAGCCA
TGGAACGGGAACAGGATACACCATGGACACAGTCAACAGGACACATCAATATTCAGAAAG
GGGGAAATGGACAACGAACACAGAAACTAGAGCACCCCAACTTAACCCAATTGATGGACC
ATTACCTGAGGATAATGAGCCAAGTGGATATGCACAAACAGACTGTGTCCTGGAAGCAAT
GGCTTTCCTTGAAGAGTCCCACCCAGGGATCTTTGAAAACTCGTGTCTTGAAACGATGGA
AGTTGTTCAACAAACAAGAGTGGACAAGCTAACCCAAGGTCGCCAGACCTATGATTGGAC
ATTAAACAGGAATCAGCCAGCTGCAACTGCATTAGCTAATACTATAGAGGTCTTCAGATC
GAACGGTTTGGCGGCTAATGAATCAGGAAGACTAATAGATTTCCTCAAGGATGTGATGGA
ATCAATGGATAAGGAGGAAATGGAAATAACAACGCACTTCCAAAGAAAAAGAAGAGTGAG
GGACAACATGACCAAGAAAATGGTCACACAAAGAACAATAGGAAAGAAGAAACAGAAACT
GAATAAGAGAAGCTATCTAATAAGAGCATTGACACTGAACACAATGACAAAAGACGCTGA
AAGAGGCAAATTAAAGAGAAGAGCAATTGCAACACCCGGGATGCAAATCAGAGGGTTTGT
GTATTTTGTTGAAACATTAGCAAGGAGCATTTGTGAGAAGCTTGAACAATCCGGACTTCC
AGTCGGAGGCAATGAAAAGAAGGCTAAACTGGCAAATGTTGTGAGAAAAATGATGACTAA
TTCACAAGACACAGAGCTTTCTTTCACAATCACAGGAGATAACACCAAATGGAATGAAAA
TCAGAACCCTAGGATGTTCCTGGCAATGATAACCTACATAACAAGAAATCAACCCGAATG
GTTTAGGAATGTATTGAGCATTGCTCCCATAATGTTTTCGAACAAAATGGCAAGGCTAGG
AAAAGGATACATGTTCGAAAGTAAGAGCATGAAGCTTCGAACACAAATACCAGCAGAAAT
GCTAGCAAATATTGACCTGAAATATTTCAATGAGTCAACAAGAAAGAAAATCGAGAAAAT
AAGGCCTCTTCTAATAGATGGTACAGCCTCATTGAGTCCCGGAATGATGATGGGAATGTT
CAACATGCTAAGTACAGTTTTAGGAGTCTCAATCCTAAATCTAGGACAGAAGAGGTACAC
AAAAACAACATACTGGTGGGACGGACTCCAGTCCTCTGATGACTTTGCTCTCATAGTGAA
TGCACCGAATCATGAGGGAATACAAGCAGGAGTAGATAGATTCTATAGGACCTGCAAGCT
GGTCGGAATCAACATGAGCAAAAAGAAGTCCTACATAAACAGGACAGGAACATTTGAATT
CACAAGCTTTTTCTATCGCTACGGATTTGTAGCCAATTTTAGCATGGAGCTGCCCAGTTT
TGGAGTATCTGGGATTAATGAATCAGCTGACATGAGCATTGGAATAACAGTGATAAAGAA
CAACATGATAAACAATGACCTTGGACCAGCAACAGCTCAGATGGCTCTTCAGCTTTTCAT
CAAGGATTACAGATACACATATCGGTGTCACAGAGGGGACACACAAATTCAAACGAGGAG
GTCATTCGAGCTGAAGAAGTTGTGGGAACAAACCCGCTCAAAGGCAGGACTGCTGGTGTC
AGATGGAGGACCAAACTTATACAATATCCGGAATCTACACATCCCGGAAGTCTGCTTGAA
ATGGGAGCTAATGGACGAAGACTATCAGGGAAGGCTTTGTAACCCTCTGAACCCATTTGT
CAGCCATAAGGAGATAGAGTCTGTAAACAATGCTGTGGTGATGCCAGCTCATGGCCCAGC
CAAGAGCATGGAATATGATGCTGTTGCTACTACACACTCATGGATCCCTAAGAGGAACCG
CTCCATCCTTAACACAAGCCAAAGGGGAATACTTGAAGATGAGCAGATGTATCAAAAGTG
CTGCAATCTGTTCGAGAAATTCTTCCCTAGCAGCTCATACAGGAGACCGGTTGGGATTTC
CAGTATGGTGGAGGCCATGGTGTCTAGGGCCAGAATTGATGCGCGAATTGACTTCGAGTC
TGGACGGATTAAGAAAGAGGAGTTTGCTGAGATCATGAAGATCTGTTCCACCATTGAAGA
GCTCAGACGGCAGAAATAGTGAATTTGGCTTGTCCTTCATGAAAAAATGCCTTGTTTCTA
CT-----------------
-------------
#A/mallard/Alberta/232/94(H6N8)
-----------------CCATTTGAATGGATGTCAATCCGACTTTACTTTTCTTGAAAGT
TCCAGCGCAAAATGCCATAAGCACCACATTCCCATATACTGGAGACCCTCCATACAGCCA
TGGAACGGGAACAGGATACACCATGGACACAGTCAACAGGACACATCAATATTCAGAAAG
GGGGAAATGGACAACAAACACAGAAACCGGAGCACCCCAACTTAACCCAATTGATGGACC
ACTGCCTGAGGATAATGAGCCAAGTGGATATGCACAAACAGACTGTGTCCTTGAAGCAAT
GGCTTTCCTTGAAGAGTCCCACCCAGGAATTTTTGAAAACTCGTGTCTTGAGACAATGGA
AGTTGTCCAACAAACAAGAGTGGACAAACTGACCCAAGGTCGTCAGACCTATGATTGGAC
ATTAAACAGGAATCAGCCAGCTGCAACTGCGTTAGCCAATACTATAGAGGTCTTCAGATC
GAACGATCTGACGGCTAATGAATCAGGAAGGCTAATAGATTTCCTCAAGGATGTGATGGA
ATCAATGGATAAAGAGGAAATGGAAATAACAACGCACTTCCAAAGAAAAAGAAGAGTGAG
GGACAACATGACCAAGAAAATGGTCACACAAAGAACAATAGGAAGGAAGAAACAGAGGCT
AAAAAAGAGGAGCTATCTAATAAGAGCATTGACACTGAACACAATGACAAAAGACGCTGA
AAGAGGCAAATTAAAGAGAAGAGCAATTGCAACACCCGGAATGCAAATCAGAGGATTTGT
ATACTTTGTTGAAACATTAGCGAGAAGCATTTGTGAGAAGCTTGAACAATCCGGACTCCC
AGTTGGAGGCAATGAAAAGAAGGCTAAATTGGCAAATGTTGTGAGAAAAATGATGACTAA
TTCACAAGACACAGAACTCTCTTTCACAATCACTGGAGACAACACCAAGTGGAATGAAAA
TCAGAATCCTAGAATGTTTCTGGCAATGATAACATACATAACAAGAAA------------
------------------------------------------------------------
------------------------------------------------------------
------------------------------------------------------------
------------------------------------------------------------
------------------------------------------------------------
------------------------------------------------------------
------------------------------------------------------------
------------------------------------------------------------
------------------------------------------------------------
------------------------------------------------------------
------------------------------------------------------------
------------------------------------------------------------
------------------------------------------------------------
------------------------------------------------------------
------------------------------------------------------------
------------------------------------------------------------
------------------------------------------------------------
------------------------------------------------------------
------------------------------------------------------------
------------------------------------------------------------
------------------------------------------------------------
------------------------------------------------------------
-------------------
-------------
#A/n-pintail/Alaska/44203-078/2006(H6N8)
-----------------------------------ATCCGACTTTACTTTTCTTGAAAGT
TCCAGCGCAAAATGCCATAAGCACCACATTCCCATATACTGGAGATCCTCCATACAGCCA
TGGAACAGGAACAGGATACACCATGGACACGGTTAACAGAACACATCAATATTCAGAAAA
GGGGAAATGGACAACAAATTCAGAGACTGGAGCACCCCAACTCAACCCAATTGATGGACC
ACTGCCTGAGGACAACGAGCCAAGTGGATATGCACAAACGGACTGCGTCCTTGAAGCAAT
GGCTTTCCTTGAAGAGTCCCACCCAGGAATCTTTGAAAACTCGTGTCTTGAAACGATGGA
AGTTGTTCAACAAACGAGAGTGGACAAATTGACCCAAGGCCGTCAGACCTATGATTGGAC
ATTAAACAGGAATCAGCCGGCTGCAACTGCATTAGCCAATACTATAGAGGTCTTCAGATC
GAACGGTCTGACAGCTAATGAATCAGGAAGACTAATAGATTTTCTCAAGGATGTGATGGA
ATCAATGGATAAAGAGGAAATGGAAATAACAACACATTTCCAAAGGAAAAGGCGAGTAAG
AGACAACATGACCAAGAAAATGGTCACACAAAGAACAATAGGAAAGAAAAAGCAGAGGCT
AAACAAAAGGAGCTATCTAATAAGAGCATTGACACTGAACACAATGACAAAAGACGCCGA
AAGAGGCAAATTAAAGAGAAGAGCAATTGCAACACCCGGAATGCAAATCAGAGGGTTTGT
ATACTTTGTTGAAACATTAGCAAGAAGCATTTGTGAGAAGCTTGAGCAATCTGGACTCCC
AGTTGGGGGCAATGAAAAGAAGGCTAAACTGGCAAATGTTGTGAGAAAAATGATGACTAA
TTCACAAGACACAGAACTCTCTTTCACAATCACTGGAGACAACACCAAATGGAATGAAAA
TCAGAACCCTAGGATGTTTCTGGCGATGATAACATATATAACAAGAAACCAACCTGAATG
GTTTAGGAATGTCTTGAGCATTGCACCTATAATGTTCTCAAATAAAATGGCAAGACTAGG
GAAAGGATACATGTTCGAAAGTAAGAGTATGAAGCTTCGAACACAAATACCGGCAGAAAT
GCTAGCAAGTATTGATCTGAAATACTTCAATGAGTCAACAAGGAAGAAAATAGAGAAGAT
AAGGCCTCTTCTAATAGATGGTACAGCCTCATTGAGCCCTGGGATGATGATGGGCATGTT
CAACATGCTAAGTACAGTTTTGGGAGTTTCGATTCTAAATCTAGGGCAAAAGAGGTACAC
CAAAACAACATACTGGTGGGACGGACTCCAGTCCTCTGATGACTTCGCTCTCATAGTGAA
TGCTCCGAATCATGAGGGAATACAAGCAGGAGTAGACAGATTCTATAGAACATGCAAGCT
GGTCGGAATCAACATGAGCAAAAAGAAGTCCTACATAAACAGGACAGGAACATTTGAATT
CACAAGTTTTTTCTATCGCTATGGATTTGTGGCCAACTTTAGCATGGAGTTGCCCAGTTT
TGGAGTGTCTGGGATTAATGAATCTGCAGACATGAGCATCGGAGTAACAGTGATAAAGAA
CAACATGATAAACAATGATCTTGGACCAGCAACAGCTCAAATGGCTCTTCAGCTGTTCAT
CAAGGATTACAGATACACGTATCGGTGTCACAGAGGAGACACACAAATTCAAACAAGGAG
GTCATTCGAGTTGAAGAAGTTGTGGGAACAAACCCGCTCAAAAGCAGGACTGCTGGTTTC
AGATGGAGGACCAAATCTATACAATATCCGGAATCTCCACATTCCGGAAGTCTGCCTGAA
ATGGGAGCTAATGGACGAAGACTATCAGGGAAGGCTTTGTAACCCCCTGAATCCGTTTGT
CAGCCACAAAGAGATAGAGTCTGTAAACAATGCTGTGGTGATGCCAGCTCATGGCCCAGC
CAAGAGCATGGAATACGATGCTGTTGCTACCACGCACTCCTGGATCCCTAAGAGGAACCG
CTCCATCCTTAATACAAGCCAAAGGGGAATCCTTGAAGATGAACAGATGTATCAAAAATG
CTGCAATCTATTCGAGAAATTCTTCCCTAGCAGTTCATACAGGAGACCGGTTGGGATTTC
CAGCATGGTGGAGGCCATGGTTTCTAGGGCCCGAATTGATGCGCGAATTGACTTCGAATC
TGGACGGATCAAGAAGGAGGAGTTTGCTGAGATCATGAAGATCTGTTCCACCATTGAAGA
GCTCAGACGGCA------------------------------------------------
-------------------
-------------
#A/fowl/Rostock/45/1934(H7N1)
-AGCGAAAGCAGGCAAACCATTTGAATGGATGTCAACCCGACTTTACTTTTCTTAAAAGT
TCCAGCGCAAAATGCCATAAGTACTACATTCCCTTACACTGGAGACCCTCCATACAGCCA
TGGAACGGGAACAGGGTACACCATGGACACAGTTAATAGGACACACCAATATTCAGAAAA
GGGGAAATGGACAGCAAACACGGAGACTGGAGCACCCCAACTCAACCCAATTGATGGACC
ACTACCTGAGGACAATGAGCCAAGTGGATATGCACAGACAGACTGCGTCCTGGAGGCAAT
GGCTTTCCTTGAAGAGTCTCACCCCGGAATCTTTGAAAACTCATGTCTTGAGACGATGGA
AGCTGTTCAGCAAACAAGAGTAGACAAACTGACCCAAGGTCGTCAGACCTATGATTGGAC
ATTGAACAGAAACCAGCCGGCTGCAACTGCATTAGCTAACACTATAGAAGTTTTTAGATC
GAATGGTCTGACAGCTAATGAATCAGGGAGGCTCATAGATTTCCTCAAGGATGTAATGGA
ATCGATGGATAAAGAGGAAATGGAGATAACAACACATTTCCAACGAAAAAGAAGAGTAAG
AGACAACATGACCAAGAAAATGGTCACACAGAGGACAATAGGGAAGAAGAAGCAGAGGCT
AAATAAAAGGAGTTACCTAATAAGAGCACTAACATTGAACACAATGACGAAAGATGCAGA
AAGAGGTAAACTAAAGAGGCGAGCAATTGCAACACCAGGAATGCAGATCAGGGGGTTTGT
GTACTCTGTCGAAACACTGGCAAGGAGCATCTGTGAAAAGCTTGAACAGTCTGGGCTACC
AGTTGGAGGGAATGAGAAGAAGGCTAAGTTGGCGAATGTTGTAAGGAAGATGATGACGAA
CTCGCAAGACACAGAGCTCTCTTTCACAATCACTGGAGACAATACCAAATGGAATGAGAA
TCAAAATCCTCGGATGTTCCTGGCAATGATAACATACATCACAAGAAATCAACCTGAATG
GTTTAGAAACGTTCTAAGCATCGCACCAATAATGTTCTCAAACAAAATGGCGAGACTAGG
GAAGGGGTACATGTTTGAAAGCAAGAGTATGAAGCTCCGAACACAAATACCAGCAGAAAT
GCTAGCAAGTATTGATCTAAAATACTTCAATGAATCAACAAGAAAGAAAATCGAGAAAAT
AAGGCCCCTCCTAATAGATGGTACCGCCTCATTGAGCCCTGGAATGATGATGGGCATGTT
TAACATGCTGAGCACGGTATTGGGAGTCTCAATTCTGAATCTTGGACAAAAGAGATACAC
CAAAACCACATACTGGTGGGATGGGCTTCAGTCCTCTGATGATTTTGCCCTCATAGTGAA
TGCACCAAATCATGAGGGAATACAAGCGGGAGTGGATAGATTTTACAGGACTTGCAAGCT
AGTTGGAATCAATATGAGCAAGAAAAAGTCCTATATAAATAGGACAGGGACATTTGAATT
CACAAGCTTTTTCTACCGCTATGGATTTGTAGCCAATTTCAGCATGGAGTTGCCCAGTTT
TGGGGTGTCCGGGATTAATGAATCAGCTGACATGAGCATCGGAGTAACAGTAATAAAGAA
CAACATGATAAACAACGATCTTGGACCAGCAACAGCCCAGATGGCTCTTCAATTGTTTAT
CAAGGATTACAGATACACATATCGGTGTCACAGGGGAGACACACAAATTCAGACGAGGAG
ATCATTCGAGCTGAAGAAGCTTTGGGAGCAAACCCGCTCAAAGGCTGGGCTGTTGGTTTC
AGACGGAGGACCAAACCTATACAACATTCGGAATCTCCACATTCCGGAAGTCTGTTTAAA
GTGGGAACTTATGGATGAAGATTACCAGGGAAGGCTCTGCAATCCCCTGAATCCATTTGT
CAGTCACAAAGAAATTGAATCTGTAAACAATGCTGTAGTAATGCCAGCCCATGGTCCGGC
CAAGAGCACGGAGTATGACGCTGTGGCAACTACACACTCCTGGATTCCTAAGAGAAATCG
CTCCATTCTTAACACGAGCCAAAGGGGCATTCTTGAAGATGAACAAATGTATCAGAAGTG
CTGCAACCTATTCGAGAAATTCTTCCCTAGCAGTTCATACAGGAGGCCGGTTGGAATTTC
CAGTATGGTGGAGGCCATGGTGTCTAGGGCCCGAATTGATGCACGAATTGACTTCGAGTC
TGGAAGGATTAAGAAGGAAGAGTTTGCTGAGATCATGAAAATCTGTTCCACCATTGAAGA
GCTCAGACGGCAGAAATAGTGAATTTAGCTTGTCCTTCATGAAAAAATGCCTTGTTTCTA
CT-----------------
-------------
#A/chicken/Italy/4746/1999(H7N1)
---------------AACCATTTGAATGGATGTCAATCCGACCTTACTTTTCTTGAAAGT
GCCAGCGCAAAATGCTATAAGTACTACATTCCCTTATACTGGAGATCCTCCATACAGCCA
TGGAACAGGAACAGGATACACCATGGACACAGTCAACAGGACACATCAATACTCAGAAAA
GGGGAAATGGACAACAAACACAGAGACTGGAGCACCCCAACTCAACCCAATTGATGGACC
ATTACCTGAGGACAACGAGCCAAGCGGATATGCACAAACAGATTGTGTGTTGGAAGCAAT
GGCTTTCCTTGAAGAATCCCACCCAGGGATCTTTGAAAACTCATGTCTTGAAACGATGGA
AGTTGTTCAGCAAACAAGAGTGGATAAACTGACCCAAGGCCGCCAGACTTATGATTGGAC
ATTGAATAGAAATCAGCCGGCTGCAACTGCTTTGGCCAACACTATAGAGGTATTCAGATC
GAATGATCTAACAGCCAATGAATCAGGGAGGCTAATAGATTTTCTCAAGGATGTAATGGA
ATCAATGGATAAGGAAGAAATGGAAATAACAACACATTTCCAGAGAAAGAGAAGRGTAAG
GGACAACATGACCAAGAAAATGGTCACACAAAGAACAATAGGGAAGAAGAAGCAGAGGCT
GAATAAGAGGGGCTACTTAATAAGAGCACTGACACTGAACACAATGACAAAAGATGCAGA
AAGAGGCAAATTGAAGAGACGGGCAATTGCAACACCCGGGATGCAGATCAGAGGGTTCGT
ATACTTTGTCGAAACATTAGCGAGGAGCATCTGCGAGAAACTTGAGCAATCTGGACTCCC
CGTTGGGGGGAATGAGAAGAAGGCTAAATTGGCAAATGTCGTGAGAAAGATGATGACTAA
CTCACAAGACACAGAGCTCTCCTTCACAATTACTGGAGACAACACCAAATGGAATGAGAA
TCAGAACCCTCGGATGTTTCTGGCAATGATAACATACATCACAAGAAATCAACCTGAATG
GTTTAGGAATGTCTTGAGCATTGCTCCTATAATGTTCTCAAACAAAATGGCGAGATTAGG
GAAAGGTTACATGTTCGAGAGTAAGAGCATGAAGCTGAGGACGCAAATACCAGCAGAAAT
GCTTGCAAGCATTGACCTGAAATACTTCAACGAATCAACGAGGAAGAAAATCGAGAAAAT
AAGACCTCTCCTAATAGATGGTACAGCCTCATTGAGCCCTGGAATGATGATGGGTATGTT
CAACATGCTGAGTACAGTCTTAGGTGTCTCAATCCTGAATCTTGGGCAAAAGAGGTACAC
CAAAACCACATACTGGTGGGATGGACTCCAATCCTCTGATGATTTCGCCCTCATAGTGAA
TGCACCGAATCATGAGGGAATACAAGCAGGAGTGGATAGGTTCTATAGGACCTGCAAACT
GGTTGGAATTAATATGAGCAAGAAGAAGTCTTACATAAATCGGACAGGGACATTTGAGTT
CACAAGCTTTTTCTACCGCTATGGATTTGTAGCCAATTTCAGTATGGAGCTGCCCAGCTT
TGGAGTGTCTGGGATAAATGAATCGGCTGACATGAGCATTGGAGTTACAGTGATAAAGAA
CAATATGATAAACAACGATCTTGGACCAGCAACAGCTCAGATGGCTCTTCAGCTATTCAT
CAAGGACTACAGGTACACATACCGATGCCACAGGGGTGATACACAAATTCAAACGAGGAG
ATCATTCGAGCTGAAGAAGTTATGGGAGCAGACCCGTTCAAGGGCAGGACTATTGGTTTC
AGATGGAGGACCAAACCTATACAATATTCGGAATCTCCACATTCCAGAGGTCTGCTTGAA
GTGGGAACTAATGGATGAAGATTACCGGGGCAGGCTGTGTAATCCTCTAAATCCGTTTGT
CAGTCATAAAGAAATTGAATCCGTAAACAATGCTGTGGTAATGCCAGCTCATGGTCCAGC
CAAGAGCATGGAATATGATGCTGTTGCGACTACACACTCATGGATCCCTAAGAGGAACCG
TTCCATTCTCAATACCAGCCAAAGGGGAATTCTCGAGGACGAACAGATGTACCAGAAGTG
CTGCAATCTATTCGAGAAATTCTTTCCTAGTAGTTCATACAGGAGGCCAGTTGGGATTTC
CAGCATGGTGGAGGCCATGGTGTCTAGGGCCCGAATTGATGCACGAATTGACTTCGAGTC
TGGAAGGATTAAGAAAGAAGAATTTGCTGAGATCATGGAGATCTGTTCCACCATTGAAGA
GCTCAGACGGCAAAAACAGTGAATTTAGCTTGTCCTTCATGAAAA---------------
-------------------
-------------
#A/turkey/Italy/2984/2000(H7N1)
---------------AACCATTTGAATGGATGTCAATCCGACCTTACTTTTCTTGAAAGT
GCCAGCGCAAAATGCTATAAGTACTACATTCCCTTATACTGGAGATCCTCCATACAGCCA
TGGAACAGGAACAGGATACACCATGGACACAGTCAACAGGACACATCAATACTCAGAAAA
GGGGAAATGGACAACAAACACAGAGACTGGAGCACTCCAACTCAACCCAATTGATGGACC
ATTACCTGAGGACAACGAGCCAAGCGGATATGCACAAACAGATTGTGTGTTGGAAGCAAT
GGCTTTCCTTGAAGAATCCCACCCAGGGATCTTTGAAAACTCATGTCTTGAAACGATGGA
AGTTGTTCAGCAAACAAGAGTGGATAAACTGACCCAAGGCCGCCAGACTTATGATTGGAC
ATTGAATAGAAATCAGCCGGCTGCAACTGCTTTGGCCAACACTATAGAGGTATTCAGATC
AAATGATCTAACAGCCAATGAATCAGGGAGGCTAATAGATTTTCTCAAGGATGTAATGGA
ATCAATGGATAAGGAAGAAATGGAAATAACAACACATTTCCAGAGAAAGAGAAGAGTAAG
GGACAACATGACCAAGAAAATGGTCACACAAAGAACAATAGGGAAGAAGAAGCAGAGGCT
RAATAAGAGGGGCTACTTAATAAGAGCACTGACACTGAACACAATGACAAAAGATGCAGA
AAGAGGCAAATTGAAGAGACGGGCAATTGCAACACCCGGGATGCAGATCAGAGGGTTCGT
ATACTTTGTCGAAACATTAGCGAGGAGCATCTGCGAGAAACTTGAGCAATCTGGACTCCC
CGTTGGGGGGAATGAGAAGAAGGCTAAATTGGCAAATGTCGTGAGAAAGATGATGACTAA
CTCACAAGAAACAGAGCTCTCCTTCACAATTACTGGAGACAACACCAAATGGAATGAGAA
TCAGAACCCTCGGATGTTTCTGGCAATGATAACATACATCACAAGAAATCAACCTGAATG
GTTTAGGAATGTCTTGAGCATTGCTCCTATAATGTTCTCAAACAAAATGGCGAGATTAGG
GAAAGGTTACATGTTCGAGAGTAAGAGCATGAAGCTGAGGACGCAAATACCAGCAGAAAT
GCTTGCAAGCATTGACCTGAAATACTTCAACGAATCAACGAGGAAGAAAATCGAGAAAAT
AAGACCTCTCCTAATAGATGGTACAGCCTCATTGAGCCCTGGAATGATGATGGGTATGTT
CAACATGCTGAGTACAGTCTTAGGTGTCTCAATCCTGAATCTTGGGCAAAAGAGGTACAC
CAAAACCACATACTGGTGGGATGGACTCCAATCCTCTGATGATTTCGCCCTCATAGTGAA
TGCACCGAATCATGAGGGAATACAAGCAGGAGTGGATAGGTTCTATAGGACCTGCAAACT
GGTTGGAATTAATATGAGCAAGAAGAAGTCTTACATAAATCGGACAGGGACATTTGAGTT
CACAAGCTTTTTCTACCGCTATGGATTTGTAGCCAATTTCAGTATGGAGCTGCCCAGCTT
TGGAGTGTCTGGGATAAATGAATCGGCTGACATGAGCATTGGAGTTACAGTGATAAAGAA
CAATATGATAAACAACGATCTTGGACCAGCAACAGCTCAGATGGCTCTTCAGCTATTCAT
CAAGGACTACAGGTACACATACCGATGCCACAGGGGTGATACACAAATTCAAACGAGGAG
ATCATTCGAGCTGAAGAAGTTATGGGAGCAGACCCGTTCAAGGGCAGGACTATTGGTTTC
AGATGGAGGACCAAACCTATACAATATTCGGAATCTCCACATTCCAGAGGTCTGCTTGAA
GTGGGAACTAATGGATGAAGATTACCAGGGCAGGCTGTGTAATCCTCTAAATCCGTTTGT
CAGTCATAAAGAAATTGAATCCGTAAACAATGCTGTGGTAATGCCAGCTCATGGTCCAGC
CAAGAGCATGGAATATGATGCTGTTGCGACTACACACTCATGGATCCCTAAGAGGAACCG
TTCCATTCTCAATACCAGCCAAAGGGGAATTCTCGAGGACGAACAGATGTACCAGAAGTG
CTGCAATCTATTCGAGAAATTCTTTCCTAGTAGTTCATACAGGAGGCCAGTTGGGATTTC
CAGCATGGTGGAGGCCATGGTGTCTAGGGCCCGAATTGATGCACGAATTGACTTCGAGTC
TGGAAGGATTAAGAAAGAAGAATTTGCTGAGATCATGGGGATCTGTTCCACCATTGAAGA
GCTCAGACGGCAAAAACAGTGAATTTAGCTTGTCCTTCATGAAAAAT-------------
-------------------
-------------
#A/duck/Mongolia/47/2001(H7N1)
---------------AACCATTTGAATGGATGTCAATCCGACTTTACTTTTCTTGAAAGT
GCCAGCACAAAATGCTATAAGTACTACATTCCCTTATACTGGAGATCCTCCATACAGCCA
TGGAACAGGAACAGGATACACCATGGACACAGTCAATAGAACACATCAATACTCAGAGAA
AGGGAAGTGGACAACAAACACCGAGACTGGAGCACCCCAACTCAATCCAATTGATGGACC
ATTGCCTGAGGATAACGAGCCAAGTGGATATGCACAAACAGATTGTGTGTTGGAAGCAAT
GGCTTTCCTTGAAGAGTCCCACCCAGGGATCTTTGAAAACTCATGTCTTGAAACGATGGA
AGTTGTTCAGCAAACAAGAGTGGATAAACTGACCCAAGGTCGCCAGACCTATGACTGGAC
ATTGAATAGAAACCAGCCGGCTGCAACTGCTTTGGCCAACACTATAGAGGTCTTCAGATC
GAACGGTCTAACAGCCAATGAATCAGGGAGACTGATAGATTTCCTTAAGGATGTGATGGA
ATCAATGGATAAAGAAGAAATGGAAATAACAACACATTTCCAAAGAAAGAGAAGAGTAAG
AGACAACATGACCAAGAAAATGGTCACACAGAGGACAATAGGGAAGAAAAAGCAAAGGCT
GAACAAGAAGAGCTACTTAATAAGAGCACTGACACTGAACACAATGACAAAGGATGCAGA
AAGAGGCAAATTGAAGAGGCGGGCAATTGCAACACCCGGGATGCAAATCAGAGGGTTCGT
GTACTTTGTCGAAACATTAGCGAGGAGCATCTGTGAGAAACTTGAGCAGTCTGGGCTCCC
CGTTGGAGGGAATGAGAAAAAGGCTAAACTGGCAAATGTTGTGAGAAAGATGATGACTAA
CTCACAAGACACAGAGCTCTCCTTTACAATTACTGGAGACAATACCAAGTGGAATGAGAA
TCAGAATCCTCGGATGTTTCTGGCAATGATAACATATATCACAAGAAACCAACCTGAATG
GTTTAGAAATGTCTTGAGTATCGCCCCTATAATGTTCTCAAACAAAATGGCGAGGTTAGG
GAAAGGATACATGTTCGAGAGTAAGAGCATGAAGCTACGGACACAAATACCAGCAGAAAT
GCTTGCAAACATTGACCTGAAATATTTCAACGAATCGACGAGAAAGAAAATCGAGAAAAT
AAGACCTCTCCTAATAGATGGCACAGCCTCATTGAGTCCTGGAATGATGATGGGCATGTT
CAACATGCTGAGTACAGTCTTAGGAGTCTCAATCCTGAATCTTGGGCAAAAGAGGTACAC
CAAAACCACATACTGGTGGGATGGACTCCAATCCTCTGATGATTTCGCTCTCATAGTAAA
TGCACCGAATCATGAGGGAATACAAGCAGGAGTGGACAGGTTCTATAGGACCTGTAAACT
AGTTGGGATCAATATGAGCAAAAAGAAGTCTTACATAAATCGGACAGGAACATTTGAGTT
CACAAGCTTTTTCTACCGTTATGGATTTGTAGCCAATTTCAGTATGGAGCTGCCCAGCTT
TGGAGTGTCTGGGATTAACGAATCGGCTGACATGAGCATTGGAGTTACAGTGATAAAGAA
TAATATGATAAACAACGATCTTGGACCAGCAACAGCTCAGATGGCTCTTCAGCTATTCAT
CAAGGACTACAGATACACATACCGATGCCACAGGGGTGATACACAAATCCAAACGAGGAG
ATCATTCGAGCTAAAGAAGCTGTGGGAGCAGACCCGTTCAAAGGCAGGACTGTTGGTTTC
AGATGGAGGACCAAACCTATACAATATCCGGAATCTCCACATCCCAGAGGTCTGCTTGAA
GTGGGAACTGATGGATGAAGATTACCAGGGTAGACTGTGTAATCCTCTGAACCCGTTTGT
CAGTCATAAGGAAATTGAGTCCGTAAACAATGCTGTAGTAATGCCAGCCCATGGCCCAGC
CAAGAGCATGGAATATGATGCTGTCGCGACTACACACTCATGGATCCCTAAGAGGAACCG
TTCCATTCTCAATACCAGCCAAAGGGGAATTCTTGAGGATGAACAGATGTACCAGAAGTG
CTGCAATCTATTCGAGAAATTCTTCCCTAGTAGTTCATACAGAAGGCCAGTTGGAATTTC
CAGCATGGTGGAGGCCATGGTGTCTAGGGCCCGAATTGATGCACGAATTGACTTCGAGTC
TGGAAGGATTAAGAAAGAAGAGTTTGCTGAGATCATGAAGATCTGTTCCACCATTGAAGA
GCTCAGACGGCAAAAACAGTGAATTTAGCTTGTCCTTCATGAAA----------------
-------------------
-------------
#A/guineafowl/NY/Sg-00283/1996(H7N2)
-----------------------------------ATCCGACTTTACTTTTCTTGAAAGT
GCCAGCGCAAAATGCCATAAGCACCACATTCCCATATACTGGAGATCCTCCATACAGCCA
TGGAACGGGAACAGGATACACCATGGACACAGTCAACAGAACACATCAATATTCAGAAAA
GGGGAAATGGACAACAAACACAGAAACTGGAGCACCCCAACTTAACCCAATTGATGGACC
ACTGCCTGAGGATAATGAGCCAAGTGGGTATGCACAAACAGACTGTGTCCTTGAAGCAAT
GGCTTTCCTTGAAGAGTCCCACCCAGGAATCTTTGAAAACTCGTGTCTTGAGACGATGGA
AATTGTCCAACAAACAAGAGTGGACAAACTGACCCAAGGTCGTCAGACCTATGATTGGAC
ACTAAACAGGAATCAGCCGGCTGCAACTGCGTTAGCTAATACTATAGAGGTCTTCAGATC
GAACGGTCTGACGGCTAATGAATCAGGAAGGCTAATAGATTTCCTCAAGGATGTGATGGA
ATCAATGGATAAAGAGGAAATGGAAATAACAACGCATTTCCAAAGAAAAAGAAGAGTGAG
GGACAACATGACCAAGAAAATGGTCACACAAAGAACAATAGGAAAGAGGAAACAGAGGTT
AAACAAGAGGAGCTACCTAATAAGAGCATTGACACTGAACACAATGACGAAAGACGCTGA
AAGAGGCAAACTAAAGAGAAGAGCAATTGCAACACCCGGAATGCAAATCCGAGGATTTGT
GTACTTTGTTGAAACATTAGCGAGGAGCATTTGTGAGAAGCTTGAACAATCTGGACTCCC
AGTTGGAGGCAATGAAAAGAAGGCTAAATTGGCAAATGTTGTGAGAAAAATGATGACTAA
TTCACAAGACACAGAACTCTCCTTCACAATCACTGGAGACAACACCAAATGGAATGAAAA
TCAGAACCCTAGGATGTTTCTGGCAATGATAACATACATAACAAGAAACCAACCTGAATG
GTTTAGGAATGTCTTGAGCATTGCACCTATAATGTTTTCGAACAAAATGGCAAGGTTGGG
GAAAGGATACATGTTCGAGAGTAAGAGCATGAAGCTTCGGACACAAATACCAGCAGAAAT
GCTATCAAGCATTGACCTGAAATATTTCAATGAGCCGACAAAAAAGAAAATAGAGAAGAT
AAGGCCTCTTCTAATAGATGGTACAGCCTCATTGAGCCCTGGAATGATGATGGGCATGTT
CAACATGCTAAGTACAGTTCTGGGAGTTTCGATCCTAAATCTAGGGCAAAAAAGGTACAC
CAAAACAACATACTGGTGGGACGGACTCCAATCCTCCGATGACTTTGCTCTCATAGTGAA
TGCTCCGAATCATGAGGGAATACAAGCAGGAGTAGATAGATTCTATAGGACCTGCAAGCT
AGTCGGGATCAACATGAGCAAAAAGAAGTCCTACATAAACAGGACAGGAACATTTGAATT
CACAAGCTTTTTCTATCGCTATGGATTTGTAGCCAACTTTAGCATGGAGCTGCCCAGCTT
TGGAGTGTCTGGGATTAATGAATCGGCCGACATGAGCATTGGAGTAACAGTGATAAAGAA
CAACATGATAAACAATGACCTTGGACCAGCTACAGCTCAAATGGCTCTTCAGCTGTTCAT
CAAGGACTACAGATACACGTATCGGTGTCACAGAGGGGACACACAAATTCAGACAAGGAG
GTCATTCGAGCTGAAGAAGTTGTGGGAACAAACCCGCTCAAAGGCAGGATTGCTGGTTTC
AGATGGAGGGCCAAACTTATACAATATCCGGAATCTCCACATTCCGGAAGTTTGCTTGAA
ATGGGAGCTAATGGACAAAGATTATCAGGGAAGGCTCTGTAACCCCCTGAATCCATTTGT
CAGCCATAAAGAGATAGAGTCTGTAAACAATGCTGTGGTGATGCCAGCTCATGGCCCAGC
CAAGAGCATGGAATATGATGCTGTTGCTACCACGCACTCCTGGATCCCTAAGAGGAATCG
CTCCATCCTCAACACAAGCCAAAGGGGAATCCTTGAAGATGAACAGATGTACCAAAAGTG
CTGCAATCTATTCGAGAAATTCTTCCCTAGTAGTTCATACAGGAGACCGGTTGGGATTTC
TAGCATGGTGGAGGCCATGGTTTCTAGGGCCCGAATTGATGCGCGAATTGACTTCGAATC
TGGACGGATTAAAAAGGAGGAGTTTGCTGAGATCATGAAGATCTGTTCCACCATTGAAGA
ACTCAGACGGCAGAGATAG-----------------------------------------
-------------------
-------------
#A/turkey/NewJersey/Sg-00312/1998(H7N2)
--------------------------------------CGACTTTACTTTTCTTGAAAGT
TCCAGCGCAAAATGCCATAAGCACCACATTCCCATATACTGGAGATCCTCCATACAGCCA
TGGAACGGGAACAGGATACACCATGGACACAGTCAATAGAACACATCAATATTCAGAAAA
GGGGAAATGGACAACAAACACAGAAACTGGAGCACCCCAACTTAATCCAATTGATGGACC
ACTGCCTGAGGATAATGAGCCAAGTGGATATGCACAAACAGACTGTGTCCTTGAAGCAAT
GGCTTTCCTTGAAGAGTCCCACCCAGGAATCTTTGAAAACTCGTGTCTTGAGACGATGGA
AATTGTCCAACAAACAAGAGTGGACAAACTGACCCAAGGTCGTCAGACCTATGATTGGAC
GTTAAACAGGAATCAGCCGGCTGCAACTGCGTTAGCTAATACTATAGAGGTCTTCAGATC
GAATGGTCTGACGGTTAATGAATCAGGAAGGCTAATAGATTTCCTCAAGGATGTGATGGA
ATCAATGGATAAAGAGGAAATGGAAATAACAACGCATTTCCAACGAAAAAGAAGAGTGAG
AGACAACATGACCAAAAAAATGGTCACACAAAGGACAATAGGAAAGAAGAAACAGAGGCT
AAACAAGAGGAGCTACCTAATAAGAGCATTGACACTGAACACAATGACGAAAGACGCTGA
AAGAGGCAAATTAAAGAGAAGAGCAATTGCAACACCCGGAATGCAAATCAGAGGATTTGT
GTACTTTGTTGAAACATTAGCGAGGAGCATTTGTGAGAAGCTTGAACAATCTGGACTCCC
TGTTGGAGGCAATGAAAAGAAGGCTAAATTGGCAAATGTTGTGAGAAAGATGATGACTAA
TTCACAAGACACAGAACTCTCTTTCACAATTACTGGAGACAACACCAAATGGAATGAAAA
TCAGAACCCTAGGATGTTTCTGGCAATGATAACATACATAACAAAAAACCAACCTGAATG
GTTTAGGAATGTCTTGAGCATTGCACCTATAATGTTTTCGAACAAAATGGCAAGGTTAGG
GAAAGGATACATGTTCGAGAGTAAGAGCATGAAGCTTCGGACACAAATACCGGCAGAAAT
GCTAGCAAGCATTGACCTGAAATATTTCAATGATTCAACAAAAAAGAAAATAGAGAAGAT
AAGGCCTCTTCTAATAGATGGCACAGCCTCATTGAGCCCTGGAATGATGATGGGCATGTT
CAACATGCTAAGTACAGTTTTGGGAGTTTCGATCCTAAATCTAGGGCAAAAGAGATACAC
CAAAACAACATACTGGTGGGACGGACTCCAATCCTCTGATGACTTTGCTCTCATAGTGAA
TGCTCCGAATCATGAGGGAATACAAGCAGGAGTAGATAGATTCTATAGGACCTGCAAGCT
AGTCGGAATCAACATGAGCAAAAAGAAGTCATACATAAACAGGACAGGAACATTTGAATT
CACGAGCTTTTTCTATCGCTATGGATTTGTATCCAACTTTAGCATGGAGCTACCCAGCTT
TGGAGTGTCTGGGATTAATGAATCGGCCGACATGAGCATTGGAGTAACAGTGATAAAGAA
CAACATGATAAACAATGACCTTGGACCAGCAACAGCTCAAATGGCTATTCAGCTGTTCAT
CAAAGACTACAGATACACGTATCGGTGTCACAGAGGGGACACACAAATTCAGACAAGGAG
GTCATTCGAGCTGAAGAAGTTGTGGGAACAAACCCGCTCAAAGGCAGGATTGCTGGTTTC
AGATGGGGGACCAAACTTATACAATATCCGGAATCTCCACATTCCGGAAGTTTGCCTGAA
ATGGGAGCTAATGGACGAAGATTATCAGGGAAGGCTTTGTAATCCCCTGAACCCATTTGT
CAGCCATAAAGAGATAGAGTCTGTAAACAATGCTGTGGTGATGCCAGCTCATGGCCCAGC
CAAGAGCATGGAATATGATGCTGTTGCTAATACGCACTCCTGGATCCCTAAGAGGAACCG
CTCCATCCTCAACACAAGCCAAAGGGGAATCCTTGAAGATGAACAGATGTACCAAAAGTG
CTGCAATCTATTCGAGAAATTCTTCCCTAGCAGTTCATACAGGAGACCGGTTGGGATTTC
TAGTATGGTGGAGGCCATGGTTTCTAGGGCCCGAATTGATGCGCGAATTGACTTCGAATC
TGGACGGATTAAGAAGGAGGAGTTTGCTGAGATCATGAAGATCTGTTCCACCATTGAAGA
ACTCAGACGGCAGAGATAG-----------------------------------------
-------------------
-------------
#A/chicken/PA/149092-1/2002(H7N2)
-------------CAAACCATTTGAATGGATGTCAATCCGACTTTACTTTTCTTGAAAGT
TCCAGCGCAAAATGCCATAAGCACCACATTCCCATATACTGGAGATCCTCCATACAGCCA
TGGAACGGGAACAGGATACACCATGGACACAGTCAATAGAACACATCAATATTCAGAAAA
GGGGAAATGGACAACAAACACAGAAACTGGAGCACCCCAACTTAACCCAATTGATGGACC
ACTGCCTGAGGATAATGAGCCAAGTGGATATGCACAAACAGACTGTGTCCTTGAAGCAAT
GGCTTTCCTTGAAGAGTCCCACCCAGGAATCTTTGAAAACTCGTGTCTTGAGACGATGGA
AATTGTCCAACAAACAAGAGTGGACAAACTGACCCAAGGTCGTCAGACCTATGATTGGAC
ATTAAACAGGAATCAGCCGGCTGCAACTGCGTTAGCTAATACTATAGAGGTCTTCAGATC
GAACGGTCTGACGGTTAATGAATCAGGAAGGCTAATAGATTTCCTCAAGGATGTGATGGA
ATCAATGGATAAAGAGGAAATGGAAATAACAACGCATTTCCAACGAAAAAGAAGAGTGAG
GGACAACATGACCAAAAAAATGGTCACACAAAGGACAATAGGAAAGAAGAAACAGAGGCT
AAACAATAGGAGCTACCTAATAAGAGCATTGACACTGAACACAATGACGAAAGACGCTGA
AAGAGGCAAATTAAAGAGAAGAGCAATTGCAACACCCGGAATGCAAATCAGAGGATTTGT
GTACTTTGTTGAAACATTAGCGAGGAGCATCTGTGAGAAGCTTGAACAATCTGGACTCCC
TGTTGGAGGCAATGAAAAGAAGGCTAAATTGGCAAATGTTGTGAGAAAGATGATGACTAA
TTCACAAGACACAGAACTCTCTTTCACAATCACTGGAGACAACACCAAATGGAATGAAAA
TCAGAACCCTAGGATGTTTCTGGCAATGATAACATACATAACAAAAAACCAACCTGAATG
GTTTAGGAATGTCTTGAGCATTGCACCTATAATGTTTTCGAACAAAATGGCAAGGTTAGG
GAAAGGATACATGTTTGAGAGTAAGAGCATGAAGCTTCGGACACAAATACCGGCAGAAAT
GCTAGCAAGCATTGACCTGAAATATTTCAATGATTCAACAAAAAAGAAAATAGAGAAGAT
AAGGCCTCTTCTAATAGATGGCACAGCCTCATTGAGCCCTGGAATGATGATGGGCATGTT
CAACATGCTAAGTACAGTTTTGGGAGTTTCGATCCTAAATCTAGGGCAAAAGAGATACAC
CAAAACAACATACTGGTGGGACGGACTCCAATCCTCCGATGACTTTGCTCTCATAGTGAA
TGCTCCGAATCATGAGGGAATACAAGCAGGAGTAGATAGATTCTATAGGACCTGCAAGCT
AGTCGGAATCAACATGAGCAAAAAGAAGTCATACATAAACAGAACAGGAACATTTGAATT
CACAAGCTTTTTCTATCGCTATGGATTTGTAGCCAACTTTAGCATGGAGCTGCCCAGCTT
TGGAGTGTCTGGGATTAATGAATCGGCCGACATGAGCATTGGAGTAACAGTGATAAAGAA
CAACATGATAAACAATGACCTTGGACCAGCAACAGCTCAAATGGCTCTTCAGCTGTTCAT
CAAAGACTACAGATACACGTATCGGTGTCACAGAGGGGACACACAAATTCAGACAAGGAG
GTCATTCGAGCTGAAGAAGTTGTGGGAACAAACCCGCTCAAAGGCAGGATTGCTGGTTTC
AGATGGGGGACCAAACTTATACAATATCCGGAATCTCCACATTCCGGAAGTTTGCCTGAA
ATGGGAGCTTATGGACGAAGATTATCAGGGAAGGCTCTGTAATCCCCTGAACCCATTTGT
CAGCCATAAAGAGATAGAGTCTGTAAACAATGCTGTGGTGATGCCAGCTCATGGCCCAGC
CAAGAGCATGGAATATGATGCTGTTGCTACTACGCACTCCTGGATCCCTAAGAGGAACCG
CTCCATCCTCAACACAAGCCAAAGGGGAATCCTTGAAGATGAACAGATGTACCAAAAGTG
CTGCAATCTATTCGAGAAATTCTTCCCTAGCAGTTCATACAGGAGACCGGTTGGGATTTC
TAGTATGGTGGAGGCCATGGTTTCTAGGGCCCGAATTGATGCACGAATTGACTTCGAATC
TGGACGGATTAAGAAGGAGGAGTTTGCTGAGATCATGAAAATCTGTTCCACCATTGAAAA
ACTCAAACGGCAAAGATAGTG---------------------------------------
-------------------
-------------
#A/chicken/Hebei/1/2002(H7N2)
-AGCAAAAGCAGGCAAACCATTTGAATGGATGTCAATCCGACTTTACTTTTCTTGAAAGT
GCCAGCGCAAAATGCCATAAGTACTACATTCCCTTACACTGGAGATCCTCCATACAGCCA
TGGAACAGGAACAGGATACACCATGGACACAGTCAACAGAACACACCAATATTCAGAGAA
GGGAAAGTGGACAACAAACACAGAGACTGGAGTACCCCAGCTCAACCCAATTGATGGACC
ACTACCCGAAGACAATGAGCCAAGCGGATATGCACAAACAGATTGTGTCTTGGAGGCAGT
GGCTTTCCTTGAAGAATCCCACCCAGGGATCTTTGAAAGCTCATGTCTTGAAACGATGGA
AGTTGTTCAGCAAACAAGAGTGGACAAACTGACCCAAGGTCGCCAGACCTATGACTGGAC
ATTGAACAGAAACCAACCGGCTGCAACTGCTTTGGCCAACACCATAGAGGTCTTCAGGTC
GAACGGTCTAACAGCTAATGAATCGGGTAGGCTAATAGATTTCCTCAAGGATGTGGTGGA
ATCAATGGATAAAGAGGAAATGGAAATAACAACACATTTCCAAAGAAAAAGAAGAGTAAG
AGACAATATGACCAAGAAAATGGTCACACAGAGAGCAATAGGAAAGAAGAAGCAAAGATT
AAAAAAGAGAAGCTATTTAATAAGAGCACTGACATTAAACACAATGACCAAAGATGCAGA
GAGAGGCAAATTGAAGAGACGGGCAATTGCAACACCCGGAATGCAGATCAGGGGGTTTGT
GTACTTTGTGGAAACACTGGCGAGAAGCATCTGTGAGAAACTTGAACAATCTGGGCTCCC
AGTCGGAGGAAATGAGAAGAAGGCCAAACTGGCAAATGTTGTACGAAAGATGATGACTAA
TTCACAAGACACAGAGCTTTCCTTTACAATTACTGGAGACAACACCAAATGGAATGAGAA
TCAAAATCCTCGGATGTTCCTGGCAATGATAACATACATCACAAGAAACCAACCTGAATG
GTTCAGAAATGTCTTGAGTATTGCTCCTATAATGTTCTCCAACAAAATGGCAAGATTAGG
GAAAGGATACATGTTCGAAAGTAAGAGCATGAAGCTACGGACACAAATACCAGCAGAAAT
GCTCGCAAATATTGACCTTAAATATTTCAACGAATCAACGAGGAAGAAAATCGAGAAAAC
AAGACCTCTTCTAATAGATGGCACAGCCTCATTGAGTCCTGGAATGATGATGGGCATGTT
TAACATGCTGAGTACAGTCTTGGGAGTATCAATCTTGAACCTTGGGCAAAAGAGGTACAC
CAAAACCACATACTGGTGGGATGGACTCCAATCCTCTGATGACTTTGCCCTCATAGTGAA
TGCACCTAATCATGAGGGGATACAAGCAGGAGTAGATAGGTTCTACAGGACCTGCAAATT
AGTTGGAATCAATATGAGCAAAAAGAAGTCTTACATAAATAGGACAGGAACATTTGAATT
CACGAGCTTTTTCTATCGCTATGGATTTGTAGCCAACTTCAGCATGGAGCTGCCCAGTTT
TGGAGTGTCTGGGATTAATGAATCAGCTGATATGAGCATTGGAGTGACAGTGATAAAGAA
CAACATGATAAACAATGACCTTGGGCCAGCAACAGCCCAAATGGCTCTCCAGCTGTTCAT
CAAGGACTACAGATACACATATCGATGTCACAGGGGTGACACGCAGATCCAAACGAGGAG
ATCATTTGAGCTTAAGAAGCTATGGGAGCAGACCCGTTCAAAGGCAGGACTGTTGGTTTC
AGATGGAGGACCAAACCTATACAATATCCGGAACCTCCACATCCCAGAGGTCTGCCTGAA
GTGGGAACTAATGGATGAAGATTATCAGGGCAGACTGTGCAATCCCCTGAACCCGTTTGT
CAGCCATAAAGAAATCGAGTCTGTAAACAATGCTGTAGTAATGCCAGCCCATGGTCCAGC
CAAGAGCATGGAATATGATGCTGTTGCAACTACACACTCCTGGATTCCCAAGAGGAACCG
TTCCATTCTCAATACCAGCCAAAGGGGAATTCTTGAGGATGAACAGATGTATCAGAAATG
TTGCAATCTATTCGAGAAATTTTTCCCTAGTAGTTCCTACAGGAGACCAGTTGGAATTTC
CAGCATGGTGGAGGCCATGGTGTCCAGGGCCCGAATTGACGCACGAATTGACTTCGAGTC
TGGAAGGATCAAGAAGGAGGAGTTTTCTGAGATCATGAAGATCTGTTCCACCATTGAAGA
GCTCAGACGGCAAAAATAGTGAATTTAGCTTGTCCTTCATGAAAAAATGCCTTGTTTCTA
CT-----------------
-------------
#A/chicken/NJ/294508-12/2004(H7N2)
--------------AAACCATTTGAATGGATGTCAATCCGACTTTACTTTTCTTGAAAGT
TCCAGCGCAAAATGCCATAAGCACCACATTCCCATATACTGGAGATCCTCCATACAGCCA
TGGAACGGGAACAGGATACACCATGGACACAGTCAACAGAACACATCAATATTCAGAAAA
GGGGAAATGGACAACAAACACAGAAACTGGAGCACCACAACTCAACCCAATTGATGGACC
ATTACCTGAGGATAATGAGCCAAGTGGATATGCACAAACAGATTGTGTCCTGGAAGCAAT
GGCTTTCCTTGAAGAGTCCCACCCAGGAATCTTTGAAAACTCGTGTCTCGAAACGATGGA
AGTTGTTCAGCAAACAAGAGTGGACAAGCTGACTCAAGGTCGCCAGACCTATGATTGGAC
ATTGAACAGGAATCAGCCGGCTGCAACTGCATTAGCTAATACTATAGAGGTTTTCAGATC
AAACGGTCTAACGGCCAATGAATCAGGAAGGCTGATAGACTTCCTCAAGGATGTGATGGA
ATCAATGGACAAAGAAGAAATGGAGATAACAACGCACTTCCAAAGAAAAAGAAGAGTAAG
GGACAACATGACCAAGAAAATGGTCACACAAAGAACAATAGGAAAGAAGAAGCAGAGATT
AAACAAGAGAAGTTATTTAATAAGAGCATTGACACTGAACACAATGACAAAAGACGCTGA
AAGAGGCAAGTTAAAGAGAAGAGCAATTGCAACACCCGGGATGCAAATCAGAGGATTTGT
GTATTTTGTTGAAACATTGGCGAGAAGCATCTGTGAGAAGCTTGAACAGTCTGGGCTCCC
AGTCGGAGGCAATGAAAAGAAGGCTAAACTGGCAAATGTCGTGAGGAAAATGATGACTAA
CTCACAGGACACAGAGCTCTCTTTTACAATCACTGGAGACAACACCAAATGGAATGAAAA
TCAGAACCCTAGAATGTTTCTGGCAATGATAACATACATAACAAGAAATCAACCTGAATG
GTTCAGGAATGTCTTGAGCATCGCACCTATAATGTTCTCGAATAAAATGGCAAGGCTAGG
GAAAGGATACATGTTTGAAAGCAAAAGCATGAAGCTTCGAACACAGGTATCAGCAGAAAT
GCTAGCAAATATTGACCTGAAGTATTTCAATGAATCAACAAAAAAGAAAATAGAGAAGAT
AAGGCCTCTTTTAATAGATGGCACAGCCTCATTGAGTCCCGGAATGATGATGGGCATGTT
CAACATGCTAAGCACAGTTTTAGGAGTTTCAATCCTAAATCTGGGACAAAAGAAATACAC
CAAAACAACGTATTGGTGGGACGGACTCCAATCCTCTGATGACTTTGCTCTCATAGTGAA
TGCACTGAATCATGAGGGAATACAAGCAGGAGTAGATAGATTCTATAGGACTTGCAAACT
AGTCGGAATCAATATGAGCAAAAAGAAGTCCTACATAAACAGGACAGGAACGTTTGAATT
CACAAGCTTTTTCTATCGCTATGGGTTCGTAGCCAATTTCAGCATGGAACTGCCCAGCTT
TGGAGTGTCTGGGATCAATGAATCGGCTGACATGAGCATTGGGGTAACAGTGATAAAGAA
CAACATGATAAACAATGACCTTGGGCCAGCAACGGCCCAAATGGCTCTCCAGCTGTTCAT
CAAGGATTACAGATATACATACCGGTGCCACAGAGGGGACACACAAATCCAGACAAGGAG
ATCATTCGAGCTGAAGAAATTATGGGAACAAACCCGATCAAAGGCGGGACTGCTGGTTTC
CGATGGGGGACCAAACCTGTACAATATCCGAAATCTCCACATTCCGGAAGTCTGCTTGAA
ATGGGAGCTGATGGACGAAGAATATCAGGGAAGGCTTTGTAACCCCTTGAACCCATTTGT
CAGCCATAAGGAGATAGAGTCTGTGAACAATGCAGTGGTGATGCCAGCTCACGGCCCAGC
CAAAAGCATGGAATATGATGCTGTTGCTACTACGCATTCCTGGATCCCCAAGAGGAATCG
CTCCATTCTTAACACGAGTCAAAGGGGAATCCTCGAAGATGAACAGATGTATCAAAAGTG
CTGCAATCTATTCGAAAAGTTCTTCCCTAGCAGTTCGTACAGAAGACCGGTCGGGATTTC
TAGCATGGGGGAGGCCATGGTATCTAGGGCCCGAATTGATGCGCGAATTGACTTCGAATC
TGGACGGATTAAGAAAGAGGAGTTTGCTGAGATCATGAAGATCTGTTCCACCATTGAAGA
ACTCAGACGGCAGAAATAGTGAATTTAGCTTGTCCTTC----------------------
-------------------
-------------
#A/chicken/NeJ/Sg-00441/2005(H7N2)
------------------------------------TCCGACTTTACTTTTCTTGAAAGT
TCCAGCGCAAAATGCCATAAGCACCACATTCCCATATACTGGAGATCCTCCATACAGCCA
TGGAACGGGAACAGGATACACCATGGACACAGTCAACAGAACACATCAATATTCAGAAAA
GGGGAAATGGACAACAAACACAGAAACTGGAGCACCACAACTCAACCCAATTGATGGACC
ATTACCTGAGGATAATGAGCCAAGTGGATATGCACAAACAGATTGTGTCCTGGAAGCAAT
GGCTTTCCTTGAAGAGTCCCACCCAGGAATCTTTGAAAACTCGTGTCTTGAAACGATGGA
AGTTGTTCAGCAAACAAGAGTGGACAAGCTGACTCAAGGTCGCCAGACCTATGATTGGAC
ATTGAACAGGAATCAGCCGGCTGCAACTGCATTAGCCAATACTATAGAGGTTTTCAGATC
AAACGGTCTAACGGCCAATGAATCAGGAAGGCTGATAGACTTCCTCAAGGATGTGATGGA
ATCAATGGACAAAGAGGAAATGGAAATAACAACGCACTTCCAAAGAAAAAGAAGAATAAG
GGACAACATGACCAAGAAAATGGTCACACAAAGAACAATAGGAAAGAAGAAGCAGAGATT
AAACAAGAGAAGTTATTTAATAAGAGCATTGACACTGAACACAATGACAAAAGACGCTGA
AAGAGGCAAGTTAAAGAGAAGAGCAATTGCAACACCCGGAATGCAAATCAGAGGATTTGT
GTATTTTGTCGAAACATTGGCGAGAAGCATCTGTGAGAAGCTTGAACAGTCTGGGCTCCC
AGTCGGAGGCAATGAAAAGAAGGCAAAACTGGCAAATGTCGTGAGGAAAATGATGACTAA
TTCACAGGACACAGAGCTCTCTTTCACAATCACTGGAGACAACACCAAATGGAATGAAAA
TCAGAACCCTAGAGTGTTTCTGGCAATGATAACATACATAACAAGAAATCAACCTGAATG
GTTCAGGAATGTCTTGAGCATCGCACCTATAATGTTCTCGAATAAAATGGCAAGGCTAGG
GAAAGGATACATGTTTGAAAGCAAGAGCATGAAGCTTCGAACACAGATATCAGCAGAAAT
GCTAGCAAATATTGACCTGAAATATTTCAATGAATCAACAAAAAAGAAAATAGAGAAAAT
AAGGCCTCTTTTAATAGATGGCACAGCCTCATTGAGTCCCGGAATGATGATGGGCATGTT
CAACATGCTAAGCACAGTTTTAGGAGTTTCAATCCTAAATCTGGGACAAAAGAGATACAC
CAAAACAACGTATTGGTGGGACGGACTCCAATCCTCTGATGACTTTGCTCTCATAGTGAA
TGCACTGAATCATGAGGGAATACAAGCAGGAGTGGATAGATTCTATAGGACTTGCAAACT
AGTCGGAATCAACATGAGCAAAAAGAAGTCCTACATAAACAGGACAGGAACGTTTGAATT
CACAAGCTTTTTCTATCGCTATGGGTTCGTAGCCAATTTCAGCATGGAACTGCCCAGCTT
TGGAGTGTCTGGGATCAATGAATCGGCTGACATGAGCATTGGGGTAACAGTAATAAAGAA
CAACATGATAAACAATGACCTTGGGCCAGCAACGGCCCAAATGGCCCTCCAGTTGTTCAT
CAAGGATTACAGATACACATACCGGTGCCACAGAGGGGACACTCAAATCCAGACAAGGAG
ATCATTTGAGCTGAAGAAATTATGGGAACAAACCCGATCAAAGGCAGGACTGCTGGTTTC
CGATGGGGGACCAAACCTGTACAATATCCGAAATCTCCACATCCCGGAAGTCTGCTTGAA
ATGGGAGCTGATGGACGAAGAGTATCGGGGAAGGCTTTGTAACCCCTTGAACCCATTTGT
CAGCCATAAGGAGATAGAGTCTGTGAACAATGCAGTGGTGATGCCAGCTCACGGCCCAGC
CAAAAACATGGAATATGATGCTGTTGCTACTACGCATTCCTGGATCCCCAAGAGGAATCG
CTCCATTCTTAACACGAGTCAAAGGGGAATCCTCGAAGATGAACAGATGTATCAAAAGTG
CTGCAATCTATTCGAAAAGTTCTTCCCTAGCAGTTCGTACAGAAGACCGGTCGGGATTTC
TAGCATGGGGGAGGCCATGGTATCTAGGGCCCGAATTGATGCGCGAATTGACTTCGAATC
TGGACGGATTAAGAGAGAGGAGTTTGCTGAGATCATGAAGATCTGTTCCACCATTGAAGA
ACTCAGACGGCAGAAATAGTGAATTTA---------------------------------
-------------------
-------------
#A/chicken/NewYork/19495-4/2006(H7N2)
---------------AACCATTTGAATGGATGTCAATCCGACTTTACTTTTCTTGAAAGT
TCCAGTGCAGAATGCCATAAGCACCACATTCCCATATACTGGAGATCCTCCATACAGCCA
TGGAACGGGAACAGGGTACACCATGGACACAGTCAACAGAACACATCAATATTCAGAGAA
GGGGAAGTGGACAACAAACACAGAGACCGGAGCACCCCAACTTAACCCAATTGACGGACC
ATTGCCTGAGGACAATGAGCCAAGTGGGTATGCACAAACAGACTGTGTCCTTGAAGCAAT
GGCTTYCCTTGAAGAGTCCCACCCAGGAATCTTTGAAAACTCGTGTCTTGAAACGATGGA
AGTTGTTCAACAAACAAGAGTGGACAAACTGACCCAAGGTCGTCAGACCTATGATTGGAC
ATTAAACAGGAATCAGCCGGCTGCAACTGCATTAGCCAATACTATAGAGGTCTTCAGATC
GAACGGTCTGACAGCTAGTGAATCAGGAAGGCTAATAGATTTCCTCAAGGATGTGGTGGA
GTCAATGGACAAAGAGGAGATGGAAATAACAACGCACTTCCAAAGAAAAAGAAGAGTGAG
GGACAACATGACCAAGAAAATGGTCACACAAAGAACAATAGGGAAGAAGAAGCAGAGGCT
GAACAAGAGAAGCTATCTAATAAGAGCACTGACACTGAACACAATGACAAAAGACGCTGA
AAGAGGGAAACTGAAGAGAAGAGCAATTGCAACACCCGGAATGCAAATCAGAGGATTTGT
ATACTTTGTTGAAACATTAGCAAGGAGCATTTGTGAGAAACTTGAACAATCTGGACTCCC
GGTTGGAGGCAATGAAAAGAAGGCTAAACTGGCAAATGTTGTGAGAAAAATGATGACTAA
TTCACAAGACACAGAACTCTCATTCACAATCACTGGAGACAACACCAAATGGAACGAGAA
TCAGAACCCTAGAATGTTCCTGGCAATGATAACATACATAACAAGGAACCAACCTGAATG
GTTTAGGAATGTCTTAAGCATTGCACCTATAATGTTCTCGAATAAAATGGCAAGACTAGG
GAAAGGATACATGTTCGAAAGTAAGAGCATGAAGCTTCGAACACAAATACCGGCAGAAAT
GCTAGCAAATATTGACCTGAAATATTTCAATGAGTCAACAAAGAAGAARATAGAGAAGAT
AAGGCCTCTTCTAATAGATGGTACAGCCTCATTGAGCCCTGGAATGATGATGGGCATGTT
CAACATGCTAAGTACAGTCTTGGGAGTCTCGATTCTAAATCTAGGGCAAAAGAGGTACAC
CAAAACAACATACTGGTGGGACGGACTCCAGTCCTCTGATGACTTTGCTCTCATAGTGAA
TGCCCCGAATCATGAGGGAATACAAGCAGGAGTAGATAGATTCTATAGAACCTGCAAGCT
GGTCGGAATCAACATGAGCAAAAAGAAGTCCTACMTAAACAGGACAGGGACATTTGAGTT
CACAAGCTTTTTCTATCGCTATGGATTTGTAGCCAATTTTAGCATGGAGCTGCCCAGCTT
TGGAGTATCTGGAATTAATGAATCGGCCGACATGAGCATTGGAGTAACAGTGATAAAGAA
CAATATGATAAACAATGATCTTGGACCAGCAACAGCTCAAATGGCTCTTCAGCTGTTCAT
CAAGGATTACAGATACACGTACCGGTGCCACAGAGGGGACACACAAATTCAGACAAGGAG
GTCATTCGAACTGAAAAAGTTGTGGGAACAAAGCCGCTCAAAAGCAGGACTGTTGGTTTC
AGATGGAGGACCAAACTTATACAATATCCGGAATCTCCACATTCCAGAAGTCTGCCTGAA
GTGGGAGCTAATGGATGAAGACTATCAGGGAAGGCTTTGTAACCCTCTGAATCCATTTGT
CAGCCACAAAGAGATAGAGTCTGTAAACAATGCTGTGGTGATGCCAGCTCATGGCCCGGC
CAAGAGCATGGAATATGATGCTGTTGCTACTACTCACTCCTGGATTCCTAAGAGAAACCG
ATCCATTCTCAATACAAGCCAAAGGGGAATCCTTGAAGATGAGCAAATGTATCAAAAGTG
CTGCAATCTATTCGAGAAATTCTTCCCTAGCAGTTCATACAGGAGACCAGTTGGGATTTC
CAGCATGGTGGAGGCCATGGTTTCCAGGGCCCGAATTGATGCGCGAATTGACTTTGAATC
TGGACGGATTAAGAAGGAGGAGTTTGCTGAGATCATAAAGATCTGTTCCACCATTGAAGA
GCTCAGACGGCAGAAATAGTGAATTTAGCTTG----------------------------
-------------------
-------------
#A/turkey/England/1963(H7N3)
-AGCGAAAGCAGGCAAACCATTTGAATGGATGTCAATCCGACTTTACTTTTCTTGAAAGT
GCCAGCGCAAAATGCCATAAGTACTACATTCCCTTATACTGGAGATCCTCCATACAGCCA
TGGAACAGGAACAGGATACACCATGGACACAGTTAACAGAACACATCAATATTCAGAAAA
GGGAAAGTGGACAACAAATACGGAAACTGGAGCACCCCAACTCAACCCGATTGATGGACC
ACTACCTGAGGACAATGAGCCAAGCGGGTATGCACAAACAGACTGCGTTTTGGAAGCAAT
GGCTTTCCTTGAAGAATCCCACCCAGGAATCTTTGAAAACTCGTGTCTTGAAACGATGGA
AGTCGTTCAGCAAACAAGAGTGGACAAACTGACCCAAGGTCGCCAGACCTATGACTGGAC
ATTAAACAGAAATCAGCCGGCTGCAACTGCTTTGGCCAACACTATAGAAGTCTTCAGATC
GAACGGTCTAACAGCTAATGAGTCGGGGAGGTTAATAGATTTCCTCAAGGATGTGATGGA
ATCAATGGACAAAGAAGAAATGGAAATAACAACACATTTCCAAAGAAAAAGAAGAGTAAG
AGACAACATGACCAAGAAAATGATCACACAAAGAACAATAGGGAAGAAGAAGCAGAGATT
AAACAAGAGGAGCTACTTGATAAGAGCATTGACGTTGAACACAATGACAAAAGATGCAGA
AAGAGGCAAATTGAAGAGGCGGGCAATTGCAACACCTGGGATGCAGATCAGAGGATTCGT
GTACTTTGTCGAAACGCTGGCAAGGAGCATCTGTGAGAAACTTGAACAATCTGGGCTCCC
AGTTGGAGGGAATGAGAAGAAGGCTAAACTGGCAAATGTTGTGAGAAAGATGATGACTAA
CTCACAAGACACAGAGCTCTCCTTCACAATTACTGGAGACAATACCAAATGGAATGAGAA
TCAAAATCCTCGGATGTTTCTGGCAATGATAACATATATTACAAGAAATCAACCTGAATG
GTTTAGGAACGTCCTGAGCATTGCCCCTATAATGTTTTCAAACAAAATGGCAAGACTAGG
GAAAGGATACATGTTCGAAAGTAAGAGCATGAAGCTCCGAACACAAATACCAGCAGAAAT
GCTCGCAAATATTGATCTGAAATACTTCAACGAATCAACGAGAAAGAAAATCGAGAAAAT
AAGACCTCTCCTAATAGATGGCACAGCCTCATTGAGTCCTGGAATGATGATGGGTATGTT
CAACATGCTGAGCACAGTCTTGGGGGTCTCAATCTTGAATCTTGGGCAAAAGAGGTATAC
CAAGACCACATACTGGTGGGATGGACTTCAATCCTCTGATGACTTCGCCCTCATAGTGAA
TGCACCAAATCATGAGGGAATACAAGCAGGAGTGGATAGGTTCTATAGGACCTGCAAACT
AGTTGGAATCAACATGAGCAAAAAGAAGTCTTACATAAACAGAACAGGAACATTTGAGTT
CACGAGTTTTTTCTACCGCTATGGATTTGTAGCCAACTTCAGTATGGAGCTGCCCAGTTT
TGGAGTGTCTGGGATTAATGAATCGGCTGATATGAGCATTGGAGTGACTGTGATAAAGAA
CAATATGATAAACAACGACCTTGGACCAGCAACAGCCCAAATGGCTCTTCAGCTATTCAT
CAAGGACTACAGATACACATATCGATGCCACAGGGGCGACACGCAAATCCAAACGAGGAG
ATCATTCGAGCTAAAGAAGCTGTGGGAGCAGACCCATTCAAAGGCAGGATTGTTGGTTTC
AGATGGAGGACCAAACCTATATAATATCCGGAATCTCCACATTCCAGAGGTCTGCTTGAA
GTGGGAACTAATGGATGAAGATTATCAGGGAAGGCTGTGTAACCCCCTGAATCCGTTTGT
CAGTCATAAGGAGATTGAGTCAGTAAACAATGCTGTGGTGATGCCAGCCCATGGTCCAGC
CAAGAGCATGGAATATGATGCTGTTGCAACTACACACTCCTGGATCCCTAAGAGGAACCG
TTCCATCCTCAATACCAGCCAAAGGGGAATTCTTGAGGATGAACAGATGTATCAGAAATG
CTGCAATCTATTCGAGAAATTCTTCCCTAGCAGTTCATACAGGAGACCAGTTGGAATTTC
CAGTATGGTGGAGGCCATGGTGTCTAGGGCCCGGATTGATGCACGAATTGACTTCGAATC
TGGGAGGATTAAGAAAGAAGAGTTTGCTGAGATCATGAAGATCTGTTCCACCATTGAAGA
ACTCAGACGGCAAAAATAGTGAATTTAGCTTGTCCTTCATGAAAAAATGCCTTGTTTCTA
CT-----------------
-------------
#A/turkey/Oregon/1971(H7N3)
------------------------AATGGATGTCAATCCGACTTTACTGTTCTTGAAAGT
CCCAGCGCAAAATGCCATAAGTACCACGTTCCCTTATACTGGAGATCCTCCATACAGCCA
TGGAACAGGAACAGGATACACCATGGACACGGTCAACAGAACACATCAATATTCAGAAAA
GGGGAAGTGGACAACAAACACGGAAACTGGAGCGCCCCAGCTTAACCCAATTGATGGACC
ATTACCTGATGATAATGAGCCAAGTGGATATGCACAAACAGACTGTGTCCTGGAAGCAAT
GGCTTTCCTTGAAGAGTCCCACCCAGGGATCTTTGGAAACTCGTGTCTTGAGACGATGGA
AATTGTTCAACAAACAAGAGTGGACAAACTGACCCAAGGTCGTCAGACCTATGATTGGAC
ATTAAACAGAAATCAACCGGCAGCAACTGCATTAGCCAACACTATAGAAGTCTTCAGATC
GAATGGTCTAACAGCTAATGAGTCGGGAAGGCTGATAGATTTCCTCAAAGATGTGATGGA
ATCAATGGATAAAGAGGAAATGGAGATAACAACACACTTCCAAAGGAAAAGAAGAGTAAG
AGACAACATGACCAAGAAAATGGTCACACAAAGAACTATAGGAAAAAAGAAGCAGAGATT
GAACAAGAAAAGCTATCTAATAAGAGCATTAACACTGAACACAATGACCAAAGATGCAGA
AAGAGGTAAATTAAAGAGAAGAGCAATTGCAACACCTGGAATGCAAATCAGAGGGTTCGT
GTACTTTGTTGAAACGCTAGCTAGGAGCATCTGTGAGAAGCTTGAACAGTCTGGACTTCC
AGTTGGAGGCAATGAAAAGAAGGCCAAACTGGCAAATGTTGTGAGAAAGATGATGACTAA
TTCACAAGACACAGAGCTTTCTTTCACAATTACTGGAGACAATACCAAATGGAATGAAAA
TCAAAATCCTCGAATGTTCCTGGCGATGATTACATACATCACAAGAAATCAACCTGAATG
GTTCAGAAACGTTCTGAGCATCGCACCCATAATGTTCTCAAACAAAATGGCGAGACTAGG
GAAAGGATATATGTTCGAAAGTAAGAGCATGAAGCTCCGAACACAAATACCAGCAGAAAT
GCTAGCAAGCATTGACCTAAAATATTTCAATGAATCAACAAGAAAGAAAATTGAGAAAAT
AAGGCCTCTTCTAATAGATGGCACGGCTTCATTGAGTCCTGGAATGATGATGGGCATGTT
CAACATGCTAAGTACTGTTTTAGGAGTCTCAATCCTAAATCTTGGACAAAAGAGATACAC
CAAAACAACATACTGGTGGGATGGACTCCAATCCTCTGATGATTTTGCTCTCATAGTGAA
TGCACCAAATCATGAGGGAATACAAGCAGGGGTGGATAGATTCTACAGAACATGCAAGTT
AGTCGGAATCAATATGAGCAAAAAGAAGTCCTATATAAATAGGACAGGGACATTTGAATT
CACAAGCTTTTTCTATCGCTATGGATTTGTAGCTAATTTTAGCATGGAGTTGCCCAGTTT
TGGAGTGTCTGGGATCAATGAGTCAGCTGATATGAGCATTGGAGTAACAGTGATAAAGAA
CAACATGATAAACAACGACCTTGGACCAGCAACAGCCCAAATGGCTCTTCAACTGTTCAT
CAAGGACTACAGATATACATACCGGTGCCACAGAGGAGACACACAAATTCAGACGAGGAG
ATCATTCGAGCTAAAGAAGCTGTGGGAGCAAACCCGCTCAAAGGCAGGACTGTTAGTTTC
AGATGGAGGGCCAAACTTGTACAATATCCGAAATCTTCACATTCCGGAAGTCTGCTTGAA
GTGGGAACTAATGGACGAAGACTATCAGGGAAGGCTTTGTAACCCCCTGAATCCATTTGT
CAGCCATAAAGAGATTGAGTCTGTAAACAATGCTGTGGTAATGCCAGCTCATGGTCCAGC
CAAAAGCATGGAATATGATGCTGTTGCAACTACACACTCCTGGATTCCTAAGAGGAACCG
CTCTATCCTCAACACAAGCCAAAGGGGAATTCTTGAGGATGAAAAGATGTATCAAAAGTG
CTGCAACCTGTTCGAGAAATTCTTCCCCAGTAGTTCATACAGAAGGCCGGTTGGAATCTC
TAGCATGGTGGAGGCCATGGTGTCTAGGGCCCGGATTGATGCCAGGATTGACTTCGAGTC
TGGGCGGATTAAGAAAGAAGAGTTCGCTGAGATCATGAAGATCTGTTCCACCATTGAAGA
GCTCAGACGGCAAAAATAGTGAAT------------------------------------
-------------------
-------------
#A/mallardduck/ALB/435/1985(H7N3)
-AGCGAAAGCAGGCAAACCATTTGAATGGATGTCAATCCGACTTTACTTTTCTTGAAAGT
TCCAGCGCAAAATGCCATAAGCACCACATTCCCATATACTGGAGATCCTCCATACAGCCA
TGGAACGGGAACAGGATACACCATGGACACAGTCAACAGAACACATCAATATTCAGAAAA
GGGGAAATGGACAACAAACACAGAAACTGGAGCACCCCAACTTAACCCAATTGATGGACC
ATTACCTGAGGATAATGAACCAAGTGGATATGCACAAACAGACTGCGTCCTGGAAGCAAT
GGCTTTCCTTGAAGAGTCCCACCCAGGGATCTTTGAAAACTCGTGTCTTGAAACGATGGA
AGTTGTTCAACAAACAAGAGTGGACAAGCTGACCCAAGGTCGCCAGACCTATGATTGGAC
ACTAAACAGGAATCAGCCAGCTGCAACTGTATTAGCCAATACTATAGAGGTCTTCAGATC
GAACGGTTTGACGGCTAATGAATCAGGAAGGCTAATAGATTTCCTCAAGGATGTGATGGA
ATCAATGGATAAAGAAGAGATGGAAATAACAACACACTTCCAAAGAAAAAGAAGAGTAAG
GGACAACATGACCAAGAAGATGGTCACACAAAGAACAATAGGAAAGAAGAAGCAGAGACT
AAACAAGAGAAGCTATCTAATAAGAGCATTGACACTGAACACAATGACAAAAGACGCTGA
AAGAGGCAAATTAAAGAGAAGAGCAATTGCAACACCCGGAATGCAAATCAGAGGATTTGT
GTATTTTGTTGAAACATTAGCGAGGAGCATTTGTGAGAAGCTTGAACAATCTGGGCTCCC
AGTTGGAGGCAATGAAAAGAAGGCTAAACTGGCAAATGTTGTGAGAAAAATGATGACTAA
TTCACAAGACACTGAGCTCTCTTTCACAATCACTGGAGACAACACCAAATGGAATGAAAA
TCAGAACCCTAGGATGTTCCTAGCAATGATAACATACATAACAAGAAATCAACCTGAATG
GTTTAGGAATGTCTTGAGCATTGCGCCTATAATGTTCTCGAATAAAATGGCAAGGCTAGG
GAAAGGATACATGTTCGAAAGCAAGAGCATGAAGCTTCGAACACAGATACCAGCAGAGAT
GCTAGCAAATATTGACCTGAAATATTTCAATGAGTCAACAAGAAAGAAAATAGAGAAAAT
AAGGCCTCTTCTAATAGATGGTACGGCCTCATTGAGTCCTGGAATGATGATGGGCATGTT
CAACATGCTAAGTACAGTTTTGGGAGTCTCAATCCTAAATCTAGGACAAAAGAGGTACAC
CAAAACAACATATTGGTGGGACGGACTCCAATCCTCTGATGACTTTGCTCTCATAGTGAA
TGCACCGAATCATGAGGGAATACAAGCAGGAGTAGATAGATTCTATAGGACCTGCAAGCT
AGTCGGAATCAATATGAGCAAAAAGAAGTCCTACATAAACAGGACAGGAACATTTGAATT
CACAAGCTTTTTCTATCGCTATGGATTTGTAGCCAATTTTAGCATGGAACTGCCCAGCTT
TGGAGTGTCTGGAATTAATGAATCGGCTGACATGAGCATTGGAGTAACCGTGATAAAGAA
CAACATGATAAACAATGACCTTGGACCAGCAACGGCCCAAATGGCTCTTCAGCTGTTTAT
CAAGGATTACAGATACACGTATCGGTGTCACAGAGGGGACACACAAATTCAAACGAGGAG
GTCATTCGAGCTGAAGAAATTGTGGGAACAAACCCGCTCAAAGGCAGGACTGCTGGTTTC
GGATGGAGGACCAAACTTGTACAACATCCGGAATCTCCACATCCCGGAAGTCTGCCTGAA
ATGGGAGTTAATGGACGAAGACTACCAGGGAAGGCTTTGTAACCCCCTGAACCCATTTGT
CAGCCATAAGGAGATAGAGTCTGTAAACAATGCTGTGGTGATGCCAGCTCATGGTCCAGC
CAAGAGCATGGAATATGACGCTGTTGCTACTACACACTCCTGGATCCCTAAGAGGAACCG
CTCCATCCTCAACACAAGCCAAAGGGGAATCCTTGAAGATGAACAGATGTATCAAAAGTG
CTGCAATCTATTCGAGAAATTCTTCCCTAGCAGTTCATACAGGAGACCGGTTGGGATTTC
CAGCATGGTTGAGGCCATGGTGTCTAGGGCCCGAATTGATGCGCGAATTGACTTCGAATC
TGGACGGATTAAGAAGGAGGAGTTTGCTGAGATCATGAAGATCTGTTCCACCATTGAAGA
ACTCAGACGGCAGAAATAGTGAATTTAGCTTGTCCTTCATGAAAAAATGCCTTGTTTCTA
CT-----------------
-------------
#A/chicken/Queensland/1994(H7N3)
---------------AACCATTTGAATGGATGTCAATCCGACTTTACTTTTCTTGAAAGT
GCCAGCGCAAAATGCTATAAGTACCACATTCCCTTATACTGGAGATCCTCCATACAGCCA
TGGAACAGGGACAGGATACACCATGGACACGGTCAATAGAACGCATCAATATTCAGAGAA
GGGGAAGTGGACAACAAACACAGAAACTGGGGCACCCCAACTCAACCCGATTGATGGACC
ATTGCCTGAGGATAATGAGCCGAGCGGATATGCACAAACGGACTGTGTATTGGAAGCAAT
GGCTTTTCTTGAAGAATCTCACCCAGGGATCTTTGAAAACTCGTGTCTTGAAACGATGGA
AATTGTTCAGCAAACAAGAGTGGATAAACTAACCCAAGGTCGCCAGACCTATGACTGGAC
ATTGAATAGAAACCAACCGGCTGCAACTGCTCTGGCCAATACCATAGAGGTCTTCAGATC
GAACGGTCTAACAGCCAATGAATCGGGGAGACTAATAGATTTCCTCAAGGACGTAATGGA
ATCAATGGATAAAGAAGAGATGGAAATAACAACACATTTCCAGAGAAAGAGAAGAGTAAG
GGACAACATGACCAAGAAAATGGTCACACAAAGAACAATAGGAAAAAAGAAACAGAGGCT
GAACAAGAGGAGCTATTTAATAAGAGCACTGACACTGAACACGATGACAAAAGACGCAGA
AAGAGGCAAATTGAAGAGGCGGGCAATTGCAACACCCGGAATGCAAATTAGAGGGTTCGT
ATACTTTGTCGAAACACTAGCAAGGAGTATCTGTGAAAAACTTGAGCAATCTGGACTTCC
AGTTGGAGGGAATGAGAAGAAAGCTAAATTGGCAAATGTCGTGAGAAAGATGATGACTAA
CTCACAAGATACAGAACTCTCCTTTACAATTACTGGAGATAACACCAAATGGAATGAGAA
TCAGAATCCTAGGATGTTTCTAGCAATGATAACATACATTACAAGAAACCAACCTGAATG
GTTTAGAAATGTCTTGAGCATTGCCCCTATAATGTTCTCAAACAAAATGGCGAGATTGGG
GAAAGGATATATGTTCGAAAGTAAAAGCATGAAGCTGCGAACACAGATACCAGCAGAAAT
GCTTGCAAGCATTGACTTGAAATACTTCAACGAATCAACGAGAAAGAAAATCGAGAAAAT
AAGGCCTCTCCTGATAGACGGCACAGCCTCATTGAGTCCTGGAATGATGATGGGCATGTT
CAACATGCTAAGTACAGTTCTGGGAGTTTCAATTCTGAATCTTGGGCAAAAGAGGTACAC
CAAAACCACATACTGGTGGGATGGACTCCAATCCTCTGATGATTTTGCCCTTATAGTGAA
TGCACCGAACCATGAGGGAATACAAGCAGGAGTAGATAGGTTCTATAGGACCTGCAAACT
AGTTGGGATCAATATGAGCAAAAAGAAGTCCTACATAAATCGGACAGGAACATTTGAGTT
CACAAGTTTTTTCTACCGTTATGGATTTGTGGCCAACTTCAGTATGGAACTGCCCAGCTT
TGGAGTGTCTGGGATTAACGAATCAGCTGACATGAGCATTGGAGTTACAGTGATAAAGAA
CAATATGATAAACAACGACCTTGGACCAGCAACAGCCCAAATGGCTCTTCAGTTGTTTAT
CAAGGACTACCGATACACATATCGATGTCACAGAGGTGACACACAAATTCAGACGAGGAG
ATCATTCGAACTGAAGAAACTGTGGGAGCAGACCCGTTCGAAGGCAGGACTGTTGGTTTC
AGATGGAGGACCAAATTTGTACAACATCCGGAATCTCCACATCCCAGAGGTCTGCTTGAA
GTGGGAATTAATGGATGAAGACTACCAAGGCAGGCTGTGTAATCCCCTGAATCCGTTTGT
CAGTCATAAGGAAATTGAGTCCGTAAACAATGCTGTAGTGATGCCAGCCCATGGTCCAGC
CAAAAGCATGGAGTATGACGCCGTTGCGACCACTCACTCATGGATTCCTAAGAGGAACCG
TTCCATTCTCAATACCAGCCAGAGGGGGATTCTTGAGGATGAACAGATGTACCAGAAGTG
CTGTAATCTATTCGAGAAATTCTTTCCCAGTAGTTCATACAGGAGGCCAGTTGGAATTTC
CAGCATGGTGGAGGCCATGGTGTCTAGGGCCCGAATTGACGCACGAATTGACTTCGAGTC
TGGAAGGATTAAGAAAGAAGAGTTTGCTGAGATCATGAAGATCTGTTCCACCATTGAAGA
GCTCAGACGGCAAAAACAGTGAATTTAGCTTGTCCTTCATGAAA----------------
-------------------
-------------
#A/chicken/Pakistan/34668/1995(H7N3)
-AGCGAAAGCAGGCAAACCATTTGAATGGATGTCAATCCGACTTTACTTTTCTTGAAAGT
GCCAGCGCAAAATGCTATAAGTACTACTTTCCCTTATACTGGAGATCCCCCATACAGCCA
TGGAACAGGAACAGGATACACCATGGATACAGTCAATAGAACACATCAATATTCAGAGAA
GGGGAAGTGGACAACAAACACAGAGACTGGAGCACCCCAACTCAATCCAATTGATGGCCC
ATTACCTGAGGATAACGAACCAAGCGGATATGCACAAACAGATTGTGTGTTGGAAGCAAT
GGCTTTTCTTGAAGAATCCCATCCAGGGATCTTTGAAAACTCATGTCTTGAAACGATGGA
AGTTGTTCAGCAAACAAGAGTGGATAAACTGACCCAAGGTCGCCAGACCTATGACTGGAC
ATTGAATAGAAACCAGCCGGCTGCAACTGCTTTGGCCAATACTATAGAGGTCTTCAGATT
GAACAGTCTAACAGCCAATGAATCGGGGAGACTAATAGATTTCCTCAAGGATGTGATAGA
ATCAATGGATAAAGAAGAAATGGAAATAACAACACATTTCCAAAGAAAGAGACGAGTAAG
GGACAACATGACCAAGAAAATGGTCACACAAAGAACAATAGGGAAGAAAAAGCAGAGGCT
GAATAAGAGGAGCTACTTAATAAGAGCATTGACACTGAACACAATGACAAAAGATGCAGA
AAGAGGCAAATTGAAGAGGCGGGCAATTGCAACGCCCGGAATGCAGATAAGAGGGTTCGT
GTACTTTGTCGAAACATTAGCGAGGAGCATCTGTGAGAAACTTGAGCAATCTGGACTCCC
TGTTGGAGGGAATGAGAAGAAGGCCAAATTGGCAAATGTCGTGAGAAAGATGATGACTAA
CTCACAAGATACAGAGCTCTCCTTTACAATTACTGGAGACAATACCAAATGGAATGAAAA
TCAAAATCCTCGGATGTTTCTGGCAATGATAACATACATCACAAGAAACCAACCTGAATG
GTTCAGAAATGTCTTGAGCATTGCCCCTATAATGTTCTCAAACAAAATGGCGAGACTAGG
GAGAGGATATATGTTCGAGAGTAAGAGCATGAAGCTGCGGACACAAATACCAGCAGAAAT
GCTTGCAAACATTGACCTGAAATACTTCAACGAATCAACGAGAAAGAAAATCGAGAAAAT
AAGACCTCTCCTGATAGATGGCACAGCCTCACTGAGTCCTGGAATGATGATGGGCATGTT
CAACATGCTGAGTACAGTCTTAGGAGTCTCAATCCTGAATCTTGGGCAAAAGAGGTACAC
CAAAACCACATACTGGTGGGATGGACTCCAATCTTCTGATGATTTTGCTCTCATAGTGAA
TGCACCGAATCATGAAGGAATACAAGCAGGAGTGGATAGGTTCTATAGGACATGCAAACT
GATTGGGATCAATATGAGCAAAAAGAAGTCTTACATAAATCGGACGGGGACATTTGAGTT
CACTAGCTTTTTCTACCGCTATGGATTTGTAGCCAACTTCAGTATGGAGCTGCCCAGTTT
TGGAGTGTCTGGGATTAACGAATCGGCCGACATGAGCATTGGGGTGACAGTGATAAAGAA
CAATATGATAAACAACGATCTTGGACCAGCAACAGCTCAGATGGCCCTCCAGCTATTCAT
CAAGGACTACAGGTACACATACCGATGCCACAGGGGTGATACACACATTCAAACGAGGAG
ATCATTCGAGCTGAAGAAGCTGTGGGAGCAGACCCGTTCAAAGGCAGGACTATTGGTTTC
AGATGGAGGACCAAACCTATACAATATTCGCAATCTCCACATCCCAGAGGTCTGCTTGAA
GTGGGAACTAATGGATGAAGATTACCGGGGTAGGTTATGTAATCCTCTGAACCCATTTGT
CAACCATAAGGAAATTGAATCTGTAAACAATGCTGTGGTAATGCCAGCCCATGGTCCGGC
CAAGAGCATGGAATATGATGCTGTTGCAACGACACATTCATGGACCCCTAAGAGGAACCG
TTCCATTCTTAATACCAGCCAAAGGGGGATTCTTGAAGATGAACAGATGTACCAGAAGTG
CTGCAATCTATTTGAGAAATTCTTCCCTAGTAGTTCATATAGGAGGCCAGTTGGAATATC
CAGCATGGTGGAGGCCATGGTGTCTAGGGCCCGAATTGATGCACGGATCGACTTCGAATC
TGGAAGGATTAAGAAAGAAGAGTTTGCTGAGATCATGAAGATCTGTTCCACCATTGAAGA
GCTCAGACGGCAAAAACGGTGAATTTAGCTTGTCCTTCATGAAAAAATGCCTTGTTT---
-------------------
-------------
#A/c-teal/Bolivia/4537/2001(H7N3)
-------------------------ATGGATGTCAATCCGACCTTACTTTTCTTGAAAGT
TCCAGCGCAAAATGCCATAAGCACCACATTCCCATATACTGGAGATCCTCCATACAGCCA
TGGAACGGGAACAGGATACACCATGGACACAGTCAACAGAACGCATCAGTATTCAGAAAA
GGGGAAATGGACAACAAACACAGAAACTGGGGCACCACAACTCAACCCAATTGATGGACC
ATTACCTGAAGATAATGAGCCAAGTGGATATGCACAAACAGACTGTGTCCTGGAAGCAAT
GGCTTTCCTTGAAGAGTCCCACCCAGGAATCTTTGAAAACTCGTGTCTCGAAACGATGGA
AGTTGTTCAGCAAACAAGGGTGGACAAGCTGACCCAAGGTCGCCAAACCTATGATTGGAC
ACTAAACAGGAATCAACCGGCTGCAACTGCATTGGCTAATACTATAGAGGTCTTCAGGTC
GAACGGTTTGACGGCCAATGAATCAGGAAGACTGATAGATTTCCTCAAGGATGTGATGGA
GTCAATGGATAAAGAGGAGGTGGAAATAACAACGCACTTCCAAAGGAAGAGAAGAGTAAG
GGACAACATGACCAAGAAAATGGTCACGCAAAGAACAATAGGAAAGAAGAAGCAGAGATT
AAACAGGAGAAGCTATCTCATAAGGGCATTGACACTGAACACAATGACAAAAGACGCTGA
GAGAGGCAAGTTAAAGAGAAGAGCAATTGCAACACCCGGGATGCAAATCAGAGGATTTGT
GTATTTTGTTGAAACATTAGCGAGGAGCATTTGTGAGAAGCTTGAACAATCTGGGCTCCC
AGTCGGAGGCAATGAGAAAAAGGCTAAACTGGCAAACGTCGTGAGGAAAATGATGACTAA
CTCACAAGATACTGAGCTCTCCTTTACAATCACTGGAGACAACACCAAATGGAATGAAAA
TCAAAACCCTAGGATGTTTTTAGCAATGATAACGTACATAACAAGAAATCAACCTGAATG
GTTTAGGAACGTTTTGAGCATTGCACCTATAATGTTCTCGAACAAAATGGCAAGGCTAGG
GAAAGGATACATGTTCGAAAGCAAGAGCATGAAGCTTCGAACACAAATACCAGCAGAAAT
GCTAGCAAGTATTGACTTGAAATATTTCAATGAGTCAACAAAAAAGAAAATAGAGAAGAT
AAGGCCTCTTCTAATAGATGGCACAGCCTCATTGAGTCCTGGAATGATGATGGGCATGTT
CAACATGTTAAGCACAGTTTTGGGAGTTTCAATCCTAAATCTGGGGCAGAAGAGATACAC
CAAAACAACGTATTGGTGGGACGGGCTCCAATCATCTGATGACTTTGCTCTCATAGTGAA
TGCGCCGAATCATGAGGGAATACAAGCCGGAGTAGATAGATTCTACAGGACCTGCAAGCT
AGTCGGAATCAATATGAGCAAAAAGAAGTCCTACATAAACCGGACAGGAACATTTGAATT
CACAAGCTTTTTCTATCGCTATGGGTTCGTAGCCAATTTCAGCATGGAACTGCCCAGCTT
TGGAGTGTCTGGAATCAATGAATCAGCCGACATGAGCATTGGGGTAACAGTGATAAAGAA
CAACATGATAAACAATGACCTTGGGCCTGCAACAGCCCAAATGGCTCTTCAGCTGTTCAT
CAAGGATTATAGATACACGTATCGATGCCACAGAGGGGACACACAAATCCAGACGAGGAG
GTCATTTGAACTGAAGAAATTGTGGGAACAAACTCGCTCAAAGGCGGGACTGCTGGTTTC
GGATGGGGGACCAAACCTATACAATATCCGAAATCTCCACATCCCAGAAGTCTGCCTAAA
ATGGGAGTTGATGGACGAAGACTATCAGGGAAGGCTTTGTAACCCCCTGAATCCATTTGT
CAGCCACAAAGAGATAGAGTCTGTGAACAACGCTGTGGTGATGCCAGCTCATGGCCCAGC
TAAGAGCATGGAATATGATGCTGTTGCCACTACACACTCCTGGATCCCCAAGAGGAACCG
CTCCATCCTCAACACAAGTCAAAGGGGAATCCTTGAAGATGAACAGATGTATCAAAGGTG
CTGCAATCTGTTCGAGAAATTCTTCCCTAGCAGTTCATACAGAAGACCGGTTGGAATTTC
TAGCATGGTGGAGGCCATGGTGTCCAGGGCCCGAATTGACGCGCGAATTGATTTCGAATC
TGGACGGATTAA---AGAAGAGTTTGCTGAGATCATGAAGATCTGTTCCACCATTGAAGA
GCTCAGACGGCAGAAATAGTGAATT-----------------------------------
-------------------
-------------
#A/chicken/Chile/4957/02(H7N3)
------------------------AATGGATGTCAATCCGACTTTACTTTTCTTGAAAGT
TCCAGCGCAAAATGCCATAAGTACCACATTCCCATATACTGGAGACCCTCCATACAGCCA
TGGAACGGGAACAGGATACACCATGGACACAGTCAACAGAACGCACCAATACTCAGAAAA
GGGGAAATGGACAACAAACACGGAAACTGGAGCACCACAACTTAACCCAATTGATGGACC
ATTACCTGAGGATAATGAGCCAAGTGGATATGCACAAACAGACTGTGTCCTGGAAGCAAT
GGCTTTCCTTGAAGAGTCCCACCCAGGAATCTTTGAAAACTCGTGTCTCGAGACGATGGA
AGTTGTTCAGCAAACAAGGGTGGACAAATTGACCCAAGGTCGCCAAACCTATGATTGGAC
ACTAAACAGGAATCAGCCGGCTGCAACTGCATTGGCTAATACTATAGAGGTCTTCAGGTC
GAATGGTTTGACGGCCAATGAATCAGGAAGACTAATAGATTTCCTCAAGGATGTGATGGA
ATCAATGGATAAAGAGGAAGTGGAAATAATAACGCACTTCCAAAGGAAAAGGAGAGTAAG
GGACAACATGACCAAGAAAATGGTCACACAAAGAATAATCGGAAAGAAGAAGCAGAGGTT
GAACAGGAGAAGCTATCTCATAAGAGCATTGACACTGAACACAATGACAAAAGACGCCGA
GAGAGGCAAGTTAAAGAGAAGAGCAATTGCAACACCCGGGATGCAAATCAGAGGATTTGT
GTATTTTGTTGAAACATTAGCGAGAAGCATTTGTGAGAAGCTTGAACAATCTGGGCTCCC
GGTAGGAGGCAACGAAAAGAAGGCCAAACTGGCAAACGTCGTGAGGAAAATGATGACTAA
CTCACAAGACACTGAGCTCTCCTTTACAATCACTGGAGACAACACCAAATGGAATGAAAA
TCAGAACCCTAGAATGTTTCTGGCAATGATAACATACATAACAAGAAATCAACCTGAATG
GTTTAGGAATGTTCTGAGCATCGCACCTATAATGTTCTCGAATAAGATGGCAAGGCTAGG
GAAAGGATACATGTTCGAAAGCAAAAGCATGAAGCTTCGAACACAAATACCAGCGGAAAT
GCTAGCAAGTATTGACTTGAAATATTTCAATGAGTCAACAAAAAAGAAAATAGAGAAGAT
AAGGCCCCTTCTAATAGATGGCACAGCCTCATTGAGTCCTGGAATGATGATGGGCATGTT
CAACATGCTAAGCACAGTTTTGGGAGTTTCAATCCTAAACCTGGGACAGAAGAAGTACAC
CAAAACAACGTATTGGTGGGATGGACTCCAATCCTCTGATGACTTTGCTCTCATAGTGAA
TGCGCCGAATCATGAGGGGATACAAGCCGGAGTAGATAGGTTCTATAGGACCTGCAAGCT
AGTCGGGATCAATATGAGCAAGAAGAAGTCCTACATAAACAGGACAGGAACATTTGAATT
CACAAGCTTTTTCTATCGCTATGGGTTCGTGGCCAATTTTAGTATGGAACTACCCAGCTT
TGGAGTGTCTGGAATCAATGAATCAGCCGACATGAGCATTGGAGTAACAGTGATAAAGAA
CAACATGATAAACAATGACCTTGGGCCTGCAACGGCCCAAATGGCTCTTCAGCTGTTCAT
CAAGGATTACCAATACACATATCGATGCCACAGAGGGGACACACAAATCCAGACGAGGAG
GTCATTTGAACTGAAGAAATTGTGGGAACAAACCCGCTCAAAGGCGGGACTGCTGGTTTC
GGATGGGGGACCAAACCTGTATAATATCCGGAATCTCCACATCCCAGAAGTCTGCCTAAA
ATGGGAGTTGATGGACGAAGATTATCAGGGAAGGCTTTGTAACCCTCTGAATCCATTTGT
CAGCCACAAGGAGATAGAATCCGTGAACAATGCAATGGTGATGCCAGCTCATGGCCCAGC
TAAGAGCATGGAATATGATGCTGTTGCCACTACACACTCCTGGATCCCCAAGAGGAACCG
CTCCATCCTCAACACAAGTCAAAGGGGAATCCTCGAAGATGAGCAGATGTATCAAAAGTG
CTGCAATTTATTCGAGAAGTTCTTCCCCAGCAGTTCATACAGAAGACCAGTTGGAATTTC
TAGCATGGTGGAGGCCATGGTGTCCAGGGCCCGAATTGATGCGCGGATTGATTTCGAGTC
TGGACGGATTAAGAAAGAAGAGTTTGCTGAGATCATGAAGA-------------------
------------------------------------------------------------
-------------------
-------------
#A/emu/NewSouthWales/775/1997(H7N4)
---------------AACCATTTGAATGGATGTCAATCCGACTTTACTTTTCTTGAAAGT
GCCAGCGCAAAATGCTATAAGTACCACATTCCCTTATACTGGAGATCCTCCATACAGCCA
TGGAACAGGGACAGGATACACCATGGACACGGTCAATAGAACACATCAATATTCAGAAAA
GGGGAAGTGGACAACAAACACAGAAACTGGGGCACCCCAACTCAACCCGATTGATGGACC
ACTGCCTGAGGATAATGAGCCGAGCGGATATGCACAAACGGACTGTGTATTGGAAGCAAT
GGCTTTTCTTGAAGAATCCCACCCAGGGATCTTTGAAAACTCGTGTCTTGAAACGATGGA
AGTTGTTCAGCAAACAAGAGTGGACAAATTAACTCAAGGTCGCCAGACCTATGACTGGAC
ATTGAATAGAAACCAACCGGCTGCAACTGCTCTGGCCAATACCATAGAGGTCTTCAGATC
GAATGGTCTAACAGCCAATGAATCGGGAAGACTAATAGATTTTCTCAAAGACGTGATGGA
TTCAATGGATAAAGAAGAGATGGAAATAACAACACACTTCCAGAGAAAGAGAAGAGTAAG
GGACAACATGACCAAGAAAATGGTCACACAAAGAACAATAGGAAAGAAGAAGCAAAGGCT
GAATAAGAGGAGCTATTTGATAAGAGCACTGACACTGAACACAATGACCAAAGATGCAGA
GAGAGGCAAATTGAGGAGGCGGGCAATTGCAACACCTGGGATGCAAATCAGAGGGTTCGT
GTACTTTGTCGAAACACTGGCAAGGAGCATTTGTGAAAAACTTGAGCAATCTGGACTTCC
AGTTGGAGGGAATGAGAAGAAGGCTAAATTGGCAAATGTCGTGAAAAAGATGATGACTAA
CTCACAAGATACAGAACTCTCCTTTACAATTACTGGAGACAACACCAAATGGAATGAGAA
TCAGAACCCTCGGATGTTTTTAGCAATGATAACATACATTACAAGAAACCAACCTGAATG
GTTTAGAAATGTCTTGAGCATTGCTCCTATAATGTTCTCAAACAAAATGGCAAGGTTGGG
GAAAGGATACATGTTCGAAAGTAAGAGTATGAAGCTGCGAACACAAATACCAGCAGAAAT
GCTTGCAAACATTGACTTGAAATACTTCAATGAATCAACGAGAAAGAAAATTGAGAAAAT
AAGACCCCTCCTAATAGATGGCACGGCCTCATTGAGCCCTGGAATGATGATGGGCATGTT
CAACATGCTAAGTACAGTTCTAGGAGTTTCAATCCTGAATCTTGGGCAAAAGAGGTACAC
CAAAACCACATACTGGTGGGATGGACTCCAATCCTCTGATGATTTTGCCCTCATAGTAAA
TGCACCAAACCATGAAGGAATACAAGCAGGAGTAGATAGGTTCTATAGGACCTGCAAACT
AGTTGGGATCAATATGAGCAAGAAGAAGTCCTACATAAATCGAACAGGAACATTTGAATT
TACAAGCTTTTTCTACCGCTATGGATTTGTGGCCAATTTCAGCATGGAACTGCCCAGCTT
TGGAGTGTCTGGGATCAACGAGTCAGCTGACATGAGCATTGGAGTTACAGTGATAAAGAA
CAATATGATAAACAATGACCTTGGACCAGCAACGGCCCAGATGGCTCTTCAGTTGTTCAT
CAAGGACTACCGATACACATATCGATGCCACAGAGGTGATACACAAATTCAAACGAGGAG
ATCATTCGAACTGACGAAACTGTGGGAGCAGACCCGTTCAAAGGCAGGACTGCTGGTTTC
AGATGGAGGGCCGAATCTATACAACATCCGGAATCTCCATATTCCAGAGGTCTGCTTGAA
GTGGGAATTAATGGATGAAGACTATCAAGGCAGGCTGTGTAATCCTCTGAATCCGTTTGT
CAGTCATAAGGAAATTGAGTCCGTAAACAATGCTGTAGTAATGCCAGCCCATGGTCCAGC
CAAGAGCATGGAGTATGATGCCGTTGCGACCACGCACTCATGGATCCCTAAGAGGAACCG
TTCCATTCTCAATACCAGCCAGAGGGGAATCCTTGAAGACGAACAGATGTACCAGAAGTG
CTGCAGTCTATTCGAGAAATTTTTCCCTAGTAGTTCATACAGGAGGCCAGTTGGAATTTC
TAGCATGGTGGAGGCCATGGTGTCTAGGGCCCGAATTGACGCACGAATTGATTTCGAGTC
TGGAAGGATTAAGAAAGAAGAGTTTGCTGAGATCATGAAGATCTGTTCCACCATTGAAGA
GCTCAGACGGCAGAAACAGTGAATTTAGCTTGTCCTTCATGAAAAATG------------
-------------------
-------------
#A/fowl/Dobson/1927(H7N7)
-AGCGAAAGCAGGCAAACCATTTGAATGGATGTCAATCCGACTTTACTGTTCTTGAAAGT
TCCTGCGCAAAATGCAATAAGTACTACGTTCCCTTACACTGGAGATCCTCCATACAGCCA
TGGAACAGGGACAGGATACACCATGGACACAGTCAACAGGACACACCAATATTCGGAAAA
GGGGAAATGGACAACAAACACTGAGACTGGAGCACCCCAACTTAATCCAATTGATGGCCC
ATTGCCTGAGGACAATGAACCAAGTGGATATGCACAAACAGACTGCGTCCTGGAAGCAAT
GGCTTTCCTTGAAGAATCCCATCCAGGAATCTTTGAAAACTCGTGTCTTGAGACGATGGA
AGTTGTTCAACAAACAAGAGTGGACAAACTGACCCAAGGCCGTCAGACTTATGATTGGAC
TTTGAATAGAAACCAGCCTGCTGCAACTGCATTAGCAAACACTATAGAGGTCTTTAGATC
GAATGGTCTAACAGCTAATGAATCAGGGAGGCTCATAGATTTCCTCAAGGATGTGATGGA
ATCAATGGATAAGGAGGAAATGGAGATAACAACACATTTCCAACGAAAGAGAAGAGTAAG
AGACAACATGACCAAGAAAATGGTCACACAAAGAACAATAGGGAAGAAAAAGCAGAGACT
TAACAAAAGGAGCTACCTAATAAGGGCTCTAACATTGAACACAATGACGAAAGATGCAGA
AAGAGGTAAACTGAAGAGAAGAGCAATTGCAACACCAGGGATGCAGATCAGAGGGTTTGT
GTACTTTGTTGAGACACTGGCGAGAAGCATTTGCGAGAAGCTTGAACAGTCTGGGCTACC
AGTTGGAGGGAATGAGAAGAAAGCTAAATTGGCAAATGTCGTGAGGAAGATGATGACGAA
CTCACAAGACACTGAGCTCTCTTTCACAATCACCGGAGACAATACCAAATGGAATGAGAA
CCAAAACCCCCGAATGTTCCTGGCAATGATAACATACATCACAAGAAACCAACCTGAGTG
GTTTAGAAATGTCTTGAGCATCGCGCCGATAATGTTTTCGAACAAAATGGGAAGGCTAGG
GAAAGGGTACATGTTCGAAAGCAAAAGCATGAAGCTCCGAACACAAATACCAGCAGAAAT
GCTAGCAAGTATTGATCTAAAATATTTCAATGAACCAACAAGGAAGAAAATCGAGAAAAT
AAGGCCTCTCATAATAGACGGCACAGCCTCATTAAGCCCGGGAATGATGATGGGTATGTT
CAACATGCTGAGTACAGTGTTGGGAGTCTCAATCCTGAATCTTGGGCAAAAGAGATACAC
CAAAACCACATACTGGTGGGATGGACTTCAGTCCTCTGATGATTTTGCTCTCATCGTGAA
TGCACCAAATCATGAGGGAATACAAGCGGGAGTGGATAGATTCTACAGAACCTGCAAGCT
AGTTGGGATCAATATGAGCAAGAAAAAGTCCTATATAAATAGGACAGGAACATTCGAATT
CACAAGCTTTTTCTACCGCTATGGATTTGTAGCCAATTTTAGTATGGAGTTGCCCAGCTT
TGGAGTATCAGGAATTAATGAATCGGCTGATATGAGCATTGGAGTAACAGTGATAAAGAA
TAACATGATAAACAATGATCTTGGACCGGCAACAGCCCAAATGGCTCTCCAATTATTCAT
CAAGGACTACAGATATACATACAGGTGTCACAGGGGAGACACACAAATCCAAACGAGGAG
GTCATTCGAGCTAAAGAAGCTGTGGGAGCAGACCCGCTCAAAGGCAGGACTGTTGGTTTC
AGATGGCGGACCAAACCTGTACAACATTCGGAATCTCCACATCCCGGAAGTTTGCCTGAA
ATGGGAACTAATGGATGAAGACTATCAGGGAAGACTTTGTAATCCCATGAACCCGTTTGT
CAGTCATAAGGAAATTGAATCTGTAAACAATGCTGTGGTAATGCCAGCCCATGGTCCAGC
CAAAAGCATGGAATATGATGCTGTGGCAACTACACACTCTTGGATCCCTAAGAGAAACCG
TTCCATTCTCAATACGAGTCAAAGGGGAATCCTTGAGGATGAACAAATGTACCAGAAGTG
TTGCAACCTATTCGAGAAATTCTTCCCTAGCAGCTCATACAGAAGACCAGTTGGAATTTC
CAGTATGGTGGAGGCCATGGTGTCTAGGGCCCGGATTGATGCACGAATTGACTTCGAGTC
TGGAAGGATTAAGAAGGAAGAGTTTGCTGAGATCATGAAGATCTGTTCCACCATTGAAGA
GCTCAGACGGCAGAAATAGTGAATTTAGCTTGTCCTTCATGAAAAAATGCCTTGTTTCTA
CT-----------------
-------------
#A/chicken/Victoria/1976(H7N7)
---------------AACCATTTGAATGGATGTCAATCCGACTCTACTTTTCTTGAAAGT
TCCAGCACAAAATGCCATAAGTACCACATTCCCTTATACTGGAGATCCTCCATACAGCCA
TGGAACAGGAACAGGATACACAATGGACACAGTCAACAGAACACATCAATATTCAGAAAA
GGGAAAGTGGACAACAAACACGGAAACTGGAGCACCCCAACTTAACCCAATTGATGGACC
ACTACCTGAGGATAATGAACCAAGTGGATATGCACAAACAGACTGTGTCTTGGAAGCAAT
GGCTTTCCTTGAAGAAGCCCACCCAGGGATCTTTGAAAACTCGTGTCTTGAAACGATGGA
AGTTGTTCAACAGACAAGAGTGGACAAATTGACCCAAGGTCGTCAGACCTATGATTGGAC
ATTGAACAGAAATCAACCGGCCGCAACTGCATTAGCCAACACTATAGAGGTCTTCAGATC
GAATGGTCTAACAGCTAACGAGACAGGTAGGCTAATAGATTTCCTCAAGGATGTGATGGA
ATCAATGGATAAAGAGGAAGTGGAAATAACAACACACTTCCAAAGAAAAAGAAGAGTAAG
AGACAACATGACCAAGAAGATGGTCACACAAAGGACAATAGGAAAGAAAAAGCAGAGATT
GAACAAGAAAAGCTATCTAATAAGAGCATTAACATTGAACACAATGACCAAGGATGCAGA
AAGAGGTAAATTAAAGAGACGGGCAATTGCAACACCCGGAATGCAAATCAGAGGTTTCGT
GTACTTTGTTGAAACGCTAGCTAGGAGCGTTTGTGAGAAGCTAGAACAATCTGGACTTCC
AGTTGGAGGTAATGAAAAGAAGGCCAAACTGGCAAATGTTGTGAGAAAGATGATGACTAA
TTCACAAGACACAGAGCTTTCCTTCACAATTACTGGAGACAACACCAAATGGAACGAAAA
TCAAAATCCTCGGATGTTCCTGGCGATGATAACATACATCACAAGAAATCAACCTGAATG
GTTCAGAAATGTTCTGAGCATCGCACCCATAATGTTCTCAAATAAAATGGCGAGACTAGG
GAAAGGATATATGTTCGAAAGTAAGAGCATGAAGCTCCGAACACAAATACCAGCAGAAAT
GCTGGCAAGCATTGACTTAAAATATTTCAATGAATCAACAAGAAAGAAAATTGAGAAAAT
AAGGCCTCTTCTCATAGATGGCACAGCTTCATTGAGTCCTGGGATGATGATGGGCATGTT
CAACATGCTAAGTACGGTGTTAGGTGTCTCAATCCTGAATCTTGGACAAAAGAGATACAC
CAAAACAACATACTGGTGGGATGGACTCCAATCTTCGGATGATTTTGCTCTCATAGTGAA
TGCACCAAATCATGAGGGAATACAAGCAGGGGTGGATAGATTCTACAGAACCTGCAAGTT
AGTCGGAATCAATATGAGCAAAAAGAAGTCCTATATAAATAGGACAGGAACATTTGAATT
CACAAGTTTTTTCTATCGCTATGGATTTGTGGCAAACTTTAGCATGGAACTGCCCAGTTT
TGGAGTATCTGGGATTAATGAGTCAGCTGATATGAGCATTGGAGTAACAGTGATAAAGAA
CAACATGATAAACAACGATCTTGGACCAGCAACTGCCCAAATGGCTCTTCAACTGTTCAT
CAAGGACTACAGATACACATACCGGTGCCATAGAGGAGACACACAAATTCAGACGAGGAG
ATCATTCGAGCTAAAGAAGCTGTGGGAACAAACCCGCTCAAAGGCGGGACTGTTGGTTTC
AGATGGAGGACCAAACTTATACAATATCCGGAATCTTCACATTCCGGAAGTCTGCTTGAA
GTGGGAACTAATGGATGAAGACTATCAGGGAAGGCTTTGTAATCCCCTGAATCCATTTGT
CAGCCATAAGGAGATTAAGTCTGTAAATAATGCTGTGGTGATGCCTGCACATGGTCCAGC
CAAAAGCATGGAATATGATGCTGTTGCAACTACACACTCCTGGATTCCTAAGAGAAACCG
CTCTATACTCAACACAAGCCAGAGGGGAATTCTTGAGGATGAGCAGATGTATCAGAAGTG
CTGCAACCTGTTCGAGAAATTCTTCCCCAGTAGTTCATACAGGAGACCGGTTGGAATTTC
CAGTATGGTGGAGGCCATGGTGTCTAGGGCCCGGATTGATGCCAGGATTGACTTCGAGTC
TGGACGGATTAAGAAAGAAGAGTTCGCTGAGATCATGAAGATCTGTTCCACCATTGAAGA
GCTCAGACGGCAAAAATAGTGAATTTAGCTTGTCCTTCATGAAA----------------
-------------------
-------------
#A/goose/Leipzig/187-7/1979(H7N7)
-AGCGAAAGCAGGCAAACCATTTGAATGGATGTCAATCCGACTTTACTTTTCTTGAAGGT
GCCAGCGCAAAATGCCATAAGTACTACATTCCCTTATACTGGGGATCCTCCATACAGCCA
TGGAACAGGAACAGGATACACCATGGACACAGTCAACAGAACCCATCAATATTCAGAAAA
AGGGAAATGGACAACAAACACGGAGACTGGAGCGCCCCAACTCAACCCGATTGATGGACC
ACTACCTGAGGACAATGAGCCAAGCGGATATGCGCAAACGGACTGTGTCTTGGAAGCAAT
GGCTTTCCTTGAAGAATCCCACCCAGGGATCTTTGAAAACTCATGTCTTGAAACGATGGA
AGTTGTTCAGCAAACAAGAGTGGACAAACTGACCCAAGGTCGCCAGACCTATGACTGGAC
ATTAAACAGAAACCAACCGGCTGCAACTGCTTTGGCCAACACTATAGAGGTCTTCAGATC
GAACGGTCTAACAGCTAATGAATCAGGAAGGCTAATAGATTTCCTCAAGGATGTGATGGA
ATCAATGGATAAAGAAGAAATGGAAATAACAACACATTTCCAAAGAAAAAGAAGAGTGAG
AGACAACATGACCAAGAAAATGGTCACACAAAGAACAATAGGGAAGAAGAAGCAGAGATT
GAACAAGAGGAGCTACTTAATAAGAGCACTGACATTGAACACAATGACAAAAGATGCAGA
AAGAGGCAAATTGAAGAGGCGGGCAATTGCAACACCCGGGATGCAGATCAGAGGGTTCGT
GTACTTTGTCGAAACACTTGCAAGGAGCATCTGTGAGAAACTTGAACAGTCTGGACTCCC
AGTAGGAGGGAATGAGAAGAAGGCTAAATTGGCAAATGTTGTGAGAAAGATGATGACTAA
CTCACAAGATACAGAGCTCTCATTTACAATTACTGGAGACAACACCAAATGGAATGAGAA
CCAAAATCCTCGGATGTTTCTGGCAATGATAACATACATTACGAGAAACCAACCTGAATG
GTTTAGGAATGTCTTGAGCGTTGCCCCTATAATGTTCTCAAACAAAATGGCAAGATTAGG
AAAAGGATACATGTTCGAAAGTAAGAGCATGAAGCTACGGACACAAATGCCAGCAGAAAT
GCTTGCAAATATTGACCTGAAATACTTCAACGAATCAACGAGGAAGAAAATCGAGAAAAT
AAGACCTCTCCTAATAGATGGCACAGCCTCATTAAGTCCTGGAATGATGATGGGCATGTT
CAACATGCTGAGTACAGTCTTAGGAGTCTCAATACTGAATCTCGGGCAAAAGAGGTACAC
CAAGACCACATACTGGTGGGATGGACTCCAATCCTCTGATGACTTTGCCCTCATAGTGAA
TGCACCGAATCATGAGGGAATACAAGCAGGAGTGGATAGGTTCTATAGGACCTGCAAACT
AGTTGGGATCAATATGAGCAAAAAGAAGTCTTATATAAATAGAACAGGAACATTTGAATT
CACGAGCTTTTTCTACCGCTATGGATTTGTAGCCAACTTCAGTATGGAACTGCCCAGCTT
TGGAGTGTCTGGGATTAATGAGTCGGCAGATATGAGCATTGGAGTGACAGTGATAAAGAA
CAATATGATAAACAACGACCTTGGACCAGCAACAGCCCAAATGGCTCTTCAGTTATTCAT
CAAGGACTACAGATACACATATCGATGCCACAGGGGTGACACGCAAATACAGACGAGGAG
ATCATTCGAGCTGAAGAAGCTGTGGGAGCAGACCCGTTCAAAAGCAGGACTGTTGGTTTC
AGATGGAGGACCAAACCTATACAACATCCGGAATCTTCACATCCCAGAGGTCTGCTTGAA
ATGGGAACTAATGGATGAAGATTATCAGGGCAGACTGTGTAATCCCCTGAATCCGTTTGT
CAGCCATAAGGAAATTGAGTCAGTAAACAATGCTGTAGTAATGCCAGCCCATGGTCCTGC
CAAGAGTATGGAATATGATGCTGTTGCAACCACACACTCCTGGATTCCTAAGAGGAACCG
TTCCATTCTCAATACCAGCCAAAGGGGAATTCTTGAGGATGAACAGATGTACCAGAAGTG
CTGCAATCTATTCGAGAAATTCTTCCCTAGCAGCTCCTACAGGAGACCAGTTGGAATTTC
CAGCATGGTGGAGGCCATGGTGTCTAGGGCCCGAATTGATGCACGGATTGACTTCGAATC
TGGAAGGATTAAGAAAGAGGAGTTTGCTGAGATCATGAAGATCTGTTCCACCATTGAAGA
GCTCAGACGGCAAAAACAGTGAATTTAGCTTGTCCTTCATGAAAAAATGCCTTGTTTCTA
CT-----------------
-------------
#A/chicken/Victoria/1985(H7N7)
-AGCGAAAGCAGGCAAACCATTTGAATGGATGTCAATCCGACTTTACTTTTCTTGAAAGT
GCCAGCGCAAAATGCCATAAGTACTACATTCCCTTATACTGGAGATCCCCCATACAGCCA
TGGAACAGGAACAGGATACACCATGGACACAGTCAACAGAACACATCAATATTCAGAAAA
AGGGAAATGGGCAACAAACACAGAGACTGGAGCACCTCAACTCAACCCAATTGACGGACC
ACTACCTGAAGATAATGAGCCAAGCGGATATGCACAGACAGACTGTGTATTGGAAGCAAT
GGCTTTCCTTGAAGAATCTCACCCAGGGATCTTTGAAAACTCATGTCTTGAAACGATGGA
AGTTGTTCAGCAGACAAGAGTGGATAAACTGACTCAAGGTCGCCAGACCTATGACTGGAC
ACTGAATAGAAATCAGCCAGCTGCAACTGCTTTAGCCAACACTATAGAGGTCTTCAGATC
GAACGGTCTAACAGCTAATGAATCGGGGAGGTTAATAGATTTCCTCAAGGATGTGATGGA
ATCAATGGATAAGGAAGAAATGGAAATAACAACACACTTCCAGAGAAAAAGAAGAGTAAG
AGACAACATGACCAAGAAAATGGTCACACAAAGAACAATAGGGAAGAAGAAGCAGAGGTT
GAATAAGAGGAGCTACTTAATAAGAGCACTGACATTGAACACAATGACAAAAGATGCAGA
AAGAGGCAAGTTGAAAAGGCGGGCAATTGCAACACCCGGGATGCAGATCAGAGGGTTCGT
GTACTTTGTCGAGACACTGGCGAGGAGCATCTGCGAGAAACTTGAGCAATCTGGACTTCC
CGTTGGAGGGAATGAGAAGAAGGCTAAATTAGCAAATGTTGTGAGAAAAATGATGACTAA
CTCACAGGATACAGAGCTCTCATTTACAATTACGGGAGACAACACCAAATGGAATGAGAA
TCAAAATCCTCGGATGTTTCTGGCAATGATAACATACATCACAAGAAATCAGCCTGAATG
GTTTAGGAATGTCTTGAGCATTGCCCCTATAATGTTCTCAAACAAAATGGCAAGGTTGGG
GAAAGGATACATGTTTGAAAGCAAGAGCATGAAGCTACGGACACAAATACCAGCAGAGAT
GCTTGCAAATATTGACCTGAAGTATTTCAACGAATCAACGAGAAAGAAAATCGAGAAAAT
AAGACCTCTCCTAATAGATGGCACAGCCTCATTGAGTCCTGGAATGATGATGGGCATGTT
TAACATGCTGAGTACAGTCTTGGGAGTCTCAATCCTGAATCTTGGGCAAAAGAGGTACAC
CAAAACCACATACTGGTGGGATGGACTCCAATCCTCTGATGACTTCGCCCTCATAGTGAA
TGCACCGAATCATGAGGGAATACAAGCTGGAGTGGATAGATTCTACAGGACCTGCAAGCT
AGTTGGAATCAATATGAGCAAAAAGAAGTCTTACATAAATAGGACAGGAACATTTGAATT
CACGAGTTTTTTCTATCGTTATGGATTTGTAGCTAATTTCAGTATGGAGCTGCCCAGTTT
TGGAGTATCTGGGATCAACGAATCAGCTGATATGAGCATTGGTGTGACGGTAATAAAGAA
TAACATGATAAACAATGACCTTGGACCAGCTACAGCCCAAATGGCTCTTCAGCTATTCAT
CAAGGACTACAGATACACATATCGATGCCACAGAGGCGACACGCAAATCCAAACGAGGAG
ATCATTCGAGCTGAAGAAGCTGTGGGAGCAGACCCGTTCAAAGGCAGGACTGCTGGTTTC
AGATGGGGGACCAAACCTATACAATATTCGGAATCTCCACATCCCAGAAGTCTGCTTAAA
GTGGGAACTAATGGATGAAGATTATCAGGGCAGAATATGCAATCCCCTGAATCCATTTGT
CAGTCACAAGGAAATTGAGTCCGTGAACAATGCTGTGGTAATGCCGGCCCATGGTCCAGC
CAAGAGCATGGAATATGATGCTGTTGCAACTACACACTCCTGGATTCCCAAGAGGAACCG
CTCCATTCTCAATACCAGCCAAAGAGGAATTCTTGAGGATGAACAGATGTATCAGAAGTG
TTGCAGTCTATTCGAGAAATTCTTCCCTAGTAGTTCATACAGGAGGCCAGTTGGAATCTC
CAGCATGGTGGAGGCCATGGTGTCTAGGGCCCGAATTGACGCACGAATTGACTTCGAGTC
TGGAAGGATTAAGAAAGAAGAATTTGCTGAGATCATGAAGATCTGTTCCACCATTGAAGA
GCTCAGACGGCAAAAATAGTGAATTTAGCTTGTCCTTCATGAAAAAATGCCTTGTTTCTA
CT-----------------
-------------
#A/mallardduck/ALB/506/1983(H9N1)
-AGCGAAAGCAGGCAAACCATTTGAATGGATGTCAATCCGACTTTGCTTTTCTTGAAAGT
TCCAGCGCAAAATGCCATAAGCACCACATTCCCTTATACTGGAGACCCTCCATACAGCCA
TGGAACGGGAACAGGATACACCATGGACACAGTCAACAGAACACATCAATATTCAGAAAG
GGGAAAATGGACAACAAACACAGAAACTGGAGCACCCCAACTCAACCCAATTGATGGACC
ATTACCTGAGGATAATGAGCCAAGTGGATATGCACAAACAGACTGTGTCCTGGAAGCAAT
GGCTTTCCTTGAAGAGTCCCACCCAGGGATCTTTGAAAACTCATGTCTTGAAACGATGGA
AGTTGTTCAACAGACAAGAGTGGACAAGCTGACTCAAGGTCGCCAGACCTATGATTGGAC
ATTAAACAGAAATCAGCCGGCTGCAACTGCATTAGCCAATACTATAGAGGTCTTCAGATC
GAACGGTTTAACGGCTAATGAATCAGGAAGGCTAATAGATTTCCTCAAGGATGTGATGGA
ATCAATGGATAAAGAGGAAATGGAAATAACAACGCACTTCCAAAGAAAAAGAAGGGTAAG
GGACAACATGACCAAGAAAATGGTCACACAAAGAACAATAGGAAAAAAGAAACAAAGACT
AAACAAGAGGAGCTATCTGATAAGGGCATTGACACTGAACACAATGACAAAAGACGCTGA
AAGAGGCAAATTAAAGAGAAGAGCAATTGCAACACCCGGGATGCAAATCAGAGGATTTGT
GTATTTTGTTGAAACATTAGCGAGGAGCATTTGTGAGAAACTTGAACAATCTGGACTCCC
AGTTGGAGGCAATGAAAAGAAGGCGAAACTAGCAAATGTTGTGAGAAAAATGATGACTAA
TTCACAAGACACAGAGCTCTCTTTCACAATCACTGGAGACAACACCAAATGGAATGAAAA
TCAGAACCCTAGGATGTTCCTAGCAATGATAACATACATAACAAGAAATCAACCTGAATG
GTTCAGGAATGTTTTGAGCATTGCACCTATAATGTTCTCGAATAAAATGGCAAGGCTAGG
GAAAGGATACATGTTCGAAAGTAAGAGCATGAAGCTTCGAACACAGATACCAGCAGAAAT
GCTAGCAAACATTGACCTGAAATATTTCAATGAGGCAACAAGAAAGAAAATAGAGAAAAT
AAGGCCTCTTCTAATAGATGGTACAGCCTCATTGAGCCCTGGAATGATGATGGGCATGTT
CAACATGTTAAGTACAGTCTTAGGAGTCTCAATCCTAAACCTAGGACAAAAGAAGTATAC
CAAAACAACATACTGGTGGGACGGACTCCAGTCCTCTGATGACTTTGCTCTCATAGTGAA
TGCACCGAATCATGAGGGAATACAAGCAGGAGTAGATAGATTCTATAGGACCTGCAAGCT
AGTCGGAATCAATATGAGTAAAAAGAAGTCCTACATAAACAGGACAGGAACATTTGAATT
CACAAGCTTTTTCTACCGCTATGGATTTGTAGCCAATTTTAGCATGGAGCTGCCCAGCTT
TGGAGTATCTGGTATCAATGAATCGGCTGACATGAGCATTGGAGTAACAGTGATAAAAAA
CAACATGATAAACAATGACCTTGGACCAGCAACGGCTCAGATGGCTCTTCAGCTGTTCAT
CAAGGATTACAGATACACGTATCGGTGTCACAGAGGGGACACACAAATTCAGACGAGGAG
GTCATTCGAGCTGAAGAAGTTGTGGGAACAAACCCGCTCAAAGGCAGGACTGCTGGTTTC
AGATGGAGGACCAAACTTATACAATATTCGGAATCTCCACATCCCGGAAGTCTGTCTGAA
ATGGGAGCTAATGGACGAAGACTATCAGGGGAGGCTTTGTAACCCCCTGAACCCATTTGT
CAGCCATAAGGAGATAGAGTCTGTGAACAATGCTGTGGTGATGCCAGCTCATGGCCCAGC
CAAGAGCATGGAATATGATGCTGTTGCTACCACACACTCCTGGATCCCTAAGAGGAACCG
CTCCATCCTCAACACAAGCCAAAGGGGAATCCTTGAAGATGAACAGATGTATCAAAAGTG
CTGCAATCTATTCGAGAAATTCTTCCCTAGCAGTTCATACAGGAGACCGGTTGGGATTTC
CAGCATGGTGGAGGCCATGGTGTCTAGGGCCCGAATTGATGCACGAATTGACTTCGAGTC
TGGACGGATTAAGAAAGAGGAGTTTGCTGAGATCATAAAGATCTGTTCCACCATTGAAGA
GCTCAGACGGCAGAAATAGTGAATTTAGCTTGTCCTTCATGAAAAAATGCCTTGTTTCTA
CT-----------------
-------------
#A/Turkey/California/189/66(H9N2)
-------------------------ATGGATGTCAATCCGACTTTACTTTTCTTGAAAGT
TCCAGCGCAGAATGCCATAAGCACTACGTTCCCTTATACTGGAGACCCTCCATACAGCCA
TGGAACAGGGACAGGATACACCATGGACACAGTCAACAGAACACACCAATATTCAGAAAA
GGGGAAATGGACAACAAACACAGAAACTGGAGCGCCCCAACTTAACCCAATTGATGGACC
ACTACCTGAGGATAATGAACCAAGTGGATATGCACAAACAGACTGCGTCCTGGAAGCGAT
GGCTTTCCTTGAAGAATCCCACCCAGGGATCTTTGAAAACTCGTGTCTTGAAACGATGGA
AGTTGTTCAACAAACAAGAGTGGACAAACTGACTCAAGGTCGTCAGACCTATGATTGGAC
ATTAAACAGGAATCAGCCGGCTGCAACTGCATTAGCTAATACTATAGAGGTCTTCAGATC
GAATGGTCTGGCAGCTAATGAATCGGGAAGGCTGATAGATTTCCTCAAAGATGTGATGGA
ATCAATGGATAAAGAAGAAATGGAAATAACAACACACTTCCAAAGGAAAAGAAGAGTAAG
GGACAACATGACCAAGAAAATGGTCACACAAAGAACAATAGGACAGAAGAAGCAGAGATT
AAACAAGAGAAGCTATCTAATAAGAGCATTGACATTAAACACAATGACAAAAGATGCGGA
AAGAGGCAAACTAAAGAGAAGAGCAATTGCAACACCCGGGATGCAAATCAGAGGATTCGT
GTATTTTGTCGAAACACTAGCGAGGAGCATCTGTGAGAAACTCGAACAGTCTGGACTTCC
AGTTGGAGGCAATGAAAAGAAGGCTAAACTGGCAAATGTTGTGAGAAAGATGATGACTAA
TTCACAAGACACAGAGCTCTCTTTCACAATCACCGGGGACAACACCAAATGGAATGAGAA
TCAAAACCCTCGGATGTTCCTGGCAATGATAACATACATCACAAGAAATCAACCTGAATG
GTTTAGAAACGTCTTGAGCATCGCACCTATAATGTTCTCAAACAAAATGGCAAAACTAGG
AAAAGGGTACATGTTCGAAAGTAAGAGCATGAAGCTCCGAACACAAATACCAGCAGAAAT
GCTAGCAAATATTGACCTGAAATACTTCAATGACTCAACAAGAAAGAAAATCGAAAAAAT
AAGGCCTCTTCTAATAGATGGTACAGCCTCATTGAGTCCTGGAATGATGATGGGCATGTT
CAACATGCTAAGTACAGTCTTAGGAGTCTCAATCCTGAATCTAGGACAAAAAAGGTACAC
CAAAACAACATACTGGTGGGATGGACTCCAATCTTCTGATGACTTTGCTCTCATAGTGAA
TGCACCGAATCATGAGGGAATACAAGCAGGGGTAGATAGATTCTACAGAACCTGCAAGCT
GGTCGGAATCAATATGAGCAAAAAGAAGTCCTACATAAATAGGACAGGGACATTTGAATT
CACAAGCTTTTTCTATCGCTATGGGTTTGTAGCCAATTTTAGCATGGAGTTGCCTAGCTT
TGGAGTGTCTGGGATTAATGAATCGGCTGACATGAGCATTGGAGTAACAGTGATAAAGAA
CAACATGATAAACAATGACCTCGGACCAGCAACAGCCCAAATGGCTCTTCAGCTATTCAT
CAAGGACTACAGATATACGTATCGGTGCCATAGAGGAGACACACAAATTCAGACGAGAAG
ATCATTCGAACTAAAGAAGCTGTGGGAACAAACCCGCTCAAAAGCAGGACTGTTGGTTTC
AGATGGGGGACCAAACCTATACAATATCCGGAATCTCCACATTCCGGAAGTCTGCTTGAA
ATGGGAGCTAATGGACGAAGACTATCAGGGAAGGCTTTGTAATCCCCTGAACCCATTTGT
CAGTCATAAGGAGATAGAGTCTGTAAACAATGCTGTGGTAATGCCAGCTCATGGTCCGGC
CAGGAGCATGGAATATGATGCCGTAACCACTACACACTCCTGGATCCCTAAGAGGAACCG
CTCCATCCTCAACACGAGCCAAAGGGGAATTCTTGAGGATGAACAGATGTATCAGAAGTG
TTGCAATCTATTCGAGAAATTCTTTCCTAGCAGTTCATACAGGAGACCGGTTGGGATTTC
CAGCATGGTGGAGGCCATGGTGTCTAGGGCCCGAATTGATGCACGGATTGACTTCGAGTC
TGGACGGATTAAGAAAGAGGAGTTCGCTGAGATCATGAAGATCTGTTCCACC--------
------------------------------------------------------------
-------------------
-------------
#A/turkey/Wisconsin/1/1966(H9N2)
-AGCGAAAGCAGGCAAACCATTTGAATGGATGTCAATCCGACTTTACTTTTCTTGAAAGT
TCCAGCGCAAAATGCCATAAGCACTACATTCCCTTATACTGGAGATCCTCCATACAGTCA
TGGAACAGGGACAGGATACACCATGGACACAGTCAACAGAACACATCAATATTCAGAAAA
GGGGAAATGGACAACAAACACAGAAACTGGGGCGCCCCAACTTAACCCAATTGATGGACC
ACTACCTGAGGATAATGAACCAAGTGGATATGCACAAACAGACTGCGTCCTGGAAGCAAT
GGCTTTCCTTGAAGAATCCCACCCAGGAATCTTTGAAAACTCGTGTCTTGAAACGATGGA
AGTTGTCCAACAAACAAGGGTGGACAAACTGACCCAAGGTCGTCAGACCTATGACTGGAC
ATTAAACAGGAATCAGCCGGCTGCAACTGCATTAGCTAATACCATAGAGGTCTTCAGATC
GAATGGTCTGACAGCTAATGAATCGGGAAGGCTAATAGACTTCCTCAAGGATGTGATGGA
ATCAATGGATAAAGAGGAGATGGAAATAACAACACACTTCCAAAGGAAAAGAAGAGTAAG
GGACAACATGACCAAGAAAATGGTCACACAAAGAACAATAGGAAAAAAGAAGCAGAGATT
AAACAAGAGAAGCTATCTAATAAGAGCATTGACATTGAACACAATGACAAAAGATGCGGA
AAGAGGCAAGTTGAAGAGAAGAGCAATTGCAACACCCGGGATGCAGATCAGAGGATTCGT
GTATTTTGTCGAAACACTAGCGAGGAGCATTTGTGAGAAGCTCGAACAGTCTGGACTTCC
AGTTGGAGGCAATGAAAAGAAGGCTAAACTGGCAAATGTTGTGAGAAAGATGATGACTAA
TTCACAAGACACAGAGCTCTCTTTCACAATTACTGGAGACAACACCAAATGGAATGAAAA
CCAAAACCCCCGGATGTTCCTGGCAATGATAACATACATCACAAGAAATCAACCTGAATG
GTTTAGAAACGTCTTGAGCATCGCACCTATAATGTTCTCGAATAAAATGGCAAGACTAGG
AAAAGGATACATGTTCGAAAGTAAGAGCATGAAGCTCCGAACACAAATACCAACAGAAAT
GCTAGCAAGTATTGACCTGAAATACTTCAATGAACCAACAAGAAAGAAAATCGAAAAAAT
AAGGCCTCTTCTAATAGATGGTACCGCTTCATTGAGCCCTGGAATGATGATGGGCATGTT
CAACATGCTAAGCACAGTCTTAGGAGTCTCAATCCTGAATCTAGGACAAAAGAGGTACAC
CAAAACAACATACTGGTGGGATGGACTCCAATCCTCTGATGACTTTGCTCTCATAGTGAA
TGCACCGGATCATGAGGGAATACAAGCAGGGGTAGATAGATTCTACAGAACCTGCAAGCT
GGTCGGGATCAATATGAGCAAAAAGAAGTCCTATATAAATAGGACAGGGACATTTGAATT
CACAAGCTTTTTCTATCGCTATGGGTTTGTAGCCAATTTTAGCATGGAGCTGCCCAGCTT
TGGAGTGTCTGGGATTAATGAATCAGCTGACATGAGCATTGGAGTAACAGTGATAAAGAA
CAACATGATAAACAATGACCTTGGACCAGCAACAGCCCAAATGGCTCTTCAGCTATTCAT
CAAGGACTATAGATATACGTATCGGTGCCACAGGGGGGACACACAAATTCAGACGAGGAG
ATCATTCGAGCTAAAGAAACTGTGGGAGCAAACCCGCTCAAAGGCAGGACTGTTGGTTTC
AGATGGAGGACCAAACTTATACAATATCCGGAATCTCCACATTCCCGAAGTCTGCTTGAA
ATGGGAGCTAATGGACGAAGACTATCAGGGAAGGCTTTGTAATCCCCTGAACCCATTTGT
CAGTCATAAGGAGATAGAGTCAGTAAACAATGCTGTGGTAATGCCAGCTCATGGTCCAGC
CAAGAGCATGGAATATGATGCTGTTGCTACTACACACTCCTGGATCCCTAAGAGGAACCG
CTCCATCCTCAACACAAGCCAAAGGGGAATTCTTGAGGATGAACAGATGTATCAGAAGTG
TTGCAATCTATTCGAGAAATTCTTCCCTAGCAGTTCATACAGGAGACCGGTTGGAATTTC
CAGCATGGTGGAGGCCATGGTGTCTAGGGCCCGGATCGATGCGCGGATTGACTTCGAGTC
TGGACGGATTAAGAAAGAGGAGTTCGCTGAGATCATGAAGATCTGTTCCACCATTGAAGA
GCTCAGACGGCAAAAATAGTGAATTTAGCTTGTCCTTCATGAAAAAATGCCTTGTTTCTA
CT-----------------
-------------
#A/duck/NewZealand/78/1984(H9N2)
-AGCGAAAGCAGGCAAACCATTTGAATGGATGTCAATCCGACTTTACTTTTCTTGAAAGT
TCCAGCGCAAAATGCCATAAGTACCACATTCCCTTACACCGGAGATCCTCCATACAGCCA
TGGAACAGGAACAGGGTACACCATGGACACAGTCAACAGGACACATCAATACTCAGAAAA
GGGGAAATGGACAACAAACACAGAAACTGGAGCACCCCAACTCAATCCAATTGATGGGCC
ATTACCTGAAGACAACGAACCAAGTGGGTACGCACAAACAGACTGTGTCCTGGAAGCAAT
GGCTTTCCTTGAAGAATCCCACCCAGGGATCTTTGAAAACTCGTGTCTTGAAACGATGGA
AATTGTTCAACAGACAAGGGTTGACAAGCTGACCCAAGGCCGCCAGACCTATGACTGGAC
ATTGAACAGAAACCAACCGGCTGCTACAGCACTAGCCAACACTATAGAGGTTTTCAGATC
GAATGGTCTAACAGCTAATGAATCAGGAAGGTTGATAGATTTCCTCAAAGATGTGATGGA
GTCAATGGACAGAGAAGAAATGGAAATAACAACACATTTTCAAAGAAAAAGAAGAGTGAG
AGATAACATGACCAAGAAAATGATCACACAAAGAACAATAGGGAAGAAAAAGCAGAGATT
GAACAGAAGGAGCTATCTAATAAGAGCCTTGACATTAAACACAATGACAAAAGATGCAGA
AAGAGGCAAGTTGAAAAGAAGAGCAATTGCAACACCAGGAATGCAAATCAGAGGATTTGT
ATATTTCGTTGAAACACTAGCGAGGAGCATCTGTGAGAAACTTGAACAGTCTGGACTCCC
AGTTGGAGGTAATGAAAAGAAGGCTAAACTGGCAAATGTTGTAAGAAAGATGATGACCAA
CTCACAAGACACAGAGCTCTCTTTCACAATCACTGGAGACAACACCAAATGGAATGAAAA
CCAAAATCCTCGGATGTTCCTGGCCATGATAACATATATCACGAGAAATCAACCTGAATG
GTTTAGAAATGTTTTGAGCATTGCGCCTATAATGTTCTCAAATAAAATGGCAAGACTAGG
GAAAGGATACATGTTCGAAAGTAAGAGCATGAAGCTTCGAACACAGATACCAGCGGAAAT
GCTAGCAAATATTGATCTGAAATATTTCAATGAATCGACAAGGAAGAAAATCGAAAAAGT
CAGGCCTCTCCTAATAGATGGCACAGCCTCATTGAGCCCTGGAATGATGATGGGCATGTT
TAACATGCTAAGCACAGTTTTGGGAGTCTCAATTCTGAACCTTGGGCAAAAGAAGTACAC
CAAAACAACATATTGGTGGGACGGGCTCCAATCATCTGATGATTTTGCTCTCATAGTGAA
TGCACCAAACCATGAGGGGATACAAGCAGGTGTGGACAGATTCTACAGAACCTGCAAGTT
AGTTGGGATCAATATGAGCAAAAAGAAGTCTTACATAAACAAGACAGGAACATTTGAGTT
CACAAGCTTTTTCTATCGCTACGGATTTGTAGCCAATTTCAGTATGGAACTGCCCAGCTT
TGGAGTATCTGGAATCAACGAATCGGCTGACATGAGCATTGGAGTGACAGTGATAAAGAA
CAACATGATAAACAATGATCTTGGGCCAGCAACGGCTCAAATGGCTCTTCAACTGTTTAT
CAAGGACTACAGATATACATACCGATGCCACAGAGGAGACACACAAATTCAAACAAGGAG
GTCATTTGAGCTAAAGAAGCTGTGGGATCAGACCCGCTCAAAGGCAGGACTGTTGGTCTC
AGACGGAGGACCAAATCTATACAATATCCGGAATCTTCACATCCCAGAAGTCTGTCTAAA
GTGGGAGCTAATGGATGAAGACTATCAGGGGAGACTTTGCAACCCCTTGAATCCATTTGT
CAGCCATAAAGAGATTGAATCCGTAAATAATGCCGTGGTGATGCCCGCTCACGGCCCAGC
CAAAAGCATGGAGTACGATGCTGTTGCAACTACACACTCCTGGGTCCCTAAAAGGAATCG
CTCCATTCTCAACACAAGCCAAAGGGGAATTCTTGAAGATGAACAGATGTATCAAAAGTG
CTGCAATTTATTTGAAAAATTCTTCCCTAGCAGTTCATACAGGAGGCCGGTTGGAATTTC
CAGCATGGTGGAGGCCATGGTGTCTAGGGCCCGGATTGATGCACGGATTGATTTCGAGTC
TGGACGGATCAAGAAGGAGGAGTTCGCTGAGATCATGAAGATCTGTTCCACCATTGAAGA
GCTCAGACGGCAAAAATAGTGAATTTAGCTTGTCCTTCATGAAAAAATGCCTTGTTTCTA
CT-----------------
-------------
#A/Quail/HongKong/AF157/92(H9N2)
-------------------------ATGGATGTCAACCCGACTTTACTTTTCTTGAAAGT
GCCAGCGCAAAATGCCATAAGTACCACATTCCCTTACACCGGAGATCCTCCATACAGCCA
CGGAACAGGAACAGGGTACACCATGGACACAGTAAACAGAACACATCAATATTCAGAGAG
GGGAAAGTGGACAACGAACACAGAGACTGGAGCACCCCAACTCAATCCGATTGATGGACC
ACTACCCGAGGATAACGAGCCAAGTGGGTATGCACAAACAGATTGTGTATTGGAAGCAAT
GGCTTTCCTTGAAGAATCTCACCCAGGAATCTTTGAAAACTCATGTCTTGAAACAATGGA
AGTTGTTCAGCAAACAAGGGTGGATAAACTAACCCAAGGTCGTCAGACCTATGACTGGAC
ATTGAATAGAAACCAGCCGGCTGCAACTGCTTTGGCCAACACTATAGAGGTCTTCAGTTC
GAATCGTCTAACAGCCAATGAATCAGGGAGGCTGATAGATTTCCTCAAGGATGTGATGGA
ATCAATGGATAAAGAAGAAATGGAAATAACAACACATTTCCAGAGAAAGAGAAGAGTAAG
GGACAACATGACCAAGAAAATGGTCACACAAAGAACAATAGGGAAGAAGAAGCAGAGGCT
GAACAAGAGGAGCTACTTAATAAGAGCACTGACACTGAACACAATGACAAAAGATGCAGA
AAGAGGCAAATTGAAGAAGCGGGCAATTGCAACACCCGGAATGCAGATCAGAGGATTCGT
GTACTTTGTCGAAACACTAGCGAGGAGCATCTGTGAGAAACTTGAGCAATCTGGACTCCC
AGTTGGAGGGAATGAGAAGAAGGCAAAATTGGCAAATGTAGTGAGAAAGATGATGACTAA
CTCACAAGATACAGAGCTCTCCTTTACAATTACTGGAGACAACACCAAATGGAATGAGAA
TCAGAACCCTCGGATGTTTCTGGCAATGATAACTTACATCACAAGAAATCAACCTGAATG
GTTTAGAAATGTCCTAAGCATTGCCCCTATAATGTTCTCGAACAAAATGGCGAGGTTGGG
AAAGGGATACATGTTCGAGAGTAAGAGCATGAAGCTACGGACCCAAATACCAGCAGAAAT
GCTTGCAACAATTGATCTGAAATACTTCAACGAATCAACGAGAAAGAAGATCGAGAATAT
AAGGCCTCTCCTAATAGATGGCACAGCCTCATTGAGTCCTGGAATGATGATGGGCATGTT
CAACATGCTGAGTACAGTATTAGGAGTCTCAATCCTGAATCTTGGGCAAAAGAAGTACAC
CAAAACCACATACTGGTGGGATGGACTCCAATCCTCTGATGATTTTGCCCTCATAGTAAA
TGCACCGAATCATGAGGGAATACAAGCAGGAGTAGATAGGTTCTATAGGACTTGCAAACT
GGTTGGGATCAACATGAGCAAAAAGAAGTCCTACCTAAATCGAACAGGGACATTTGAGTT
CACAAGTTTTTTCTACCGCTATGGATTTGTAGCCAATTTTAGTATGGAGCTGCCCAGTTT
CGGAGTGTCTGGGATTAATGAATCGGCGGACATGAGCATTGGAGTTACAGTGATAAAGAA
CAACATGATAAACAACGACCTTGGACCAGCAACAGCCCAGATGGCTCTTCAATTATTCAT
AAAGGACTACAGGTATACATACCGATGCCACAGGGGTGATACACAAATTCAAACAAGACG
ATCATTTGAGCTGAAGAAGCTGTGGGAGCAAACCCGTTCGAAGGCAGGACTGTTGGTTTC
AGATGGAGGGCCAAACCTATGCAATATCAGGAATCTCCTCATCCCAGAGGTCTGCTTGAA
GTGGGATCTAATGGATGAAGATTACCAGGGTAGGCTGTGTAACCCTCTGAACCCGTTTGT
CAGTCATAAGGAAATTGAGTCTGTAAACAATGCTGTGGTAATGCCAGCCCATGGTCCAGC
CAAGAGCATGGAATATGATGCTGTTGCGACCACACACTCATGGATTCCTAAAAGGAACCG
TTCCATTCTCAATACCAGCCAAAGGGGAATTCTTGAGGATGAACAGATGTACCAGAAGTG
CTGCAATCTATTCGAGAAATTCTTCCCTAGTAGTTCATACAGGAGGCCAGTTGGAATTTC
CAGTATGGTGGAGGCCATGGTATC------------------------------------
------------------------------------------------------------
------------------------------------------------------------
-------------------
-------------
#A/Quail/Arkansas/29209-1/93(H9N2)
-------------------------ATGGATGTCAATCCGACTTTACTCTTCTTGAAAGT
TCCAGCGCAAAATGCCATAAGCACCACATTCCCATATACTGGAGATCCTCCATACAGCCA
TGGAACGGGAACAGGATACACCATGGACACAGTCAACAGAACACACCAATATTCAGAAAA
TGGGAAATGGACAACAAACACAGAGACTGGAGCACCCCAACTCAACCCAATTGATGGACC
ACTGCCTGAGGACAATGAGCCAAGTGGATATGCACAAACAGACTGTGTTCTTGAAGCTAT
GGCTTTTCTTGAAGAGTCCCACCCAGGAATCTTTGAAAACTCGTGTCTTGAAACGATGGA
AGTTGTCCAACAAACAAGAGTGGACAAACTGACACAAGGTCGTCAGACCTATGATTGGAC
ATTAAACAGGAATCAGCCGGCTGCAACTGCATTAGCTAATACTATAGAGGTCTTCAGATC
GAACGGTCTGACAGCTAATGAATCAGGAAGGCTAATAGATTTCCTTAAGGATGTGATGGA
ATCAATGGATAAAGAGGAAATGGAAATAACAACACATTTCCAAAGAAAAAGAAGAGTGAG
GGACAACATGACCAAGAAAATGGTCACACAAAGAACAATAGGAAAGAAGAAGCAGAGTCT
AAATAAGAGGAGCTATCTAATAAGAGCATTGACACTAAACACAATGACAAAAGACGCTGA
AAGAGGCAAATTAAAGAGAAGAGCAATTGCAACACCCGGAATGCAAATCAGAGGATTTGT
ATACTTTGTTGAAACATTAGCGAGGAGCATTTGTGAGAAGCTTGAACAATCTGGACTCCC
AGTTGGAGGCAATGAAAAGAAGGCCAAACTGGCAAATGTTGTGAGAAAAATGATGACTAA
TTCACAAGACACAGAACTCTCTTTCACAATCACTGGAGACAACACCAAATGGAATGAAAA
TCAGAACCCTAGGATGTTTCTGGCAATGATAACATACATAACAAGAAACCAACCTGAATG
GTTTAGGAATGTCTTGAGCATTGCACCTATAATGTTCTCGAATAAAATGGCAAGACTAGG
GAAAGGATACATGTTCGAAAGCAAGAGCATGAAGCTTCGAACACAGATACCAGCAGAAAT
GCTAGCAAGTATTGACCTGAAATATTTCAATGAGTCAACAAGAAAGAAAATAGAGAAGAT
AAGGCCTCTTCTAATAGATGGTACAGCCTCATTGAGCCCTGGAATGATGATGGGCATGTT
CAACATGCTAAGTACAGTTTTAGGAGTCTCGATTCTAAATCTAGGACAAAAGAGGTACAC
CAAAACAACATACTGGTGGGACGGACTCCAATCCTCCGATGACTTTGCTCTTATAGTGAA
TGCTCCGAATCATGAGGGAATACAAGCAGGAGTAGATAGATTCTATAGGACCTGTAAGCT
AGTCGGAATCAACATGAGCAAAAAGAAGTCCTACATAAACAGAACAGGGACATTTGAATT
CACAAGCTTTTTCTATCGCTATGGATTTGTAGCCAACTTTAGTATGGAACTGCCTAGCTT
TGGAGTGTCTGGGATTAATGAATCTGCCGACATGAGCATTGGAGTAACAGTGATAAAGAA
CAACATGATAAACAATGACCTTGGACCAGCAACAGCTCAAATGGCTCTTCAGCTGTTCAT
CAAGGATTACAGATACACGTATCGGTGTCACAGAGGAGACACACAAATTCAGACAAGGAG
GTCATTCGAGCTGAAGAAGTTGTGGGAACAAACCCGCTCAAAGGCAGGACTGCTGGTTTC
AGATGGGGGGGCCAACTTATACAATATCCGGAATCTCCACATTCCGGAAGTCTGCCTGAA
ATGGGAGCTAATGGACGAAGACTATCAGGGAAGGCTTTGTAATCCCCTGAATCCATTTGT
CAGCCATAAAGAGATAGAGTCTGTAAACAATGCTGTGGTGATGCCAGCTCATGGCCCAGC
CAAGAGCATGGAATATGACGCTGTTGCTACCACGCACTCTTGGATCCCTAAGAGGAACCG
CTCCATCCTCAACACAAGCCAAAGGGGAATCCTTGAGGATGAACAGATGTATCAAAAGTG
CTGCAATCTATTCGAGAAATTCTTCCCTAGCAGTTCATACAGGAGACCGGTTGGGATTTC
CAGCATGGTGGAGGCCATGGTTTCTAGGGCCCGAATTGATGCACGAATTGACTTCGAATC
TGGACGGATTAAGAAGGAGGAGTTTGCTGAGATCATGAAGAT------------------
------------------------------------------------------------
-------------------
-------------
#A/Chicken/HongKong/739/94(H9N2)
-------------------------ATGGATGTCAATCCGACTCTACTTTTCTTGAAAGT
GCCAGTGCAAAATGCTATAAGTACCACATTCCCTTATACTGGAGATCCTCCATACAGCCA
TGGAACAGGAACAGGATACACCATAGACACGGTCAACAGAACACATCAATATTCAGAAAA
GGGGAAATGGACAACAAACACAGAGACTGAAGCACCCCAACTCAACCCGATTGATGGACC
GTTGCCTGATAATAATGAACCGAGCGGGTACGCACAAACGGACTGCGTGTTGGAAGCAAT
GGCTTTCCTTGAAGAATCCCACCCAGGGATTTTTGAAAACTCGTGTCTTGAAACAATGGA
AATTGTTCAGCAAACGAGAGTGGATAAACTAACCCAAGGTCGCCAGACCTATGACTGGAC
ATTGAATAGGAATCAGCCGGCTGCTACTGCTTTGGCCAACACCATAGAGGTCTTCAGATC
GAACGGTCTAACAACTAATGAATCAGGGAGGTTAATAGATTTCCTAAAGGACGTGACGGA
CTCAATGAATAAAGAGGAAATGGAAATAACGACACATTTCCAGAGAAAGAGAAGAGTAAG
GGACAACATGACCAAGAAAATGGTCACACATAGAACAATAGGAAAGAAGAAGCAGAGGCT
GAACAGAAGGAGCTATTTAATAAGAGCACTGACACTGAACACAATGACAAAAGATGCAGA
AAGAGGCAAATTGGAAAGGAGGGCAATTGCAACACCCGGAATGCAGATCAGAGGATTCGT
GTACTTTGTCGAAACACTAGCAAGGAGCATTTGTGAGAAACTTGAGCAATCTGGACTCCC
AGTTGGAGGGAACGAGAAGAAGGCTAAACTGGCAAATGTCGTGAGAAAGATGATGACTAA
CTCACAAGATACAGAGCTCTCCTTTACAATTACTGGGGACAACACCAAATGGAATGAGAA
TCAGAATCCTAGAGTGTTTCTAGCGATGATAACATACATTACAAGAAATCAACCTGAATG
GTTTAGAAATGTCTTGAGTATTGCTCCTATAATGTTCTCAAACAAAATGGCGAGATTAGG
GAAAGGGTACATGTTCGAAAGCAAGAGCATGAAGCTACGGACACAAATACCAGCAGAAAT
GCTTGCAACCATTGACCTGAAATACTTCAATGAATCAACGAGAAAGAAAATCGAGAGAAT
AAGACCTCTTCTAATAGAGGGCACAGCCTCATTGAGTCCTGGAATGATGATGGGCATGTT
CAACATGCTGAGTACAGTCTTAGGAGTTTCAATCCTGAATCTTGGGCAAAAGAGGTACAC
CAAAACCACATACTGGTGGGACGGACTCCAATCCTCTGATGATTTCGCCCTCATAGTGAA
TGCACCGAATCATGAGGGAATACAAGCTGGGGTAGATAGGTTCTATAGGACCTGCAAACT
AGTTGGAATCAATATGAGCAAAAAGAAGTCTTATATAAATAGGACAGGAACATTTGAGTT
CACAAGTTTTTTCTACCGTTATGGATTTGTGGCCAACTTCAGTATGGAGCTGCCCAGCTT
TGGAGTGTCTGGGATCAATGAATCGGCTGACATGAGCATTGGAGTTACAGTAATAAAGAC
CAATATGATAAATAATGACCTTGGACCAGCAACAGCCCAGATGGCTCTTCAGCTATTCAT
CAAGGATTATCGATACACGTACCGATGCCACAGGGGTGATACGCAAATTCAAACAAGGAG
ATCATTTGAGCTGAAGAAGCTGTGGGAGCAGACCCGTTCGAAGGCAGGACTGTTGGTCTC
AGATGGAGGGCCAAATCTATACAATATCCGGAATCTCCACATTCCAGAGGTCTGCTTGAA
GTGGGAATTAATGGATGAGGATTATAAGGGCAGGCTGTGCAATCCTCTGAATCCGTTTGT
CAGTCATAAGGAGATTGAGTCGGTAAACAATGCCGTGGTAATGCCAGCCCATGGTCCAGC
AAAGAGCATGGAATATGATGCCGTTGCAACTACACACTCATGGATTCCTAAGAGGAACCG
TTCCATTCTCAATACCAGCCAAAGGGGAATTCTTGAGGATGAACAGATGTATCAGAAGTG
CTGCAATCTATTTGAGAAATTCTTCCCTAGTAGTTCATATAGGCGGCCAGTTGGAATTTC
TAGCATGGTGGAGGCCATGGTGTCCAGGGCCCGAATTGATGCACGAATTGGCTTCGAGTC
TGGAAGGATTAAGAAAGAAGAAGTTGCCGAGATCACGAAGAT------------------
------------------------------------------------------------
-------------------
-------------
#A/Duck/Germany/113/95(H9N2)
------------------------------------------------------------
------------------------------------------------------------
------------------------------------------------------------
-------------------------ACTGGAGCACCCCAACTCAATCCAATTGATGGACC
ATTACCTGAGGATAACGAGCCAAGTGGATATGCACAAACAGATTGTGTATTGGAAGCAAT
GGCTTTCCTTGAAGAGTCCCACCCAGGGATCTTTGAAAACTCATGTCTTGAAACGATGGA
AGTTGTTCAGCAAACAAGAGTGGATAAACTGACTCAAGGTCGCCAGACCTATGACTGGAC
ACTGAATAGAAACCAACCGGCTGCAACTGCTTTGGCCAACACTATAGAGGTCTTCAGATC
GAACGGTCTAACAGCCAATGAATCGGGGAGACTGATAGATTTCCTCAAGGATGTGATGGA
ATCAATAGATAAAGAAGAAATGGAAATAACAACACATTTCCAGAGAAAGAGAAGAGTAAG
GGACAACATGACCAAGAAAATGGTCACACAAAGAACAATAGGGAAAAAGAAGCAGAGGCT
GAACAAGAGGAGCTACTTAATAAGAGCACTGACACTAAACACGATGACAAAAGATGCAGA
AAGAGGCAAATTGAAGAGGCGGGCAATTGCAACACCCGGAATGCAAATCAGAGGATTCGT
GTACTTTGTCGAAACACTAGCGAGGAGCATCTGTGAGAAACTTGAGCAGTCTGGACTCCC
CGTTGGAGGGAATGAGAAGAAGGCTAAATTAGCAAATGTCGTGAGAAAGATGATGACTAA
CTCACAAGATACAGAGCTCTCCTTTACAATTACTGGAGACAATACCAAATGGAATGAGAA
TCAGAATCCTCGGATGTTTCTGGCAATGATAACATACATCACAAGAAACCAACCTGAATG
GTTTAGAAATGTCTTGAGCATTGCTCCTATAATGTTCTCAAACAAAATGGCGAGATTAGG
GAAAGGATACATGTTCGAGAGTAAGAGCATGAAGCTACGGACACAAATACCAGCAGAAAT
GCTTGCAAACATTGACCTGAAATACTTCAACGAATCAACGAGAAAGAAAATCGAGAAAAT
AAGACCTCTCCTAATAGATGGCACAGCCTCATTGAGTCCTGGAATGATGATGGGCATGTT
CAACATGCTGAGTACAGTCTTAGGAGTCTCAATCCTGAATCTTGGGCAAAAGAGGTACAC
CAAGACCACATACTGGTGGGATGGACTCCAATCCTCTGATGATTTCGCTCTCATAGTGAA
TGCACCGAATCATGAGGGAATACAAGCAGGAGTGGATAGGTTCTATAGGACCTGCAAACT
GGTTGGGATCAATATGAGTAAAAAGAAGTCTTACATAAATCGGACAGGAACATTTGAGTT
CACAAGCTTTTTCTACCGCTATGGATTTGTAGCCAACTTCAGTATGGAGCTGCCCAGCTT
TGGAGTGTCTGGGATTAACGAATCGGCTGACATGAGCATTGGAGTTACAGTGATAAAGAA
CAATATGATAAACAACGATCTTGGACCAGCAACAGCTCAGATGGCTCTTCAGCTATTCAT
CAAGGACTACAGGTACACATACCGATGCCACAGGGGTGATACACAAATTCAAACGAGGAG
ATCATTCGAGCTGAAGAAGCTGTGGGAGCAGACCCGTTCAAAGGCAGGACTGTTGGTTTC
AGATGGAGGACCAAACCTATACAATATCCGGAATCTCCACATCCCAGAGGTCTGCTTGAA
GTGGGAACTAATGGATGAAGACTACCAGGGTAGGCTGTGTAATCCTCTGAACCCGTTTGT
CAGTCATAAAGAAATTGAGTCCGTAAACAATGCTGTAGTAATGCCAGCCCATGGCCCAGC
CAAAAGCATGGAGTATGATGCTGTTGCGACTACACACTCATGGATCCCCAAGAGGAACCG
TTCCATTCTCAATACCAGCCAAAGGGGAATTCTTGAGGATGAACAAATGTACCAGAAGTG
CTGCAATCTATTCGAGAAATTCTTCCCTAGTAGTTCATACAGGAGGCCAGTTGGAATTTC
CAGCATGGTGGAGGCCATGGTGTCTAGGGCCCGAATTGATGCACGAATTGACTTCGAGTC
TGGAAGGATTAAGAAAGAAGAGTTCGCTGAGATCATGAAGATCTGTTCCACCATTGAAGA
GCTCAGACGGCAAA----------------------------------------------
-------------------
-------------
#A/duck/Nanjing/1/97(H9N2)
-AGCAAAAGCAGGCAAACCATTTGAATGGATGTCAATCCGACTCTACTTTTCTTGAAAGT
GCCAGTGCAAAATGCTATAAGTACCACATTCCCTTATACTGGAGATCCTCCATACAGCCA
TGGAACAGGAACAGGATACACCATGGACACGGTCAACAGAACACATCAATACTCAGAAAA
GGGGAAATGGACAACAAACACAGAAACCAAAGCACCCCAACTCAACCCGATTGATGGGCC
GTTGCCTGATAATAATGAACCGAGCGGGTACGCACAAACGGACTGCGTGTTGGAAGCAAT
GGCTTTCCTTGAAGAATCACACCCGGGGATTTTTGAAAACTCGTGTCTTGAAACAATGGA
AGTTGTTCAGCAAACAAGAGTGGATAAACTAACCCAAGGTCGCCAGACCTATGACTGGAC
ATTGAATAGAAATCAGCCGGCTGCTACTGCATTGGCCAACACCATAGAGGTCTTCAGATC
GAACGGTCTAACAATTAATGAATCAGGGAGGCTAATAGATTTCCTAAAGGACGTGACGGA
CTCAATGAATAAAGAGGAAATGGAAATAACGACACATTTCCAGAGAAAGAGAAGAGTAAG
GGACAACATGACCAAGAAAATGGTCACACAAAGAACAATAGGGAAGAAGAAGCAGAGGCT
GAACAGGAGGAGCTATTTAATAAGAGCACTGACACTGAACACAATGACAAAAGATGCAGA
AAGAGGCAAATTGAAAAGGAGGGCAATTGCAACACCCGGAATGCAGATCAGAGGATTCGT
GTACTTTGTCGAAACACTAGCAAGGAGCATTTGTGAGAAACTTGAGCAATCTGGACTCCC
AGTTGGAGGGAACGAGAAGAAGGCTAAACTGGCAAATGTCGTGAGAAAGATGATGACTAA
CTCACAAGACACAGAGCTCTCCTTTACAATTACTGGGGACAACACCAAATGGAATGAGAA
TCAGAATCCTAGAGTGTTTCTAGCGATGATAACATACATTACAAGAAATCAACCTGAATG
GTTTAGAAACGTCTTGAATATTGCTCCTATAATGTTCTCAAACAAAATGGCGAGATTAGG
GAAAGGGTACATGTTCGAAAGCAAGAGCATGAAGCTACGGACACAAATACCAGCGGAAAT
GCTTGCAACCATTGACCTGAAATACTTCAATGAATCAACGAGAAAGAAAATCGAGAAAAT
AAGACCTCTTCTAATAGAGGGCACAGCCTCATTGAGTCCTGGAATGATGATGGGCATGTT
CAACATGCTGAGTACAGTATTAGGAGTTTCAATCCTGAATCTTGGGCAAAAGAGGTACAC
CAAAACCACATACTGGTGGGACGGACTCCAATCCTCTGATGATTTCGCCCTCATAGTGAA
TGCACCAAATCATGAGGGAATACAAGCTGGGGTAGATAGATTCTATAGGACCTGCAAACT
AGTTGGAATCAATATGAGCAAAAAGAAGTCTTATATAAATAGGACAGGAACATTTGAGTT
CACAAGTTTTTTCTACCGTTATGGATTTGTGGCCAACTTCAGTATGGAGCTGCCCAGCTT
TGGAGTGTCTGGGATCAATGAATCGGCTGACATGAGCATTGGGGTTACAGTAATAAAGAA
CAATATGATAAATAATGACCTTGGACCAGCAACAGCCCAGATGGCTCTTCAGCTATTCAT
CAAGGATTATCGATACACGTACCGATGCCACCGGGGTGATACGCAAATTCAAACAAGGAG
ATCATTTGAGCTGAAGAAGCTGTGGGAGCAGACCCGTTCGAAGGCAGGATTGTTGGTCTC
AGATGGAGGGCCAAATCTATACAATATCCGGAATCTCCACATTCCAGAGGTCTGCTTGAA
GTGGGAATTAATGGATGAGGATTATAAGGGCAGGCTGTGCAATCCTCTGAATCCGTTTGT
CAGTCATAAGGAGATTGAGTCGGTAAACAATGCCGTGGTAATGCCAGCCCATGGTCCAGC
AAAGAGCATGGAATATGATGCCGTTGCAACTACACACTCATGGATTCCTAAGAGGAACCG
TTCCATCCTCAATACCAGCCAAAGGGGAATTCTTGAGGATGAACAGATGTATCAGAAGTG
CTGCAATCTATTTGAGAAATTCTTCCCTAGTAGTTCATATAGGAGGCCAGTTGGAATTTC
TAGCATGGTGGAGGCCATGGTGTCCAGGGCCCGAATTGACGCACGAATTGACTTCGAGTC
TGGAAGGATTAAGAAAGAAGAGTTTGCTGAGATCACGAAGATCTGTTCCACCATTGAAGA
GCTCAGACGGCAAAAATAATGAATTTAGCTTGTCCTTCATGAAAAAATGCCTTGTTTCTA
CT-----------------
-------------
#A/Chicken/HongKong/G23/99(H9N2)
---------TTGGGCAACCATTTGAATGGATGTCAATCCGACTTTACTTTTCTTAAAAGT
GCCAGCGCAAAATGCCATAAGTACCACATTCCCTTATACTGGAGATCCCCCATACAGCCA
TGGAACAGGAACAGGATACACCATGGACACAGTCAACAGAACACATCAATATTCAGAAAA
AGGGAGGTGGACAACAAACACAGAGACCGGAGCACCCCAACTCAACCCTATTGATGGACC
ATTACCTGAAGATAACGAGCCGAGCGGGTATGCACAAACAGATTGCGTATTGGAAGCAAT
GGCTTTCCTTGAAGAATCCCACCCAGGACTTTTTGAAAACTCATGTCTTGAAACGATGGA
AGTTGTCCAGCAAACGAGAGTGGATAAACTGACCCAAGGTCGCCAGACCTATGACTGGAC
ATTGAACAGAAACCAGCCGGCTGCAACTGCTTTGGCTAACACCATAGAAGTATTCAGATC
GAACGGTCTAACAGCCAATGAGTCAGGAAGGCTAATAGATTTCCTCAAGGACGTAATGGA
ATCAATGGATAAGGAAGAAATGGAAATAACAACACATTTCCAGAGAAAGAGAAGAGTGAG
GGACAACATGACCAAGAAAATGGTCACACAAAGAACAATAGGGAAGAAGAAGCAAAGGCT
GACAAAAAAGAGCTACCTAATAAGAGCACTGACACTGAACACAATGACAAAAGATGCTGA
AAGGGGAAAATTGAAAAGGCGAGCGATTGCAACACCCGGAATGCAAATTAGAGGATTCGT
GCACTTTGTCGAAGCACTAGCAAGGAGCATCTGTGAAAAACTTGAGCAATCTGGACTCCC
CGTTGGAGGGAATGAGAAGAAGGCTAAATTGGCAAATGTTGTGAGAAAGATGATGACTAA
CTCACAAGATACAGAGCTCTCCTTTACAGTTACCGGAGACAACACCAAATGGAATGAGAA
TCAGAATCCTCGAATATTTCTAGCAATGATAACATACATCACAAGGAACCAACCTGAATG
GTTTAGAAATGTCTTGAGCATTGCCCCTATAATGTTCTCAAATAAGATGGCGAGGTTAGG
GAAAGGGTACATGTTCGAGAGTAAGAGCATGAAGCTACGGACACAAATACCAGCAGAAAT
GCTTGCAAACATTGACTTGAAATACTTCAACGAATCAACGAGAAAGAAAATTGAAAAAAT
AAGACCTCTACTAACAGAGGGCACAGCCTCATTGAGTCCAGGGATGATGATGGGCATGTT
TAATATGCTAAGTACGGTCTTAGGAGTCTCAATCTTAAATCTTGGGCAGAAGAGGTACAC
CAAAACCACATACTGGTGGGATGGACTCCAATCCTCTGATGATTTCGCTCTCATAGTGAA
TGCACCAAATCATGAGGGAATACAAGCAGGAGTGGATAGATTCTATAGGACTTGCAAACT
TGTTGGAATCAACATGAGCAAAAAGAAGTCTTACATAAATCGGACAGGAACATTTGAGTT
CACAAGCTTTTTCTACCGCTATGGGTTTGTAGCCAACTTCAGCATGGAGCTGCCCAGCTT
TGGAGTTTCCGGAATTAATGAATCGGCTGACATGAGCATTGGAGTTACAGTGATAAAGAA
TAATATGATAAACAACGACCTTGGACCAGCAACAGCTCAGATGGCTCTTCAGCTGGTCAT
TAAGGACTACAGATACACCTACCGATGCCACAGAGGTGATACACAAATTCAAACTAGAAG
ATCATTTGAATTGAAGAAGCTGTGGGAGCAGACCCGCTCAAAGGCAGGACTGTTGGTTTC
AGATGGAGGGCCGAATTTATACAACATCCGGAATCTTCACATTCCAGAAGTTTGCTTGAA
GTGGGATTTGATGGATGAAGATTACCAGGGAAGACTGTGTAACCCTCTGAACCCGTTTGT
CAGTCATAAGGAAGTTGAATCCGTCAACAATGCTGTGGTAATGCCAGCCCATGGTCCTGC
CAAGAGCATGGAATATGATGCCGTTGCAACTACACATTCATGGATTCCCAAGAGAAACCG
CTCCATTCTCAACACTAGCCAAAGGGGAATTCTTGAGGATGAACAAATGTACCAGAAGTG
CTGCACTCTATTCGAGAAATTCTTCCCTAGCAGTTCATACCGGAGGCCAGTTGGAATTTC
CAGCATGATGGAGGCCATGGTGTCTAGGGCCCGGATTGATGCACGGATTGACTTCGAGTC
TGGAAGGATTAAGAAAGAAGCGTACGCAAAT-----------------------------
------------------------------------------------------------
-------------------
-------------
#A/Quail/HongKong/G1/97(H9N2)
-------------------------ATGGATGTCAATCCGACTTTACTTTTCTTAAAAGT
GCCAGCACAAAATGCAATAAGTACCACATTCCCTTATACTGGAGATCCCCCATATAGCCA
TGGAACAGGAACAGGATACACCATGGACACAGTCAACAGAACACATCAATATTCAGAAAA
AGGGAGGTGGACAACAAACACAGAGACCGGAGCACCCCAACTCAACCCTATTGATGGACC
ATTACCTGAAGACAATGAGCCGAGCGGGTATGCACAAACAGATTGTGTATTGGAAGCAAT
GGCTTTCCTTGAAGAATCCCACCCAGGGCTCTTTGAAAACTCATGTCTTGAAACGATGGA
AGTTGTCCAGCAAACGAGAGTGGATAAGCTGACCCAAGGTCGCCAGACCTATGACTGGAC
ATTGAACAGAAACCAGCCGGCTGCAACTGCTTTGGCCAACACCATAGAGGTATTCAGATC
GAACGGTCTAACAGCCAATGAGTCAGGAAGGCTAATAGATTTCCTCAAGGACGTAATGGA
ATCAATGGATAAGGAAGAAATGGAAATAACAACACATTTCCAGAGAAAGAGAAGAGTGAG
GGACAACATGACCAAGAAAATGGTCACACAAAGAACAATAGGGAAGAAGAAGCAAAAGCT
GACAAAAAAGAGCTACCTAATAAGAGCACTGACACTGAACACAATGACAAAAGATGCTGA
AAGGGGAAAATTGAAAAGGCGAGCGATTGCAACACCTGGAATGCAAATCAGAGGATTCGT
GCACTTTGTCGAAGCACTAGCAAGGAGCATCTGTGAAAAACTTGAGCAATCTGGACTCCC
CGTTGGAGGGAATGAGAAGAAGGCTAAATTGGCAAATGTTGTGAGAAAGATGATGACTAA
CTCACAAGATACAGAGCTCTCCTTTACAGTTACCGGAGACAACACCAAATGGAATGAGAA
TCAGAATCCTCGAATATTTCTAGCAATGATAACATACATCACAAGGAACCAACCTGAATG
GTTTAGAAATGTCTTGAGCATTGCCCCTATAATGTTCTCAAATAAAATGGCGAGGTTAGG
AAAAGGATACATGTTCGAGAGTAAGAGCATGAAGCTACGGACACAAATACCAGCAGAAAT
GCTTGCAAACATTGACTTGAAATACTTCAACGAATCAACGAGAAAGAAAATTGAGAAAAT
AAGACCTCTACTAATAGAGGGCACAGCCTCATTGAGTCCAGGGATGATGATGGGCATGTT
TAATATGCTAAGTACGGTCTTAGGAGTCTCAATCTTAAATCTTGGGCAGAAGAGGTACAC
CAAAACCACATACTGGTGGGATGGGCTCCAATCCTCTGATGATTTCGCTCTCATAGTGAA
TGCACCAAATCATGAGGGAATACAAGCAGGAGTGGATAGATTCTATAGGACTTGCAAACT
AGTTGGAATCAACATGAGCAAAAAGAAGTCTTACATAAATCGGACAGGAACATTTGAGTT
CACAAGCTTTTTCTACCGCTATGGGTTTGTAGCCAACTTCAGCATGGAGCTGCCCAGCTT
TGGAGTTTCCGGAATTAATGAATCGGCTGACATGAGCATTGGAGTTACAGTGATAAAGAA
TAATATGATAAACAACGACCTTGGACCAGCAACAGCCCAGATGGCTCTTCAGCTGTTCAT
TAAAGACTACAGATACACCTACCGATGCCACAGAGGTGATACACAAATTCAAACTAGAAG
ATCATTTGAATTGAAGAAGCTGTGGGAGCAGACCCGCTCAAAGGCAGGACTGTTGGTTTC
AGATGGAGGGCCGAATTTATACAACATCCGGAATCTTCACATTCCAGAAGTTGGCTTGAA
GTGGGAGTTGATGGATGAAGATTACCAGGGAAGACTGTGTAACCCTCTGAACCCGTTTGT
CAGTCATAAGGAAGTTGAATCCGTCAACAATGCTGTGGTAATGCCAGCCCATGGTCCGGC
CAAGAGCATGGAATATGATGCCGTTGCAACTACACATTCATGGATTCCCAAGAGAAACCG
CTCCATTCTCAACACTAGCCAAAGGGGAATCCTTGAGGATGAACAAATGTACCAGAAGTG
CTGCACTCTATTCGAGAAATTCTTCCCTAGCAGTTCATATCGGAGGCCAGTTGGAATTTC
CAGCATGATGGAGGCCATGGTGTCTAGGGCCCGAATTGATGCACGGATTGACTTCGAGTC
TGGAAGGATTAAGAAAGAAGAATTTGCTGAGATCTTGA----------------------
------------------------------------------------------------
-------------------
-------------
#A/parakeet/Narita/92A/98(H9N2)
-------------------------ATGGATGTCAATCCGACTTTACTTTTCTTAAAAGT
GCCAGTGCAAAATGCCATAAGTACCACATTCCCTTATACTGGAGATCCCCCATATAGCCA
TGGAACAGGAACAGGATACACCATGGACACAGTCAACAGAACACATCAATATTCAGAAAA
AGGGAGGTGGACAACAAACACAGAGACCGGAGCACCCCAACTCAACCCTATTGATGGACC
ATTACCTGAAGACAATGAGCCGAGCGGGTATGCACAAACAGATTGTGTATTGGAAGCAAT
GGCTTTCCTTGAAGAATCCCACCCAGGACTCTTTGAAAACTCATGTCTTGAAACGGTGGA
AGTTGTCCAGCAGACGAGAGTGGATAAGCTGACCCAAGGTCGCCAGACCTATGACTGGAC
ATTGAACAGAAACCAGCCGGCTGCAACTGCTTTGGCCAACACCATAGAAGTATTCAGATC
GAACGGTCTAACAGCCAATGAGTCAGGAAGGCTAATAGATTTCCTCAAGGACGTAATGGA
ATCAATGGATAAGGAAGAAATGGAAATAACAACACATTTCCAGAGAAAGAGAAGAGTGAG
GGACAACATGACCAAGAAAATGGTCACACAAAGAACAATAGGAAAGAAGAAGCAGAAGCT
GACAAAAAAGAGCTACCTAATAAGAGCACTGACACTGAACACAATGACCAAAGATGCTGA
AAGGGGAAAATTGAAAAGGCGAGCGATTGCAACACCTGGAATGCAAATCAGAGGATTCGT
GCACTTTGTCGAAGCACTAGCAAGGAGCATCTGTGAAAAACTTGAGCAATCTGGACTCCC
CGTTGGAGGAAATGAGAAGAAGGCTAAACTGGCAAATGTTGTGAGAAAGATGATGACTAA
CTCACAAGATACAGAGCTCTCATTTACAGTTACCGGAGACAACACCAAATGGAATGAGAA
TCAGAATCCTCGAATATTTCTAGCAATGATAACATACATCACAAGGAACCAACCTGAATG
GTTTAGAAATGTCTTGAGCATTGCCCCTATAATGTTCTCAAATAAGATGGCGAGGTTAGG
GAAAGGATACATGTTCGAGAGTAAGAGCATGAAGCTACGGACACAAATACAAGCAGAAAT
GCTTGCAAACATTGACTTGAAATACTTCAACGAATCAACGAGAAAGAAAATTGAGAAAAT
AAGACCTCTACTAATAGAGGGCACAGCCTCATTGAGTCCAGGGATGATGATGGGCATGTT
TAATATGCTAAGTACGGTCTTAGGAGTCTCAATCTTAAATCTTGGGCAGAAGAGGTACAC
CAAAACCACATACTGGTGGGATGGGCTCCAATCCTCTGATGATTTCGCTCTCATAGTGAA
TGCACCAAATCATGAGGGAATACAAGCAGGAGTGGATAGATTCTATAGAACTTGCAAACT
AGTTGGAATCAACATGAGCAAAAAGAAGTCTTACATAAATCGGACAGGAACATTTGAGTT
CACAAGCTTTTTCTACCGCTATGGGTTTGTAGCCAACTTCAGCATGGAGCTGCCCAGCTT
TGGAGTTTCCGGAATTAATGAATCGGCTGACATGAGCATTGGAGTTACAGTGATAAAGAA
TAATATGATAAACAACGACCTTGGACCAGCAACAGCTCAGATGGCTCTTCAGCTGTTCAT
TAAGGACTACAGATACACCTACCGATGCCACAGAGGTGATACACAAATTCAAACTAGAAG
ATCATTTGAATTGAAGAAGCTGTGGGAGCAGACCCGCTCAAAGGCAGGACTGTTGGTTTC
AGATGGAGGGCCGAATCTATACAACATCCGGAATCTTCACATTCCAGAAGTTTGCTTGAA
GTGGGAGTTGATGGATGAAGATTACCAGGGAAGACTGTGTAATCCTCTGAACCCGTTTGT
CAGCCATAAGGAAGTTGAATCCGTCAACAATGCTGTGGTAATGCCAGCCCATGGTCCGGC
CAAGAACATGGAATATGATGCCGTTGCAACTACACATTCATGGATTCCCAAGAGAAACCG
CTCCATTCTCAACACTAGCCAAAGGGGAATTCTTGAGGATGAACAGATGTACCAGAAGTG
CTGCACTCTATTCGAGAAATTCTTCCCTAGCAGTTCATACCGGAGGCCAGTTGGAATTTC
CAGCATGATGGAGGCCATGGTGTCTAGGGCCCGAATTGATGCACGGATTGACTTCGAGTC
TGGAAGGATTAAGAAAGAAGAATTTGCTGAGATCTTAAAGATCTGTTCCACCATTGAAGA
GCTCGGACGGCAAGGGAAATGA--------------------------------------
-------------------
-------------
#A/Chicken/Germany/R45/98(H9N2)
------------------------------------------------------------
----GCGCAAAATGCTATAAGTACTACATTCCCTTATACTGGAGACCCTCCATACAGCCA
TGGAACAGGAACAGGATACACCATGGACACAGTCAATAGAACACATCAATACTCAGAGAA
GGGAAAATGGACAACAAACACAGAGACTGGAGCACCCCAACTCAACCCAATTGATGGGCC
ACTACCCGAAGATAACGAACCAAGCGGATATGCACAAACAGATTGTGTGTTGGAAGCAAT
GGCTTTCCTTGAAGAATCCCACCCAGGGATCTTTGAAAACTCATGTCTTGAAACGATGGA
AGTTGTTCAGCAGACAAGAGTGGATAAACTGACCCAAGGCCGCCAGACCTATGACTGGAC
ATTGAATAGAAACCAGCCGGCTGCAACTGCTTTGGCCAACACTATAGAGGTATTCAGATC
GAACGGTCTAACAGCCAATGAATCGGGAAGACTAATAGATTTCCTCAAGGATGTAATGGA
ATCAATGGACAAAGAAGAGATGGAAATAACAACACATTTCCAGAGAAAGAGAAGAGTAAG
GGACAACATGACCAAGAAAATGGTCACACAAAGAACAATAGGGAAGAAGAAGCAGAGGCT
GAACAAGAGGAGCTACTTAATAAGAGCACTGACATTGAACACAATGACCAAAGATGCAGA
AAGAGGCAAATTGAAGAGGCGGGCAATTGCAACACCCGGGATGCAGATCAGAGGGTTCGT
GTACTTTGTTGAAACATTAGCAAGGAGCATCTGTGAGAAACTTGAGCAGTCTGGACTCCC
TGTTGGAGGGAATGAGAAGAAGGCTAAATTGGCAAATGTCGTAAGAAAGATGATGACTAA
CTCACAAGATACAGAGCTCTCCTTTACAATTACTGGAGACAATACCAAATGGAATGAGAA
TCAGAATCCTCGGATGTTTCTGGCAATGATAACATACATCACAAGAAACCAACCTGAATG
GTTTAGAAATGTCTTGAGCATTGCTCCTATAATGTTCTCAAACAAAATGGCAAGATTAGG
AAAAGGATACATGTTCGGGAGTAAGAGCATGAAGCTACGGACACAAATACCAGCAGAAAT
GCTTGCAAACATTGACTTGAGATACTTCAACGAATCAACAAGAAAGAAAATCGAGAAAAT
AAGACCTCTCTTAATAGATGGCACAGCCTCACTGAGTCCTGGAATGATGATGGGCATGTT
CAACATGCTGAGTACAGTCTTAGGAGTCTCAATCCTGAATCTTGGACAAAAGAGGTATAC
CAAAACCACGTACTGGTGGGATGGACTCCAATCCTCCGATGATTTCGCTCTCATAGTGAA
TGCACCGAATCATGAGGGGATACAAGCAGGAGTGGATAGGTTCTATAGGACCTGCAAACT
GGTTGGGATCAATATGAGTAAAAAGAAGTCTTACATAAATCGGACTGGGACATTTGAGTT
CACAAGCTTTTTCTACCGCTATGGATTTGTAGCCAACTTCAGTATGGAGCTGCCCAGCTT
TGGAGTGTCTGGGATTAACGAATCGGCTGACATGAGCATTGGAGTTACAGTGATAAAGAA
CAATATGATAAACAACGACCTGGGACCAGCAACAGCTCAGATGGCCCTCCAGCTATTCAT
CAAGGACTACAGATACACATATCGGTGTCACAGGGGTGATACACAAATCCAAACGAGAAG
ATCATTCGAGCTGAAGAAGCTGTGGGAGCAGACCCGTTCAAAGGCAGGACTGTTGGTTTC
AGATGGAGGACCAAACCTATACAACATCCGGAATCTCCACATCCCAGAGGTCTGCCTGAA
ATGGGAACTAATGGATGAAGATTACCAGGGTAGGCTGTGTAATCCTCTGAACCCGTTTGT
CAGTCATAAGGAAATTGAGTCCGTAAACAATGCTGTGGTAATGCCAGCTCATGGCCCAGC
CAAGAGCATGGAATATGATGCTGTTGCGACTACACACTCATGGATCCCTAAGAGGAACCG
TTCCATTCTCAATACCAGCCAAAGGGGAATTCTTGAGGATGAACAGATGTATCAGAAGTG
CTGCAATCTATTCGAGAAATTTTTCCCTAGTAGTTCATACAGGGGGCCGGTTGGAATTTC
CAGTATGGTGGAGGCCATGGTGTCTAGGGCCCGAATCGATGCACGAATTGACTTCGAGTC
TGGAAGGATCAAGAAAGAAGAGTTTGCTGAGATCATGAAGATCTGTTCCACCATTGAAGA
GCTCAGACGGCAAAAATAG-----------------------------------------
-------------------
-------------
#A/Chicken/Iran/11T/99(H9N2)
------------------------------------------------------------
-------------------------------------------------CCATACAGCCA
TGGAACAGGAACAGGATACACCATGGGCACAGTCAACAGAACACATCAATACTCAGAAAA
GGGAAAGTGGACAACAAACACAGAGACTGGAGCACCCCAACTCAACCCGATTGATGGACC
ATTACCTGAGGATAACGAGCCAAGCGGATATGCACAAACAGATTGTGTGTTGGAAGCAAT
GGCCTTCCTTGAAGAATCCCACCCAGGGATCTTTGAAAACTCATGTCTTGAAACGATGGA
AGTTGTTCAGCAAACAAGAGTGGATAAACTGACCCAAGGTCGCCAGACCTATGACTGGAC
TTTGAATAGAAACCAACCGGCTGCAACTGCTTTGGCCAATACTATAGAGGTCTTCAGATC
TAACGGTCTAACAGCCAATGAATCGGGGAGACTAATAGATTTCCTCAAGGATGTGATGGA
GTCAATGGATAAAGAAGAAATGGAAATAACAACACATTTCCAGAGAAAGAGAAGAGTAAG
GGACAACATGACCAAAAAAATGGTCACACAAAGAACAATAGGGAAGAAGAAGCAGAGGCT
GAATAAGAGGAGCTACTTAATAAGAGCATTGACACTGAACACAATGACAAAAGATGCAGA
AAGAGGCAAATTGAAGAGGCGGGCAATTGCTACACCCGGAATGCAGATCAGGGGATTTGT
GTACTTTGTCGAAACGCTAGCGAGAAGCATCTGTGAAAAGCTTGAGCAATCTGGACTCCC
GGTTGGAGGGAATGAGAAGAAGGCTAAACTAGCAAACGTCGTGAGAAAGATGATGACTAA
CTCACAAGATACAGAGCTCTCCTTTACAATTACTGGAGACAACACCAAATGGAATGAGAA
TCAGAATCCTCGAATGTTTATGGCAATGATAACATACATCACAAGAAACCAACCTGAATG
GTTTAGAAATGTCTTGAGTATTGCCCCTATAATGTTCTCAAACAAGATGGCGAGGTTAGG
AAAAGGATACATGTTCGAGAGTAAGAGTATGAAACTGCGGACACAAATACCAGCAGAAAT
GCTTGCGAACATTGACTTGAAATACTTCAATGAATCAACGAGAAAGAAAATCGAGAAAAT
AAGACCTCTCCTAATAGATGGCACAGCCTCATTGAGTCCTGGAATGATGATGGGCATGTT
CAACATGCTGAGCACAGTTTTAGGAGTCTCAATTCTGAACCTTGGGCAAAAGAGATACAC
CAAAACCACGTACTGGTGGGATGGACTCCAATCCTCTGATGATTTCGCCCTCATAGTGAA
TGCACCAAATCATGAAGGAATACAAGCAGGGGTGGATAGGTTCTATAGGACCTGTAAACT
GGTTGGGATCAATATGAGCAAAAAGAAGTCTTACATAAATCGAACAGGGACATTTGAGTT
CACAAGCTTTTTCTACCGCTATGGATTTGTAGCCAACTTCAGTATGGAGCTGCCCAGCTT
TGGAGTGTCTGGGATTAACGAATCGGCTGATATGAGCATTGGAGTCACAGTGATAAAGAA
CAATATGATAAACAACGATCTTGGACCAGCAACAGCTCAGATGGCTCTTCAGCTATTCAT
CAAGGACTATAGGTACACATACCGATGCCACAGGGGTGACACACAAATTCAAACGAGGAG
ATCATTCGAGCTGAAGAAGCTGTGGGAGCAGACCCGTTCGAAGGCAGGACTGTTGGTTTC
AGATGGGGGACCAAACCTATACAATATCCGGAATCTCCACATCCCAGAGGTCTGCTTGAA
GTGGGAACTAATGGACGAAGATTACCAGGGCAGACTGTGTAATCCTCTTAATCCGTTTGT
CAGTCATAAAGAAATTGAGTCCGTAAACAATGCTGTGGTAATGCCAGCCCATGGTCCAGC
CAAGAGCATGGAATATGATGCCGTTGCCACTACACATTCATGGATCCCTAAGAGGAATCG
TTCCATTCTCAATACCAGCCAAAGGGGAATTCTTGAGGATGAACAGATGTACCAGAAGTG
CTGCAATCTATTTGAGAAATTCTTCCCCAGTAGTTCATACAGGAGGCCAGTTGGAATTTC
CAGCATGGTAGAGGCCATGGTGTCGAGGGCCCGAATTGACGCACGAATTGACTTCGAGTC
TGGAAGGATTAAGAAAGAAGAGTTTGCTGAGATCATGAAGATCTGTTCCACCATTGAAGA
GCTCAGACGGCAAAA---------------------------------------------
-------------------
-------------
#A/Chicken/HongKong/KC12/99(H9N2)
------------------------------------------------------------
-------CAAAATGCTATAAGTACCACATTCCCTTATACTGGAGATCCTCCATACAGCCA
TGGAACAGGAACAGGATACACCATGAACACGGTCAACAGGACACACCAATACTCAGAAAA
GGGGAAATGGACAACAAACACAGAAACTAAAGCACCCCAGCTCAACCCGATTGATGGACC
GTTGCCTGATAATAATGAACCGAGCGGGTACGCACAAACGGACTGCGTGTTGGAAGCAAT
GGCTTTCCTTGAAGAATCACACCCAGGGATTTTTGAAAACTCGTGTCTTGAAACAATAGA
AGTTGTTCAGCAAACAAGAGTGGATAAACTAACTCAAGGTCGCCAGACCTATGACTGGAC
ATTGAATAGAAATCAGCCGGCTGCTACTGCATTGGCCAACACCATAGAGGTCTTCAGATC
GAACGGCCTAACAACTAATGAATCAGGGAGACTAATAGACTTCCTAAAGGACGTGATGGA
CTCAATGAATAAAGAGGAAATGGAAATAACGACACATTTCCAGAGAAAGAGAAGAGTAAG
AGACAACATGACCAAAAAAATGGTCACACAAAGAACAATAGGGAAGAAGAAGCAGAGGCT
GAACAGAAGGAGCTATTTAATAAGAGCACTGACACTGAACACAATGACAAAAGATGCAGA
AAGAGGCAAATTGAAAAGGAGAGCAATTGCAACACCCGGAATGCAGATCAGAGGATTCGT
GTACTTTGTCGAAACACTAGCAAGGAGCATTTGTGAGAAGCTTGAGCAATCTGGACTCCC
AGTTGGAGGGAACGAGAAGAAGGCTAAACTGGCAAATGTCGTGAGAAAGATGATGACTAA
CTCACAAGATACAGAGCTCTCCTTTACAATTACTGGGGACAACACCAAATGGAATGAGAA
TCAAAATCCTAGAGTTTTTCTAGCGATGATAACATACATTACAAGAAATCAACCTGAATG
GTTTAGAAATGTCTTGAGTATTGCTCCTATAATGTTCTCAAACAAAATGGCGAGATTAGG
GAAGGGGTACATGTTCGAAAGCAAGAGCATGAAGTTACGGACACAAATACCAGCAGAAAT
GCTTGCAACCATTGACCTGAAATACTTCAATGAATCAACGAGACAGAAAATTGAGAAAAT
AAGACCTCTTCTAATAGAGGGCACAGCCTCATTGAGTCCTGGAATGATGATGGGCATGTT
TAACATGCTGAGTACAGTCTTAGGGGTGTCAATCCTGAATCTTGGACAAAAGAGGTACAC
CAAAACCACATACTGGTGGGACGGACTCCAATCCTCTGATGATTTCGCCCTCATAGTAAA
TGCACCAAATCATGAGGGAATACAAGCTGGGGTAGATAGGTTCTATAGG-----------
------------------------------------------------------------
------------------------------------------------------------
------------------------------------------------------------
------------------------------------------------------------
------------------------------------------------------------
------------------------------------------------------------
------------------------------------------------------------
------------------------------------------------------------
------------------------------------------------------------
------------------------------------------------------------
------------------------------------------------------------
------------------------------------------------------------
------------------------------------------------------------
------------------------------------------------------------
------------------------------------------------------------
-------------------
-------------
#A/quail/Dubai/302/2000(H9N2)
----------------------------------------------------------GT
GCCAGCGCAAAATGCTATAAGTACTACATTCCCTTACACTGGAGATCCCCCATACAGCCA
TGGAACAGGAACAGGATACACCATGGACACAGTCAACAGAACACATCAATACTCAAAAAA
GGGAAAGTGGACAACAAACACAGAGACTGGAGCACCCCAACTCAACCCGATTGATGGACC
ATTACCTGAGGATAACGAGCCAAGCGGATATGCACAAACAGATTGTGTGTTGGAAGCAAT
GGCCTTCCTTGAAGAATCCCACCCAGGGATCTTTGAAAACTCATGTATTGAAACGATGGA
AGTTGTTCAGCAAACAAGAGTGGATAAACTGACCCAAGGTCGCCAGACCTATGACTGGAC
TTTGAATAGAAACCAACCGGCTGCAACTGCTTTGGCCAACACTATAGAGGTCTTCAGATC
TAACGGTCTAACAGCCAATGAATCGGGGAGACTAATAGATTTCCTCAAGGATGTGATGGA
GTCAATGGATAAAGAAGAAATGGAAATAACAACACATTTCCAGAGAAAGAGAAGAGTAAG
GGACAACATGACCAAAAAAATGGTCACACAAAGAACAATAGGGAAGAAGAAGCAGAGGCT
GAATAAGAGGAGCTACTTGATAAGAGCATTGACCCTGAACACAATGACAAAAGATGCAGA
AAGAGGCAAATTGAAGAGGCGGGCAATTGCTACACCCGGAATGCAGATCAGGGGATTTGT
GTACTTTGTTGAAACGCTAGCGAGAAGCATCTGTGAAAAGCTTGAGCAATCTGGACTCCC
GGTTGGAGGGAATGAGAAGAAGGCTAAACTAGCAAACGTCGTGAGAAAGATGATGACTAA
TTCTCAAGATACAGAGCTTTCCTTTACAATTACTGGAGACAACACCAAATGGAATGAGAA
TCAGAATCCTCGAATGTTTATGGCAATGATAACATACATCACAAGAAACCAACCTGAATG
GTTTAGAAATGTCTTGAGTATTGCCCCTATCATGTTCTCAAACAAGATGGCGAGATTAGG
AAAAGGATACATGTTCGAGAGTAAGAGTATGAAACTGCGGACACAAATACCAGCAGAAAT
GCTTGCAAACATTGACTTGAAATACTTCAATGAATCAACGAGAAAGAAAATAGAGAAAAT
AAGACCTCTCCTAATAGATGGCACAGCATCATTGAGTCCTGGAATGATGATGGGCATGTT
CAACATGCTGAGCACCGTTTTAGGAGTCTCAATTCTGAACCTTGGGCAAAAGAGATACAC
CAAAACCACGTACTGGTGGGATGGACTCCAATCCTCTGATGATTTCGCCCTCATAGTGAA
TGCACCAAATCATGAAGGAATACAAGCAGGGGTGGATAGGTTCTATAGGACCTGTAAACT
GGTTGGGATCAATATGAGCAAAAAGAAGTCTTACATAAATCGAACAGGGACATTTGAGTT
CACAAGCTTTTTCTACCGCTATGGATTTGTAGCCAACTTCAGTATGGAGCTGCCCAGTTT
TGGAGTGTCTGGGATTAACGAATCGGCTGATATGAGCATTGGAGTCACAGTGATAAAAAA
CAATATGATAAACAATGATCTTGGACCAGCAACAGCTCAGATGGCTCTTCAGCTATTCAT
CAAGGACTATAGGTACACATACCGATGCCACCGGGGTGACACCCAAATTCAAACGAGGAG
ATCATTCGAGCTAAAGAAGCTGTGGGAGCAGACCCGTTCGAAGGCAGGACTGTTGGTTTC
AGATGGGGGACCAAACCTGTACAATATCCGGAATCTCCACATCCCAGAGGTCTGCTTGAA
GTGGGAACTAATGGACGAAGATTACCAGGGCAGACTGTGTAATCCTCTTAATCCGTTTGT
CAGTCATAAAGAAATTGAGTCCGTAAACAATGCTGTGGTAATGCCAGCCCATGGTCCAGC
CAAGAGCATGGAATATGATGCCGTTGCCACTACACATTCATGGATCCCTAAGAGGAATCG
TTCCATTCTCAATACTAGCCAAAGGGGAATTCTTGAGGATGAACAGGTGTACCAGAAGTG
CTGCAATCTATTTGAGAAATTCTTCCCCAGTAGTTCATACAGGAGGCCAGTTGGAATTTC
CAGCATGGTAGAGGCCATGGTGTCGAGGGCCCGAATTGACGCACGAATTGACTTCGAGTC
TGGAAGGATTAAGAAAGAAGAGTTTGCTGAGATCATGAAGATCTGTTCCACCATTGAAGA
GCTCAGACGGCAAAAATAGTGAATTTAGCTTGTCCTTCATGAAAAAATGCCTTGTTTCTA
CTAATACA-----------
-------------
#A/Duck/Shantou/1042/00(H9N2)
------------------------------------------------------------
------------------------------------------------------------
------------------------------------------------------------
------------------------------------------------------------
------------------------------------------------------------
-------------------------------------------------GAAACGATGGA
AGTTGTCCAGCAAACGAGAGTGGATAAGCTGACCCAAGGTCGCCAGACCTATGACTGGAC
GTTGAACAGAAACCAGCCGGCTGCAACTGCTTTGGCCAACACCATAGAGGTATTCAGATC
GAACAGTCTAACAGCCAATGAATCAGGAAGGCTAATAGATTTCCTCAAGGACGTAATGGA
ATCAATGGATAAGGAAGAAATGGAAATAACAACACATTTCCAGAGAAAGAGAAGAGTGAG
GGACAACATGACCAAGAAAATGGTCACACAAAGAACAATAGGGAAGAAGAAGCAAAAGTT
GACAAAAAAGAGCTACCTAATAAGAGCACTGACACTGAACACAATGACAAAAGATGCTGA
AAGGGGAAAATTGAAAAGGCGAGCGATTGCAACACCCGGAATGCAAATCAGAGGATTCGT
GCACTTTGTCGAAGCACTAGCAAGGAGCATCTGTGAAAAACTTGAGCAATCTGGACTCCC
CGTTGGGGGGAATGAGAAGAAGGCTAAATTGGCAAATGTTGTGAGAAAGATGATGACTAA
CTCACAAGATACAGAGCTCTCCTTTACAGTTACCGGAGACAACACCAAATGGAATGAGAA
TCAGAATCCTCGAATATTTCTAGCAATGATAACATACATCACAAGGAACCAACCTGAATG
GTTTAGAAATGTCTTGAGCATTGCCCCTATAATGTTCTCAAATAAAATGGCGAGGTTAGG
AAAAGGGTACATGTTCGAGAGTAAGAGCATGAAGCTACGGACACAAATACCAGCAGAAAT
GCTTGCAAACATTGACTTGAAATACTTCAACGAATCAACGAGAAAGAAAATTGAGAAAAT
AAGACCTCTACTAATAGAGGGCACAGCCTCATTGAGTCCAGGGATGATGATGGGCATGTT
TAATATGCTTAGTACGGTATTAGGAGTCTCAATCTTAAATCTTGGGCAGAAGAGATACAC
CAAAACCACATACTGGTGGGATGGGCTCCAATCCTCTGATGATTTCGCTCTCATAGTGAA
TGCACCAAATCATGAGGGA-----------------------------------------
------------------------------------------------------------
------------------------------------------------------------
------------------------------------------------------------
------------------------------------------------------------
------------------------------------------------------------
------------------------------------------------------------
------------------------------------------------------------
------------------------------------------------------------
------------------------------------------------------------
------------------------------------------------------------
------------------------------------------------------------
------------------------------------------------------------
------------------------------------------------------------
------------------------------------------------------------
------------------------------------------------------------
-------------------
-------------
#A/chicken/Osaka/aq58/2001(H9N2)
-------------------------ATGGATGTCAATCCGACTTTACTTTTCTTGAAAGT
GCCAGCGCAAAATGCTATAAGTACTACATTCCCTTATACTGGAGATCCTCCATACAGCCA
TGGAACAGGAACAGGATACACCATGGACACAGTCAACAGAACACATCAATACTCAGAGAA
GGGGAAATGGACAACAAACACAGAGACTGGAGCACCCCAACTCAATCCAATTGACGGACC
ACTACCTGAGGATAATGAGCCAAGCGGATATGCACAAACAGATTGTGTGTTGGAAGCAAT
GGCTTTCCTTGAAGAATCCCACCCGGGGATCTTTGAAAACTCATGTCTTGAAACGATGGA
AGTTGTTCAGCAAACAAGAGTGGACAAACTGACCCAAGGCCGCCAGACCTATGACTGGAC
ATTGAATAGAAACCAGCCGGCAGCAACTGCTTTGGCCAACACTATAGAGGTCTTCAAATC
GAACGGTCTAACCGCCAATGAATCGGGGAGACTAATAGATTTCCTCAAGGATGTAATGGA
ATCAATGGATAAAGAAGAGATGGAAATAACAACACATTTCCAGAGAAAGAGAAGAGTAAG
GGACAACATGACCAAGAAAATGGTCACACAAAGAACAATAGGGAAGAAGAAGCAGAGGAT
GAACAAAAGGAGCTACTTAATAAGAGCACTGACATTGAACACAATGACCAAAGATGCAGA
AAGAGGCAAACTGAAGAGGCGGGCAATTGCAACACCCGGGATGCAGATCAGAGGATTCGT
GTACTTTGTTGAAACATTAGCGAGAAGCATCTGTGAGAAACTTGAGCAATCTGGACTCCC
TGTTGGAGGGAATGAGAAGAAGGCTAAATTGGCAAATGTAGTAAGAAAGATGATGACTAA
CTCACAAGACACAGAGCTCTCCTTCACAATTACTGGAGACAATACCAAATGGAATGAGAA
TCAGAATCCTCGGATGTTTCTGGCAATGATAACATACATCACAAGAAACCAACCTGAATG
GTTCAGAAATGTTTTAAGCATTGCCCCTATAATGTTCTCAAACAAAATGGCACGGTTAGG
AAAAGGATACATGTTCGAGAGTAAGAGCATGAAGCTACGAACACAAATACCAGCAGAAAT
GCTTGCAACCATTGACCTGAAATACTTCAACGAGTTAACAAGAAAGAAAATCAAGAAAAT
AAGACCTCTCTTAATAGATGGTACAGCATCACTGAGTCCTGGAATGATGATGGGCATGTT
CAACATGCTGAGTACAGTCTTAGGAGTCTCCATCCTTAATCTTGGGCAAAAGAGGTACAC
CAAAACCACATACTGGTGGGATGGACTCCAATCCTCCGATGATTTCGCTCTCATAGTGAA
TGCACTGGATCATGAGGGGATACAAGCGGGAGTAGATAGGTTCTATAGGACCTGCAAACT
GGTTGGGATCAATATGAGCAAAAAGAAGTCTTACATAAATCGGACAGGGACATTTGAGTT
CACAAGCTTTTTCTACCGCTATGGATTTGTAGCCAACTTCAGTATGGAGCTGCCCAGCTT
TGGAGTGTCTGGGATTAATGAATCGGCTGACATGAGCATTGGAGTTACAGTGATAAAGAA
CAATATGATAAACAACGACCTGGGACCAGCAACAGCTCAGATGGCCCTTCAGCTATTCAT
CAAGGACTACAGATACACATATCGGTGTCACAGAGGTGATACACAAATCCAAACGAGAAG
ATCATTCGAGCTGAAGAAGCTGTGGGAGCAGACCCGTTCAAAGGCAGGGCTGTTGGTTTC
AGATGGAGGGCCAAACCTATACAACATCCGAAATCTCCACATCCCAGAGGTCTGCTTGAA
GTGGGAACTAATGGATGAAGATTACCAAGGTAGGCTGTGTAACCCTCTGAACCCGTTCGT
CAGTCATAAGGAAATTGAGTCCGTAAACAATGCTGTGGTAATGCCAGCTCATGGCCCAGC
CAAGAGCATGGAATATGATGCTGTTGCGACTACACACTCATGGATCCCTAAGAGGAACCG
TTCCATTCTCAATACCAGCCAAAGGGGAATTCTTGAGGATGAACAGATGTACCAGAAATG
CTGCAATCTATTCGAGAAATTTTTCCCTAGTAGCTCATACAAGAGGCCGGTTGGAATTTC
CAGTATGGTGGAGGCCATGGTGTCTAGGGCCCGAATTGATGCACGAATTGACTTCGAGTC
TGGAAGGATTAAGAAAGAAGAATTTGCTGAGATCATGAAGATCTGTTCCACCATTGAAGA
AATCAGACGGCAAAAATAG-----------------------------------------
-------------------
-------------
#A/chicken/Yokohama/aq135/2001(H9N2)
-------------------------ATGGATGTCAATCCGACTCTACTTTTCTTGAAAGT
GCCAGTGCAAAATGCTATAAGTACCACATTCCCTTATACTGGAGATCCTCCATACAGCCA
TGGAACAGGAACAGGATACACCATGGACACAGTCAACAGAACACACCAATACTCAGAAAA
GGGGAAATGGACAACAAACACTGAAACTAAAGCACCCCAGCTCAACCCGATTGATGGACC
GTTGCCTGATAATAATGAACCGAGCGGGTATGCACAAACGGACTGCGTGTTGGAAGCAAT
GGCTTTCCTTGAAGAATCACACCCAGGGATTTTTGAAAACTCGTGTCTTGAAACAATAGA
AGTTGTTCAGCAAACAAGAGTGGATAAACTAACTCAAGGTCGCCAGACCTATGACTGGAC
ATTGAATAGAAATCAGCCGGCTGCTACTGCATTGGCCAACACCATAGAGGTCTTCAGGTC
GAACGGCCTAACAACTAATGAATCAGGGAGACTAATAGACTTCCTAAAGGACGTGATGGA
CTCGATGAATAAAGAGGAAATGGAAATAACGACACATTTCCAGAGAAAGAGAAGAGTAAG
AGACAACATGACCAAGAAAATGGTCACACAACGGACAATAGGGAAGAAAAAGCAGAGGTT
GAACAGAAGGAGCTATTTAATAAGAGCACTGACACTGAACACAATGACAAAAGATGCAGA
AAGAGGCAAATTGAAGAGGAGGGCAATTGCAACACCCGGAATGCAGATCAGAGGATTCGT
GTACTTTGTCGAAACACTAGCAAGGAGCATTTGTGAGAAGCTTGAGCAATCTGGACTCCC
AGTTGGAGGGAACGAGAAGAAGGCTAAACTGGCAAATGTCGTGAGAAAGATGATGACTAA
CTCACAAGATACAGAGCTCTCCTTTACAATTACTGGGGACAACACCAAATGGAATGAGAA
TCAAAATCCTAGAGTTTTTCTTGCGATGATAACATACATTACAAGGAATCAACCTGAATG
GTTTAGAAATGTCTTGAGTATTGCTCCTATAATGTTCTCAAACAAAATGGCGAGATTAGG
GAAGGGGTACATGTTCGAAAGCAAGAGCATGAAGTTACGGACACAAATACCAGCAGAAAT
GCTTGCAACCATTGACCTGAAGTATTTCAATGAATCAACGAGGCAGAAAATTGAGAAAAT
AAGACCTCTTCTAATAGAGGGCACAGCCTCATTGAGTCCTGGAATGATGATGGGCATGTT
TAACATGCTGAGTACAGTCTTAGGGGTGTCAATCCTGAATCTTGGACAAAAGAGGTACAC
CAAAACCACATACTGGTGGGACGGACTCCAATCCTCTGACGATTTCGCCCTCATAGTAAA
TGCACCAAATCACGAGGGAATACAAGCTGGGGTAGATAGGTTCTATAGGACCTGTAAACT
AGTTGGAATCAATATGAGCAAAAAGAAGTCTTATATAAATAGAACAGGAACATTTGAGTT
CACAAGTTTTTTCTACCGGTATGGGTTTGTGGCCAATTTCAGTATGGAGCTGCCCAGCTT
TGGAGTGTCTGGGATCAATGAATCAGCTGACATGAGCATTGGGGTTACAGTAATAAAGAA
CAATATGATAAATAATGACCTTGGACCAGCAACAGCCCAGATGGCTCTTCAGCTGTTCAT
CAAGGATTATCGGTATACGTACCGATGCCACAGGGGTGATACGCAAATTCAAACAAGGAG
ATCATTTGAGCTGAAGAAGCTGTGGGAGCAGACTCGTTCGAAGGCAGGATTGTTGGTATC
AGATGGAGGGCCAAATCTATACAATATCCGGAATCTCCACATTCCAGAGGTCTGCTTGAA
GTGGGAATTAATGGATGAGGATTATAAGGGCAGGCTGTGCAATCCTCTGAATCCGTTTGT
CAGTCATAAGGAAATTGAGTCGGTAAACAATGCCGTGGTGATGCCAGCCCATGGTCCAGC
AAAGAGCATAGAGTATGATGCCGTTGCGACTACACACTCATGGATCCCTAAGAGAAACCG
TTCCATTCTCAATACCAGTCAAAGGGGAATTCTTGAGGATGAACAGATGTATCAGAAGTG
CTGCAATCTATTTGAGAAGTTCTTCCCTAGTAGTTCATATAGGAGGCCAGTTGGAATCTC
AAGCATGGTGGAGGCCATGGTGTCCAGGGCCCGAATTGACGCACGAATTGACTTCGAGTC
TGGAAGGATTAAGAAAGAAGAGTTTGCCGAGATCATGAAGATCTGTTCCACCATTGAAGA
GCTCAGACGGCAAAAATAA-----------------------------------------
-------------------
-------------
#A/turkey/Israel/619/2002(H9N2)
-------------------------ATGGATGTCAATCCGACTTTACTCTTTTTGAAAGT
ACCAGCGCAAAATGCTATAAGTACTACATTCCCTTACACTGGAGACCCTCCATACAGCCA
TGGAACAGGGACAGGATACACCATGGACACAGTCAATAGAACACATCAATACTCAGAGAA
GGGGAAGTGGACAACAAACACCGAGACTGGGGCACCCCAACTCAATCCAATTGATGGACC
ATTACCTGAAGATAACGAGCCAAGCGGATATGCACAAACAGACTGTGTGTTGGAAGCAAT
GGCTTTCCTTGAAGAGTCCCACCCAGGCATCTTTGAAAACTCATGTCTTGAAACGATGGA
ATTCATTCAGCAAACACGAGTGGATAAACTGACCCAAGGTCGCCAGACCTATGACTGGAC
ATTGAATAGGAACCAGCCGGCTGCAACTGCTTTAGCCAACACCATAGAGGTCTTCAGGTC
GAACGGTATAACAGCTAATGAATCGGGGAGACTGGTAGATTTCCTCAAGGATGTAATGGA
GTCAATGGACAAAGAAAAAATGGAAATAACAACACATTTCCAGAGAAAGAGAAGAGTAAG
AGACAACATGACCAAGAAAATGATCACACAAAGAACAATAGGAAAGAAAAAGCAGGGGCT
GAACAAGAGGAGCTACTTAATAAGAGCATTGACACTAAACACAATGACAAAAGATGCAGA
AAGAGGCAAGTTGAAGAGGCGGGCAATTGCAACACCAGGGATGCAAATAAGAGGATTTGT
GTACTTTGTCGAAACACTAGCGAGGAGCATATGCGAGAAACTTGAGCAATCTGGGCTCCC
CGTTGGAGGGAACGAGAAGAAAGCTAAATTGGCAAATGTCGTGAGAAAGATGATGACTAA
CTCACAAGATACAGAGCTCTCCTTTACAATTACTGGGGATAATACCAAATGGAATGAGAA
CCAGAACCCTCGGATGTTTCTGGCAATGATAACATACATCACAAGAAACCAACCTGAATG
GTTTAGGAATGTCTTGAGCATTGCCCCTATAATGTTTTCAAATAAAATGGCAAGACTAGG
AAAAGGATACATGTTCGAGAGTAAAAGCATGAAGCTAAGGACGCAAATACCAGCAGAAAT
GCTTGCAAACATTGATCTGAAATACTTTAACGAATCAACGAAAAAGAAAATTATAAAAAT
AAGACCTCTCCTAATAGATGGCACAGCCTCATTAAGTCCTGGAATGATGATGGGCATGTT
TAACATGCTAAGTACAGTCTTAGGGGTCTCAATTCTGAATCTTGGACAAAAGAGGTACAC
CAAAACCACATATTGGTGGGATGGACTTCAATCCTCTGATGATTTCGCTCTCATAGTGAA
TGCACCGAATCATGAGGGAATACAAGCGGGAGTGGATAGATTCTATAGAACCTGCAAACT
GGTTGGGATCAATATGAGCAAAAAGAAGTCTTACATAAATCGGACTGGAACATTTGAGTT
CACAAGTTTTTTCTACCGCTATGGATTTGTAGCCAACTTCAGTATGGAACTGCCCAGTTT
TGGAGTGCCGGGGATTAATGAATCGGCTGACATGAGCATTGGAGTTACAGTGATAAGGAA
CAATATGATAAACAATGATCTTGGACCAGCAACAGCTCAGATGGCTCTTCAGCTGTTCAT
CAAGGACTACAGGTACACATACCGATGCCACAGGGGTGATACACAAATTCAAACAAGGAG
GTCATTCGAGCTGAAGAAACTGTGGGAGCAGACCCGCTCAAAAGCAGGACTGTTGGTTTC
AGATGGAGGGCCAAACCTATACAACATCCGGAATCTCCATATTCCAGAGGTCTGCTTGAA
ATGGGAATTAATGGATGAAGACTATCAAGGTAGGCTGTGCAATCCTCTAAACCCATTTGT
CAACCATAAGGAAATTGAGTCCGTAAACAATGCTGTAGTGATGCCAGCTCATGGTCCAGC
CAAAAGCATGGAATATGATGCTGTTGCAACCACACACTCATGGATCCCTAAGAGGAACCG
TTCCATTCTCAATACCAGCCAAAGGGGAATTCTTGAGGATGAACAGATGTACCAAAAGTG
CTGCAATCTATTCGAGAAATTCTTCCCTAGTAGTTCATACAGGAGGCCAGTTGGAATTTC
CAGCATGGTGGAGGCCATGGTGTCTAGGGCCCGAATTGACGCACGAATTGACTTCGAGTC
TGGAAGGATTAAGAAAGAAGAGTTTGCTGAGATCATGAAGATCTGTTCCACCATTGAAGA
GCTCAGACGGCAAAACCAGTGAATTTGGCTTGTCCT------------------------
-------------------
-------------
#A/chicken/Yunnan/401/2002(H9N2)
-------------------------ATGGATGTCAATCCGACTTTACTTTTCTTAAAAGT
GCCAGCGCAAAATGCCATAAGCACCACATTCCCTTATACTGGAGATCCTCCATATAGCCA
TGGAACAGGAACAGGATACACCATGGACACAGTCAACAGAACACATCAATATTCAGAAAA
AGGGAGGTGGACAACAAACACAGAGACTGGAGCACCCCAGCTCAACCCTATTGATGGACC
ATTACCTGAAGACAATGAGCCGAGCGGGTATGCACAAACAGATTGTGTATTGGAAGCAAT
GGCTTTCCTTGAAGAATCACACCCAGGACTCTTTGAAAACTCATGTCTTGAAACGATGGA
AGTTGTCCAGCAAACGAGAGTGGATAAGCTGACCCAAGGTCGCCAGACCTATGACTGGAC
GTTGAACAGAAACCAGCCAGCTGCAACTGCTTTGGCTAACACCATAGAGGTATTCAGATC
GAACGGTCTAACAGCCAATGAGTCAGGAAGGCTAATAGATTTCCTAAAAGACGTAATGGA
ATCAATGGATAAGGAAGAAATGGAAATAACAACACATTTCCAGAGAAAGAGAAGAGTGAG
GGACAACATGACCAAGAAAATGGTCACGCAAAGAACAATAGGGAAGAAGAAGCAAAAGCT
GACAAAAAAGAGCTACCTAATAAGAGCACTGACACTGAACACAATGACAAAAGATGCTGA
AAGGGGAAAATTGAAAAGGCGAGCGATTGCAACACCCGGAATGCAAATCCGAGGGTTCGT
GCACTTTGTCGAAACACTAGCAAGGAGCATCTGTGAAAAACTTGAGCAATCTGGACTCCC
TGTTGGAGGAAATGAGAAGAAGGCTAAATTGGCAAATGTTGTGAGAAAGATGATGACTAA
CTCACAAGATACAGAGCTCTCCTTTACTGTTACCGGAGACAACACCAAATGGAATGAGAA
TCAGAGTCCTCGAATATTTCTAGCAATGATAACATACATCACAAGGAACCAACCTGAATG
GTTTAGGAATGTCTTGAGTATTGCCCCCATAATGTTCTCAAATAAAATGGCGAGGTTAGG
GAAAGGATACATGTTCGAGAGTAAGAGCATGAAGCTACGGACACAAATACCAGCAGAGAT
GCTTGCAAACATTGACTTGAAATACTTCAACGAATCAACGAGAAAGAAAATTGAGAAAAT
AAGACCTCTACTAATAGAGGGCACAGCCTCGTTGAGTCCCGGGATGATGATGGGCATGTT
TAATATGCTAAGTACGGTCTTAGGAGTCTCAATCTTAAATCTTGGGCAGAAGAGGTACAC
CAAAAACACATACTGGTGGGATGGGCTCCAATCCTCTGATGATTTCGCGCTCATAGTGAA
TGCACCAAATCATGAGGGAATACAAGCAGGAGTGGATAGATTCTATAGGACTTGCAAACT
AGTTGGAATCAACATGAGCAAAAAGAA-TCTTACA-------------------------
------------------------------------------------------------
------------------------------------------------------------
------------------------------------------------------------
------------------------------------------------------------
------------------------------------------------------------
------------------------------------------------------------
------------------------------------------------------------
------------------------------------------------------------
------------------------------------------------------------
------------------------------------------------------------
------------------------------------------------------------
------------------------------------------------------------
------------------------------------------------------------
------------------------------------------------------------
-------------------
-------------
#A/chicken/Dubai/383/2002(H9N2)
------------------------------------------------------------
----GCGCAAAATGCTATAAGTACTACATTCCCTTACACTGGAGATCCCCCATACAGCCA
TGGAACAGGAACAGGATACACCATGGACACAGTCAACAGAACACACCAATACTCAGAAAA
GGGAAAGTGGACAACAAACACAGAGACTGGAGCACCCCAACTCAACCCGATTGATGGACC
ATTACCTGAGGATAACGAGCCAAGCGGATATGCACAAACAGATTGTGTGTTGGAAGCAAT
GGCCTTCCTTGAGGAATCCCACCCAGGGATCTTTGAAAACTCATGTGTTGAAACGATGGA
AGTTGTTCAGCAAACAAGAGTGGATAAACTGACCCAAGGTCGCCAGACCTATGACTGGAC
TTTGAATAGAAACCAACCGGCTGCAACTGCTTTGGCCAACACTATAGAAGTCTTCAGATC
TAACAGTCTAACAGCCAATGAATCGGGGAGACTACTGGATTTCCTCAAGGATGTGATGGA
GTCAATGGATAAAGAAGAAATGGAAATAACAACACATTTCCAGAGAAAGAGAAGAGTAAG
GGACAACATGACCAAAAAAATGGTCACACAAAGAACAATAGGGAAGAAGAAGCAGAGGCT
GAATAAGAGGAGCTACTTGATAAGAGCATTGACACTGAACACAATGACAAAAGATGCAGA
AAGAGGCAAATTGAAGAGGCGGGCAATTGCTACACCCGGAATGCAGATCAGGGGATTTGT
GTACTTTGTTGAAACGTTAGCGAGAAGCATCTGTGAAAAGCTTGAACAATCTGGACTCCC
AGTTGGAGGGAATGAGAAGAAGGCTAAACTAGCAAACGTCGTAAGAAAGATGATGACTAA
CTCTCAAGATACAGAGCTTTCCTTTACAATTACTGGAGACAACACCAAATGGAATGAGAA
TCAGAATCCTCGAATGTTTATGGCAATGATAACATACATCACAAGAAACCAACCTGAGTG
GTTTAGAAATGTCTTGAGTATTGCCCCTATCATGTTCTCAAACAAGATGGCGAGATTAGG
AAGAGGATACATGTTCGAGAGTAAGAGTATGAAACTGCGGACACAAATACCAGCAGAAAT
GCTTGCGAACATTGACTTGAAATACTTCAATGAATCAACGAGAAAGAAAATCGAGAAAAT
[truncated: 606,969 more chars]
