# Supplementary material for: Panorama phylogenetic diversity and distribution of type A influenza viruses based on their six internal gene sequences
Source: Virol J. 2009 Sep 8;6:137. doi: 10.1186/1743-422X-6-137 (PMC2746212; doi:10.1186/1743-422X-6-137)
Supplement: Additional file 3 — The designations and alignment of the representative sequences of PA gene. The data could be read out with NotePad and the Mega software, and gaps are showed with hyphens. [file 1743-422X-6-137-S3.txt]

#mega
!Title PA;
!Format DataType=DNA indel=- CodeTable=Standard;

!Domain=Data property=Coding CodonStart=1;
#A/NewYork/107/2003(H7N2)
AGCAAAAGCAGGTACTGATTCAAAATGGAAAACTTTGTGCGACAATGCTTCAATCCAATG
ATCGTCGAGCTTGCGGAAAAGGCAATGAAAGAGTATGGGGAAGATCCGAAAATCGAAACT
AACAAGTTTGCTGCAATATGCACCCACCTGGAAGTATGCTTCATGTATTCGGATTTCCAT
TTCATTGACGAACGGGGCGAATCAATAATCATAGAGTCTGGTGATCCAAATGCATTACTG
AAGCATCGATTTGAGATAATTGAAGGGAGAGACCGAACAATGGCCTGGACAGTAGTGAAT
AGTATCTGCAAAACCACAGGAGTAGAGAAGCCTAAATTCCTTCCAGATCTGTATGATTAC
AAGGAAAATCGATTCATTGAAATTGGAGTGACACGGAGGGAGGTTCACATATACTATCTA
GAGAAAGCCAACAAGATAAAATCTGAGAAGACACACATTCACATTTTCTCATTCAATGGG
GAGGAAATGGCCACCAAAGCGGACTACACACTCGATGAAGAGAGCAGGGCAAGAATAAAA
ACCAGACTGTTCACTATAAGACAAGAAATGGCCAGCAGGGGCTTATGGGATTCCTTTCGT
CAGTCCGAAAGAGGCGAAGATACAATTGAAGAAAGATTTGAAATCACAGGAACCATGCGC
AGGCTTGCCAACCAAAGTCTCCCACCGAACTTCTCCAGCCTTGAAAACTTTAGAGCCTAT
GTGGATGGATTCGAACCGAACGGCTGCATTGAGGGAAAGCTTTCTCAAATGTCAAAAGAA
GTGAACGCAAGAATTGAACCATTTCTGAAGACGACACCACGCCCTCTCAAATTACCAGAT
GGGCCTCCTTGCTCTCAACGATCGAAATTCTTGCTGATGGATGCCCTGAAACTAAGCATT
GAAGACCCAAGTCATGAGGGAGAAGGAATACCTCTATATGATGCAATCAAATGCATGAAG
ACATTTTTTGGCTGGAAAGAGCCTAACATAGTCAAGCCACATGAGAAAGGAATAAATCCC
AATTACCTTCTGGCTTGGAAGCAGGTGCTAGCAGAACTCCAAGACATTGAAAATGACGAA
AAAATCCCAAAGACGAAGAACATGAGAAAAACGAGCCAATTGAAGTGGGCACTTGGTGAA
AACATGGCACCAGAAAAGGTAGACTTCGAGGATTGCAAAGATGTTGGCGATCTAAAACAA
TATGATAGTGATGAGCCAAAGTCTAGATCTCTGGCAAGTTGGATCCAGAGTGAATTCAAT
AAGGCATGTGAATTAACCGATTCGAGCTGGATAGAGCTTGATGAGATAGGGGAGGATATT
GCCCCAATTGAATACGTTGCAAGTATGAGGAGGAACTATTTTACAGCGGAAGTGTCCCAT
TGTAGGGCTACAGAATACATAATGAAAGGAGTGTATATAAATACAGCTTTGCTCAATGCA
TCTTGTGCTGCCATGGATGACTTTCAGCTGATTCCAATGATAAGCAAATGCAGGACAAAA
GAAGGGAGGCGGAAAACAAACCTGTATGGATTCATTATAAAAGGAAGGTCTCATTTGAGA
AATGACACTGACGTGGTAAATTTTGTGAGCATGGAGTTTTCTCTCACTGACCCAAGACTG
GAACCACACAAATGGGAGAGATACTGTGTTCTTGAAATAGGAGACATGCTCCTAAGGACT
GCAATAGGCCAGGTATCAAGGCCCATGTTCTTGTATGTTAGAACCAATGGAACTTCCAAA
ATCAAGATGAAGTGGGGTATGGAGATGAGGCGCTGTCTTCTTCAATCTCTTCAGCAGATT
GAGAGCATGATTGAGGCAGAGTCTTCTGTCAAAGAAAAAGACATGACAAAAGAATTCTTT
GAAAATAAATCTGAGACATGGCCAATTGGAGAGTCACCCAAGGGAGTGGAAGAGGGCTCC
ATCGGAAAAGTGTGCAGGACCTTGCTGGCAAAATCGGTCTTCAACAGTCTGTATGCATCT
CCACAACTCGAGGGGTTCTCAGCTGAATCAAGGAAACTGCTTCTCATTGTTCAGGCACTT
AGGGACAACCTGGAACCTGGAACTTTCGATCTTGGAGGGCTATATGAAGCAATTGAGGAG
TGCCTGATTAATGATCCCTGGGTTTTGCTTAATGCATCTTGGTTCAACTCCTTCCTCACA
CATGCACTGAAATAGTTGTGGCAATGCTACTATTGCT-----------------------
-------------
--------------
#A/chicken/Brescia/1902(H7N7)
AGCGAAAGCAGGTACTGATCCAAAATGGAAGACTTTGTGCGACAATGCTTCAATCCGATG
ATCGTCGAGCTTGCGGAAAAAGCAATGAAAGAATATGGAGAGGACCCAAAACTCGAAACA
AACAAATTCGCCGCAATATGCACACATTTGGAAGTATGCTTCATGTATTCAGATTTCCAC
TTCATCGATGAACGGGGTGAATCAATAATTGTAGAATCCAGTGATCCAAATGCACTTCTG
AAGCACCGATTTGAGATAATTGAAGGAAGAGATCGCACAATGGCTTGGACGGTGGTGAAT
AGCATTTGTAATACCACAGGGGTTGAGAAACCCAAATTTCTTCCGGATTTGTATGATTAT
AAGGAGAACCGATTTATTGAGGTTGGAGTGACAAGAAGGGAGGTCCACATATACTACTTA
GAAAAAGCCAATAAGATAAAATCCGAGAAGACACACATCCACATCTTCTCATTCACTGGG
GAGGAAATGGCCACTAAAGAGGACTACACTCTTGACGAAGAAAGCAGAGCAAGGATCAAA
ACCAGGCTATACACCATAAGGCAAGAAATGGCCAGTAGAGGCCTCTGGGATTCCTTTCGT
CAGTCCGAGAGAGGCGAAGAGACAATTGAAGAAAGATTTGAAATCACAGGAACTATGCGC
AGGCTTGCCGACCAAAGTCTCCCACCGAACTTCTCCAGCCTTGAAAACTTTAGAGCCTAT
GTGGATGGATTCGAACCGAACGGCTGCATTGAGGGCAAGCTTTCTCAAATGTCCAAAGAA
GTAAATGCAAGGATCGAGCCGTTTTTGAAGACAACACCACGCCCTCTCAGATTACCTGAT
GGGCCTCCCTGCTCTCAGCGGTCAAAGTTCCTACTAATGGATGCTCTGAAATTAAGTATT
GAAGACCCAAGCCATGAGGGGGAGGGAATACCGCTATATGATGCAATCAAATGCATGAAA
ACATTCTTTGGCTGGAAAGAGCCCAACATTGTCAAACCACATGAGAAGGGCATAAATCCC
AACTATCTCCTGGCTTGGAAGCAGGTGCTAGCAGAGCTGCAGGATATTGAGAATGAAGAG
AAAATCCCAAAAACAAAAAACATGAAGAAAACAAGCCAATTGAAATGGGCACTTGGTGAA
AACATGGCACCAGAGAAAGTAGACTTTGAGGATTGCAAAGATGTTAGTGATCTAAAGCAA
TACGACAGTGACGAGCCAGAGCGGAGGTCGCCAGCAAGTTGGATCCAGAGTGAATTCAAC
AAAGCCTGTGAGCTGACTGATTCAAGTTGGATAGAACTTGATGAAATCGGGGAAGATGTC
GCTCCAATTGAGCACATTGCAAGTATGAGGAGAAACTATTTCACAGCAGAGGTGTCCCAT
TGCAGAGCAACGGAGTACATAATGAAGGGGGTATACATAAACACTGCCTTGCTCAATGCA
TCCTGTGCAGCCATGGATGACTTCCAGTTGATTCCAATGATAAGCAAATGCAGAACCAAA
GAAGGAAGGCGGAAGACAAATCTGTATGGATTCATTATAAAAGGGAGATCCCACTTGAGA
AATGATACAGATGTAGTGAACTTTGTGAGCATGGAGTTCTCTCTTACTGATCCGAGGCTG
GAGCCACACAAATGGGAGAAGTATTGTGTTCTTGAGATAGGAGACATGCTCCTACGGACT
GCAATAGGCCAAGTATCAAGGCCTATGTTCTTGTATGTGAGAACCAATGGAACCTCCAAG
ATCAAGATGAAATGGGGTATGGAAATGAGACGCTGCCTCCTTCAATCCCTCCAACAGATT
GAGAGCATGATCGAAGCCGAGTCCTCTGTCAAAGAGAAAGACATGACTAAAGAATTCTTC
GAAAACAAGTCTGAAACATGGCCCATTGGAGAATCACCTAAAGGAGTGGAAGAAGGTTCC
ATTGGGAAAGTGTGCAGGACTTTGCTAGCGAAGTCTGTATTCAACAGCTTGTATGCATCT
CCACAACTAGAGGGATTTTCAGCTGAATCAAGGAAACTGCTCCTTATTGTTCAGGCACTT
AGGGACAACCTGGAACCTGGAACCTTCAATCTTGGAGGGCTATATGAAGCAATTGAGGAG
TGCCTGATTAATGATCCCTGGGTTTTGCTTAATGCATCTTGGTTCAACTCCTTCCTCACA
CATGCACTAAAATAGTTGTGGCAATGCTACTATTTGCTATCCGTACTGTCCAAAAAAGTA
CCTTGTTTCTACT--------------

#A/BrevigMission/1/1918(H1N1)
------------------------ATGGAAGACTTTGTGCGACAATGCTTCAATCCGATG
ATTGTCGAGCTTGCGGAAAAAGCAATGAAAGAGTATGGAGAGGACCTGAAAATCGAAACA
AACAAATTTGCAGCAATATGCACTCACTTGGAAGTATGCTTCATGTATTCAGATTTTCAC
TTCATCAATGAGCGAGGCGAATCAATAATCGTAGAATCTGGCGATCCAAATGCACTCTTG
AAGCACAGATTTGAAATAATCGAGGGAAGAGATCGCACAATGGCCTGGACGGTGGTAAAC
AGTATTTGCAACACTACAGGGGCTGAGAAACCAAAGTTTCTCCCAGATCTGTATGATTAC
AAGGAGAATAGATTCATTGAGATTGGAGTAACAAGGAGAGAAGTCCACATATACTATCTG
GAAAAGGCCAATAAAATAAAATCTGAGAAGACACACATCCACATTTTCTCGTTCACTGGG
GAAGAAATGGCCACAAAGGCCGACTACACTCTCGATGAGGAGAGCAGGGCTAGGATCAAA
ACCAGACTATTCACCATAAGACAAGAGATGGCCAGCAGAGGCCTCTGGGATTCCTTTCGT
CAGTCCGAGAGAGGCGAAGAGACAATTGAAGAAAGATTTGAAATCACAGGAACAATGCGC
AGGCTTGCCGACCAAAGTCTCCCACCGAACTTCTCCAGCCTTGAAAACTTTAGAGCCTAT
GTGGATGGATTCGAACCGAACGGCTACATTGAGGGCAAGCTTTCTCAAATGTCCAAAGAA
GTAAATGCTAGAATTGAACCTTTTTTGAAGACAACACCACGCCCACTTAGGCTGCCAGAT
GGGCCTCCCTGTTCTCAGCGGTCCAAATTCCTGCTGATGGATGCCTTGAAATTAAGCATT
GAGGACCCAAGCCATGAAGGAGAGGGGATACCGCTATATGATGCGATCAAGTGCATGAGA
ACATTCTTTGGGTGGAAGGAACCCAATGTTGTTAAGCCACACGAAAAGGGAATAAATCCA
AATTATCTCTTGGCATGGAAGCAAGTACTGGCAGAACTGCAGGATATTGAGAATGAGGAG
AAAATTCCAAAGACTAAAAATATGAAGAAAACGAGCCAGTTAAAGTGGGCACTTGGTGAG
AATATGGCACCAGAAAAAGTGGATTTTGACGACTGTAAAGATGTAAGCGATCTGAAGCAA
TATGATAGTGATGAACCGGAATTGAGGTCGCTTGCAAGTTGGATTCAGAGTGAGTTCAAC
AAGGCATGCGAACTGACCGATTCAAGCTGGATAGAGCTCGATGAGATTGGAGAAGATGTG
GCTCCAATTGAACACATTGCAAGCATGAGAAGGAATTATTTCACAGCAGAGGTGTCTCAT
TGCAGAGCCACAGAATACATAATGAAGGGGGTATACATCAATACTGCCTTGCTTAATGCA
TCCTGTGCAGCAATGGATGATTTCCAATTAATTCCAATGATAAGCAAGTGTAGAACTAAG
GAGGGAAGACGAAAGACCAATTTGTACGGGTTCATCATAAAAGGAAGATCCCACTTAAGG
AATGACACCGACGTGGTAAATTTTGTGAGCATGGAGTTTTCCCTCACTGATCCAAGACTT
GAACCGCACAAATGGGAGAAGTACTGTGTCCTTGAGATAGGGGATATGCTTCTAAGAAGT
GCCATAGGCCAAGTGTCAAGGCCCATGTTCTTGTATGTGAGGACAAATGGGACATCAAAA
ATTAAAATGAAATGGGGAATGGAAATGAGACGTTGCCTCCTTCAGTCACTTCAACAAATC
GAGAGTATGATTGAAGCTGAGTCCTCTGTCAAGGAGAAAGACATGACCAAAGAATTCTTT
GAGAACAAATCAGAAACATGGCCCATTGGAGAGTCCCCCAAAGGAGTGGAGGAAGGTTCC
ATTGGGAAGGTCTGCAGGACTTTGTTGGCAAAATCGGTATTCAACAGCTTGTATGCATCT
CCACAACTAGAAGGATTCTCAGCTGAATCAAGAAAACTGCTTCTTATCGTTCAGGCTCTT
AGGGACAACCTGGAACCTGGAACCTTTGATCTTGGGGGGCTATATGAAGCAATTGAGGAG
TGCCTGATTAATGATCCCTGGGTTTTGCTTAATGCGTCTTGGTTCAACTCCTTCCTCACA
CATGCACTGAGATAG---------------------------------------------
---------------------------

#A/fowl/Dobson/1927(H7N7)
AGCGAAAGCAGGTACTGATCCAAAATGGAAGACTTTGTGCGACAATGCTTCAATCCAATG
ATCGTCGAGCTTGCGGAAAAAGCAATGAAAGAATATGGAGAGGACCCAAAACTCGAAACA
AACAAATTCGCCGCAATATGCACACATTTGGAAGTATGCTTCATGTATTCAGATTTCCAC
TTCATCGATGAACGGGGTGAATCAATAATTGTAGAATCCAGTGATCCAAATGCACTTCTG
AAGCACCGATTTGAGATAATTGAAGGAAGAGATCGCACAATGGCTTGGACGGTGATGAAT
AGCATTTGTAATACCGCAGGGGTTGAGAAACCCAAATTTCTTCCGGATTTGTATGATTAT
AAGGAGAACCGATTTATTGAGGTTGGAGTGACAAGAAGGGAGGTCCACATATACTACTTA
GAAAAAGCCAATAAGATAAAATCCGAGAAGACACACATCCACATCTTCTCATTCACTGGG
GAGGAAATGGCCACTAAAGAGGACTACACTCTTGACGAAGAAAGCAGAGCAAGGATCAAA
ACCAGGCTATACACCATAAGGCAAGAAATGGCCAGTAGAGGCCTCTGGGATTCCTTTCGT
CAGTCCGAGAGAGGCGAAGAGACAATTGAAGAAAGATTTGAAATCACAGGAACTATGCGC
AGGCTTGCCGACCAAAGTCTCCCACCGAACTTCTCCAGCCTTGAAAACTTTAGAACCTAT
GTGGATGGATTCGAACCGAACGGCTGCATTGAGGGCAAGCTTTCTCAAATGTCCAAAGAA
GTAAATGCAAGGATCGAGCCGTTTTTGAAGACAACACCACGCCCTCTCAGATTACCTGAT
GGGCCTCCCTGCTCTCAGCGGTCAAAGTTCCTACTAATGGATGCTCTGAAATTAAGTATT
GAAGACCCAAGCCATGAGGGGGAGGGAATACCGCTATATGATGCAATCAAATGCATGAAA
ACATTCTTTGGCTGGAAAGAGCCCAACATTGTCAAACCACATGAGAAGGGCATAAATCCC
AACTATCTCCTGGCTTGGAGGCAGGTGCTAGCAGAGCTGCAGGATATTGAGAATGAAGAG
AAAATCCCAAAAACAAAAAACATGAAGAAAACAAGCCAATTGAAATGGGCACTTGGTGAA
AACATGGCACCAGAGAAAGTAGACTTTGAGGATTGCAAAGATGTTAGTGATCTAAAGCAA
TACGACAGTGACGAGCCAGAGCGGAGGTCGCCAGCAAGTTGGATCCAGAGTGAATTCAAC
AAAGCATGTGAGCTGACTGATTCAAGTTGGATAGAACTTGATGAAATCGGGGAAGATGTC
GCTCCAATTGAGCACATTGCAAGTATGAGGAGAAACTATTTCACAGCAGAGGTGTCCCAT
TGCAGAGCAACGGAGTACATAATGAAGGGGGTATACATAAACACTGCCTTGCTCAATGCA
TCCTGTGCAGCCATGGATGACTTCCAGTTGATTCCAATGATAAGCAAATGCAGAACCAAA
GAAGGAAGGCGGAAAACAAATCTGTATGGATTCATTATAAAAGGGAGATCCCACTTGAGA
AATGATACAGATGTAGTGAACTTTGTGAGCATGGAGTTCTCTCTTACTGATCCGAGGCTG
GAGCCACACAAATGGGAGAAGTATTGTGTTCTTGAGATAGGAGACATGCTCCTACGGACT
GCAATAGGCCAAGCATCAAGGCCTATGTTCTTATATGTGAGGACCAATGGAACCTCCAAG
ATCAAGATGAAATGGGGTATGGAAATGAGACGCTGCCTCCTTCAATCCCTCCAACAGATT
GAGAGCATGATCGAAGCCGAGTCCTCTGTCAAAGAGAAAGACATGACTAAAGAATTCTTC
GAAAACAAGTCTGAAACATGGCCCATTGGAGAATCACCTAAAGGAGTGGAAGAAGGTTCC
ATTGGGAAAGTGTGCAGGACTTTGCTAGCGAAGTCTGTATTCAACAGCTTGTATGCATCT
CCACAACTAGAGGGATTTTCAGCTGAATCAAGGAAACTGCTCCTTATTGTTCAGGCACTT
AGGGACAACCTGGAACCTGGAACCTTCAATCTTGGAGGGCTATATGAAGCAATTGAGGAG
TGCCTGATTAATGATCCCTGGGTTTTGCTTAATGCATCTTGGTTCAACTCCTTCCTCACA
CATGCACTAAAATAGTTGTGGCAATGCTACTATTTGCTATCCGTACTGTCCAAAAAAGTA
CCTTGTTTCTACT--------------

#A/swine/Iowa/15/1930(H1N1)
AGCAAAAGCAGGTACTGATCCAAAATGGAAGACTTTGTGCGACAATGCTTCAATCCGATG
ATTGTCGAGCTTGCGGAAAAGGCAATGAAAGAGTATGGAGAGGACCCGAGAATCGAAACA
AACAAATTTGCAGCAATATGCACCCACATGGAAGTATCCTTCATGTATTCAGATTTTCAC
TTCATCAATGAACGGGGCGAATCAATAATCGTAGAATCTGGCGATCCAAATGCACTCTTG
AAGCACAGATTTGAAATAATCGAAGGAAGAGATCGAGCAATGGCCTGGACGGTGGTGAAC
AGCATTTGTAACACTACAGGGGTTGGGAAACCAAAGTTTCTCCCAGATCTGTATGACTAC
AAGGAAGATAGATTCATTGAGATTGGTGTTACAAGGAGAGAAGTCCACATATACTACCTG
GAAAAGGCCAATAAAATAAAATCTGAAGAGACACACATTCACATTTTCTCATTCACGGGA
GAAGAAATGGCCACAAAGGCCGACTACACTCTCGATGAAGAAAGTAGGGCTAGAATCAAA
ACCAGGCTATTCACCATAAGACAAGAGATGGCTAGCAGAGGCCTTTGGGATTCCTTTCGC
CAGTCCGAGAGAGGCGAAGAGACAATTGAAGAAAGATTTGAAATCACAGGGACAATGCGC
AGGCTTGCCGACCAAAGTCTCCCACCGAATTTCTCCAGTCTTGAAAACTTTAGGGCATAT
GTGGATGGATTCGAGCCGAACGGCTACATTGAGGGCAAGCTTTCTCAAATGTCCAAAGAA
GTAAATGCTAGAATTGAACCTTTTCTGAAGACAACACCACGCCCACTTAGGCTGCCAGGT
GGGCCCCCCTGTTTTCAGCGATCCAAATTCCTGTTGATGGATGCCCTGAAATTAAGCATT
GAAGACCCAAGCCATGAAGGAGAGGGGATACCGCTATATGATGCGATCAAGTGCATGAAA
ACGTTCTTTGGGTGGAAGGAACCCATTATTGTTAAGCCACACGAAAAAGGAATAAATTCA
AATTACCTTTTGGCATGGAAGCAAGTACTGGCAGAAATACAGGATATTGAGAGTGAGAAA
AAAGTTCCAAGGACTAAGAATATCAAGAAAACAAGCCAGTTAAAGTGGGCACTTGGGGAG
AATATGGCACCAGAAAAAGTAGATTTTGACGACTGTAAGGATGTAAGCGATCTGAAGCAA
TATGACAGTGATGAACCAGAATTTAGGTCGCTTGCAAGTTGGATTCAAAGTGAGTTCAAC
AAAGCATGTGAACTGACTGATTCAAGCTGGATAGAACTCGATGAGATTGGAGAAGATGTG
GCTCCGATTGAGCACATTGCAAGCATGAGAAGGAATTATTTCACAGCAGAGGTGTCTCAT
TGCAGAGCCACAGAATACATAATGAAGGGAGTGTACATCAATACTGCTTTGCTTAATGCA
TCTTGTGCAGCAATGGACGATTTCCAATTGATTCCAATGATAAGCAAGTGTAGAACTAAA
GAGGGAAGGCGAAAGACCAATTTGTACGGGTTCATCATAAAAGGAAGATCCCACTTAAGG
AATGACACCGACGTGGTAAATTTTGTGAGCATGGAGTTTTCCCTCACTGACCCAAGACTT
GAACCGCACAAATGGGAAAAGTACTGTGTTCTTGAGATAGGAGACATGCTTCTAAGAACT
TCCATAGGCCAAGTGTCAAGGCCTATGTTCCTGTATGTGAGGACAAATGGGACCTCAAAA
ATTAAAATGAAATGGGGAATGGAAATGAGACGTTGCCTCCTTCAGTCCCTTCAGCAGATT
GAGAGTATGATTGAAGCTGAGTCCTCTGTCAAGGAGAAAGACATGACCAAAGAATTCTTT
GAGAACAAATCAGAAACATGGCCCATTGGAGAGTCCCCCAAAGGAGTGGAAGAAGGTTCC
ATTGGGAAGGTCTGTAGGACTTTGTTGGCAAAGTCGGTTTTCAACAGCTTGTATGCATCT
CCACAACTAGAAGGATTCTCAGCTGAATCAAGAAAATTGCTTCTTATCGTTCAGGCTCTT
AGGGACAATCTGGAACCTGGAACTTTTGATCTTGGGGGGCTATATGAATCAATTGAGGAG
TGCCTGATTAATGATCCCTGGGTTTTGCTTAATGCTTCTTGGTTCAACTCCTTCCTCACA
CATGCACTGAGATAGTTGTGGCAGTGCTACTGTTTGCTATCCATACTGTCCAAAAAAGTA
CCTTCTTTCTACT--------------

#A/swine/1931(H1N1)
----------------GATCCAAAATGGAAGACTTTGTGCGACAATGCTTCAATCCGATG
ATTGTCGAGCTTGCGGAAAAGGCAATGAAAGAGTATGGAGAGGACCCGAGAATCGAAACA
AACAAATTTGCAGCAATATGCACCCACATGGAAGTATGCTTCATGTATTCAGATTTTCAC
TTCATCAATGAACGGGGCGAATCAATAATCGTAGAATCTGGCGATCCAAATGCACTCTTG
AAGCACAGATTTGAAATAATCGAAGGAAGAGATCGAGCAATGGCCTGGACGGTGGTGAAC
AGCATTTGTAACACTACAGGGGTTGGGAAACCAAAGTTTCTCCCAGATCTGTATGACTAC
AAGGAAGATAGATTCATTGAGATTGGTGTTACAAGGAGAGAAGTCCACATATACTACCTG
GAAAAGGCCAATAAAATAAAATCTGAAGAGACACACATTCACATTTTCTCATTCACGGGA
GAAGAAATGGCCACAAAGGCCGACTACACTCTCGATGAAGAAAGTAGGGCTAGAATCAAA
ACCAGGCTATTCACCATAAGACAAGAGATGGCTAGCAGAGGCCTTTGGGATTCCTTTCGC
CAGTCCGAGAGAGGCGAAGAGACAATTGAAGAAAGATTTGAAATCACAGGGACAATGCGC
AGGCTTGCCGACCAAAGTCTCCCACCGAATTTCTCCAGTCTTGAAAACTTTAGGGCATAT
GTGGATGGATTCGAGCCGAACGGCTACATTGAGGGCAAGCTTTCTCAAATGTCCAAAGAA
GTAAATGCTAGAATTGAACCTTTTCTGAAGACAACACCACGCCCACTTAGGCTGCCAGGT
GGGCCCCCCTGTTTTCAGCGATCCAAATTCCTGTTGATGGATGCCCTGAAATTAAGCATT
GAAGACCCAAGCCATGAAGGAGAGGGGATACCGCTATATGATGCGATCAAGTGCATGAAA
ACGTTCTTTGGGTGGAAGGAACCCATTATTGTTAAGCCACACGAAAAAGGAATAAATTCA
AATTACCTTTTGGCATGGAAGCAAGTACTGGCAGAAATACAGGATATTGAGAGTGAGAAA
AAAGTTCCAAGGACTAAGAATATGAAGAAAACAAGCCAGTTAAAGTGGGCACTTGGGGAG
AATATGGCACCAGAAAAAGTAGATTTTGACGACTGTAAGGATGTAAGCGATCTGAAGCAA
TATGACAGTGATGAACCAGAATTTAGGTCGCTTGCAAGTTGGATTCAAAGTGAGTTCAAC
AAAGCATGTGAACTGACTGATTCAAGCTGGATAGAACTCGATGAGATTGGAGAAGATGTG
GCTCCGATTGAGCACATTGCAAGCATGAGAAGGAATTATTTCACAGCAGAGGTGTCTCAT
TGCAGAGCCACAGAATACATAATGAAGGGAGTGTACATCAATACTGCTTTGCTTAATGCA
TCTTGTGCAGCAATGGACGATTTCCAATTGATTCCAATGATAAGCAAGTGTAGAACTAAA
GAGGGAAGGCGAAAGACCAATTTGTACGGGTTCATCATAAAAGGAAGATCCCACTTAAGG
AATGACACCGACGTGGTAAATTTTGTGAGCATGGAGTTTTCCCTCACTGACCCAAGACTT
GAACCGCACAAATGGGAAAAGTACTGTGTTCTTGAGATAGGAGACATGCTTCTAAGAACT
TCCATAGGCCAAGTGTCAAGGCCTATGTTCCTGTATGTGAGGACAAATGGGACCTCAAAA
ATTAAAATGAAATGGGGAATGGAAATGAGACGTTGCCTCCTTCAGTCCCTTCAGCAGATT
GAGAGTATGATTGAAGCTGAGTCCTCTGTCAAGGAGAAAGACATGACCAAAGAATTCTTT
GAGAACAAATCAGAAACATGGCCCATTGGAGAGTCCCCCAAAGGAGTGGAAGAAGGTTCC
ATTGGGAAGGTCTGTAGGACTTTGTTGGCAAAGTCGGTTTTCAACAGCTTGTATGCATCT
CCACAACTAGAAGGATTCTCAGCTGAATCAAGAAAATTGCTTCTTATCGTTCAGGCTCTT
AGGGACAATCTGGAACCTGGAACTTTTGATCTTGGGGGGCTATATGAATCAATTGAGGAG
TGCCTGATTAATGATCCCTGGGTTTTGCTTAATGCTTCTTGGTTCAACTCCTTCCTCACA
CATGCACTGAGATAGTTGTGGCAGTGCTACTGTTTGCTATCCATACTGTCCAAAAAA---
---------------------------

#A/swine/1976/1931(H1N1)
------------------------ATGGAAGACTTTGTGCGACAATGCTTCAATCCGATG
ATTATCGAGCTTGCGGAAAAGGCAATGAAAGAGTATGGGGAGGACCCGAGAATCGAAACA
AACAAATTTGCAGCAATATGCACCCACATGGAAGTATGCTTCATGTATTCAGATTTTCAC
TTCATCAATGAACGGGGCGAATCAATAATCGTAGAATCTGGCGATCCAAATGCACTCTTG
AAGCACAGATTTGAAATAATCGAAGGAAGAGATCGAACAATGGCCTGGACGGTGGTGAAC
AGCATTTGTAACACTACAGGGGTTGGGAAACCAAAGTTTCTCCCAGATCTGTATGACTAC
AAGGAAGATAGATTCATTGAGATTGGTGTAACAAGGAGAGAAGTCCACATATACTACCTG
GAAAAGGCCAATAAAATAAAATCTGAAGAGACACACATCCACATTTTCTCATTCACGGGA
GAAGAAATGGCCACAAAGGCCGACTACACTCTCGATGAAGAAAGTAGGGCTAGAATCAAA
ACCAGGCTATTCACCATAAGACAAGAGATGGCTAGCAGAGGCCTCTGGGATTCCTTCCGT
CAGTCCGAGAAAGGCGAAGAGACAATTGAAGAAAGATTTGAAATCACAGGGACAATGCGC
AGGCTTGCCGACCAAAGTCTCCCACCGAATTTCTCCAGTCTTGAAAACTTTAGGGCCTAT
GTGGATGGATTCGAGCCGAACGGCTACATTGAGGGCAAGCTTTCTCAAATGTCCAAAGAA
GTAAATGCTAGAATTGAACCTTTTCTGAAGACAACACCACGCCCACTTAAGCTGCCAGGT
GGGCCCCCCTGTTCTCAGCGATCCAAATTCCTGTTGATGGATGCCCTGAAATTAAGCATT
GAAGACCCAAGCCATGAAGGAGAGGGGATACCGCTATATGATGCGATCAAGTGCATGAAA
ACGTTCTTTGGGTGGAAGGAACCCATTATTGTTAAGCCACACGAAAAAGGAATAAATTCA
AATTACCTTTTGGCATGGAAGCAAGTACTGGCAGAACTACAGGATATTGAGAATGAGAAA
AAAGTTCCAAGGACTAAGAATATGAAGAAAACAAGCCAGTTAAAGTGGGCACTTGGGGAG
AATATGGCACCAGAAAAAGTGGATTTTGACGACTGTAAGGATGTAAGCGATCTGAAGCAA
TATGACAGTGATGAACCAGAGTTTAGGTCGTTTGCAAGTTGGATTCAAAGTGAGTTCAAC
AAAGCATGTGAACTGACTGATTCAAGCTGGATAGAACTCGATGAGATTGGAGAAGATGTG
GCTCCGATTGAGCACATTGCAAGCATGAGAAGGAATTATTTCACAGCAGAGGTGTCTCAT
TGCAGAGCCACAGAATACATAATGAAGGGAGTGTACATCAATACTGCTTTGCTTAATGCA
TCTTGTGCAGCAATGGACGATTTCCAATTGATTCCAATGATAAGCAAGTGTAGAACTAAA
GAGGGAAGGCGAAAGACCAATTTGTACGGGTTCATCATAAAAGGAAGATCCCACTTAAGG
AATGACACCGACGTGGTAAATTTTGTGAGCATGGAGTTTTCCCTCACTGACCCAAGACTT
GAACCGCACAAATGGGAAAAGTACTGTGTCCTTGAGATAGGAGACATGCTTATAAGAACT
GCCATAGGCCAAGTGTCAAGGCCTATGTTCCTGTATGTGAGGACAAATGGGACCTCAAAA
ATTAAAATGAAATGGGGAATGGAAATGAGACGTTGCCTCCTTCAGTCCCTTCAGCAGATT
GAGAGTATGATTGAAGCTGAGTCCTCTGTCAAGGAGAAAGACATGACCAAAGAATTCTTT
GAGAACGAATCAGAAACATGGCCCATTGGAGAGTCCCCCAAAGGAGTGGAAGAAGGTTCC
ATTGGGAAGGTCTGTAGGACTTTGTTGGCAAAGTCGGTTTTCAACAGCTTGTATGCATCT
CCACAACTAGAAGGATTCTCAGCTGAATCAAGAAAATTGCTTCTTATCGTTCAGGCTCTT
AGGGACAATCTGGAACCTGGAACTTTTGATCTTGGGGGGCTATATGAATCAATTGAGGAG
TGCCTGATTAATGATCCCTGGGTTTTGCTTAATGCTTCTTGGTTCAACTCCTTCCTCACA
CATGCACTGAGATAGTTGTGGCAGTGCTACTGTTTGCTATCCATACTGTCCAAAAAAGTA
CCTTGTTTCTACT--------------

#A/Wilson-Smith/1933(H1N1)
------------------------ATGGAAGATTTTGTGCGACAATGCTTCAATCCGATG
ATTGTCGAGCTTGCGGAAAAGGCAATGAAAGAGTATGGAGAGGACCTGAAAATCGAAACA
AACAAATTTGCAGCAATATGCACTCACTTGGAAGTGTGCTTCATGTATTCAGATTTTCAC
TTCATCGATGAGCAAGGCGAGTCAATAGTCGTAGAACTTGGCGATCCAAATGCACTTTTG
AAGCACAGATTTGAAATAATCGAGGGAAGAGATCGCACAATAGCCTGGACAGTAATAAAC
AGTATTTGCAACACTACAGGGGCTGAGAAACCAAAGTTTCTACCAGATTTGTATGATTAC
AAGAAGAATAGATTCATCGAAATTGGAGTAACAAGGAGAGAAGTTCACATATACTATCTG
GAAAAGGCCAATAAAATTAAATCTGAGAAGACACACATCCACATTTTCTCATTCACTGGG
GAGGAAATGGCCACAAAGGCCGACTACACTCTCGATGAAGAAAGCAGGGCTAGGATCAAA
ACCAGGCTATTCACCATAAGACAAGAAATGGCTAGCAGAGGCCTCTGGGATTCCTTTCGT
CAGTCCGAGAGAGGCGAAGAGACAATTGAAGAAAGATTTGAAATCACAGGAACAATGCGC
AAGCTTGCCGACCAAAGTCTCCCGCCAAACTTCTCCAGCCTTGAAAATTTTAGAGCCTAT
GTGGATGGATTCGAACCGAACGGCTACATTGAGGGCAAGCTTTCTCAAATGTCCAAAGAA
GTAAATGCTAGAATTGAACCTTTTTTGAAATCAACACCACGACCACTTAGACTTCCGGAT
GGGCCTCCCTGTTCTCAGCGGTCCAAATTCCTGCTGATGGATGCCTTAAAATTAAGCATT
GAGGACCCAAGTCATGAGGGAGAGGGGATACCGCTATATGATGCAATCAAATGCATGAGA
ACATTCTTTGGATGGAAGGAACCCAATGTTGTTAAACCACACGAAAAGGGAATAAATCCA
AATTATCTTCTGTCATGGAAGCAAGTACTGGCAGAACTGCAGGACATTGAGAATGAGGAG
AAAATTCCAAGGACTAAAAATATGAAGAAAACGAGTCAGTTAAAGTGGGCACTTGGTGAG
AACATGGCACCAGAAAAGGTAGACTTTGACGATTGTAAAGATGTAGGCGATTTGAAGCAA
TATGATAGTGATGAACCAGAATTGAGGTCGCTTGCAAGTTGGATTCAGAATGAGTTCAAC
AAGGCATGTGAACTGACCGATTCAAGCTGGATAGAGCTCGATGAGATTGGAGAAGATGCG
GCTCCAATTGAACACATTGCAAGCATGAGAAGGAATTATTTCACAGCAGAGGTGTCTCAT
TGCAGAGCCACAGAATACATAATGAAGGGGGTGTACATCAATACTGCCTTGCTTAATGCA
TCCTGTGCAGCAATGGATGATTTCCAATTAATTCCAATGATAAGCAAGTGTAGAACTAAG
GAGGGAAGGCGAAAGACCAATTTGTACGGTTTCATCATAAAAGGAAGATCCCACTTAAGG
AATGACACCGATGTGGTAAACTTTGTGAGCATGGAGTTTTCCCTCACTGACCCAAGACTT
GAACCACACAAATGGGAGAAGTACTGTGTTCTTGAGGTAGGAGATATGCTTCTAAGAAGT
GCCATAGGCCATGTGTCAAGGCCTATGTTCTTGTATGTGAGGACAAATGGAACCTCAAAA
ATTAAAATGAAATGGGGGATGGAAATGAGGCGTTGCCTCCTTCAGTCACTTCAACAAATC
GAGAGTATGATTGAAGCTGAGTCCTCTGTCAAGGAGAAAGACATGACCAAAGAGTTCTTT
GAAAACAAATCAGAAACATGGCCCGTTGGAGAGTCCCCCAAAGGAGTGGAGGAAGGTTCC
ATTGGGAAGGTCTGCAGAACTTTATTGGCAAAGTCGGTATTCAACAGCTTGTATGCATCT
CCACAACTAGAAGGATTTTCAGCTGAATCAAGAAAACTGCTTCTTATCGTTCAGGCTCTT
AGGGACAACCTGGAACCTGGGACCTTTGATCTTGGGGGGCTATATGAAGCAATTGAGGAG
TGCCTGATTAATGATCCCTGGGTTTTGCTTAATGCTTCTTGGTTCAACTCCTTCCTCACA
CATGCATTGAGTTAG---------------------------------------------
---------------------------

#A/WSN/1933(H1N1)
AGCGAAAGCAGGTACTGATTCAAAATGGAAGATTTTGTGCGACAATGCTTCAATCCGATG
ATTGTCGAGCTTGCGGAAAAGGCAATGAAAGAGTATGGAGAGGACCTGAAAATCGAAACA
AACAAATTTGCAGCAATATGCACTCACTTGGAAGTGTGCTTCATGTATTCAGATTTTCAC
TTCATCGATGAGCAAGGCGAGTCAATAGTCGTAGAACTTGGCGATCCAAATGCACTTTTG
AAGCACAGATTTGAAATAATCGAGGGAAGAGATCGCACAATAGCCTGGACAGTAATAAAC
AGTATTTGCAACACTACAGGGGCTGAGAAACCAAAGTTTCTACCAGATTTGTATGATTAC
AAGAAGAATAGATTCATCGAAATTGGAGTAACAAGGAGAGAAGTTCACATATACTATCTG
GAAAAGGCCAATAAAATTAAATCTGAGAAGACACACATCCACATTTTCTCATTCACTGGG
GAGGAAATGGCCACAAAGGCCGACTACACTCTCGATGAAGAAAGCAGGGCTAGGATCAAA
ACCAGGCTATTCACCATAAGACAAGAAATGGCTAGCAGAGGCCTCTGGGATTCCTTTCGT
CAGTCCGAGAGAGGCGAAGAGACAATTGAAGAAAGATTTGAAATCACAGGAACAATGCGC
AAGCTTGCCGACCAAAGTCTCCCGCCAAACTTCTCCAGCCTTGAAAATTTTAGAGCCTAT
GTGGATGGATTCGAACCGAACGGCTACATTGAGGGCAAGCTTTCTCAAATGTCCAAAGAA
GTAAATGCTAGAATTGAACCTTTTTTGAAATCAACACCACGACCACTTAGACTTCCGGAT
GGGCCTCCCTGTTCTCAGCGGTCCAAATTCCTGCTGATGGATGCCTTAAAATTAAGCATT
GAGGACCCAAGTCATGAGGGAGAGGGGATACCGCTATATGATGCAATCAAATGCATGAGA
ACATTCTTTGGATGGAAGGAACCCAATGTTGTTAAACCACACGAAAAGGGAATAAATCCA
AATTATCTTCTGTCATGGAAGCAAGTACTGGCAGAACTGCAGGACATTGAGAATGAGGAG
AAAATTCCAAGGACTAAAAATATGAAGAAAACGAGTCAGTTAAAGTGGGCACTTGGTGAG
AACATGGCACCAGAAAAGGTAGACTTTGACGATTGTAAAGATGTAGGCGATTTGAAGCAA
TATGATAGTGATGAACCAGAATTGAGGTCGCTTGCAAGTTGGATTCAGAATGAGTTCAAC
AAGGCATGTGAACTGACCGATTCAAGCTGGATAGAGCTCGATGAGATTGGAGAAGATGCG
GCTCCAATTGAACACATTGCAAGCATGAGAAGGAATTATTTCACAGCAGAGGTGTCTCAT
TGCAGAGCCACAGAATACATAATGAAGGGGGTGTACATCAATACTGCCTTGCTTAATGCA
TCCTGTGCAGCAATGGATGATTTCCAATTAATTCCAATGATAAGCAAGTGTAGAACTAAG
GAGGGAAGGCGAAAGACCAATTTGTACGGTTTCATCATAAAAGGAAGATCCCACTTAAGG
AATGACACCGATGTGGTAAACTTTGTGAGCATGGAGTTTTCCCTCACTGACCCAAGACTT
GAACCACACAAATGGGAGAAGTACTGTGTTCTTGAGGTAGGAGATATGCTTCTAAGAAGT
GCCATAGGCCATGTGTCAAGGCCTATGTTCTTGTATGTGAGGACAAATGGAACCTCAAAA
ATTAAAATGAAATGGGGGATGGAAATGAGGCGTTGCCTCCTTCAGTCACTTCAACAAATC
GAGAGTATGATTGAAGCTGAGTCCTCTGTCAAGGAGAAAGACATGACCAAAGAGTTCTTT
GAAAACAAATCAGAAACATGGCCCGTTGGAGAGTCCCCCAAAGGAGTGGAGGAAGGTTCC
ATTGGGAAGGTCTGCAGAACTTTATTGGCAAAGTCGGTATTCAACAGCTTGTATGCATCT
CCACAACTGGAAGGATTTTCAGCTGAATCAAGAAAACTGCTTCTTATCGTTCAGGCTCTT
AGGGACAACCTGGAACCTGGGACCTTTGATCTTGGGGGGCTATATGAAGCAATTGAGGAG
TGCCTGATTAATGATCCCTGGGTTTTGCTTAATGCTTCTTGGTTCAACTCCTTCCTCACA
CATGCATTGAGATAGTTGTGGCAATGCTACTATTTGCTATCCATACTGTCCAAAAAAGTA
CCTTGTTTCTACT--------------

#A/FPV/Rostock/34(H7N1)
AGCAAAAGCAGGTACTGATCCAAAATGGAAGAATTTGTGCGACAATGCTTCAATCCAATG
ATCGTCGAGCTTGCGGAAAAGACAATGAAAGAATATGGAGAGGACCCGAAGATTGAAACA
AACAAATTCGCAGCAATATGCACACATTTGGAAGTGTGTTTCATGTATTCAGATTTCCAC
TTTATTGATGAACGGGGAGAGTCAAAGATTGTAGAATCTGGTGACCCAAATGCACTCTTG
AAGCACCGATTTGAGATAATTGAAGGAAGAGATCGCACGATGGCCTGGACGGTGGTGAAT
AGCATTTGCAATACTACAGGGGTTGAGAAACCCAAGTTCCTTCCGGATTTGTATGATTAT
AAGGAGAACCGATTCATTGAAATTGGAGTGACAAGAAGGGAGGTCCACATATACTACTTA
GAAAAAGCCAATAAGATAAAATCTGAGAAGACACACATCCACATCTTCTCATTCACTGGG
GAAGAAATGGCCACTAAGGCGGACTACACTCTTGATGAAGAGAGCAGAGCAAGGATCAAA
ACCAGGCTATTCACCATAAGACAAGAAATGGCCAGTAGAGGCCTCTGGGATTCCTTTCGT
CAGTCCGAGAGAGGCGAAGAGACAATTGAAGAAAGATTTGAAATCACAGGAACCATGCGC
AGGCTTGCCGAACAAAGTCTCCCACCGAACTTCTCCAGCCTTGAAAACTTTAGAGCCTAT
GTGGATGGATTCAAACCGAACGGCTGCATTGAGGGCAAGCTTTCTCAAATGTCCAAAGAA
GTAAATGCAAGAATCGAGCCATTCTTGAAGACAACACCACGCCCTCTCAGATTACCTGAT
GGGCCTCCCTGTTCTCAGCGGTCAAAATTCCTACTGATGGATGCTCTGAAATTAAGCATT
GAAGACCCAAGTCATGAGGGGGAGGGGATACCACTACATGATGCAATCAAATGCATGAAG
ACATTCTTTGGCTGGAAAGAGCCCAATATTGTCAAACCGCATGAGAAGGGCATAAATCCC
AACTATCTCCTGGCTTGGAACCAGGTGCTAGCAGAACTGAAGGATATTGAGAATGAGGAG
AAAATTCCAAAAACAAAAAATATGAAGAAAACAAGCCAGTTAAAGTGGGCACTTGGTGAG
AACATGGCACCAGAGAAAGTAGACTTTGAGGATTGCAAGGACATTAGCGATCTGAAGCAG
TATGACAGTGATGAGCCAGAACAGAGATCACTAGCGAGTTGGATCCAGAGTGAATTCAAC
AAAGCATGTGAGCTGACCGATTCAGGTTGGATAGAACTTGATGAAATAGGAGAAGATGTA
GCCCCAATCGAGCACATTGCAAGTATGAGGAGAAACTATTTCACAGCGGAAGTGTCTCAC
TGCAGGGCAACGGAGTACATAATGAAAGGGGTATACATAAACACGGCCTTGCTCAATGCA
TCTTGTGCAGCTATGGATGACTTCCAGCTGATCCCAATGATAAGCAAATGCAGGACCAAA
GAAGGAAGACGGAAGACGAATCTGTATGGATTCATTATAAAAGGAAGATCTCACTTGAGG
AATGATACTGATGTGGTGAATTTTGTGAGCATGGAGTTCTCTCTCACTGACCCGAGGCTT
GAGCCACACAAGTGGGAGAAGTATTGTGTTCTTGAAATAGGAGACATGCTCCTGCGGACT
GCAATAGGCCAAGTATCAAGGCCCATGTTCCTGTATGTGAGAACCAATGGAACCTCCAAA
ATCAAGATGAAATGGGGTATGGAGATGAGACGTTGCCTTCTTCAGTCCCTTCAACAGGTT
GAAAGCATGGTTGAGGCTGAGTCCTCTGTCAAGGAGAAAGACATGACTAAGGAATTCTTT
GAAAACAAGTCAAAGACGTGGCCCATTGGAGAATCACCTAAAGGAGTGGAAGAAGGTTCC
ATCGGGAAAGTGTGCAGGACCTTACTGGCGAAGTCTGTATTTAACAGCTTATATGCATCC
CCACAACTTGAGGGATTTTCAGCGGAATCTAGAAAACTGCTCCTCATTGTTCAGGCTCTT
AGAGACAACCTGGAACCTGGAACCTTCGATCTTGGAGGGCTATATGGAGCAATTGAGGAG
TGCCTGATTAATGATCCCTGGGTTTTGCTTAATGCATCTTGGTTCAACTCCTTCCTCACA
CATGCACTGAAATAGTTGTGGCAATGCTACTATTTGCTATCCATACTGTCCAAAAAAGTA
CCTTGTTTCTACT--------------

#A/PR/8/1938(H1N1)
AGCGAAAGCAGGTACTGATCCAAAATGGAAGATTTTGTGCGACAATGCTTCAATCCGATG
ATTGTCGAGCTTGCGGAAAAAACAATGAAAGAGTATGGGGAGGACCTGAAAATCGAAACA
AACAAATTTGCAGCAATATGCACTCACTTGGAAGTATGCTTCATGTATTCAGATTTCCAC
TTCATCAATGAGCAAGGCGAGTCAATAATCGTAGAACTTGGTGATCCTAATGCACTTTTG
AAGCACAGATTTGAAATAATCGAGGGAAGAGATCGCACAATGGCCTGGACAGTAGTAAAC
AGTATTTGCAACACTACAGGGGCTGAGAAACCAAAGTTTCTACCAGATTTGTATGATTAC
AAGGAAAATAGATTCATCGAAATTGGAGTAACAAGGAGAGAAGTTCACATATACTATCTG
GAAAAGGCCAATAAAATTAAATCTGAGAAAACACACATCCACATTTTCTCGTTCACTGGG
GAAGAAATGGCCACAAAGGCCGACTACACTCTCGATGAAGAAAGCAGGGCTAGGATCAAA
ACCAGGCTATTCACCATAAGACAAGAAATGGCCAGCAGAGGCCTCTGGGATTCCTTTCGT
CAGTCCGAGAGAGGAGAAGAGACAATTGAAGAAAGGTTTGAAATCACAGGAACAATGCGC
AAGCTTGCCGACCAAAGTCTCCCGCCGAACTTCTCCAGCCTTGAAAATTTTAGAGCCTAT
GTGGATGGATTCGAACCGAACGGCTACATTGAGGGCAAGCTGTCTCAAATGTCCAAAGAA
GTAAATGCTAGAATTGAACCTTTTTTGAAAACAACACCACGACCACTTAGACTTCCGAAT
GGGCCTCCCTGTTCTCAGCGGTCCAAATTCCTGCTGATGGATGCCTTAAAATTAAGCATT
GAGGACCCAAGTCATGAAGGAGAGGGAATACCGCTATATGATGCAATCAAATGCATGAGA
ACATTCTTTGGATGGAAGGAACCCAATGTTGTTAAACCACACGAAAAGGGAATAAATCCA
AATTATCTTCTGTCATGGAAGCAAGTACTGGCAGAACTGCAGGACATTGAGAATGAGGAG
AAAATTCCAAAGACTAAAAATATGAAAAAAACAAGTCAGCTAAAGTGGGCACTTGGTGAG
AACATGGCACCAGAAAAGGTAGACTTTGACGACTGTAAAGATGTAGGTGATTTGAAGCAA
TATGATAGTGATGAACCAGAATTGAGGTCGCTTGCAAGTTGGATTCAGAATGAGTTCAAC
AAGGCATGCGAACTGACAGATTCAAGCTGGATAGAGCTTGATGAGATTGGAGAAGATGTG
GCTCCAATTGAACACATTGCAAGCATGAGAAGGAATTATTTCACATCAGAGGTGTCTCAC
TGCAGAGCCACAGAATACATAATGAAGGGGGTGTACATCAATACTGCCTTACTTAATGCA
TCTTGTGCAGCAATGGATGATTTCCAATTAATTCCAATGATAAGCAAGTGTAGAACTAAG
GAGGGAAGGCGAAAGACCAACTTGTATGGTTTCATCATAAAAGGAAGATCCCACTTAAGG
AATGACACCGACGTGGTAAACTTTGTGAGCATGGAGTTTTCTCTCACTGACCCAAGACTT
GAACCACACAAATGGGAGAAGTACTGTGTTCTTGAGATAGGAGATATGCTTCTAAGAAGT
GCCATAGGCCAGGTTTCAAGGCCCATGTTCTTGTATGTGAGGACAAATGGAACCTCAAAA
ATTAAAATGAAATGGGGAATGGAGATGAGGCGTTGTCTCCTCCAGTCACTTCAACAAATT
GAGAGTATGATTGAAGCTGAGTCCTCTGTCAAAGAGAAAGACATGACCAAAGAGTTCTTT
GAGAACAAATCAGAAACATGGCCCATTGGAGAGTCTCCCAAAGGAGTGGAGGAAAGTTCC
ATTGGGAAGGTCTGCAGGACTTTATTAGCAAAGTCGGTATTTAACAGCTTGTATGCATCT
CCACAACTAGAAGGATTTTCAGCTGAATCAAGAAAACTGCTTCTTATCGTTCAGGCTCTT
AGGGACAATCTGGAACCTGGGACCTTTGATCTTGGGGGGCTATATGAAGCAATTGAGGAG
TGCCTAATTAATGATCCCTGGGTTTTGCTTAATGCTTCTTGGTTCAACTCCTTCCTTACA
CATGCATTGAGTTAGTTGTGGCAGTGCTACTATTTGCTATCCATACTGTCCAAAAAAGTA
CCTTGTTTCTACT--------------

#A/Melbourne/35(H1N1)
---------------TGATTCAAAATGGAAGATTTTGTGCGACAATGCTTCAATCCGATG
ATTGTCGAGCTTGCGGAAAAAGCAATGAAAGAGTATGGAGAGGACCCGAAAATCGAAACA
AACAAATTTGCAGCAATATGCACTCACTTGGAGGTATGCTTCATGTATTCAGATTTTCAC
TTCATCAATGAGCAAGGCGAGTCAATAATCGTAGAACTTGGCGATCCAAATGCACTTTTG
AAGCACAGATTTGAAATAATCGAGGGAAGAGATCGCACAATGGCCTGGACAGTAGTAAAC
AGTATTTGCAACACTACAGGGGCTGAGAAACCAAAGTTTCTACCAGATTTGTATGATTAC
AAGGAGAATAGATTCATCGAGATTGGAGTAACAAGGAGAGAAGTTCACATATATTATCTG
GAAAAGGCCAATAAAATTAAATCTGAGAAGACACACATCCACATTTTCTCGTTCACTGGG
GAGGAAATGGCCACAAAGGCCGACTACACTCTCGATGAAGAAAGCAGAGCTAGGATCAAA
ACCAGGCTATTCACCATAAGACAAGAAATGGCTAGCAGGGGCCTCTGGGATTCCTTTCGT
CAGTCCGAGAGAGGCGAAGAAACAATTGAAGAAAGATTTGAAATCACTGGAACAATGCGC
AAGCTTGCCGACCAAAGTCTCCCGCCGAACTTCTCCAGCCTTGAAAATTTTAGAGCCTAT
GTGGATGGATTCGAACCGAACGGCTACATTGAGGGCAAGCTTTCTCAAATGTCCAAAGAA
GTAAATGCTAGAATTGAACCTTTTTTGAAGACAACACCACGACCACTTAGACTTCCGGAT
GGGCCTCCCTGTTCTCAGCGGTCCAAATTCCTGCTGATGGATGCCTTAAAATTAAGCATT
GAGGACCCAAATCATGAAGGAGAGGGGATACCGCTATATGATGCAATCAAATGCATGAGA
ACATTCTTTGGATGGAAGGAACCCAATGTTGTTAAACCACACGAAAAGGGAATAAATCCA
AATTATCTTCTGTCATGGAAGCAAGTACTGGCAGAACTGCAGGACATTGAGAATGAGGAG
AAAATTCCAAAGACTAAAAATATGAAGAAAACGAGTCAGTTAAAGTGGGCACTTGGTGAG
AACATGGCACCAGAAAAGGTAGACTTTAACGACTGTAGAGATGTAGGCGATTTGAAGCAA
TATGATAGTGATGAACCGGAATTGAGGTCGCTTGCAAGTTGGATTCAGAATGAGTTCAAC
AAGGCATGCGAACTGACCGATTCAAGCTGGATAGAGCTCGATGAGATTGGAGAAGATGTG
GCTCCAATTGAACACATTGCAAGCATGAGAAGGAATTATTTCACAGCAGAGGTGTCTCAT
TGCAGAGCCACAGAATACATAATGAAGGGGGTGTACATCAATACTGCCTTGCTTAATGCA
TCCTGTGCAGCAATGGATGATTTCCAATTAATTCCAATGATAAGCAAGTGTAGAACTAAG
GAGGGAAGGCGAAAGACCAATTTGTACGGTTTCATCATAAAAGGAAGATCCCACTTAAGG
AATGACACCGACGTGGTAAACTTTGTGAGCATGGAGTTTTCCCTCACTGACCCAAGACTT
GAACCACACAAATGGGAGAAGTACTGTGTTCTTGAGATAGGAAATATGCTTCTAAGAAGT
GCCATAGGCCAGGTGTCAAGGCCCATGTTCCTGTATGTGAGGACAAATGGAACCTCAAAA
ATTAAAATGAAATGGGGAATGGAAATGAGGCGTTGCCTCCTTCAGTCACTTCAACAAATC
GAGAGTATGATTGAAGCTGAATCCTCTGTCAAGGAGAAAGACATGACCAAAGAGTTCTTT
GAGAACAAATCAGAAACATGGCCCATTGGAGAGTCCCCCAAAGGAGTGGAGGAAGGTTCC
ATTGGGAAGGTCTGCAGGACTTTATTGGCAAAGTCGGTATTCAACAGCTTGTATGCATCT
CCACAACTAGAAGGATTTTCAGCTGAATCAAGAAAACTGCTTCTTATCGTTCAGGCTCTT
AGGGACAACCTGGAACCTGGGACCTTTGATCTTGGGGGGCTATATGAAGCAGTTGAGGAG
TGCCTAATTAATGATCCCTGGGTTTTGCTTAATGCTTCTTGGTTCAACTCCTTCCTCACA
CATGCATTGAGATAGTTGTGGCAATGCTACTATTTGCTATCCATACTGTCCAAAAAA---
-------------
--------------
#A/Phila/1935(H1N1)
--------------CTGATCCAAAATGGAAGATTTTGTGCGACAATGCTTCAATCCGATG
ATTGTCGAGCTTGCGGAAAAAACAATGAAAGAGTATGGGGAGGACCTGAAAATCGAAACA
AACAAATTTGCAGCAATATGCACTCACTTGGAGGTATGCTTCATGTATTCAGATTTTCAC
TTCATCAATGAGCAAGGCGAGTCAATAATCGTAGAACTTGGTGATCCAAATGCACTTTTG
AAGCACAGATTTGAAATAATCGAGGGAAGAGATCGCACAGTGGCCTGGACAGTAGTAAAC
AGTATTTGCAACACTACAGGGGCTGAGAAACCAAAGTTTCTACCAGATTTGTATGATTAC
AAGGAGAATAGATTCATCGAGATTGGAGTAACAAGGAGAGAAGTTCACATATACTATCTG
GAAAAGGCCAATAAAACTAAATCTGAGAAAACACACATCCACATTTTCTCGTTCACTGGG
GAAGAAATGGCCACAAAGGCCGACTACACTCTCGATGAAGAAAGCAGGGCTAGGATCAAA
ACCAGACTATTCACCATAAGACAAGAAATGGCTAGCAGAGGCCTCTGGGATTCCTTTCGT
CAGTCCGAGAGAGGTGAAGAGACAATTGAAGAAAGATTTGAAATCACAGGAACAATGCGC
AAGCTTGCCGACCAAAGTCTCCCGCCGAACTTCTCCAGCCTTGAAAATTTTAGAGCCTAT
GTGGATGGATTCGAACCGAACGGCTACATTGAGGGCAAGCTTTCTCAAATGTCCAAAGAA
GTAAATGCTAGAATTGAACCTTTTTTGAAGACAACACCACGACCACTTAGACTTCCGAAT
GGGCCTCCCTGTTCTCAGCGGTCCAAATTCCTGCTGATGGATGCCTTAAAATTAAGCATT
GAAGACCCAAGTCATGAAGGAGAGGGAATACCGCTATATGATGCAATCAAATGCATGAGA
ACATTCTTTGGATGGAAGGAACCCAATGTTGTTAAACCACACGAAAAGGGAATAAATCCA
AATTATCTTCTGTCATGGAAGCAAGTACTGGCAGAACTGCAGGACATTGAGAATGAGGAG
AAAATTCCAAAGACTAAAAATATGAAGAAAACAAGTCAGCTAAAGTGGGCACTTGGTGAG
AACATGGCACCAGAAAAGGTAGACTTTGACGACTGTAAAGATGTAGGTGATTTGAAGCAA
TATGATAGTGATGAACCAGAATTGAGGTCGCTTGCAAGTTGGATTCAGAATGAGTTCAAC
AAGGCATGCGAACTGACCGATTCAAGCTGGATAGAGCTCGATGAGATTGGAGAAGATGTG
GCTCCAATTGAACACATTGCAAGCATGAGAAGGAATTATTTCACATCAGAAGTGTCTCAT
TGCAGAGCCACAGAATACATAATGAAGGGGGTGTACATCAATACTGCCTTGCTTAATGCA
TCCTGTGCAGCAATGGATGATTTCCAATTAATTCCAATGATAAGCAAGTGTAGAACTAAG
GAGGGAAGGCGAAAGACCAACTTGTATGGTTTCATCATAAAAGGAAGATCCCACTTAAGG
AATGACACCGACGTGGTAAACTTTGTGAGCATGGAGTTTTCTCTCACTGACCCAAGACTT
GAACCACACAAATGGGAGAAGTACTGTGTTCTTGAGATAGGAGATATGCTTCTCAGAAGT
ACCATAGGCCGGGTGTCAAGGCCCATGTTCTTGTATGTGAGGACAAATGGAACCTCAAAA
ATTAAAATGAAATGGGGAATGGAGATGAGGCGTTGCCTCCTTCAGTCACTTCAACAAATT
GAGAGTATGATTGAAGCTGAGTCCTCTGTCAAAGAGAAAGACATGACCAAAGAGTTCTTT
GAGAACAAATCAGAAACATGGCCCATTGGAGAGTCCCCCAAAGGAGTGGAGGAAGGTTCC
ATTGGGAAGGTCTGCAGGACTTTATTAGCAAAGTCGGTATTCAACAGCTTGTATGCATCT
CCACAACTAGAAGGGTTTTCAGCTGAATCAAGAAAACTGCTTCTTATCGTTCAGGCTCTT
AGGGACAACCTGGAACCTGGGACCTTTGATCTTGGGGGGCTATATGAAGCAGTTGAGGAG
TGCCTAATTAATGATCCCTGGGTTTTGCTTAATGCTTCTTGGTTCAACTCCTTCCTTACA
CATGCATTGAGATAGTTGTGGCAGTGCTACTATTTGCTATCCATAC--------------
---------------------------

#A/swine/Ohio/23/1935(H1N1)
-----------------ATCCAAAATGGAAGACTTTGTGCGACAATGCTTCAATCCGATG
ATTGTCGAGCTTGCGGAAAAGACAATGAAAGAATATGGAGAGGACCCGAAAATCGAAACA
AACAAATTTGCAGCAATATGCACTCACATGGAAGTATGCTTCATGTATTCAGATTTCCAC
TTCATCAATGAACGGGGCGAATCAATAATCGTAGAATCTGGCGATCCAAATGCACTCTTG
AAGCACAGATTTGAAATAATCGAAGGAAGAGATCGGACTATGGCCTGGACGGTGGTGAAC
AGTATTTGTAACATTACAGGGGTTGGGAAACCAAAGTTTCTCCCAGATCTGTATGACTAC
AAGGAAGATAGATTCATTGAGATTGGTGTAACAAGGAGAGAAGTCCATATATACTACCTG
GAAAAGGCCAATAAAATAAAATCTGAAGAGACACACATCCACATTTTCTCATTCACGGGA
GAAGAAATGGCCACAAAGGCCGACTACACTCTCGATGAAGAAAGTAGGGCTAGAATAAAA
ACCAGGCTATTCACCATAAGACAAGAGATGGCTAGCAGAGGCCTCTGGGATTCCTTTCGT
CAGTCCGAGAGAGGCGAAGAGACAATTGAAGAAAGATTTGAGATCACAGGAACAATGCGC
AGGCTTGCTGACCAAAGTCTCCCACCGAACTTCTCCAGTCTTAAAAACTTTAGAGCCTAT
GTGGATGGATTCGAGCCGAACGGCTACATTGAGGGCAAGCTTTCTCAAATGTCCAAAGAA
GTAAATGCTAGAATTGAGCCTTTTTTGAAGACAACACCACGCCCACTTAGGCTGCCATGT
GGGCCTCCCTGTTTTCAGCGATCCAAATTCCTGTTGATGGATGCCCTGAAGTTAAGCATT
GAAGACCCAAGCCATGAAGGAGAGGGGATACCGCTATATGATGCGATCAAGTGCATGAAA
ACGTTCTTTGGGTGGAAGGAACCCATTATTGTTAAGCCACACGAAAAAGGAATAAATTCA
AATTACCTTTTGGCATGGAAGCAAGTACTGGCAGAGCTACAGGATATCGAGGATGAGAAA
AAAGTTCCAAGGACTAAGAACATGAAGAAAACAAGCCAGTTAAAGTGGGCACTTGGTGAG
AATATGGCACCAGAAAAGGTGGACTTTGACGACTGTAAGGATGTAAGCGATCTGAAGCAA
TATGATAGTGATGAACCAGAATTTAGGTCGCTTGCAAGTTGGATTCAAAGTGAGTTCAAC
AAAGCATGTGAACTGACTGATTCAAGCTGGATAGAACTCGATGAGATTGGAGAAGATGTG
GCTCCGATTGAGCACATTGCAAGCATGAGAAGGAATTATTTCACAGCAGAGGTGTCTCAT
TGCAGAGCCACAGAATACATAATGAAGGGAGTATACATCAATACTGCTTTGCTTAATGCA
TCCTGTGCAGCAATGGATGATTTCCAATTGATTCCAATGATAAGCAAATGTAGAACTAAA
GAGGGAAGACGAAAGACCAATTTGTACGGATTCATCATAAAAGGAAGATCCCACTTAAGG
AATGACACCGACGTGGTAAATTTTGTGAGCATGGAGTTTTCCCTCACTGATCCAAGACTT
GAACCGCACAAATGGGAGAAGTACTGTATCCTTGAGATAGGAGACATGCTTCTAAGAACT
GCCATAGGTCAAGTGTCAAGGCCTATGTTCCTATATGTGAGGACAAATGGGACCTCAAAA
ATTAAAATGAAATGGGGAATGGAAATGAGACGTTGCCTCCTTCAGTCCCTCCAGCAGATT
GAGAGTATGATTGAAGCTGAGTCCTCTGTCAAGGAGAAAGACATGACCAAAGAATTCTTT
GAGAACAAATCAGAAACATGGCCCATTGGAGAGTCCCCCAAAGGAGTGGAAGAAGGTTCC
ATTGGGAAGGTCTGTAGGACATTGTTGGCAAAGTCGGTTTTCAACAGTTTGTATGCATCT
CCACAATTAGAAGGATTCTCAGCTGAATCAAGAAAATTGCTTCTCATCGTTCAGGCTCTT
AGGGACAATCTTGAACCTGGAACTTTTGATCTTGGGGGGCTATATGAATCAATTGAGGAG
TGCCTGATTAATGATCCCTGGGTTTTGCTTAATGCATCTTGGTTCAACTCCTTCCTCACA
CATGCACTGAGATAGTTGTGGCATTGCTACTATTTGCTATCCATACTGTCCA--------
---------------------------

#A/Henry/1936(H1N1)
-----------------ATCCAAAATGGAGGATTTTGTGCGACAATGCTTCAATCCGATG
ATTGTCGAGCTTGCGGAAAAAACAATGAAAGAGTATGGGGAGAACCTGAAAATCGAAACA
AACAAATTTGCAGCAATATGCACTCACTTGGAAGTATGCTTCATGTATTCAGATTTTCAC
TTCATCAATGAGCAAGGCGAGTCAACAATCGTAGAACTTGGTGATCCAAATGCACTTTTG
AAGCACAGATTTGAAATAATCGAGGGAAGAGATCGCACAATGGCCTGGACAGTAGTAAAC
AGTATTTGCAACACTACAGGGGCTGAGAAACCAAAGTTTCTACCAGATTTGTATGATTAC
AAGGAGAATAGATTCATCGAGATTGGAGTAACAAGGAGAGAAGTTCACATATACTATCTG
GAAAAGGCCAATAAAATTAAATCTGAGAAAACACACATCCACATTTTCTCGTTCACTGGG
GAAGAAATGGCCACAAAGACCGACTACACTCTCGATGAAGAAAGCAGGGCTAGGATCAAA
ACCAGACTATTCACCATAAGACAAGAAATGGCCAGCAGAGGCCTCTGGGATTCCTTTCGT
CAGTCCGAGAGAGGAGAAGAGACAATTGAAGAAAGGTTTGAAATCACAGGAACAATGCGC
AAGCTTGCCGACCAAAGTCTCCCGCCGAACTTCTCCAGCCTTGAAAATTTTAGAGCCTAT
GTGGATGGATTCGAACCGAACGGCTACATTGAGGGCAAGCTTTCTCAAATGTCCAAAGAA
GTAAATGCTAGAATTGAACCTTTTTTGAAAACAACACCACGACCACTTAGACTTCCGAAT
GGGCCTCCCTGTTCTCAGCGGTCCAAATTCCTGCTGATGGATGCCTTAAAATTAAGCATT
GAGGACCCAAGTCATGAAGGAGAGGGAATACCGCTATATGATGCAATCAAATGCATGAGA
ACATTCTTTGGATGGAAGGAACCCAATGTTGTTAAACCACACGAAAAGGGAATAAATCCA
AATTATCTTCTGTCATGGAGGCAAGTACTGGCAGAACTGCAGGACATTGAGAATGAGGAG
AAAATTCCAAAGACTAAAAATATGAAGAAAACAAGTCATCTAAAGTGGGCACTTGGTGAG
AACATGGCACCAGAAAAGGTAGACTTTGACGACTGTAAAGATATAGGTGATTTGAAGCAA
TATGATAGTGATGAACCAGAATTGAGGTCGCTTGCAAGTTGGATTCAGAATGAGTTCAAC
AAGGCATGCGAACTGACAGATTCAAGCTGGATAGAGCTCGATGAGATTGGAGAAGATGTG
GCTCCAATTGAACACATTGCAAGCATGAGAAGGAATTATTTCACATCAGAGGTGTCTCAC
TGCAGAGCCACAGAATACATAATGAAGGGGGTGTACATCAATACTGCCTTGCTTAATGCA
TCTTGTGCAGCAATGGATGATTTCCAATTAATTCCAATGATAAGCAAGTGTAGAACTAAG
GAGGGAAGGCGAAAGACCAACTTGTATGGTTTCATCATAAAAGGAAGATCCCACTTAAGG
AATGACACCGACGTGGTAAACTTTGTGAGCATGGAGTTTTCTCTCACTRACCCAAGACTT
GAACCACACAAATGGGAGAAGTACTGTGTTCTTGAGATAGGAGATATGCTTCTAAGAAGT
GCCATAGGCCAGGTTTCAAGGCCCATGTTCTTGTATGTGAGGACAAATGGAACCTCAAAA
ATTAAAATGAAATGGGGAATGGAGATGAGGCGTTGCCTCCTCCAGTCACTTCAACAAATT
GAGAGTATGATTGAAGCTGAGTCCTCTGTCAAAGAGAAAGACATGACCAAAGAATTCTTT
GAGAACAAATCAGAAACATGGCCCATTGGAGAGTCCCCCAAAGGAGTGGAGGAAAGTTCC
ATTGGGAAGGTCTGCAGGACTTTATTAGCAAAGTCGGTATTCAACAGCTTGTATGCATCT
CCACAACTAGAAGGATTTTCAGCTGAATCAAGAAAACTGCTTCTTATCGTTCAGGCTCTT
AGGGACAACCTGGAACCTGGGACCTTTGATCTTGGGGGGCTATATGAAGCAATTGAGGAG
TGCCTAATTAATGATCCCTGGGTTTTGCTTAATGCTTCTTGGTTCAACTCCTTCCTCACA
CATGCATTGAGATAGTTGTGGCAGTGCTACTATTTGCTATCCATA---------------
---------------------------

#A/Hickox/1940(H1N1)
---------------TGATCCGAAATGGAAGATTTTGTGCGACAATGCTTCAATCCGATG
ATTGTCGAGCTTGCGGAAAAGGCAATGAAAGAGTATGGAGAGGACCCGAAAATCGAAACA
AACAAACTTGCAGCAATATGCACTCACTTGGAAGTGTGCTTCATGTATTCAGATTTTCAC
TTCATCAATGAGCAAGGCGAATCAATAATAGTAGAACTTGGTGATCCAAACGCACTTCTG
AAGCACAGATTTGAAATAATCGAGGGAAGAGATCGCACAATGGCCTGGACAGTGGTAAAC
AGTATTTGCAACACTACAGGGGCTGAGAAACCGAAGTTTCTGCCAGATTTGTATGATTAC
AAGGAGAATAGATTCATCGAAATTGGAGTGACAAGGAGGGAAGTTCACATTTACTATCTG
GAAAAGGCCAATAAAATTAAATCTGAGAAGACACACATCCACATTTTCTCGTTCACTGGG
GAAGAAATGGCCACAAAGGCCGACTACACTCTCGATGAGGAAAGCAGAGCTAGAATCAAA
ACCAGACTATTCACCATAAGACAAGAAATGGCTAGCAGAGGCCTTTGGGATTCCTTTCGT
CAGTCCGAGAGAGGCGAAGAGACAATTGAAGAAAAATTTGAAATCACAGGAACAATGCGC
AAGCTCGCCGACCAAAGTCTCCCGCCGAACTTCTCCTGCCTTGAGAATTTTAGAGCCTAT
GTGGATGGATTCGAACCGAACGGCTACATTGAGGGCAAGCTTTCTCAAATGTCCAAAGAA
GTGAATGCTAGAATTGAACCTTTTTTTAAGACAACACCACGACCAATTAGACTTCCGGAT
GGGCCTCCTTGTTCTCAGCGGTCCAAATTCCTGCTGATGGATGCTTTAAAATTAAGCATT
GAGGACCCAAGTCATGAAGGAGAGGGAATACCACTATATGATGCGATCAAGTGCATGAGG
ACATTCTTTGGATGGAAAGAACCCTATGTTGTTAAACCACACGAAAAGGGAATAAATCCA
AATTATCTGCTGTCATGGAAGCAAGTACTGGCAGAACTGCAGGACATTGAAAATGAGGAG
AAGATTCCAAAGACTAAAAACATGAAGAAAACGAGTCAGCTAAAGTGGGCACTTGGTGAG
AACATGGCACCAGAAAAGGTAGACTTTGACGACTGTAAAGATGTAAGCGATTTGAAGCAA
TATTATAGTGATGAACCAGAATTGAGGTCACTTTCAAGTTGGATCCAGAATGAGTTCAAC
AAGGCCTGCGAGCTGACCGATTCAGTCTGGATAGAGCTTGATGAAATTGGAGAAGATGTG
GCTCCAATTGAACACATTGCAAGCATGAGAAGGAATTACTTCACAGCAGAGGTGTCTCAT
TGCAGAGCCACAGAATACATAATGAAGGGGGTATACATTAATACTGCCTTGCTTAATGCA
TCCTGTGCAGCAATGGATGATTTCCAATTAATTCCCATGATAAGCAAATGTAGAACTAAA
GAGGGAAGGCGAAAGACCAATTTGTATGGTTTCATCATAAAAGGAAGGTCTCACTTAAGG
AATGACACCGACGTGGTAAACTTTGTGAGCATGGAATTTTCTCTCACTGACCCAAGACTT
GAGCCACACAAATGGGAGAAGTACTGTGTTCTTGAGATAGGAGATATGCTTCTAAGAAGT
GCCATAGGCCAGGTGTCAAGGCCCATGTTCTTATATGTGAGGACAAATGGAACCTCAAAA
ATTAAAATGAAATGGGGAATGGAGATGAGGCGTTGCCTCCTTCAGTCACTTCAACAAATT
GAGAGCATGATTGAAGCCGAGTCCTCTGTCAAGGAGAAAGACATGACCAAAGAGTTTTTT
GAGAATAAATCAGAAACATGGCCCATTGGAGAGTCCCCCAAAGGGGTGGAAGAAGGTTCC
ATTGGGAAGGTATGCAGGACTTTATTGGCAAAGTCGGTATTCAATAGCTTGTATGCATCT
CCACAACTAGAAGGATTTTCAGCTGAATCAAGAAAACTGCTCCTTATTGTTCAGGCTCTT
AGGGACAACCTGGAACCTGGGACCTTTGATCTTGGGGGGCTATATGAAGCAGTTGAGGAG
TGCCTGATTAATGATCCCTGGGTTTTGCTTAATGCTTCTTGGTTCAACTCCTTCCTCACA
CATGCATTAAGATAGTTGTGGCAATGCTACT-----------------------------
---------------------------

#A/Bel/1942(H1N1)
-----------GTACTGATCCGAAATGGAAGATTTTGTGCGACAATGCTTCAATCCGATG
ATTGTCGAGCTTGCAGAAAAGGCAATGAAAGAGTATGGAGAGGACCTGAAAATCGAAACA
AACAAATTTGCAGCAATATGCACTCACTTGGAAGTATGCTTCATGTATTCAGATTTTCAC
TTCATCAATGAGCAAGGCGAGTCAATAATAGTAGAACTTGGTGATCCAAACGCACTTTTG
AAGCACAGATTTGAAATAATCGAGGGAAGAGATCGCACAATGGCCTGGACAGTAGTAAAC
AGTATTTGCAACACTACAGGGGCTGAGAAACCGAAGTTTCTACCAGATTTGTATGATTAC
AAGGAGAATAGATTCATCGAGATTGGAGTGACAAGGAGAGAAGTTCACATATACTATCTG
GAAAAGGCCAATAAAATTAAATCTGAGAAGACACACATCCACATTTTCTCGTTCACTGGG
GAAGAAATGGCCACAAAGGCCGACTACACTCTCGATGAGGAAAGCAGGGCTAGAATCAAA
ACCAGACTATTCACCATAAGACAAGAAATGGCTAGCAGAGGCCTCTGGGATTCCTTTCGT
CAATCCGAGAGAGGCGAAGAGACAATTGAAGAAAGATTTGAAATCACAGGAACAATGCGC
AAGCTCGCCGACCAAAGTCTCCCGCCGAACTTCTCCTGCCTTGAAAATTTTAGAGCCTAT
GTGGATGGATTCGAACCGAACGGCTACATTGAGGGCAAGCTTTCTCAAATGTCCAAAGAA
GTAAATGCTAGAATTGAACCTTTTTTGAAGACAACACCACGACCACTTAGACTTCCGGAT
GGGCCTCCTTGTTCTCAGCGGTCCAAATTCCTGCTGATGGATGCTTTAAAATTAAGCATT
GAGGACCCAAGTCATGAAGGAGAGGGAATACCACTATATGATGCAATCAAGTGCATGAGA
ACATTCTTTGGATGGAAAGAACCCAATGTTGTTAAGCCACACGAAAAGGGAATAAATCCG
AATTATCTGCTGTCATGGAAGCAAGTACTGGCAGAACTGCAGGACATTGAGAATGAGGAG
AAGATTCCAAGGACTAAAAACATGAAGAAAACGAGTCAACTAAAGTGGGCACTTGGTGAG
AACATGGCACCAGAAAAGGTAGACTTTGACGACTGCAAAGAGGTAAGCGATTTGAAGCAA
TATGATAGTGATGAACCAGAATTGAGGTCACTTTCAAGTTGGATCCAGAATGAGTTCAAC
AAGGCATGCGAGCTGACCGATTCAATCTGGATAGAGCTCGATGAGATTGGAGAAGATGTG
GCTCCAATTGAACACATTGCAAGCATGAGAAGGAATTACTTCACAGCAGAGGTGTCTCAT
TGCAGAGCCACAGAATACATAATGAAGGGGGTATACATTAATACTGCTTTGCTTAATGCA
TCCTGTGCAGCAATGGATGATTTCCAATTAATTCCAATGATAAGCAAATGTAGAACTAAA
GAGGGAAGGCGAAAGACCAACTTGTATGGTTTCATCATAAAAGGAAGATCCCACTTAAGG
AATGACACCGACGTGGTTAATTTTGTGAGCATGGAGTTTTCTCTCACTGACCCAAGACTT
GAACCACACAAATGGGAGAAGTACTGTGTTCTTGAGATAGGAGATATGCTTTTAAGAAGT
GCCATAGGCCAGGTGTCAAGGCCCATGTTCTTGTATGTGAGGACAAATGGAACCTCAAAA
ATTAAAATGAAATGGGGAATGGAGATGAGGCGTTGCCTCCTTCAGTCACTTCAACAAATC
GAGAGTATGATTGAAGCCGAGTCCTCTGTCAAAGAGAAAGACATGACCAAAGAGTTTTTT
GAGAATAAATCAGAAACATGGCCCATTGGAGAGTCCCCCAAAGGAGTGGAAGAAGGTTCC
ATTGGAAAGGTCTGCAGGACTTTATTAGCAAAGTCGGTATTCAATAGCTTGTATGCATCT
CCACAACTAGAAGGATTTTCAGCTGAATCACGAAAACTGCTCCTTATCGTTCAGGCTCTT
AGGGACAACCTGGAACCTGGGACCTTTGATCTTGGGGGGCTATATGAAGCAGTTGAGGAA
TGCCTGATTAATGATCCCTGGGTTTTGCTTAATGCTTCTTGGTTCAACTCCTTCCTCACA
CATGCATTAAGATAGTTGTGGCAATGCTACTATTTGCTATCCATACTGTCCAAAAAA---
---------------------------

#A/swine/Jamesburg/1942(H1N1)
------------------------ATGGAAGACTTTGTGCGACAATGCTTCAACCCGATG
ATTGTCGAGCTTGCGGAAAAGGCAATGAAAGAGTATGGGGAGGACCCGAGAATCGAAACA
AACAAATTTGCAGCAATATGCACCCACATGGAAGTATGCTTCATGTATTCAGATTTTCAC
TTCATCAATGAACGGGGCGAATCAATAATCGTAGAATCTGGCGATCCAAATGCACTCTTG
AAGCACAGATTTGAAATAATCGAAGGAAGAGATCGAACAATGGCCTGGACGGTGGTGAAC
AGCATTTGTAACACTACAGGGGTTGGGAAACCAAAGTTTCTCCCAGATCTGTATGACTAC
AAGGAAGATAGATTCATTGAGATTGGTGTAACAAGGAGAGAAGTCCACATATACTACCTG
GAAAAGGCCAGTAAAATAAAATCTGAAGAGACACACATCCACATTTTCTCATTCACGGGA
GAAGAAATGGCCACAAAGGCCGACTACACTCTCGATGAAGAAAGTAGGGCTAGAATCAAA
ACCAGGCTATTCACCATAAGACAAGAGATGGCTAGCAGAGGCCTTTGGGATTCCTTTCGT
CAGTCCGAGAGAGGCGAAGAGACAATTGAAGAAAGATTTGAAATCACAGGGACAATGCGC
AGGCTTGCCGACCAAAGTCTCCCACCAAATTTCTCCAGTCTTGAAAACTTTAGGGCCTAT
GTGGATGGATTCGAGCCAAACGGCTACATTGAGGGCAAGCTTTCTCAAATGTCCAAAGAA
GTAAATGCTAGAATTGAACCTTTTCTGAAGACAACACCACGCCCACTTAAGCTGCCAGGT
GGGCCCCCCTGTTCTCAGCGATCCAAATTCCTGTTGATGGATGCCCTGAAATTAAGCATT
GAAGACCCAAGCCATGAAGGAGAGGGGATACCGCTATATGATGCGATCAAGTGCATGAAA
ACGTTCTTTGGGTGGAAGGAACCCATTATTGTTAAGCCACACGAAAAAGGAATAAATTCA
AATTACCTTTTGGCATGGAAGCAAGTACTGGCAGAACTACAGGATATTGAGAATGAGAAA
AAAGTTCCAAGGACTAAGAATATGAAGAAAACAAGCCAGTTAAAGTGGGCACTTGGGGAG
AATATGGCACCAGAAAAAGTGGATTTTGACGACTGTAAGGATGTAAGCGATCTGAAGCAA
TATGACAGTGATGAACCAGAGTTTAGGTCGCTTGCAAGTTGGATTCAAAGTGAGTTCAAC
AAAGCATGTGAACTAACTGATTCAAGCTGGATAGAACTCGATGAGATTGGAGAAGATGTG
GCTCCGATTGAGCACATTGCAAGCATGAGAAGGAATTATTTCACAGCAGAGGTGTCTCAT
TGCAGAGCCACAGAATACATAATGAAGGGAGTGTACATCAATACTGCTTTGCTTAATGCA
TCTTGTGCAGCAATGGACGATTTCCAATTGATTCCAATGATAAGCAAGTGTAGAACTAAA
GAGGGAAGGCGAAAGACCAATTTGTACGGGTTCATCATAAAAGGAAGATCCCACTTAAGG
AATGACACCGACGTGGTAAATTTTGTGAGCATGGAGTTTTCCCTCACTGACCCAAGACTT
GAACCGCACAAATGGGAGAAGTACTGTGTCCTTGAGATAGGAGACATGCTTCTAAGAACT
GCCATAGGCCAAGTGTCAAGGCCTATGTTCCTGTATGTGAGGACAAATGGGACCTCAAAA
ATTAAAATGAAATGGGGAATGGAAATGAGACGTTGCCTCCTTCAGTCCCTTCAGCAGATT
GAGAGTATGATTGAAGCTGAGTCCTCTGTCAAGGAGAAAGACATGACCAAAGAATTCTTT
GAGAACAACTCAGAAACATGGCCCATTGGAGAGTCCCCCAAAGGAGTGGAAGAAGGTTCC
ATTGGGAAGGTCTGTAGGACTTTGTTGGCAAAGTCGGTTTTCAACAGCTTGTATGCATCT
CCACAACTAGAAGGATTCTCAGCTGAATCAAGAAAATTGCTTCTTATCGTTCAGGCTCTT
AGGGACAATCTGGAACCTGGAACCTTTGACCTTGGGGGGCTATATGAATCAATTGAGGAG
TGCCTGATTAATGATCCCTGGGTTTTGCTTAATGCTTCTTGGTTCAACTCCTTCCTCACA
CATGCACTGAGATAGTTGTGGCAGTGCTACTGTTTGCTATCCATACTGTCC---------
---------------------------

#A/AA/Marton/1943(H1N1)
-----------------ATCCGAAATGGAAGATTTTGTGCGACAATGCTTCAATCCGATG
ATTGTCGAGCTTGCGGAAAAGGCAATGAAAGAGTATGGAGAGGACCTGAAAATCGAAACA
AACAAATTTGCAGCAATATGCACTCACTTGGAAGTATGCTTCATGTATTCAGATTTTCAC
TTCATCAATGAGCAAGGCGAGTCAATAATAGTAGAACTTGGTGATCCAAACGCACTTTTG
AAGCACAGATTTGAAATAATCGAGGGAAGAGATCGCACAATGGCCTGGACAGTAGTGAAC
AGTATTTGCAACACTACAGGGGCTGAGAAACCGAAGTTTCTACCAGATTTGTATGATTAC
AAGGAGAATAGATTCATCGAGATTGGAGTGACAAGGAGAGAAGTTCACATATACTATCTG
GAAAAGGCCAATAAAATTAAATCTGAGAAGACACACATCCACATTTTCTCGTTCACTGGG
GAAGAAATGGCCACAAAGGCCGACTACACTCTCGATGAGGAAAGCAGGGCTAGGATCAAA
ACCAGACTATTCACCATAAGACAAGAAATGGCTAGCAGAGGCCTCTGGGATTCCTTTCGT
CAGTCCGAGAGAGGCGAAGAGACAATTGAAGAAAGATTTGAAATCACAGGAACAATGCGC
AAGCTCGCCGACCAAAGTCTCCCGCCGAACTTCTCCTGCCTTGAAAATTTTAGAGCCTAT
GTGGATGGATTCGAGCCGAACGGCTACATTGAGGGCAAGCTTTCTCAAATGTCCAAAGAA
GTAAATGCTAGAATTGAACCTTTTTTGAAGACAACACCACGACCACTTAGACTTCCGGAT
GGGCCTCCTTGTTCTCAGCGGTCCAAATTTCTGCTGATGGATGCTTTAAAATTAAGCATT
GAGGACCCAAGTCATGAAGGAGAGGGAATACCACTATATGATGCAATCAAGTGCATGAGA
ACATTCTTTGGATGGAAAGAACCCAATATTGTTAAGCCACACGAAAAGGGAATAAATCCG
AATTATCTGCTGTCATGGAAGCAACTACTGGCAGAACTGCAGGACATTGAGAATGAGGAG
AAGATTCCAAAGACTAAAAACATGAAGAAAACGAGTCAGCTAAAGTGGGCACTTGGTGAG
AACATGGCACCAGAAAAGGTAGACTTTGACGACTGTAAAGATGTAAGCGATTTGAAGCAA
TATGATAGTGATGAACCAGAATTGAGGTCACTTTCAAGTTGGATCCAGAATGAGTTCAAC
AAGGCATGCGAGCTGACCGATTCAATCTGGATAGAGCTCGATGAGATTGGAGAAGATGTG
GCTCCAATTGAACACATTGCAAGCATGAGAAGGAATTATTTCACAGCAGAGGTGTCTCAT
TGCAGAGCCACAGAATACATAATGAAGGGGGTATACATTAATACTGCCTTGCTTAATGCA
TCCTGTGCAGCAATGGATGATTTCCAATTAATTCCAATGATAAGCAAATGTAGAACTAAA
GAGGGAAGGCGAAAGACCAACTTGTATGGTTTCATCATAAAAGGAAGATCCCACTTGAGG
AATGACACCGACGTGGTAAACTTTGTGAGCATGGAGTTTTCTCTCACTGATCCAAGACTT
GAACCACACAAATGGGAGAAGTACTGTGTTCTTGAGATAGGAGATATGCTTCTAAGAAGT
GCCCTCGGCCAGGTGTCAAGGCCCATGTTCTTGTATGTGAGGACAAATGGAACCTCAAAA
ATTAAAATGAAATGGGGAATGGAGATGAGGCGTTGCCTCCTTCAGTCACTTCAACAAATC
GAGAGTATGATTGAAGCCGAGTCCTCTGTCAAGGAGAAAGACATGACCAAAGAGTTTTTT
GAAAATAAATCAGAAACATGGCCCATTGGAGAGTCCCCCAAAGGAGTGGAAGAAGGTTCC
ATTGGGAAGGTCTGCAGGACTTTATTAGCAAAGTCGGTATTCAATAGCTTGTATGCATCT
CCACAACTAGAAGGGTTTTCAGCTGAATCAAGAAAACTGCTCCTTATCGTTCAGGCTCTT
AGGGACAACCTGGAACCTGGGACCTTTGATCTTGGGGGGCTATATGAAGCAGTTGAGGAG
TGCCTGATTAATGATCCCTGGGTTTTGCTTAACGCTTCTTGGTTCAACTCCTTCCTCACA
CATGCATTAAGATAGTTGTGGCAATGCTACTATTTGCTATCCATA---------------
---------------------------

#A/AA/Huston/1945(H1N1)
-----------GTACTGATCCGAAATGGAAGATTTTGTGCGACAATGCTTCAATCCGATG
ATTGTCGAGCTTGCGGAAAAGGCAATGAAAGAGTATGGAGAGGACCTGAAAGTCGAAACA
AACAAATTTGCAGCAATATGCACTCACTTGGAAGTATGCTTCATGTATTCAGATTTTCAC
TTCATCAATGAGCAAGGCGAGTCAATAATAGTAGAACTTGGTGATCCAAACGCACTTTTG
AAGCATAGATTTGAAATAATTGAGGGAAGAGATCGCACAATGGCCTGGACAATAGTAAAC
AGTATTTGCAACACTACAGGGGCTGAGAAACCGAAGTTTCTACCAGATTTGTATGATTAC
AAGGAGAATAGATTCATCGAGATTGGAGTGACAAGGAGAGAAGTTCACATATACTATCTG
GAAAAGGCCAATAAAATTAAATCTGAGAAGACACACATCCACATTTTCTCGTTCACTGGG
GAAGAAATGGCCACAAAGGCCGACTACACTCTCGATGAGGAGAGCAGGGCTAGGATCAAA
ACCAGACTATTCACCATAAGACAAGAAATGGCTAGCAGAGGCCTCTGGGATTCCTTTCGT
CAGTCCGAGAGAGGCGAAGAGACAATTGAAGAAAGATTTGAAATCACAGGAACAATGCGC
AAGCTCGCCGACCAAAGTCTCCCGCCGAACTTCTCCTGCTTTGAAAATTTTAGAGCCTAT
GTGGATGGATTCGAACCGAACGGCTACATTGAGGGCAAGCTTTCTCAAATGTCCAAAGAA
GTAAATGCTAGAATTGAACCTTTTTTGAAGACAACACCACGACCACTTAAACTTCCGGAT
GGGCCTCCTTGTTCTCAGCGGTCCAAATTCCTTCTGATGGATGCTTTAAAATTAAGCATT
GAGGACCCAAGTCATGAAGGAGAGGGGATACCACTATATGATGCAATCAAGTGCATGAGA
ACATTCTTTGGATGGAAAGAACCCAATGTTGTTAAGCCACACGAAAAGGGAATAAATCCG
AATTATCTGCTGTCATGGAAGCAAGTACTGGCAGAACTGCAGGACATTGAGAATGAGGAG
AAGATTCCAAAGACTAAAAACATGAAGAAAACGAGTCAGCTAAAGTGGGCACTTGGTGAG
AACATGGCACCAGAAAAGGTAGACTTTGACGACTGTAAAGATGTAAGCGATTTGAAGCAA
TATGATAGTGATGAACCAGAATTGAGGTCACTTTCAAGTTGGATCCAGAATGAGTTCAAC
AAGGCATGCGAGCTGACCGATTCAATCTGGATAGAGCTCGATGAGATTGGAGAAGATGTG
GCTCCAATTGAACACATTGCAAGCATGAGAAGGAATTACTTCACAGCAGAAGTATCTCAT
TGCAGAGCCACAGAATACATAATGAAGGGGGTATACATTAATACTGCCTTGCTTAATGCA
TCCTGTGCAGCAATGGATGATTTCCAATTAATTCCAATGATAAGCAAATGTAGAACTAAA
GAGGGAAGGCGAAAGACCAACTTGTATGGTTTCATCATAAAAGGAAGATCCCACTTAAGG
AATGACACCGACGTGGTAAACTTTGTGAGCATGGAGTTTTCTCTCACTGACCCAAGACTT
GAACCACACAAATGGGAGAAGTACTGTGTTCTTGAGATAGGAGATATGCTTCTAAGAAGT
GCCATAGGCCAGGTGTCAAGGCCCATGTTCTTGTATGTGAGGACAAATGGAACCTCAAAA
ATTAAAATGAAATGGGGAATGGAGATGAGGCGTTGCCTCCTTCAGTCACTTCAACAAATC
GAGAGTATGATTGAAGCCGAGTCCTCTGTCAAGGAGAAAGACATGACCAAAGAGTTTTTT
GAGAATAAATCAGAAACATGGCCCATTGGAGAGTCTCCCAAAGGAGTGGAAGAAGGTTCC
ATTGGGAAGGTCTGCAGGACTTTATTAGCAAAATCGGTATTCAATAGCTTGTATGCATCC
CCACAACTAGAAGGATTTTCAGCTGAATCAAGAAAACTGCTCCTCATCGTTCAGGCTCTT
AGGGACAACCTGGAACCTGGGACCTTTGATCTTGGGGGGCTATATGAAGCAGTTGAGGAA
TGCCTGATTAATGATCCCTGGGTTTTGCTTAATGCTTCTTGGTTCAACTCCTTCCTCACA
CATGCATTAAGATAGTTGTGGCAATGCTACTATTTGCTATCCATACTGTCCAAAAAA---
---------------------------

#A/Cam/46(H1N1)
-----------GTACTGATTCGAAATGGAAGATTTTGTGCGACAATGCTTCAATCCGATG
ATTGTCGAGCTTGCGGAAAAGGCAATGAAAGAGTATGGAGAGGACCCGAAAATCGAAACA
AACAAACTTGCAGCAATATGCACTCACTTGGAAGTGTGCTTCATGTATTCAGATTTTCAC
TTCATCGATGAGCAAGGCGAATCAATAATAGTAGAACTTGGTGATCCAAATGCACTTCTG
AAGCACAGATTTGAAATAATCGAGGGAAGAGATCGCACAATGGCCTGGACAGTGGTAAAC
AGTATTTGCAACACTACAGGGGCTGAGAAACCGAAGTTTCTGCCAGATTTGTATGATTAC
AAGGAGAATAGATTCATCGAAATTGGAGTGACAAGGAGGGAAGTTCACATTTACTATCTG
GAAAAGGCCAATAAAATTAAATCTGAGAAGACACACATCCACATTTTCTCGTTCACTGGG
GAAGAAATGGCCACAAAAGCCGACTACACTCTCGATGAGGAAAGCAGAGCTAGAATCAAA
ACCAGACTATTCACCATAAGACAAGAAATGGCTAGCAGAGGCCTTTGGGATTCCTTTCGT
CAGTCCGAGAGAGGCGAAGAGACAATTGAAGAAAAATTTGAAATCACAGGAACAATGCGC
AAGCTCGCCGACCAAAGTCTCCCGCCGAACTTCTCCTGCCTTGAGAATTTTAGAGCCTAT
GTGGATGGATTTGAACCGAACGGCTACATTGAGGGCAAGCTTTCTCAAATGTCCAAAGAA
GTGAATGCTAGAATTGAACCTTTTTTTAAGACAACACCACGACCAATTAGACTTCCGGAT
GGGCCTCCTTGTTCTCAGCGGTCCAAATTCCTGCTGATGGATGCTTTAAAATTAAGCATT
GAGGACCCAAGTCATGAAGGAGAAGGAATACCACTATATGATGCGATCAAGTGCATGAGG
ACATTCTTTGGATGGAAGGAACCCTATGTTGTTAAACCACACGAAAAGGGAATAAATCCA
AATTATCTGCTGTCATGGAAGCAAGTACTGGCAGAACTGCAGGACATTGAAAATGAGGAG
AAGATTCCAAGGACTAAAAACATGAAGAAAACGAGTCAGCTAAAGTGGGCACTTGGTGAG
AACATGGCACCAGAAAAGGTAGACTTTGACGACTGTAAAGATGTAAGCGATTTGAAGCAA
TATTATAGTGATGAACCAGAATTGAGGTCACTTTCAAGTTGGATCCAGAATGAGTTCAAC
AAGGCCTGCGAGCTGACCGATTCAGTCTGGATAGAGCTTGATGAAATTGGAGAAGATGTG
GCTCCAATTGAACACATTGCAAGCATGAGAAGGAATTACTTCACAGCAGAGGTGTCCCAT
TGCAGAGCCACAGAATACATAATGAAGGGGGTATACATTAATACTGCCTTGCTTAATGCA
TCCTGTGCAGCAATGGATGATTTCCAATTAATTCCCATGATAAGCAAATGTAGAACTAAA
GAGGGAAGGCGAAAAACCAATTTGTATGGTTTCATCATAAAAGGAAGGTCTCACTTAAGG
AATGACACCGACGTGGTAAACTTTGTGAGCATGGAATTTTCTCTCACTGACCCAAGACTT
GAGCCACACAAATGGGAGAAGTACTGTGTTCTTGAGATAGGAGATATGCTTCTAAGAAGT
GCCATAGGCCAGGTGTCAAGGCCCATGTTCTTATATGTGAGGACAAATGGAACCTCAAAA
ATTAAAATGAAATGGGGAATGGAGATGAGGCGTTGCCTCCTTCAGTCACTTCAACAAATT
GAGAGCATGATTGAAGCCGAATCCTCTGTCAAGGAGAAAGACATGACCAAAGAGTTTTTT
GAGAATAAATCAGAAACATGGCCCATTGGAGAGTCCCCCAAAGGGGTGGAAGAAGGTTCC
ATTGGGAAGGTATGCAGGACTTTATTGGCAAAGTCGGTATTCAATAACTTGTATGCATCT
CCACAACTAGAAGGATTTTCAGCTGAATCAAGAAAACTGCTCCTTATTGTTCAGGCTCTT
AGGGACAACCTGGAACCTGGGACCTTTGATCTTGGGGGGCTATATGAAGCAGTTGAGGAG
TGCCTGATTAATGATCCCTGGGTTTTGCTTAATGCTTCTTGGTTCAACTCCTTCCTCACA
CATGCATTAAGATAGTTGTGGCAATGCTACTATTTGCTATCCATA---------------
---------------------------

#A/FortMonmouth/1/47(H1N1)
-----------GTACTGATCTGAAATGGAAGATTTTGTGCGACAATGCTTCAATCCGATG
ATTGTCGAGCTTGCGGAAAAGGCAATGAAAGAGTATGGAGAGGACCTGAAAATCGAAACA
AACAAATTTGCAGCAATATGCACTCACTTGGAAGTGTGCTTCATGTATTCAGATTTTCAC
TTCATCAATGAGCAAGGCGAATCAATAATAGTAGAACTTGGTGATCCAAACGCACTTCTG
AAGCACAGATTTGAAATAATCGAGGGAAGAGATCGCACAATGGCCTGGACAGTGGTAAAC
AGTATTTGCAACACTACAGGGGCTGAGAAACCAAAGTTTCTGCCAGATTTGTATGATTAC
AAGGAGGATAGATTCATCGAAATTGGAGTGACAAGGAGGGAAGTTCACATTTACTATCTG
GAAAAGGCCAATAAAATTAAATCTGAGAAGACACACATCCACATTTTCTCGTTCACTGGG
GAAGAAATGGCCACAAAGGCCGACTACACTCTCGATGAGGAAAGCAGGGCTAGAATCAAA
ACCAGACTATTCACCATAAGACAAGAAATGGCTAGCAGAGGCCTTTGGGATTCCTTTCGT
CAGTCCGAGAGAGGCGAAGAGACAATTGAAGAAAAATTTGAAATCACAGGAACAATGCGC
AAGCTCGCCGACCAAAGTCTCCCGCCGAACTTCTCCTGCCTTGAGAATTTTAGAGCCTAT
GTGGATGGATTCGAACCGAACGGCTACATTGAGGGCAAGCTTTCTCAAATGTCCAAAGAA
GTGAATGCTAGAATTGAACCTTTTTTTAAGACAACACCACGACCAATTAGACTTCCGGAT
GGGCCTCCTTGTTCTCAGCGGTCCAAATTCCTGCTGATGGATGCTTTAAAATTAAGCATT
GAGGATCCAAGTCATGAAGGAGAGGGAATACCACTATATGATGCGATCAAGTGCATGAGA
ACATTCTTTGGATGGAAAGAACCCTATGTTGTTAAACCACACGAAAAGGGAATAAATCCA
AATTATCTGCTGTCATGGAAGCAAGTACTGGCAGAAATGCAGGACATTGAAAATGAGGAG
AAGATTCCAAAGACTAAAAACATGAAGAAAACGAGTCAGCTAAAGTGGGCACTTGGTGAG
AACATGGCACCAGAAAAGGTAGACTTTGACGACTGTAAAGATGTAAGCGACTTGAAGCAA
TATTATAGTGATGAACCAGAATTGAGGTCAATTTCAAGTTGGATCCAGAATGAGTTCAAC
AAGGCATGCGAGCTGACCGATTCAGTCTGGATAGAGCTTGATGAGATTGGAGAAGATGTG
GCTCCAATTGAACACATTGCAAGCATGAGAAGGAATTACTTCACAGCAGAGGTGTCTCAT
TGCAGAGCCACAGAATACATAATGAAGGGGGTATACATTAATACTGCCTTGCTTAATGCA
TCCTGTGCAGCAATGGATGATTTCCAATTAATTCCCATGATAAGCAAGTGTAGAACTAAA
GAGGGAAGACGAAAGACCAATTTGTATGGTTTCATCATAAAAGGAAGGTCTCACTTAAGG
AATGACACCGACGTGGTAAACTTTGTGAGCATGGAATTTTCTCTCACTGACCCAAGACTT
GAGCCACACAAATGGGAGAAGTACTGTGTTCTTGAGATAGGAGATATGCTTCTAAGAAGT
GCCATAGGCCAGGTGTCAAGGCCAATGTTCTTATATGTGAGGACAAATGGGACCTCAAAA
ATTAAAATGAAATGGGGAATGGAGATGAGGCGTTGCCTCCTTCAGTCACTTCAACAAATT
GAGAGCATGATTGAAGCCGAGTCCTCTGTCAAGGAGAAAGACATGACCAAAGAGTTTTTT
GAGAATAAATCAGAAACATGGCCCATTGGAGAGTCCCCCAAAGGGGTGGAAGAAGGTTCC
ATTGGGAAGGTATGCAGGACTTTATTGGCAAAGTCGGTATTCAATAGCTTGTATGCATCT
CCACAACTAGAAGGATTTTCAGCTGAATCAAGAAAACTGCTCCTTATCGTTCAGGCTCTT
AGGGACAACCTGGAACCTGGGACCTTTGATCTTGGGGGGCTATATGAAGCAGTTGAGGAG
TGCCTGATTAATGATCCCTGGGTTTTGCTTAATGCTTCTTGGTTCAACTCCTTCCTCACA
CATGCATTAAGATAGTTGTGGCAATGCTACTATTTGCTATCCATACTGTCCAAAAAA---
---------------------------

#A/chicken/Germany/n/1949(H10N7)
AGCGAAAGCAGGTACTGATCCAAAATGGAAGACTTTGTGCGACAATGCTTCAATCCAATG
ATCGTCGAGCTTGCGGAAAAGGCAATGAAAGAATATGGAGAGGATCCGAAAATTGAAACT
AACAAGTTCGCCGCGATATGCACACATTTAGAAGTGTGTTTCATGTATTCAGATTTCCAT
TTCATCGATGAACGGGGTGAATCAATAATTGTAGAATCTGGTGATCCAAATGCGCTCCTG
AAGCACCGATTTGAGATAATTGAAGGAAGGGATCGCACAATGGCTTGGACGGTGGTGAAT
AGCATTTGCAACACCACAAGAGTTGAGAAACCCAAGTTTCTTCCGGATCTGTATGATTAT
AAGGAGAACCGATTCATTGAAATTGGAGTGACAAGAAGGGAGGTTCACATATACTACTTA
GAAAAAGCCAATAAAATAAAATCTGAGAAGACACACATCCACATCTTCTCCTTCACTGGA
GAGGAAATGGCCACTAAAGCGGACTACACTCTTGACGAAGAGAGTAGAGCAAGGATCAAG
ACCAGGCTATTCACCATAAGGCAAGAAATGGCCAGTAGGGGCCTCTGGGATTCCTTTCGT
CAGTCCGAGAGAGGCGAAGAGACAATTGAAGAAAGATTTGAAATCACAGGAACCATGCGC
AGGCTCGCCGACCAAAGTCTCCCACCGAACTTCTCCAGCCTTGAAAACTTTAGAGCCTAT
GTGGATGGATTCGAGCCGAACGGCTGCATTGAGGGCAAGCTTTCTCAAATGTCCAAAGAA
GTAAATGCAAGAATTGAGCCGTTCCTGAAGACAACACCACGCCCTCTCAGATTACCTGAT
GGGCCTCCCTGTTCTCAGCGGTCAAAATTCCTATTGATGGACGCTCTGAAATTAAGCATT
GAAGACCCAAGCCATGAGGGAGAGGGAATACCGCTTTATGATGCAATTAAGTGCATGAAG
ACATTTTTCGGCTGGAAGGAGCCCAATATTGTCAAACCACATGAAAAGGGCATAAACCCC
AATTATCTCTTGGCTTGGAAACAAGTACTAGCAGAACTACAGTATATTGAAAATGAGGAG
AAAATTCCAAAAACAAAGAACATGAAGAAAACAAGCCAATTAAAGTGGGCACTTGGTGAG
AACATGGCACCAGAGAAAGTAGACTTTGAGGACTGCAAAAATATCAGTGATCTAAAGCAG
TATGACAGTGATGAGCCAGAGCAGAGATCACTAGCGAGTTGGATCCAGAGTGAATTCAAC
AAGGCGTGTGAGCTGACCGATTCAAGTTGGATAGAACTTGATGAAATAGGGGAAGATGTC
GCCCCAATTGAGCATATTGCAAGCATGAGGAGAAATTATTTCACAGCAGAAGTGTCTCAT
TGTAGGGCGACAGAATACATAATGAAGGGAGTATACATAAACACAGCCTTGCTTAATGCA
TCTTGTGCAGCCATGGACGACTTCCAGTTGATTCCGATGATAAGCAAATGCAGAACCAAA
GAAGGAAGAAGAAAGACAAACTTATATGGATTCGTTATAAAAGGGAGATCTCACCTGAGA
AATGACACCGATGTGGTAAATTTTGTGAGTATGGAGTTTTCTCTTACTGACCCCAGGCTG
GAACCATACAAATGGGAGAAATACTGTGTTCTTGAGATAGGAGATATGCTCCTGCGGACT
GCAATAGGCCAGGTATCAAGACCCATGTTCCTGTATGTGAGAACCAATGGCACCTCCAAG
ATCAAAATGAAATGGGGTATGGAGATGAGGCGCTGTCTTCTTCAATCCCTCCAACAGATT
GAGAGCATGATCGAAGCCCAATCCTCTGTTAAAGAGAAAGACATGACTAAGGAATTCTTT
GAAAACAAGTCGGAGACATGGCCCATTGGGGAATCACCTAAAGGAGTGGAAGAAGGCTCC
ATTGGGAAAGTGTGCAGGACCTTATTAGCGAAATCTGTATTCAACAGTTTATATGCATCT
CCACAACTTGAGGGGTTTTCAGCTGAATCGAGGAAACTGCTCCTTATTGTTCAGGCACTT
AGGGACAACCTGGAACCTGGAACTTTCGATCTTGGGGGGCTATACGAAGCAATTGAGGAG
TGCCTGATTAATGATCCCTGGGTTTTGCTTAATGCATCTTGGTTCAACTCCTTCCTCACA
CATGCACTGAAATAGTTGTGGCAATGCTACTATTTGCTATCCATACTGTCCAAAAAAGTA
CCTTGTTTCTACT--------------

#A/Malaysia/54(H1N1)
-----------GTACTGATCCGAAATGGAAGATTTTGTGCGACAATGCTTCAATCCGATG
ATTGTCGAGCTTGCAGAAAAGGCAATGAAAGAGTATGGAGAGAATCTGAAAATTGAAACA
AACAAATTTGCAGCAATATGCACTCACTTGGAAGTATGCTTCATGTATTCAGATTTTCAT
TTCATCAATGAGCAAGGCGAGTCAATAATAGTAGAGCTTGATGATCCAAACGCACTTTTG
AAGCACAGATTTGAAATAATAGAGGGAAGAGATCGCACAATGGCCTGGACAGTAGTAAAC
AGTATTTGCAACACTACAGGAGCTGAGAAACCGAAGTTTCTGCCAGATTTGTATGATTAC
AAAGAGAATAGATTCATCGAGATTGGAGTGACAAGGAGGGAAGTTCACATATACTATCTG
GAAAAGGCCAATAAAATTAAATCTGAGAAGACACACATCCACATTTTCTCATTCACTGGG
GAAGAAATGGCCACAAAGGCCGACTATACTCTCGATGAGGAAAGCAGGGCTAGGATCAAA
ACCAGACTATTCACCATAAGACAAGAAATGGCTAGCAGAGGCCTCTGGGATTCCTTTCGT
CAGTCCGAGAGAGGCGAAGAAACAATTGAAGAAAGATTTGAAATCACAGGAACAATGCGC
AGGCTCGCTGACCAAAGTCTCCCGCCGAACTTCTCCTGCCTTGAGAATTTTAGAGCCTAT
GTGGATGGATTCGAACCGAACGGCTACATTGAGGGCAAGCTTTCTCAAATGTCCAAAGAA
GTAAATGCTAGAATTGAACCTTTTCTGAAAACAACACCACGACCAATTAGACTTCCGGAT
GGGCCTCCTTGTTCTCAGCGGTCCAAATTCCTGCTGATGGATGCTTTAAAATTAAGCATA
GAGGACCCAAGTCACGAAGGAGAGGGAATACCACTTTATGATGCGATCAAGTGTATGAGA
ACATTCTTTGGATGGAAAGAACCCTATGTTGTTAAACCACACGAAAAGGGAATAAATCCG
AATTATCTGCTGTCATGGAAGCAAGTACTGGCAGAACTGCAGGACATTGAGAATGAGGAG
AAGATTCCAAGAACCAAAAACATGAAGAAAACTAGTCAGCTAAAGTGGGCACTTGGTGAG
AACATGGCACCAGAGAAGGTAGACTTTGACGACTGTAAAGATATAAGCGATTTGAAGCAA
TATGATAGTGATGAACCTGAATTAAGGTCACTTTCAAGTTGGATCCAGAATGAGTTCAAC
AAGGCATGCGAACTGACCGATTCAATATGGATAGAGCTCGATGAGATTGGGGAAGATGTG
GCTCCAATTGAACACATTGCAAGCATGAGAAGGAATTACTTCACAGCAGAGGTGTCTCAT
TGCAGAGCCACAGAATATATAATGAAGGGGGTATACATTAATACTGCCTTGCTTAATGCA
TCCTGTGCAGCAATGGATGATTTCCAGCTAATTCCTATGATAAGCAAATGTAGAACTAAA
GAGGGAAGGCGAAAGACCAATTTGTATGGTTTCATCATAAAAGGAAGATCTCACTTAAGG
AATGACACCGACGTGGTAAACTTTGTGAGCATGGAGTTTTCTCTCACTGACCCAAGACTT
GAACCACACAAATGGGAGAAGTACTGTGTTCTTGAAATAGGAGATATGCTTCTAAGAAGT
GCCATAGGCCAGGTGTCAAGGCCCATGTTCTTGTATGTGAGGACAAATGGAACCTCAAAA
ATTAAAATGAAATGGGGAATGGAGATGAGGCGTTGCCTCCTTCAGTCACTCCAACAAATC
GAGAGTATGATTGAAGCCGAGTCCTCTGTCAAGGAGAAAGACATGACCAAAGAGTTTTTC
GAGAATAAATCAGAAACATGGCCCATTGGAGAGTCCCCCAAAGGAGTGGAAGAAGGTTCC
ATTGGGAAGGTCTGCAGGACTTTATTAGCCAAGTCGGTATTCAATAGCCTGTATGCATCT
CCACAATTAGAAGGATTTTCAGCTGAATCAAGAAAACTGCTCCTCATCGTTCAGGCTCTT
AGGGACAATCTGGAACCTGGGACCTTTGATCTTGGGGGGCTATATGAAGCAATTGAGGAG
TGCCTGATTAATGATCCCTGGGTTTTGCTTAATGCTTCTTGGTTCAACTCCTTCCTAACA
CATGCATTAAGATAGTTGTGGCAATGCTACTATTTGCTATCCATACTGTCCAAAAAA---
-------------
--------------
#A/duck/Czechoslovakia/1956(H4N6)
AGCGAAAGCAGGTACTGATCCAAAATGGAAGACTTTGTGCGACAGTGCTTCAATCCAATG
ATCATCGAGCTTGCGGAAAAGGCAATGAAAGAATATGGCGAAGATCCGAAAATCGAAACA
AACAAATTTGCTGCAATATGTACACACTTGGAAGTTTGTTTCATGTATTCGGATTTCCAT
TTCATCGACGAACGAGGTGAATCAATAATTGTAGAATCTGGTGATCCAAATGCACTCCTG
AAGCACCGATTTGAAATAATTGAAGGAAGAGACCGCACAATGGCCTGGACAGTGGTGAAC
AGCATCTGCAATACCACAGGGGTTGAGAAGCCCAAGTTTCTTCCGGACCTGTATGACTAT
AAAGAGAACCGATTCATCGAAATTGGCGTGACAAGGAGGGAGGTTCACATATACTACTTA
GAAAAAGCCAACAAGATAAAATCAGAGAAAACACACATACACATTTTCTCATTCACTGGG
GAGGAAATGGCCACTAAAGCGGACTACACTCTTGATGAAGAGAGCAGAGCAAGGGTAAAG
ACCAGGCTATTCACCATCAGGCAGGAAATGGCCAGTAGGGGCCTATGGGATTCCTTTCGT
CAGTCCGAGAGAGGCGAAGAGACAATTGAAGAAAGATTTGAAATCAGAGGAACCATGCGT
AGGCTTGCCGACCAAAGTCTCCCACCGAACTTCTCCAGCCTTGAAAACTTTAGAGCCTAT
GTGGATGGATTCGAACCGAACGGCTGCATTGAGGGCAAGCTTTCTCAAATGTCCAAAGAA
GTGAATGCCAGGATTGAGCCATTCTTGAAAACAACACCACGTCCTCTCAGATTACCTGAT
GGGCCTCCCTGCTCTCAGCGGTCAAAATTCTTGCTAATGGATGCCCTGAAATTAAGCATT
GAGGACCCGAGTCACGAAGGGGAGGGGATACCGCTATATGATGCAATCAAATGCATGAAA
ACATTTTTCGGCTGGAAAGAGCCCAACATTGTCAAACCACATGAGAAGGGCATAAATCCC
AATTACCTCCTAGCTTGGAAACAGGTACTAGCAGAACTGCAGGACATTGAAAATGAAGAG
AAAATTCCAAAGACAAAAAACATGAAGAAAACAAGTCAGCTAAAGTGGGCACTTGGGGAA
AACATGGCACCTGAAAAAGTAGATTTTGAGGATTGCAAAGATGTCAGCGATCTAAAACAG
TATGATAGTGATGAGCCAGAGCCGAGATCGCTGGCGAGCTGGATCCAGAGTGAATTCAAC
AAGGCATGTGAGCTGACCGATTCAAGTTGGATAGAACTTGATGAAATAGGGGAAGATGTC
GCCCCAATTGAGCATATTGCGAGTATGAGAAGGAATTATTTCACAGCGGAAGTGTCCCAT
TGCAGGGCTACTGAGTACATAATGAAGGGAGTGTACATAAACACAGCCTTGCTCAATGCG
TCTTGCGCAGCCATGGATGACTTCCAGTTGATCCCAATGATAAGCAAATGCAGAACCAAG
GAAGGAAGACGGAAAACAAATTTGTATGGATTCATTGTAAAAGGGAGATCTCATTTGAGG
AATGATACTGACGTGGTAAATTTTGTAAGTATGGAGTTTTCTCTTACTGACCCGAGGCTG
GAGCCACACAAGTGGGAGAAGTATTGTGTTCTTGAAATAGGAGACATGCTCCTACGGACT
GCAATTGGCCAAGTGTCGAGGCCCATGTTTCTGTATGTGAGAACCAATGGAACCTCCAAA
ATCAAAATGAAGTGGGGTATGGAAATGAGACGTTGCCTTCTTCAATCCCTTCAACAGATT
GAGAGCATGATCGAGGCCGAGTCCTCTGTCAAAGAGAAAGACATGACCAAGGAATTCTTT
GAAAACAAGTCAGAAAAATGGCCCATTGGGGAATCACCCAAAGGAGTGGAGGAAGGTTCC
ATTGGGAAAGTATGCAGGACCTTACTAGCAAAGTCTGTATTCAACAGCCTATACGCATCT
CCACAACTTGAGGGATTTTCAGCCGAGTCGAGAAAACTGCTTCTAATCGTTCAGGCACTT
AGGGACAACCTGGAACCTGGGACCTTCGATCTTGGAGGGCTATATGAAGCAATTGAGGAG
TGCCTGATTAATGATCCCTGGGTTTTGCTTAATGCATCTTGGTTCAACTCCTTCCTCACA
CATGCACTGAAATAGTTGTGGCAATGCTACTATTTGCTATCCATACTGTCCAAAAAAGTA
CCTTGTTTCTACT--------------

#A/duck/England/1956(H11N6)
AGCGAAAGCAGGTACTGATTCAAAATGGAAGACTTTGTGCGACAATGCTTCAATCCAATG
ATCGTCGAGCTTGCGGAAAAGGCAATGAAAGAGTATGGGGAAGATCCAAAAATAGAAACA
AACAAATTCGCTGCAATATGCACACATTTGGAGGTCTGTTTCATGTATTCAGATTTCCAC
TTCATTGATGAACGGGGTGAATCAATAATTGTAGAACCTGGTGATCCAAATGCGCTGCTG
AAGCACCGATTTGAGATAATTGAAGGAAGAGACCGTACAGTGGCCTGGACAGTGGTGAAT
AGCATCTGTAACACCACAGGAGTTGAGAAGCCCAAGTTTCTTCCGGATCTGTATGATTAT
AAAGAGAATCGATTCATTGAAATTGGAGTGACAAGGAGGGAGGTTCACATATACTACTTA
GAAAAAGCCAACAAGATAAAATCTGAGAAAACACACATTCACATCTTCTCATTCACTGGA
GAGGAAATGGCCACCAAAGCAGACTACACCCTTGATGAAGAGAGCAGGGCAAGGATCAAA
ACCAGATTATTCACCATAAGACAAGAAATGGCCAGTAGGGGTCTGTGGGATTCCTTTCGT
CAATCCGAGAGAGGCGAAGAGACAATTGAAGAAAGATTTGAGATCACAGGAGCCATGCGC
AGGCTCGCCGACCAAAGTCTCCCACCGAACTTCTCCAGCCTTGAAAACTTTAGAGCCTAT
GTGGATGGATTCGAACCGAACGGCTGCATTGAGGGCAAGCTTTCTCAAATGTCCAAAGAA
GTGAATGCCAGGATTGAACCATTCTTGAAGACAACACCACGCCCTCTTAGATTACCTGAT
GGGCCTCCCTGCTCTCAACGGTCAAAATTCTTGCTTATGGATGCCCTGAAGTTAAGCATT
GAGGACCCGAGTCATGAGGGAGAGGGAATACCGCTATATGATGCAATCAAATGCATGAAG
ACATTTTTCGGCTGGAAAGAGCCCAACATTGTAAAACCGCATGAGAAGGGCATAAATCCC
AATTACCTCCTGGCCTGGAAACAGGTACTGGCAGAACTTCAAGACATTGAGAATGGGGAG
AAAATTCCAAAAACAAAAAACATGAAGAAAACAAGCCAGTTAAAGTGGGCACTCGGTGAA
AACATGGCACCGGAGAAAGTAGATTTTGAGGATTGCAAAGATGTTAGCGATCTAAAACAG
TATGACAGTGATGAGCCAGAGCCAAGATCACTAGCGAGCTGGATCCAGAGTGAATTCAAC
AAGGCATGTGAGTTGACCGACTCAAGCTGGATAGAACTTGATGAGATAGGGGAGGATATT
GCTCCAATTGAGCATATTGCAAGCATGAGGAGAAACTATTTCACAGCGGAAGTGTCCCAT
TGCAGGGCCACTGAGTACATAATGAAGGGAGTGTACATAAACACAGCCTTGCTCAATGCA
TCTTGTGCAGCCATGGATGACTTCCAGTTGATCCCAATGATAAGCAAATGCAGAACCAGA
GAAGGAAGACGGAAAACAAATCTGTACGGATTCATTGTAAAAGGGAGGTCCCATTTGAGG
AATGATACTGATGTGGTAAATTTTGTGAGTATGGAGTTTTCTCTTACTGACCCAAGGTTG
GAGCCACACAAGTGGGAAAAGTACTGTGTTCTTGAGATAGGAGACATGCTCCTACGAACT
GCAATAGGTCAAGTGTCAAGGCCCATGTTCCTATATGTGAGAACCAATGGAACCTCCAAG
ATCAAGATGAAATGGGGTATGGAGATGAGGCGCTGCCTTCTTCAATCCCTTCAACAGATT
GAGAGCATGATTGAGGCCGAATCTTCTGTCAAAGAGAAAGACGTGACCAAAGAATTCTTT
GAAAACAAATCAGAGACATGGCCCATTGGAGAATCACCCAAAGGAGTGGAGGAAGGCTCC
ATCGGGAAAGTGTGCAGGACCTTACTAGCAAAGTCAGTATTCAACAGCCTATATGCATCT
CCACAACTTGAGGGATTTTCAGCTGAATCGAGAAAATTGCTCCTCATTGTTCAGGCACTT
AGGGACAACCTGGAACCTGGAACCTTCGATCTTGGGGGGCTATATGAAGCAATTGAGGAG
TGCCTGATTAATGATCCCTGGGTTTTGCTTAATGCATCTTGGTTCAACTCCTTCCTCACA
CATGCACTGAAGTAGTTGTGGCAATGCTACTATTTGCTATCCATACTGTCCAAAAAAGTA
CCTTGTTTCTACT--------------

#A/Japan/305/57(H2N2)
------------------------ATGGAAGATTTTGTGCGACAATGCTTCAATCCGATG
ATTGTCGAGCTTGCGGAAAAGGCAATGAAAGAGTATGGAGAGGATCCGAAAATCGAAACA
AACAAATTTGCAGCAATATGCACTCACTTGGAAGTATGCTTCATGTATTCAGATTTTCAT
TTCATCAATGAGCAAGGCGAGTCAATAATAGTAGAGCTTGATGATCCAAATGCACTTTTG
AAGCACAGATTTGAAATAATAGAGGGAAGAGATCGCACAATGGCCTGGACAGTAGTAAAC
AGTATTTGCAACACTACAGGAGCTGAGAAACCGAAGTTTCTGCCAGATTTGTATGATTAC
AAGGAGAATAGATTCATCGAGATTGGAGTGACAAGGAGGGAAGTCCACATATACTATCTT
GAAAAGGCCAATAAAATTAAATCTGAGAAGACACACATCCACATTTTCTCATTCACTGGG
GAAGAAATGGCCACAAAGGCCGACTACACTCTCGATGAGGAAAGCAGGGCTAGGATCAAA
ACCAGACTATTCACCATAAGACAAGAAATGGCTAGCAGAGGCCTCTGGGATTCCTTTCGT
CAGTCCGAAAGAGGCGAAGAAACAATTGAAGAAAGATTTGAAATCACAGGGACAATGCGC
AGGCTCGCCGACCAAAGTCTCCCGCCGAACTTCTCCTGCCTTGAGAATTTTAGAGCCTAT
GTGGATGGATTCGAACCGAACGGCTACATTGAGGGCAAGCTTTCTCAAATGTCCAAAGAA
GTAAATGCTAAAATTGAACCTTTTCTGAAAACAACACCAAGACCAATTAGACTTCCGGAT
GGGCCTCCTTGTTCTCAGCGGTCCAAATTCCTGCTGATGGATGCTTTAAAATTAAGCATT
GAGGACCCAAGTCACGAAGGAGAGGGAATACCACTATATGATGCGATCAAGTGTATGAGA
ACATTCTTTGGATGGAAAGAACCCTATGTTGTTAAACCACACGAAAAGGGAATAAATCCA
AATTATCTGCTGTCATGGAAGCAAGTACTGGCAGAACTGCAGGACATTGAGAATGAGGAG
AAGATTCCAAGAACCAAAAACATGAAGAAAACGAGTCAGCTAAAGTGGGCACTTGGTGAG
AACATGGCACCAGAGAAGGTAGACTTTGACGACTGTAGAGATATAGGCGATTTGAAGCAA
TATGATAGTGATGAACCTGAATTAAGGTCACTTTCAAGCTGGATCCAGAATGAGTTCAAC
AAGGCATGCGAGCTGACCGATTCAATCTGGATAGAGCTCGATGAGATTGGAGAAGATGTG
GCTCCAATTGAACACATTGCAAGCATGAGAAGGAATTACTTCACAGCAGAGGTGTCTCAT
TGCAGAGCCACAGAATATATAATGAAGGGGGTATACATTAATACTGCCTTGCTTAATGCA
TCCTGTGCAGCAATGGACGATTTCCAACTAATTCCCATGATAAGCAAATGTAGAACTAAA
GAGGGAAGGCGAAAGACCAATTTATATGGTTTCATCATAAAAGGAAGATCTCACTTAAGG
AATGACACCGACGTGGTAAACTTTGTGAGCATGGAGTTTTCTCTCACTGACCCAAGACTT
GAGCCACACAAATGGGAGAAGTACTGTGTTCTTGAGATAGGAGATATGCTACTAAGAAGT
GCCATAGGCCAGGTGTCAAGGCCCATGTTCTTGTATGTGAGGACAAATGGAACATCAAAG
ATTAAAATGAAATGGGGAATGGAGATGAGGCGTTGCCTCCTTCAGTCACTCCAACAAATC
GAGAGTATGATTGAAGCCGAGTCCTCTGTCAAGGAGAAAGACATGACCAAAGAGTTTTTC
GAGAATAAATCAGAAACATGGCCCATTGGAGAGTCCCCCAAAGGAGTGGAAGAAGGTTCC
ATTGGGAAGGTCTGCAGGACTTTATTAGCCAAGTCGGTATTCAATAGCCTGTATGCATCT
CCACAATTAGAAGGATTTTCAGCTGAATCAAGAAAACTGCTTCTTGTCGTTCAGGCTCTT
AGGGACAATCTTGAACCTGGGACCTTTGATCTTGGGGGGCTATATGAAGCAATTGAGGAG
TGCCTGATTAATGATCCCTGGGTTTTGCTTAATGCGTCTTGGTTCAACTCCTTCCTAACA
CATGCATTAAGATAG---------------------------------------------
---------------------------

#A/Singapore/1/57(H2N2)
------------------------ATGGAAGATTTTGTGCGACAATGCTTCAATCCGATG
ATTGTCGAGCTTGCGGAAAGGGCAATGAAAGAGTATGGAGAGGATCTGAAAATCGAAACA
AACAAATTTGCAGCAATATGCACTCACTTGGAAGTATGCTTCATGTATTCAGATTTTCAT
TTCATCAATGAGCAAGGCGAGTCAATAATAGTAGAGCTTGATGATCCAAATGCACTTTTG
AAGCACAGATTTGAAATAATAGAGGGAAGAGATCGCACAATGGCCTGGACAGTAGTAAAC
AGTATTTGCAACACTACAGGAGCTGAGAAACCGAAGTTTCTGCCAGATTTGTATGATTAC
AAGGAGAATAGATTCATCGAGATTGGAGTGACAAGGAGGGAAGTCCACATATACTATCTT
GAAAAGGCCAATAAAATTAAATCTGAGAAGACACACATCCACATTTTCTCATTCACTGGG
GAAGAAATGGCCACAAAGGCCGACTACACTCTCGATGAGGAAAGCAGGGCTAGGATCAAA
ACCAGACTATTCACCATAAGACAAGAAATGGCTAGCAGAGGCCTCTGGGATTCCTTTCGT
CAGTCCGAAAGAGGCGAAGAAACAATTGAAGAAAGATTTGAAATCACAGGGACAATGCGC
AGGCTCGCCGACCAAAGTCTCCCGCCGAACTTCTCCTGCCTTGAGAATTTTAGAGCCTAT
GTGGATGGATTCGAACCGAACGGCTACATTGAGGGCAAGCTTTCTCAAATGTCCAAAGAA
GTAAATGCTAAAATTGAACCTTTTCTGAAAACAACACCAAGACCAATTAGACTTCCGGAT
GGGCCTCCTTGTTCTCAGCGGTCCAAATTCCTGCTGATGGATGCTTTAAAATTAAGCATT
GAGGACCCAAGTCACGAAGGAGAGGGAATACCACTATATGATGCGATCAAGTGTATGAGA
ACATTCTTTGGATGGAAAGAACCCTATGTTGTTAAACCACACGAAAAGGGAATAAATCCA
AATTATCTGCTGTCATGGAAGCAAGTACTGGCAGAACTGCAGGACATTGAGAATGAGGAG
AAGATTCCAAGAACCAAAAACATGAAGAAAACGAGTCAGCTAAAGTGGGCACTTGGTGAG
AACATGGCACCAGAGAAGGTAGACTTTGACGACTGTAGAGATATAAGCGATTTGAAGCAA
TATGATAGTGATGAACCTGAATTAAGGTCACTTTCAAGCTGGATCCAGAATGAGTTCAAC
AAGGCATGCGAGCTGACCAATTCAATCTGGATAGAGCTCGATGAGATTGGAGAAGATGTG
GCTCCAATTGAACACATTGCAAGCATGAGAAGGAATTACTTCACAGCAGAGGTGTCTCAT
TGCAGAGCCACAGAATATATAATGAAGGGGGTATACATTAATACTGCCTTGCTTAATGCA
TCCTGTGCAGCAATGGACGATTTCCAACTAATTCCCATGATAAGCAAATGTAGAACTAAA
GAGGGAAGGCGAAAGACCAATTTATATGGTTTCATCATAAAAGGAAGATCTCACTTAAGG
AATGACACCGACGTGGTAAACTTTGTGAGCATGGAGTTTTCTCTCACTGACCCAAGACTT
GAGCCACACAAATGGGAGAAGTACTGTGTTCTTGAGATAGGAGATATGCTACTAAGAAGT
GCCATAGGCCAGGTGTCAAGGCCCATGTTCTTGTATGTAAGGACAAATGGAACATCAAAG
ATTAAAATGAAATGGGGAATGGAGATGAGGCGTTGCCTCCTTCAGTCACTCCAACAAATC
GAGAGCATGATTGAAGCCGAGTCCTCTGTCAAGGAGAAAGACATGACCAAAGAGTTTTTC
GAGAATAAATCAGAAACATGGCCCATTGGAGAGTCCCCTAAAGGAGTGGAAGAAGGTTCC
ATTGGGAAGGTCTGCAGGACTTTATTAGCCAAGTCGGTATTCAATAGCCTGTATGCATCT
CCACAATTAGAAGGATTTTCAGCTGAATCAAGAAAACTGCTCCTTGTCGTTCAGGCTCTT
AGGGACAATCTTGAACCTGGGACCTTTGATCTTGGGGGGCTATATGAAGCAATTGAGGAG
TGCCTGATTAATGATCCCTGGGTTTTGCTTAATGCGTCTTGGTTCAACTCCTTCCTAACA
CATGCATTAAGATAG---------------------------------------------
---------------------------

#A/swine/Wisconsin/1/1957(H1N1)
------------------------ATGGAAGACTTTGTACGACAATGCTTCAACCCGATG
ATTGTCGAACTTGCAGAAAAGACAATGAAAGAATATGGGGAGAACCCGAAGATCGAAACA
AACAAATTTGCAGCAATATGCACCCACATGGAGGTATGCTTCATGTATTCAGATTTCCAC
TTCATCAATGAACGGGGCGAATCAATAATCGTAGAGCCCGGTGATTCAAATGCGCTCTTG
AAACACAGATTTGAAATAATCGAAGGAAGGGATCGGAATGTGGCTTGGACGGTGGTAAAC
AGTATTTGTAACACTACAGGGGTTGGAAAACCAAAGTTTCTCCCAGATCTGTATGACTAC
AAGGAAGATAGATTCATTGAGATTGGTGTAACGAGGAGAGAAGTCCATGTATACTACCTG
GAAAAGGCCAATAAGATAAAATCTGAAGAGACACACATCCACATTTTCTCATTCACAGGG
GAAGAAATGGCCACAAAAGCCGACTACACACTAGATGAGGAAAGTAGAGCTAGAATAAAG
ACCAGGCTATTCACCATAAGACAAGAGATGGCTAGCAGAGGCCTTTGGGATTCCTTTCGT
CAGTCCGAGAGAGGCGAAGAGACAATTGAAGAAAGATTTGAGATCACAGGAACAATGCGC
AGGCTTGCCGACCAAAGTCTCCCACCAAACTTCTCCAGTCTTGAAAACTTTAGAGCCTAT
GTGGATGGATTCGAGCCGAATGGCTACATTGAGGGCAAGCTTTCCCAAATGTCTAGAGAA
GTAAATGCTAGAATCGAGCCTTTTTTGAAGACAACACCACGCCCACTTAGACTGCCATGT
GGACCTCCCTGTTTTCAGCGATCCAAATTTCTGTTGATGGATGCTCTGAAATTAAACATT
GAAGATCCAAACCATGAAGGAGAAGGGATACCGCTTTATGATGCGGTCAGATGCATGAAA
ACGTTCTTTGGATGGAAGGAACCCACTATTGTTAAGCCACATGAAAAGGGAATAAATTCA
AATTACCTTTTGGCATGGAAGCAAGTACTGGCAGAAATACAGGACATCGAGGATGAGAAG
AAAATTCCAAGGATTAAAAATATGAAGAAAACAAGTTCATTGAAATGGGCACTTGGTGAG
AATATGGCCCCGGAAAAGGTGGACTTTGACGATTGTAAGGATGTAAGCGATCTGAAGCAA
TATGATAGTGACGAGCCAGAATTTAGGTCGCTTGCAAGTTGGATTCAAAATGAGTTCAAC
AAAGCATGTGAGCTGACTGATTCAAGCTGGTTAGAGCTTGATGAGATTGGAGAGGATGTA
GCTCCAATTGAACACATTGCAAGCATGAGAAGGAATTATTTCACAGCAGAAGTGTCTCAT
TGCAGAGCTACAGAATACATAATGAAGGGAGTATATATAAATACTGCTTTGCTTAATGCA
TCCTGTGCAGCAATGGATGATTTTCAACTAATTCCAATGATAAGCAAATGTAGAACTAAA
GAGGGAAGACGAAAGACCAATTTGTACGGATTCATCATAAAAGGAAGATCCCACTTAAGA
AATGACACTGACGTGGTAAATTTTGTGAGCATGGAATTTTCCCTCACTGATCCAAGGCTT
GAACCGCATAAATGGGAGAAGTACTGCATCCTTGAGATAGGAGACATGGCTCTAAGAACT
GCCATAGGTCAAGTGGCAAGGCCCATGTTCCTATACGTGAGAACAAACGGGACCTCAAAA
ATTAAAATGAAATGGGGAATGGAAATGAGACGTTGCCTCCTTCAGTCCCTCCAGCAGATT
GAGAGTATGATTGAAGCTGAGTCATCTGTCAAGGAGAAAGATATGACCAAAGAATTCTTT
GAGAACAAATCAGAAACTTGGCCCATTGGGGAGTCCCCCAAAGGAGTGGAAGAAGGTTCC
ATTGGAAAGGTCTGCAGGACGTTGTTGGCAAAGTCGGTTTTCAACTGCTTGTATGCGTCT
CCACAACTAGAGGGATTCTCAGCTGAATCAAGGAAATTGCTTCTCATTGTTCAAGCTCTT
AGGGACAACCTTGAACCTGGAACCTTTGATCTTGGGGGGCTATATGAATCAATTGAGGAG
TGCCTGATTAATGATCCCTGGGTTTTGCTTAATGCGTCTTGGTTCAACTCCTTCCTCACA
CATGCACTGAGATAGTTGTGGCATTGCTACTATTTGCTATCCATA---------------
---------------------------

#A/Albany/1/1959(H2N2)
----------------------AAATGGAAGATTTTGTGCGACAATGCTTCAATCCGATG
ATTGTCGAGCTTGCGGAAAAAGCAATGAAAGAGTATGGAGAGGATCTGAAAATCGAAACA
AACAAATTTGCAGCAATATGCACTCACTTGGAAGTATGCTTCATGTATTCAGATTTTCAT
TTCATCAATGAGCAAGGCGAGTCAATAATAGTAGAGCTTGATGATCCAAATGCACTTTTG
AAGCACAGATTTGAAATAATAGAGGGAAGAGATCGCACAATGGCCTGGACAGTAGTAAAC
AGTATTTGCAACACTACAGGAGCTGAGAAACCGAAGTTTCTGCCAGATTTGTATGATTAC
AAGGAGAATAGATTCATCGAGATTGGAGTGACAAGGAGGGAAGTCCACATATACTATCTT
GAAAAGGCCAATAAAATTAAATCTGAGAAGACACACATCCACATTTTCTCATTCACTGGG
GAAGAAATGGCCACAAAGGCCGACTACACTCTCGATGAGGAAAGCAGGGCTAGGATCAAA
ACCAGACTATTCACCATAAGACAAGAAATGGCTAACAGAGGCCTCTGGGATTCCTTTCGT
CAGTCCGAAAGAGGCGAAGAAACAATTGAAGAAAGATTTGAAATCACAGGGACAATGCGC
AGGCTCGCCGACCAAAGTCTCCCGCCGAACTTCTCCTGCCTTGAGAATTTTAGAGCCTAT
GTGGATGGATTCGAACCGAACGGCTACATTGAGGGCAAGCTTTCTCAAATGTCCAAAGAA
GTAAATGCTAAAATTGAACCTTTTCTGAAAACAACACCAAGACCAATTAGACTTCCGGAT
GGGCCTCCTTGTTCTCAGCGGTCCAAATTCCTGCTGATGGATGCTTTAAAATTGAGCATT
GAGGACCCAAGTCACGAAGGAGAGGGAATACCACTATATGATGCGATCAAGTGTATGAGA
ACATTCTTTGGATGGAAAGAACCCTATGTTGTTAAACCACACGAAAAGGGAATAAATCCA
AATTATCTGCTGTCATGGAAGCAAGTACTGGCAGAACTGCAGGACATTGAGAGTGAGGAA
AAGATTCCAAGAACCAAAAACATGAAGAAAACGAGTCAGCTAAAGTGGGCACTTGGTGAG
AACATGGCACCAGAGAAGGTAGACTTTGACGACTGTAGAGATATAAGCGATTTGAAGCAA
TATGATAGTGATGAACCTGAATTAAGGTCACTTTCAAGCTGGATCCAGAATGAGTTCAAC
AAGGCATGCGAGCTGACCGATTCAATCTGGATAGAGCTCGATGAGATTGGAGAAGATGTG
GCTCCAATTGAACACATTGCAAGCATGAGAAGGAATTACTTCACAGCAGAGGTGTCTCAT
TGCAGGGCCACAGAATATATAATGAAGGGGGTATACATTAATACTGCCTTGCTTAATGCA
TCCTGTGCAGCAATGGACGATTTCCAACTAATTCCCATGATAAGCAAATGTAGAACTAAA
GAGGGAAGGCGAAAGACCAATTTATATGGTTTCATCATAAAAGGAAGATCTCACTTAAGG
AATGACACCGACGTGGTAAACTTTGTGAGCATGGAGTTTTCTCTCACTGACCCAAGACTT
GAGCCGCACAAATGGGAGAAGTACTGTGTTCTTGAGATAGGAGATATGCTACTAAAAAGT
GCCATAGGCCAGGTGTCAAGGCCCATGTTCTTGTATGTGAGGACAAATGGAACATCGAAG
ATTAAAATGAAATGGGGAATGGAGATGAGACGTTGCCTCCTTCAGTCACTCCAACAAATC
GAGAGTATGATTGAAACTGAGTCCTCTGTCAAGGAGAAAGACATGACCAAAGAGTTTTTC
GAGAATAAATCAGAAACATGGCCCATTGGAGAGTCCCCCAAAGGAGTGGAAGAAGGTTCC
ATTGGGAAGGTCTGCAGGACTTTATTAGCCAAGTCGGTATTCAATAGCCTGTATGCATCT
CCACAATTAGAAGGATTTTCAGCTGAATCAAGAAAACTGCTTCTTGTCGTTCAGGCTCTT
AGGGACAATCTTGAACCTGGGACCTTTGATCTTGGGGGGCTATATGAAGCAATTGAGGAG
TGCCTGATTAATGATCCCTGGGTTTTGCTTAATGCGTCTTGGTTCAACTCCTTCCTAACA
CATGCATTAAGATAGTTGTGGCAATGCTACTATTTGCTATCCATACTGT-----------
---------------------------

#A/tern/SouthAfrica/1961(H5N3)
AGCGAAAGCAGGTACTGATCCAAAATGGAAGACTTTGTGCGACAATGCTTCAATCCAATG
ATCGTCGAGCTTGCGGAAAAGGCAATGAAAGAACATGGGGAAGATCCGAAAATTGAAACT
AATAAATTCACTGCAATATGCACACATTTGGAAGTCTGTTTCATGTATTCAGATTTCCAC
TTCATTGACGAACGAGGAGAATCAATAATTGTAGAATCTGGCGATCCAAATGCACTACTG
AAGCACCGGTTTGAGATAATTGAAGGAAGAGACCGCACAATGGCCTGGACTGTGGTGAAT
AGTATCTGCAACACCACAGGGGTTGAGAAGCCCAAATTTCTTCCAGATCTGTATGATTAT
AAGGAGAACAGATTCATCGAAATTGGAGTGACAAGGAGGGAAGTCCACATATACTATTTA
GAAAAAGCCAACAAGATAAAATCTGAGAAGACACACATTCACATTTTCTCATTCACTGGA
GAGGAAATGGCCACCAAGGCGGACTACACCCTTGATGAAGAAAGCAGAGCAAGAATCAAA
ACCAGACTGTTCACCATAAGACAAGAAATGGCCAGCAGGGGCCTATGGGATTCCTTTCGT
CAGTCCGAAAGAGGCGAAGAGACAATTGAAGAAAGATTTGAAATCACAGGAACCATGCGC
AAGCTTGCCGACCAAAGTCTCCCACCGAACTTCTCCAGCCTTGAAAACTTTAGAGCCTAT
GTGGATGGATTCGAACCGAACGGCTGCATTGAGGGCAAGCTTTCTCAAATGTCCAAAGAA
GTAAACGCCAGGATTGAGCCATTTTTGAAGACAACACCACGCCCTCTCAGATTACCTGAC
GGGCCTCCCTGCTCTCAGCGGTCAAAATTCTTGCTGATGGATGCCCTGAAGTTAAGCATT
GAAGACCCGAGCCATGATGGGGAGGGGATACCGCTATATGATGCAATCAAATGCATGAAG
ACATTTTTCGGCTGGAAAGAGCCCAACATTGTCAAACCACATGAGAAAGGCATAAACCCC
AATTACCTCTTGGCTTGGAAACAGGTACTGGCAGAACTTCAAGACATTGAAAATGAGGAG
AAAATTCCCAAGACGAAAAACATGAAGAAAACAAGCCAATTAAAGTGGGCACTCGGTGAG
AACATGGCACCGGAGAAAGTAGATTTCGAGGATTGCAAAGATGTTAGCGATCTAAAACAG
TATGACAGTGATGAGCCAGAACCAAGATCGCTAGCAAGCTGGATCCAGAGTGAGTTCAAC
AAGGCATGTGAGTTGACCGATTCAAGCTGGATAGAACTTGATGAGATAGGGGAAGATGTT
GCTCCAATTGAACATATTGCAAGTATGAGGAGGAACTATTTCACAGCGGAAGTGTCCCAT
TGCAGGGCTACTGAGTACATAATGAAGGGAGTGTACATAAATACAGCTTTGCTCAATGCA
TCTTGTGCAGCCATGGATGACTTCCAGTTGATCCCAATGATAAGCAAATGCAGGACCAAA
GAAGGGAGACGGAAAACGAATCTGTATGGATTCATTATAAAAGGGAGGTCTCATTTGAGG
AATGATACTGATGTGGTGAATTTTGTGAGTATGGAGTTTTCTCTTACTGACCCGAGGCTG
GAGCCACACAAGTGGGAAAAGTACTGTGTCCTTGAAATAGGAGACATGCTCCTACGGACT
GCAATAGGCCAAGTATCAAGGCCCATGTTTCTATATGTGAGAACCAATGGAACCTCCAAG
ATCAAAATGAAATGGGGTATGGAGATAAGACGCTGCCTTCTTCAATCCCTTCAACAAATT
GAGAGTATGATTGAGGCCGAATCTTCTGTCAAAGAGAAGGACATGACCAAAGAATTCTTT
GAAAACAAATCGGAAACATGGCCCATTGGGGAATCACCCAAAGGAGTGGAGGAAGGCTCC
ATCGGGAAAGTGTGCAGAACCTTACTAGCAAAATCTGTATTCAACAGCCTATATGCATCT
CCACAACTCGAGGGGTTTTCAGCTGAATCGAGAAAATTGCTCCTCATTGTTCAGGCACTT
AGGGACAACCTGGAACCTGGAACTTTCGATCTTGGGGGGCTATATGAAGCAATTGAGGAG
TGCCTTATTAATGATCCCTGGGTTTTGCTTAATGCATCTTGGTTCAACTCCTTCCTCACA
CATGCACTGAAATAGTTGTGGCAATGCTACTATTTGCTATCCATACTGTCCAAAAAAGTA
CCTTGTTTCTACT--------------

#A/Panama/1/61(H2N2)
------------------------ATGGAAGATTTTGTGCGGCAATGCTTCAATCCGATG
ATTGTCGAACTTGCGGAAAAGGCAATGAAAGAGTATGGAGAGGATCTGAAAATCGAAACA
AACAAATTTGCAGCAATATGCACTCACTTGGAAGTATGCTTCATGTATTCAGATTTTCAT
TTCATCAATGAGCAAGGCGAGTCAATAATGGTAGAGTTTGATGATCCAAATGCACTTTTG
AAGCACAGATTTGAAATAATAGAGGGAAGAGATCGCACAATGGCCTGGACAGTAGTAAAC
AGTATTTGCAACACCACAGGAGCTGAGAAACCGAAGTTTCTGCCAGATTTGTATGATTAC
AAGGAGAACAGATTCATCGAAATTGGAGTGACAAGGAGAGAAGTCCACATATACTATCTT
GAAAAGGCCAATAAAATTAAATCTGAGAATACACACATCCACATTTTCTCATTCACTGGG
GAAGAAATGGCCACAAAGGCCGACTACACTCTCGATGAGGAAAGCAGGGCTAGGATCAAA
ACCAGACTATTCACCATAAGACAAGAAATGGCCAACAGAGGCCTCTGGGATTCCTTTCGT
CAGTCCGAAAGAGGCGAAGAAACAATTGAAGAAAGATTTGAAATCACAGGGACAATGCGC
AGGCTCGCCGACCAAAGTCTCCCGCCGAACTTCTCCTGCCTTGAGAATTTTAGAGCCTAT
GTGGATGGATTCGAACCGAACGGCTACATTGAGGGCAAGCTTTCTCAAATGTCCAAAGAA
GTAAATGCAAAAATTGAACCTTTTCTGAAAACAACACCAAGACCAATTAGACTTCCGGAT
GGGCCTCCTTGTTTTCAGCGGTCCAAATTCCTGCTGATGGATGCTTTAAAATTAAGCATT
GAGGACCCAAGTCACGAAGGAGAGGGAATACCACTATATGATGCGATCAAGTGTATGAGA
ACATTCTTTGGATGGAAAGAACCCTATGTTGTTAAACCACACGAAAAGGGAATAAATCCA
AATTATCTGCTGTCATGGAAGCAAGTACTGGCAGAACTGCAGGACATTGAGAATGAGGAG
AAGATTCCAAGAACTAAAAACATGAAGAAAACGAGTCAGCTAAAGTGGGCACTTGGTGAG
AACATGGCACCAGAGAAGGTAGACTTTGACAACTGTAGAGACATAAGCGATTTGAAGCAA
TATGATAGTGATGAACCTGAATTAAGGTCACTTTCAAGCTGGATCCAGAATGAGTTCAAC
AAGGCATGCGAGCTGACCGATTCAATCTGGATAGAGCTCGATGAGATTGGAGAAGATGTG
GCTCCAATTGAACACATTGCAAGCATGAGAAGGAATTACTTCACAGCAGAGGTGTCTCAT
TGCAGAGCCACAGAATATATAATGAAGGGGGTATACATTAATACTGCCTTGCTTAATGCA
TCCTGTGCAGCGATGGACGATTTCCAACTAATTCCCATGATAAGCAAATGTAGAACAAAA
GAGGGAAGGAGAAAGACCAATTTATATGGTTTCATCATAAAAGGAAGATCTCACTTAAGG
AATGACACCGACGTGGTAAACTTTGTGAGCATGGAGTTTTCTCTCACTGACCCAAGACTT
GAGCCACACAAATGGGAGAAGTACTGTGTCCTTGAGATAGGAGATATGCTACTAAGAAGT
GCCATAGGCCAGATGTCAAGGCCCATGTTCTTGTATGTGAGGACAAATGGAACATCAAAG
ATTAAAATGAAATGGGGAATGGAGATGAGGCGTTGCCTCCTTCAGTCACTCCAACAAATC
GAGAGTATGATTGAAGCCGAGTCCTCTGTCAAGGAGAAAGATATGACCAAAGAGTTTTTC
GAGAATAAATCAGAAACATGGCCCATTGGAGAGTCCCCCAAAGGAGTGGAAGAAGGTTCC
ATTGGGAAGGTCTGCAGGACTTTATTAGCCAAGTCGGTATTCAATAGCCTGTATGCATCT
CCACAATTAGAAGGATTTTCAGCTGAATCAAGAAAACTGCTTCTTGTCGTTCAGGCTCTT
AGGGACAATCTTGAACCTGGAACCTTTGATCTTGGGGGGCTATATGAAGCAATTGAGGAG
TGCCTGATTAATGATCCCTGGGTTTTGCTTAATGCGTCTTGGTTCAACTCCTTCCTAACA
CATGCATTAAGATAG---------------------------------------------
---------------------------

#A/swine/Wisconsin/1/1961(H1N1)
------------------------ATGGAAGACTTTGTACGACAGTGCTTCAATCCGATG
ATTGTCGAACTTGCAGAAAAGACAATGAAAGAATATGGGGAGAACCCGAAGATCGAAACA
AACAAATTTGCGGCAATATGCACCCACATGGAGGTATGCTTCATGTATTCAGATTTCCAC
TTCATCAATGAAAGGGGCGAATCAATAATCGTAGAGCCTGGTGATTCAAATGCGCTCTTG
AAACACAGATTTGAAATAATCGAAGGAAGGGATCGGAATGTGGCTTGGACGGTGGTAAAC
AGTATTTGTAACACTACAGGGGTTGGAAAACCAAAGTTTCTCCCAGATCTGTATGACTAC
AAGGAAGATAGATTCATTGAGATTGGTGTAACGAGGAGAGAGGTCCATGTATACTACCTG
GAAAAGGCCAATAAGATAAAATCTGAAGAGACACACATTCACATTTTCTCATTCACAGGG
GAAGAAATGGCCACAAAAGCCGACTACACACTAGATGAAGAAAGTAGAGCTAGAATAAAG
ACCAGGCTATTCACCATAAGACAAGAGATGGCTAGCAGAGGCCTTTGGGATTCCTTTCGT
CAGTCCGAGAGAGGCGAAGAGACAATTGAAGAAAGATTTGAGATCACAGGGACAATGCGA
AGGCTTGCCGACCAAAGTCTCCCACCAAACTTCTCCAGTCTTGAAAACTTTAGAGCCTAT
GTGGATGGATTCGAGCCGAATGGCTACATTGAGGGCAAGCTTTCCCAAATGTCTAGAGAA
GTAAATGCTAGAATCGAGCCTTTTTTGAAGACAACACCACGCCCACTTAGACTGCCATGT
GGGCCTCCCTGTTTCCAGCGATCTAAATTTCTGTTGATGGATGCTCTGAAATTAAACATT
GAAGATCCAAGCCATGAAGGAGAAGGGATACCGCTTTATGATGCGGTCAGATGCATGAAA
ACGTTCTTTGGATGGAAGGAACCCACTATTGTTAAGCCACATGAAAAGGGGATAAATTCA
AATTACCTTTTGGCATGGAAGCAAGTACTGGCAGAAATACAGGACATCGAGGATGAGAAG
AAAATTCCAAGGATTAAAAATATGAAGAAAACAAGCCCATTGAAATGGGCACTTGGTGAG
AATATGGCCCCGGAAAAGGTGGACTTTGACGATTGTAAGGATGTAAGCGATCTGAAGCAA
TATGATAGTGACGAGCCAGAATTTAGGTCGCTTGCAAGTTGGATTCAAAATGAGTTCAAC
AAAGCATGTGAACTGACTGATTCGAGCTGGTTAGAGCTTGATGAGATTGGAGAAGATGTA
GCTCCAATTGAACACATTGCAAGCATGAGAAGGAATTATTTCACAGCAGAAGTGTCTCAT
TGCAGAGCTACAGAATACATAATGAAGGGAGTATATATAAATACTGCTTTGCTTAATGCA
TCCTGTGCAGCAATGGATGATTTTCAACTAATTCCAATGATAAGCAAATGTAGAACCAAA
GAGGGAAGACGAAAGACCAATTTGTACGGATTCATCATAAAAGGAAGATCCCACTTAAGA
AATGACACTGACGTGGTAAATTTTGTGAGCATGGAATTTTCCCTCACTGATCCAAGGCTT
GAACCGCATAAATGGGAGAAGTACTGCATCCTTGAGATAGGAGACATGGTTCTAAGAACT
GCCATCGGTCAAGTGGCAAGGCCTATGTTTCTATACGTGAGAACAAACGGGACCTCAAAA
ATTAAAATGAAATGGGGAATGGAAATGAGACGTTGCCTCCTCCAGTCCCTCCAGCAGATT
GAGAGTATGATTGAAGCTGAGTCATCTGTCAAAGAGAAAGATATGACCAAAGAATTCTTT
GAGAACAAATCAGAAACTTGGCCCATTGGGGAGTCCCCCAAAGGAGTGGAAGAAGGTTCC
ATTGGAAAGGTCTGCAGGACGTTGTTGGCAAAGTCGGTTTTCAACTGCTTGTATGCGTCT
CCACAACTAGAGGGATTCTCAGCTGAATCAAGGAAATTGCTTCTCATTGTTCAAGCTCTT
AGGGACAACCTTGAACCTGGAACCTTTGATCTTGGGGGGCTATATGAATCAATTGAGGAG
TGCCTGATTAATGATCCCTGGGTTTTGCTTAATGCGTCTTGGTTCAACTCCTTCCTCACA
CATGCACTGAGATAGTTGTGGCATTGCTACTATTTGCTATCCATA---------------
---------------------------

#A/Japan/170/62(H2N2)
------------------------ATGGAAGATTTTGTGCGACAATGCTTCAATCCGATG
ATTGTCGAGCTTGCGGAAAAGGCAATGAAAGAGTATGGAGAGGATCTGAAAATCGAAACA
AACAAATTTGCAGCAATATGCACTCACTTGGAAGTATGCTTCATGTATTCAGATTTTCAT
TTCATCAATGAGCAGGGCGAGTCAATAATGGTAGAGCTTGATGATCCAAATGCACTTTTG
AAGCACAGATTTGAAATAATAGAGGGAAGAGATCGCACAATGGCCTGGACAGTAGTAAAC
AGTATTTGCAACACCACAGGAGCTGAGAAACCGAAGTTTCTGCCAGATTTGTATGATTAC
AAGGAGAATAGATTCATCGAGATTGGAGTGACAAGGAGAGAAGTCCACATATACTATCTT
GAAAAGGCCAATAAAATTAAATCTGAGAATACACACATCCACATTTTCTCATTCACTGGG
GAAGAAATGGCCACAAAGGCCGACTACACTCTCGATGAGGAAAGCAGGGCTAGGATCAAA
ACCAGACTATTCACCATAAGACAAGAAATGGCCAACAGAGGCCTCTGGGATTCCTTTCGT
CAGTCCGAAAGAGGCGAAGAAACAATTGAAGAAAGATTTGAAATCACAGGGACAATGCGC
AGGCTCGCCGACCAAAGTCTCCCGCCGAACTTCTCCTGCCTTGAGAATTTTAGAGCCTAT
GTGGATGGATTCGAACCGAACGGCTACATTGAGGGCAAGCTTTCTCAAATGTCCAAAGAA
GTAAATGCAAAAATTGAACCTTTTCTGAAAACAACACCAAGACCAATTAGACTTCCGGAT
GGGCCTCCTTGTTTTCAGCGGTCCAAATTCCTGCTGATGGATGCTTTAAAATTAAGCATT
GAGGACCCAAGTCACGAAGGAGAGGGAATACCACTATATGATGCGATCAAGTGTATGAGA
ACATTCTTTGGATGGAAAGAACCCTACGTTGTTAAACCACACGAAAAGGGAATAAATCCA
AATTATCTACTGTCATGGAAGCAAGTACTGGCAGAACTGCAGGACATTGAGAATGAGGAG
AAGATTCCAAGAACTAAAAACATGAAGAAAACGAGTCAGCTAAAGTGGGCACTTGGTGAG
AACATGGCACCAGAGAAGGTAGACTTTGACAACTGTAGAGACATAAGCGATTTGAAGCAA
TATGATAGTGATGAACCTGAATTAAGGTCACTTTCAAGCTGGATCCAGAATGAGTTCAAC
AAGGCATGCGAGCTGACCGATTCAATCTGGATAGAGCTCGATGAGATTGGAGAAGATGTG
GCTCCAATTGAACACATTGCAAGCATGAGAAGGAATTACTTCACAGCAGAGGTGTCCCAT
TGCAGAGCCACAGAATATATAATGAAGGGGGTATACATTAATACTGCCTTGCTTAATGCA
TCCTGTGCAGCAATGGACGATTTCCAACTAATTCCCATGATAAGCAAATGTAGAACTAAA
GAGGGAAGGCGAAAGACCAATTTATATGGTTTCATCATAAAAGGAAGATCTCACTTAAGG
AATGACACCGACGTGGTAAACTTTGTGAGCATGGAGTTTTCTCTCACTGACCCAAGACTT
GAGCCACACAAATGGGAGAAGTACTGTGTCCTTGAGATAGGAGATATGCTACTAAGAAGT
GCCATAGGCCAGATGTCAAGGCCCATGTTCTTGTATGTGAGGACAAATGGTACATCAAAG
ATCAAAATGAAATGGGGAATGGAGATGAGGCGTTGCCTCCTTCAGTCACTCCAACAAATC
GAGAGTATGATTGAAGCCGAGTCCTCTGTCAAGGAGAAAGACATGACCAAAGAGTTTTTT
GAGAATAAATCAGAAACATGGCCCATTGGAGAGTCCCCCAAAGGAGTGGAAGAAGGTTCC
ATTGGGAAGGTCTGCAGGACTTTATTAGCCAAGTCGGTATTCAATAGCCTGTATGCATCC
CCACAATTAGAAGGATTTTCAGCTGAATCAAGAAAACTGCTTCTTGTCGTTCAGGCTCTT
AGGGACAATCTTGAACCTGGAACCTTTGATCTTGGGGGGCTATATGAAGCAATTGAGGAG
TGCCTGATTAATGATCCCTGGGTTTTGCTTAATGCGTCTTGGTTCAACTCCTTCCTAACA
CATGCATTAAGATAG---------------------------------------------
---------------------------

#A/turkey/England/1963(H7N3)
AGCGAAAGCAGGTACTGATCCAAAATGGAAGACTTTGTGCGACAATGCTTCAATCCAATG
ATCGTCGAGCTTGCGGAAAAGGCAATGAAAGAATATGGAGAGGACCCAAAAATCGAAACA
AACAAATTTGCTGCAATATGTACACACCTGGAAGTTTGTTTTATGTATTCGGATTTCCAC
TTCATCGACGAACGAGGTGAATCAATAATTGTAGAGTCTGGTGATCCAAATGCACTCCTG
AAGCACCGATTTGAAATAATTGAAGGAAGAGACCGCACAATGGCCTGGACAGTGGTGAAC
AGCATCTGCAATACCACAGGGGTTGAGAAGCCCAAGTTTCTTCCGGATCTATATGACTAT
AAGGAGAATCGTTTCATTGAAATTGGCGTGACAAGAAGGGAGGTTCACATATACTATTTA
GAAAAAGCCAACAAGATAAAATCAGAGAAGACACACATCCACATTTTCTCATTCACTGGG
GAGGAAATGGCCACCAAAACGGACTACACTCTTGATGAGGAGAGTAGAGCAAGGATAAAA
ACCAGGCTATTCACCATCAGGCAGGAAATGGCCAGCAGAGGCTTATGGGATTCCTTTCGT
CAGTCCGAGAGAGGCGAAGAGACAATTGAAGAAAGATTTGAAATCACAGGAACCATGTGT
AGGCTTGCAAACCAAAGTCTCCCACCGAACTTCTCCAGCCTTGAAAACTTTAGAGCCTAT
GTGGATGGATTCGAACCGAACGGCTGCATTGAGGGCAAGCTTTCTCAAATGTCCAAAGAA
GTGAATGCCAGGATTGAGCCATTCTTGAAAACAACACCACGTCCTCTCAGATTACCTGAT
GGACCTCCCTGTTCTCAGCGGTCAAAATTCTTGCTGATGGATGCCCTGAAACTAAGCATT
GAGGACCCGAGTCACGAAGGGGAGGGGATACCGCTATATGATGCAATCAAATGCATGAAA
ACATTTTTCGGCTGGAAAGAGCCCAACATTGTCAAACCACATGAGAAGGGCATAAATCCC
AACTACCTCCTAGCTTGGAAACAGGTATTGGCGGAACTTCAGGACATCGAAAATGAAGAG
AAAATTCCAAAGACAAAAAACATGAAGAAAACAAGTCAGCTAAAGTGGGCACTTGGAGAA
AACATGGCACCTGAAAAGGTGGACTTTGAGGATTGCAAAGACGTTAGCGATCTAAAGCAG
TATGACAGTGATGAGCCAGAAACGAGATCGCTGGCGAGCTGGATCCAGAGTGAATTCAAC
AAGGCCTGTGAGCTGACAGATTCAAGTTGGATAGAACTTGATGAAATAGGGGAAGACGTC
GCCCCAATTGAGCATATTGCGAGCATGAGAAGGAATTATTTCACAGCGGAAGTATCCCAT
TGCAGGGCTACTGAGTACATAATGAAGGGAGTGTACATAAACACAGCCTTGCTCAATGCA
TCTTGCGCAGCCATGGATGACTTCCAGTTGATCCCAATGATAAGCAAATGCAGAACCAAG
GAAGGAAGACGGAAGACAAACCTGTATGGATTCATCATAAAAGGGAGATCTCATTTGAGG
AATGATACTGACGTGGTAAATTTTGTGAGTATGGAGTTTTCTCTCACTGACCCGAGGCTG
GAGCCACACAAATGGGAGAAGTATTGTGTTCTTGAAATAGGAGACATGCTCCTACGGACC
GCAATTGGCCAAGTGTCGAGGCCCATGTTTCTGTATGTGAGAACCAATGGAACCTCCAAA
ATCAAAATGAAGTGGGGTATGGAAATGAGACGCTGTCTTCTTCAATCCCTTCAACAGATT
GAGAGCATGATCGAGGCCGAGTCCTCCGTCAAAGAGAAAGACATGACCAAGGAATTCTTT
GAAAACAAGTCAGAAACATGGCCCATTGGGGAATCACCCAAGGGAGTGGAGGAAGGATCC
ATTGGGAAAGTATGCAGGACCTTACTAGCAAAGTCTGTATTCAACAGCCTATACGCATCT
CCACAACTTGAGGGATTTTCAGCCGAATCGAGAAAATTGCTCCTAATTGTTCAGGCACTT
AAGGACAATCTGGAACCTGGGACTTTCGATCTTGGAGGGCTATATGAAGCAATTGAGGAG
TGCCTGATTAATGATCCCTGGGTTTTGCTTAATGCATCTTGGTTCAACTCCTTCCTCACA
CATGCACTGAAATAGTTGTGGCAATGCTACTATTTGCTATCCATACTGTCCAAAAAAGTA
CCTTGTTTCTACT--------------

#A/equine/SaoPaulo/6/1963(H3N8)
---------------------AAAATGGAAGACTTTGTGCGACAATGCTTCAATCCAATG
ATCGTCGAGCTTGCGGAAAAGGCGATGAAAGAATATGGAGAGGACCCGAAAATTGAAACA
AACAAATTTGCAGCAATATGCACCCACTTGGAAGTCTGCTTCATGTACTCGGATTTTCAC
TTTATTGATGAACGGGGCGAGTCAGTGATCATAGAGTCTGGTGATCCAAATGCTCTCTTG
AAGCACAGGTTTGAGATAATTGAAGGGAGAGATCGAGCAATGGCATGGACAGTAGTAAAC
AGTATCTGCAACACCACAAGAATCGAAAAACCCAAGTTTCTCCCAGATTTGTACGATTAT
AAGGAAAACAGGTTTATTGAAATTGGTGTGACAAGGAGAGAAGTTCACATATACTACCTG
GAAAAGGCCAACAAAATAAAGTCTGAGAAAACACACATTCACATTTTCTCATTTACGGGA
GAGGAAATGGCTACAAAAGCGGATTATACCCTTGATGAAGAAAGTAGAGCCAGGATCAAA
ACCAGACTATTCACTATAAGACAAGAAATGGCCAGCAGAGGCCTCTGGGACTCCTTTCGT
CAGTCCGAGAGAGGCGAAGAGACAATTGAAGAAAGATTTGAAATCACAGGGACAATGCGC
AGGCTTGCCGACCACAGCCTCCCACCGAACTTCTCCAGCCTTGAAAACTTTAGAGCCTAT
GTGGATGGATTCGAACCGAACGGCTGCATTGAGGGCAAGCTTTCTCAAATGTCCAAAGAA
GTAAATGCCAGAATTGAGCCATTTTTAAAGACAACACCCCGGCCACTCAGGATGCCTGGT
GGTCCACCCTGTTCTCAGCGGTCCAAATTCCTGCTGATGGATGCTCTGAAATTAAGCATT
GAGGACCCAAGTCACGAGGGAGAGGGAATACCGCTGTATGATGCCATCAAATGCATGAAA
ACCTTCTTCGGATGGAAAGAGCCCAATATTGTTAAACCGCATGAAAAGGGCATAAACCCA
AATTATCTCCAGGCTTGGAAGCAAGTATTAGCAGAACTACAAGACCTTGAAAACGAAGAA
AAGATCCCTAAGACCAAAAATATGAAGAAAACAAGTCAGTTGAAATGGGCACTTGGTGAA
AATATGGCGCCAGAGAAAGTGGATTTTGAGGATTGTAAAGACATCAGTGATTTAAAACAA
TATGACAGTGATGAACCAGAACCAAGATCCCTTGCAAGTTGGATTCAAAGTGAGTTCAAC
AAAGCTTGTGAACTGACAGACTCAAGCTGGATAGAGCTCGACGAAATCGGGGAGGATGTT
GCCCCAATAGAACACATTGCAAGCATGAGGAGGAATTATTTTACTGCTGAGGTTTCCCAT
TGTAGAGCAACGGAGTATATAATGAAGGGAGTATACATCAACACTGCTCTACTCAATGCA
TCCTGCGCTGCAATGGATGACTTCCAATTGATCCCGATGATAAGCAAATGCAGGACCAAG
GAAGGGAGAAGGAAAACAAATTTGTATGGATTCATAATAAAGGGAAGATCCCATTTAAGG
AATGACACCGACGTGGTGAACTTTGTAAGCATGGAGTTTTCTCTCACCAATCCAAGACTC
GAGCCACACAAATGGGAGAAGTACTGTGTTCTAGAAATCGGAGACATGCTCCTCAGAACT
ACTGTAGGTCAAGTGTCAAGACCCATGTTTTTATATGTAAGGACTAATGGGACCTCCAAA
ATCAAAATGAAATGGGGAATGGAAATGAGGCGCTGCCTCCTTCAGTCCCTACAGCAGATC
GAAAGCATGATCGAAGCTGAGTCCTCAGTCAAGGAAAAGGACATGACCAAAGAATTCTTT
GAAAACAAATCGGAGACATGGCCTATAGGAGAGTCCCCCAAAGGAGTAGAAGAAGGCTCA
ATCGGGAAAGTTTGCAGGACTTTATTAGCAAAATCCGTGTTTAACAGTTTATATGCATCC
CCACAACTGGAAGGGTTTTCAGCTGAATCTAGGAAAATACTTCTCATTGTTCAGGCCCTT
AGGGACAACCTGGAACCTGGAACCTTTGATCTTGGGGGGCTATATGAATCAATTGAGGAG
TGTCTGATTAATGATCCCTGGGTTTTGCTCAATGCATCTTGGTTCAACTCCTTCCTTACA
CATGCACTGAGGTAGTTGTGGCAATGCTACTATTTGCTATCCATACTGTCCAAAA-----
---------------------------

#A/equine/Miami/1/1963(H3N8)
------------------TCCAAAATGGAAGACTTTGTGCGACAATGCTTCAATCCAATG
ATCGTCGAGCTTGCGGAAAAGGCGATGAAAGAATATGGAGAGGACCCGAAAATTGAAACA
AACAAATTTGCAGCAATATGCACCCACTTGGAAGTCTGCTTCATGTACTCGGATTTTCAC
TTTATTGATGAACTGGGCGAGTCAGTGATCATAGAGTCTGGTGATCCAAATGCTCTCTTG
AAGCACAGATTTGAGATAATTGAAGGGAGAGATCGAACAATGGCATGGACAGTAGTAAAC
AGTATCTGCAACACCACAAGAGTCGAAAAACCCAAGTTTCTCCCAGATTTGTACGACTAT
AAGGAGAACAGGTTTATTGAAATTGGTGTGACAAGGAGAGAAGTTCACATATACTACCTG
GAAAAGGCCAACAAAATAAAGTCTGAGAAAACACACATTCACATTTTCTCATTTACGGGA
GAGGAAATGGCTACAAAAGCGGATTATACCCTTGATGAAGAAAGTAGAGCCAGGATCAAA
ACCAGACTATTCACCATAAGACAAGAAATGGCCAGCAGAGGCCTCTGGGACTCCTTTCGT
CAGTCCGAGAGAGGCGAAGAGACAATTGAAGAAAGATTTGAAATCACAGGGACAATGCGC
AGGCTTGCCGACCACAGTCTCCCACCGAACTTCTCCAGCCTTGAAAACTTTAGAGCCTAT
GTGGATGGATTCGAACCGAACGGCTGCATTGAGGGCAAGCTTTCTCAAATGTCCAAAGAA
GTAAATGCCAGAATCGAGCCATTTTTAAAGACAACACCCCGGCCACTCAGGATACCTGGT
GGTCCACCCTGTTCTCAGCGGTCCAAATTCCTGCTGATGGATGCTCTGAAATTAAGCATT
GAGGACCCAAGTCACGAGGGAGAGGGAATACCGCTGTATGATGCCATCAAATGCATGAAA
ACCTTCTTCGGATGGAAAGAGCCCAATATTGTTAAACCGCATGAAAAGGGCATAAACCCA
AACTATCTCCAGGCTTGGAAGCAAGTATTAGCAGAACTACAAGACCTTGAGAACGAAGAA
AAAATCCCTAAGACCAAGAATATGAAGAAAACAAGTCAATTGAAATGGGCACTTGGTGAA
AATATGGCGCCAGAGAAAGTGGATTTTGAGGATTGTAAAGACATCAGTGATTTAAAACAG
TATGACAGTGATGAGCCAGAAGCAAGGTCCCTTGCAAGTTGGATTCAAAGTGAGTTCAAC
AAAGCTTGTGAACTGACAGACTCAAGCTGGATAGAGCTCGACGAAATCGGGGAGGATGTT
GCCCCAATAGAACACATTGCGAGCATGAGGAGGAATTATTTTACTGCTGAGGTTTCCCAT
TGTAGAGCAACGGAGTATATAATGAAGGGAGTATACATCAACACTGCTCTACTCAATGCA
TCCTGCGCTGCGATGGATGACTTCCAATTAATTCCGATGATAAGCAAATGCAGGACCAAG
GAAGGGAGAAGGAAGACAAATTTGTATGGATTCATAATAAAGGGAAGATCCCATTTAAGG
AATGACACCGACGTGGTAAACTTTGTAAGCATGGAGTTTTCTCTCACCGATCCAAGACTC
GAGCCACACAAATGGGAGAAGTACTGTGTTCTAGAAATCGGAGACATGCTCCTCAGAACT
GCTGTAGGCCAAGTGTCAAGACCCATGTTTTTATATGTAAGGACTAATGGGACCTCTAAA
ATCAAAATGAAATGGGGAATGGAAATGAGGCGCTGCCTCCTTCAGTCTCTACAGCAGATC
GAAAGCATGATCGAAGCTGAGTCCTCAGTCAAGGAAAAGGACATGACCAAAGAATTCTTT
GAGAACAAATCGGAGACATGGCCTATAGGAGAGTCCCCCAAAGGAGTGGAAGAAGGCTCA
ATCGGGAAAGTTTGCAGGACCTTATTAGCAAAATCCGTGTTTAACAGTTTATATGCATCC
CCACAACTGGAAGGGTTTTCAGCTGAATCTAGGAAAATACTTCTCATTGTTCAGGCCCTT
AGGGACAACCTGGAACCTGGAACCTTTGATCTTGGGGGGCTATATGAATCAATTGAGGAG
TGTCTGATTAATGATCCCTGGGTTTTGCTCAATGCATCTTGGTTCAACTCCTTCCTTACA
CATGCACTGAAGTAGTTGTGGCAATGCTACTATTTGCTATCCATACTGTCCAAAA-----
---------------------------

#A/quail/Italy/1117/1965(H10N8)
AGCGAAAGCAGGTACTGATCCAAAATGGAAGACTTTGTGCGACAGTGCTTCAATCCAATG
ATCGTCGAGCTTGCGGAAAAGGCAATGAAAGAGTATGGAGAGGACCCAAAAATCGAAACA
AACAAATTTGCTGCAATATGTACACACCTGGAAATTTGTTTCATGTATTCGGATTTCCAT
TTCATCGACGAACGGGGTGAATCAATAATTGTAGAATCTGGTGATCCAAATGCACTCCTG
AAGCACCGATTTGAAATAATTGAAGGAAGAGACCGCACAATGGCATGGACAGTGGTGAAC
AGCATATGCAATACCACAAGGGTTGAAAAACCCAAGTTTCTTCCAGATTTGTATGACTAT
AAGGAGAACCGATTCATCGAAATCGGCGTGACAAGGAGGGAGGTTCACATATACTACTTA
GAAAAAGCCAACAAGATAAAATCAGAGAAAACACACATCCACATTTTCTCATTTACTGGG
GAGGAAATGGCCACTAAAGCGGACTACACTCTTGATGAGGAGAGCAGAGCAAGGATCAAG
ACAAGGTTGTTTACCATCAGGCAGGAAATGGCCAGCAGGGGCCTATGGGATTCCTTTCGT
CAGTCCGAGAGAGGCGAAGAGACAATTGAAGAAAGATTTGAAATCACAGGAACCATGCGT
AGACTTGCCGAACAAAGTCTCCCACCGAACTTCTCCAGCCTTGAAAACTTTAGAGCCTAT
GTGGATGGATTCGAACCGAACGGCTGCATTGAGGGCAAGCTTTCTCAGATGTCCAAAGAA
GTGAACGCCAGGATTGAGCCATTCTTGAAGACAACACCACGTCCTCTCAGATTGCCTGAT
GGACCTCTCTGCTCCCAGAGGTCAAAATTCTTGCTAATGGATGCCCTGAAATTAAGCATT
GAGGACCCGAGTCACGAAGGGGAGGGGATACCGCTATATGATGCAATAAAATGCATGAAA
ACATTTTTCGGCTGGAAAGAGCCCAACATTGTCAAACCTCATGAGAAGGGCATAAATCCC
AATTACCTGCTGGCGTGGAAACAGGTACTAGCAGAACTGCAGGACATTGAAAATGGAGAG
AAGATTCCAAAGACAAAAAACATGAAGAAAACAAGTCAGCTAAAGTGGGCACTTGGGGAA
AACATGGCACCTGAAAAAGTGGATTTTGAGGATTGCAAAGATGTTAGCGATCTAAAACAG
TATGACAGTGATGAGCCAGAGCCAAGATCGCTGGCGAGCTGGATCCAGAGTGAGTTCAAC
AAAGCATGTGAGCTGACCGATTCAAGTTGGATAGAGCTTGATGAAATAGGGGAAGATGTC
GCCCCAATTGAGCACATTGCGAGTACGAGAAGGAATTATTTCACAGCGGAAGTGTCCCAT
TGCAGGGCCACCGAGTACATAATGAAGGGGGTATACATAAACACAGCCTTGCTCAATGCT
TCTTGCGCAGCCATGGATGACTTCCAACTGATCCCAATGATAAGCAAATGCAGAACCAAG
GAAGGAAGACGGAAGACAAATCTATATGGATTCATTATAAAAGGGAGATCTCATTTGAGG
AATGATACTGACGTGGTAAATTTTGTGAGTATGGAATTTTCTCTCACCGACCCGAGACTG
GAACCACACAAGTGGGAGAAGTATTGTGTTCTTGAAATAGGAGAAATGCTCCTACGGACT
GCAATTGGCCAAGTGTCGAGGCCTATGTTTCTGTATGTGAGAACCAATGGGACCTCCAAA
ATCAAAATGAAGTGGGGCATGGAAATGAGACGCTGCCTTCTTCAATCCCTTCAACAGATT
GAGAGCATGATCGAGGCCGAGTCCTCTGTTAAAGAGAAAGACATGACCAAGGAATTCTTT
GAAAACAAATCAGAAACATGGCCCATTGGAGAATCACCAAAAGGAGTGGAGGAAGGATCC
ATTGGAAAAGTATGCAGGACTTTACTAGCAAAGTCTGTATTCAACAGCCTATACGCATCT
CCACAACTTGAGGGGTTTTCAGCCGAGTCTAGAAAATTACTTTTAATTGTTCAGGCACTT
AGGGACAACCTGGAGCCTGGGACCTTCGATCTCGGAGGGCTATATGAAGCAATTGAGGAG
TGCCTGATTAATGATCCCTGGGTTTTGCTTAATGCATCTTGGTTCAACTCCTTCCTCACA
CATGCACTGAAGTAGTTGTGGCAATGCTACTATTTGCTATCCATACTGTCCAAAAAAGTA
CCTTGTTTCTACT--------------

#A/turkey/MA/3740/1965(H6N2)
AGCGAAAGCAGGTACTGATTCAAAATGGAAGACTTTGTGCGACAATGCTTCAATCCAATG
ATCGTCGAGCTTGCGGAAAAAGCAATGAAAGAATATGGAGAGGATCCAAAAATCGAAACA
AATAAGTTTGCTGCGATATGCACGCATTTGGAAGTGTGTTTCATGTATTCCGATTTCCAT
TTTATTGATGAACGGGGCGAATCGATAATCATAGAATCTGGTGATCCAAATGCACTATTG
AAACACCGGTTTGAAATAATTGAAGGGAGAGATCGAACAATGGCTTGGACAGTGGTGAAC
AGCATTTGCAACACCACGGGAGTTGAAAAACCCAAGTTTCTCCCGGATTTATATGATTAT
AAAGAGAATCGGTTCATTGAAATTGGAGTGACAAGGAGGGAGGTCCATATATACTACCTA
GAAAAGGCCAATAAAATAAAATCTGAGAAGACACACATCCACATCTTTTCTTTCACTGGA
GAAGAAATGGCCACTAAAGCTGACTACACTCTTGATGAAGAGAGTAGAGCAAGGATCAAA
ACCAGACTATTCACCATAAGACAAGAAATGGCCAGTAGAGGCCTCTGGGATTCCTTTCGT
CAGTCCGAGAGAGGCGAAGAGACAATTGAAGAAAGATTTGAAATCACAGGAACCATGCGC
AGGCTCGCCGACCAAAGTCTCCCACCGAACTTCTCCAGCCTTGAAAACTTTAGAGCCTAT
GTGGATGGATTCGAGCCGAACGGCTGCATTGAGGGCAAGCTTTCTCAAATGTCCAAAGAA
GTAAATGCAAGAATCGAGCCGTTTTTGAAGACAACACCACGCCCTCTCAAATTACCAGAA
GGGCCTCCCTGCTCTCAGCGGTCAAAATTCTTGCTGATGGATGCTCTGAAGCTTAGCATT
GAAGACCCGAGTCATGAGGGCGAGGGAATACCGCTGTATGATGCAATCAAATGCCTGAAG
ACATTTTTCGGCTGGAAAGAGCCCAATATTGTCAAGCCACATGAAAAAGGCATAAACCCC
AATTATCTCCTGGCTTGGAAGCAGGTGCTAGCAGAACTGCAGGATATTGAAAATGAAGAG
AAGATTCCAAAAACAAAAAACATGAAGAAAACAAGCCAATTAAAGTGGGCACTTGGTGAG
AACATGGCACCAGAGAAAGTGGACTTTGAGGATTGTAAGGATGTAAGCGATTTGAAACAG
TATGACAGTGATGAGCCAGAACAGAGATCGCTAGCAAGTTGGATTCAAAGTGAATTCAAC
AAAGCATGTGAATTGACTGACTCAAGTTGGATAGAACTCGATGAAATAGGGGAAGATGTC
GCCCCAATTGAGCACATTGCAAGCATGAGGAGGAATTATTTTACAGCTGAAGTGTCTCAT
TGCAGGGCAACAGAGTACATAATGAAGGGAGTATACATAAACACAGCTTTACTCAATGCT
TCTTGTGCAGCCATGGATGATTTTCAATTGATTCCAATGATAAGCAAATGCAGAACCAAA
GAAGGAAGACGGAAGACAAATCTATATGGATTCATCATAAAGGGGAGGTCTCACTTGAGG
AATGATACTGATGTGGTGAATTTTGTGAGCATGGAATTTTCTCTTACTGACCCCAGATTG
GAGCCACACAAGTGGGAGAAGTATTGTGTCCTTGAAATAGGGGATATGCTCCTACGGACT
GCGATAGGCCAAGTATCAAGACCCATGTTCCTATATGTGAGAACCAATGGAACCTCCAAG
ATCAAAATGAAATGGGGTATGGAGATGAGGCGTTGTCTTCTCCAATCCCTCCAACAAATT
GAAAGCATGATTGAGGCCGAATCCTCTGTCAAGGAAAAAGACATGACAAAAGAATTCTTT
GAAAACAGGTCGGAGACATGGCCTATTGGAGAATCACCCAAAGGAGTAGAAGAAGGTTCC
ATTGGGAAAGTATGCAGGACTTTGCTAGCAAAGTCTGTATTCAACAGTTTGTATGCATCT
CCACAGCTTGAGGGATTTTCAGCTGAGTCAAGAAAGCTGCTTCTCATTGTTCAGGCACTT
AGGGACAACCTGGAACCTGGTACCTTCGATCTTGGGGGACTATATGAAGCAATTGAGGAG
TGCCTGATTAATGATCCCTGGGTTTTGCTTAATGCATCTTGGTTCAACTCCTTCCTCACA
CATGCACTGAAATAGTTGTGGCAATGCTACTATTTGCTATCCATACTGTCCAAAAAAGTA
CCTTGTTTCTACT--------------

#A/Turkey/CA/189/66(H9N2)
------------------------ATGGAAGACTTCGTGCGACAATGCTTCAATCCAATG
ATTGTCGAGCTTGCGGAAAAGGCAATGAAAGAATATGGAGAGGGCCCGAAAATCGAAACA
AACAAATTTGCAGCAATATGCACTCATTTGGAAGTGTGTTTCATGTATTCAGACTTTCAC
TTCATCGATGAGCGAGGCGAATCAATAATTGTAGAATCCGGAGATCCGAATGCCCTCTTG
AAGCACAGATTTGAAATAATTGAGGGAAGAGATCGCACAATGGCCTGGACAGTGGTGAAC
AGCATCTGTAACACTACAGGGGTTGAGAAGCCAAGGTTTCTCCCAGATCTATATGACTAC
AAGGAGAACAGGTTCATTGAGATTGGAGTGACAAGGAGAGAAGTCCACATATACTACCTG
GAAAAGGCCAATAAAATAAAGTCTGAGAAGACACATATCCACATCTTCTCGTTCACAGGA
GAAGAGATGGCCACAAAGGCTGACTACACTCTTGATGAAGAAAGTAGGGCCAGAATCAAA
ACTAGACTGTTCACCATAAGGCAGGAAATGGCCAGTAGAGGTCTCTGGGATTCCTTTCGT
CAGTCCGAGAGAGGCGAAGAGACAATTGAAGAAAGATTTGAAATCACAGGAACAATGCGC
AGGCTTGCCGACCAAAGTCTCCCACCGAACTTCTCCAGCCTTGAAAACTTTAGAGCCTAT
GTGGATGGATTCGAACCGAACGGCTGCATTGAGGGCAAGCTTTCTCAAATGTCCAAAGAA
GTGAATGCAAGAATTGAACCCTTTTTGAAGACAACACCACGCCCACTCAAGCTACCAGAT
GGGCCTCCCTGCTCCCAGCGGTCCAAATTCCTGCTAATGGACGCTTTGAAATTAAGCATT
GAGGACCCAAGCCATGAAGGAGAAGGGATACCGCTATATGATGCAATCAAATGCATGAAA
ACATTCTTTGGGTGGAAAGAACCCAATATTGTTAAACCACATGAAAAAGGAATAAATCCG
AATTACCTCTTGGCATGGAAACAAGTACTAGCGGAACTACAGGATCTTGAAAATGAAGAG
AAAATTCCAAAGACTAAAAACATGAAGAAAACAAGCCAATTAAAGTGGGCACTTGGTGAG
AATATGGCACCAGAAAAAGTGGATTTTGAGGACTGCAAGGATGTCAGCGATCTGAAGCAA
TATGACAGTGATGAACCGGAACCGAGATCGCTTGCAAGTTGGATTCAGAGTGAGTTCAAT
AAGGCGTGTGAACTGACTGATTCAAGCTGGATAGAGCTTGACGAGATTGGGGAAGATGTT
GCCCCAATTGAGCACATTGCAAGCATGAGGAGGAATTATTTCACAGCGGAGGTGTCTCAT
TGTAGAGCCACAGAATACATAATGAAAGGGGTATACATCAATACTGCCTTGCTCAATGCA
TCCTGTGCGGCTATGGATGACTTTCAACTGATTCCAATGATCAGCAAGTGTAGAACTAAA
GAGGGAAGAAGAAAGACAAATTTGTATGGGTTCATTATAAAAGGGAGATCCCACCTGAGG
AACGACACCGATGTGGTAAACTTTGTGAGCATGGAGTTTTCCCTCACTGACCCGAGGCTT
GAACCGCACAAATGGGAGAAGTACTGTGTTCTTGAAATAGGGGACATGCTTCTAAGAACT
GCCATAGGCCAAGTTTCGAGGCCCATGTTCCTGTATGTGAGAACGAATGGGACCTCCAAA
ATCAAAATGAAATGGGGGATGGAAATGAGACGCTGTCTTCTCCAGTCCCTTCAACAAATT
GAGAGTATGATTGAAGCCGAGTCCTCTGTCAAAGAGAAGGACATGACCAAAGAGTTCTTT
GAAAACAAATCAGAAACATGGCCTATTGGGGAATCTCCCAAGGGGGTGGAGGAAGGATCC
ATTGGAAAGGTCTGCAGGACTCTGTTGGCAAAGTCTGTATTCAACAGCTTGTACGCATCT
CCACAGCTGGAAGGTTTCTCAGCTGAATCAAGGAAACTGCTTCTTATCGTTCAGGCTCTT
AGGGACAACCTGGAACCTGGAACCTTTGATCTTGGAGGATTGCATGAAGCAATTGAGGAG
TGCCTGATTAATGACCCCTGGGTTTTGCTTAATGCATCTTGGTTTAACTCCTTCCTCACA
CATG--------------------------------------------------------
---------------------------

#A/turkey/Wisconsin/66(H9N2)
AGCAAAAGCAGGTACTGATCCAAAATGGAAGACTTTGTGCGACAATGCTTCAATCCAATG
ATTGTCGAGCTTGCGGAAAAGGCAATGAAAGAATATGGAGAGGACCCGAAAATCGAGACA
AACAAATTTGCAGCAATATGCACTCACTTGGAAGTATGTTTCATGTATTCAGACTTTCAC
TTCATCGATGAGCGAGGAGAATCAATAATCGTAGAATCTGGAGACCCGAATGCCCTCTTA
CAGCACAGATTTGAAATAATTGAGGGAAGAGACCGCACAATGGCCTGGACAGTGGTAAAC
AGCATTTGTAACACTACAGGAGTTGAGAAACCGAAGTTTCTCCCAGATCTATATGACTAC
AAGGAAAACAGATTCATTGAGATTGGAGTGACAAGGAGAGAAGTCCACATATATTACCTG
GAGAAGGCCAACAAAGTAAAGTCTGAGAAGACACATATCCACATCTTCTCATTCACGGGA
GAGGAAATGGCCACAAAGGCTGACTACACCCTCGATGAAGAAAGTAAGGCCAGAATCAAA
ACTAGACTATTCACCATAAGACCAGAAATGGCCAGCAGAGGTCTCTGGGATTCCTTCCGT
CAGTCCGAGAGAGGCGAAGAGACAATTGAAGAAAGATTTGAGATCACAGGACAAATGCGC
AGGCTTGCCGACCAAAGTCTCCCACGGAACTTCTCCAGCCTTGAAAACTTTAGAGCCTAT
GTGGATGGATTCGAACCGAACGGCTGCATTGAGGGCAAGCTTTCTCAAATGTCCAAAGAA
GTGAATGCAAGAATTGAACCCTTTTTGAAGACAACACCACGCCCACTTAAGCTACCGGAT
GGGCCTCCCTGCTCTCAACGGTCCAAATTCCTGCTGATGGACGCTTTGAAATTAAGCATT
GAGGACCCAAGTCATGAAGGAGAGGGAATACCGCTGTATGATGCAATCAAATGCATGAAA
ACATTTTTTGGGTGGAAAGAACCCAATGTTGTCAAACCACATGAAAAAGGGATAAATCCG
AACTATCTCCTGGCATGGAAACAAGTACTGTCTTATCTACAGGATATTGAAAATGAGGAG
AAAATCCAAAAGACAAAAAACATGAAGAAAACAAGCCAGTTAAAGTGGGCACTTGGTGAA
AATATGGCACCAGAAAAAGTGGATTTTGAAGACTGCAAGGATGTCAGTGATCTAAAACAA
TATGACAGTGATGAACCGGAGCCGAGATCGCTTGCAAGCTGGATTCAAAGTGAGTTCAAT
AAGGCGTGTGAACTGACTGATTCAAGCTGGATGGAGCTTGATGAGATTGGAGAAGATGTT
GCCCCAATTGAGCACATTGCAAGCATGAGGAGGAATTATTTCACAGCGGAGGTGTCTCAT
TGCAGGGCCACAGAATACATAATGAAAGGGGTGTACATCAATACTGCATTGCTCAATGCG
TCCTGTGCGGCTATGGATGATTTTCAACTGATTCCAATGATCAGCAAGTGTAGAACTAAG
GAGGGAAGAAGAAAGACAAATTTGTACGGTTTCATCATAAAAGGGAGGTCCCACCTGAGG
AATGACACCGATGTGGTAAACTTTGTGAGCATGGAGTTTTCCCTCACTGATCCGAGGCTT
GAACCGCACAAATGGGAGAAGTACTGTGTTCTTGAAATAGGGGACATGCTTCTAAGAACT
GCCATAGGCCAAGTTTCAAGGCCCATGTTCCTGTATGTGAGAACGAATGGGACCTCCCAA
ATCAAAATGAAATGGGGAATGGAAATGAGACGCTGTCTTCTCCAGTCCCTCCAACAAATC
GAGAGTATGATTGAAGCCGAGTCCTCTGTCAAAGAGAAGGACATGACCAAAGAATTCTTT
GAAAACAAATCAGAAGCATGGCCCATTGGGGAGTCCCCTAAGGGAGTAGAGGAAGGATCC
ATAGGAAAGGTCTGTAGAACTCTGTTGGCAAAATCTGTATTCAACAGCTTGTACGCATCT
CCACAGCTAGAAGGTTTCTCAGCTGAATCAAGGAAACTGCTTCTTATCGTTCAGGCTCTT
AGGGACAAACTGGAACCTGGAACCTTTGACCTTGGAGGATTATATGAAGCAATTGAGGAG
TGCCTGATTAATGATCCCTGGGTTTTGCTTAATGCATCTTGGTTCAACTCCTTCCTCACA
CATGCACTGAGATAGTTGTGGCAATGCTACTATTTGCTATCCATACTGTCCAAAAAAGTA
CCTTGTTTCTACT--------------

#A/equine/Lexington/1/1966(H7N7)
------------------------ATGGAAGATTTCGTTCGACAATGTTTCAACCCAATG
ATTGTTGAACTTGCAGAAAAAGCAATGAAAGAATATGGAGAGAATCCAAAAATTGAGACA
AACAAATTTGCCGCAATATGCACTCACTTAGAAGTGTGCTTCATGTACTCAGACTTCCAT
TTTATTGATGATAGAGGTGAATCAATAATCGTGGAGTCAGGTGATCCAAATGTTCTATTA
AAACATAGATTTGAAATAATTGAAGGAAGAGATCGAACAATAGCTTGGACAATAGTTAAT
AGTATTTGCAATACTACAAAAATTGAGAAACCTAGATTCCTTCCTGATTTATATGATTAT
AAAGAAAACAGATTTATAGAAATTGGGGTAACACGAAGAGAAGTCCATATCTATTATTTA
GAAAAAGCCAATAAGATAAAATCTGAAAAAACTCACATCCACATCTTCTCATTTATGGGA
GAGGAAATGGCCACTAAAGCTGACTACACATTAGACGAAGAAAGCCGAGCAAGAATAAAA
ACCAGATTATTCACAATAAGACAAGAAATGGCCAGTAGAGGCCTCTGGGATTCCTTTCGC
CAGTCCGAAAAAGGTGAGGAAACAATTGAAGAAAGATTTGAAATTACGGGGACAATACGC
AAGCTTGCTGATCAAAGCCTCCCACCAAACTTCTCCAATCTTGAACACTTTAGAGCCTAT
GTTGATGGGTTTGAACCAAATGGCTTCATAGAAGGAAAACTTTCCCAAATGTCCAAAGCA
GTAAATGCAAAAATTGAGCCATTTCTAAAAACAACACCTCGCCCACTCAAATTACCTAAG
GGCCCACCCTGTTCCCAACGATCCAAATTTTTATTAATGGATGCTCTAAAATTAAGTATT
GAAGATCCAAGCCATGAGGGTGAAGGAATACCACTATACGATGCAATAAAATGCATGAAA
ACATTCTTTGGATGGAAAGAACCCAAGATCATCAAACCACATGAGAAGGGCATAAACCCG
AACTATCTACTAGCTTGGAAACAAACACTATCAGAAATACAGGACATTGAGAATGAGGGG
AAAATTCCCAAAATTAAAAACATGAAAAAAACAAGTCAATTAAAGTGGGCACTTGGTGAA
AATATGGCACCAGAAAAAGTTGATTTTGAGGACTGCAAAGACATCAATGATTTAAAACAA
TACAGTAGTGATGAACCAGAGCAAAGATCGTTTGCAAGCTGGATCCAAAATGAATTTAAT
AAAGCCTGCGAATTAACTGACTCAACCTGGATAGAACTCGATGAAATTGGGGAAGACATT
GCCCCAATTGAACATATTGCAAGTATGAGAAGAAACTATTTCACAGCAGAAATATCTCAT
TGTAGAGCAACTGAATATATAATGAAAGGAGTTTATATAAACACTGCTCTGTTAAACGCA
TCTTGTGCAGCTATGGATGATTTCCAACTAATCCCAATGATAAGCAAATCCAGGACTAAA
GAAGGAAGACGAAAAACAAATCTGTATGGGTTCATTATAAAAGGAAGGTCCCATTTAAGA
AATGACACTGATGTAGTAAATTTTGTGAGCATGGAATTCTCTTTAACAGATCCAAGACTT
GAACCACACAAATGGGAAAAATATTGCGTTCTTGAAATAGGAGACATGCTTTTAAGAACT
GCCATAGGCCAGGTGTCAAGGCCAATGTTTTTATACATAAGAACAAATGGGACCTCAAAG
GTAAAAATGAAATGGGGAATGGAAATGAGACGCTGTCTTCTTCAATCACTTCAACAAATC
GAAAGCATGATTGAAGCTGAATCATCTGTCAAAGAGAAAGACATGACAAAGGAATTCTTC
GAGAACAAAACAGAGACATGGCCTATTGGAGAATCACCCAGAGGGGTAGAAGAAGGCTCT
ATTGGGAAAGTCTGCAGAACTCTGTTAGCCAAATCAGTATTTAATAGTTTATATGCATCT
CCACAATTAGAAGGGTTCTCCGCTGAGTCCAGGAAACTACTCCTTATTGTCCAAGCTCTA
AGAGATAATCTAGAACCTGGGACCTTTGATCTTGGAGGGCTATATGAAGCAATTGAGGAG
TGCCTGATTAATGATCCCTGGGTTTTGCTTAATGCATCTTGGTTCAACTCCTTCCTTAAA
CATGCACTGGAGTAACTTTAGCAATGCTACAGTTTGCTGTCCATACTGT-----------
---------------------------

#A/swine/Wisconsin/2/1966(H1N1)
------------------------ATGGAAGACTTCGTACGACAGTGCTTCAATCCGATG
ATTGTCGAACTTGCAGAAAAGACAATGAAAGAATACGGGGAGAACCCGAAGATCGAAACA
AACAAATTTGCAGCGATATGCACACACATGGAGGTATGCTTCATGTATTCAGATTTCCAC
TTCATCAATGAACGGGGCGAATCAATAATCGTAGAGCCTGGTGATTCTAATGCGCTATTG
AAACACAGATTTGAAATAATCGAAGGAAGGGATCGGAATGTGGCTTGGACGGTGGTAAAC
AGTATTTGTAACACTACAGGGGTTGGAAAACCAAGGTTTCTCCCAGATCTGTATGACTAC
AAGGAAGATAGATTCATTGAGATTGGTGTAACAAGGAGAGAAGTCCATATGTACTACCTG
GAAAAGGCCAATAAGATAAAATCTGAAGAGACACACATCCACATTTTCTCATTTACAGGA
GAAGAAATGGCAACAAAAGCCGACTACACACTAGATGAAGAAAGTAGAGCTAGAATAAAG
ACCAGGCTATTCACCATAAGACAAGAGATGGCTAGCAGAGGCCTTTGGGATTCCTTTCGT
CAGTCCGAGAGAGGCGAAGAGACAATTGAAGAAAGATTTGAGATCACAGGGACAATGCGA
AGGCTTGCCGACCAAAGTCTCCCACCAAACTTCTCCAGTCTTGATAACTTTAGAGCCTAT
GTGGATGGATTCGAGCCGAATGGATACATTGAGGGCAAGCTTTCCCAAATGTCTAGAGAA
GTAAATGCTAGAATCGAGCCTTTTTTGAAGACAACACCACGCCCACTTAGGCTGCCATGT
GGGCCTCCCTGTTTTCAACGATCCAAATTTCTTTTGATGGATGCTCTGAAATTAAACATT
GAAGATCCAAGCCATGAAGGAGAAGGGATACCGCTTTATGATGCGGTCAGATGCATGAAA
ACGTTCTTTGGATGGAAGGAACCCACTATTGTTAAGCCACATGAAAAGGGAATAAATTCA
AATTACCTTTTAGCATGGAAGCAAGTACTGGCAGAAATACAGGACATTGAGGATGAGAAG
AAAATTCCAAGGATTAAAAATATGAAAAAAACAAGCCCATTGAAATGGGCACTTGGTGAA
AATATGGCCCCGGAAAAGGTGGACTTTGATGATTGTAAAGATGTAAGCGATCTGAAGCAG
TATGATAGTGATGAACCAGAATTTAGATCGCTTGCAAGTTGGATTCAAAATGAGTTCAAC
AAAGCATGTGAACTGACTGATTCGAGCTGGTTAGAGCTTGATGAGATTGGAGAGGATGTA
GCTCCAATTGAACACATTGCAAGCATGAGAAGGAACTATTTCACAGCAGAAGTGTCTCAT
TGCAGAGCCACAGAATACATAATGAAGGGAGTATATATAAATACCGCTTTGCTCAATGCA
TCCTGTGCAGCAATGGATGATTTTCAATTAATCCCAATGATAAGCAAATGTAGAACCAAA
GAGGGAAGACGAAAGACCAATTTGTATGGATTCATCATAAAAGGAAGATCCCACTTAAGA
AATGACACTGACGTGGTAAATTTTGTGAGCATGGAATTTTCCCTCACTGATCCAAGACTT
GAACCGCATAAATGGGAGAAGTACTGCATCCTTGAGATAGGAGACATGGTTCTAAGAACT
GCCATAGGTCAAGTGGCAAGGCCTATGTTTCTATACGTGAGAACAAACGGGACCTCAAAA
ATTAAAATGAAATGGGGAATGGAAATGAGACGTTGCCTCCTCCAGTCCCTCCAGCAGATT
GAGAGTATGATTGAAGCAGAGTCATCTGTCAAAGAGAAAGATATGACCAAAGAATTCTTT
GAGAACAAATCAGAAACTTGGCCCATTGGGGAGTCCCCCAAAGGAGTGGAAGAAGGTTCC
ATTGGAAAGGTCTGCAGGACATTGTTGGCAAAGTCAGTTTTCAACTGCTTGTATGCGTCT
CCACAATTAGAGGGATTCTCAGCTGAATCAAGGAAATTGCTTCTCATTGTTCAAGCTCTT
AGGGACAACCTTGAACCTGGAACCTTTGATCTTGGGGGGTTATATGAATCAATTGAGGAG
TGCCTGATTAATGATCCCTGGGTTTTGCTTAATGCGTCTTGGTTCAACTCCTTCCTCACA
CATGCACTGAGATAGTTGTGGCATTGCTACTATTTGCTATCCATACTGTCC---------
---------------------------

#A/Tokyo/3/67(H2N2)
------------------------ATGGAAGATTTTGTGCGACAATGCTTTAATCCAATG
ATTGTCGAACTTGCAGAAAAGGCAATGAAAGAATATGGAGAGGATCTGAAAATCGAAACA
AACAAATTTGCAGCAATATGCACTCACTTGGAGGTATGCTTCATGTATTCAGATTTTCAT
TTCATCAATGAGCAAGGCGAGTCAATAGTGGTAGAACTTGATGATCCAAATGCACTTTTG
AAGCACAGATTTGAAATAATAGAGGGAAGAGACCGCACAATGGCCTGGACAGTAGTAAAC
AGTATTTGCAACACCACAGGAGCTGAGAAACCGAAGTTTCTGCCAGATTTGTATGATTAC
AAGGAGAATAGATTCATCGAGATTGGAGTGACAAGAAGAGAAGTCCACATATACTACCTT
GAAAAGGCCAATAAAATTAAATCTGAGAATACACACATCCACATTTTCTCATTCACTGGG
GAAGAAATGGCCACAAAGGCCGACTACACTCTCGATGAGGAAAGCAGGGCTAGGATCAAA
ACCAGACTATTCACCATAAGACAAGAAATGGCCAACAGAGGCCTCTGGGATTCCTTTCGT
CAGTCCGAAAGAGGCGAAGAAACAATTGAAGAAAGATTTGAAATCACAGGGACAATGCGC
AGGCTTGCCGACCAAAGTCTCCCGCCGAACTTCTCCTGCCTTGAGAATTTTAGAGCCTAT
GTGGATGGATTCGAACCGAACGGCTACATTGAGGGCAAGCTTTCTCAAATGTCCAAAGAA
GTGAATGCAAAAATCGAACCTTTTCTGAAAACAACACCAAGACCAATTAGACTTCCGGAT
GGGCCTCCTTGTTTTCAGCGGTCCAAATTCCTTCTGATGGATGCTTTAAAGTTAAGCATT
GAGGATCCAAGTCACGAGGGGGAGGGAATACCACTATATGATGCGATCAAGTGCATGAGA
ACATTTTTTGGATGGAAAGAACCCTATATTGTTAAACCACACGAAAAGGGAATAAATCCA
AATTATCTGCTGTCATGGAAGCAAGTACTGGCAGAACTGCAGGACATTGAAAATGAGGAG
AAGATTCCAAGAACTAAAAACATGAAGAAAACGAGTCAGCTAAAGTGGGCACTTGGTGAG
AACATGGCACCAGAGAAGGTAGACTTTGACAACTGTAGAGACATAAGCGATTTGAAGCAA
TATGATAGTGACGAACCTGAATTAAGGTCACTTTCAAGCTGGATCCAGAATGAGTTCAAC
AAAGCATGCGAGCTGACCGATTCAACCTGGATAGAGCTCGATGAGATTGGAGAAGACGTG
GCTCCAATTGAATACATTGCAAGCATGAGAAGGAATTACTTCACAGCAGAGGTGTCCCAT
TGCAGGGCCACAGAATATATAATGAAGGGGGTATACATTAATACTGCCTTGCTTAATGCA
TCCTGTGCAGCAATGGACGATTTCCAACTAATTCCCATGATAAGCAAGTGTAGAACTAAA
GAGGGAAGGCGAAAGACTAATTTATATGGTTTCATCATAAAAGGAAGATCTCACTTAAGG
AATGACACCGACGTGGTAAACTTTGTGAGCATGGAGTTCTCTCTCACTGACCCGAGACTT
GAGCCACACAAATGGGAGAAATACTGTGTCCTTGAGATAGGAGATATGCTACTAAGAAGT
GCCATAGGCCAGATGTCAAGGCCTATGTTCTTGTATGTGAGGACAAATGGAACATCAAAG
ATTAAAATGAAATGGGGAATGGAGATGAGGCGTTGCCTCCTTCAGTCACTCCAACAAATC
GAGAGTATGATTGAAGCAGAGTCCTCTGTCAAAGAGAAAGACATGACCAAAGAGTTTTTT
GAGAATAAATCAGAAACATGGCCCATTGGGGAGTCCCCCAAGGGAGTGGAAGATGGTTCC
ATTGGGAAGGTCTGCAGGACTTTGTTGGCCAAGTCGGTATTCAATAGTCTGTATGCATCC
CCGCAATTGGAAGGATTTTCAGCTGAGTCAAGAAAACTGCTTCTTGTCGTTCAGGCTCTT
AGGGACAATCTTGAACCTGGAACCTTTGATCTTGGGGGGCTATATGAAGCAATTGAGGAG
TGCCTGATTAATGATCCCTGGGTTTTGCTTAATGCGTCTTGGTTCAACTCCTTCCTAACA
CATGCATTAAGATAG---------------------------------------------
---------------------------

#A/Korea/426/1968(H2N2)
------------------------ATGGAAGATTTTGTGCGACAATGCTTCAATCCGATG
ATTGTCGAACTTGCGGAAAAGGCAATGAAAGAGCATGGAGAAGATCTGAAAATCGAAACA
AACAAATTTGCAGCAATATGCACTCACTTGGAAGTATGCTTCATGTATTCAGATTTTCAT
TTCATCAATGAGCAAGGCGAGTCAATAATGGTAGAGCTTGATGATCCAAATGCACTTTTG
AAGCACAGATTTGAAATAATAGAGGGAAGAGATCGCACAATGGCCTGGACAGTAGTAAAC
AGTATTTGCAACACCACAGGAGCTGAGAAACCGAAGTTTCTGCCAGATTTGTATGATTAC
AAGGAGAATAGATTCATCGAGATTGGAGTGACAAGGAGAGAAGTCCACATATACTATCTT
GAAAAGGCCAATAAAATTAAATCTGAGAATACACACATCCACATTTTCTCATTCACTGGG
GAAGAAATGGCCACAAAGGCCGACTACACTCTCGATGAGGAAAGCAGGGCTAGGATCAAA
ACCAGACTATTCACCATAAGACAAGAAATGGCCAACAGAGGCCTCTGGGATTCCTTTCGT
CAGTCCGAAAGAGGCGAAGAAACAATTGAAGAAAGATTTGAAATCACAGGGACAATGCGC
AGGCTTGCCGACCAAAGTCTCCCGCCGAACTTCTCCTGCCTTGAGAATTTTAGAGCCTAT
GTGGATGGATTCGAACCGAACGGCTACATTGAGGGCAAGCTTTCTCAAATGTCCAAAGAA
GTAAATGCAAAAATTGAACCTTTTCTGAAAACAACACCAAGACCAATTAGACTTCCGGAT
GGGCCTCCTTGTTTTCAGCGGTCCAAATTCCTGCTGATGGATGCTTTAAAATTAAGCATT
GAGGACCCAAGTCACGAAGGGGAGGGAATACCACTATATGATGCGATCAAGTGCATGAGA
ACATTCTTTGGATGGAAAGAACCCTATATTGTTAAACCACACGAAAAGGGAATAAATCCA
AATTATCTGCTGTCATGGAAGCAAGTACTGGCGGAACTGCAGGACATTGAGAATGAGGAG
AAGATTCCAAGAACTAAAAACATGAAGAAAACGAGTCAGCTAAAGTGGGCACTTGGTGAG
AACATGGCACCAGAGAAGGTAGACTTTGACAACTGTAGAGACATAAGCGATTTGAAGCAA
TATGATAGTGACGAACCTGAATTAAGGTCACTTTCAAGCTGGATCCAGAATGAGTTCAAC
AAGGCATGCGAGCTGACCGATTCAATCTGGATAGAGCTCGATGAGATTGGAGAAGACGTG
GCTCCAATTGAACACATTGCAAGCATGAGAAGGAATTACTTCACAGCAGAGGTGTCCCAT
TGCAGAGCCACAGAATATATAATGAAGGGGGTATACATTAATACTGCCTTGCTTAATGCA
TCCTGTGCAGCAATGGACGATTTCCAACTAATTCCCATGATAAGCAAGTGTAGAACTAAA
GAGGGAAGGCGAAAGACCAATTTATATGGTTTCATCATAAAAGGAAGATCTCACTTAAGG
AATGACACCGACGTGGTAAACTTTGTGAGCATGGAGTTTTCTCTCACTGACCCGAGACTT
GAGCCACACAAATGGGAGAAGTACTGTGTCCTTGAGATAGGAGATATGCTACTAAGAAGT
GCCATAGGCCAGATGTCAAGGCCTATGTTCTTGTATGTGAGGACAAATGGAACATCAAAG
ATTAAAATGAAATGGGGAATGGAGATGAGGCGTTGCCTCCTTCAGTCACTACAACAAATC
GAGAGTATGGTTGAAGCCGAGTCCTCTGTCAAAGAGAAAGACATGACCAAAGAGTTTTTT
GAGAATAAATCAGAAACATGGCCCATTGGGGAGTCCCCCAAAGGAGTGGAAGAAGGTTCC
ATTGGGAAGGTCTGCAGGACTTTATTAGCCAAGTCGGTATTCAATAGCCTGTATGCATCC
CCACAATTAGAAGGATTTTCAGCTGAATCAAGAAAACTGCTTCTTGTCGTTCAGGCTCTT
AGGGACAATCTTGAACCTGGAACCTTTGATCTTGGGGGGCTATATGAAGCAATTGAGGAG
TGCCTGATTAATGATCCCTGGGTTTTGCTTAATGCGTCTTGGTTCAACTCCTTCCTAACA
CATGCATTAAGATAGTTGTGGCAATGCTACTATTTGCTATCCATACTGTCCAAA------
---------------------------

#A/Albany/6/1968(H3N2)
----------------------AAATGGAAGATTTTGTACGACAATGCTTTAATCCGATG
ATTGTCGAACTTGCGGAAAAGGCAATGAAAGAGTATGGAGAGGATCTTAAAATCGAAACA
AACAAATTTGCAGCAATATGCACTCACTTGGAAGTATGCTTCATGTATTCAGATTTTCAT
TTCATCAATGAGCAAGGCGAGTCAATAGTGGTAGAACTTGATGATCCAAATGCACTTTTG
AAGCACAGATTTGAAATAATAGAGGGAAGAGACCGCACAATGGCCTGGACAGTAGTAAAC
AGTATTTGCAACACCACAGGAGCTGAGAAACCGAAGTTTCTGCCAGATTTGTATGATTAC
AAGGAGAATAGATTCATCGAGATTGGAGTGACAAGGAGAGAAGTCCACATATACTACCTT
GAAAAGGCCAATAAAATTAAATCTGAGAATACACACATCCACATTTTCTCATTCACTGGG
GAAGAAATGGCCACAAAGGCCGACTACACTCTCGATGAGGAAAGCAGGGCTAGGATCAAA
ACCAGACTATTCACCATAAGACAAGAGATGGCCAACAGAGGCCTCTGGGATTCCTTTCGT
CAGTCCGAAAGAGGCGAAGAAACAATTGAAGAAAGATTTGAAATCACAGGGACAATGCGC
AGGCTTGCCGACCAAAGTCTCCCGCCGAACTTCTCCTGCCTTGAGAATTTTAGAGCCTAT
GTGGATGGATTCGAACCGAACGGCTACATTGAGGGCAAGCTTTCTCAAATGTCCAAAGAA
GTGAATGCAAAAATTGAACCTTTTCTGAAAACAACACCAAGACCAATTAGACTTCCGGAT
GGGCCTCCTTGTTTTCAGCGGTCCAAATTCCTTCTGATGGATGCTTTAAAGTTAAGCATT
GAGGATCCAAGTCACGAGGGGGAGGGAATACCACTATATGATGCGATCAAATGCATGAGA
ACATTTTTTGGATGGAAAGAACCCTATATTGTTAAACCACACGAAAAGGGGATAAATCCA
AATTATCTGCTGTCATGGAAGCAAGTACTGGCAGAACTGCAGGACATTGAAAATGAGGAG
AAAATTCCAAGAACTAAAAACATGAAGAAAACGGGTCAGCTAAAGTGGGCACTTGGTGAG
AACATGGCACCAGAGAAGGTAGACTTTGACAACTGTAGAGACGTAAGCGATTTGAAGCAA
TATGATAGTGACGAACCTGAATTAAGGTCACTTTCAAGCTGGATCCAGAATGAGTTCAAC
AAGGCATGCGAGCTGACCGATTCAACTTGGATAGAGCTCGATGAGATTGGAGAAGACGTG
GCTCCAATTGAATACATTGCAAGCATGAGAAGGAATTACTTCACAGCAGAGGTATCCCAT
TGCAGAGCCACAGAATATATAATGAAGGGGGTATACATTAATACTGCCTTGCTTAATGCA
TCCTGTGCAGCAATGGACGATTTCCAACTAATTCCCATGATAAGCAAGTGTAGAACTAAA
GAGGGAAGGCGAAAGACCAATTTATATGGCTTCATCATAAAAGGAAGATCTCACTTAAGG
AATGACACCGACGTGGTAAACTTTGTGAGCATGGAGTTTTCTCTCACTGACCCGAGACTT
GAGCCACACAAATGGGAGAAATACTGTGTCCTTGAGATAGGAGATATGCTACTAAGAAGT
GCTATAGGCCAGATGTCAAGGCCTATGTTCTTGTATGTGAGAACAAATGGAACATCAAAG
ATTAAAATGAAATGGGGAATGGAGATGAGGCGTTGCCTCCTTCAGTCACTCCAACAAATC
GAGAGTATGATTGAAGCAGAGTCATCTGTCAAAGAGAAAGACATGACCAAAGAGTTTTTT
GAGAATAAATCAGAAACATGGCCCATTGGGGAGTCCCCCAAGGGAGTGGAAGATGGTTCC
ATTGGGAAGGTCTGCAGGACTTTATTGGCCAAGTCGGTATTCAATAGCCTGTATGCATCC
CCGCAATTGGAAGGGTTTTCAGCTGAGTCAAGAAAACTGCTTCTTGTCGTTCAGGCTCTT
AGGGACAATCTTGAACCTGGAACCTTTGATCTTGAGGGGCTATATGAAGCAATTGAGGAG
TGCCTGATTAATGATCCCTGGGTTTTGCTTAATGCGTCGTGGTTCAACTCCTTCCTAACA
CATGCATTAAGATAGTTGTGGCAATGCTACTATTTGCTATCCATACTGTCC---------
-------------
--------------
#A/duck/PA/486/1969(H6N1)
------------TACTGATTCAAAATGGAAGACTTTGTGCGACAATGCTTCAATCCAATG
ATCGTCGAGCTTGCGGAAAAAGCAATGAAAGAATATGGAGAGGATCCAAAAATCGAGACA
AATAAATTCGCTGCGATATGCACACACCTGGAAGTGTGTTTCATGTATTCAGATTTCCAT
TTCATTGATGAACGGGGTGAGTCGATAATCGTAGAGTCTGGCGATCCAAATGCACTCTTA
AAACACCGATTTGAAATAATCGAAGGGAGAGATCGTACTATGGCTTGGACAGTGGTGAAT
AGCATTTGCAACACCACGGGAGTTGAGAAACCCAAGTTTCTCCCGGATTTATATGATTAT
AAAGAGAATCGTTTCATTGAAATTGGAGTGACAAGGAGGGAGGTTCACATATACTATTTA
GAAAAGGCCAATAAGATAAAATCTGAAAAGACACACATCCACATCTTTTCATTCACTGGA
GAAGAAATGGCCACTAAAGCAGACTACACTCTTGATGAAGAGAGTAGAGCAAGGATCAAA
ACTAGACTATTCACCATAAGACAAGAAATGGCCAGTAGAAGCCTCTGGGATTCCTTTCGT
AAGTCCGAGAGAGGCGAAGAGACAATTGAAGAAAGATTTGAAATCACAGGAACTATGCGC
AGGCTCGCCGATCAAAGTCTCCCACCGAACTTCTCCAGCCTTGAAAACTTTAGAGCCTAT
GTGGATGGATTCGAACCGAACGGCTGCATTGAGGGCAAGCTTTCTCAAATGTCCAAAGAA
GTAAATGCAAGGATTGAACCATTTTTGAAGACAACACCACGCCCTCTCAGATTACCAGAA
GGGCCTCCCTGCTCTCAGCGGTCAAAATTCCTGCTGATGGATGCTCTGAAGCTTAGCATT
GAAGACCCGAGTCATGAAGGCGAGGGAATACCGCTGTATGATGCAATCAAATGTATGAAG
ACCTTTTTCGGCTGGAAGGAGCCCAACATTGTCAAGCCACATGAAAAGGGCATAAACCCC
AATTACCTCCTGGCTTGGAAGCAAGTGTTGGCAGAGCTGCAGGATATTGAAAATGAAGAG
AAGATTCCAAAAACAAAAAATATGAAGAAAACAAGCCAATTAAAGTGGGCACTTGGTGAG
AACATGGCACCAGAAAAAGTGGACTTTGAAGATTGCAAGGATATCAGTGATTTAAAACAG
TATGACAGCGATGAGCCAGAACAAAGATCACTAGCAAGTTGGATTCAAGGTGAATTCAAC
AAAGCTTGTGAATTGACTGATTCAAGCTGGATAGAACTCGATGAAATAGGGGAAGATGTC
GCCCCAATCGAGCATATTGCAAGCATGAGGAGGAATTATTTCACAGCTGAAGTGTCTCAC
TGCAGGGCAACAGAATACATAATGAAGGGGGTATACATAAACACAGCTCTACTCAATGCT
TCTTGTGCAGCCATGGATGATTTTCAGTTGATTCCAATGTTAAGCAAATGCAGGACCAAA
GAAGGACGACGGAAGACAAATCTGTATGGATTCATCATAAAGGGGAGGTCTCACTTGAGG
AATGATACTGATGTGGTGAATTTTGTGAGCATGGAATTTTCTCTTACTGACCCTAGATTA
GAGCCACACAAGTGGGAGAAATATTGTGTCCTTGAAATAGGGGATATGCTCCTACGGACT
GCAATAGGCCAAGTATCAAGACCCATGTTCCTGTATGTGAGAACCAATGGAACTTCCAAG
ATCAAAATGAAATGGGGTATGGAGATGAGGCGCTGTCTTCTTCAATCCCTCCAGCAAATT
GAAAGCATGATTGAGGCCGAGTCCTCTGTCAAGGAGAAAGACATGACTAAAGAGTTCTTT
GAAAACAAGTCGGAGACATGGCCAATTGGAGAATCACCCAAAGGAGTAGAAGAAGGTTCC
ATTGGGAAAGTGTGCAGGACTCTGCTAGCAAAGTCTGTATTCAACAGTTTGTATGCATCT
CCACAACTTGAGGGATTTTCAGCTGAGTCAAGAAAGCTGCTTCTCATTGTTCAGGCACTT
AGGGACAACCTGGAACCTGGTACCTTCGATCTTGGAGGGCTATATGAAGCAGTTGAGGAG
TGCCTGATTAATGATCCCTGGGTTTTGCTTAATGCATCTTGGTTCAACTCCTTCCTCACA
CATGCACTGAAATAGTTGTGGCAATGCTACTATTTGCTATCCATACTGTCCAAAAAAA--
---------------------------

#A/swine/Wisconsin/2/1970(H1N1)
-----------------ATCCAAAATGGAAGACTTCGTACGACAGTGCTTCAATCCGATG
ATTGTCGAACTTGCAGAAAAGACAATGAAAGAATACGGGGAGAACCCGAAGATCGAAACA
AACAAATTTGCAGCGATATGCACACACATGGAGGTATGCTTCATGTATTCAGATTTCCAC
TTCATCAATGAGCGGGGCGAATCAATAATCGTAGAGCCTGGTGATTCTAATGCACTATTG
AAACACAGATTTGAAATAATCGAAGGAAGGGATCGGAATATGGCTTGGACGGTGGTAAAC
AGTATTTGTAACACTACAGGGGTTGAAAAACCAAGGTTTCTCCCAGATCTGTATGACTAC
AAGGAAGATAGATTCATTGAGATTGGTGTAACAAGGAGAGAAGTCCATATATACTACCTG
GAAAAGGCCAATAAGATAAAATCTGAAGAGACACACATCCACATTTTCTCATTTACAGGA
GAAGAAATGGCAACAAAAGCCGACTACACACTAGATGAAGAAAGTAGAGCTAGAATAAAG
ACCAGGCTATTCACCATAAGACAAGAGATGGCTAGCAGAGGTCTTTGGGATTCCTTTCGT
CAGTCCGAGAGAGGCGAAGAGACAATTGAAGAAAAATTTGAAATCAAAGGGACAATGCGA
AGGCTTGCCGACCAAAGTCTCCCACCAAACTTCTCCAGTTTTGATAACTTTAGGGCCTAT
GTGGATGGATTCGAGCCGAATGGCTACATTGAGGGCAAGCTCTCCCAAATGTCTAGAGAG
GTAAATGCTAGGATCGAACCTTTTTTGAAGACAACACCACGCCCACTTAGGCTGCCATGT
GGGCCCCCCTGCTTTCAACGATCCAAATTTCTTTTGATGGATGCTCTGAAATTAAGCATT
GAAGATCCAAGCCATGAAGGAGAAGGGATACCGCTTTATGATGCGGTCAAATGCATGAAA
ACGTTCTTTGGGTGGAAGGAACCCACTATTGTTAAGCCACATGAAAAGGGAATAAATTCA
AATTACCTTTTAGCATGGAAGCAAGTACTGGCAGAAATACAGGACATTGAGGATGAGAAG
AAAATTCCGAGGGTTAAAAATATGAAAAAAACAAGCCCATTGAAATGGGCACTTGGTGAA
AATATGGCACCGGAAAAGGTGGACTTTGATGATTGTAAAGATGTGAGCGATCTGAAGCAA
TATGATAGTGATGAGCCAGAGTTTAGATCGCTTGCAAGTTGGATTCAAAATGAGTTCAAC
AAAGCATGTGAACTAACTGATTCGAGCTGGTTAGAGCTTGATGAGATTGGAGAGGATGTA
GCTCCAATTGAACATATTGCAAGCATGAGAAGGAACTATTTCACAGCAGAAGTGTCTCAT
TGCAGAGCTACAGAGTACATAATGAAGGGAGTATATATAAATACTGCTTTGCTTAATGCA
TCTTGTGCAGCAATGGATGATTTTCAATTAATCCCAATGATAAGCAAATGTAGAACCAAA
GAGGGAAGACGAAAGACCAATTTGTACGGATTCATAATAAAAGGAAGATCCCACTTAAGA
AATGACACTGACGTGGTAAATTTTGTGAGCATGGAATTTTCCCTCACTGATCCAATACTT
GAACCGCATAAATGGGAGAAGTACTGCATCCTTGAGATAGGAGATATGGTTCTAAGAACT
GCCATAGGTCAAGTGGCAAGGCCTATGTTTCTATACATGAGAACAAACGGGACCTCAAAA
ATTAAAATGAAATGGGGAATGGAAATGAGACGTTGCCTCCTCCAGTCCCTCCAGCAGATT
GAGAGTATGATTGAAGCAGAGTCATCTGTCAAAGAGAAAGATATGACCAAAGAATTCTTT
GAAAACAAATCAGAAACTTGGCCCATTGGGGAGTCCCCCAAAGGAGTGGAAGAAGGTTCC
ATTGGAAAGGTCTGCAGGACGTTGTTGGCAAAGTCAGTTTTCAACTGCTTGTATGCGTCC
CCACAATTAGAAGGATTCTCAGCTGAATCAAGGAAATTGCTTCTCATTGTTCAAGCTCTT
AGGGACAATCTTGAACCTGGAACCTTTGATCTTGGGGGATTATATGAATCAATTGAGGAG
TGCCTGATTAATGATCCCTGGGTTTTGCTTAATGCGTCTTGGTTCAACTCCTTCCTCACA
CATGCACTGAGATAGTTGTGGCATTGCTACTATTTGCTATCCATACTGTCCA--------
---------------------------

#A/turkey/Oregon/1971(H7N3)
---------------------AAAATGGAAGACTTTGTGCGACAATGCTTCAATCCAATG
ATCGTCGAGCTTGCGGAAAAAGCAATGAAAGAATATGGAGAGGATCCAAAAATCGAAACA
AACAAATTCGCTGCGATATGTACACATCTGGAAGTGTGTTTCATGTATTCAGATTTCCAC
TTCATTGATGAACGAGGTGAATCGATAATTGTAGAGTCTGGTGATCCAAATGCACTCTTG
AAACACCGATTTGAGATAATTGAAGGGAGAGATCGTACGATGGCTTGGACAGTGGTGAAT
AGCATTTGCAACACCACAGGGGTTGAGAAACCCAAGTTTCTTCCTGATTTGTACGATTAC
AAAGAGAACCGGTTCATTGAAATTGGAGTGACAAGAAGGGAGGTTCACATATATTACTTG
GAAAAGGCCAATAAGATAAAGTCTGAGAAGACACACATCCACATCTTTTCATTCACTGGG
GAGGAAATGGCCACTAAAGCAGACTACACCCTTGATGAAGAGAGCAGAGCAAGAATCAAG
ACCAGGCTATTCACCATAAGGCAAGAAATGGCCAGTAGAGGTCTCTGGGATTCCTTTCGT
CAGTCCGAGAGAGGCGAAGAGACAATTGAAGAAAGATTTGAAATCACAGGAACCATGCGC
AGGCTCGCCGACCAAAGTCTCCCACCGAACTTCTCCAGCCTTGAAAACTTTAGAGCCTAT
GTGGATGGATTCGAACCGAACGGCTGCATTGAGGGCAAGCTTTCTCAAATGTCCAAAGAA
GTGAATGCAAGGATAGAACCATTTCTGAAGACGACACCACGCCCTCTCAGATTACCGGAT
GGGCCTCCCTGCTCTCAACGTTCAAAATTCCTGCTGATGGATGCTCTGAAACTTAGCATT
GAAGACCCGAGCCATGAAGGAGAGGGAATACCACTGTATGATGCGATCAAATGCATGAAG
ACATTTTTCGGCTGGAAAGAGCCCAACATTGTCAAGCCACATGAGAAGGGCATAAACCCC
AATTACCTCCTGGCTTGGAAGCAAGTGCTAGCAGAACTGCAGGACATTGAAAATGAGGAG
AAAATTCCAAAAACAAAAAATATGAAGAAAACAAGCCAACTAAAGTGGGCACTTGGTGAA
AATATGGCACCAGAGAAAGTGGACTTTGAGGATTGCAAGGATGTTGGCGATCTGAAACAG
TATGATAGCGATGAACCAGAGCAGAGATCGCTAGCAAGTTGGATTCAAAGTGAATTTAAC
AAAGCATGTGAGTTGACCGATTCAAGCTGGATAGAACTCGATGAAATTGGGGAAGATGTC
GCTCCAATTGAACACATTGCAAGCATGAGAAGGAATTATTTCACAGCGGAAGTGTCTCAT
TGCAGGGCAACAGAGTACATAATGAAGGGAGTATACATAAACACGGCTTTGCTCAATGCT
TCTTGTGCAGCCATGGATGATTTCCAGTTAATTCCAATGATAAGCAAGTGCAGAACCAAA
GAAGGACGACGAAAGACAAATTTATATGGGTTCATCATAAAGGGGAGATCTCACTTGAGG
AATGATACTGATGTGGTGAATTTTGTGAGCATGGAATTTTCTCTTACTGACCCCAGATTG
GAGCCACACAAGTGGGAGAAGTACTGTGTCCTTGAAATAGGAGACATGCTCCTACGGACT
GCAATAGGCCAGGTATCACGACCTATGTTCCTGTATGTGAGAACCAATGGGACCTCCAAG
ATCAAAATGAAGTGGGGTATGGAGATGAGGCGTTGTCTTCTTCAATCCCTTCAACAAATT
GAGAGCATGATTGAGGCCGAATCCTCTGTCAAGGAGAAAGACATGACCAAAGAGTTCTTC
GAAAACAAGTCGGAGACATGGCCTATTGGAGAATCACCCAAAGGAGTGGAAGAAGGTTCC
ATTGGAAAGGTCTGCAGGACATTACTAGCAAAGTCTGTATTCAACAGTTTGTATGCATCC
CCACAACTTGAGGGATTTTCAGCTGAGTCAAGGAAGCTGCTTCTTATTGTTCAGGCACTT
AGGGACAACCTGGAACCTGGTACTTTCGATCTTGGGGGGCTATATGAAGCAATTGAGGAG
TGCCTGATTAATGATCCCTGGGTTTTGCTTAATGCATCTTGGTTCAACTCCTTCCTTACA
CATGCACTGAAA------------------------------------------------
---------------------------

#A/HongKong/46/71(H3N2)
------------TACTGATTCGAAATGGAAGATTTTGTACGACAATGCTTTAATCCGATG
ATTGTCGAACTTGCGGAAAAGGCAATGAAAGAATATGGAGAGGATCTTAAAATCGAGACA
AACAAATTTGCAGCAATATGCACTCACTTGGAGGTATGCTTCATGTATTCAGATTTTCAT
TTCATCAATGAGCAAGGCGAGTCAATAGTGGTAGAACTTGATGATCCAAATGCACTTTTG
AAGCACAGATTTGAAATAATAGAGGGAAGAGACCGCACAATGGCCTGGACAGTAGTAAAC
AGTATTTGCAACACCACAGGAGCTGAGAAACCGAAGTTTCTGCCAGATTTGTATGATTAC
AAGGAGAATAGATTCATCGAGATTGGAGTGACAAGGAGAGAAGTCCACATATACTACCTT
GAAAAGGCCAATAAAATTAAATCTGAGAATACACACATCCACATTTTCTCATTCACTGGG
GAAGAAATGGCCACAAAAGCCGACTACACTCTCGATGAGGAAAGCAGAGCTAGGATCAAA
ACCAGACTATTCACCATAAGACAAGAGATGGCCAACAGAGGCCTCTGGGATTCCTTTCGT
CAGTCCGAAAGAGGCGAAGAAACAATTGAAGAAAGATTTGAAATCACAGGGACAATGCGC
AGGCTTGCCGACCAAAGTCTCCCGCCGAACTTCTCCTGCCTTGAGAATTTTAGAGCCTAT
GTGGATGGATTCGAACCGAACGGCTGCATTGAGGGCAAGCTTTCTCAAATGTCCAAAGAA
GTGAATGCAAAAATTGAACCTTTTCTGAAAACAACACCAAGACCAATTAGACTTCCGGAT
GGGCCTCCTTGTTTTCAGCGGTCCAAATTCCTTCTGATGGATGCTTTAAAGTTAAGCATT
GAGGATCCAAGTCACGAGGGGGAGGGAATACCACTATATGATGCGATCAAATGCATGAGA
ACATTTTTTGGATGGAAAGAACCCTATATTGTTAAACCACACGAAAAGGGGATAAATCCA
AATTATCTGCTGTCATGGAAGCAAGTACTGGCAGAACTGCAGGACATTGAAAATGAGGAG
AAAATTCCAAGAACTAAAAACATGAAGAAAACGAGTCAGCTAAAGTGGGCACTTGGTGAG
AACATGGCACCAGAGAAGGTAGACTTTGACAACTGTAGGGACGTAAGCGATTTGAAGCAA
TATGATAGTGACGAACCTGAATTAAGGTCACTTTCAAGCTGGATCCAGAATGAGTTCAAC
AAGGCATGCGAGCTGACCGATTCAACTTGGATAGAGCTCGACGAGATTGGAGAAGACGTG
GCTCCAATTGAATACATTGCGAGCATGAGAAGGAATTACTTCACAGCAGAGGTGTCCCAT
TGCAGAGCCACAGAATATATAATGAAGGGGGTATACATTAATACTGCCTTGCTTAATGCA
TCCTGTGCAGCAATGGACGATTTCCAACTAATTCCCATGATAAGCAAGTGTAGAACTAAA
GAGGGAAGGCGAAAGACCAATTTATATGGCTTCATCATAAAAGGAAGATCTCACTTAAGG
AATGACACCGACGTGGTAAACTTTGTGAGCATGGAGTTTTCTCTCACTGACCCGAGACTT
GAGCCACACAAATGGGAGAAATACTGTGTCCTTGAGATAGGAGATATGCTATTAAGAAGT
GCTTTAGGCCAGGTGTCAAGGCCTATGTTCTTGTATGTGAGAACAAATGGAACATCAAAG
ATTAAAATGAAATGGGGAATGGAGATGAGGCGTTGCCTTCTTCAGTCACTCCAACAAATC
GAGAGTATGGTTGAAGCAGAGTCATCTGTCAAAGAGAAAGACATGACCAAAGAGTTTTTT
GAGAATAAATCAGAAACATGGCCCATTGGGGAATCCCCTAAGGGAGTGGAAGATGGTTCC
ATTGGGAAGGTCTGCAGGACTTTATTGGCCAAGTCGGTATTCAATAGCCTGTATGCATCC
CCGCAATTGGAAGGGTTTTCAGCTGAGTCAAGAAAACTGCTTCTTGTTGTTCAGGCTCTT
AGGGACAATCTTGAACCTGGAACCTTTGATCTTGAGGGGCTATATGAAGCAATTGAGGAG
TGCCTGATTAATGATCCCTGGGTTTTGCTTAATGCGTCGTGGTTCAACTCCTTCCTAACA
CATGCATTAAGATAGTTGTGGCAATGCTACTATTTGCTATCCATACTGTCC---------
---------------------------

#A/swine/Wisconsin/1/1971(H1N1)
-----------------ATCCAAAATGGAGGACTTCGTACGACAGTGCTTCAATCCGATG
ATTGTCGAACTTGCAGAAAAGACAATGAAAGAATACGGGGAGAACCCGAAGATCGAAACA
AACAAATTTGCAGCGATATGCACACACATGGAGGTATGCTTCATGTATTCAGATTTCCAC
TTCATCAATGAGCGGGGCGAATCAATAATCATAGAGCCTGGTGATTCTAATGCACTACTG
AAACACAGATTTGAAATAATTGAAGGAAGGGATCGGAATATAGCTTGGACGGTGGTAAAC
AGTATTTGTAACACTACAGGGGTTGGAAAACCAAGGTTTCTCCCAGATCTGTATGACTAC
AAGGAAGATAGATTCATTGAGATTGGTGTAACGAGGAGAGAAGTCCATATATACTACCTG
GAGAAGGCCAATAAGATAAAATCTGAAGAGACGCACATCCACATTTTCTCATTTACAGGA
GAAGAAATGGCAACAAAAGCCGACTACACACTAGATGAAGAAAGTAGAGCTAGAATAAAG
ACCAGGCTATTCACCATAAGACAAGAGATGGCTAGCAGAGGTCTTTGGGATTCCTTTCGT
CAGTCCGAGAGAGGCGAAGAGACAATTGAAGAAAGATTTGAAATTAAAGGGACAATGCGA
AGGCTTGCTGACCAAAGTCTCCCACCAAACTTCTCAAGTCTCGATAACTTTAGAGCCTAT
GTGGATGGATTCGAGCCGAATGGCTACATTGAGGGCAAGCTTTCCCAAATGTCTAGAGAA
GTAAATGCTAGAATCGAGCCTTTCTTGAAGACAACACCACGCCCGCTTAGGCTGCCATGT
GGGCCTCCCTGTTTTCAACGATCCAAATTTCTTTTGATGGATGCTCTGAAATTAAGCATT
GAAGATCCAAGCCATGAAGGAGAAGGGATACCGCTTTATGATGCGGTCAGATGCATGAAA
ACGTTCTTTGGGTGGAAGGAACCCACTATTGTTAAGCCACATGAAAAGGGAATAAATTCA
AATTACCTTTTAGCATGGAAGCAAGTACTGGCAGAAATACAGGACATTGAGGATGAGAAG
AAAATTCCGAGGATTAAAAATATGAAAAAAACAAGCCCACTGAAATGGGCACTTGGTGAA
AATATGGCCCCAGAAAAGGTGGACTTTGATGATTGTAAAGATGTGAGCGATCTGAAGCAA
TATGATAGTGATGAGCCAGAATTTAGATCGCTTGCAAGTTGGATCCAAAATGAGTTCAAC
AAAGCATGTGAACTGACTGATTCGAGCTGGTTAGAGCTTGATGAGATTGGAGAGGATATA
GCTCCAATTGAACATATTGCAAGCATGAGAAGGAACTATTTTACAGCAGAAGTGTCTCAT
TGCAGAGCTACAGAGTACATAATGAAGGGAGTATATATAAATACTGCTTTGCTTAATGCA
TCCTGTGCAGCAATGGATGATTTTCAATTAATCCCAATGATAAGCAAATGTAGAACCAAA
GAGGGAAGACGAAAGACCAATTTATACGGATTCATCATAAAAGGAAGATCCCACTTAAGA
AATGACACTGACGTGGTAAATTTTGTGAGCATGGAATTTTCCCTCACTGATCCAAGACTT
GAACTGCATAAATGGGAGAAGTACTGCATCCTTGAGATAGGAGACATGGTTCTAAGAACT
GCCATAGGTCAAGTGGCAAGGCCTATGTTTCTATACGTGAGAACAAACGGGACCTCAAAA
ATTAAAATGAAATGGGGAATGGAAATGAGACGTTGCCTCCTCCAGTCCCTCCAGCAGATT
GAGAGTATGATTGAAGCAGAGTCATCTGTCAAAGAGAAAGATATGACCAAAGAATTCTTT
GAAAACAAATCAGAAACTTGGCCCATTGGAGAGTCCCCCAAAGGGGTGGAAGAAGGTTCC
ATTGGAAAGGTCTGCAGGACATTGTTGGCAAAGTCAGTTTTCAACTGCTTGTATGCGTCT
CCACAATTAGAAGGATTCTCAGCTGAATCAAGGAAATTGCTTCTCATTGTTCAAGCTCTT
AGGGACAACCTTGAACCTGGAACCTTTGATCTTGGGGGATTATATGAATCAATTGAGGAG
TGCCTGATTAATGATCCCTGGGTTTTGCTTAATGCGTCTTGGTTCAACTCCTTCCTCACA
CATGCACTGAGATAGTTGTGGCATTGCTACTATTTGCTATCCATACTGTCCA--------
---------------------------

#A/duck/Taiwan/0526/72(H6N1)
AGCAAAAGCAGGTACTGATCCAAAATGGAAGATTTTGTGCGACAATGCTTCAATCCGATG
ATCGTCGAGCTTGCGGAAAAGGCAATGAAAGAATATGGGGAAGATCCGAAAGTCGAAACG
AACAAATTCGCTGCAATATGCACACACTTGGAAGTCTGTTTCATGTATTCGGATTTCCAC
TTCATTGACGAACGGGGCGAATCAATAATTGTAGAATCCGGTGACCCAAATGCATTACTG
AAACACCGATTCGAGATAATTGAAGGAAGAGACCGGACAATGGCCTGGACAGTGGTGAAT
AGTATCTGCAACACCACAGGAGTCGAGAAGCCTAAATTTCTTCCGGATCTATATGATTAC
AAGGAAAATCGATTCATTGAAATCGGAGTGACACGGAGGGAAGTCCACATATATTACCTA
GAAAAAGCCAACAAGATAAAGTCCGAGAAGACACACATTCACATTTTCTCATTCACCGGA
GAGGAAATGGCCACCAAAGCAGATTACACCCTTGATGAGGAGAGTAGAGCAAGAATCAAA
ACCAGGCTGTTCACAATAAGACAAGAAATGGCCAGCAGGGGTCTATGGGATTCCTTTCGT
CAGTCCGAGAGAGGCGAAGAGACAATTGAAGAAAGATTTGAAATCACAGGAACCATGCGC
AGGCTTGCCGACCAAAGTCTCCCACCGAACTTCTCCAGCCTTGAAAACTTTAGAGCCTAT
GTGGATAGATTCGAACCGAACGGCTGCATTGAGGGCAAGCTTTCTCAAATGTCAAAAGAA
GTGAACGCCAGAATCGAGCCATTTTTGAAAACAACACCACGCCCTCTCAGATTACCTGAT
GGGCCTCCCTGCTCTCAGCGGTCGAAATTCTTGCTGATGGATGCTCTAAAATTAAGCATT
GAGGACCCGAGTCATGAGGGAGAGGGGATACCGCTATATGATGCAATCAAATGCATGAAG
ACATTTTTCGGCTGGAAAGAGCCCAACATTGTCAAACCACATGAGAAAGGCATAAACCCC
AATTACCTCCTGGCTTGGAAGCAGGTGCTGGCAGAGCTTCAGGACATTGAAAATGAGGAG
AGGATTCCAAAAACAAAGAACATGAAGAAAACAAGCCAATTGAAATGGGCTCTCGGCGAG
AATATGGCACCGGAGAAAGTAGACTTTGAGGATTGCAAAGACGTGAGCGATCTAAAACAG
TATGACAGTGATGAGCCAGAGTCTAGATCGCTGGCAAGCTGGATCCAGAGTGAATTCAAC
AAGGCATGTGAGTTGACTGATTCAAGCTGGATAGAACTCGATGAGATAGGAGAAGATGTT
GCCCCAATTGAGCACATTGCAAGCATGAGGAGGAACTATTTCACAGCAGAAGTGTCCCAT
TGCAGGGCTACTGAGTACATAATGAAGGGAGTGTACATAAATACAGCTTTGCTCAATGCA
TCTTGTGCAGCCATGGATGACTTCCAGCTGATTCCAATGATAAGCAAATGCAGAACCAAA
GAAGGAAGACGGAAAACGAATCTGTATGGATTCATTATAAAGGGAAGGTCTCATTTGAGG
AATGATACTGATGTTGTGAACTTTGTGAGTATGGAGTTTTCTCTTACTGACCCGAGGCTG
GAGCCACACAAGTGGGAAAAGTATTGTGTTCTTGAAATAGGAGACATGCTCCTACGAACA
GCAATAGGCCAAGTGTCAAGGCCCATGTTCCTGTATGTGAGAACCAATGGAACTTCCAAA
ATCAAAATGAAGTGGGGGATGGAAATGAGGCGCTGCCTTCTTCAGTCTCTCCAACAGATT
GAGAGCATGATTGAGGCTGAGTCTTCTGTCAAAGAAAAAGACATGACAAAAGAGTTCTTT
GAAAACAAATCGGAAACATGGCCAATTGGAGAGTCACCCAAGGGAGTGGAAGAAGGCTCC
ATCGGGAAAGTGTGCAGAACCTTGTTAGCAAAATCTGTATTCAACAGTTTGTATGCATCT
CCACAGCTCGAGGGGTTTTCAGCTGAATCGAGAAAATTGCTTCTCATTGTTCAGGCACTT
AGGGACAACCTGGAACCTGGAACCTTCGATCTTGGAGGGCTATATGAAGCAATCGAGGAG
TGCCTGATTAATGACCCCTGGGTTTTGCTTAATGCATCTTGGTTCAACTCCTTCCTCACA
CATGCACTGAAATAGTTGTGGCAATGCTACTATTTGCTATCCATACTGTCCAAAAAAGTA
CCTTGTTTCTACT--------------

#A/England/42/72(H3N2)
------------------------ATGGAAGATTTTGTGCGACAATGCTTCAATCCGATG
ATTGTCGAGCTTGCGGAAAAGGCAATGAAAGAGTATGGAGAGGATCTGAAAATCGAAACA
AACAAATTTGCAGCAATATGCACTCACTTGGAGGTATGTTTCATGTATTCAGATTTTCAT
TTCATCAATGAACAAGGCGAGTCAATAGTGGTAGAGCTTGATGATCCAAATGCACTGTTA
AAGCACAGATTTGAAATAATAGAGGGAAGAGACCGCACAATGGCCTGGACAGTAGTAAAC
AGTATTTGCAACACTACTGGAGCTGAGAAACCGAAGTTTCTGCCAGATTTGTATGATTAC
AAGGAGAATAGATTCATCGAGATTGGAGTGACAAGGAGAGAAGTCCACATATACTACCTT
GAAAAGGCCAATAAAATTAAATCTGAGAATACACACATCCACATTTTCTCCTTCACTGGG
GAGGAAATGGCCACAAAGGCCGACTACACTCTTGATGAGGAAAGCAGGGCTAGGATCAAA
ACCAGGCTATTTACCATAAGACAAGAAATGGCCAACAGAGGCCTCTGGGATTCCTTTCGT
CAGTCCGAAAGAGGCGAAGAAACAATTGAAGAAAGATTTGAAATCACAGGAACAATGCGC
AGGCTTGCCGACCAAAGTCTCCCGCCGAACTTCTCCTGCCTTGAGAATTTTAGAGCCTAT
GTGGATGGATTCGAACCGAACGGCTGCATTGAGGGCAAGCTTTCTCAAATGTCCAAAGAA
GTGAATGCAAGAATTGAACCTTTTCTGAAGACAACACCAAGACCAATCAAACTTCCGGAT
GGGCCTCCTTGTTTTCAGCGGTCCAAATTCCTTCTGATGGATGCTTTAAAATTAAGCATT
GAAGACCCAAGTCACGAAGGAGAGGGAATACCACTATATGATGCGATCAAGTGCATGAGA
ACATTCTTTGGATGGAAAGAACCCTATATCGTCAAACCACACGAAAAGGGAATAAATCCA
AATTATCTGCTGTCATGGAAGCAAGTACTGGCAGAACTACAGGACATTGAAAATGAGGAG
AAGATTCCAAGAACTAAAAACATGAAGAAAACGAGTCAGCTAAAGTGGGCACTTGGTGAG
AACATGGCACCAGAGAAAGTAGACTTTGACAACTGTAGAGACATAAGCGATTTGAAGCAA
TATGATAGTGACGAACCTGAATTAAGGTCACTTTCAAGCTGGATCCAGAATGAGTTCAAC
AAGGCATGCGAGCTGACCGATTCAATCTGGATAGAGCTCGATGAGATTGGAGAAGACGTG
GCTCCAATTGAATACATTGCAAGCATGAGGAGGAATTACTTCACAGCAGAGGTGTCCCAT
TGCAGAGCCACAGAATACATAATGAAGGGGGTATACATTAATACTGCCTTGCTTAATGCA
TCCTGTGCAGCAATGGACGATTTCCAACTAATTCCCATGATAAGCAAGTGCAGAACTAAA
GAGGGAAGGCGAAAAACCAATTTATATGGCTTCATCATAAAAGGAAGATCTCACTTAAGG
AATGACACCGACGTGGTAAACTTTGTGAGCATGGAGTTTTCTCTCACTGACCCTAGACTT
GAGCCACATAAATGGGAGAAATACTGTGTCCTTGAGATAGGAGATATGCTACTAAGAAGT
GCCATAGGCCAGATGTCAAGGCCTATGTTCTTGTATGTGAGGACAAACGGAACATCAAAG
ATTAAAATGAAATGGGGAATGGAGATGAGACGTTGCCTCCTTCAGTCACTCCAACAAATC
GAGAGCATGATTGAAGCCGAGTCCTCTGTCAAGGAGAAAGACATGACCAAAGAGTTTTTT
GAGAATAAATCAGAAACATGGCCCATTGGGGAGTCCCCCAAGGGAGTGGAAGAAGGTTCC
ATTGGGAAGGTCTGTAGGACTTTATTGGCCAAGTCGGTATTCAATAGCCTGTATGCATCC
CCACAATTGGAAGGATTTTCAGCGGAGTCAAGAAAACTGCTTCTTGTCGTTCAGGCTCTT
AGGGACAACCTTGAACCTGGAACCTTTGATCTTGGGGGGCTATATGAAGCAATTGAGGAG
TGCCTGATTAATGATCCCTGGGTTTTGCTTAATGCGTCTTGGTTCAACTCCTTCCTAACA
CATGCATTAAGATAG---------------------------------------------
---------------------------

#A/shearwater/Australia/1/1973(H6N5)
AGCGAAAGCAGGTACTGATCCAAAATGGAAGACTTTGTGCGACAATGCTTCAATCCAATG
ATCGTCGAGCTTGCGGAAAAGGCAATGAAAGAGTATGGGGAAGATCCAAAAATCGAAACT
AACAAATTCGCTGCAATATGCACACACTTGGAAGTCTGTTTCATGTATTCGGATTTCCAC
TTCATTGACGAACGGGGCGAATCAATAATTGTAGAATCTGGTGATCCAAATGCATTACTG
AAGCACCGATTTGAGATAATTGAAGGAAGAGACCGAACAATGGCCTGGACAGTGGTGAAC
AGTATCTGCAACACCACAGGAGTTGAGAAGCCTAAATTTCTTCCGGATCTGTATGATTAC
AAGGGGAACCGATTTATTGAAATTGGGGTGACACGGAGGGAAGTCCACATATACTACCTA
GAGAAAGCCAACAAGATAAAATCCGAGAAGACACACATTCACATTTTCTCATTCACTGGA
GAGGAAATGGCCACCAAAGCGGACTACACCCTTGATGAAGAGAGCAGGGCAAGAATCAAA
ACCAGGCTGTTCACCATAAGACAGGAAATGGCCAGTAGGGGTCTATGGGATTCCTTTCGT
CAGTCCGAGAGAGGCGAAGAGACAATTGAAGAAAGATTTGAAATCACAGGAACCATGCGC
AGGCTTGCCGACCAAAGTCTCCCACCGAACTTCTCCAGCCTTGAAAACTTTAGAGCCTAT
GTGGATGGATTCGAACCGAACGGCTGCATTGAGGGCAAGCTTTCTCAAATGTCAAAAGAA
GTGAACGCCAGAATTGAGCCATTTTTGAAGACAACACCACGCCCTCTCAGATTACCTGAT
GGGCCTCCCTGCTCTCAGCGGTCAAAATTCTTGCTGATGGATGCCCTGAAATTAAGCATT
GAGGATCCGAGTCATGAGGGGGAGGGGATACCGCTGTATGATGCAATCAAATGCATGAAG
ACATTTTTCGGCTGGAAAGAGCCCAACATTGTCAAACCACATGAGAAAGGCATAAACCCC
AATTACCTCCTGGCTTGGAAGCAGGTGCTGGCAGAACTCCAGGACATTGAAAATGAGGAG
AAGATTCCGAAGACAAAGAACATGAAGAAAACAAGCCAATTGAAGTGGGCACTCGGTGAA
AACATGGCACCGGAGAAAGTAGACTTTGAGGATTGCAAAGATGTTAGCGATCTAAAACAG
TATGACGGTGATGAGCCAGAGCCTAGATCGCTAGCAAGCTGGATCCAGAGTGAATTCAAC
AAGGCATGTGAATTGACCGACTCAAGCTGGATAGAACTTGATGAGATAGGGGAAGATATT
GCCCCAATTGAGCACATTGCAAGTATGAGGAGGAACTATTTTACAGCGGAAGTGTCCCAC
TGCAGGGCTACTGAATACATAATGAAGGGAGTGTACATAAATACAGCCTTGCTCAATGCA
TCTTGTGCAGCCATGGATGACTTCCAGCTGATTCCGATGATAAGCAAATGCAGAACCAAA
GAAGGAAGACGGAAAACAAATCTGTATGGATTCATTATAAAAGGAAGGTCTCATTTGAGA
AATGATACTGACGTGGTAAACTTTGTGAGTATGGAGTTTTCTCTTACTGACCCGAGGCTG
GAGCCACACAAGTGGGAAAAGTACTGTGTTCTTGAAATAGGAGATATGCTCCTGAGGACT
GCAATAGGCCAAGTGTCAAGGCCCATGTTCCTGTATGTGAGAACCAATGGAACCTCCAAG
ATCAAGATGAAATGGGGTATGGAAATGAGGCGCTGCCTTCTTCAATCTCTTCAACAGATT
GAGAGCATGATTGAGGCCGAGTCTTCTGTCAAAGAGAAAGACATGACTAAAGAATTCTTT
GAAAACAAATCGGAAACATGGCCAATTGGAGAGTCACCCAAGGGAGTGGAGGAAGGCTCC
ATCGGGAAGGTGTGCAGAACCTTATTAGCAAAATCTGTATTCAACAGTATATATGCATCT
CCACAACTCGAGGGGTTTTCAGCTGAATCGAGAAAACTGCTTCTCATTGTTCAGGCACTT
AGGGACAACCTGGAACCTGGAACTTTCGATCTTGGAGGGCTATATGAAGCAATCGAGGAG
TGCCTGATTAATGATCCCTGGGTTTTGCTTAATGCATCTTGGTTCAACTCCTTCCTCATA
CATGCACTGAAATAGTTGTGGCAATGCTACTATTTGCTATCCATACTGTCCAAAAAAGTA
CCTTGTTTCTACT--------------

#A/duck/Germany/1215/1973(H2N3)
AGCGAAAGCAGGTACTGATTCAAAATGGAAGACTTTGTGCGACAATGCTTCAATCCAATG
ATCGTCGAGCTTGCGGAAAAGGCAATGAAAGAATATGGGGAAGATCCGAAAATCGAAACG
AACAAATTCGCTGCAATATGCACACACTTAGAAGTCTGCTTCATGTATTCAGATTTCCAC
TTCATTGACGAACGGGGCGAATCAATAATTGTAGAATCTGGCGATCCAAATGCACTATTG
AAACACCGATTTGAAATAATTGAAGGAAGAGACCGAACAATGGCCTGGACAGTGGTGAAC
AGTATCTGCAACACCACAGGAGTCGAGAAACCCAAATTTCTTCCGGATCTGTATGATTAC
AAGGAAAACCGATTCATTGAAATTGGAGTGACACGGAGGGAAGTCCACATATACTACCTA
GAAAAAGCCAACAAGATAAAATCCGAGAAGACACACATCCACATTTTCTCATTCACTGGA
GAAGAAATGGCCACCAAAGCGGATTACACCCTTGATGAAGAGAGCAGGGCGAGAATCAAA
ACCAGGCTGTTCACCATAAGACAGGAAATGGCCAGCAGGGGTCTATGGGATTCCTTTCGT
CAGTCCGAGAGAGGCGAAGAGACAATTGAAGAAAGATTTGAAATCACAGGAACCATGCGC
AGGCTTGCCGACCAAAGTCTCCCACCTAACTTCTCCAGCCTTGAAAACTTTAGAGCCTAT
GTGGATGGATTCGAACCGAACGGCTGCATTGAGGGCAAGCTTTCTCAAATGTCAAAAGAA
GTAAACGCCAGAATTGAGCCATTTCTGAAGACAACACCACGTCCTCTCAGATTACCTGAT
GGGCCTCCTTGCTCTCAGCGGTCGAAATTCTTGCTGATGGATGCTCTGAAATTAAGCATT
GAGGACCCGAGTCATGAGGGGGAGGGGATACCACTATATGATGCGATCAAATGCATGAAA
ACATTTTTCGGCTGGAAAGAGCCCAACATTATCAAACCACATGAGAAAGGCATAAACCCC
AATTACCTCCTGGCTTGGAAGCAGGTACTGGCAGAACTCCAGGACATTGAAAATGAGGAG
AAGATCCCAAAGACAAAGAACATGAAGAAAACAAGCCAGTTGAAGTGGGCACTCGGTGAG
AACATGGCACCGGAAAAAGTGGACTTTGAGGATTGCAAAGATGTTAGCGATCTGAAACAG
TATGACAGTGATGAGCCAGAGCCCAGATCGCTAGCGAGCTGGATTCAGAGTGAATTCAAC
AAGGCATGTGAATTGACTGATTCAGGCTGGATAGAACTTGATGAGATAGGGGAAGATGTT
GCTCCAATTGAGCACATTGCAAGTATGAGAAGGAACTATTTCACAGCAGAAGTGTCCCAT
TGCAGGGCTACTGAGTACATAATGAAGGGAGTGTACATAAATACAGCTTTGCTCAATGCA
TCTTGTGCAGCCATGGATGACTTCCAACTGATTCCAATGATAAGCAAATGCAGAACCAAA
GAAGGAAGACGGAAAACAAACCTGTATGGATTCATTATAAAAGGAAGGTCTCATTTGAGA
AATGATACTGACGTGGTAAATTTTGTGAGTATGGAGTTCTCTCTTACTGACCCGAGGCTG
GAGCCACACAAGTGGGAAAAGTACTGTGTTCTTGAAATAGGGGACATGCTCCTGCGGACT
GCAATAGGCCAAGTGTCAAGGCCCATGTTCCTGTATGTGAGAACCAATGGAACCTCCAAA
ATCAAGATGAAATGGGGCATGGAAATGAGGCGCTGCCTTCTTCAATCTCTTCAACAGATT
GAGAGCATGATTGAGGCTGAGTCTTCTGTCAAAGAAAAAGACATGACCAAAGAATTCTTT
GAAAACAAATCAGAAACATGGCCAATTGGAGAGTCACCCAAGGGAGTGGAGGAAGGCTCC
ATCGGGAAGGTGTGTAGAACCTTACTAGCAAAATCTGTATTCAACAGTCTATATGCATCT
CCACAACTCGAGGGGTTTTCAGCTGAATCGAGAAAACTGCTACTCATTGTTCAGGCACTT
AGGGACAACCTGGAACCTGGAACCTTCGATCTTGGAGGGCTATATGAAGCAATCGAGGAG
TGCCTGATTAATGATCCCTGGGTTTTGCTTAATGCATCTTGGTTCAACTCCTTCCTCACA
CATGCACTGAAATAGTTGTGGCAATGCTACTATTTGCTATCCATACTGTCCAAAAAAGTA
CCTTGTTTCTACT--------------

#A/equine/London/1416/1973(H7N7)
AGCAAAAGCAGGTACTGATCCAAAATGGAAGACTTTGTGCGACAATGCTTCAATCCAATG
ATCGTCGAGCTTGCGGAAAAGGCGATGAAAGAATATGGAGAGGACCCGAAAATTGAAACA
AACAAATTTGCAGCAATATGCACTCACTTGGAAGTCTGCTTCATGTACTCGGATTTCCAC
TTTATTAATGAACTGGGCGAGTCAGTGATCATAGAGTCTGGTGATCCAAATGCTCTTTTG
AAGCACAGATTTGAAATCATTGAAGGGAGAGATCGAACAATGGCATGGACAGTAGTGAAC
AGTATCTGCAACACCACAAGAGCTGAAAAACCCAAGTTCCTCCCAGATTTGTACGACTAT
AAAGAGAACAGGTTTGTTGAAATTGGTGTGACAAGGAGAGAAGTTCACATATACTACTTG
GAGAAAGCCAACAAAATAAAGTCTGAGAAAACACATATTCACATTTTCTCATTTACAGGA
GAGGAAATGGCTACAAAAGCGGATTATACCCTTGATGAAGAAAGTAGAGCCAGGATCAAA
ACCAGACTATTCACCATAAGACAAGAAATGGCCAGCAGAGGCCTTTGGGACTCCTTTCGT
CAGTCCGAGAGAGGCGAAGAGACAATTGAAGAAAGATTTGAAATCACAGGGACAATGCGC
AGGCTTGCCGATTACAGTCTCCCACCGAACTTCTCCAGCCTTGAAAATTTTAGAGCCTAT
GTGGATGGATTCGAACCGAACGGCTGCATTGAGAGCAAGCTTTCTCAAATGTCAAAAGAA
GTAAATACCAGAATCGAGCCATTTTCAAAGACAACACCCCGGCCACTCAGGACACCGGGT
GGTCCACCCTGTTATCAGCGATCCAAATTCTTGCTGATGGATGCTCTGAAATTTAGCATT
GAGGATCCAAGTCACGAGGGAGAGGGAATACCGCTGTATGATGCCATCAAATGCATGAAA
ACCTTCTTTGGATGGAAAGAGCCCAATATTGTTAAACCACATGAAAAGGGTATAAACCCA
AACTATCTCCAGGCTTGGAAGCAAGTGTTAGCAGAACTACAGGACCTCGAAAACGAAGAA
AAAATCCCTAAGACCAAGAATATGAAAAAAACAAGTCAATTGAAATGGGCACTTGGTGAG
AATATGGCGCCAGAGAAAGTGGATTTTGAGGATTGTAAAGACATCAGTGATTTGAAACAG
TATGACAGTGATGAGCCAGAAACAAGGTCCCTTGCAAGTTGGATTCAAAGTGAGTTCAAC
AAAGCTTGTGAGCTGACAGATTCAAGCTGGATAGAGCTCGATGAAATTGGGGAGGATGTT
GCCCCAATAGAACACATTGCGAGCATGAGGAGGAATTATTTTACTGCTGAGGTTTCCCAT
TGTAGAGCAACTGAATATATAATGAAGGGAGTATACATCAACACTGCTCTACTCAATGCA
TCCTGCGCTGCGATGGATGACTTCCAATTAATCCCGATGATAAGCAAATGCAGGACCAAG
GAAGGGAGAAGGAAGACAAATTTGTATGGATTCATCATAAAGGGAAGGTCCCATTTAAGA
AATGACACTGACGTGGTAAACTTTGTAAGCATGGAGTTTTCTCTCACCGATCCAAGACTT
GAGCCACACAATTGGGAGAAGTACTGTGTTCTAGAAATCGGAGACATGCTCCTAAGAACT
GCTGTAGGCCAAGTGTCAAGACCCATGTTTTTGTATGTAAGGACCAATGGGACCTCTAAA
ATTAAAATGAAATGGGGAATGGAAATGAGGCGCTGCCTCCTTCAGTCTCTACAGCAGATT
GAAAGCATGACTGAAGCTGAGTCCTCAGTCAAAGAAAAGGACATGACCAAAGAATTCTTT
GAGAACAAATCGGAGACATGGCCTATAGGAGAGTCCCCCAAAGGAGTGGAAGAAGGCTCA
ATCGGGAAAGTTTGCAGGACCTTGTTAGCAAAATCTGTGTTTAACAGTTTATATGCATCT
CCACAACTCGAAGGGTTTTCAGCTGAATCTAGGAAAATACTTCTCATTGTTCAGGCCCTT
AGGGACAACCTGGAACCTGGAACCTTTGATATTGGGGGGCTATATGAATCAATTGAGGAG
TGTCTGATTAATGATCCCTGGGTTTTGCTCAATGCATCTTGGTTCAACTCCTTCCTTACA
CATGCACTAAAGTAGTTGTGGCAATGCTACTATTTGCTATCCATACTGTCCAAAAAAGTA
CCTTGTTTCTACT--------------

#A/equine/Cornell/16/74(H7N7)
AGCGAAAGCAGGTACTGATCCAAAATGGAAGACTTTGTGCGACAATGCTTCAATCCAATG
ATCGTCGAGCTTGCGGAAAAGGCGATGAAAGAATATGGAGAGGACCCGAAAATTGAAACA
AACAAATTTGCAGCAATATGCACTCACTTGGAAGTCTGCTTCATGTACTCGGATTTCCAC
TTTATTAATGAACTGGGCGAGTCAGTGATCATAGAGTCTGGTGATCCAAATGCTCTTTTG
AAGCACAGATTTGAAATCATTGAAGGGAGAGATCGAACAATGGCATGGACAGTAGTAAAC
AGTATCTGCAACACCACAAGAGCTGAAAAACCCAAGTTTCTCCCAGATTTGTACGACTAT
AAGGAGAACAGGTTTGTTGAAATTGGTGTGACAAGGAGAGAAGTTCACATATACTACTTG
GAGAAGGCCAACAAAATAAAGTCTGAGAAAACACATATTCACATTTTCTCATTTACAGGA
GAGGAAATGGCTACAAAAGCGGATTATACCCTTGATGAAGAAAGTAGAGCCAGGATCAAA
ACCAGACTATTCACCATAAGACAAGAAATGGCCAGCAGAGGCCTCTGGGACTCCTTTCGT
CAGTCCGAGAGAGGCGAAGAGACAATTGAAGAAAGATTTGAAATCACAGGGACAATGCGC
AGGCTTGCCGATTACAGTCTCCCACCGAACTTCTCCAGCCTTGAAAATTTTAGAGCCTAT
GTGGATGGATTCAAACCGAACGGCTGCATTGAGAGCAAGCTTTCTCAAATGTCCAAAGAA
GTAAATGCCAGAATCGAGCCATTTTCAAAGACAACACCCCGGCCACTCAGGATACCTGGT
GGTCCACCCTGTTATCAGCGATCCAAATTCTTGCTGATGGATGCTCTGAAATTGAGCATT
GAGGACCCAAGTCACGAGGGAGAGGGAATACCGCTGTATGATGCCATCAAATGCATGAAA
ACCTTCTTTGGATGGAAAGAGCCCAATATTGTCAAACCACATGAAAAGGGTATAAACCCA
AACTATCTCCAGGCTTGGAAGCAAGTATTAGCAGAACTACAAGACCTTGAGAACGAAGAA
AAAATCCCTAAGACCAAGAATATGAAGAAAACAAGTCAATTGAAATGGGCACTTGGTGAA
AATATGGCGCCAGAGAAAGTAGATTTTGAGGATTGTAAAGACATCAGTGATTTGAAACAG
TATGACAGTGATGAGCCAGAAACAAGGTCCCTTGCAAGTTGGATTCAAAGTGAGTTCAAC
AAAGCTTGTGAACTGACAGATTCAAGCTGGATAGAGCTCGATGAAATTGGGGAGGATGTT
GCCCCAATAGAACACATTGCGAGCATGAGGAGGAGTTATTTTACTGCTGAGGTTTCCCAT
TGTAGAGCAACAGAATATATAATGAAGGGAGTATACATCAACACTGCTCTACTCAATGCA
TCCTGCGCTGCGATGGATGACTTCCAATTAATTCCGATGATAAGCAAATGCAGGACCAAG
GAAGGGAGAAGGAAGACAAATTTATATGGATTCATAATAAAGGGAAGGTCCCATTTAAGG
AATGACACCGACGTGGTAAACTTTGTAAGCATGGAGTTTTCTCTCACCGATCCAAGACTT
GAGCCACACAAATGGGAGAAGTACTGTGTTCTAGAAATCGGAGACATGCTCCTAAGAACT
GCTGTAGGCCAAGTGTCAAGACCCATGTTTTTGTATGTAAGGACCAATGGGACCTCTAAA
ATTAAAATGAAATGGGGAATGGAAATGAGGCGCTGCCTCCTTCAGTCTCTACAGCAGATT
GAAAGCATGATCGAAGCTGAGTCCTCAGTCAAAGAAAAGGACATGACCAAAGAATTCTTT
GAGAACAAATCGGAGACATGGCCTATAGGAGAGTCCCCCAAAGGAGTGGAAGAAGGCTCA
ATCGGGAAAGTTTGCAGGACCTTGTTAGCAAAATCTGTGTTTAACAGTTTATATGCATCT
CCACAACTGGAAGGGTTTTCAGCTGAATCTAGGAAAATACTTCTCATTGTTCAGGCCCTT
AGGGACAACCTGGAACCTGGAACCTTTGATATTGGGGGGCTATATGAATCAATTGAGGAG
TGTCTGATTAATGATCCCTGGGTTTTGCTCAATGCATCTTGGTTCAACTCCTTCCTTACA
CATGCACTGAAGTAGTTGTGGCAATGCTACTATTTGCTATCCATACTGTCCAAAAAAGTA
CCTTGTTTCTACT--------------

#A/Memphis/101/74(H3N2)
----------------------AGATGGAAGATTTTGTGCGACAATGCTTCAATCCGATG
ATTGTCGAGCTTGCAGAAAAGGCAATGAAAGAGTATGGAGAGGATCTGAAAATCGAAACA
AACAAATTTGCAGCAATATGCACTCACTTGGAGGTATGTTTCATGTATTCAGATTTTCAT
TTCATCAATGAACAAGGCAAGTCAATAGTGGTAGAGCTTGATGATCCAAATGCACTGTTA
AAGCACAGATTTGAAATAATAGAGGGAAGAGACCGCACAATGGCCTGGACAGTAGTAAAC
AGTATTTGCAACACTACTGGGGCTGAGAAACCGAAGTTTCTGCCAGATTTGTATGATTAC
AAGGAGAATAGATTCATCGAGATTGGAGTAACAAGGAGAGAAGTCCACATATACTACCTT
GAAAAGGCCAATAAAATTAAATCTGAGAATACACACATCCACATTTTCTCATTCACTGGG
GAGGAAATGGCCACAAAGGCCGACTACACTCTTGATGAGGAAAGCAGGGCTAGGATCAAA
ACCAGGCTATTTACCATAAGACAAGAAATGGCCAACAGAGGCCTCTGGGATTCCTTTCGT
CAGTCCGAAAGAGGCGAAGAAACAATTGAAGAAAGATTTGAAATCACAGGAACTATGCGC
AGGCTTGCCGACCAAAGTCTCCCGCCGAACTTCTCCTGCCTTGAGAATTTTAGAGCCTAT
GTGGATGGATTCGAACCGAACGGCTGCATTGAGGGCAAGCTTTCTCAAATGTCCAAAGAA
GTGAATGCAAAAATTGAACCTTTTCTGAAGACAACACCAAGACCAATCAAACTTCCGGAT
GGGCCTCCTTGTTTTCAGCGGTCCAAATTCCTTCTGATGGATGCTTTAAAATTAAGCATT
GAAGACCCAAGTCACGAAGGAGAGGGAATACCACTATATGATGCGATCAAGTGCATGAGA
ACATTCTTTGGATGGAAAGAACCCTATATCGTCAAACCACACGAAAAGGGAATAAATTCA
AATTATCTGCTGTCATGGAAGCAAGTACTGGCAGAACTACAGGACATTGAGAATGAGGAG
AAGATTCCAAGAACTAAAAACATGAAGAAAACGAGTCAGCTAAAGTGGGCACTTGGTGAG
AACATGGCACCAGAGAAAGTAGACTTTGACAACTGTAGAGACATAAGCGATTTGAAGCAA
TATGATAGTGACGAACCTGAATTAAGGTCACTTTCAAGCTGGATCCAGAATGAGTTCAAC
AAGGCATGCGAGCTGACTGATTCAATCTGGATAGAGCTCGATGAGATTGGAGAAGACGTG
GCTCCAATTGAATACATTGCAAGCATGAGGAGGAATTATTTCACAGCAGAGGTATCCCAT
TGCAGAGCCACAGAATACATAATGAAGGGGGTATACATCAACACTGCCTTGCTTAATGCA
TCCTGTGCAGCAATGGACGATTTCCAACTAATTCCCATGATAAGCAAGTGCAGAACTAAA
GAGGGAAGGCGAAAAACCAATTTATATGGATTCATCATAAAAGGAAGATCTCACTTAAGG
AATGACACCGATGTGGTAAACTTTGTGAGCATGGAGTTTTCTCTCACTGACCCGAGACTT
GAGCCACATAAATGGGAGAAATACTGTGTCCTTGAGATAGGAGATATGCTACTAAGAAGT
GCCATAGGCCAGATGTCAAGGCCTATGTTCTTGTATGTGAGGACAAATGGAACATCAAAG
ATTAAAATGAAATGGGGAATGGAGATGAGACGTTGCCTCCTTCAGTCACTCCAACAAATC
GAGAGCATGATTGAAGCCGAGTCCTCTGTTAAAGAGAAAGACATGACCAAAGAGTTTTTT
GAGAATAAATCAGAAACATGGCCCATTGGGGAGTCCCCCAAGGGAGTGGAAGAAGGTTCC
ATTGGGAAGGTCTGTAGGACTTTATTGGCCAAGTCGGTATTCAATAGCCTGTATGCATCC
CCACAATTGGAAGGATTTTCAGCGGAGTCAAGAAAACTGCTTCTTGTCGTTCAGGCTCTT
AGGGACAACCTTGAACCTGGAACCTTTGATCTTGGGGGGCTATATGAAGCAATTGAGGAG
TGCCTGATTAATGATCCCTGGGTTTTGCTTAATGCGTCTTGGTTCAACTCCTTCCTAACA
CATGCATTAAGATAGTTGTGGCAATGCTACTATTTGCTATCCATACTGTCCA--------
---------------------------

#A/arctictern/Alaska/300/1975(H5N3)
AGCGAAAGCAGGTACTGATCCAAAATGGAAGACTTTGTGCGACAATGCTTCAATCCAATG
ATCGTCGAGCTTGCGGAAAAGGCAATGAAAGAATATGGAGAAGATCCAAAAATCGAAACT
AACAAATTTGCTGCAATATGTACACACTTGGAGGTCTGTTTCATGTATTCGGATTTCCAC
TTCATTGACGAACGGGGCGAATCAATAATTGTAGAATCTGGTGATCCAAATGCATTACTG
AAGCACCGATTTGAGATAATTGAAGGAAGAGACCGGACAATGGCCTGGACAGTGGTGAAT
AGTATCTGCAACACCACAGGGGTCGAGAAGCCTAAATTTCTCCCGGATCTGTATGATTAC
AAGGAGAACCGATTCATTGAAATTGGAGTGACACGGAGGGAAGTCCACATATACTACCTA
GAAAAAGCCAACAAGATAAAATCCGAGAAGACACACATTCACATTTTCTCATTCACTGGA
GAGGAAATGGCCACCAAAGCGGACTACACCCTTGATGAAGAGAGCAGGGCAAGAATCAAA
ACCAGGCTATTCACCATAAGACAAGAAATGGCCAGTAGGGGTCTATGGGATTCCTTTCGT
CAGTCCGAGAGAGGCGAAGAGACAATTGAAGAAAGATTTGAAATCACAGGAACCATGCGC
AGGCTTGCCGACCAAAGTCTCCCACCGAACTTCTCCAGCCTTGAAAACTTTAGAGCCTAT
GTGGATGGATTCGAACCGAACGGCTGCATTGAGGGTAAGCTTTCTCAAATGTCAAAAGAA
GTGAACGCCAGAATTGAGCCATTTCTGAAGACGACACCACGCCCTCTCAGATTACCTGAT
GGGCCTCCCTGCTCTCAGCGGTCAAAATTCTTGCTGATGGATGCCCTGAAATTAAGCATT
GAAGACCCGAGTCATGAGGGAGAAGGGATACCGCTATATGATGCAATCAAATGTATGAAG
ACATTTTTCGGCTGGAAAGAGCCCAACATAGTCAAACCACATGAGAAAGGAATAAACCCC
AATTACCTCCTGGCTTGGAAGCAAGTGCTAGCAGAACTCCAGGACATTGAAAATGAGGAG
AAGATCCCAAAGACAAAGAACATGAAGAAAACAAGCCAATTGAAGTGGGCACTCGGTGAG
AACATGGCACCAGAGAAAGTAGACTTTGAGGATTGCAAAGATGTTAGCGATCTAAAACAG
TATGACAGTGATGAGCCAGAGCCTAGATCTCTAGCAAGCTGGATCCAGAGTGAATTCAAC
AAGGCATGTGAATTGACCGATTCAAGCTGGATAGAACTTGATGAGATAGGGGAAGATATT
GCCCCAATTGAGTACATTGCAAGTATGAGAAGAAACTATTTTACAGCGGAAGTGTCCCAT
TGCAGGGCTACTGAGTACATAATGAAGGGAGTGTACATAAATACAGCCTTGCTCAATGCA
TCCTGTGCAGCCATGGATGACTTCCAGCTGATTCCAATGATAAGCAAATGCAGGACCAAA
GAAGGAAGACGGAAAACAAATCTATATGGATTCATTATAAAAGGGAGGTCTCATTTGAGA
AATGATACTGACGTAGTAAACTTTGTGAGTATGGAATTTTCTCTCACTGACCCGAGGCTG
GAGCCACACAAGTGGGAAAAGTACTGTGTTCTTGAAATAGGAGATATGCTCCTGAGAACT
GCAATAGGCCAAGTGTCAAGGCCCATGTTCCTGTATGTGAGAACCAATGGAACCTCCAAG
ATCAAAATGAAATGGGGTATGGAAATGAGGCGTTGCCTTCTTCAATCTCTTCAACAGATT
GAGAGCATGATTGAGGCCGAGTCTTCTGTCAAAGAGAAAGACATGACCAAAGAATTCTTT
GAAAACAAATCGGAAACATGGCCAATTGGAGAGTCACCCAAGGGAGTAGAGGAAGGCTCT
ATAGGGAAAGTGTGCAGAACCTTACTGGCCAAATCTGTATTCAACAGTCTATATGCATCT
CCACAACTCGAGGGGTTTTCAGCTGAATCGAGAAAATTGCTTCTCATTGTTCAGGCACTT
AGGGACAACCTGGAACCTGGAACCTTCGATCTTGGGGGGCTATATGAAGCAATCGAGGAG
TGCCTGATTAATGATCCCTGGGTTTTGCTTAATGCATCTTGGTTCAACTCCTTCCTCACA
CATGCACTGAAATAGTTGTGGCAATGCTACTATTTGCTATCCATACTGTCCAAAAAAGTA
CCTTGTTTCTACT--------------

#A/Beijing/39/75(H3N2)
--CAAAAGCAGGTACTGATTCGAGATGGAAGATTTTGTGCGACAATGCTTCAATCCGATG
ATTGTCGAGCTTGCAGAAAAGGCAATGAAAGAGTATGGAGAGGATCTGAAAATCGAAACA
AACAAATTTGCAGCAATATGCACTCACTTGGAGGTATGTTTCATGTATTCAGATTTTCAT
TTCATCAATGAGCAAGGCGAGTCAATAGTGGTAGAGCTTGATGATCCAAATGCACTGTTA
AAGCACAGATTTGAAATAATAGAGGGAAGAGACCGAACAATGGCCTGGACAGTAGTAAAC
AGTATTTGCAACACTACTGGAGCTGAGAAACCGAAGTTTCTGCCAGATTTGTATGATTAC
AAGGAGAATAGATTCATCGAGATTGGAGTAACAAGGAGAGAAGTCCACATATACTACCTT
GAAAAGGCCAATAAAATTAAATCTGAGAATACACACATCCACATTTTCTCATTCACTGGG
GAGGAAATGGCCACAAAGGCCGACTACACTCTTGATGAGGAAAGCAGGGCTAGGATCAAA
ACCAGGCTATTTACCATAAGACAAGAAATGGCCAACAGAGGCCTCTGGGATTCCTTTCGT
CAGTCCGAAAGAGGCGAAGAAACAATTGAAGAAAGATTTGAAATCACAGGAACTATGCGC
AGGCTTGCCGACCAAAGTCTCCCGCCGAACTTCTCCTGCCTTGAGAATTTTAGAGCCTAT
GTGGATGGATTCGAACCGAACGGCTGCATTGAGGGCAAGCTTTCTCAAATGTCCAAAGAA
GTGAATGCAAAAATTGAACCTTTTCTGAAGACAACACCAAGACCAATCAAACTTCCGGAT
GGGCCTCCTTGTTTTCAGCGGTCCAAATTCCTTCTGATGGATGCTTTAAAATTAAGCATT
GAAGACCCAAGTCACGAAGGAGAGGGAATACCACTATATGATGCGATCAAGTGCATGAGA
ACATTCTTTGGATGGAAAGAACCCTATATCGTCAAACCACACGAAAGGGGAATAAATTCA
AATTATCTGCTGTCATGGAAGCAAGTACTGGCAGAACTACAGGACATTGAAAATGAGGAG
AAGATTCCAAGAACTAAAAACATGAAGAAAACGAGTCAGCTAAAGTGGGCACTTGGTGAG
AACATGGCACCAGAGAAAGTAGACTTTGACAACTGTAGAGACATAAGCGATTTGAAGCAA
TATGATAGTGACGAACCTGAATTAAGGTCACTTTCAAGCTGGATCCAGAATGAGTTTAAC
AAGGCATGCGAGCTGACTGATTCAATCTGGATAGAGCTCGATGAGATTGGAGAAGACGTG
GCTCCAATTGAATACATTGCAAGCATGAGGAGGAATTATTTCACAGCAGAGGTGTCCCAT
TGCAGAGCCACAGAATACATAATGAAGGGGGTATACATTAATACTGCCTTGCTTAATGCA
TCCTGTGCAGCAATGGACGATTTCCAACTAATTCCCATGATAAGCAAGTGCAGAACTAAA
GAGGGAAGGCGAAAAACCAATTTATATGGATTCATCATAAAAGGAAGATCTCACTTAAGG
AATGACACCGACGTGGTAAACTTTGTGAGCATGGAGTTTTCTCTCACTGACCCGAGGCTT
GAGCCACATAAATGGGAGAAATACTGTGTCCTTGAGATAGGAGATATGCTACTAAGAAGT
GCCATAGGCCAGATGTCAAGGCCTATGTTCTTGTATGTGAGAACAAATGGAACATCAAAG
ATTAAAATGAAATGGGGAATGGAGATGAGACGTTGCCTCCTTCAGTCACTCCAACAAATC
GAGAGCATGATTGAAGCCGAGTCCTCTGTTAAAGAGAAAGACATGACCAAAGAGTTTTTT
GAGAATAAATCAGAAACATGGCCCATTGGGGAGTCTCCCAAGGGAGTGGAAGAAGGTTCC
ATTGGGAAGGTCTGTAGGACTTTATTGGCCAAGTCGGTATTCAATAGCCTGTATGCATCC
CCACAATTGGAAGGATTTTCAGCGGAGTCAAGAAAACTGCTTCTTGTCGTTCAGGCTCTT
AGGGACAACCTTGAACCTGGAACCTTTGATCTTGGGGGGCTATATGAAGCAATTGAGGAG
TGCCTGATTAATGATCCCTGGGTTTTGCTTAATGCGTCTTGGTTCAACTCCTTCCTAACA
CATGCATTAAGATAGTTGTGGCAATGCTACTATTTGCTATCCATACTGTCCAAAAAAAGT
ACCTTGTTTCTACT-------------

#A/duck/HK/23/1976(H5N3)
--------------------------------CTTTGTGCGACAATGCTTCAATCCAATG
ATCGTCGAGCTTGCGGAAAAGGCAATGAAAGAATATGGGGAAGATCCGAAAATCGAAACG
AACAAATTCGCTGCAATATGCACACACTTAGAAGTCTGTTTCATGTATTCGGATTTCCAC
TTCATTGACGAACGGGGCGAATCAATAGTTGTAGAATCTGGTGACCCAAATGCATTACTG
AAACACCGATTTGAAATAATTGAAGGAAGAGACCGGACAATGGCCTGGACAGTGGTGAAT
AGTATCTGCAACACCACAGGAGCCGAGAAGCCTAAATTTCTCCCGGATCTGTATGATTAC
AAGGAAAACCGATTCATTGAAATTGGAGTGACACGGAGGGAAGTCCACATATACTACCTA
GAAAAAGCCAACAAGATAAAATCCGAGAAGACACACATTCACATTTTCTCATTCACTGGA
GAGGAAATGGCCACCAAAGCGGATTACACCCTTGATGAAGAAAGCAGGGCAAGAATCAAA
ACCAGACTGTTCACCATAAGACAAGAAATGGCCAGTAGGGGTCTATGGGATTCCTTTCGT
CAGTCCGAGAGAGGCGAAGAGACAATTGAAGAAAGATTTGAAATCACAGGAACCATGCGG
AGGCTTGCCGACCAAAGTCTCCCACCGAACTTCTCCAGCCTTGAAAACTTTAGAGCCTAT
GTGGATGGATTCGAACCGAACGGCTGCATTGAGGGCAAGCTTTCTCAAATGTCAAAAGAA
GTAAACGCCAGAATTGAGCCATTTCTGAAGACAACACCACGCCCTCTCAGATTACCTGAT
GGGCCTCCCTGCTCTCAGCGGTCGAAATTCTTGCTGATGGATGCCCTTAAATTAAGCATT
GAGGACCCGAGTCATGAGGGGGAGGGGATACCGCTGTATGATGCAATCAAATGCATGAAA
ACATTTTTCGGCTGGAAAGAGCCCAACATTGTAAAACCACATGAGAAAGGCATAAATCCC
AATTACCTCCTGGCTTGGAAGCAGGTGCTGGCAGAACTCCAGGACATTGAAAATGAGGAG
AAGATTCCAAAGACAAAGAACATGAAGAAAACAAGCCAATTGAAGTGGGCACTCGGTGAG
AACATGGCACCGGAGAAGGTAGACTTTGAGGATTGCAAAGATGTTAGCGATCTAAAACAG
TATGACAGTGATGAGCCAGAGCCTAGATCGCTAGCAAGCTGGATCCAGAGTGAATTCAAC
AAGGCATGTGAATTGACCGATTCAAGCTGGATAGAACTTGATGAGATAGGGGAAGATATT
GCCCCAATTGAGCACATTGCAAGTATGAGAAGGAACTATTTCACAGCGGAAGTATCCCAT
TGCAGGGCTACTGAGTACATAATGAAGGGAGTGTACATAAATACAGCTTTGCTCAATGCA
TCTTGTGCAGCCATGGATGACTTTCAGCTGATTCCAATGATAAGCAAATGCAGAACCAAA
GAAGGAAGACGGAAAACAAATCTGTATGGATTCATTATAAAGGGAAGGTCTCACTTGAGA
AATGATACCGACGTGGTAAACTTTGTGAGTATGGAGTTTTCTCTTACTGACCCGAGGCTG
GAGCCGCACAAATGGGAAAAGTACTGTGTTCTTGAAATAGGGGACATGCTCCTGCGGACT
GCAATAGGCCAAGTGTCAAGGCCCATGTTTCTGTATGTGAGAACCAATGGAACCTCCAAG
ATCAAGATGAAATGGGGTATGGAAATGAGACGCTGCCTTCTTCAATCTCTGCAACAGATT
GAGAGCATGATTGAGGCCGAGTCTTCTGTCAAAGAGAAAGACATGACCAAAGAATTCTTT
GAAAACAAATCGGAAACATGGCCAATTGGAGAGTCACCCAAGGGAGTGGAGGAAGGCTCT
ATCGGGAAAGTGTGCAGAACCTTACTAGCAAAATCTGTATTCAACAGTCTATATGCATCT
CCACAACTCGAAGGGTTTTCAGCTGAATCGAGAAAATTGCTTCTCATTGTTCAGGCACTT
AGGGACAACCTGGAACCTGGAACCTTCGATCTCGGAGGGCTATATGAAGCAATCGAGGAG
TGCCTGATTAATGATCCCTGGGTTTTGCTTAATGCATCTTGGTTCAACTCCTTCCTCACA
CATGCACTGAAATAGTTGTGGCAATG----------------------------------
---------------------------

#A/swine/Tennessee/23/1976(H1N1)
-----------------ATCCAAAATGGAGGACTTCGTACGACAGTGCTTCAATCCGATG
ATTGTCGAACTTGCAGAAAAGACAATGAAAGAGTACGGGGAGAACCCAAAGATCGAAACA
AACAAATTTGCAGCGATATGCACACACATGGAGGTATGCTTCATGTATTCAGATTTCCAC
TTCATCAATGAGCGGGGTGAATCATTAATCATAGAGCCTGGTGATTCTAATGCACTGCTG
AAACACAGATTTGAAATAATTGAAGGAAGGGATCGGAATATGGCTTGGACGGTGGTAAAC
AGTATTTGTAACACCACAGGGGTTGGAAAACCAAGGTTTCTCCCAGATCTGTATGACTAC
AAGGAAGATAGATTCATTGAGATTGGTGTAACAAGGAGAGAAGTCCATATATACTACCTG
GAGAAGGCCAATAAGATAAAATCTGAAGAGACGCACATCCACATTTTCTCATTTACAGGA
GAAGAAATGGCAACAAAGGCCGACTACACACTAGATGAAGAAAGTAGAGCTAGAATAAAG
ACCAGGTTATTCACCATAAGACAAGAGATGGCTAGCAGAGGTCTTTGGGATTCCTTTCGT
CAGTCCGAGAGAGGCGAAGAGACAATTGAAGAAAGATTTGAAATCAAAGGGATAATGCGA
AGGCTTGCTGACCAAAGTCTCCCACCAAACTTCTCAAGTTTCGATAACTTTAGAGCCTAT
GTGGATGGATTCGAGCCGAATGGCTACATTGAGGGCAAGCTTTCCCAAATGTCTAGAGAA
GTAAATGCTAGAATCGAGCCTTTCTTGAAGACAACACCACGCCCGCTTAGGCTGCCATGT
GGGCCTCCCTGTTTTCAACGATCCAAATTTCTTTTGATGGATGCTCTGAAATTAAGCATT
GAAGATCCAAGCCATGAAGGAGAAGGAATACCACTTTATGATGCAGTCAGATGCATGAAA
ACGTTCTTTGGGTGGAAGGAACCTACTATTGTTAAGCCACATGAAAAGGGAATAAATTCA
AATTACCTTTTAGCATGGAAGCAAGTGCTGGCAGAAATACAGGACTTTGAGGATGAGAAG
AAAATTCCGAGGGTTAAAAATATGAAAAAAACAAGCCCACTGAAATGGGCACTTGGTGAA
AATATGGCCCCAGAAAAGGTGGACTTTGATGATTGTAAAGATGTGAGTGATCTGAAGCAA
TATGATAGTGATGAACCAGAATTTAGATCGCTTGCAAGTTGGATCCAAAATGAATTCAAC
AAAGCATGTGAACTGACTGATTCGAGCTGGTTAGAGCTTGATGAGATTGGAGAGGATATA
GCTCCAATTGAACATATTGCAAGCATGAGAAGGAATTATTTTACAGCAGAAGTGTCTCAT
TGCAGAGCTACAGAGTACATAATGAAGGGAGTATATATAAATACTGCTTTGCTTAATGCA
TCCTGTGCAGCAATGGATGATTTTCAATTGATCCCAATGATAAGCAAATGTAGAACCAAA
GAGGGAAGGCGAAAGACCAATTTATACGGATTCATCATAAAAGGAAGATCCCACTTAAGA
AATGACACTGACGTGGTAAATTTTGTGAGCATGGAATTTTCCCTCACTGATCCAAGACTT
GAACTGCATAAATGGGAGAAATACTGCATCCTTGAGATAGGAGACATAGTTCTAAGAACT
GCCATAGGTCAAGTGGCAAGGCCTATGTTTCTATACGTGAGAACAAACGGGACCTCAAAA
ATTAAAATGAAATGGGGAATGGAAATGAGACGTTGCCTCCTCCAGTCCCTCCAGCAGATT
GAGAGTATGATTGAAGCAGAGTCATCTGTCAAAGAGAAAGATATGACCAAAGAATTCTTT
GAAAACAAATCAGAGACTTGGCCCATTGGAGAGTCCCCCAAAGGGGTGGAAGAAGGTTCC
ATTGGAAAGGTCTGCAGGACGTTGTTGGCAAAGTCAGTTTTCAACTGCTTGTATGCGTCT
CCACAATTAGAAGGATTCTCAGCTGAATCAAGGAAATTGCTTCTCATTGTTCAAGCTCTT
AGGGACAACCTTGAACCTGGAACCTTTGATCTTGGGGGATTATATGAATCAATTGAGGAG
TGCCTGATTAATGATCCCTGGGTTTTGCTTAATGCGTCTTGGTTCAACTCCTTCCTCACA
CATGCACTAAGATAGTTGTGGCATTGCTACTATTTGCTATCCATACTGTCCA--------
---------------------------

#A/chicken/Victoria/1976(H7N7)
-------------------CCAAAATGGAAGACTTTGTGCGACAATGCTTCAATCCAATG
ATTGTCGAGCTTGCGGAAAAGGCAATGAAAGAATATGGGGAAGATCCGAAAATCGAAACG
AACAAATTCGCTGCAATATGTACACACTTGGAAGTCTGTTTCATGTATTCGGATTTCCAC
TTCATTGACGAACGAGGCGAATCAGTAATTGTAGAATCTGGTGATCCAAATGCATTGCTA
AAACATCGATTTGAGATAATTGAAGGAAGAGACCGAACAATGGCCTGGACAGTGGTAAAT
AGCATTTGCAACACCACAGGAGTCGAGAAGCCTAAATTTCTCCCGGATTTGTATGATTAC
AAGGAGAACAGGTTCATTGAAATTGGAGTGACACGGAGGGAAGTCCACATATACTACCTA
GAAAAAACCAACAAAATAAAGTCCGAGAAGACACACATTCACATTTTTTCATTCACTGGA
GAAGAGATGGCCACCAAAGCGGATTACACCCTTGATGAAGAAAGCAGAGCAAGAATAAAA
ACCAGGCTGTTCACCATAAGACAAGAAATGGCCAGTAGGGGTCTATGGGATTCCTTTCGT
CAGTCCGAGAGAGGCGAAGAGACAATTGAAGAAAGATTTGAAATCACAGGAACCATGCGC
AGGCTTGCCGACCAAAGTCTCCCGCCGAACTTCTCCAGCCTTGAAAACTTTAGAGCCTAT
GTGGATGGATTCGAACCGAACGGCTGCATTGAGGGCAAGCTTTCTCAAATGTCAAAAGAA
GTGAATGCCAGAATTGAGCCATTTTTAAAGACAACACCACGCCCTCTCAGATTGCCTGAT
GGGCCTCCCTGCTCTCAGCGGTCAAAATTCTTGCTGATGGATGCCCTGAAACTAAGCATT
GAGGACCCGAGTCATGAGGGAGAGGGAATACCGCTATATGATGCAATCAAATGCATGAAG
ACATTTTTCGGCTGGAAAGAGCCCAACATTGTCAAACCACATGAAAAAGGTATAAACCCC
AATTACCTTCTGGCTTGGAAGCAGGTGCTGGCAGAACTTCAGGACATTGAAAATGAGGAG
AAGATTCCAAAAACAAAGAACATGAAGAAAACAAGCCAATTGAAGTGGGCACTCGGTGAG
AACATGGCACCGGAGAAAGTAGACTTTGAGGATTGCAAAGATGTCAGCGATCTGAAACAG
TATGATAGTGATGAGCCCGAGTCTAGGTCACTAGCAAGTTGGATCCAGAGTGAATTCAAC
AAGGCATGTGAATTGACCGATTCAAGCTGGATAGAACTTGATGAAATAGGGGAAGATGTT
GCCCCAATTGAGCACATTGCAAGCATGAGGAGGAACTATTTCACGGCAGAAGTGTCCCAT
TGCAGGGCCACTGAGTACATAATGAAGGGGGTGTACATAAATACAGCCTTGCTCAATGCA
TCTTGTGCAGCCATGGATGACTTCCAGCTAATTCCGATGATAAGCAAATGCAGGACCAAA
GAAGGAAGACGGAAAACAAATCTGTATGGATTCATTATAAAAGGAAGGTCTCATTTGAGA
AATGATACTGACGTGGTAAACTATGTGAGCATGGAGTTCTCCCTTACTGACCCGAGACTG
GAGCCACGTAAGTGGGAGAAGTACTGTGTCCTTGAAGTGGGAGACATGCTCCTACGAACT
GCAATAGGCCAAGTGTCAAGGCCTATGTTCCTGTATGTGAGAACCAATGGAACCTCAAAG
ATCAAGATGAAATGGGGCATGGACATGAGGCGCTGCCTTCTTCAATCTCTTCAACAGATT
GAGAGCATGATTGAGGCCGAGTCTTCTGTCAAAGAGAAAGATATGACCAAAGAATTCTTT
GAAAACAAATCAGAAACATGGCCAATTGGAGAGTCACCCAAGGGAGTGGAGGAAGGCTCC
ATCGGGAAAGTGTGCAGAACCTTACTAGCAAAATCTGTATTCAACAGTCTGTATGCATCT
CCACAACTCGAAGGGTTTTCAGCTGAATCGAGAAAATTGCTCCTAATTGTTCAGGCACTT
AGGGACAACCTGGAACCTGGAACCTTCGATCTTGGAGGGCTATATGAAGCAATCGAGGAG
TGCCTGATTAATGATCCCTGGGTTTTGCTTAATGCGTCTTGGTTCAACTCCTTCCTCACA
CATGCACTGAAATAGTTGTGGCAATGCTACTATTTGCTATCCATACTGT-----------
---------------------------

#A/duck/NZL/31/1976(H4N6)
AGCGAAAGCAGGTACTGATCCAAAATGGAAGACTTTGTGCGACAATGCTTCAATCCAATG
ATCGTCGAGCTTGCGGAAAAGACAATGAAGGAATATGGGGAAGATCCGAAAATCGAAACG
AACAAATTCGCTGCAATATGCACACATTTGGAAGTCTGCTTCATGTATTCGGATTTCCAC
TTCATTGATGAACAAGGCGAATCAATAATTGTAGAATCCGGTGACCCAAATGCACTATTG
AAACACCGATTTGAGATAATAGAAGGAAGAGACCGAACGATGGCCTGGACAGTGGTGAAT
AGTATCTGCAACACCACAGGAGTTGAAAAGCCCAAATTTCTTCCGGATCTGTATGATTAT
AAAGAGAACCGATTTATTGAAATTGGAGTGACACGAAGGGAAGTCCACATATACTACTTA
GAAAAAGCCAACAAGATAAAATCTGAGAAGACACACATTCACATTTTCTCATTCACTGGG
GAGGAAATGGCCACCAAAGCAGATTACACCCTTGATGAAGAGAGCAGAGCAAGAATCAAA
ACCAGGCTGTTCACCATAAGACAAGAAATGGCCAGTAGGGGTCTATGGGATTCCTTTCGT
CAGTCCGAGAGAGGCGAAGAGACAATTGAAGAAAGATTTGAAATTACAGGAACCATGCGC
AGGCTTGCCGACCAAAGTCTCCCACCGAACTTCTCCAGCCTTGAAAACTTTAGAGCCTAT
GTGGATGGATTCGAACCGAACGGCTGCATTGAGGGCAAGCTTTCTCAAATGTCAAAAGAA
GTGAATGCCAGAATTGAGCCGTTCTTGAAGACAACACCACGCCCTCTCAGATTACCTGAT
GGGCCTCCTTGTTTTCAGCGATCAAAATTCTTGCTGATGGATGCTCTGAAACTAAGCATT
GAGGACCCGAGTCACGAAGGGGAGGGGATACCGCTATATGATGCAATCAAATGCATGAAG
ACATTTTTCGGCTGGAAAGAGCCCAACATTGTCAAACCACATGAGAAAGGCATAAACCCC
AATTACCTCCTGGCCTGGAAGCAAGTGCTGGCAGAACTCCAGGACATTGAAAATGAGGAG
AAAGTTCCAAAAACAAAAAATATGAAGAAAACAAGCCAATTAAAGTGGGCACTCGGCGAA
AACATGGCACCGGAAAAGGTAGACTTTGAGGATTGCAAGGATATTAGCGATCTGAAGCAA
TATGACAGTGATGAGCCAGAGTCTAGGTCACTAGCAAGCTGGATTCAGAGTGAGTTCAAC
AAGGCATGTGAATTGACCGACTCAAGCTGGATAGAACTTGATGAGATAGGGGAAGATGTT
GCCCCAATTGAGCACATTGCAAGTATGAGGAGAAACTATTTCACAGCTGAAGTGTCCCAT
TGCAGGGCTACTGAGTACATAATGAAGGGGGTGTACATAAACACAGCTCTACTCAATGCA
TCTTGTGCAGCAATGGATGATTTCCAGCTGATTCCGATGATAAGTAAATGCAGAACCAAA
GAAGGAAGACGGAAAACAAATCTGTATGGATTCATTATAAAAGGAAGGTCTCATTTGAGG
AATGATACCGACGTGGTAAACTTTGTGAGCATGGAGTTTTCCCTTACTGACCCGAGGCTG
GAGCCACACAAGTGGGAAAAGTACTGTGTTCTTGAAATAGGAGACATGCTCCTGCGGACT
GCAATAGGCCAGGTGTCAAGGCCCATGTTCCTGTATGTGAGAACCAATGGAACCTCCAAG
ATCAAGATGAAATGGGGGATGGAAATGAGGCGCTGCCTTCTTCAATCTCTTCAACAGATT
GAGAGCATGATTGAGGCTGAGTCTTCTGTCAAAGAGAAAGACATGACCAAGGAGTTCTTT
GAAAACAAATCAGAAACATGGCCAATTGGAGAGTCACCCAAAGGAGTGGAGGAAGGATCC
ATCGGGAAAGTGTGCAGAACCTTACTAGCCAAATCTGTATTCAACAGTCTATATGCATCT
CCACAACTTGAGGGATTTTCAGCTGAATCGAGAAAATTGCTTCTCATTGTTCAGGCACTT
AGGGACAACCTGGAACCTGGAACCTTCGATCTTGGAGGATTATATGAAGCAATTGAGGAG
TGCCTGATTAACGATCCCTGGGTTTTGCTTAATGCATCTTGGTTCAACTCCTTCCTCACA
CATGCACTGAAATAGTTGTGGCAATGCTACTATTTGCTATCCATACTGTCCAAAAAAGTA
CCTTGTTTCTACT--------------

#A/mallardduck/ALB/31/1976(H3N8)
AGCGAAAGCAGGTACTGATTCAAAATGGAAGACTTTGTGCGACAATGCTTCAATCCAATG
ATTGTCGAGCTTGCGGAAAAGGCAATGAAAGAATATGGAGAGGACCCGAAAATCGAGACA
AACAAATTTGCAGCAATATGCACTCACTTGGAAGTATGTTTCATGTATTCGGACTTTCAC
TTCATAGATGAGCGAGGAGAGTCAATAATCGTAGAATCCGGAGACCCGAATGCCCTCTTG
AAGCATAGATTTGAAATAATTGAGGGAAGAGACCGCACAATGGCCTGGACAGTGGTAAAC
AGCATTTGCAACACTACAGGGGTTGAGAAACCGAAATTTCTCCCAGATCTATATGACTAC
AAAGAGAACAGATTCATTGAGATTGGAGTGACAAGGAGAGAAGTCCACATATACTACCTG
GAGAAGGCCAACAAAATAAAGTCAGAGAAGACACATATCCACATCTTCTCGTTCACAGGA
GAGGAAATGGCCACAAAGGCTGACTACACCCTCGATGAAGAAAGTAGGGCCAGAATCAAA
ACCAGACTATTCACCATAAGACAAGAAATGGCCAGCAGAGGTCTCTGGGATTCCTTTCGT
CAGTCCGAGAGAGGCGAAGAGACAATTGAAGAAAGATTTGAAATCACAGGAACAATGCGC
AGGCTTGCCGACCAAAGTCTCCCACCGAACTTCTCCAGCCTTGAAAACTTTAGAGCCTAT
GTGGATGGATTCGAACCGAACGGCTGCATTGAGGGCAAGCTTTCTCAAATGTCCAAAGAA
GTGAATGCAAGAATTGAGCCCTTTTTGAAGACAACACCACGCCCACTTAAGCTACCGGAT
GGGCCACCCTGCTCTCAGAGGTCCAAATTCTTGCTGATGGACGCTTTGAAATTAAGCATT
GAGGACCCGAGTCATGAAGGAGAGGGGATACCGCTATATGATGCAATCAAATGCATGAAG
ACATTTTTTGGGTGGAAAGAACCCAATGTTGTTAAACCACATGAAAAGGGAATCAATCCG
AACTATCTCTTGGCATGGAAACAAGTACTAGCAGAACTACAAGACATTGAAAATGAGGAG
AAAATCCCAAAGACCAAAAACATGAAGAAAACAAGCCAATTAAAATGGGCACTTGGTGAA
AACATGGCACCAGAAAAAGTGGATTTTGAAGATTGCAAAGATGTCAGTGATTTAAAACAA
TATGATAGTGACGAACCGGAACCGAGATCGCTTGCAAGCTGGATTCAAAGTGAGTTCAAT
AAGGCATGTGAACTGACTGATTCAAGCTGGATAGAGCTTGATGAGATTGGAGAAGATGTT
GCCCCAATTGAGCACATTGCAAGCATGAGGAGGAATTATTTCACAGCGGAGGTGTCTCAT
TGCAGAGCCACAGAATACATAATGAAAGGGGTATACATCAATACTGCATTGCTTAATGCG
TCCTGTGCGGCCATGGATGATTTCCAACTGATTCCAATGATCAGCAAGTGCAGAACTAAG
GAGGGAAGGAGAAAGACAAATTTGTATGGTTTCATCATAAAAGGGAGGTCCCACCTGAGG
AACGACACCGATGTGGTAAACTTTGTGAGCATGGAGTTTTCCCTCACTGATCCGAGACTT
GAACCGCACAAATGGGAGAAGTACTGTGTTCTTGAAATAGGGGACATGCTTCTAAGAACT
GCTATAGGCCAAATTTCAAGGCCCATGTTCCTGTATGTGAGAACGAATGGGACCTCCAAA
ATCAAAATGAAATGGGGGATGGAAATGAGACGCTGTCTTCTCCAGTCCCTCCAACAAATT
GAGAGTATGATTGAAGCCGAGTCTTCTGTCAAAGAGAAGGACATGACCAAAGAATTCTTT
GAAAACAAGTCAGAAACGTGGCCCATTGGGGAGTCTCCCAAGGGAGTGGAGGAAGGATCC
ATTGGAAAGGTCTGTAGAACTCTGTTGGCAAAATCGGTATTCAACAGCTTGTACGCATCT
CCACAGCTGGAAGGTTTCTCAGCTGAATCAAGGAAACTGCTTCTTATTGTTCAGGCTCTT
AGGGACAACCTGGAACCTGGAACCTTTGATCTTGGAGGATTATATGAAGCAATTGAGGAG
TGCCTGATTAATGATCCCTGGGTTTTGCTTAATGCATCTTGGTTCAACTCCTTCCTCACA
CATGCACTGAGATAGTTGTGGCAATGCTACTATTTGCTATCCATACTGTCCAAAAAAGTA
CCTTGTTTCTACT--------------

#A/mallardduck/ALB/60/1976(H12N5)
AGCGAAAGCAGGTACTGATCCAAAATGGAAGACTTTGTGCGACAATGCTTCAATCCAATG
ATCGTCGAGCTTGCGGAAAAGGCAATGAAAGAATATGGGGAAGATCCGAAAATCGAAACT
AACAAATTCGCTGCAATATGCACACACTTGGAAGTCTGTTTCATGTATTCGGATTTCCAC
TTCATTAATGAAAGGGGCGAATCAATAATAGTAGAATCTGGTGATCCAAATGCGCTACTG
AAGCACCGATTTGAGATAATTGAAGGAAGAGACCGAACAATGGCCTGGACGGTGGTGAAT
AGTATCTGCAACACCACAGGGGTCGAGAAGCCTAAATTTCTTCCGGATCTGTATGATTAC
AAGGAGAACCGATTCATTGAAATTGGAGTGACACGGAGGGAAGTTCACATATACTACCTA
GAAAAAGCCAACAAGATAAAATCCGAGAAGACACACATTCACATTTTCTCATTCACTGGA
GAGGAAATGGCCACCAAAGCGGACTACACCCTTGATGAAGAGAGCAGGGCAAGAATCAAA
ACCAGGCTGTTCACCATAAGACAAGAAATGGCCAGTAGGGGTCTATGGGATTCCTTTCGT
CAGTCCGAGAGAGGCGAAGATACAATTGAAGAAAGATTTGAAATCACAGGAACCATGCGC
AGGCTTGCCGACCAAAGTCTCCCACCGAACTTCTCCAGCCTTGAAAACTTTAGAGCCTAT
GTGGATGGATTCGAACCGAACGGCTGCATTGAGGGCAAGCTTTCTCAGATGTCAAAAGAA
GTGAACGCCAGAATTGAGCCATTTTTGAAGACAACACCACGCCCTCTCAGATTACCTGAT
GGGCCTCCCTGCTCTCAGCGGTCAAAATTCTTACTGATGGATGCCCTGAAATTAAGCATT
GAGGACCCGAGTCATGAGGGGGAGGGAATACCGCTATATGATGCAATCAAATGCATGAAG
ACATTTTTCGGCTGGAAAGAGCCCAATATTGTCAAACCACATGAGAAAGGCATAAACCCC
AATTACCTCCTGGCTTGGAAGCAGGTGCTGGCAGAACTCCAGGACATTGAAAATGAAGAG
AAGACTCCAAAGACAAAGAACATGAAGAAAACAAGCCAATTGAAGTGGGCACTCGGTGAG
AACATGGCACCAGAGAAAGTAGACTTTGAGGATTGCAAAGATGTTAGCGATCTAAAACAG
TATGACAGTGATGAGCCAGAACCTAGATCGCTAGCAAGCTGGATCCAGAGTGAATTCAAC
AAGGCATGTGAATTGACCGATTCAAGCTGGATAGAACTTGATGAGATTGGGGAAGATATT
GCCCCAATTGAGCACATTGCAAGTATGAGGAGGAACTATTTTACAGCAGAAGTGTCTCAT
TGCAGGGCTACTGAGTACATAATGAAAGGAGTGTACATAAATACAGCTTTACTCAATGCA
TCTTGTGCAGCCATGGATGACTTCCAGCTGATTCCAATGATAAGCAAATGCAGAACCAAA
GAAGGAAGGCGGAAAACAAATCTGTATGGATTCATTATAAAAGGAAGGTCTCATTTGAGA
AATGATACTGACGTGGTAAACTTTGTGAGTATGGAGTTTTCTCTCACCGACCCGAGGCTG
GAGCCACACAAGTGGGAAAAGTACTGTGTTCTTGAAATAGGAGATATGCTCCTGAGGACT
GCAATAGGCCAAGTGTCAAGGCCCATGTTCCTGTATGTGAGAACCAATGGAACCTCCAAG
ATCAAGATGAAATGGGGTATGGAAATGAGGCGCTGCCTCCTTCAATCTCTCCAACAGATT
GAGAGTATGATTGAGGCCGAGTCTTCTGTCAAAGAGAAAGACATGACCAAAGAATTCTTT
GAAAACAAATCGGAAACATGGCCGATTGGAGAGTCACCCAAGGGAGTGGAGGAAGGCTCT
ATCGGGAAAGTGTGCAGAACCTTACTGGCAAAATCTGTATTCAACAGCCTATATGCATCT
CCACAACTCGAGGGGTTTTCAGCTGAATCGAGAAAATTGCTTCTCATTGTTCAGGCACTT
AGGGACAACCTGGAACCTGGAACCTTCGATCTTGGGGGGCTATATGAAGCAATCGAGGAG
TGCCTGATTAATGATCCCTGGGTTTTGCTTAATGCATCTTGGTTCAACTCCTTCCTCACA
CATGCACTGAAATAGTTGTGGCAATGCTACTATTTGCTATCCATACTGTCCAAAAAAGTA
CCTTGTTTCTACT--------------

#A/duck/HK/d134/1977(H6N2)
AGCGAAAGCAGGTACTGATCCAAAATGGAAGACTTTGTGCGACAATGCTTCAATCCAATG
ATCGTCGAGCTTGCGGAAAAGGCAATGAAAGAATATGGGGAAGATCCGAAAATCGAAACG
AACAAATTCGCTGCGATATGCACACACTTAGAAGTTTGTTTCATGTATTCGGATTTCCAC
TTCATTGACGAACGGGGCGAATCAATAGTTGTAGAATCTGGTGATCCAAATGCACTACTG
AAACATCGATTTGAAATAATTGAAGGAAGAGACCGAACAATGGCCTGGACAGTGGTGAAT
AGTATCTGCAACACCACAGGAGCCGAGAAGCCTAAATTTCTCCCGGATCTGTATGATTAC
AAGGAGAACCGATTCATTGAAATTGGAGTGACACGGAGGGAAGTCCACATATACTACCTA
GAAAAGGCCAACAAGATAAAATCCGAAAAGACACACATTCACATCTTCTCATTCACTGGA
GAAGAAATGGCCACCAAAGCGGATTACACCCTTGATGAAGAAAGCAGGGCAAGAATCAAA
ACCAGACTGTTCACCATAAGGCAAGAGATGGCCAGTAGGGGTCTATGGGATTCCTTTCGT
CAGTCCGAGAGAGGCGAAGAGACAATTGAAGAAAGATTTGAAATCACAGGAACCATGCGA
AGGCTTGCTGACCAAAGTCTCCCACCGAACTTCTCCAGCCTTGAAAACTTTAGAGCCTAT
GTGGATGGATTCGAACCGAACGGCTGCATTGAGGGCAAGCTTTCTCAAATGTCAAAAGAA
GTAAACGCCAGAATTGAGCCATTTCTGAAGACAACACCACGCCCTCTCAGATTACCTGAT
GGGCCTCCCTGCTCTCAGCGGTCGAAATTCTTGCTGATGGATGCCCTTAAATTAAGCATT
GAGGACCCGAGTCATGAGGGGGAGGGGATACCGCTATATGATGCAATCAAATGCATGAAA
ACATTTTTCGGCTGGAAAGAGCCCAACATTGTAAAACCACATGAGAAAGGCATAAATCCC
AATTACCTCCTGGCTTGGAAACAGGTGCTGGCAGAACTCCAGGACATTGAAAATGAGGAG
AAGATTCCAAAAACAAAGAACATGAAGAAAACAAGCCAATTGAAGTGGGCACTCGGTGAG
AACATGGCACCGGAGAAAGTAGACTTTGAGGATTGCAAAGATGTTAGCGATCTAAAACAG
TATGACAGTGATGAGCCAGAGCCTAGATCGCTAGCAAGCTGGATCCAGAGTGAATTCAAC
AAGGCATGTGAATTGACCGATTCAAGCTGGATAGAACTTGATGAGATAGGGGAAGATGTT
GCCCCAATTGAGCACATTGCAAGTATGAGAAGGAACTATTTCACAGCGGAGGTATCCCAT
TGCAGGGCTACTGAGTACATAATGAAGGGAGTGTACATAAATACAGCTTTACTCAATGCA
TCTTGTGCAGCCATGGATGACTTCCAGCTGATTCCAATGATAAGCAAATGCAGGACCAAA
GAAGGAAGACGGAAGACAAATCTGTATGGATTCATTATAAAGGGAAGGTCTCATTTGAGA
AATGATACCGACGTGGTAAACTTTGTAAGTATGGAGTTTTCTCTTACTGACCCGAGGCTG
GAACCGCACAAGTGGGAAAAGTACTGTGTTCTTGAAATAGGGGACATGCTCCTGCGGACT
GCAATAGGCCAAGTGTCAAGGCCCATGTTTCTGTATGTGAGAACCAATGGAACCTCCAAG
ATCAAGATGAAATGGGGTATGGAAATGAGGCGCTGCCTTCTTCAATCTCTTCAACAGATT
GAGAGCATGATTGAGGCTGAGTCTTCTGTCAAAGAGAAAGACATGACCAAAGAATTCTTT
GAAAACAAATCGGAAACATGGCCAATTGGAGAGTCACCCAAGGGAGTGGAGGAAGGTTCC
ATCGGGAAAGTGTGCAGAACCTTACTAGCAAAATCTGTATTCAACAGTCTGTATGCATCT
CCACAACTCGAGGGGTTTTCAGCTGAATCGAGAAAATTGCTTCTCATTGTTCAGGCACTT
AGGGACAACCTGGAACCTGGAACCTTCGATCTCGGAGGGCTGTATGAAGCAATCGAGGAA
TGCCTGATTAATGATCCCTGGGTTTTGCTTAATGCATCTTGGTTCAACTCCTTCCTCACA
CATGCACTGAAATAGTTGTGGCAATGCTACTATTTGCTATCCATACTGTCCAAAAAAGTA
CCTTGTTTCTACT--------------

#A/equine/Argentina/1/1977(H7N7)
----------------------AAATGGAAGACTTTGTGCGACAATGCTTCAATCCAATG
ATCGTCGAGCTTGCGGAAAAGGCGATGAAAGAATATGGAGAGAACCCGAAAATTGAAACA
AACAAATTTGCAGCAATATGCACTCACTTGGAAGTCTGCTTCATGTACTCGGATTTCCAC
TTTATTAATGAACTGGGCGAGTCAGTGATCATAGAGTCTGGTGATCCAAATGCTCTTTTG
AAGCACAGATTTGAAATCATTGAAGGGAGAGATCGAACAATGGCATGGACAGTAGTAAAC
AGTATCTGCAACACCACAAGAGCTGAAAAACCCAAGTTTCTCCCAGATTTGTACGACTAT
AAGGAGAACAGGTTTGTTGAAATTGGTGTGACAAGGAGAGAAGTTCACATATACTACTTG
GAGAAGGCCAACAAAATAAAGTCTGAGAAAACACATATTCACATTTTCTCATTTACAGGA
GAGGAAATGGCTACAAAAGCGGATTATACCCTTGATGAAGAAAGTAGAGCCAGGATCAAA
ACCAGACTATTCACCATAAGACAAGAAATGGCCAGCAGAGGCCTCTGGGACTCCTTTCGT
CAGTCCGAGAGAGGCGAAGAGACAATTGAAGAAAGATTTGAAATCACAGGGACAATGCGC
AGGCTTGCCGATTACAGTCTCCCACCGAACTTCTCCAGCCTTGAAAATTTTAGAGCCTAT
GTGGATGGATTCAAGCCGAACGGCTGCATTGAGAGCAAGCTTTCTCAAATGTCCAAAGAA
GTAGATGCCAGAATCGAGCCATTTTCAAAGACAACACCCCGGCCACTCAGGATACCTGGT
GGTCCACCCTGTTATCAGCGATCCAAATTCTTGCTGATGGATGCTCTGAAATTGAGCATT
GAGGACCCAAGCCACGAGGGAGAGGGAATACCGCTGTATGATGCCATCAAATGCATGAAA
ACCTTCTTTGGATGGAAAGAGCCCAATATTGTTAAACCACATGAAAAGGGTATAAACCCA
AACTATCTCCAGGCTTGGAAGCAAGTATTAGCAGAACTACAAGACCTTGAGAACGAAGAA
AAAATCCCTAAAACCAAGAATATGAAGAAAACAAGTCAATTGAAATGGGCACTTGGTGAA
AATATGGCACCAGAGAAAGTGGATTTTGAGGATTGTAAAGACATCAGTGATTTGAAACAG
TATGACAGTGATGAGCCAGAAACAAGGTCCCTTGCAAGTTGGATTCAAAGTGAGTTCAAC
AAAGCTTGTGAACTGACAGATTCAAGCTGGATAGAGCTCGATGAAATTGGGGAGGATGTT
GCCCCAATAGAACACATTGCGAGCATGAGGAGGAATTATTTTACTGCTGAGGTTTCTCAT
TGTAGAGCAACAGAATATATAATGAAGGGAGTATACATCAACACTGCTCTACTCAATGCA
TCCTGCGCTGCGATGGATGACTTCCAATTAATTCCGATGATAAGCAAATGCAGGACCAAG
GAAGGGAGAAGGAAGACAAATTTATATGGATTCATAATAAAGGGAAGGTCCCATTTAAGG
AATGACACCGACGTGGTAAACTTTGTAAGCATGGAGTTTTCTCTCACCGATCCAAGACTT
GAGCCACACAAATGGGAGAAATACTGTGTTCTAGAAATCGGAGACATGCTCCTAAGAACT
GCTGTAGGCCAAGTGTCAAGACCCATGTTTTTGTATGTAAGGACCAATGGGACCTCTAAA
ATTAAAATGAAATGGGGAATGGAAATGAGGCGCTGCCTCCTTCAGTCTCTACAGCAGATT
GAAAGCATGATTGAAGCTGAGTCCTCAGTCAAAGAAAAGGACATGACCAAAGAATTCTTT
GAGAACAAATCAGAGACATGGCCTATAGGAGAGTCCCCCAAAGGAGTGGAAGAAGGCTCA
ATCGGGAAAGTTTGCAGGACCTTGTTAGCAAAATCTGTGTTTAACAGTTTATATGCATCT
CCACAACTGGAAGGGTTTTCAGCTGAATCTAGGAAAATACTTCTCATTGTTCAGGCCCTT
AGGGACAACCTGGAACCTGGAACCTTTGATATTGGGGGGCTATATGAATCAATTGAGGAG
TGTCTGATTAATGATCCCTGGGTTTTGCTCAATGCATCTTGGTTCAACTCCTTCCTTACA
CATGCACTGAAGTAGTTGTGGCAATGCTACTATTTGCTATCC------------------
---------------------------

#A/Nanjing/49/77(H3N2)
------------TACTGATTCGAAATGGAAGATTTTGTACGACAATGCTTTAATCCGATG
ATTGTCGAACTTGCGGAAAAGACAATGAAAGAGTATGGAGAGGATCTTAAAATCGAAACA
AACAAATTTGCAGCAATATGCACTCACTTGGAAGTATGCTTCATGTATTCAGATTTTCAT
TTCATCAATGAGCAAGGCGAGTCAATAGTGGTAGAACTTGATGATCCAAATGCACTTTTG
AAGCACAGATTTGAAATAATAGAGGGAAGAGACCGCACAATGGCCTGGACAGTAGTAAAC
AGTATTTGCAATACCACAGGAGCTGAGAAACCGAAGTTTCTGCCAGATTTGTATGATTAC
AAGGAGAATAGATTCATCGAGATTGGAGTGACAAGGAGAGAAGTCCACATATACTACCTT
GAAAAGGCCAATAAAATTAAATCTGAGAATACACACATCCACATTTTCTCATTCACTGGA
GAAGAAATGGCCACAAAGGCCGACTACACTCTCGATGAGGAAAGCAGGGCTAGGATCAAA
ACCAGACTATTCACCATAAGACAAGAAATGGCCAACAGAGGCCTCTGGGATTCCTTTCGT
CAGTCCGAAAGAGGCGAAGAAACAATTGAAGAAAGATTTGAAATCACAGGGACAATGCGC
AGGCTTGCCGACCAAAGTCTCCCGCCGAACTTCTCCTGCCTTGAGAATTTTAGAGCCTAT
GTGGATGGATTCGAACCGAACGGCTACATTGAGGGCAAGCTTTCTCAAATGTCCAAAGAA
GTGAATGCAAAAATTGAACCTTTTCTGAAAACAACACCAAGACCAATTAGACTTCCGGAT
GGGCCTCCTTGTTTTCAGCGGTCCAAATTCCTTCTGATGGATGCTTTAAAGTTAAGCATT
GAGGATCCAAGTCACGAGGGGGAGGGAATACCACTATATGATGCGATCAAATGCATGAGA
ACATTTTTTGGATGGAAAGAACCCTATATTGTTAAACCACACGAAAAGGGGATAAACCCA
AATTATCTGCTGTCATGGAAGCAAGTACTGGCAGAACTGCAGGACATTGAAAATGAGGAG
AAAATTCCAAGAACTAAAAACATGAAGAAAACGAGTCAGCTAAAGTGGGCACTTGGTGAG
AACATGGCACCAGAGAAGGTGGACTTTGACAACTGTAGAGACGTAAGCGATCTGAAGCAA
TATGATAGTGACGAACCTAAATTAAGGTCACTTTCAAGCTGGATCCAGAATGAGTTCAAC
AAGGCATGCGAGCTGACCGATTCAACTTGGATAGAGCTCGATGAGATTGGAGAAGACGTG
GCTCCAATTGAATACATTGCAAGCATGAGAAGGAATTACTTCACAGCAGAGGTGTCCCAT
TGCAGAGCCACAGAATATATAATGAAGGGGGTATACATTAATACTGCCTTGCTTAATGCA
TCCTGTGCAGCAATGGACGATTTCCAACTAATTCCCATGATAAGCAAGTGTAGAACTAAA
GAGGGAAGGCGAAAGACCAATTTATATGGCTTCATCATAAAAGGAAGATCTCACTTAAGG
AATGACACCGACGTGGTAAACTTTGTGAGCATGGAGTTTTCTCTCACTGACCCGAGACTT
GAGCCACACAAATGGGAGAAATACTGTGTCCTTGAGATAGGAGATATGCTACTAAGAAGT
GCTATAGGCCAGATGTCAAGGCCTATGTTCTTGTATGTGAGAACAAATGGAACATCAAAG
ATTAAAATGAAATGGGGAATGGAGATGAGGCGTTGCCTCCTTCAGTCACTCCAACAAATC
GAGAGTATTATTGAAGCAGAGTCATCTGTCAAAGAGAAAGACATGACCAAAGAGTTTTTT
GAGAATAAATCAGAAACATGGCCCATTGGGGAGTCCCCCAAGGGAGTGGAAGATGGTTCC
ATTGGGAAGGTCTGCAGGACTTTATTGGCCAAGTCGGTATTCAATAGCCTGTATGCATCC
CCGCAATTGGAAGGGTTTTCAGCTGAGTCAAGAAAACTGCTTCTTGTCGTTCAGGCTCTT
AGGGACAATCTTGAACCTGGAACCTTTGATCTTGAGGGGCTATATGAAGCAATTGAGGAG
TGCCTGATTAATGATCCCTGGGTTTTGCTTAATGCGTCGTGGTTCAACTCCTTCCTAACA
CATGCATTAAGATAGTTGTGGCAATGCTACTATTTGCTATCCATACTGTCC---------
---------------------------

#A/Swine/Colorado/1/77(H3N2)
------------TACTGATTCGAGATGGAAGATTTTGTGCGACAATGCTTCAATCCGATG
ATTGTCGAACTTGCAGAAAAGGCAATGAAAGAGTATGGAGAGGATCTGAAAATCGAAACA
AACAAATTTGCAGCAATATGCACTCACCTGGAGGTATGTTTCATGTATTCAGATTTTCAT
TTCATCAATGAACAAGGCGAGTCAATAGTGGTAGAGCTTGATGATCCAAATGCACTGTTA
AAGCACAGATTTGAAATAATAGAGGGAAGAGACCGAACAATGGCCTGGACAGTAGTAAAC
AGTATTTGCAACACTACTGGAGCTGAGAAACCGAAGTTTCTGCCAGATTTGTATGATTAC
AAGAAGAACAGGTTCATCGAGATTGGAGTAACAAGGAGAGAAGTCCACATATACTACCTT
GAAAAGGCCAATAAAATTAAATCTGAGAATACACACATCCACATTTTCTCATTCACTGGG
GAGGAAATGGCCACAAAGGCCGACTACACTCTTGATGAGGAAAGCAGGGCTAGGATCAAA
ACCAGGCTATTTACCATAAGACAAGAAATGGCCAACAGAGGCCTCTGGGATTCCTTTCGT
CAGTCCGAAAGAGGCGAAGAAACAATTGAAGAAAGATTTGAAATCACAGGAACTATGCGC
AGGCTTGCCGACCAAAGTCTTCCGCCGAACTTCTCCTGCCTTGAGAATTTTAGAGCCTAT
GTGGATGGATTCGAACCGAACGGCTGCATTGAGGGCAAGCTTTCTCAAATGTCCAAAGAA
GTGAATGCAAAAATTGAACCTTTTCTGAAGACAACACCAAGACCAATCAAACTTCCGGAT
GGGCCTCCTTGTTTTCAGCGGTCCAAATTCCTTCTGATGGATGCTTTAAAATTAAGCATT
GAAGACCCAAGTCACGAAGGCGAGGGAATACCACTATATGATGCGATCAAGTGCATGAGA
ACATTCTTTGGATGGAAAGAACCCTATATCGTCAAACCACACGAAAGGGGAATAAATTCA
AATTACCTGCAGTCATGGAAGCAAGTACTGGCAGAACTACAGGACATTGAAAATGAGGAG
AAGATTCCAAGAACTAAAACCATGAAGAAAACGAGTCAGCTAAAGTGGGCACTTGGTGAG
AACATGGCGCCAGAGAAAGTAGACTTTGAAAACTGTAGAGACATAAGCGATTTGAAGCAA
TATGATAGTGACGAACCTGAATTAAGGTCACTTTCAAGCTGGATCCAGAATGAGTTCAAC
AAGGCATGCGAGCTGACTGATTCAATCTGGATAGAGCTCGATGAGATTGGAGAAGACGTG
GCTCCAATTGAATACATTGCAAGCATGAGGAGGAATTATTTCACAGCAGAGGTGTCCCAT
TGCAGAGCCACTGAATACATAATGAAGGGGGTATACATTAATACTGCCTTGCTTAATGCA
TCCTGTGCAGCAATGGACGATTTCCAACTAATTCCCATGATAAGCAAGTGCAGAACTAAA
GAGGGAAGGCGAAAAACCAATTTATATGGATTCATCATAAAGGGAAGATCTCACTTAAGG
AATGACACCGACGTGGTAAACTTTGTGAGCATGGAGTTTTCTCTTACTGACCCGAGACTT
GAGCCACATAAATGGGAGAAATACTGTGTCCTTGAGATAGGAGATATGCTACTAAGAAGT
GCCATAGGCCAGATGTCAAGGCCTATGTTCTTGTATGTGAGGACAAATGGAACATCAAAG
ATTAAAATGAAATGGGGGATGGAGATGAGACGTTGCCTCCTTCAGTCACTCCAACAAATC
GAGAGCATGATTGAAGCCGAGTCCTCTGTTAAAGAGAAAGACATGACCAAAGAGTTTTTT
GAGAATAAATCAGAAACATGGCCCATTGGGGAGTCTCCCAAGGGAGTGGAAGAAGGTTCC
ATTGGAAAGGTCTGTAGGACTTTATTGGCCAAGTCGGTATTCAATAGCCTGTATGCATCC
CCACAATTGGAAGGATTTTCAGCGGAGTCAAGAAAACTGCTTCTTGTCGTTCAGGCTCTT
AGGGACAACCTTGAACCTGGAACCTTTGATCTTGGGGGGCTATATGAAGCAATTGAGGAG
TGCCTGATTAATGATCCCTGGGTTTTGCTTAATGCGTCTTGGTTCAACTCCTTCCTAACA
CATGCATTAAGATAGTTGTGGCAATGCTACTATTTGCTATCCATACTGTCC---------
-------------
--------------
#A/mallardduck/ALB/294/1977(H11N9)
AGCGAAAGCAGGTACTGATTCAAAATGGAAGACTTTGTGCGACAATGCTTCAATCCAATG
ATCGTCGAGCTTGCGGAAAAAGCAATGAAAGAATATGGAGAGGATCCAAAAATCGAAACA
AACAAATTCGCTGCGATATGTACACATCTGGAAGTGTGTTTCATGTATTCAGATTTCCAC
TTCATTGATGAACGAGGTGAATCGATAATTGTAGAGTCTGGTGATCCAAATGCGCTCCTG
AAACACCGATTTGAGATAATCGAAGGGAGAGATCGTACGATGGCGTGGACAGTGGTGAAT
AGCATTTGCAACACCACGGGGGTTGAAAAACCCAAGTTTCTTCCTGATTTGTACGATTAC
AAAGAGAACCGGTTCATTGAAATTGGAGTGACAAGAAGGGAGGTTCACATATATTATTTG
GAAAAGGCCAATAAGATAAAGTCTGAGAAGACACACATCCACATTTTTTCATTCACTGGG
GAGGAAATGGCCACCAAAGCAGACTACACCCTTGATGAAGAGAGCAGAGCAAGAATCAAG
ACCAGACTATTCACCATAAGACAAGAAATGGCCAGTAGAGGTCTCTGGGATTCCTTTCGT
CAGTCCGAGAGAGGCGAAGAGACAATTGAAGAAAGATTTGAAATCACAGGAACCATGCGC
AGGCTCGCCGACCAAAGTCTCCCACCGAACTTCTCCAGCCTTGAAAACTTTAGAGCCTAT
GTGGATGGATTCGAACCGAACGGCTGCATTGAGGGCAAGCTTTCTCAAATGTCCAAAGAA
GTAAATGCAAGGATAGAGCCATTTCTGAAGACAACACCACGCCCTCTAAGATTACCGGAT
GGGCCTCCCTGCTCTCAACGCTCAAAATTCCTGCTGATGGATGCTCTGAAACTTAGCATT
GAAGACCCAAGCCATGAAGGAGAGGGGATACCACTGTATGATGCGATTAAATGCATGAAG
ACATTTTTCGGCTGGAAAGAGCCCAACATTGTCAAGCCACATGAGAAGGGCATAAACCCC
AATTACCTCCTGGCTTGGAAGCAAGTGCTAGCAGAATTGCAGGACATTGAAAATGAGGAG
AAAATTCCAAAAACAAAAAATATGAAGAAAACAAGCCAACTAAAGTGGGCACTTGGTGAA
AATATGGCACCAGAGAAAGTGGACTTTGAAGATTGCAAGGATGTTAGCGATCTGAAACAG
TATGATAGCGATGAACCAGAGCAGAGATCGCTGGCAAGTTGGATTCAAAGTGAATTTAAC
AAAGCATGTGAGTTGACCGATTCAAGCTGGATAGAACTCGATGAAATTGGGGAAGATGTC
GCTCCAATTGAACACATTGCAAGCATGAGAAGGAATTATTTCACAGCGGAAGTGTCTCAT
TGCAGGGCAACAGAGTACATAATGAAGGGAGTATACATAAACACGGCTTTGCTCAATGCT
TCTTGTGCAGCCATGGATGATTTCCAGCTAATTCCAATGATAAGCAAGTGCAGAACCAGA
GAAGGACGACGAAAGACAAATCTGTATGGGTTCATCATAAAGGGGAGATCCCACTTGAGG
AATGATACTGATGTGGTGAATTTTGTGAGCATGGAGTTTTCCCTTACTGACCCCAGACTG
GAGCCACACAAGTGGGAGAAGTACTGTGTTCTTGAAATAGGAGACATGCTCCTACGGACT
GCAATAGGCCAAGTATCACGACCTATGTTCCTGTATGTGAGAACCAATGGGACCTCCAAG
ATCAAAATGAAGTGGAGTATGGAGATGAGGCGTTGTCTTCTTCAATCCCTCCAACAGATC
GAGAGCATGATTGAGGCCGAATCCTCTGTCAAGGAGAAAGACATGACCAAAGAGTTCTTT
GAAAACAAGTCGGAGACATGGCCTATTGGAGAATCACCCAAAGGAGTGGAAGAAGGTTCC
ATTGGGAAAGTCTGCAGGACTCTGCTAGCAAAGTCTGTATTCAACAGTTTGTATGCATCC
CCGCAACTTGAGGGATTTTCAGCTGAGTCAAGGAAGCTGCTTCTTATTGTTCAGGCACTT
AGGGACAACCTGGAACCTGGTACTTTCGACCTTGGGGGGCTATATGAAGCAATTGAGGAG
TGCCTGATTAATGATCCCTGGGTTTTGCTTAATGCATCTTGGTTCAACTCCTTCCTTACA
CATGCACTGAAATAGCTGTGGCAATGCTACTGTTTGCTATCCATACTGTCCAAAAAAGTA
CCTTGTTTCTACT--------------

#A/pintailduck/ALB/159/1977(H4N6)
AGCGAAAGCAGGTACTGATTCAAAATGGAAGACTTTGTGCGACAATGCTTCAATCCAATG
ATCGTCGAGCTTGCGGAAAAAGCAATGAAAGAGTATGGAGAGGATCCAAAAATCGAGACA
AATAAATTCGCTGCGATATGCACACACCTGGAAGTGTGTTTCATGTATTCAGATTTCCAT
TTCATTGATGAACGGGGTGAATCAATAATCGTAGAGTCTGGCGATCCAAATGCACTCTTA
AAACACCGATTTGAAATAATCGAAGGAAGAGATCGTACTATGGCCTGGACAGTGGTAAAT
AGCATTTGTAACACCACAAGAGTTGAGAAACCCAAGTTTCTCCCGGATTTATATGACTAT
AAAGAGAATCGTTTCATTGAAATTGGAGTGACAAGGAGGGAGGTCCATATGTACTACTTA
GAAAAGGCCAATAAGATAAAATCCGAGAAGACACACATCCACATCTTCTCATTCACTGGA
GAAGAAATGGCCACTAAAGCAGACTACACTCTTGATGAAGAGAGTAGAGCAAGGATCAAA
ACCAGACTATTCACCATAAGACAAGAAATGGCCAGTAGAGGTCTCTGGGATTCCTTTCGT
CAGTCCGAGAGAGGCGAAGAGACAATTGAAGAAAGATTTGAAATTACAGGAACCATGCGT
AGGCTCGCCGACCAAAGTCTCCCACCGAACTTCTCCAGCCTTGAAAACTTTAGAGCCTAT
GTGGATGGATTCGAACCGAACGGCTGCATTGAGGGCAAGCTTTCTCAAATGTCCAAAGAA
GTAAATGCAAGAATTGAACCATTTTTGAAGACAACACCACGTCCTCTCAGGTTACCAGAA
GGGCCTCCCTGCTCCCAGCGGTCAAAATTCCTGCTGATGGATGCTCTGAAGCTTAGCATT
GAGGACCCGAGTCATGAGGGCGAAGGAATACCGCTGTATGATGCAATCAAATGTATGAAA
ACCTTTTTCGGCTGGAAAGAGCCCAATATTGTCAAGCCACATGAAAAGGGGATAAACCCC
AATTATCTCCTGGCTTGGAAGCAAGTGCTAGCAGAGCTGCAGGATATTGAAAATGAAGAG
AAGATTCCAAAAACAAAGAATATGAAGAAAACAAGCCAATTAAAGTGGGCACTTGGTGAG
AACATGGCACCAGAGAAAGTGGACTTTGAAGATTGCAAGGATGTCAGCGATTTGAAACAG
TATGACAGCGATGAGCCAGAACAAAGATCACTAGCAAGTTGGATTCAAAGTGAATTCAAC
AAGGCTTGTGAATTGACTGATTCAAGCTGGATAGAACTCGATGAGATAGGGGAAGATGTC
GCCCCAATCGAGCATATTGCAAGCATGAGGAGGAATTATTTCACAGCTGAAGTGTCTCAC
TGCAGGGCAACAGAATACATAATGAAAGGAGTATACATAAACACAGCTTTACTCAATGCT
TCTTGTGCTGCCATGGATGATTTTCAGTTGATTCCAATGATAAGCAAATGCAGAACCAAA
GAAGGACGACGGAAGACGAATCTGTATGGATTCATCATAAAGGGGAGGTCTCATCTGAGG
AATGACACTGATGTGGTGAATTTTGTGAGCATGGAATTTTCTCTTACTGACCCTAGATTA
GAGCCACACAAGTGGGAGAAGTATTGTGTCCTTGAAATAGGGGATATGCTCCTACGGACT
GCAATAGGCCAAGTATCAAGACCCATGTTCCTGTATGTGAGAACCAATGGAACTTCCAAG
ATCAAAATGAAATGGGGTATGGAAATGAGGCGCTGCCTTCTTCAATCCCTTCAGCAAATT
GAAAGCATGATTGAGGCCGAGTCCTCTGTCAAGGAGAAAGACATGACTAAAGAATTCTTT
GAAAACAAGTCGGAGACATGGCCCATTGGGGAATCACCCAAAGGAGTAGAAGAAGGTTCC
ATTGGGAAAGTGTGCAGAACTTTGCTAGCAAAATCTGTATTCAACAGTTTGTATGCATCT
CCACAACTTGAGGGATTTTCAGCTGAGTCAAGGAAGCTGCTTCTCATTGTTCAGGCACTT
AGGGACAACCTGGAACCTGGTACCTTCGATCTTGGAGGGCTATATGAAGCAATTGAGGAG
TGCCTGATTAATGATCCCTGGGTTTTGCTTAATGCATCTTGGTTCAACTCCTTCCTCATA
CATGCACTGAAATAGTTGTGGCAATGCTACTATTTGCTATCCATACTGTCCAAAAAAGTA
CCTTGTTTCTACT--------------

#A/mallardduck/ALB/161/1977(H4N6)
AGCGAAAGCAGGTACTGATCCAAAATGGAAGACTTTGTGCGACAATGCTTCAATCCAATG
ATCGTCGAGCTTGCGGAAAAGGCAATGAAAGAATATGGGGAAGATCCGAAAATCGAAACT
AACAAATTCGCTGCAATATGCACACACTTGGAAGTCTGTTTCATGTATTCGGATTTCCAC
TTCATTGACGAACGGGGCGAATCAATAATTGTAGAATCTGGTGATCCAAATGCATTACTG
AAGCACCGATTTGAGATAATTGAAGGAAGAGACCGAACAATGGCCTGGACAGTGGTGAAT
AGCATCTGCAACACCACAGGGGTCGAGAAGCCTAAATTTCTTCCGGATCTGTATGATTAC
AAGGAGAACCGATTCATTGAAATTGGAGTGACACGGAGGGAGGTCCACATATACTACCTA
GAGAAAGCCAACAAGATAAAATCCGAGAAGACACACATTCACATTTTTTCATTCACTGGA
GAGGAAATGGCCACCAAAGCGGACTACATCCTTGATGAAGAGAGCAGGGCAAGAATCAAA
ACCAGGCTGTTCACTATAAGACAAGAAATGGCCAGCAGGGGTCTGTGGGATTCCTTTCGT
CAGTCCGAAAGAGGCGAAGAGACAATTGAAGAAAGATTTGAAATCACAGGAACCATGCGC
AGGCTTGCCGACCAAAGTCTCCCACCGAACTTCTCCAGCCTTGAAAACTTTAGAGCCTAT
GTGGATGGATTCGAACCGAACGGCTGCATTGAGGGCAAGCTTTCTCAAATGTCAAAAGAA
GTGAACGCCAGAATTGAGCCATTTTTGAAGACAACACCACGCCCTCTCAGATTACCTGAT
GGGCCTCCTTGCTCTCAGCGGTCAAAATTCTTGCTGATGGATGCCCTGAAACTAAGCATT
GAAGACCCGAGTCATGAGGGAGAGGGGATACCGCTATACGATGCAATCAAATGCATGAAG
ACATTTTTCGGCTGGAAAGAGCCCAACATAATCAAACCACATGAGAAAGGCATAAATCCC
AATTACCTTCTGGCTTGGAAGCAAGTGCTAGCAGAACTCCAGGACATTGAAAATGAGGAG
AAGATCCCAAAGACAAAGAACATGAAGAAAACAAGCCAATTGAAGTGGGCACTTGGTGAG
AACATGGCACCAGAAAAAGTAGACTTTGAGGATTGCAAAGACGTTAGCGATCTAAAACAG
TATGATAGTGATGAGCCAGAGCCTAGATCGCTAGCAAGCTGGATCCAGAGTGAATTCAAC
AAGGCATGTGAATTGACCGATTCGAGCTGGATAGAACTTGATGAGATAGGGGAAGATATT
GCCCCAATTGAGCACATTGCAAGTATGAGGAGGAACTATTTTACAGCGGAAGTGTCCCAT
TGCAGGGCTACTGAATACATAATGAAGGGAGTGTACATAAATACAGCTTTGCTCAATGCA
TCTTGTGCAGCCATGGATGACTTCCAGCTGATTCCAATGATAAGCAAATGCAGGACAAAA
GAAGGAAGACGGAAAACAAACCTGTATGGGTTCATTATAAAAGGAAGGTCTCATTTGAGA
AATGATACTGACGTGGTAAACTTTGTGAGTATGGAGTTTTCTCTCACTGACCCGAGGCTG
GAACCACACAAATGGGAAAAGTACTGTGTTCTTGAAATAGGAGATATGCTCCTGAGGACT
GCAATAGGCCAAGTGTCAAGGCCCATGTTCCTGTACGTTAGAACCAATGGGACCTCCAAG
ATCAAGATGAAATGGGGTATGGAAATGAGGCGCTGCCTTCTTCAATCTCTTCAGCAGATT
GAGAGCATGATTGAGGCCGAGTCTTCTGTCAAAGAGAAAGACATGACAAAAGAATTCTTT
GAAAACAAATCGGAAACATGGCCAATTGGAGAGTCACCCAAGGGAGTGGAGGAAGGCTCT
ATCGGGAAAGTGTGCAGAACCTTACTGGCAAAGTCTGTATTCAACAGTCTATATGCATCT
CCACAACTCGAGGGATTTTCAGCTGAATCGAGGAAATTGCTTCTCATTGTTCAGGCACTT
AGGGACAACCTGGAACCTGGAACCTTCGATCTTGGAGGGCTATATGAAGCAATCGAGGAG
TGCCTGATTAATGATCCCTGGGTTTTGCTTAATGCATCTTGGTTCAACTCCTTCCTCACA
CATGCACTGAAATAGTTGTGGCAATGCTACTATTTGCTATCCATACTGTCCAAAAAAGTA
CCTTGTTTCTACT--------------

#A/duck/HK/365/1978(H4N6)
AGCGAAAGCAGGTACTGATTTAAAATGGAAGACTTTGTGCGACAATGCTTCAATCCAATG
ATCGTCGAGCTTGCGGAAAAGGCAATGAAAGAATATGGGGAAGATCCGAAAATCGAAACT
AACAAATTCGCTGCAATATGCACACACTTGGAAGTCTGTTTCATGTATTCGGATTTCCAC
TTCATTGACGAACGGGGCGACTCGATAATTGTAGAATCTGGTGATCCAAATGCATTACTG
AAGCACCGATTTGAGATAATTGAAGGAAGAGACCGGACAATGGCCTGGACAGTGGTGAAT
AGTATCTGCAACACCACGGGAGTCGAGAAGCCTAAATTTCTTCCGGATCTGTATGATTAC
AAGGAGAACCGATTCATTGAAATTGGAGTGACACGGAGGGAGGTCCACATATACTACCTA
GAAAAAGCCAACAAGATAAAATCCGAGAAGACACACATTCATATTTTCTCATTCACTGGA
GAGGAAATGGCCACCAAAGCGGACTACACCCTTGATGAAGAGAGCAGGGCAAGAATCAAA
ACCAGGCTGTTCACCATAAGACAAGAAATGGCCAGTAGGGGTCTATGGGATTCCTTTCGT
CAGTCCGAGAGAGGCGAAGAGACAATTGAAGAAAGATTTGAAATCACAGGAACCATGCGC
AGGCTTGCCGACCAAAGTCTCCCACCGAACTTCTCCAGCCTTGAAAACTTTAGAGCCTAT
GTGGATGGATTCGAACCGAACGGCTGCATTGAGGGCAAGCTTTCTCAAATGTCAAAAGAA
GTGAACGCCAGAATTGAGCCATTTTTGAAAACAACACCACGCCCTCTCAGATTACCTGAT
GGGCCTCCCTGCTCTCAGCGGTCAAAATTCTTGCTGATGGATGCCCTGAAACTAAGCATT
GAGGACCCGAGTCATGAAGGGGAGGGGATACCGCTATATGATGCGATCAAATGCATGAAG
ACATTTTTCGGCTGGAAAGAGCCCAACATTGTCAAACCACATGAGAAAGGCATAAACCCC
AATTACCTCCTGGCTTGGAAGCAGGTGCTGGCAGAACTCCAGGACATTGAAAATGAGGAG
AAAATTCCAAAGACAAAGAACATGAAGAAAACAAGCCAACTGAAGTGGGCACTCGGTGAA
AACATGGCACCAGAGAAAGTAGACTTTGAGGATTGCAAAGATGTTAGCGACCTAAAACAG
TATGACAGTGATGAGCCAGAGCCTAGATCGTTAGCAAGCTGGATCCAGAGTGAATTCAAC
AAGGCATGTGAATTGACCGATTCAAGCTGGATAGAACTTGATGAGATAGGGGAAGATATT
GCCCCAATTGAACACATTGCAAGTATGAGGAGGAACTATTTTACAGCGGAAGTGTCCCAT
TGCAGGGCTACTGAGTACATAATGAAGGGAGTATACATAAATACAGCTCTGCTCAATGCA
TCTTGTGCAGCCATGGATGACTTTCAGCTGATTCCAATGATAAGCAAATGCAGAACCAAA
GAAGGGAGACGGAAAACAAATCTGTATGGATTCATTATAAAAGGAAGGTCTCATCTGAGA
AATGATACTGATGTGGTAAACTTTGTGAGTATGGAGTTTTCTCTCACTGACCCGAGGCTG
GAGCCGCACAAGTGGGAAAAGTACTGTGTTCTTGAAATAGGAGATATGCTCCTACGAACT
GCAATAGGCCAAGTGTCAAGGCCCATGTTCCTGTATGTGAGAACCAATGGGACCTCCAAG
ATCAAGATGAAATGGGGTATGGAAATGAGGCGCTGCCTTCTCCAATCCCTTCAACAGATT
GAGAGCATGATTGAGGCTGAGTCTTCTGTCAAAGAGAAAGACATGACCAAAGAATTCTTT
GAAAACAAATCGGAAACATGGCCAATTGGAGAGTCACCCAAGGGAGTGGAGGAAGGCTCC
ATCGGGAAAGTGTGCAGAACCTTACTAGCAAAATCTGTATTCAACAGTCTATATGCGTCT
CCACAACTTGAGGGGTTTTCAGCTGAATCGAGAAAATTGCTTCTCATTGTTCAGGCACTT
AGGGACAACCTGGAACCTGGAACCTTCGATCTTGGGGGGCTATATGAAGCAATCGAGGAG
TGCCTGATTAACGATCCCTGGGTTTTGCTTAATGCATCTTGGTTCAACTCCTTCCTCACA
CATGCACTGAAATAGTTGTGGCAATGCTACTATTTGCTATCCATACTGTCCAAAAAAGTA
CCTTGTTTCTACT--------------

#A/goose/HK/23/1978(H5N3)
AGCGAAAGCAGGTACTGATTCAAAATGGAAGACTTTGTGCGACAATGCTTCAATCCAATG
ATCGTCGAGCTTGCGGAAAAGGCAATGAAAGAATATGGGGAAGATCCAAAAATTGAAACG
AACAAATTCGCTGCAATATGCACACACTTGGAAGTCTGTTTCATGTATTCAGATTTCCAC
TTCATTGACGAACGGGGCGAATCAATAATTGTAGAGTCTGGTGATCCGAACGCATTACTG
AAACACCGATTTGAGATAATTGAAGGAAGAGACCGGACAATGGCCTGGACGGTGGTGAAT
AGCATCTGCAATACCACAAGGGTCGAGAAGCCTAAATTTCTTCCAGATCTGTATGATTAC
AAGGAGAATCGATTCATTGAGATTGGGGTGACAAGGAGGGAAGTCCACATATATTACCTG
GAAAAAGCCAACAAGATAAAATCCGAGAAGACACACATCCACATTTTCTCATTCACTGGA
GAGGAAATGGCCACCAAAGCGGATTACACCCTTGATGAAGAGAGTAGGGCAAGAATCAAA
ACCAGGCTGTTTACCATAAGACAAGAAATGGCCAGTAGGGGTCTATGGGATTCCTTTCGT
CAGTCCGAGAGAGGCGAAGAGACAATTGAAGAAAGATTTGAAATCACAGGCACCATGCGC
AGACTTGCCGACCAAAGTCTCCCACCGAACTTCTCCAGCCTTGAAAACTTTAGAGCCTAT
GTGGATGGATTCGAACCGAACGGCTGCATTGAGGGCAAGCTTTCTCAAATGTCAAAAGAA
GTGAATGCCAGAATTGAGCCATTTTTGAAGACAACACCGCGCCCTCTCAGATTACCTGAT
GGGCCTCCCTGCTCGCAGCGGTCAAAATTCCTGCTGATGGATGCTCTGAAATTAAGCATT
GAGGACCCGAGTCATGAGGGGGAGGGAATACCGCTGTATGATGCAATCAAATGCATGAAG
ACATTTTTCGGCTGGAAAGAGCCCAACATTGTCAAACCACATGAGAAAGGCATAAACCCC
AACTACCTTCTGGCTTGGAAGCAGGTGCTGGCAGAACTTCAGGACCTTGAAAACGAAGAG
AAGATTCCAAAAACAAAGAACATGAAGAAAACAAGCCAGTTGAAGTGGGCACTCGGTGAG
AATATGGCACCGGAGAAAGTAGACTTTGAGGATTGCAAAGATGTGAGTGATCTAAAACAA
TATGACAGTGACGAACCAGAGCCTAGATCGTTAGCAAGCTGGATCCAGAGTGAATTCAAC
AAGGCATGTGAGTTGACCGATTCAAGCTGGATAGAACTCGATGAGATAGGGGAAGATGTT
GCCCCAATTGAGCACATTGCAAGTATGAGGAGAAACTATTTCACAGCGGAAGTGTCTCAT
TGCAGGGCTACTGAGTACATAATGAAGGGAGTGTACATAAATACAGCTTTGCTCAATGCA
TCTTGTGCAGCCATGGATGACTTCCAGCTGATTCCAATGATAAACAAATGCAGAACCAAA
GAAGGAAGACGGAAAACGAATCTGTATGGATTCATTATAAAAGGAAGGTCTCACTTGAGG
AATGATACTGACGTAGTAAACTTTGTGAGTATGGAATTTTCTCTTACCGACCCGAGACTG
GAGCCACACAAATGGGAAAAGTATTGCGTTCTTGAAATAGGAGACATGCTCCTACGGACT
GCAATAGGCCAAGTGTCAAGGCCCATGTTCCTATACGTGAGAACCAATGGGACCTCCAAG
ATCAAGATGAAATGGGGTATGGAAATGAGGCGCTGCCTTCTTCAATCTCTCCAGCAAATT
GAGAGCATGATTGAGGCTGAGTCTTCTGTCAAAGAGAAAGACATGACCAAAGAGTTCTTT
GAAAACAAGTCGGAAACATGGCCAATTGGAGAGTCACCCAAGGGAGTGGAGGAAGGCTCA
ATCGGGAAAGTCTGCAGAACCTTATTGGCAAAATCTGTATTCAACAGTCTATATGCATCT
CCGCAGCTCGAGGGGTTTTCAGCTGAATCCAGAAAATTGCTCCTCATTGTTCAGGCACTT
AGGGACAACCTGGAACCTGGAACCTTTGATCTTGGGGGGCTATATGAAGCAATCGAGGAG
TGCCTGATTAATGATCCCTGGGTTTTGCTTAATGCATCTTGGTTCAACTCCTTCCTCACA
CATGCACTGAAATAGTTGTGGCAATGCTACTATTTGCTATCCATACTGTCCAAAAAAGTA
CCTTGTTTCTACT--------------

#A/blackduck/AUS/751/1978(H3N8)
AGCGAAAGCAGGTACTGATCCAAAATGGAAGACTTTGTGCGACAATGCTTCAATCCAATG
ATCGTCGAGCTTGCGGAAAAGGCAATGAAAGAATATGGGGAAGATCCGAAAATCGAAACG
AACAAGTTCGCTGCAATATGCACACATTTGGAAGTCTGTTTCATGTATTCGGATTTCCAC
TTCATTGATGAACGAGGCGAATCAATAATTGTAGAATCTGGTGATCCAAATGCATTATTA
AAACACCGATTTGAGATAATAGAAGGGAGAGACCGAACGATGGCATGGACAGTGGTGAAC
AGTATCTGCAACACCACAGGAGTCGAAAAGCCCAAATTTCTTCCAGATCTGTACGATTAC
AAGGAGAACCGATTTATCGAAATTGGAGTGACACGAAGGGAAGTCCACATATACTACCTA
GAAAAAGCCAACAAAATAAAATCTGAGAAGACACACATTCACATTTTCTCATTCACTGGG
GAGGAAATGGCCACCAAAGCGGATTACACTCTTGACGAGGAGAGCAGAGCAAGAATCAAA
ACCAGGCTGTTCACCATAAGACAAGAAATGGCCAGTAGGGGCCTATGGGATTCCTTTCGT
CAGTCCGAGAGAGGCGAAGAGACAATTGAAGAAAGATTTGAAATTACAGGAACCATGCGC
AGGCTTGCCGACCAAAGTCTCCCACCGAACTTCTCCAGCCTTGAAAACTTTAGAGCCTAT
GTGGATGGATTCGAACCGAACGGCTGCATTGAGGGCAAGCTTTCTCAAATGTCAAAAGAA
GTGAACGCCAGAATTGAGCCATTTTTGAAGACAACACCACGCCCTCTCAGACTACCTGAT
GGGCCTCCTTGCTTTCAGCGATCAAAATTCTTGCTGATGGATGCTCTGAAACTAAGTATT
GAGGACCCAAGTCATGAAGGGGAGGGGATACCGCTATACGATGCAATTAAATGCATGAAG
ACCTTTTTCGGCTGGAAAGAGCCCAACATTGTCAAACCACATGAGAAAGGTATAAACCCC
AATTACCTCCTGGCTTGGAAGCAGGTGTTGGCAGAACTTCAGGACATAGAAAATGAAGAG
AAAATTCCAAAAACAAAGAATATGAAGAAAACAAGCCAATTGAAGTGGGCACTCGGTGAA
AACATGGCACCGGAAAAAGTAGACTTTGAGGATTGCAAGGATGTTAGCGATCTGAAACAA
TATGACAGTGATGAGCCAGAGCCTAGGTCACTAGCAAGCTGGATCCAGAGTGAATTCAAC
AAGGCATGTGAATTAACCGATTCAAGCTGGATAGAACTTGATGAGATAGGGGAAGATGTT
GCCCCAATTGAGCACATTGCAAGTATGAGGAGAAACTATTTCACAGCGGAAGTGTCCCAC
TGCAGGGCCACTGAGTACATAATGAAGGGAGTGTACATAAACACAGCTTTGCTCAATGCA
TCTTGTGCAGCGATGGATGATTTCCAGCTGATTCCGATGATAAGTAAATGCAGAACAAAA
GAAGGGAGACGGAAAACAAATCTGTATGGATTCATTATAAAAGGAAGGTCCCATTTAAGG
AATGATACCGATGTGGTAAACTTTGTGAGCATGGAGTTTTCTCTTACTGACCCGAGACTG
GAGCCACACAAATGGGAAAAGTACTGTGTTCTTGAAATAGGAGACATGCTCCTGCGGACT
GCAATAGGGCAGGTGTCAAGGCCCATGTTCCTGTATGTGAGAACCAATGGGACCTCCAAG
ATCAAGATGAAATGGGGAATGGAAATGAGGCGCTGCCTTCTCCAATCTCTTCAACAGATT
GAGAGCATGATTGAGGCTGAGTCTTCTGTCAAAGAGAAAGACATGACCAAAGAGTTCTTT
GAAAACAAGTCAGAAACGTGGCCAATTGGAGAGTCACCCAAAGGAGTGGAGGAAGGATCC
ATCGGGAAAGTATGCAGAACCCTACTAGCAAAATCTGTATTCAACAGTCTGTACGCATCT
CCACAACTTGAGGGGTTTTCAGCTGAATCGAGGAAATTGCTTCTCATTGTTCAGGCACTT
AGGGACAACCTGGAACCTGGAACCTTCGATCTTGGGGGATTATATGAAGCAATTGAGGAG
TGCCTGATTAACGATCCCTGGGTTTTGCTTAATGCATCTTGGTTCAACTCCTTCCTCACA
CATGCACTGAAATAGTTGTGGCAATGCTACTATTTGCTATCCATACTGTCCAAAAAAGTA
CCTTGTTTCTACT--------------

#A/goose/Leipzig/187-7/1979(H7N7)
AGCGAAAGCAGGTACTGATCCAAAATGGAAGACTTTGTGCGACAATGCTTCAATCCAATG
ATCGTCGAGCTTGCGGAAAAGGCAATGAAGGAATATGGAGAAGACCCGAAAATCGAAACA
AACAAATTTGCTGCAATATGTACACACCTGGAAGTTTGTTTCATGTATTCGGATTTCCAC
TTCATCGATGAACGGAGTGAATCAATAATTGTAGAATCTGGTGATCCAAATGCGCTCCTG
AAACACAGATTTGAAATAATTGAAGGAAGAGATCGCACAATGGCCTGGACAGTGGTGAAC
AGCATCTGCAATACCACGGGGGTTGAGAAGCCCAAGTTTCTTCCGGATCTGTATGACTAT
AAGGAGAACCGATTTATTGAAATTGGTGTGACAAGAAGAGAAGTCCGCATATACTACTTA
GAAAAAGCCAACAAGATAAAATCAGAGAAGACACACATCCACATTTTCTCATTCACTGGA
GAAGAAATGGCCACTAAGGCAGATTACACTCTTGACGAGGAGAGCAGAGCAAGAATCAAG
ACCAGGCTATTCACCATCAGGCAGGAAATGGCCAGTAGGGGCCTATGGGATTCCTTTCGT
CAGTCCGAAAGAGGCGAAGAGACAATTGAAGAAAGATTTGAAATCACAGGAACCATGCGT
AGGCTTGCCGACCAAAGTCTCCCACCGAACTTCTCTAGCCTTGAAAACTTTAGAGCCTAT
GTGGATGGATTCGAACCGAACGGCTGCATTGAGGGCAAGCTTTCTCAAATGTCCAAAGAA
GTGAATGCCAGGATTGAGCCATTCTTGAGGACAACACCACGCCCTCTCAGATTGCCTGAA
GGGCCTCCCTGCTCTCAGCGGTCAAAGTTCCTGCTGATGGATGCCTTGAAATTAAGCCTT
GAGGATCCGAGTCACGAGGGGGAGGGGATACCGCTATATGATGCAATCAAATGCATGAAG
ACATTTTTCGGATGGAAAGAGCCCAACATTGTCAAACCACATGAGAAGGGCATAAACCCC
AACTACCTCCTGGCTTGGAAACAGGTGCTAGCAGAGCTACAGGACATTGAAAACGAGGAG
AAAATTCCAAAGACAAAAAACATGAAGAAAACAAGTCAGCTAAAGTGGGCACTTGGTGAA
AACATGGCACCTGAGAAAGTGGACTTTGAAGATTGCAAAGATGTTAGCGATCTAAAACAG
TATGACAGTGATGAACCAGAAACGAGATCACTGGCAAGCTGGATTCAGAGTGAATTCAAC
AAGGCATGTGAGCTGACCGATTCTAGTTGGATAGAACTTGACGAAATAGGGGAAGATGTC
GCCCCAATTGAGCATATTGCGAGCATGAGGAGGAACTATTTCACAGCAGAAGTGTCCCAT
TGCAGGGCCACTGAGTACATAATGAAGGGAGTATACATAAACACAGCCTTGCTCAATGCG
TCTTGCGCAGCTATGGACGACTTCCAGTTGATCCCAATGATAAGCAAGTGTAGGACCAAA
GAAGGGAGGCGGAAGACAAATTTGTATGGATTCATTATAAAAGGGAGATCTCATTTGAGG
AATGACACTGATGTGGTAAATTTTGTGAGCATGGAGTTTTCTCTTACCGATCCGAGGCTG
GAGCCACACAAATGGGAGAAGTATTGTGTTCTTGAAATAGGAGACATGCTCCTACGGACT
GCAATTGGCCAAGTGTCGAGGCCCATGTTTCTATATGTGAGAACCAATGGAACCTCTAAA
ATCAAAATGAAGTGGGGTATGGAAATGAGACGATGCCTTCTTCAATCTCTTCAACAGATT
GAGAGCATGATCGAGGCCGAATCCTCTGTCAAAGAAAAGGACATGACTAAAGAATTCTTT
GAAAACAAATCAGAAACATGGCCCATTGGAGAATCACCCAAAGGGGTGGAAGAAGGCTCC
ATCGGGAAAGTATGCAGGACCTTACTAGCAAAGTCTGTATTCAACAGCCTGTACGCATCT
CCACAGCTCGAGGGATTTTCAGCTGAATCGAGAAAGTTACTTCTAATTGTTCAGGCACTT
AGGGACAACCTGGAACCTGGGACTTTCGATCTTGGAGGGCTATATGAAGCAATTGAGGAG
TGCCTGATTAATGATCCCTGGGTTTTGCTTAATGCGTCTTGGTTCAACTCCTTCCTTATG
CATGCACTGAAATAGTTGTGGCAATGCTACTATTTGCTATCCATACTGTCCAAAAAAGTA
CCTTGTTTCTACT--------------

#A/turkey/CA/6878/1979(H5N3)
-------------ACTGATCCAAAATGGAAGACTTTGTGCGACAATGCTTCAATCCAATG
ATCGTCGAGCTTGCGGAAAAAGCAATGAAAGAGTATGGAGAGGATCCAAAAATCGAGACA
AATAAATTCGCTGCGATATGCACACACCTGGAAGTGTGTTTTATGTATTCAGATTTCCAT
TTCATTGATGAACGGGGCGAATCAATAATCGTAGAGTCTGGCGATCCAAATGCACTCTTA
AAACACCGATTTGAAATAATCGAAGGGAGAGATCGTACTATGGCTTGGACAGTGGTAAAT
AGCATTTGTAACACCACAGGAGTTGAGAAACCCAAGTTTCTCCCGGATTTATATGACTAC
AAAGAGAATCGTTTCATTGAAATTGGAGTGACAAGAAGGGAGGTCCATATATACTATTTA
GAAAAAGCCAATAAGATAAAATCTGAGAAGACACACATCCACATCTTCTCATTCACTGGA
GAAGAGATGGCCACTAAAGCAGACTACACTCTTGATGAAGAGAGTAGAGCAAGAATCAAA
ACCAGACTATTCACCATAAGACAAGAAATGGCCAGTAGAGGTCTCTGGGATTCCTTTCGT
CAGTCCGAGAGAGGCGAGGAGACAATTGAAGAAAGATTTGAAATTACAGGAACCATGCGC
AGGCTTGCCGACCAAAGTCTCCCACCGAACTTCTCCAGCCTTGAAAACTTTAGAGCCTAT
GTGGATGGATTCGAACCGAACGGCTGCATTGAGGGCAAGCTTTCTCAAATGTCCAAAGAA
GTAAATGCAAGAATTGAACCATTTTTGAAAACAACACCACGCCCTCTCAGATTACCAGAA
GGGCCTCCCTGCTCTCAGCGGTCAAAATTCCTGCTGATGGATGCTCTGAAGCTTAGCATT
GAGGACCCGAGTCATGAGGGTGAGGGAATACCACTGTATGATGCAATCAAATGTATGAAA
ACCTTCTTCGGCTGGAAAGAGCCCAACATTGTCAAGCCACATGAAAAGGGAATAAACCCC
AATTATCTCCTCGCTTGGAAGCAAGTGCTAGCAGAGCTGCAGGACATTGAAAATGAAGAG
AAGATTCCAAAGACAAAGAACATGAAGAAAACAAGCCAATTAAAGTGGGCACTTGGCGAG
AACATGGCACCAGAGAAAGTGGACTTTGAAGATTGCAAGGATGTCAGTGATTTGAAACAG
TATGACAGCGATGAGCCAGAACAAAGATCACTAGCAAGTTGGATTCAAAGTGAATTCAAT
AAGGCCTGTGAATTGACTGACTCAAGCTGGATAGAACTCGATGAGATAGGGGAAGATGTC
GCCCCAATCGAGCATATTGCAAGCATGAGGAGGAATTATTTTACAGCTGAAGTGTCTCAC
TGCAGGGCAACAGAATACATAATGAAGGGAGTATACATAAACACAGCTTTACTCAACGCT
TCCTGTGCTGCCATGGATGATTTTCAGTTGATTCCAATGATAAGCAAATGCAGAACCAAA
GAAGGACGACGAAAGACAAATTTGTATGGATTCATCATAAAGGGGAAGTCTCATCTGAGG
AATGACACTGATGTGGTGAATTTTGTGAGCATGGAATTTTCCCTTACTGACCCTAGATTA
GAGCCACACAAGTGGGAGAAGTATTGTGTTCTTGAAATAGGGGACATGCTCCTACGGACT
GCAATAGGCCAAGTATCAAGACCCATGTTCCTGTATGTGAGAACCAATGGAACTTCCAAG
ATCAAAATGAAATGGGGAATGGAAATGAGGCGTTGCCTTCTTCAATCCCTTCAGCAAATT
GAAAGCATGATTGAGGCTGAGTCCTCTGTCAAGGAGAAAGACATGACTAAAGAATTCTTT
GAAAACAAGTCGGAGACATGGCCCATTGGAGAATCACCCAAAGGAGTAGAAGAAGGTTCC
ATTGGGAAGGTATGCAGGACTTTGCTAGCAAAGTCTATATTCAACAGTTTGTATGCATCT
CCACAACTTGAGGGATTTTCAGCTGAGTCAAGGAAGCTGCTTCTCATTGTTCAGGCACTT
AGGGATAACCTGGAACCTGGTACCTTCGATCTTGGAGGGCTGTATGAAGCAATTGAGGAG
TGCCTGATTAATGATCCCTGGGTTTTGCTTAATGCATCTTGGTTCAACTCCTTCCTCACA
CATGCACTGAAATAGTTGTGGCAATGCTA-------------------------------
---------------------------

#A/equine/Switzerland/1118/1979(H3N8)
------------------------ATGGAAGACTTTGTGCGACAATGCTTCAATCCAATG
ATCGTCGAGCTTGCGGAAAAGGCGATGAGAGAATATGGAGAGGACCCGAAAATTGAAACA
AACAAATTTGCAGCAATATGCACTCACTTGGAAGTCTGCTTCATGTACTCGGATTTCCAC
TTTATTAATGAACTGGGTGAGTCAGTGATCATAGAGTCTGGTGATCCAAATGCTCTTTTG
AAGCACAGATTTGAAATCATTGAAGGGAGAGATCGAACAATGGCATGGACAGTAGTAAAC
AGTATCTGCAACACCACAAGAGCTGAAAAACCCAAGTTTCTCCCAGATTTATACGACTAT
AAGGAGAACAGGTTTGTTGAAATTGGTGTGACAAGGAGAGAAGTTCACATATACTACTTG
GAGAAGGCCAACAAAATAAAATCTGAGAAAACACATATTCACATTTTCTCATTTACAGGA
GAGGAAATGGCTACAAAAGCGGACTATACCCTTGATGAAGAGAGTAGAGCCAGGATCAAA
ACCAGACTATTCACCATAAGACAAGAAATGGCCAGCAGAGGCCTCTGGGACTCCTTTCGT
CAGTCCGAGAGAGGCGAAGAGACAATTGAAGAAAGATTTGAAATCACAGGGACAATGCGC
AGGCTTGCCAATTACAGTCTCCCACCGAACTTCTCCAGCCTTGAAAATTTTAGAGCCTAT
GTGGATGGATTCGAACCGAACGGCTGCATTGAGAGCAAGCTTTCTCAAATGTCCAAAGAA
GTAAATGCCAGAATCGAGCCATTTTCAAAGACAACACCCCGGCCACTCAGGATACCCGGT
GGTCCACCCTGCCATCAGAGATCCAAATTCTTGCTGATGGATGCTCTGAAATTGAGCATT
GAGGACCCAAGTCACGAGGGAGAGGGAATACCGCTGTATGATGCCATCAAATGCATGAAA
ACCTTCTTTGGATGGAAAGAGCCCAGTATTGTTAAACCACATGAAAAGGGTATAAACCCA
AACTATCTCCAAGCTTGGAAGCAAGTATTAGCAGAACTACAAGACATTGAGAACGAAGAA
AAAATCCCTAAGACCAAGAATATGAAAAAAACAATTCAATTGAAATGGGCACTTGGTGAA
AATATGGCGCCAGAGAAAGTGGATTTTGAGGATTGTAAAGACATCAGTGATTTGAAACAG
TATGACAGTGATGAACCAGAAACAAGGTCCCTTGCAAGTTGGATTCAAAGTGAGTTCAAC
AAAGCTTGTGAACTGACAGATTCAAGCTGGATAGAGCTCGATGAAATTGGGGAGGATATT
GCCCCAATAGAATACATTGCGAGCATGAGGAGGAATTATTTTACTGCTGAGGTTTCCCAT
TGTAGAGCAACAGAATATATAATGAAGGGAGTATACATCAACACTGCTCTACTCAATGCA
TCCTGCGCTGCGATGGATGACTTCCAATTAATTCCGATGATAAGCAAATGCAGGACCAAA
GAAGGGAGAAGGAAGACAAATTTATATGGATTCATAATAAAGGGAAGGTCCCATTTAAGG
AATGACACCGACGTGGTAAACTTTGTAAGCATGGAATTTTCTCTCACTGATCCAAGACTT
GAGCCACACAAATGGGAGAAATACTGTGTTCTAGAAGTCGGAGACATGCTCCTAAGGACT
GCTGTAGGCCAAGTGTCAAGACCCATGTTTTTGTATGTAAGGACCAATGGGACCTCTAAA
ATTAAAATGAAATGGGGAATGGAAATGAGGCGCTGCCTCCTTCAGTCTCTGCAGCAGATT
GAAAGCATGATCGAAGCTGAGTCCTCAGTCAAAGAAAAGGACATGACCAAAGAATTCTTT
GAGAACAAATCGGAGACATGGCCTATAGGAGAGTCCCCCAAAGGAGTGGAAGAAGGCTCA
ATCGGGAAGGTTTGCAGGACCTTGTTAGCAAAATCTGTGTTTAACAGTTTGTATGCATCT
CCACAACTGGAAGGGTTTTCAGCTGAATCTAGGAAATTACTTCTCATTGTTCAGGCCCTT
AGGGATAACCTGGAACCTGGAACCTTTGATATTGGGGGGTTATATGAATCAATTGAGGAG
TGTCTGATTAATGATCCCTGGGTTTTGCTCAATGCATCTTGGTTCAACTCCTTCCTTACA
CATGCACTGAAGTAGTTGTGGCAATGCTACTATTTGCTATCCATACTGTCCAAAA-----
---------------------------

#A/swine/Belgium/WVL1/1979(H1N1)
------------------------ATGGAAGACTTTGTGCGACAATGCTTCAATCCAATG
ATCGTCGAGCTTGCGGAAAAGGCAATGAAGGAATATGGAGAAGACCCGAAAATTGAAACA
AACAAATTTGCTGCAATATGTACACACCTGGAAGTTTGTTTCATGTATTCGGATTTCCAC
TTCATCGATGAGCGAGGTGAATCAATAGTTGTAGAATCTGGTGATCCAAATGCGCTCCTG
AAACACAGATTTGAAATAATTGAAGGAAGAGATCGCACAATGGCCTGGACAGTGGTGAAC
AGCATCTGCAATACCACGGGGGTTGAGAAGCCCAAGTTTCTTCCGGATCTGTATGACTAT
AAGGAAAATCGATTCATTGAAATTGGTGTGACAAGAAGAGAAGTCCACATATACTACTTA
GAAAAAGCCAACAAGATAAAATCAGAGAAGACACACATCCACATTTTCTCGTTCACTGGA
GAAGAAATGGCCACTAAGGCGGATTACACTCTTGACGAGGAGAGCAGAGCAAGAATCAAG
ACCAGACTATTCACCATCAGGCAAGAAATGGCCAGTAGGGGCCTATGGGATTCCTTTCGT
CAATCCGAAAGAGGCGAAGAAACAATTGAAGAAAGATTTAAAATCACAGGAACCATGCGT
AGGCTTGCCGACCAAAGTCTCCCACCGAACTTCTCCAGCCTTGAAAACTTTAGAGCCTAT
GTGGATGGATTCGAACCGAACGGCTGCATTGAGGGCAAGCTTTCCCAAATGTCCAAAGAA
GTGAATGCCAGGATTGACCCATTCTTTAGGGAAACACCACGCTCTCTCAGATTACCTGAT
GGACCCCTCTGTTCTCAACGGTCAAAATTCCTGCTGATGGATGCCTTAAAATTAAGCATT
GAGGATCCGAGTCACGAGGGGGAGGGGATACCGCTATATGATGCAATCAAATGCATGAAG
ACATTTTTCGGATGGAAAGAGCCCAACATTGTCAAACCACATGAGAAGGGCATAAATCCC
AACTACCTCCTAGCTTGGAAACAGGTGCTAGCAGAGCTACAGGACATTGAAAATGAGGAG
AAAATTCCAAAGACTAAAAACATGAAGAAAACAAGTCAGCTAAAGTGGGCACTTGGTGAA
AACATGGCACCTGAGAAAGTGGATTTTGAAGATTGCAAAGATATTAGTGATCTAAAACAG
TATGACAGTGATGAGCCAAAAATGAGATCACTGGCAAGCTGGATTCAGAGTGAATTCAAC
AAGGCATGTGAGCTGACTGATTCTAGTTGGATAGAACTTGACGAAATAGGGGAGGATGTC
GCCCCAATCGAGCATATTGCGAGTATGAGGAGGAACTATTTCACAGCAGAAGTGTCCCAT
TGCAGGGCCACTGAGTACATAATGAAGGGAGTGTACATAAACACAGCCTTACTCAATGCA
TCTTGCGCAGCCATGGATGACTTCCAGTTGATCCCAATGATAAGCAAGTGTAGGACCAAA
GAAGGAAGGCGGAAGACAAATCTGTATGGGTTCATTATAAAAGGGAGATCTCATTTGAGG
AATGATACTGATGTGGTAAATTTTGTGAGCATGGAGTTTTCTCTTACCGATCCGAGGCTG
GAGCCACACAAGTGGGAGAAGTATTGTGTTCTTGAAATAGGAGACATGCTCCTACGGACT
GCAATTGGCCAAGTGTCGAGGCCCATGTTTCTGTATGTGAGAACCAATGGGACCTCTAAA
ATCAAAATGAAGTGGGGTATGGAAATGAGACGTTGCCTTCTTCAATCTCTTCAACAGATT
GAGAGCATGATCGAGGCCGAATCCTCTGTCAAAGAAAAGGACATGACCAAAGAATTTTTT
GAAAACAAATCAGAAACATGGCCCATTGGAGAATCACCCAAAGGGGTGGAAGAAGGCTCC
ATCGGGAAAGTATGCAGGACCTTACTAGCAAAGTCTGTATTCAACAGCCTGTACGCATCT
CCACAACTCGAGGGATTTTCAGCTGAATCAAGAAAGTTACTTCTAATTGTTCAGGCACTT
AGGGACAACCTGGAACCTGGGACCTTCGATCTTGGAGGGCTATATGAAGCAATTGAGGAG
TGCCTGATTAATGATCCCTGGGTTTTGCTTAATGCGTCTTGGTTCAACTCCTTCCTTGTG
CATGCACTGAAATAG---------------------------------------------
---------------------------

#A/swine/Kyoto/3/1979(H1N1)
------------------------ATGGAGGACTTCGTGCGACAGTGCTTCAATCCGATG
ATTGTCGAACTTGCAGAAAAGACAATGAAAGAGTACGGGGAGAACCCAAAGATCGAAACA
AACAAATTTGCAGCGATATGTACACACATGGAAGTGTGTTTCATGTATTCAGATTTCCAC
TTCATCAATGAGCGGGGTGAATCAATAATCATAGAGCCTGGTGATTCTAATGCACTGCTG
AAACACAGATTTGAAATAATTGAAGGAAGGGATCGGAATATGGCTTGGACGGTGGTAAAC
AGTATTTGTAACACTACAGGGGTTGGAAAACCAAGGTTTCTCCCAGATCTGTATGACTAC
AAGGAAGACAGATTCATTGAGATTGGTGTGACAAGGAGAGAAGTCCATATATACTACCTG
GAGAAGGCCAATAAGATAAAATCTGAAGAGACGCACATCCATATTTTCTCATTTACAGGA
GAAGAAATGGCAACAAAAGCCGACTACACATTGGATGAAGAAAGTAGAGCTAGAATAAAG
ACCAGGCTATTCACCATAAGACAAGAGATGGCTAGCAGAGGTCTTTGGGATTCCTTTCGT
CAGTCCGAGAGAGGCGAAGAGACAATTGAAGAAAGATTTGAAATCAAAGGAACTATGCGA
AGGCTTGCTGACCAAAGTCTCCCACCAAACTTCTCAAGTTTCGATAACTTTAGAGCCTAT
GTGGATGGATTCGAGCCGAATGGCTACATTGAGGGCAAGCTTTCCCAAATGTCTAGAGAA
GTAAATGCTAGAATCGAGCCTTTCTTGAAGACAACACCACGCCCGCTTAGGCTGCCATGT
GGGCCTCCCTGTTTTCAAAGATCCAAATTTCTTTTGATGGATGCTCTGAAATTAAGCATT
GAAGATCCAAGCCATGAAGGAGAAGGAATACCGCTTTATGATGCTGTCAGATGCATGAAA
ACGTTCTTTGGGTGGAAGGAACCTACTATTGTTAAGCCACATGAAAAGGGAATAAATTCA
AATTACCTTTTAGCATGGAAGCAAGTGCTGGCAGAAATACAGGACTTTGAGGATGATAAG
AAAACTCCGAGGGTTAAAAATATGAAAAAAACAAGCCCACTAAAATGGGCACTTGGTGAA
AATATGGCCCCAGAAAAGATGGACTTTGATGATTGTAAAGATGTGAGTGATCTGAAGCAA
TATGATAGTGATGAACCAGAATTTAGGTCGCTTGCAAGTTGGATCCAAAATGAATTCAAC
AAAGCATGTGAACTGACTGATTCGAGCTGGTTAGAACTTGATGAGATTGGAGAGGATATA
GCTCCAATTGAACATATTGCAAGCATGAGAAGAAACTACTTTACAGCAGAAGTGTCTCAT
TGCAGAGCTACAGAGTACATAATGAAGGGAGTATATATAAATACTGCTTTGCTTAATGCA
TCCTGTGCAGCAATGGATGATTTTCAATTGATCCCAATGATAAGCAAATGTAGAACCAAA
GAGGGAAGGCGGAAGACCAATTTATACGGATTCATCATAAAAGGAAGATCCCACTTAAGA
AATGACACTGACGTGGTAAACTTTGTGAGCATGGAATTTTCCCTCACTGATCCAAGACTT
GAACTGCATAAATGGGAGAAGTACTGCATCCTTGAGATAGGAGACATGGTTCTAAGAACT
GCCATAGGTCAAGTGGCAAGGCCTATGTTTCTATACGTGAGAACAAACGGGACCTCAAAA
ATTAAAATGAAATGGGGAATGGAAATGAGACGTTGCCTCCTCCAGTCCCTCCAGCAGATT
GAGAGTATGATTGAAGCAGAGTCATCTGTCAAAGAGAAAGATATGACCAAAGGATTCTTT
GAAGACAAATCAGAAACTTGGCCCATTGGAGAGTCCCCCAAAGGGGTGGAAGAAGGTTCC
ATTGGAAAAGTCTGCAGGACGTTGTTGGCAAAGTCAGTTTTCAACTGCTTGTATGCGTCT
CCACAATTAGAAGGATTCTCAGCTGAATCAAGGAAATTGCTTCTCATTGTTCAAGCTCTT
AGGGACAACCTTGAACCTGGAACCTTTGATCTTGGGGGATTATATGAATCAATTGAGGAG
TGCCTGATTAATGATCCCTGGGTTTTGCTTAATGCGTCTTGGTTCAACTCCTTCCTCACA
CATGCACTAAGATAG---------------------------------------------
---------------------------

#A/grayteal/Australia/1/1979(H6N1)
AGCGAAAGCAGGTACTGATCCAAAATGGAAGACTTTGTGCGACAATGCTTCAATCCAATG
ATCGTCGAGCTTGCGGAAAAGGCAATGAAAGAATATGGGGAAGATCCGAAAATCGAAACG
AACAAGTTCGCTGCAATATGCACACATTTGGAAGTCTGTTTCATGTATTCGGATTTCCAC
TTCATTGATGAACGAGGCGAATCAATAATTGTAGAATCTGGTGATCCAAATGCATTATTA
AAACACCGATTTGAGATAATAGAAGGGAGAGACAGAACGATGGCATGGACAGTGGTGAAC
AGTATCTGCAACACCACAGGAGTCGAAAAGCCCAAATTTCTTCCAGATTTGTACGATTAC
AAGGAGAACCGATTTATCGAAATTGGAGTGACGCGAAGGGAAGTCCACATATACTACCTA
GAAAAAGCCAACAAAATAAAATCTGAGAAGACACACATTCACATCTTCTCATTCACTGGA
GAGGAAATGGCCACCAAAGCGGATTACACTCTTGACGAGGAGAGCAGAGCAAGAATCAAA
ACCAGGCTGTTCACCATAAGACAAGAAATGGCCAGTAGGGGCCTATGGGATTCCTTTCGT
CAGTCCGAGAGAGGCGAAGAGACAATTGAAGAAAGATTTGAAATTACAGGAACCATGCGC
AGGCTTGCCGACCAAAGTCTCCCACCGAACTTCTCCAGCCTTGAAAACTTTAGAGCCTAT
GTGGATGGATTCGAACCGAACGGCTGCATTGAGGGCAAGCTTTCTCAAATGTCAAAAGAA
GTGAACGCCAGGATTGAGCCATTTTTGAAGACAACACCACGCCCTCTCAGACTACCTGAT
GGGCCTCCTTGCTTTCAGCGATCAAAATTCTTGCTGATGGATGCTCTGAAACTAAGTATT
GAGGACCCAAATCATGAAGGGGAGGGGATACCGCTATACGATGCAATTAAATGCATGAAG
ACCTTTTTCGGCTGGAAAGAGCCCAACATTGTCAAACCACATGAGAAAGGTATAAACCCC
AATTACCTCCTGGCTTGGAAGCAGGTGTTGGCAGAACTTCAGGACATAGAAAATGAAGAG
AAAATTCCAAAAACAAAGAATATGAAGAAAACAAGCCAATTGAAGTGGGCACTCGGTGAA
AACATGGCACCGGAAAAAGTAGACTTTGAGGATTGCAAGGATGTTAGCGATCTGAAACAA
TATGACAGTGATGAGCCAGAGCCTAGGTCACTAGCAAGCTGGATTCAGAGTGAATTCAAC
AAGGCATGTGAATTAACCGATTCAAGCTGGATAGAACTTGATGAGATAGGGGAAGATGTT
GCCCCAATTGAGCACATTGCAAGTATGAGGAGAAACTATTTCACAGCGGAAGTGTCCCAC
TGCAGGGCCACTGAGTACATAATGAAGGGAGTGTACATAAACACAGCTTTGCTCAATGCA
TCTTGTGCAGCAATGGATGATTTCCAGCTGATTCCGATGATAAGTAAATGCAGGACAAAA
GAAGGGAGACGGAAAACAAATCTGTATGGATTCATTATAAAAGGAAGGTCCCATTTAAGG
AATGATACCGATGTGGTAAACTTTGTGAGCATGGAGTTTTCTCTTACTGACCCGAGACTG
GAGCCACACAAATGGGAAAAGTACTGTGTTCTTGAAATAGGAGACATGCTCCTGCGGACT
GCAATAGGGCAGGTGTCAAGGCCCATGTTCCTGTATGTGAGAACCAATGGGACCTCCAAG
ATCAAGATGAAATGGGGAATGGAAATGAGGCGCTGCCTTCTCCAATCTCTTCAACAGATT
GAGAGCATGATTGAAGCTGAGTCTTCTGTCAAAGAGAAAGACATGACCAAAGAGTTCTTT
GAAAACAAGTCAGAAACGTGGCCAATTGGAGAGTCACCCAAAGGAGTGGAGGAAGGATCC
ATCGGGAAAGTATGCAGGACCTTACTAGCAAAATCTGTATTCAACAGTCTGTATGCATCT
CCACAACTTGAGGGGTTTTCAGCTGAATCGAGGAAATTGCTTCTCATTGTTCAGGCACTT
AGGGACAACCTGGAACCTGGAACCTTCGATCTTGGGGGATTATATGAAGCAATTGAGGAG
TGCCTGATTAACGATCCCTGGGTTTTGCTTAATGCATCTTGGTTCAACTCCTTCCTCACA
CATGCACTGAAATAGTTGTGGCAATGCTACTATTTGCTATCCATACTGTCCAAAAAAGTA
CCTTGTTTCTACT--------------

#A/pintailduck/ALB/1298/1979(H6N9)
AGCGAAAGCAGGTACTGATCCAAAATGGAAGACTTTGTGCGACAATGCTTCAATCCAATG
ATCGTCGAGCTTGCGGAAAAGGCAATGAAAGAATATGGGGAAGATCCAAAAATCGAAACT
AACAAATTTGCTGCAATATGCACACACTTGGAAGTCTGTTTCATGTATTCGGATTTTCAC
TTCATTGACGAACGGGGTGAATCAATAATTGTAGAATCCGGTGATCCAAATGCATTATTG
AAGCACCGGTTTGAGATAATTGAAGGAAGAGACCGAACAATGGCCTGGACAGTGGTGAAT
AGCATCTGCAACACCACAGGAGTCGAGAAACCTAAATTTCTTCCGGATCTGTATGATTAC
AAGGAGAACCGATTCATTGAAATTGGAGTGACACGGAGGGAAGTCCACATATACTACCTA
GAAAAAGCCAACAAGATAAAATCCGAGAAGACACACATTCACATTTTTTCATTCACTGGA
GAGGAAATGGCCACCAAAGCGGACTACACCCTTGATGAAGAAAGCAGGGCAAGAATCAAA
ACCAGGCTGTTCACCATAAGACAAGAAATGGCCAGTAGGGGCCTATGGGATTCCTTTCGT
CAGTCCGAGAGAGGCGAAGAGACAATTGAAGAAAGATTTGAAATCACAGGAACCATGCGC
AGGCTTGCCGATCAAAGTCTCCCACCGAACTTCTCCAGCCTTGAAAACTTTAGAGCCTAT
GTGGATGGATTCGAACCGAACGGCTGCATTGAGGGCAAGCTTTCTCAAATGTCAAAAGAA
GTGAACGCCAGAATTGAGCCATTTTTGAAGAAAACACCACGCCCTCTCAGATTACCTGAT
GGGCCTCCCTGCTCTCAGCGGTCAAAATTCTTGCTGATGGATGCCCTGAAATTAAGCATT
GAAGACCCAAGTCATGAGGGGGAGGGGATACCGCTATATGATGCAATCAAATGCATGAAG
ACATTTTTCGGCTGGAAAGAGCCCAACATAATCAAACCACATGAGAAAGGCATAAACCCC
AATTACCTCCTGGCTTGGAAGCAGGTGCTATCAGAACTCCAGGACATTGAAAATGAGGAG
AAGATCCCAAAGACAAAGAACATGAAGAAAACAAGCCAATTGAAGTGGGCACTCGGTGAG
AACATGGCACCAGAGAAGGTAGATTTTGAGGATTGCAAAGATGTTAGCGATCTAAAACAA
TATGACAGTGATGAGCCAGAGCCTAGATCGCTAGCAAGCTGGATCCAGAGTGAATTCAAC
AAGGCATGTGAATTGACTGATTCGAGTTGGATAGAACTTGATGAGATAGGGGAAGATATT
GCCCCAATTGAGCACATTGCAAGTATGAGGAGGAACTATTTTACAGCGGAAGTGTCCCAT
TGCAGGGCTACTGAGTACATAATGAAGGGAGTGTACATAAATACAGCTTTGCTCAATGCA
TCTTGTGCAGCCATGGATGACTTCCAGCTGATCCCAATGATAAGCAAATGCAGGACCAAA
GAAGGAAGACGGAAAACAAATCTGTACGGATTCATTATAAAAGGAAGGTCTCATTTGAGA
AATGATACTGACGTGGTAAACTTTTTGAGCATGGAGTTTTCTCTCACTGACCCGAGGCTG
GAGCCACACAAATGGGAAAAGTACTGTGTTCTTGAAATAGGAGATATGCTCCTGAGGACT
GCAATAGGCCAAGTGTCAAGGCCCATGTTCCTGTATGTGAGAACAAATGGAACCTCCAAG
ATCAAGATGAAATGGGGTATGGAAATGAGGCGCTGCCTTCTTCAATCTCTTCAGCAGATT
GAGAGCATGATTGAGGCCGAGTCTTCTGTCAAAGAGAAAGACATGACCAAAGAATTCTTT
GAAAACAAATCGGAAACATGGCCAATTGGGGAGTCACCCAAGGGAGTGGAAGAAGGCTCT
ATTGGAAAAGTGTGCAGAACCTTACTGGCAAAATCCGTATTCAACAGTCTATATGCGTCT
CCGCAACTCGAGGGGTTTTCAGCTGAATCGAGAAAATTGCTTCTCATTGTTCAGGCACTT
AGGGACAACCTGGAACCTGGAACTTTCGATCTTGGAGGGCTATATGAAGCAATCGAGGAG
TGCCTGATTAATGATCCCTGGGTTTTGCTTAATGCATCTTGGTTCAACTCCTTCCTCACA
CATGCACTGAAATAGTTGTGGCAATGCTACTATTTGCTATCCATACTGTCCAAAAAAGTA
CCTTGTTTCTACT--------------

#A/duck/AUS/749/1980(H1N1)
AGCGAAAGCAGGTACTGATCCAAAATGGAAGACTTTGTGCGACAATGCTTCAATCCAATG
ATCGTCGAGCTTGCGGAAAAGGCAATGAAAGAATATGGGGAAGATCCGAAAATCGAAACG
AACAAGTTCGCTGCAATATGCACACATTTGGAAGTCTGTTTCATGTATTCGGATTTCCAC
TTCATTGATGAACGAGGCGAATCAATAATTGTGGAATCTGGTGATCCAAATGCATTATTA
AAACACCGATTTGAGATAATAGAAGGAAGAGACCGAACGATGGCATGGACAGTGGTGAAC
AGTATCTGCAACACCACAGGAGTCGAAAAGCCCAAATTTCTTCCAGATCTGTACGATTAC
AAGGAGAACCGATTTATTGAAATTGGAGTGACACGAAGGGAAGTCCACATATACTACCTA
GAAAAAGCCAACAAAATAAAATCTGAGAAGACACACATTCACATCTTCTCATTCACTGGA
GAGGAAATGGCCACCAAAGCGGATTACACTCTTGATGAGGAGAGCAGAGCAAGAATCAAA
ACCAGGCTGTTCACCATAAGACAAGAAATGGCCAGTAGGGGCCTATGGGATTCCTTTCGT
CAGTCCGAGAGAGGCGAAGAGACAATTGAAGAAAGATTTGAAATTACAGGAACCATGCGC
AGGCTTGCCGACCAAAGTCTCCCACCGAACTTCTCCAGCCTTGAAAACTTTAGAGCCTAT
GTGGATGGATTCGAACCGAACGGCTGCATTGAGGGCAAGCTTTCTCAAATGTCAAAAGAA
GTGAACGCCAGAATTGAGCCATTTTTGAAGACAACACCACGCCCTCTCAGACTACCTGAT
GGGCCTCCTTGCTTTCAGCGATCAAAATTCTTGCTGATGGATGCTCTGAAGTTAAGTATT
GAGGACCCAAGTCATGAAGGGGAGGGGATACCGCTATACGATGCAATTAAATGCATGAAG
ACCTTTTTCGGCTGGAAAGAGCCCAACATTGTCAAACCACATGAGAAAGGTATAAACCCC
AATTACCTCCTGGCTTGGAAGCAGGTGTTGGCAGAACTTCAGGACATAGAAAATGAAGAG
AAAATTCCAAAAACAAAGAATATGAAAAAAACAAGCCAATTGAAGTGGGCACTCGGTGAA
AACATGGCACCGGAAAAAGTAGACTTCGAGGATTGCAAGGATGTTAGCGATCTGAGACAA
TATGACAGTGATGAGCCAGAGCCTAGGTCACTAGCAAGCTGGATTCAGAGTGAATTCAAC
AAGGCATGTGAATTAACCGATTCAAGCTGGATAGAACTTGATGAGATAGGGGAAGATGTT
GCCCCAATTGAGCACATTGCAAGTATGAGGAGAAACTATTTCACAGCGGAAGTGTCTCAC
TGCAGGGCCACTGAGTACATAATGAAGGGAGTGTACATAAACACAGCTTTGCTCAATGCA
TCTTGTGCAGCGATGGATGATTTCCAGCTGATTCCGATGATAAGTAAATGCAGAACAAAA
GAAGGGAGACGGAGAACAAATCTGTATGGATTCATTATAAAAGGAAGGTCCCATTTAAGG
AATGATACCGATGTGGTAAACTTTGTGAGCATGGAGTTTTCTCTTACTGACCCGAGACTG
GAGCCACACAAATGGGAAAAGTACTGTGTTCTTGAAATAGGAGACATGCTCCTGCGGACC
GCAATAGGGCAGGTATCAAGGCCCATGTTCCTGTATGTGAGAACCAATGGGACCTCCAAG
ATAAAGATGAAATGGGGAATGGAAATGAGGCGCTGCCTTCTCCAATCACTTCAACAAATT
GAGAGCATGATTGAAGCTGAGTCTTCTGTCAAAGAGAAAGACATGACCAAAGAGTTCTTT
GAAAACAAGTCAGAAACGTGGCCAATTGGAGAGTCACCCAAAGGAGTGGAGGAAGGATCC
ATCGGGAAAGTATGCAGGACCCTACTAGCAAAATCTGTATTCAACAGTCTGTATGCATCT
CCACAACTTGAGGGGTTTTCAGCTGAATCGAGGAAATTGCTTCTCATTGTTCAGGCACTT
AGGGACAACCTGGAACCTGGAACCTTCGATCTTGGGGGACTATATGAAGCAATTGAGGAG
TGCCTGATTAACGATCCCTGGGTTTTGCTTAATGCATCTTGGTTCAACTCCTTCCTCACA
CATGCACTGAAATAGTTGTGGCAATGCTGCTATTTGCTATCCATACTGTCCAAAAAAGTA
CCTTGTTTCTACT--------------

#A/duck/HongKong/819/1980(H5N3)
---------------------------------TTTGTGCGACAATGCTTCAATCCAATG
ATCGTCGAGCTTGCGGAAAAGGCAATGAAAGAATATGGGGAAGATCCGAAAATCGAAACG
AACAAATTCGCTGCAATATGCACACACTTGGAAGTCTGTTTCATGTATTCGGATTTCCAC
TTCATTGACGAGCAGGGCGAATCAATAGTTGTAGAATCCGGTGACCCAAATGCACTACTG
AAACACCGATTCGAGATAATTGAAGGAAGAGACCGGACGATGGCCTGGACAGTGGTGAAT
AGTATTTGCAACACCACTGGAGTCGAGAAGCCTAAATTTCTTCCGGATCTATATGACTAC
AAGGAAAACCGATTCATTGAAATCGGAGTGACACGAAGGGAAGTCCACATATATTACCTA
GAAAAAGCCAACAAGATAAAGTCCGAAAAGACACACATTCACATTTTCTCATTCACCGGA
GAGGAAATGGCCACTAAAGCAGATTACACCCTTGATGAAGAGAGTAGAGCAAGAATCAAA
ACCAGACTGTTCACCATAAGACAAGAAATGGCCAGCAGGGGTTTATGGGATTCCTTTCGT
CAGTCCGAGAGAGGCGAAGAGACAATTGAAGAAAGATTTGAAATCACAGGAACCATGCGC
AGGCTTGCCGACCAAAGTCTCCCACCGAACTTCTCCAGCCTTGAAAACTTTAGAGCCTAT
GTGGATGGATTCGAACCGAACGGCTGCATTGAGGGCAAGCTTTCTCAAATGTCAAAAGAA
GTGAACGCCAGAATCGAGCCATTTTTGAAAACAACACCACGCCCTCTCAGATTGCCTGAT
GGGCCTCCCTGCTCTCAGCGGTCGAAATTCTTGCTGATGGATGCCCTAAAATTAAGCATT
GAGGACCCGAGTCATGAAGGAGAGGGGATACCACTATATGATGCAATCAAGTGCATGAAG
ACATTTTTCGGCTGGAAAGAACCCAACATTATCAAACCACATGAGAAAGGCATAAACCCC
AATTACCTCCTGGCTTGGAAGCAGGTGCTTGCGGAGCTTCAGGACATTGAAAATGAGGAG
AAAATTCCAAAAACAAAGAACATGAAGAAAACAAGCCAGTTGAAGTGGGCTCTCGGTGAG
AATATGGCACCGGAGAAAGTAGACTTTGAGGACTGCAAAGACGTGAGCGATCTAAAACAG
TATGACAGTGATGAGCCAGAGCCTAGATCGCTGGCAAGCTGGATCCAGAGTGAATTCAAC
AAGGCATGTGAGTTGACTGATTCGAGCTGGATAGAACTCGATGAGATAGGAGAAGATGTT
GCCCCAATTGAGCACATTGCAAGTATGAGGAGGAACTACTTCACAGCAGAAGTGTCCCAT
TGCAGGGCTACTGAGTACATAATGAAGGGAGTATACATAAATACAGCTTTGCTTAATGCA
TCTTGTGCAGCCATGGATGATTTCCAGCTGATTCCAATGATAAGCAAATGCAGAACCAAA
GAAGGAAGACGGAAAACGAATCTGTATGGGTTCATTATAAAAGGAAGATCTCATCTGAGG
AATGACACTGATGTTGTGAACTTTGTGAGCATGGAGTTCTCTCTTACTGACCCGAGGCTG
GAGCCACACAAGTGGGAAAAGTATTGTGTTCTTGAAATAGGAGACATGCTCCTACGAACA
GCGATAGGCCAAGTGTCAAGGCCCATGTTCCTGTATGTGAGAACCAATGGGACTTCCAAA
ATCAAGATGAAATGGGGAATGGAAATGAGGCGCTGCCTTCTTCAGTCTCTTCAACAGATT
GAGAGCATGATTGAGGCCGAGTCTTCTGTCAAAGAAAAAGACATGACAAAAGAGTTCTTT
GAAAACAAATCGGAAACATGGCCAATTGGAGAGTCCCCCAAGGGAGTGGAAGAAGGCTCC
ATTGGAAAAGTGTGCAGGACTTTGTTAGCGAAATCGGTATTCAACAGTCTATATGCGTCT
CCACAGCTCGAGGGGTTTTCAGCTGAATCGAGAAAATTGCTCCTCATTGTTCAGGCACTT
AGGGATAACCTGGAACCTGGAACCTTCGATCTTGGAGGGCTATATGAAGCAATCGAGGAG
TGCCTGATTAATAATCCCTGGGTTTTGCTTAATGCATCTTGGTTCAACTCCTTCCTCACA
CATGCACTGAAATAGTTGTGGCAATGCTACTATTTGCTATCCATACTGTCCAAA------
---------------------------

#A/turkey/Italy/1980(H5N2)
------------------TCCAAAATGGAAGACTTTGTGCGACAATGCTTCAATCCAATG
ATCGTCGAGCTTGCGGAAAAGGCAATGAAAGAATACGGGGAAGATCCGAAAATCGAAACG
AACAAATTCGCTGCAATATGCACACACTTAGAAGTCTGCTTCATGTATTCAGATTTCCAC
TTCATTGACGAACGGGGCGAATCAATAATTGTAGAATCTGGCGATCCAAATGCATTATTG
AAACACCGATTTGAGATAATCGAAGGAAGAGACCGAACAATGGCCTGGACAGTGGTGAAT
AGTATCTGCAACACCACAGGAGTCGAGAAACCAAAGTTTCTTCCGGATCTGTATGATTAC
AAGGAAAACCGGTTCATTGAAATTGGAGTAACACGGAGGGAAGTCCACATATACTATCTA
GAAAAAGCCAATAAGATAAAATCTGAGAAGACACATATCCACATTTTTTCATTCACTGGG
GAAGAAATGGCCACCAGAGCGGATTACACCCTTGACGAAGAAAGCAGGGCAAGAATCAAA
ACCAGGCTGTTCACTATAAGGCAGGAAATGGCCAGTAGGGGTCTATGGGATTCCTTTCGT
CAGTCCGAGAGAGGCGAAGAGACAATTGAAGAAAGATTTGAAATCACAGGAACCATGCGC
AGGCTTGCCGACCAAAGTCTCCCACCGAACTTCTCCAGCCTTGAAAACTTTAGAGCCTAT
GTGGATGGATTCGAACCGAACGGCTGCATTGAGGGCAAGCTTTCTCAAATGTCAAAAGAA
GTGAACGCCAGAATTGAACCATTTCTGAAAACAACACCACGTCCTCTCAGATTGCCAGAT
GGGCCTCCCTGCTCTCAGCGGTCGAAATTCTTGCTGATGGATGCTCTGAAATTAAGCATT
GAGGACCCGAGTCATGAGGGGGAGGGGATACCACTATATGATGCAATCAAATGCATGAAA
ACATTTTTCGGTTGGAAAGAGCCCAATATCATCAAACCACATGAGAAAGGCATAAACCCC
AATTACCTCCTGGCTTGGAAGCAGGTGCTGGCAGAACTCCAGGACATTGAAAATGAGGAG
AAGATCCCAAAAACTAAAAACATGAAGAAAACAAGCCAATTGAAATGGGCACTCGGTGAG
AATATGGCACCGGAGAAAGTGGACTTTGAGGATTGCAAAGATATTAGCGATCTGAAACAG
TATGACAGTGAAGAACCAGAGCCCAGATCACTAGCAAGCTGGATCCAAAGTGAATTCAAC
AAGGCATGTGAATTGACCGATTCAAGCTGGATAGAACTTGACGAGATAGGGGAAGATGCT
GCTCCAATCGAGCACATTGCAAGTATGAGAAGGAACTATTTCACAGCGGAAGTGTCCCAT
TGCAGGGCTACTGAATACATAATGAAGGGAGTGTACATAAACACAGCTCTGCTCAATGCA
TCTTGTGCAGCCATGGATGACTTCCAATTGATTCCAATGATAAGCAAATGCAGAACCAAA
GAGGGGAGACGGAAAACAAACCTGTATGGATTCATTATAAAAGGAAGGTCTCATTTGAGG
AATGATACCGACGTAGTAAACTTTGTGAGTATGGAGTTTTCTCTTACTGACCCGAGGCTG
GAGCCACACAAGTGGGAAAAGTACTGTGTTCTTGAAATAGGGGACATGCTCCTGCGGACT
GCAATAGGCCAAATGTCAAGGCCCATGTTTCTGTATGTGAGAACCAATGGAACCTCCAAA
ATCAAGATGAAATGGGGTATGGAAATGAGGCGCTGCCTTCTTCAATCTCTTCAACAGATT
GAGAGCATGATTGAGGCTGAGTCTTCTGTCAAAGAGAAAGACATGACCAAAGAGTTCTTT
GAAAACAAATCGGAAACATGGCCAATTGGAGAGTCACCCAAGGGAGTGGAGGAAGGCTCC
ATCGGGAAAGTGTGCAGGACCTTACTAGCAAAATCTGTATTCAACAGTCTATATGCATCT
CCACAACTCGAGGGGTTTTCAGCCGAATCGAGAAAACTGCTCCTCATTGTTCAGGCGCTT
AGGGACAACCTGGAACCTGGAACCTTCGATCTTGGAGGGCTATATGAAGCAATCGAGGAG
TGCCTGATTAATGATCCCTGGGTTTTGCTTAATGCATCTTGGTTCAACTCCTTCCTCACA
CATGCACTGAAATAGTTGTGGCAATGCTACTATTTGCTATCCATACTGT-----------
---------------------------

#A/duck/Hokkaido/8/1980(H3N8)
AGCAAAAGCAGGTACTGATCCAAAATGGAAGACTTTGTGCGACAATGCTTCAATCCAATG
ATCGTCGAGCTTGCGGAAAAGGCAATGAAAGAATATGGGGAAGATCCGAAAATTGAAACT
AACAAATTCGCTGCAATATGCACACACTTGGAAGTCTGTTTCATGTATTCGGATTTCCAC
TTCATTGACGAACGAGGTGAATCAATAATTGTGGAATCTGGTGATCCAAATGCATTACTG
AAGCACCGATTTGAGATAATTGAAGGGAGAGACCGAACAATGGCCTGGACAGTGGTGAAT
AGCATCTGCAACACCACAGGAGTCGAGAAGCCTAAATTTCTTCCGGATCTGTATGATTAC
AAGGAGAACCGATTCATTGAAATTGGAGTGACGCGGAGGGAAGTCCACATATACTACCTA
GAGAAGGCCAACAAGATAAAATCCGAGAAGACACACATTCACATTTTCTCATTCACTGGA
GAGGAAATGGCCACCAAAGCAGACTACACCCTTGATGAAGAAAGCAGGGCAAGAATCAAA
ACCAGGCTGTTCACCATAAGACAAGAAATGGCCAGTAGGGGTCTATGGGATTCCTTTCGT
CAGTCCGAGAGAGGCGAAGAGACAGTTGAAGAAAGATTTGAAATCACAGGAACCATGCGC
AGGCTTGCCGACCAAAGTCTCCCACCGAACTTCTCCAGCCTTGAAAACTTTAGAGCCTAT
GTGGATGGATTCGAACCGAACGGCTGCATTGAGGGCAAGCTTTCTCAAATGTCAAAAGAA
GTGAATGCCAAAATTGAGCCATTTTTGAAGACAACACCACGCCCTCTCAGATTACCTGAT
GGACCTCCCTGCTCTCAGCGGTCAAAATTTTTGCTGATGGATGCCCTGAAATTAAGCATT
GAAGACCCGAGTCATGAGGGGGAAGGGATACCGCTATATGATGCAATCAAATGCATGAAG
ACATTTTTCGGATGGAAAGAGCCCAACATAATCAAACCGCATGAGAGAGGCATAAACCCC
AATTACCTCCTGGCTTGGAAGCAGGTGCTAGCAGAACTCCAGGACATTGAAAACGAGGAG
AAGATTCCAAAGACAAAGAACATGAAGAAAACAAGCCAATTGAAGTGGGCACTCGGTGAG
AACATGGCACCAGAGAAAGTAGACTTCGAGGATTGCAAAGATGTTAGTGATCTAAAACAG
TATGACAGTGATGAGCCAGAGACTAGATCGCTAGCAAGCTGGATCCAGAGTGAATTCAAC
AAGGCATGTGAATTGACCGATTCGAGCTGGATAGAACTTGATGAAATAGGGGAAGATATT
GCCCCAATTGAGCACATTGCAAGTATAAGGAGGAATTATTTTACAGCGGAAGTCTCCCAT
TGCAGGGCTACTGAGTACATAATGAAGGGAGTGGACATAAATACAGCTTTGCTCAATGCA
TCTTGTGCAGCCATGGATGACTTCCAGCTGATCCCAATGATAAGCAAATGCAGGACCAAA
GAAGGAAGACGGAAAACAAATCTGTATGGATTCATCATAAAGGGAAGGTCTCATCTGAGA
AACGATACTGATGTGGTAAATTTTGTGAGTATGGAGTTTTCTCTCACTGACCCGAGGCTG
GAACCACACAAATGGGAAAAGTACTGTGTTCTTGAAATAGGAGATATGCTCCTGAGGACT
GCAATAGGCCAAGTGTCAAGGCCCATGTTCCTGTATGTGAGAACAAATGGAACCTCCAAG
ATCAAAATGAAATGGGGTATGGAAATGAGGCGCTGCCTTCTTCAATCTCTTCAACAGATT
GAGAGCATGATTGAGGCCGAGTCTTCTGTCAAAGAGAAAGACATGACCAAAGAATTCTTT
GAAAACAAATCGGAAACATGGCCAATTGGGGAGTCACCCAAGGGAGTGGAGGAAGGCTCT
ATCGGGAAAGTGTGCAGGACCTTACTGGCAAAATCTGTATTCAACAGTCTATATGCGTCT
CCACAACTCGAGGGGTTTTCAGCTGAATCGAGAAAATTGCTTCTCATTGTTCAGGCACTT
AGGGACAACCTGGAACCTGGAACCTTCGATCTTGGAGGGCTATATGAAGCAATCGAGGAG
TGCCTGATTAATGATCCCTGGGTTTTGCTTAATGCATCTTGGTTCAACTCCTTCCTCACA
CATGCACTGAAATAGTTGTGGCAATGCTACTATTTGCTATCCATAGTGTCCAAAAAGGTA
CCTTGTTTCTACT--------------

#A/turkey/KS/4880/1980(H1N1)
AGCAAAAGCAGGTACTGATTCAAAATGGAGGACTTCGTACGACAGTGCTTCAATCCGATG
ATTGTCGAACTTGCAGAAAAGACAATGAAAGAATACGGGGAGAACCCAAAGATCGAAACA
AACAAATTTGCAGCAATATGCACACATATGGAGGTGTGCTTTATGTATTCAGATTTCCAC
TTCATCAATGAGAGGGGTGAATCAATAATCATAGAGCCTGGTGATTCTAATGCACTGCTA
AAACACAGATTTGAAATAATTGAAGGAAGGGATCGGAATATGGCTTGGACGGTGGTAAAC
AGTATTTGTAATACTACAGGGGTTGGGAAACCAAGGTTTCTCCCAGATCTGTACGACTAC
AAGGAAGATAGATTCATTGAGATTGGTGTAACAAGGAGAGAAGTCCATATATACTACCTG
GAGAAGGCCAATAAGATAAAATCTGAAGAGACGCACATCCATATTTTCTCATTTACAGGA
GAAGAAATGGCAACAAAAGCCGACTACACACTAGATGAAGAAAGTAGAGCCAGAATAAAG
ACCAGGCTATTCACCATAAGACAAGAGATGGCTAGCAGAGGTCTTTGGGATTCCTTTCGT
CAGTCCGAGAGAGGCGAAGAGACAATTGAAGAAAGATTTGAAATCAAAGGGACGATGCGA
AGGCTTGCTGACCAAAGTCTCCCACCAAACTTCTCAAGTTTCGATAATTTTAGAGCCTAT
GTGGATGGATTCGAGCCGAATGGCTACATTGAGGGCAAGCTTTCCCAAATGTCTAGAGAA
GTAAATGCTAGAATCGAGCCTTTCTTGAAGACAACACCACGACCGCTTAGGCTGCCATGT
GGGCTTCCCTGTTTTCAAAGGTCCAAATTTCTTTTGATGGATGCTCTGAAATTAAGCATT
GAGGATCCAAGCCATGAAGGAGAAGGAATACCGCTTTATGATGCGGTCAGATGCATGAAA
ACGTTCTTTGGGTGGAAGGAACCTACTATTATTAAGCCACATGAAAAGGGAATAAATTCA
AATTACCTTTTAGCATGGAAGCAAGTGCTGGCAGAAATACAGGACTTTGAGGATGAGAAG
AAAATTCCGAGGGTTAAAAATATGAAAAAAACAAGCCCACTAAAATGGGCACTTGGTGAA
AATATGGCCCCAGAAAAGGTGGACTTTGATGATTGCAAAGATGTGAGTGATCTGAAGCAA
TATGATAGTGATGAACCAGAATTTAGATCGCTTGCAAGTTGGATCCAAAATGAATTCAAC
AAAGCATGTGAACTGACTGATTCGAGCTGGTTAGAGCTTGATGAGATTGGAGAGGATATA
GCTCCAATTGAACATATTGCAAGCATGAGAAGGAACTATTTTACAGCAGAAGTGTCTCAT
TGCAGAGCTACAGAGTACATAATGAAGGGAGTGTATATAAATACTGCTTTGCTTAATGCA
TCCTGTGCAGCGATGGATGATTTTCAATTGATCCCAATGATAAGCAAATGTAGAACCAAA
GAGGGAAGGCGAAAGACCAATTTATACGGATTCATCATAAAAGGAAGATCCCACTTAAGA
AATGACACTGACGTGGTAAACTTTGTGAGCATGGAATTTTCCCTCACTGATCCAAGACTT
GAACTGCATAAATGGGAGAAGTACTGCATCCTTGAGATAGGAGACATGGTTCTAAGAACT
GCCATAGGTCAGATGGCAAGGCCTATGTTTCTATACGTGAGAACAAATGGAACCTCAAAA
ATTAAAATGAAATGGGGAATGGAAATGAGACGTTGCCTCCTCCAGTCCCTCCAGCAGATT
GAGAGTATGATTGAAGCAGAGTCATCTGTCAAAGAGAAAGATATGACAAAAGAATTCTTT
GAAGACAAATCAGAAACCTGGCCCATTGGAGAGTCCCCCAAAGGGGTGGAAGAAGGTTCC
ATTGGAAAGGTCTGCAGGACGTTGTTGGCAAAGTCAGTTTTCAACTGCTTGTATGCGTCT
CCACAATTAGAAGGATTCTCAGCTGAATCAAGGAAATTGCTTCTCATAGTTCAAGCTCTT
AGGGACAACCTTGAACCTGGAACCTTTGATCTTGGGGGATTATATGAATCAATTGAGGAG
TGCCTGATTAATGATCCCTGGGTTTTGCTTAATGCGTCTTGGTTCAACTCCTTCCTCACA
CATGCACTAAGATAGTTGTGGCAATGCTACTATTTGCTATCCA-----------------
---------------------------

#A/turkey/California/6889/1980(H9N2)
--------------------------------------------------------AATG
ATTGTCGAGCTTGCGGAAAAGGCAATGAAAGAATATGGAGAGGACCCGAAAATCGAGACA
AACAAATTTGCAGCAATATGCACTCACTTGGAAGTATGTTTCATGTATTCAGACTTTCAC
TTCATCGATGAGAGAGGAGAATCAATAATTGTAGAATCCGGAGACCCGAATGCCCTCTTG
AAGCACAGATTTGAAATAATTGAGGGGAGAGACCGCACAATGGCCTGGACAGTGGTAAAC
AGCATTTGCAACACTACAGGGGTTGAGAAACCGAAATTTCTTCCCGATCTCTATGACTAC
AAGGAGAACAGATTCATTGAGATTGGAGTGACAAGGAGAGAAGTCCACATATATTATCTA
GAGAAGGCCAACAAAATAAAGTCAGAAAAGACACATATCCACATCTTCTCGTTCACAGGA
GAGGAAATGGCCACTAAGGCTGACTACACCCTCGATGAAGAGAGTAGGGCCAGAATCAAG
ACCAGACTATTCACCATAAGGCAAGAAATGGCCAGCAGAGGCCTCTGGGATTCCTTTCGT
CAGTCCGAGAGAGGCGAAGAGACAATTGAAGAAAGATTTGAAATCACAGGAACAATGCGC
AGGCTTGCCGACCAAAGTCTCCCACCGAACTTCTCCAGCCTTGAAAACTTTAGAGCCTAT
GTGGATGGATTCGAACCGAACGGCTGCATTGAGGGCAAGCTTTCTCAAATGTCCAAAGAA
GTGAACGCAAGAATTGAACCCTTTTTGAAGACAACACCACGCCCACTCAAGCTACCGGAT
GGGCCACCCTGCTCTCAGAGGTCCAAATTCCTACTGATGGACGCTTTGAAATTAAGCATT
GAGGACCCAAGTCATGAAGGAGAGGGAATACCTCTATATGATGCGATCAAATGCATGAAA
ACATTTTTTGGGTGGAAAGAACCCAATATTGTTAAACCACATGAAAAGGGGATAAATCCG
AATTATTTATTGGCATGGAAACAGGTACTAGCAGAACTACAGGACATTGAAACCGAGGAG
AAAATCCCAAAGACCAAAAACATGAAAAAGACAAGCCAGTTAAAGTGGGCACTTGGTGAG
AATATGGCACCAGAAAAAGTGGATTTTGAAGACTGCAAGGATGTCAGTGATTTAAAACAA
TATGACAGTGATGAACCGGAACCGAGATCACTTGCAAGCTGGATTCAAAGTGAGTTCAAT
AAGGCGTGCGAACTGACTGATTCGAGCTGGATAGAGCTTGATGAGATTGGAGAAGATGTT
GCCCCAATTGAACACATTGCAAGCATGAGGAGGAATTATTTCACAGCAGAGGTGTCTCAT
TGCAGAGCCACAGAATACATAATGAAAGGGGTATACATCAATACTGCATTGCTTAATGCG
TCCTGTGCGGCTATGGATGATTTCCAATTGATTCCAATGATCAGCAAGTGTAGAACTAAG
GAGGGAAGAAGAAAGACAAATTTGTACGGCTTCATCATAAAAGGGAGATCCCACCTGAGA
AATGACACCGATGTGGTAAATTTTGTGAGTATGGAGTTCTCCCTCACTGATCCGAGGCTT
GAGCCGCACAAATGGGAGAAATACTGTGTTCTTGAAATAGGGGACATGCTTCTAAGAACT
GCTATAGGCCAAGTCTCAAGGCCCATGTTCTTGTATGTGAGAACAAACGGAACCTCCAAA
ATCAAAATGAAATGGGGAATGGAAATGAGACGCTGTCTTCTTCAGTCCCTCCAGCAAATC
GAGAGCATGATTGAAGCCGAGTCCTCTGTCAAAGAGAAAGACATGACCAAAGAATTCTTT
GAAAACAAATCAGAAACATGGCCCATTGGAGAGTCTCCCAAGGGAGTGGAGGAAGGGTCC
ATTGGAAAAGTCTGTAGAACTCTGTTGGCAAAATCTGTGTTTAACAGCTTGTATGCATCT
CCACAGCTAGAAGGTTTCTCAGCTGAATCAAGGAAACTGCTTCTTATTGTTCAGGCTCTT
AGGGACAACCTGGAACCTGGAACCTTTGATCTTGGAGGATTATATGAAGCAATTGAGGAG
TGCCTGATTAATGATCCCTGGGTTTTGCTTAATGCATCTTGGTTCAACTCCTTCCTCACA
CATGCACTGAAATAGTTGTGGCAATGCTACTATT-GC-----------------------
---------------------------

#A/turkey/Mn/833/1980(H4N2)
AGCAAAAGCAGGTACTGATCCAAAATGGAAGACTTTGTGCGACAATGCTTCAATCCAATG
ATCGTCGAGCTTGCAGAAAAGGCAATGAAAGAATATGGGGAAGATCCGAAAATCGAAACT
AACAAGTTCGCTGCAATATGCACACACTTGGAAGTCTGTTTCATGTATTCGGACTTCCAC
TTCATTGACGAACGGGGCGAATCAATAATTGTAGAATCTGGTGATCCAAACGCATTGCTG
AAACACCGATTTGAGATAATTGAAGGAAGAGACCGAACAATGGCCTGGACAGTGGTGAAT
AGCATCTGCAACACCACAGGGGTCGAGAAGCCTAAATTTCTTCCGGATTTGTATGATTAC
AAGGAGAACCGATTCATTGAAATTGGAGTGACACGGAGGGAGGTCCACATATACTACCTA
GAGAAAGCCAACAAGATAAAATCCGAGAAGACACACATTCACATTTTTTCATTTACTGGA
GAGGAAATGGCCACCAAAGCGGACTACACCCTTGATGAAGAGAGCAGGGCAAGAATCAAA
ACCAGGCTGTTCACTATAAGACAAGAAATGGCCAGCAGGGGTCTATGGGATTCCTTTCGT
CAGTCCGAAAGAGGCGAAGAGACAATTGAAGAAAGATTTGAAATCACAGGAACCATGCGC
AGGCTTGCCGACCAAAGTCTCCCACCGAACTTCTCCAGCCTTGAAAACTTTAGAGCCTAT
GTGGATGGATTCGAACCGAACGGCTGCATTGAGGGCAAGCTTTCTCAAATGTCAAAAGAA
GTGAACGCCAGAATTGAGCCATTTTTGAAGACAACACCACGCCCTCTCAGATTACCTGAT
GGGCCTCCTTGCTCTCAGCGGTCAAAATTCTTGCTGATGGATGCCCTGAAACTAAGCATT
GAAGACCCGAGTCATGAGGGAGAGGGGATACCGCTATACGATGCAATCAAATGCATGAAG
ACATTTTTCGGCTGGAAAGAGCCCAACATAATCAAACCACATGAGAAAGGCATAAATCCC
AATTACCTTCTGGCTTGGAAGCAGGTGCTAGCAGAACTCCAGGACATTGAAAATGAAGAG
AAGATCCCAAAGACAAAGAACATGAAGAAAACAAGCCAATTGAAGTGGGCACTTGGTGAG
AACATGGCACCAGAAAAAGTAGACTTTGAGGATTGCAAGGACATTAGCGATCTAAAACAG
TATGATAGTGATGAGCCAGAGCCTAGATCGCTAGCAAGCTGGATCCAGAGTGAATTCAAC
AAGGCATGTGAATTGACCGATTCGAGCTGGATAGAACTTGATGAGATAGGGGAAGATATT
GCCCCAATTGAGCACATTGCAAGTATGAGGAGGAACTATTTTACAGCAGAAGTGTCCCAT
TGCAGGGCTACTGAATACATAATGAAGGGAGTGTACATAAATACAGCTTTGCTCAATGCA
TCTTGTGCAGCCATGGATGACTTCCAGGTGATTCCAATGATAAGCAAATGCAGGACAAAA
GAAGGAAGACGGAAAACAAACCTGTATGGGTTCATTATAAAAGGAAGGTCTCATTTGAGA
AATGATACTGACGTGGTAAACTTTGTGAGTATGGAGTTTTCTCTCACTGACCCGAGGCTG
GAACCACACAAATGGGAAAAGTACTGTGTTCTTGAGATAGGAGATATGCTCCTGAGGACT
GCAATAGGCCAAGTGTCAAGGCCCATGTTCCTGTATGTTAGAACCAATGGGACCTCCAAG
ATCAAGATGAAATGGGGTATGGAAATGAGGCGCTGCCTTCTTCAGTCTCTTCAGCAGATT
GAGAGCATGATTGAAGCCGAGTCTTCTGTCAAAGAGAAAGACATGACAAAAGAATTCTTT
GAAAACAAATCGGAAACATGGCCAATTGGAGAGTCACCCAAGGGAGTGGAGGAAGGCTCT
ATCGGGAAAGTTTGCAGAACCTTACTGGCAAAATCTGTATTCAACAGTCTATATGCATCT
CCACAACTCGAGGGATTTTCAGCTGAATCGAGGAAATTGCTTCTCATTGTTCAGGCACTT
AGGGACAACCTGGAACCTGGAACCTTCGATCTTGGAGGGCTATATGAAGCAATCGAGGAG
TGCCTGATTAACGATCCCTGGGTTTTGCTTAATGCTTCTTGGTTCAACTCCTTCCTCACA
CATGCACTGAAATAGTTGTGGCAATGCTACTATTTGCTATCCATACTGTCCAAAAAAGTA
CCTTGTTTCTACT--------------

#A/equine/Kentucky/4/1980(H3N8)
------------------TCCAAAATGGAAGACTTTGTGCGACAATGCTTCAATCCAATG
ATCGTCGAGCTTGCGGAAAAGGCGATGAAAGAATATGGAGAGGACCCGAAAATTGAAACA
AACAAATTTGCAGCAATATGCACTCACTTGGAAGTCTGCTTCATGTACTCGGATTTCCAC
TTTATTAATGAACTGGGTGAGTCAGTGATCATAGAGTCTGGTGATCCAAATGCTCTTTTG
AAGCACAGATTTGAAATCATTGAAGGGAGAGATCGAACAATGGCATGGACAGTAGTAAAC
AGTATCTGCAACACCACAAGAGCTGAAAAACCCAAGTTTCTCCCAGATTTATACGACTAT
AAGGAGAACAGGTTTGTTGAAATTGGTGTGACAAGGAGAGAAGTTCACATATACTACTTG
GAGAAGGCCAACAAAATAAAGTCTGAGAAAACACATATCCACATTTTCTCATTTACAGGA
GAGGAAATGGCTACAAAAGCGGACTATACCCTTGATGAAGAGAGTAGAGCCAGGATCAAA
ACCAGACTATTCACCATAAGACAAGAAATGGCCAGCAGAGGCCTCTGGGACTCCTTTCGT
CAGTCCGAGAGAGGCGAAGAGACAATTGAAGAAAGATTTGAAATCACAGGGACAATGCGC
AGGCTTGCCAATTACAGTCTCCCACCGAACTTCTCCAGCCTTGAAAATTTTAGAGCCTAT
GTGGATGGATTCGAACCGAACGGCTGCATTGAGAGCAAGCTTTCTCAAATGTCCAAAGAA
GTAAATGCCAGAATCGAGCCATTTTCAAAGACAACACCCCGGCCACTCAGGATACCCGGT
GGTCCACCCTGCCATCAGCGATCCAAATTCTTGCTGATGGATGCTCTGAAATTGAGCATT
GAGGACCCAAGTCACGAGGGAGAGGGAATACCGCTGTATGATGCCATCAAATGCATGAAA
ACCTTCTTTGGATGGAAAGAGCCCAGTATTGTTAAACCACATGAAAAGGGTATAAACCCA
AACTATCTCCAAGCTTGGAAGCAAGTATTAGCAGAACTACAAGACCTTGAGAACGAAGAA
AAAACCCCTAAGACCAAGAATATGAAAAAAACAAGTCAATTGAAATGGGCACTTGGTGAA
AATATGGCGCCAGAGAAAGTGGATTTTGAGGATTGTAAAGACATCAGTGATTTGAAACAG
TATGACAGTGATGAGCCAGAAACAAGGTCCCTTGCAAGTTGGATTCAAAGTGAGTTCAAC
AAAGCTTGTGAACTGACAGATTCAAGCTGGATAGAGCTCGATGAAATTGGGGAGGATATT
GCCCCAATAGAATACATTGCGAGCATGAGGAGGAATTATTTTACTGCTGAGGTTTCCCAT
TGTAGAGCAACAGAATATATAATGAAGGGAGTATACATCAACACTGCTCTACTCAATGCA
TCCTGCGCTGCGATGGATGACTTCCAATTAATTCCGATGATAAGCAAATGCAGGACCAAA
GAAGGGAGAAGGAAGACAAATTTATATGGATTCTTAATAAAGGGAAGGTCCCATTTAAGG
AATGACACCGACGTGGTAAACTTTGTAAGCATGGAATTTTCTCTCACTGATCCAAGACTT
GAGCCACACAAATGGGAGAAATACTGTGTTCTAGAAATCGGAGACATGCTCCTAAGGACT
GCTGTAGGCCAAGTGTCAAGACCCATGTTTTTGTATGTAAGGACCAATGGGACCTCTAAA
ATTAAAATGAAATGGGGAATGGAAATGAGGCGCTGCCTCCTTCAGTCTCTGCAACAGATT
GAAAGCATGATCGAAGCTGAGTCCTCAGTCAAAGAAAAGGACATGACCAAAGAATTCTTT
GAGAACAAATCGGAGACATGGCCTATAGGAGAGTCCCCCAAAGGAGTGGAAGAAGGCTCA
ATCGGGAAGGTTTGCAGGACCTTGTTAGCAAAATCTGTGTTTAACAGTTTGTATGCATCT
CCACAACTGGAAGGGTTTTCAGCTGAATCTAGGAAATTACTTCTCATTGTTCAGGCCCTT
AGGGATAACCTGGAACCTGGAACCTTTGATATTGGGGGGTTATATGAATCAATTGAGGAG
TGCCTGATTAATGATCCCTGGGTTTTGCTCAATGCATCTTGGTTCAACTCCTTCCTTACA
CATGCACTGAAGTAGTTGTGGCAATGCTACTATTTGCTATCCATACTGTCCAAAAA----
---------------------------

#A/Memphis/7/1980(H1N1)
-----------GTACTGATTCGAAATGGAAGATTTTGTGCGACAATGCTTCAATCCGATG
ATTGTCGAGCTTGCGGAAAAGGCAATGAGAGAGTATGGAGAGGATCTGAAAATCGAAACA
AACAAATTTGCAGCAATATGCACTCACTTGGAAGTATGCTTCATGTATTCAGATTTTCAT
TTCATCAATGAGCAAGGCGAGTCAATAATAGTAGAGCCTGAAGACCCAAACGCACTTTTG
AAGCACAGATTTGAAATAATAGAGGGAAGAGATCGCACAATGGCATGGACAGTTGTAAAC
AGTATTTGCAACACCACAGGAGCTGAGAAACCGAAGTTTCTGCCAGATTTGTATGATTAC
AAGGAGAATAGATTCATCGAGATTGGAGTGACAAGGAGGGAAGTTCACATATACTATCTG
GAAAAGGCCAATAAAATTAAATCTGAGAAAACACACATCCACATTTTCTCATTCACTGGG
GAAGAAATGGCCACAAAGGCCGACTACACTCTCGATGAAGAAAGCAGGGCTAGGATCAAA
ACCAGACTATTCACCATAAGACAAGAAATGGCTAGCAGAGGCCTCTGGGATTCCTTTCGT
CAGTCCGAGAGAGGCGAAGAAACAATTGAAGAAAGATTTGAAATCACAGGAACAATGCGC
AGGCTCGCTGACCAAAGTCTCCCGCCGAACTTCTCCTGCCTTGAGAATTTTAGAGCCTAT
GTGGATGGATTCGAACCGAACGGCTACATTGAGGGCAAGCTTTCTCAAATGTCCAAAGAA
GTAAATGCTAGAATTGAACCTTTTCTGAAAACAACACCACGACCAATTAGACTTCCGGAT
GGGCCTCCTTGTTCTCAGCGGTCCAAATTCCTGCTGATGGATGCTTTAAAATTAAGCATT
GAGGACCCAAGTCATGAAGGAGAGGGAATACCACTATATGATGCGATCAAGTGTATGAGA
ACATTCTTTGGATGGAAAGAACCCTATGTTGTTAAACCACACGAAAAGGGAATAAATCCG
AATTATCTGCTGTCATGGAAGCAAGTACTGGCAGAACTGCAGGACATTGAGAATGAGGAG
AAGATTCCAAGAACTAAAAACATGAAGAAAACGAGTCAGCTAAAGTGGGCACTTGGTGAG
AACATGGCACCAGAGAAGGTAGACTTTGACGACTGTAAAGATATAAGCGATTTGAAGCAA
TATGATAGTGACGAACCTGAATTAAGGTCACTTTCAAGTTGGATCCAGAATGAGTTCAAC
AAGGCATGCGAACTGACCGATTCAATCTGGATAGAGCTCGATGAGATTGGAGAAGATGTG
GCTCCAATTGAACACATTGCAAGCATGAGAAGGAATTACTTCACAGCAGAGGTGTCTCAT
TGCAGAGCCACAGAATATATAATGAAGGGGGTATACATTAATACTGCCTTGCTTAATGCA
TCCTGTGCAGCAATGGATGATTTCCAACTAATTCCCATGATAAGCAAATGTAGGACTAAA
GAGGGAAGGCGAAAGACCAATTTGTACGGTTTCATCATAAAAGGAAGATCTCACTTAAGG
AATGACACCGACGTGGTAAACTTTGTGAGCATGGAGTTTTCTCTCACTGACCCAAGACTT
GAGCCACACAAATGGGAGAAGTACTGTGTTCTTGAGATAGGAGATATGCTTCTAAGAAGT
GCCATAGGCCAGGTGTCAAGGCCCATGTTCTTGTATGTAAGGACAAATGGAACCTCAAAA
ATTAAAATGAAATGGGGAATGGAGATGAGGCGTTGCCTCCTCCAGTCACTTCAACAAATA
GAGAGTATGATTGAAGCTGAGTCCTCTGTCAAGGAGAAAGACATGACCAAAGAGTTTTTT
GAGAATAGATCAGAAACATGGCCCATTGGAGAGTCCCCCAAAGGAGTGGAAGAAGGTTCC
ATTGGGAAGGTCTGCAGGACTTTATTAGCTAAGTCAGTATTCAATAGCCTGTATGCATCT
CCACAATTAGAAGGATTTTCAGCTGAATCAAGAAAACTGCTCCTTATTGTTCAGGCTCTT
AGGGACAATCTGGAACCTGGGACCTTTGATCTTGGGGGGCTATATGAAGCAATTGAGGAG
TGCCTGATTAATGATCCCTGGGTTTTGCTTAATGCTTCTTGGTTCAACTCCTTCCTAACA
CATGCATTAAGATAGTTGTGGCAATGCTACTATTTGCTATCCATACTGTCCAAAAAA---
-------------
--------------
#A/swine/Ehime/1/1980(H1N2)
------------------------ATGGAGGACTTCGTACGACAGTGCTTCAATCCGATG
ATTGTCGAACTTGCAGAAAAGACAATGAAAGAATACGGGGAAAACCCAAAGATCGAAACA
AACAAATTTGCAGCGATATGCACACACATGGAGGTATGCTTCATGTATTCAGATTTCCAC
TTCATCAATGAGCGGGGTGAATCAATAATCATAGAGCCTGGTGATTCTAATGCACTGCTG
AAACACAGATTTGAAATAATTGAAGGAAGGGATCGGAATATGGCTTGGACGGTGGTAAAT
AGTATTTGTAACACTACAGGGATTGAAAAACCAAGATTTCTCCCAGATCTGTATGACTAC
AAGGAAGATAGATTCATTGAGGTTGGTGTAACAAGGAGAGAAGTCCATGTATACTACCTG
GAGAAGGCCAATAAGATAAAATCTGAAAAGACGTACATCCACATTTTCTCATTTACAGGA
GAAGAAATGGCAACAAAGGCCGACTACACACTAGATGAAGAAAGTAGAGCTAGAATAAAG
ACCAGGCTATTCACCATAAGACAAGAAATGGCTAACAGAGGTCTTTGGGATTCCTTTCGT
CAGTCCGAAAGAGGCGAAGAGACAATTGAAGAAAGGTTTGAAATCAAAGGAACAATGCGA
AGGCTTGCTGACCAAAGTCTCCCACCAAACTTCTCCAGTTTTGATAACTTTAGAGCCTAT
GTGGATGGATTCGAGCCGAATGGCTACATTGAGGGAAAGCTTTCCCAAATGTCTAGAGAA
GTAAATGCTAGAATCGAGCCTTTCTTGAAGACAACACCACGCCCGCTTAGGTTGCCATGT
GGGCCTCCCTGTTTTCAACGATCCAAATTTCTTTTGATGGATGCTCTGAAATTAAGCATT
GAAGATCCAAGCCATGAAGGAGAAGGAATACCGCTTTATGATGCGGTCAGATGCATGAAA
ACGTTCTTTGGGTGGAAGGAACCTACTATTGTTAAGCCACATGGAAAGGGAATAAATTCA
AATTACCTTTTAGCATGGAAGCAAGTGCTGGCAGAAATACAGGACTTTGAGGATGAGAAG
AAAGTTCCAAGGGTTAAAAACATGAAAAAAACAAGTTCACTGAAATGGGCACTTGGTGAA
AATATGGCCCCAGAAAAGGTGGACTTTGATGATTGTAAAGATGTGAGTGATCTGAAGCAA
TATGATAGTGATGAACCAGAATTTAGATCGCTTGCAAGTTGGATCCAAAATGAATTCAAC
AAAGCATGTGAACTGACTGATTCGAGCTGGTTAGAGCTTGATGAGATTGGAGAGGATGTA
GCTCCAATTGAATATATCGCAAGCATGAGAAGGAATTATTTTACAGCAGAAGTGTCTCAT
TGCAGAGCTACAGAGTACATAATGAAGGGAGTATACATAAATACTGCTTTGCTTAATGCA
TCCTGTGCAGCAATGGATGATTATCAATTGATCCCAATGATAAGCAAATGTAGAACCAAA
GAGGGAAGGCGAAAGACCAATTTATACGGATTCATCATAAAAGGAAGATCCCACTTAAGA
AATGACACTGACGTGGTAAATTTTGTGAGCATGGAATTTTCCCTCACTGATCCAAGGCTT
GAACTGCATAAATGGGAGAAGTACTGCATCCTTGAGATAGGAGACATGATTCTAAGAACT
GCTATAGGTCAAGTGGCAAGGCCTATGTTTTTATACGTGAGGACAAACGGGACCTCAAAA
ATTAAAATGAAGTGGGGAATGGAAATGAGACGTTGTCTCCTCCAGTCCCTCCAGCAAATT
GAGAGCATGATTGAAGCAGAGTCATCTGTCAAAGAGAAAGATATGACCAAAGAGTTCTTT
GAAAACAGATCAGAAACTTGGCCTATTGGAGAGTCCCCCAAAGGGGTGGAAGAAGGTTCC
ATTGGAAAGGTCTGCAGGACGTTGTTGGCAAAATCAGTTTTCAACTGTTTGTATGCGTCT
CCACAATTAGAAGGATTCTCAGCTGAATCAAGGAAATTGCTTCTCATTGTTCAAGCTCTT
AGGGACAACCTTGAACCTGGAACCTTTGATCTTGGGGGATTATATGAATCAATTGAGGAG
TGCCTGATTAATGATCCCTGGGTTTTGCTTAATGCATCTTGGTTCAACTCCTTCCTCACA
CATGCACTAAGATAG---------------------------------------------
---------------------------

#A/swine/Wisconsin/641/1980(H1N1)
------------------------ATGGAGGACTTCGTACGACAGTGCTTCAATCCGATG
ATTGTCGAACTTGCAGAAAAGACAATGAAAGAGTACGGGGAGAACCCAAAGATCGAAACA
AACAAATTTGCAGCGATATGCACACATATGGAGGTATGCTTCATGTATTCAGATTTCCAC
TTCATCAATGAGCGGGGTGAATCAATAATCATAGAGCCTGGTGATTCTAATGCACTGCTG
AAACACAGATTTGAAATAATTGAAGGAAGGGATCGGAATATGGCTTGGACGGTGGTAAAC
AGTATTTGTAACACTACAGGGGTTGGGAAACCAAGGTTTCTCCCAGATCTGTATGACTAC
AAGGAAGATAGATTCATTGAGATTGGTGTAACAAGGAGAGAAGTCCATATATACTACCTG
GAGAAGGCCAATAAGATAAAATCTGAAGAGACGCACATCCATATTTTCTCATTTACAGGA
GAAGAAATGGCAACAAAGGCCGACTACACACTAGATGAAGAAAGTAGAGCCAGAATAAAG
ACCAGACTATTCACCATAAGACAAGAGATGGCTAGCAGAGGTCTTTGGGATTCCTTTCGT
CAGTCCGAGAGAGGCGAAGAGACAATTGAAGAAAGATTTGAAATCAGAGGGACGATGCGA
AGGCTTGCTAACCAAAGTCTCCCACCAAACTTCTCAAGTTTCGATAACTTTAGAGCCTAT
GTGGATGGATTCGAGCCGAATGGCTACATTGAGGGCAAGCTTTCCCAAATGTCTAGAGAA
GTAAATGCTAGAATCGAGCCTTTCTTGAAGACAACACCACGACCGCTTAGGCTGCCATGT
GGGCCTCCCTGTTTTCAAAGGTCCAAATTTCTTTTGATGGATGCTCTGAAATTAAGCATT
GAAGATCCAAGCCATGAAGGAGAAGGAATACCGCTTTATGATGCGGTCAGATGCATGAAA
ACGTTCTTTGGGTGGAAGGAACCTACCATTATTAAGCCACATGAAAAGGGAATAAATTCA
AATTACCTTTTAGCATGGAAGCAAGTGCTGGCAGAAATACAGGACTTTGAGGATGAGAAG
AAAATTCCGAGGGTTAAAAATATGAAAAAAACAAGCCCACTAAAATGGGCACTTGGTGAA
AATATGGCCCCAGAAAAGGTGGACTTTGATGATTGCAAAGATGTGAGTGATCTGAAGCAA
TATGATAGTGATGAACCAGAATTTAGATCGCTTGCAAGTTGGATCCAAAATGAATTCAAC
AAAGCATGTGAACTGACTGATTCGAGCTGGTTAGAGCTTGATGAGATTGGAGAGGATATA
GCTCCAATTGAACATATTGCAAGCATGAGAAGGAACTATTTTACAGCAGAAGTGTCTCAT
TGCAGAGCTACAGAGTACATAATGAAGGGAGTATATATAAATACTGCTTTGCTTAATGCA
TCCTGTGCAGCAATGGATGATTTTCAATTGATCCCAATGATAAGCAAATGTAGAACCAAA
GAGGGAAGGCGAAAGACCAATTTATACGGATTCATCATAAAAGGAAGATCCCACTTAAGA
AATGACACTGACGTGGTAAACTTTGTGAGCATGGAATTTTCCCTCACTGATCCAAGACTT
GAACTGCATAAATGGGAGAAGTACTGCATCCTTGAGATAGGAGACATGATTCTAAGAACT
GCCATAGGTCAAGTGGCAAGGCCTATGTTTCTATACGTGAGAACAAACGGAACCTCAAAA
ATTAAAATGAAATGGGGAATGGAAATGAGACGTTGCCTCCTCCAGTCCCTCCAGCAGATT
GAGAGTATGATTGAAGCAGAGTCATCTGTCAAAGAGAAAGATATGACAAAAGAATTCTTT
GAAGACAAATCAGAAACTTGGCCCATTGGAGAGTCCCCCAAAGGGGTGGAGGAAGGTTCC
ATTGGAAAGGTCTGCAGGACGTTGTTGGCAAAGTCAGTTTTCAACTGCTTGTATGCGTCT
CCACAATTAGAAGGATTCTCAGCTGAATCAAGGAAATTGCTTCTCATTGTTCAAGCTCTT
AGGGACAACCTTGAACCTGGAACCTTTGATCTGGGGGGATTATATGAATCAATTGAGGAG
TGCCTGATTAATGATCCCTGGGTTTTGCTTAATGCGTCTTGGTTCAACTCCTTCCTCACA
CATGCACTAAGATAGTTGTGGCATTGCTACTATTTGCTATCCATACTGTCCA--------
---------------------------

#A/mallardduck/ALB/645/1980(H5N2)
AGCGAAAGCAGGTACTGATTCAAAATGGAAGACTTTGTGCGGCAATGCTTCAATCCAATG
ATCGTCGAGCTTGCGGAAAAAGCAATGAAAGAATATGGAGAGGATCCAAAAATCGAAACA
AACAAATTCGCTGCGATATGTACACATCTGGAAGTGTGCTTCATGTATTCAGATTTCCAC
TTCATTGATGAACGAGGTGAATCGATAATTGTAGAGTCTGGTGATCCAAATGCACTCTTG
AAACACCGATTTGAGATAATCGAAGGGAGAGATCGCACGATGGCTTGGACAGTGGTGAAT
AGCATTTGCAACACCACGGGGGTTGAGAAACCCAAGTTTCTTCCTGATTTGTACGATTAC
AAAGAGAACCGGTTCATTGAAATTGGAGTGACAAGAAGGGAGGTTCACATATATTACCTG
GAAAAGGCCAATAAGATAAAGTCTGAGAAGACGCACATCCACATCTTTTCATTCACTGGG
GAGGAAATGGCCACTAAAGCAGACTACACCCTTGATGAAGAAAGCAGAGCAAGAATCAAG
ACCAGACTATTCACCATAAGACAAGAAATGGCCAGTAGAGGTCTCTGGGATTCCTTTCGT
CAGTCCGAGAGAGGCGAAGAGACAATTGAAGAAAGATTTGAAATCACAGGAACCATGCGC
AGGCTCGCCGACCAAAGTCTCCCACCGAACTTCTCCAGCCTTGAAAACTTTAGAGCCTAT
GTGGATGGATTCGAACCGAACGGCTGCATTGAGGGCAAGCTTTCTCAAATGTCCAAGGAC
GTAAATGCAAGGATAGAGCCATTTCTGAAAACAACACCGCGCCCTCTCAGACTACCGGAT
GGGCCTCCTTGCTCTCAACGTTCAAAATTCCTGCTGATGGATGCTCTGAAGCTTAGCATT
GAAGACCCAAGCCATGAAGGGGAGGGGATACCACTGTATGATGCGATCAAATGCATGAAG
ACATTTTTCGGCTGGAAAGAGCCCAACATTGTCAAGCCACATGAGAAGGGCATAAACCCC
AATTACCTCCTGGCTTGGAAACAAGTGCTAGCAGAACTGCAGGACATTGAAAATGAGGAG
AAAATTCCAAAAACAAAAAATATGAAGAAAACAAGCCAGCTAAAGTGGGCACTTGGTGAA
AATATGGCACCAGAGAAAGTGGACTTTGAGGATTGCAAGGATGTTAGCGATCTGAAACAG
TATGACAGCGATGAACCAGAGCAGAGATCGCTAGCAAGTTGGATTCAAAGTGAATTTAAC
AAGGCATGTGAATTGACCGATTCAAGCTGGATAGAACTCGATGAAATTGGGGAAGATGTC
GCTCCAATTGAACACATTGCAAGCATGAGAAGGAATTATTTCACAGCAGAAGTGTCTCAT
TGCAGGGCAACAGAGTACATAATGAAGGGAGTATATATAAACACGGCTTTGCTCAATGCT
TCTTGTGCAGCCATGGATGATTTCCAGTTAATTCCAATGATAAGCAAGTGCAGAACCAAA
GAAGGACGACGAAAGACAAATCTATATGGGTTCATCATAAAGGGGAGATCCCACTTGAGG
AATGATACTGATGTGGTGAATTTTGTGAGCATGGAATTTTCTCTTACTGACCCCAGATTG
GAGCCACACAAGTGGGAGAAGTATTGTGTACTTGAAATAGGAGACATGCTCCTACGGACT
GCAATAGGCCAAGTATCACGACCTATGTTCCTGTATGTGAGAACCAATGGGACCTCCAAG
ATCAAAATGAAGTGGGGTATGGAGATGAGGCGTTGTCTTCTTCAATCCCTCCAACAAATT
GAGAGCATGATTGAGGCCGAATCCTCTGTCAAGGAGAAAGACATGACCAAAGAGTTCTTT
GAAAACAAGTCGGAGACATGGCCTATTGGAGAATCACCCAAAGGAGTGGAAGAAGGTTCC
ATTGGAAAAGTCTGCAGGACTTTGCTAGCAAAGTCTGTATTCAACAGTTTGTATGCATCC
CCACAACTTGAGGGATTTTCAGCTGAGTCAAGAAAGCTGCTTCTTATTGTTCAGGCACTT
AGGGACAACCTGGAACCTGGTACTTTCGATCTTGGGGGGCTATATGAAGCAATTGAGGAG
TGCCTGATTAATGATCCCTGGGTTTTGCTCAATGCATCTTGGTTCAACTCCTTCCTTACA
CATGCACTGAAATAGCTGTGGCAATGCTACTATTTGCTATCCATACTGTCCAAAAAAGTA
CCTTGTTTCTACT--------------

#A/gull/Minnesota/945/1980(H13N6)
AGCGAAAGCAGGTACTGATTCAAAATGGAAGACTTTGTGCGACAATGCTTCAATCCAATG
ATCGTCGAGCTTGCGGAAAAAGCAATGAAAGAATATGGAGAGGATCCAAAAATCGAGACA
AACAAATTCGCTGCGATATGTACACACCTGGAAGTGTGTTTTATGTATTCAGACTTCCAT
TTCATTGATGAACGGGGTGAGTCGATAATTGTAGAGTCTGGTGATCCAAATGCACTCTTA
AAACATCGATTTGAAATAATCGAAGGGAGAGACCGTACTATGGCCTGGACAGTGGTGAAT
AGCATTTGCAACACCACAGGAGTTGAGAAGCCCAAGTTTCTCCCGGACTTATATGATTAT
AAAGAAAATCGTTTCATTGAAATTGGAGTGACAAGGAGGGAGGTCCATATATACTATTTA
GAAAAGGCCAATAAGATAAAATCTGAGAAGACACACATCCATATCTTTTCATTCACTGGA
GAAGAAATGGCCACAAAAGCAGACTACACTCTTGATGAAGAGAGTAGAGCAAGGATCAAA
ACCAGGCTATTCACCATAAGACAAGAAATGGCCAGTAGAGGCCTCTGGGATTCCTTTCGT
CAGTCCGAGAGAGGCGAAGAGACAATTGAAGAAAGATTTGAAATTACAGGAACCATGCGC
AGACTCGCAGACCAAAGTCTCCCACCGAACTTCTCCAGCCTTGAAAACTTTAGAGCCTAT
GTGGATGGATTCGAACCGAACGGCTGCATTGAGGGCAAGCTTTCTCAAATGTCCAAAGAA
GTAAATGCAAGAATTGACCCATTTTTGAGGACAACACCACGCCCTCTCAGATTACCAGAA
GGGCCTCCCTGCTCTCAGCGGTCAAAATTTCTGTTGATGGATGCTCTGAAGCTTAGCATT
GAAGACCCGAGTCATGAGGGTGAGGGAATACCACTGTATGATGCTATCAAATGTATGAAG
ACCTTTTTTGGCTGGAAAGAGCCCAACATTGTCAAGCCACATGAAAGGGGCATAAACCCT
AATTATCTCCTGGCTTGGAAGCAAGTGCTAGCAGAATTGCAGGATATTGAAAATGAAGAC
AAGATTCCAAAGACAAAAAACATGAAGAAAACAAGCCAACTAAAGTGGGCACTTGGTGAA
AACATGGCACCAGAGAAATTGGACTTTGAAGATTGCAAGAATGTCAGCGATTTGAAACAG
TATGACAGCGATGAGCCAGAGCAAAGATCGCTGGCAAGTTGGGTCCAAAGTGAATTCAAC
AAAGCTTGTGAATTGACTGAGTCAAGCTGGATAGAACTCGATGAAATAGGGGAAGATGTC
GCCCCAATCGAGCATATTGCAAGCATGAGAAGGAATTATTTTACAGCCGAAGTGTCTCAC
TGCAGGGCAACAGAGTACATAATGAAGGGAGTGTACATAAACACAGCTTTACTCAACGCC
TCTTGTGCAGCCATGGATGATTTTCAGTTGATCCCAATGATAAGCAAATGCAGAACCAAA
GAAGGACGACGGAAGACAAATTTATATGGATTCATCATAAAGGGAAGGTCTCATTTGAGG
AATGATACTGATGTGGTGAATTTTGTGAGCATGGAATTTTCTCTTACTGACCCTAGATTA
GAACCGCACAAGTGGGAGAAGTATTGTGTCCTTGAAATAGGGGACATGCTCCTACGAACT
GCAATAGGCCAAGTATTAAGACCTATGTTTCTGTATGTGAGAACCAATGGAACTTCCAAG
ATCAAAATGAAATGGGGTATGGAGATGAGGCGTTGTCTTCTTCAATCCCTCCAGCAAATC
GAAAGCATGATTGAGGCTGAGTCCTCTGTCAAGGAGAAAGACATGACTAAAGAATTCTTT
GAAAACAAGTCGGAGACATGGCCCATTGGAGAATCACCCAAAGGAGTAGAAGAAGGTTCC
ATTGGGAAAGTATGCAGGACTTTGCTAGCAAAGTCTGTATTCAACAGTTTGTATGCATCT
CCACAACTTGAAGGTTTTTCAGCTGAGTCAAGAAAGCTGCTTCTCATTGTTCAGGCACTT
AGGGACAACCTGGAACCTGGTACCTTCGATCTTGGGGGGCTATATGAAGCAATTGAGGAG
TGCCTGATTAATGATCCCTGGGTTTTGCTTAATGCATCTTGGTTCAACTCCTTCCTCACA
CATGCATTGAAATAGTTATGGCAATGCTACTATTTGCTATCCATACTGTCCAAAAAAGTA
CCTTGTTTCTACT--------------

#A/turkey/Minnesota/957/1980(H6N6)
AGCGAAAGCAGGTACTGATCCAAAATGGAAGACTTTGTGCGACAATGCTTCAATCCAATG
ATTGTTGAGCTTACAGAAAAGACAATGAAAGAATATGGGGAAGATCCGAAAGTCGAAACT
AACAAATTTGCTGCAATATGCACACACTTGGAAGTCTGTTTCATGTATTCGGATTTCCAC
TTCATTGACGAACGAGGTGAATCAACAATTGTGGAATCTGGTGATCCAAATGCGTTGCTG
AAGCACCGATTTGAGATAATTGAAGGAAGAGACCGAACAATGGCCTGGACAGTGGTGAAT
AGTATCTGCAACACCACAGGGGTCGAGAAGCCTAAATTTCTTCCGGATCTGTATGACTAC
AAGGAGGACCGATTCATTGAAATTGGAGTGACACGGAGGGAAGTCCACATATACTACCTA
GAAAAAGCCAACAAGATAAAATCCGAGAAGACACACATTCACATTTTCTCATTCACCGGA
GAGGAAATGGCCACCAAAGCGGACTACACCCTTGATGAAGAGAGCAGGGCAAGAATCAAA
ACCAGGCTGTTCACCATAAGACAAGAAATGGCCAGTAGGGGTCTATGGGATTCCTTTCGT
CAGTCCGAGAGAGGCGAAGAAACAATTGAGGAAAGATTTGAAATCACAGGAACCATGCGC
AGGATTGCAGACCAAAGTCTCCCACCGAACTTCTCCAGCCTTGAAAACTTTAGAGCCTAT
GTGGATGGATTCGAACCGAACGGCTGCATTGAGGGCAAGCTTTCTCAAATGTCAAAAGAA
GTGAATGCCAGAATTGAGCCATTTTTGAAGACAACACCACGCCCTCTCAGATTGCCTGAA
GGGCCTCCCTGCTCTCAGCGGTCAAAATTCTTGCTGATGGATGCCCTGAAATTAAGCATT
GAAGACCCGAGTCATGAGGGGGAGGGGATACCGCTATATGATGCAATCAAATGCATGAAG
ACATTTTTCGGTTGGAAAGAGCCCAACATAATCAAACCACATGAGAAAGGCATAAACCCC
AATTACCTCCTGGCTTGGAAGCAGGTGCTAGCAGAACTCCAGGATATTGAAAATGAGGAG
AAGATCCCAAAGACAAAAAACATGAAGAAAACAAGCCAATTGAAATGGGCACTCGGTGAG
AACATGGCACCAGAGAAAGTAGACTTTGAGGATTGCAAAGACATTAGCGATCTAAAACAA
TATGACAGTGATGAGCCAGAGATTAGATCGCTAGCAAGCTGGATCCAGAGTGAATTCAAC
AAGGCATGTGAATTGACTGATTCAAGCTGGATAGAACTTGATGAGATAGGGGAAGATATT
GCCCCAATTGAACACATTGCAAGTATGAGGAGGAATTATTTTACAGCGGAAGTGTCTCAT
TGCAGGGCTACTGAATACATAATGAAGGGAGTATACATAAATACAGCTTTGCTCAATGCA
TCTTGTGCAGCCATGGATGACTTTCAGCTGATTCCAATGATAAGCAAATGCAGGACCAAA
GAAGGAAGACGGAAAACAAATCTGTATGGATTCATTATAAAAGGAAGGTCTCATTTGAGG
AATGATACTGACGTGGTAAACTTTGTGAGTATGGAGTTTTCTCTCACTGACCCGAGGCTG
GAGCCACACAAGTGGGAAAAGTACTGTGTTCTTGAAATAGGAGATATGCTCCTGAGAACT
GCAATAGGCCAAGTGTCAAGGCCCATGTTCCTGTATGTGAGAACCAATGGAACCTCCAAG
ATCAAGATGAAATGGGGTATGGAAATGAGACGCTGCCTTCTTCAATCCCTTCAGCAGATT
GAGAGCATGATTGAAGCCGAGTCTTCTGTCAAAGAGAAAGACATGACCAAAGAATTCTTT
GAAAACAAATCGGAAACATGGCCAATTGGAGAGTCACCCAAGGGAGTGGAGGAAGGCTCC
ATCGGAAAAGTGTGCAGAACCTTACTGGCAAAGTCTGTATTCAACAGTATATATGCATCT
CCACAACTCGAGGGATTTTCAGCTGAATCGAGAAAATTACTTCTCATTGTTCAGGCACTT
AGGGACAACCTGGAACCTGGAACCTTCGATATTGGAGGGCTATATGAAGCAATTGAGGAG
TGCCTGATTAATGATCCCTGGGTTTTGCTTAATGCATCTTGGTTCAACTCCTTCCTCACA
CATGCACTGAAATAGTTGTGGCAATGCTACTATTTGCTATCCATACTGTCCAAAAAAGTA
CCTTGTTTCTACT--------------

#A/rn-stint/AUS/4189/1980(H4N8)
AGCGAAAGCAGGTACTGATCCAAAATGGAAGACTTTGTGCGACAATGCTTCAATCCAATG
ATTGTCGAGCTTGCGGAAAAGGCAATGAAAGAACATGGGGAAGATCCAAGAATTGAAACG
AACAAATTCGCTGCAATATGCACACATTTGGAAGTCTGTTTCATGTATTCAGATTTCCAC
TTCATCGATGAAAGAGGTGAATCAGTAATTGTAGAATCTGGCGATCCAAATGCACTACTG
AAACATCGGTTTGAGATAATTGAAGGAAGAGACCGAACAATTGCCTGGACGGTGGTGAAT
AGTATCTGCAACAGCACAGGAGTCGAGAAGCCCAAATTTCTTCCGGATCTGTATGACTAT
AAGGAAAACCGATTCATTGAAATTGGAGTGACACGGAGGGAAGTCCACATATACTACTTA
GAAAAAGCCAACAAGATAAAAGCTGAGAAAACACACATTCATATTTTCTCATTCACTGGA
GAAGAAATGGCCACTAAGGCAGACTACACCCTTGATGAAGAAAGCAGGGCGAGGATCAAA
ACCAGGCTGTTCACCATAAGACAAGAAATGGCCAGTAGGGGCCTATGGGATTCCTTTCGT
CAGTCCGAGAGAGGCGAAGAGACAATTGAAGAAAAATTTGAAATTACTGGAACCATGCGT
AGGCTTGCTGACCAAAGTCTCCCACCGAACTTCTCCAGCCTTGAAAACTTTAGAGCCTAT
GTGGATGGATTCGAACCGAACGGCTGCATTGAGGGCAAACTTGCTCAAATGTCAAAAGAA
GTGAATGCCAGAATTGAACCGTTCCTGAAGACAACACCACAACCTCTCAGATTACCTGAT
GGGCCTCCTTGCTCTCAGAGGTCAAAATTCTTGCTGATGGATGCCCTGAAGTTGAGCATA
GAGGACCCAAGCCATGAGGGAGAAGGAATACCGCTATATGATGCAATCAAATGCATGAAG
ACATTTTTTGGCTGGAAAGAACCCAAAATTGTCAAACCACATGAGAAGGGCATAAACCCC
AATTATCTCCTGGCTTGGAAACAGGTGCTGTCAGAACTCCAGGACATTGAAAATGAAGAG
AGAATACCAAAAACAAAGAACATGAAGAAAACAAGCCAATTGAAATGGGCACTAGGTGAG
AACATGGCTCCAGAAAAAATTGACTTTGAAGATTGCAAAGATGTCAATGATCTGAAGCAA
TATGACAGTAGTGAACCAGAGCATAGGTCACTGGCAAGCTGGATCCAGAGTGAGTTTAAT
AAAGCATGTGAGTTGACTGATTCAAGCTGGATAGAGCTTGATGAGATAGGAGAAGATGTA
GCTCCAATTGAACACATTGCAAGTATGAGGAGGAACTATTTCACAGCAGAAGTGTCACAT
TGCAGGGCTACTGAGTACATAATGAAAGGAGTATACATAAATACAGCTTTACTCAATGCA
TCTTGCGCGGCTATGGATGATTTTCAGTTGATCCCAATGATAAGTAAGTGCAGGACCAAA
GAGGGAAGACGGAAGACTAATCTGTATGGATTCATTATAAAAGGAAGGTCTCATCTGAGA
AATGATACTGATGTTGTAAATTTTGTGAGTATGGAATTTTCTCTCACTGATCCAAGACTA
GAGCCACATAAGTGGGAAAAGTACTGTGTTCTTGAAATAGGAGACATGCTTCTACGGACT
GCAATAGGCCAAGTAGCAAGGCCTATGTTCTTATATGTAAGAACCAATGGCACCTCCAAG
ATCAAAATGAAATGGGGTATGGAGATGAGACGCTGTCTTCTTCAATCCCTTCAGCAAATT
GAAAGCATGATTGAGGCCGAGTCTTCTATCAAAGAAAAAGACATGACTAAAGAATTCTTT
GAAAATAAATCAGAAACATGGCCCATTGGAGAATCACCCAAGGGAGTGGAAGAGGGCTCC
ATCGGGAAAGTGTGCAGAACCTTGTTGGCAAAATCTGTCTTCAACAGCCTATATGCATCC
CCACAGCTTGAGGGGTTTTCAGCTGAATCGAGAAAATTACTCCTCATTGTTCAGGCACTC
AGGGATAACCTGGAACCTGGAACCTTCGATCTTGGGGGGCTATATGAAGCAATCGAGGAG
TGCCTGATTAACGATCCCTGGGTTTTGCTTAATGCATCTTGGTTCAACTCCTTCCTCATA
CATGCACTGAAATAGTTGTGGCAATGCTACTATTTGCTATCCATACTGTCCAAAAAAGTA
CCTTGTTTCTACT--------------

#A/equine/Georgia/1/1981(H3N8)
---------------------AAAATGGAAGACTTTGTGCGACAATGCTTCAATCCAATG
ATCGTCGAGCTTGCGGAAAAGGCGATGAAAGAATATGGAGAGGACCCGAAAATTGAAACA
AACAAATTTGCAGCAATATGCACTCACTTGGAAGTCTGCTTCATGTACTCGGATTTCCAC
TTTATTAATGAACTGGGTGAGTCAGTGATCATAGAGTCTGGTGATCCAAATGCTCTTTTG
AAGCACAGATTTGAAATCATTGAAGGGAGAGATCGAACAATGGCATGGACAGTAGTAAAC
AGTATCTGCAACACCACAAGAGCTGAAAAACCCAAGTTTCTCCCAGATTTATACGACTAT
AAAGAGAACAGATTTGTCGAAATTGGTGTGACAAGGAGAGAAGTTCACATATACTACTTG
GAGAAAGCCAACAAAATAAAGTCTGAGAAAACACATATCCACATTTTCTCATTTACAGGA
GAGGAAATGGCTACAAAAGCGGACTATACCCTTGATGAAGAGAGTAGAGCCAGGATCAAA
ACCAGACTATTCACCATAAGACAAGAAATGGCCAGTAGAGGCCTCTGGGACTCCTTTCGT
CAGTCCGAGAGAGGCGAAGAGACAATTGAAGAAAGATTTGAAATCACAGGGACAATGCGC
AGGCTTGCCAATTACAGTCTCCCACCGAACTTCTCCAGCCTTGAAAATTTTAGAGCCTAT
GTGGATGGATTCGAACCGAACGGCTGCATTGAGAGCAAGCTTTCTCAAATGTCCAAAGAA
GTAAATGCCAGAATCGAGCCATTTTCAAAGACAACACCCCGGCCACTCAGGATACCAGGT
GGTCCACCCTGCCATCAGCGATCCAAATTCTTGCTGATGGATGCTCTGAAATTGAGCATT
GAGGACCCAAGTCACGAGGGAGAGGGAATACCGCTGTATGATGCCATCAAATGCATGAAA
ACCTTCTTTGGATGGAAAGAGCCCAGTATTGTTAAACCACATGAAAAGGGTATAAACCCA
AACTATCTCCAAGCTTGGAAGCAAGTATTAGCAGAACTACAAGACCTTGAGAACGAAGAA
AAAACCCCTAAGACCAAGAATATGAAAAAAACAAGTCAATTGAAATGGGCACTTGGTGAA
AATATGGCGCCAGAAAAAGTGGATTTTGAGGATTGTAAAGACATCAGTGATTTGAAACAG
TATGACAGTGATGAGCCAAAAACAAGGTCCCTTGCAAGTTGGATTCAAAGTGAGTTCAAC
AAAGCTTGTGAACTGACAGATTCAAGCTGGATAGAGCTCGATGAAATTGGGGAGGATATT
GCCCCAATAGAATACATTGCGAGCATGAGGAGGAATTATTTTACTGCTGAGGTTTCCCAT
TGTAGAGCAACAGAATATATAATGAAGGGAGTATACATCAACACTGCTCTACTCAATGCA
TCCTGCGCTGCGATGGATGACTTCCAATTAATTCCGATGATAAGCAAATGCAGGACCAAA
GAAGGGAGAAGGAAGACAAATTTATATGGATTCTTAATAAAGGGAAGGTCCCATTTAAGG
AATGATACCGACGTGGTAAACTTTGTAAGCATGGAATTTTCTCTCACTGATCCAAGACTT
GAGCCACACAAATGGGAGAAATACTGTGTTCTAGAAATCGGAGACATGCTCCTAAGGACT
GCTGTAGGCCAAGTGTCAAGACCCATGTTTTTGTATGTAAGGACCAATGGGACCTCTAAA
ATTAAAATGAAATGGGGAATGGAAATGAGACGCTGCCTCCTTCAGTCTCTGCAACAGATT
GAAAGCATGATCGAAGCTGAGTCCTCAGTCAAAGAAAAGGACATGACCAAAGAATTCTTT
GAGAACAAATCGGAGACATGGCCTATAGGAGAGTCCCCCAAAGGAGTGGAAGAAGGCTCA
ATAGGGAAGGTTTGCAGGACCTTGTTAGCAAAATCTGTGTTTAACAGTTTGTATGCATCT
CCACAACTGGAAGGGTTTTCAGCTGAATCTAGGAAATTACTTCTCATTGTTCAGGCCCTT
AGGGATAACCTGGAACCTGGAACCTTTGATATTGGGGGGTTATATGAATCAATTGAGGAG
TGCCTGATTAATGATCCCTGGGTTTTGCTCAATGCATCTTGGTTCAACTCCTTCCTTACA
CATGCACTGAAGTAGTTGTGGCAATGCTACTATTTGCTATCCATACTGTCCAAAA-----
---------------------------

#A/Baylor/4052/1981(H1N1)
----------------------AAATGGAAGATTTTGTGCGACAATGCTTCAATCCGATG
ATTGTCGAGCTTGCGGAAAAGGCAATGAAAGAGTATGGAGAGGATCTGAAAATCGAAACA
AACAAATTTGCAGCAATATGCACTCACTTGGAAGTATGCTTCATGTATTCAGATTTTCAT
TTCATCAATGAGCAAGGCGAGTCAATAATAGTAGAGCTTGATGACCCAAACGCACTTTTG
AAGCACAGATTTGAAATAATAGAGGGAAGAGATCGCACAATGGCATGGACAGTTGTAAAC
AGTATTTGCAACACCACAGGAGCTGAGAAACCGAAGTTTCTGCCAGATTTGTATGATTAC
AAGGAGAATAGATTCATCGAGATTGGAGTGACAAGGAGGGAAGTTCACATATACTATCTG
GAGAAGGCCAATAAAATTAAATCTGAGAAGACACACATCCACATTTTCTCATTCACTGGG
GAAGAAATGGCCACAAAGGCCGACTACACTCTCGATGAAGAAAGCAGAGCTAGGATCAAA
ACCAGACTATTCACCATAAGACAAGAAATGGCTAGCAGAGGCCTCTGGGATTCCTTTCGT
CAGTCCGAGAGAGGCGAAGAAACAATTGAAGAAAGATTTGAAATCACAGGAACAATGCGC
AGGCTCGCTGATCAAAGTCTCCCGCCGAACTTCTCCTGCCTTGAGAATTTTAGAGCCTAT
GTGGATGGATTCGAACCGAACGGCTACATTGAGGGCAAGCTTTCTCAAATGTCCAAAGAA
GTAAATGCTAGAATTGAACCTTTTCTGAAAACAACACCACGACCAATTAGACTTCCGGAT
GGGCCTCCTTGTTCTCAGCGGTCCAAATTCCTGCTGATGGATGCTTTAAAATTAAGCATT
GAGGACCCAAGTCATGAAGGAGAGGGAATACCACTATATGATGCGATCAAGTGTATGAGA
ACATTCTTTGGATGGAAAGAACCCTATGTTGTTAAACCACACGAAAAGGGAATAAATCCG
AATTATCTGCTGTCATGGAAGCAAGTACTGGCAGAACTGCAGGACATTGAGAATGAGGAG
AAGATTCCAAGAACTAAAAACATGAAGAAAACGAGTCAGCTAAAGTGGGCACTTGGTGAG
AACATGGCACCAGAGAAGGTAGACTTTGACGACTGTAAAGATATAAGCGATTTGAAGCAA
TATGATAGTGACGAACCTGAATTAAGGTCACTTTCAAGTTGGATCCAGAATGAGTTCAAC
AAGGCATGCGAGCTGACCGATTCAATCTGGATAGAGCTCGATGAGATTGGAGAAGATGTG
GCTCCAATTGAACACATTGCAAGCATGAGAAGGAATTACTTCACAGCAGAGGTGTCTCAT
TGCAGAGCCACAGAATATATAATAAAGGGGGTATACATTAATACTGCCTTGCTTAATGCA
TCCTGTGCAGCAATGGATGATTTCCAACTAATTCCCATGATAAGCAAATGTAGAACTAAA
GAGGGAAGGCGAAAGACCAATTTGTACGGTTTCATCATAAAAGGAAGATCTCACTTAAGG
AATGACACCGACGTGGTAAACTTTGTGAGCATGGAGTTTTCTCTCACTGACCCAAGACTT
GAGCCACACAAATGGGAGAAGTACTGTGTTCTTGAGATAGGAGATATGCTTCTAAGAAGT
GCCATAGGCCAGGTGTCAAGGCCCATGTTCTTGTATGTAAGGACAAATGGAACCTCAAAA
ATTAAAATGAAATGGGGAATGGAGATGAGGCGTTGCCTCCTCCAGTCACTTCAACAAATA
GAGAGTATGATTGAAGCTGAGTCCTCTGTCAAGGAGAAAGACATGACCAAAGAGTTTTTT
GAGAATAGATCAGAAACATGGCCCATTGGAGAGTCCCCCAAAGGAGTGGAAGAAGGTTCC
ATTGGGAAGGTCTGCAGGACTTTATTAGCTAAGTCAGTATTCAATAGCCTGTATGCATCT
CCACAATTAGAAGGATTTTCAGCTGAATCAAGAAAACTGCTCCTTATTGTTCAGGCTCTT
AGGGACAATCTGGAACCTGGGACCTTTGATCTTGGGGGGCTATATGAAGCAATTGAGGAG
TGCCTGATTAATGATCCCTGGGTTTTGCTTAATGCTTCTTGGTTCAACTCCTTCCTGACA
CATGCATTAAGATAGTTGTGGCAATGCTACTATT--------------------------
---------------------------

#A/swine/Ontario/3/1981(H1N1)
-----------------ATCCAAAATGGAGGACTTCGTACGACAGTGCTTCAATCCGATG
ATTGTCGAACTTGCAGAAAAGACAATGAAAGAGTACGGGGAGAACCCAAAGATCGAAACA
AACAAATTTGCAGCGATATGCACACATATGGAGGTATGCTTCATGTATTCAGATTTCCAC
TTCATCAATGAGCGGGGTGAATCAATAATCATAGAGCCTGGTGATTCTAATGCATTGCTG
AAACACAGATTTGAAATAATTGAAGGAAGGGATCGGAATATGGCTTGGACGGTGGTAAAC
AGTATTTGTAACACTACAGGGGTTGGGAAACCAAGGTTTCTCCCAGATCTGTATGACTAC
AAAGAAGATAGGTTCATTGAGATTGGTGTAACAAGGAGAGAAGTCCATGTATACTACCTG
GAGAAGGCCAATAAGATAAAATCTGAAGAGACGCACATCCATATTTTCTCATTTACAGGA
GAAGAAATGGCAACAAAGGCCGACTACACACTAGATGAAGAAAGTAGAGCCAGAATAAAG
ACCAGGCTATTCACTATAAGACAAGAGATGGCTAGCAGAGGTCTTTGGGATTCCTTTCGT
CAGTCCGAGAGAGGCGAAGAGACAATTGAAGAAAGATTTGAAATCAAAGGGACGATGCGA
AGGCTTGCTGACCAAAGTCTCCCACCAAACTTCTCAAGTTTCGATAACTTTAGAGCCTAT
GTGGATGGATTCGAGCCGAATGGCTACATTGAGGGCAAGCTTTCCCAAATGTCTAGAGAA
GTAAATGCTAGAATCGAGCCTTTCTTGAAGACAACGCCACGACCGCTTAGGCTGCCATGT
GGGCCTCCCTGTTTTCAAAGGTCCAAATTTCTTTTGATGGATGCTCTGAAATTAAGCATT
GAGGATCCAAACCATGAAGGAGAAGGAATACCGCTTTATGATGCTGTCAGATGCATGAAA
ACGTTCTTTGGGTGGAAGGAACCTACCATTATTAAGCCACATGAAAAGGGAATAAATTCA
AATTACCTTTTAGCATGGAAGCAAGTGCTGGCAGAAATACAGGACTTTGAGGATGAGAAG
AAAATTCCGAGGGTTAAAAATATGAAAAAAACAAGCCCATTAAAATGGGCACTTGGTGAA
AATATGGCCCCAGAAAAGGTGGACTTTGATGACTGCAAAGATGTGAGTGACCTGAAGCAA
TATGATAGTGATGAACCAGAATTTAGATCGCTTGCAAGTTGGATCCAAAATGAATTCAAC
AAAGCATGTGAACTGACTGATTCGAGCTGGTTAGAGCTTGATGAGATTGGAGAGGATATA
GCTCCAATTGAACATATTGCAAGCATGAGAAGGAACTATTTTACAGCAGAAGTGTCTCAT
TGCAGAGCTACAGAGTACATAATGAAGGGAGTATATATAAATACTGCTTTGCTTAATGCA
TCCTGTGCAGCAATGGATGATTTTCAATTGATCCCAATGATAAGCAAATGTAGAACCAAA
GAGGGAAGGCGAAAGACCAATTTATACGGATTCATCATAAAAGGAAGATCCCACTTAAGA
AATGACACTGACGTGGTAAACTTTGTGAGCATGGAATTTTCCCTCACTGATCCAAGACTT
GAACTGAATAAATGGGAGAAGTACTGCATCCTTGAGATAGGAGACATGGTTCTAAAAACT
GCCATAGGTCAAATGGCAAGGCCTATGTTTCTATATGTGAGAACAAACGGAACCTCAAAA
ATTAAAATGAAATGGGGAATGGAAATGAGACGTTGCCTCCTCCAGTCCCTCCAGCAGATC
GAGAGTATGATTGAAGCAGAGTCATCTGTCAAAGAGAAAGATATGACAAAAGAATTCTTT
GAAGACAAATCAGAAACTTGGCCCATTGGAGAGTCCCCCAAAGGGGTGGAAGAAGGTTCC
ATTGGAAAGGTCTGCAGGACTTTGTTGGCAAAGTCAGTTTTCAACTGCTTGTATGCGTCT
CCACAATTAGAAGGATTCTCAGCTGAATCAAGGAAATTGCTTCTCATTGTTCAAGCTCTT
AGGGACAACCTTGAACCTGGAACCTTTGATCTTGGGGGATTATATGAATCAATTGAGGAG
TGCCTGATTAATGATCCCTGGGTTTTGCTTAATGCGTCTTGGTTCAACTCCTTCCTCACA
CATGCACTAAGATAGTTGTGGCATTGCTACTATTTGCTATCCATACTGTCC---------
---------------------------

#A/swine/Hokkaido/2/1981(H1N1)
------------------------ATGGAGGACTTCGTGCGACAGTGCTTCAATCCGATG
ATTGTCGAACTTGCAGAAAAGACAATGAAAGAGTACGGGGAGAACCCAAAGATCGAAACA
AACAAATTTGCAGCGATATGCACACACATGGAGGTATGCTTCATGTATTCAGATTTCCAC
TTCATCAATGAGCGGGGTGAATCAATAATCATAGAGCCTGGTGATTCTAATGCACTGCTG
AAACATAGATTTGAAATAATTGAAGGAAGGGATCGGAATATGGCTTGGACAGTGGTAAAC
AGTATTTGTAACACTACAGGGGTTGGAAAACCAAGGTTTCTCCCAGATCTGTATGACTAC
AAGGAAGATAGATTCATTGAGATTGGTGTAACAAGGAGAGAAGTCCATGTATACTACCTG
GAGAAGGCCAATAAGATAAAATCTGAAGAGACGCACATCCATATTTTCTCATTTACAGGA
GAAGAAATGGCAACAAAGGCCGACTACACACTGGATGAAGAAAGTAGAGCTAGAATAAAG
ACCAGGCTATTCACCATAAGACAAGAGATGGCTAGCAGAGGTCTTTGGGATTCCTTTCGT
CAGTCCGAGAGAGGCGAAGAGACAATTGAAGAAAGATTTGAAATCAAAGGGACGATGCGA
AGGCTTGCTGACCAAAGTCTCCCACCAAACTTCTCAAGTTTTGATAACTTTAGAGCCTAT
GTGGATGGATTCGAGCCGAATGGCTACATTGAGGGCAAGCTTTCCCAAATGTCTAGAGAA
GTAAATGCTAGAATAGAGCCTTTCTTGAGGACAACACCACGCCCGCTTAGGCTGCCATGT
GGGCCTCCCTGTTTTCAAAGATCCAAATTTCTTTTGATGGATGCTCTGAAATTAAGCGTT
GAAGATCCAAGCCATGAAGGAGAAGGAATACCGCTTTATGATGCTGTCAGATGCATGAAA
ACATTCTTTGGATGGAAGGAACCTAATATTGTTAAGCCACATGAAAAGGGAATAAATTCA
AATTACCTTTTAGCATGGAAGCAAGTGCTGGCAGAAATACAGGACTTTGAGGATGATAAG
AAAGTCCCGAGGGTTAAAAATATGAAAAAAACAAGCCCACTAAAATGGGCACTTGGTGAA
AATATGGCCCCAGAAAAGGTGGACTTTGATGATTGTAAAGATGTGAGTGATCTGAAGCAA
TATGATAGTGATGAACCAGAATTTAGATCGCTTGCAAGTTGGATCCAAAATGAATTCAAC
AAAGCATGTGAACTGACTGATTCGAGCTGGTTAGAACTTGATGAGATTGGAGAGGATATA
GCTCCAATTGAACATATTGCAAGCATGAGAAGGAACTACTTTACAGCAGAAGTGTCTCAT
TGCAGAGCTACAGAGTATATAATGAAGGGAGTATATATAAACACTGCTTTACTTAATGCA
TCCTGTGCAGCAATGGATGATTTTCAATTGATCCCAATGATAAGCAAATGTAGAACCAAA
GAGGGAAGGCGGAAGACCAATTTATACGGATTCATCATAAAAGGAAGATCCCACTTAAGA
AATGACACTGACGTGGTAAATTTTGTGAGTATGGAATTTTCCCTCACTGATCCAAGACTT
GAACTACATAAATGGGAGAAGTACTGCATCCTTGAGATAGGAGACATGGTTCTAAGAACT
GCCATAGGTCAAGTGGCAAGGCCTATGTTCCTGTACGTGAGAACAAACGGGACCTCAAAA
ATTAAAATGAAATGGGGAATGGAAATGAGACGTTGCCTCCTCCAGTCCCTCCAGCAGATT
GAGAGTATGATTGAAGCAGAGTCATCTGTCAAAGAGAAAGATATGACCAAAGAATTCTTT
GAAGACAAATCAGAAACTTGGCCCATTGGAGAGTCCCCCAAAGGGGTGGAAGAAGGTTCC
ATTGGAAAAGTCTGCAGGACGTTGTTGGCAAAGTCAGTTTTCAACTGCTTGTATGCGTCT
CCACAATTAGAAGGATTCTCAGCTGAATCAAGGAAATTGCTTCTCATTGTTCAAGCTCTT
AGGGACAACCTTGAACCTGGAACCTTTGATCTTGGGGGATTATATGAATCAATTGAGGAG
TGCCTGATTAATGATCCCTGGGTTTTGCTTAATGCGTCTTGGTTCAACTCCTTCCTCACA
CATGCACTAAGATAG---------------------------------------------
---------------------------

#A/rn-stint/AUS/5745/1981(H12N9)
AGCGAAAGCAGGTACTGATCCAAAATGGAAGACTTTGTGCGACAATGCTTCAATCCAATG
ATTGTCGAGCTTGCGGAAAAGGCAATGAAAGAGCATGGGGAAGATCCAAGAATTGAAACG
AACAAATTCGCTGCAATATGCACACATCTGGAAGTCTGTTTCATGTATTCAGATTTCCAT
TTCATCGATGAAAGAGGTGAATCAGTAATTGTAGAATCGGGCGATCCAAATGCATTACTG
AAACATCGATTTGAGATAATTGAAGGAAGAGACCGAACAATTGCCTGGACAGTGGTGAAT
AGCATCTGCAACAGCACAGGAGTCGAGAAGCCCAAATTTCTTCCGGATCTGTATGACTAT
AAGGAAAACCGATTCATTGAAATTGGAGTGACACGGAGGGAAGTCCACATATACTACTTA
GAAAAAGCCAACAAGATAAAAGCTGAGAAAACACACATTCATATTTTCTCATTCACTGGA
GAAGAAATGGCCACTAAGGCAGACTACACCCTTGATGAAGAGAGCAGGGCGAGGATCAAA
ACCAGGCTGTTTACCATAAGACAAGAAATGGCCAGTAGGGGCCTATGGGATTCCTTTCGT
CAGTCCGAGAGAGGCGAAGAGACAAKTGAAGAAAAATTTGAAATTACTGGAACCATGCGC
AGGCTTGCTGACCAAAGTCTCCCACCGAACTTCTCCAGCCTTGAAAACTTTAGAGCCTAT
GTGGATGGATTCGAACCGAACGGCTGCATTGAGGGCAAACTTGCTCAAATGTCAAAAGAA
GTGAATGCCAGAATTGACCCGTTCCTGAAGACAACACCACAACCTCTCAGATTACCTGAT
GGGCCTCCTTGCTCTCAGAGGTCAAAATTCTTGCTGATGGATGCCCTGAAGTTGAGCATA
GAGGACCCAAGCCATGAGGGAGAAGGAATACCGCTATATGATGCAATCAAATGCATGAAG
ACATTTTTCGGCTGGAAAGAACCCAAAATTGTCAAACCTCATGAGAAGGGCATAAACCCC
AATTATCTCCTGGCTTGGAAACAAGTGCTGTCAGAACTTCAAGACATTGAAAATGAAGAG
AGAATACCAAAAACAAAGAACATGAAAAAAACAAGCCAATTGAAATGGGCACTAGGTGAG
AACATGGCTCCAGAAAAAATTGACTTTGAGGATTGTAAAGATGTCAATGATCTGAAGCAA
TATGACAGTAGTGAACCAGAGCATAGGTCACTGGCAAGCTGGATCCAAAGTGAGTTTAAT
AAAGCATGTGAGTTGACTGATTCAAGCTGGATAGAGCTTGATGAGATAGGAGAAGATGTA
GCTCCAATTGAACACATTGCAAGTATGAGGAGGAACTATTTCACAGCGGAAGTGTCACAT
TGCAGGGCTACTGAGTACATAATGAAAGGAGTATACATAAATACAGCTTTACTCAATGCA
TCTTGTGCTGCTATGGATGATTTTCAATTGATCCCAATGATAAGCAAGTGCAGGACCAAA
GAGGGAAGACGGAAGACTAATCTGTATGGATTCATTATAAAAGGAAGGTCTCATCTGAGA
AATGATACTGATGTTGTAAATTTTGTGAGTATGGAATTTTCTCTCACTGATCCAAGACTA
GAGCCACACAAGTGGGAAAAGTACTGTGTTCTTGAAATAGGAGACATGCTTCTACGGACT
GCAATAGGCCAAGTAGCAAGGCCTATGTTCTTATATGTAAGAACCAATGGCACCTCCAAG
ATCAAAATGAAATGGGGTATGGAGATGAGACGCTGTCTTCTTCAATCCCTTCAACAAATT
GAAAGCATGATTGAAGCCGAGTCTTCTATCAAGGAAAAAGACATGACTAAAGAATTCTTT
GAAAATAAATCAGAAACATGGCCCATTGGAGAATCACCCAAGGGGGTGGAAGAGGGCTCC
ATCGGGAAAGTGTGCAGAACCTTATTAGCAAAATCCGTATTCAACAGCCTATATGCATCC
CCACAGCTTGAGGGGTTTTCAGCTGAATCGAGAAAATTGCTCCTCATTGTTCAGGCACTC
AGGGATAACCTGGAACCTGGAACCTTCGATCTTAGGGGGCTATATGAAGCAATCGAGGAG
TGCCTGATTAACGATCCCTGGGTTTTGCTTAATGCATCTTGGTTCAACTCCTTCCTCATA
CATGCACTGAAATAGTTGTGGCAATGCTACTATTTGCTGTCCATACTGTCCAAAAAAGTA
CCTTGTTTCTACT--------------

#A/duck/Minnesota/1525/1981(H5N1)
AGCGAAAGCAGGTACTGATCCAAAATGGAAGACTTTGTGCGACAATGCTTCAATCCAATG
ATTGTCGAGCTTGCGGAAAAGGCAATGAAAGAATATGGGGAAGATCCGAAAATCGAAACT
AACAAATTTGCTGCAATATGCACACACTTGGAAGTCTGTTTCATGTATTCGGATTTCCAC
TTCATTGACGAACGAGGCGAATCAATAATTGTGGAATCTGGTGATCCAAATGCGTTACTG
AAGCACCGATTTGAGATAATTGAAGGAAGAGACCGAACAATGGCCTGGACAGTTGTGAAT
AGCATCTGCAACACCACAGGGGTCGAGAAACCTAAATTTCTTCCGGATCTGTATGACTAC
AAGGAGAACCGATTCATTGAAATTGGAGTGACACGGAGGGAAGTCCACATATACTACCTA
GAAAAAGCCAACAAGATAAAATCCGAGAAGACACACATTCACATTTTCTCATTCACCGGA
GAAGAAATGGCCACCAAAGCGGACTACACCCTTGATGAAGAGAGCAGGGCAAGAATCAAA
ACCAGGCTGTTCACCATAAGGCAAGAGATGGCCAGTAGGGGTTTATGGGATTCCTTTCGT
CAGTCCGAGAGAGGCGAAGAGACAATTGAAGAAAGATTTGAAATCACAGGAACCATGCGC
AGGCTTGCCGACCAAAGTCTCCCACCGAACTTCTCCAGCCTTGAAAACTTTAGAGCCTAT
GTGGATGGATTCGAACCGAACGGCTGCATTGAGGGCAAGCTTGCTCAAATGTCAAAAGAA
GTGAACGCCAGAATTGAGCCATTTTTGAAGACAACACCACGCCCTCTCAAATTACCTGAA
GGGCCTCCCTGCTCTCAGCGGTCAAAATTCTTGCTGATGGATGCCCTGAAATTAAGCATT
GAAGACCCGAGTCATGAGGGGGAGGGGATACCGCTATATGATGCAATCAAATGCATGAAG
ACATTTTTCGGTTGGAAAGAACCCAATATAATCAAACCACATGAAAAAGGCATAAACCCC
AATTACCTCCTGGCTTGGAAGCAGGTGCTAGCAGAACTCCAAGATATTGAAAATGAGGAG
AAGATCCCAAAGACAAAGAACATGAAGAAAACAAGCCAATTGAAATGGGCACTCGGTGAG
AACATGGCACCAGAGAAAGTAGACTTTGAGGACTGCAAAGACATTAACGATCTAAAACAG
TATGACAGTGATGAGCCAGAGCCTAGATCGCTAGCAAGCTGGATCCAGAGTGAATTCAAC
AAGGCATGTGAATTAACCGATTCAAGTTGGATAGAACTTGATGAGATAGGGGAAGATATT
GCCCCAATTGAACACATTGCAAGTATGAGGAGGAACTATTTTACAGCGGAAGTGTCCCAT
TGCAGGGCTACTGAATACATAATGAAGGGAGTATACATAAATACAGCTTTGCTCAATGCA
TCTTGTGCAGCCATGGATGACTTTCAGCTGATTCCAATGATAAGCAAATGCAGGACCAAA
GAAGGAAGACGGAAAACAAATCTGTATGGATTCATTATAAAAGGAAGGTCTCATTTGAGA
AATGATACTGACGTGGTAAACTTTGTAAGTATGGAATTTTCTCTCACTGACCCGAGGCTG
GAGCCACACAAGTGGGAAAAGTACTGTGTTCTTGAAATAGGAGATATGCTCCTGAGAACT
GCAATAGGCCAAGTGTCAAGGCCCATGTTCCTGTATGTGAGAACCAATGGAACCTCAAAG
ATCAAGATGAAATGGGGTATGGAAATGAGGCGCTGCCTTCTTCAATCCCTTCAACAGATT
GAAAGCATGATTGAGGCCGAGTCTTCTGTCAAAGAGAAAGACATGACCAAAGAATTCTTT
GAAAACAAATCGGAAACATGGCCAATTGGAGAGTCACCCAAGGGAGTGGAAGAAGGCTCT
ATTGGAAAAGTGTGCAGAACCTTACTGGCAAAATCTGTATTCAACAGTCTATATGCATCT
CCACAACTCGAGGGGTTTTCAGCTGAATCGAGAAAATTGCTTCTCATTGTTCAGGCACTT
AGGGACAACCTGGAACCTGGGACCTTCGATCTTGGAGGGCTATATGAAGCAATCGAGGAG
TGCCTGATTAATGATCCCTGGGTTTTGCTTAATGCATCTTGGTTCAACTCCTTCCTCACA
CATGCACTGAAATAGTTGTGGCAATGCTACTATTTGCTATCCATACTGTCCAAAAAAGTA
CCTTGTTTCTACT--------------

#A/mallard/Gurjev/244/1982(H14)
----------------------------------------------GCTTCAATCCAATG
ATCGTCGAGCTTGCGGAAAAGGCAATGAAAGAATATGGGGAGGATCCGAAAATCGAAACG
AATAAATTCGCTGCAATATGCACACACTTGGAAGTCTGTTTCATGTATTCGGATTTCCAC
TTCATTGATGAACGGGGCGAATCAATAGTTGTAGAATCCGGTGACCCAAATGCACTACTG
AAACACCGATTCGAGATAATTGAAGGAAGAGACCGGACAATGGCCTGGACAGTGGTGAAT
AGTATCTGCAACACCACTGGAGTCGAGAAGCCTAAATTTCTTCCGGATCTATATGATTAC
AAGGAAAACCGATTCATTGAAATCGGAGTGACACGAAGGGAAGTTCACATATATTACCTA
GAAAAAGCCAACAAGATAAAGTCCGAAAAGACACACATTCACATTTTCTCATTCACCGGA
GAGGAAATGGCCACTAAAGCAGATTACACCCTTGATGAAGAGAGTAGAGCAAGAATAAAA
ACCAGGCTGTTCACCATAAGACAAGAAATGGCCAGCAGGGGTCTATGGGATTCCTTTCGT
CAGTCCGAGAGAGGCGAAGAGACAATTGAAGAAAGATTTGAAATCACAGGAACCATGCGC
AGGCTTGCCGACCAAAGTCTCCCACCGAACTTCTCCAGCCTTGAAAACTTTAGAGCCTAT
GTGGATGGATTCGAACCGAACGGCTGCATTGAGGGCAAGCTTTCTCAAATGTCAAAAGAA
GTGAACGCCAGAATCGAGCCATTTTTGAAAACAACACCACGCCCTCTCAGATTACCTGAT
GGGCCTCCCTGCTCTCAGCGGTCGAAATTCTTACTGATGGATGCCCTAAAATTAAGCATT
GAGGACCCGAGTCATGAGGGAGAGGGGATACCACTATATGATGCAATCAAGTGCATGAAG
ACATTTTTCGGCTGGAAAGAGCCCAGCATTATCAAACCACATGAAAAAGGCATAAACCCC
AATTACCTCCTGGCTTGGAAGCAGGTGCTTGCGGAGCTTCAGGACATTGAAAATGAGGAG
AAAATTCCAAAAACAAAGAACATGAAGAAAACAAGCCAGTTGAAGTGGGCTCTCGGTGAG
AATATGGCACCGGAGAAAGTGGACTTTGAGGATTGCAAAGACGTGAGCGATCTAAAACAG
TATGACAGTGATGAGCCAGAGCCTAGATCACTGGCAAGCTGGATCCAGAGTGAGTTCAAC
AAAGCATGTGAGTTGACTGATTCAAGCTGGATAGAACTCGATGAGATAGGAGAGGATGTT
GCCCCAATTGAGCACATTGCAAGTATGAGAAGGAACTACTTCACAGCAGAAGTGTCCCAT
TGCAGGGCTACTGAGTACATAATGAAGGGAGTATACATAAATACAGCTTTGCTTAATGCA
TCTTGTGCAGCC????????????????????????????????CAAATGCAGAACCAAA
GAAGGAAGACGGAAAACGAATCTATATGGGTTCATTATAAAAGGAAGGTCTCACCTGAG?
AA?GACACTGA??TTGTGAACTTTGTTAGTATGGAGTTCTCTCT?ACTG?CCCAAGGCTA
GAGCCACACAAGTGGGAAAAGTATTGTGTTCTTGAAATAGGAGACATGCTCCTACGAACA
GCGATAGGCCAAGTGTCAAGGCCCATGTTCCTGTATGTGAGAACCAATGGAACTTCCAAA
ATCAAGATGAAATGGGGGATGGAAATGAGGCGTTGCCTTCTTCAGTCTCTTCAGCAGATT
GAGAGCATGATTGAGGCTGAGTCTTCTGTCAAAGAAAAAGACATGACAAAAGAGTTCTTT
GAAAACAAATCGGAAACATGGCCAATTGGAGAGTCCCCCAAGGGAGTGGAAGAGGGCTCC
ATTGGAAAAGTGTGCAGGACTTTGTTAGCAAAATCTGTATTCAACAGTCTATATGCGTCT
CCACAGCTCGAGGGGTTTTCAGCTGAATCGAGAAAATTGCTTCTCATTGTTCAGGCACTT
AGGGACAACCTGGAACCTGGAACCTTCGATCTTGGAGGGCTATATGAAGCAATCGAGGAG
TGCCTGATTAATGATTCCTGGGTTTTGCTTAATGCATCTTGGTTCAACTCCTTCCTCACA
CATGCACTGAAATAG---------------------------------------------
---------------------------

#A/turkey/MN/3689-1551/1982(H5N2)
------------TACTGATCCAAAATGGAAGACTTTGTGCGACAATGCTTCAATCCAATG
ATCGTCGAGCTTGCGGAAAAGGCAATGAAAGAATATGGGGAAGATCCGAAAATCGAAACT
AACAAATTTGCTGCAATATGCACACACTTGGAAGTCTGTTTCATGTATTCGGATTTCCAC
TTCATTGACGAACGGGGCGAATCAATAATTGTAGAATCTGGTGATCCAAATGCATTACTG
AAGCACCGATTTGAGATAATTGAAGGAAGAGACCGAACGATGGCCTGGACAGTGGTGAAT
AGCATCTGCAACACCATAGGGGTCGAGAAGCCTAAATTTCTTCCGGATCTGTATGATTAC
AAGGAAAACCGATTCATTGAAATTGGAGTGACACGGAGGGAGGTCCACATATACTACCTA
GAGAAAGCCAACAAGATAAAATCCGAGAAGACACACATTCACATTTTTTCATTCACTGGA
GAGGAAATGGCCACTAAAGCGGACTACACCCTTGATGAAGAGAGCAGGGCAAGAATCAAA
ACCAGGCTGTTCACTATAAGACAAGAAATGGCCAGCAGGGGTCTATGGGATTCCTTTCGT
CAGTCCGAAAGAGGCGAAGAGACAATTGAAGAAAGATTTGAAATCACAGGAACCATGCGC
AGGCTTGCCGACCAAAGTCTCCCACCGAACTTCTCCAGCCTTGAAAACTTTAGAGCCTAT
GTGGATGGATTCGAACCGAACGGCTGCATTGAGGGCAAGCTTTCTCAAATGTCAAAAGAA
GTGAATGCCAGAATTGAGCCATTTTTGAAGACAACACCACGCCCTCTCAGATTACCTGAT
GGGCCTCCTTGCTCTCAACGGTCAAAATTCTTGCTGATGGATGCCCTGAAACTAAGCATT
GAAGACCCAAGTCATGAGGGAGAGGGGATACCGCTATACGATGCAATCAAATGCATGAAG
ACATTTTTCGGCTGGAAAGAGCCCAACATAATCAAACCACATGAGAAAGGCATAAATCCC
AATTACCTTCTGGCTTGGAAGCAGGTGCTAGCAGAACTCCAGGACATTGAAAATGAGGAG
AAGATCCCAAAGACAAAGAAAATGAAGAAAACAAGCCAATTGAAGTGGGCACTTGGTGAG
AACATGGCACCAGAAAAAGTAGACTTTGAGGATTGCAAGGATGTTAGCGATCTAAAACAG
TATGATAGTGATGAGCCAGAGTCTAGATCGCTAGCAAGCTGGATCCAGAGTGAATTCAAC
AAGGCATGTGAATTGACCGATTCGAGCTGGATAGAGCTTGATGAGATAGGGGAAGATATT
GCCCCAATTGAGCACATTGCAAGTATGAGGAGGAACTATTTTACAGCGGAAGTGTCCCAT
TGCAGGGCTACTGAATACATAATGAAGGGAGTGTACATAAATACAGCTTTGCTCAATGCA
TCTTGTGCAGCCATGGATGACTTCCAGCTGATTCCAATGATAAGCAAATGCAGGACAAAA
GAAGGAAGACGGAAAACAAACCTGTATGGGTTCATTATAAAAGGAAGGTCTCACTTGAGA
AATGATACTGACGTGGTAAACTTTGTGAGTATGGAGTTTTCTCTCACTGACCCGAGGCTG
GAACCACACAAATGGGAGAAATACTGTGTTCTTGAAATAGGAGATATGCTCCTGAGGACT
GCAATAGGCCAAGTGTCAAGGCCCATGTTCCTGTATGTTAGAACCAATGGAACCTCCAAG
ATCAAGATGAAATGGGGTATGGAAATTAGGCGCTGCCTTCTTCAATCTCTTCAGCAGATT
GAGAGCATGATTGAGGCCGAGTCTTCTGTCAAAGAGAAAGACATGACAAAAGAATTCTTT
GAAAACAAATCGGAAACATGGCCAATTGGAGAGTCACCCAAGGGAGTGGAAGAAGGCTCT
ATCGGAAAAGTGTGCAGAACCTTACTGGCAAAATCTGTATTCAACAGTCTGTATGCATCT
CCACAACTCGAGGGATTTTCAGCTGAATCGAGGAAATTGCTTCTCATTGTTCAGGCACTT
AGGGACAACCTGGAACCTGGAACCTTCGATCTTGGAGGGCTATATGAAGCAATTGAGGAG
TGCCTGATTAATGATCCCTGGGTTTTGCTTAATGCATCTTGGTTCAACTCCTTCCTCACA
CATGCACTGAAATAGTTGTGGCAATGCT--------------------------------
---------------------------

#A/Baylor/11735/82(H1N1)
-----------GTACTGATTCGAAATGGAAGATTTTGTGCGACAATGTTTCAATCCGATG
ATTGTCGAGCTTGCGGAAAAGGCAATGAAAGAATATGGAGAGGATCTGAAAATCGAAACA
AACAAATTTGCAGCAATATGCACTCACTTGGAAGTATGCTTCATGTATTCAGATTTTCAT
TTCATCAATGAGCAAGGCGAGTCAATAATAGTAGAGCTTGATGACCCAAACGCACTTTTG
AAGCACAGATTTGAAATAATAGAAGGAAGAGATCGCACAATGGCATGGACAGTTGTAAAC
AGTATTTGCAACACCACAGGAGCTGAGAAACCGAAGTTTCTGCCAGATTTGTATGATTAC
AAGGAGAATAGATTCATCGAGATTGGAGTGACAAGGAGGGAAGTTCACATATACTATCTG
GAAAAGGCCAATAAAATTAAATCTGAGAAGACACACATCCACATTTTCTCATTCACTGGG
GAAGAAATGGCCACAAAGGCCGACTACACTCTCGATGAAGAAAGCAGGGCTAGGATCAAA
ACCAGACTATTCACCATAAGACAAGAAATGGCTAGCAGAGGCCTCTGGGATTCCTTTCGT
CAGTCCGAGAGAGGCGAAGAAACAATTGAAGAAAGATTTGAAATCACAGGAACAATGCGC
AGGCTCGCTGATCAAAGTCTCCCGCCGAACTTCTCCTGCCTTGAGAATTTTAGAGCCTAT
GTGGATGGATTCGAACCGAACGGCTACATTGAGGGCAAGCTTTCTCAAATGTCCAAAGAA
GTAAATGCTAGAATTGAACCTTTTCTGAAAACAACACCACGACCAATTAGACTTCCGGAT
GGGCCTCCTTGTTCTCAGCGGTCCAAATTCCTGCTGATGGATGCTTTAAAATTAAGCATT
GAGGACCCAAGTCATGAAGGAGAGGGAATACCACTATATGATGCGATCAAGTGTATGAGA
ACATTCTTTGGATGGAAAGAACCCCATGTTGTTAAACCACACGAAAAGGGAATAAATCCG
AATTATCTACTGTCATGGAAGCAAGTACTGGCAGAACTGCAGGACATTGAGAATGAGGAG
AAGATTCCAAGAACTAAAAACATGAAGAAAACGAGTCAGCTAAAGTGGGCACTTGGTGAG
AACATGGCACCAGAGAAGGTAGACTTTGACGACTGTAAAGATATAAGCGATTTGAAGCAA
TATGATAGTGACGAACCTGAATTAAGGTCACTTTCAAGTTGGATCCAGAATGAGTTCAAC
AAGGCATGCGAACTGACCGATTCAATCTGGATAGAGCTCGATGAGATTGGAGAAGATGTG
GCTCCAATTGAACACATTGCAAGCATGAGAAGGAATTACTTCACAGCAGAGGTGTCTCAT
TGCAGAGCCACAGAATATATAATAAAGGGGGTATACATTAATACTGCCTTGCTTAATGCA
TCCTGTGCAGCAATGGATGATTTCCAACTAATTCCCATGATAAGCAAATGTAGAACTAAA
GAGGGAAGGCGAAAGACCAATTTGTACGGTTTCATCATAAAAGGAAGATCTCACTTAAGG
AATGACACCGACGTGGTAAACTTTGTGAGCATGGAGTTTTCTCTCACTGACCCAAGACTT
GAGCCACACAAATGGGAGAAGTACTGTGTTCTTGAGATAGGAGATATGCTTCTAAGAAGT
GCCATAGGCCAGGTGTCAAGGCCCATGTTCCTGTATGTAAGGACAAATGGAACCTCAAAA
ATTAAAATGAAATGGGGAATGGAGATGAGGCGTTGCCTTCTCCAGTCACTTCAACAAATA
GAGAGTATGATTGAAGCTGAGTCCTCTGTCAAGGAGAAAGACATGACCAAAGAGTTTTTT
GAGAATAGATCAGAAACATGGCCCATTGGAGAGTCCCCTAAAGGAGTGGAAGAAGGTTCC
ATTGGGAAGGTCTGCAGGACTTTATTAGCTAAGTCAGTATTCAATAGCCTGTATGCATCT
CCACAATTAGAAGGATTTTCAGCTGAATCAAGAAAACTGCTCCTTATTGTTCAGGCTCTT
AGGGACAATCTGGAACCTGGGACCTTTGATCTTGGGGGGCTATATGAAGCAATTGAGGAG
TGCCTGATTAATGATCCCTGGGTTTTGCTTAATGCTTCTTGGTTCAACTCCTTCCTAACA
CATGCATTAAGATAGTTGTGGCAATGCTACTATTTGCTATCCATACTGTCCAAAAAA---
---------------------------

#A/Swine/Finistere/2899/82(H1N1)
AGCAAAAGCAGGTACTGATCCAAAATGGAAGACTTTGTGCGACAATGCTTCAATCCAATG
ATCGTCGAGCTTGCGGAAAAGGCAATGAAGGAACATGGAGAAGACCCGAAAAATGAAACA
AACAAATTTGCTGCAATATGTACACACCTGGAAGTTTGTTTCATGTATTCGGATTTCCAC
TTCATCGATGAGCGAGGTGAATCAATAGTTGTAGAATCTGGTGATCCAAATGCGCTCCTG
AAACACAGATTTGAAATAATTGAAGGAAGAGATCGCACCATGGCCTGGACAGTGGTGAAC
AGCATCTGCAATACCACGGGGGTTGAGAAGCCCAAGTTTCTTCCAGATCTGTATGACTAT
AAGGAAAACCGATTCATTGAAATTGGTGTAACAAGAAGAGAAGTCCACATATACTACTTA
GAAAAAGCCAACAAGATAAAATCAGAGAAGACACACATCCACATTTTCTCGTTCACTGGA
GAAGAAATGGCCACTAAGGCGGATTACACTCTTGACGAGGAGAGCAGAGCAAGAATCAAG
ACCAGACTATTCACCATCAGGCAGGAAATGGCCAGTAGGGGCCTATGGGATTCCTTTCGT
CAGTCCGAGAAAGGCGAAGAGACAATTGAAGAAAGATTTGAAATCACGGGAACCATGCGT
AGGCTTGCCAACCAAAGTCTCCCGCCGAACTTCTCCAGCCTTGAAAACTTTAGAGCCTAT
GTGGATGGATTCGAACCGAATGGCTGCATTGAGGGCAAGCTTTCCCAAATGTCCAAAGAA
GTGAATGCCAGGATTGACCCATTCTTGAGGGAAACACCACGCTCTCTCAGATTACCTGAT
GGACCCCTCTGTTCTCAACGGTCAAAATTCCTGCTGATGGATGCCTTAAAATTAAGCATT
GAGGATCCGAGTCACGAGGGGGAGGGGATACCGCTATATGATGCAATCAAATGCATGAAG
ACATTTTTCGGATGGAAAGAGCCCAACATTGTCAAACCACATGAGAAGGGCATAAATCCC
AACTACCTCCTAGCTTGGAAACAGGTGCTAGCAGAGCTACAGGACATTGAAAATGAGGAG
AAAATTCCAAAGACTAAAAACATGAAGAAAACAAGTCAGCTAAAGTGGGCACTTGGTGAA
AACATGGCACCTGAGAAAGTGGATTTTGAAGATTGCAAAGATATTAGTGATCTAAAACAG
TATGACAGTGATGAGCCAGAAAATAGATCACTGGCAAGCTGGATTCAGAGTGAATTCAAC
AAGGCATGTGAGCTGACTGATTCTAGTTGGATAGAACTTGACGAAATAGGGGAGGATGTT
GCCCCAATTGAGCACATTGCGAGTATGAGGAGGAACTATTTCACAGCAGAAGTGTCCCAT
TGCAGGGCCACTGAGTACATAATGAAGGGAGTGTACATAAACACAGCCTTACTCAATGCA
TCTTGCGCAGCCATGGATGACTTCCAATTGATCCCAATGATAAGCAAGTGCAGGACCAAA
GAAGGAAGGCGGAAGACAAATCTATATGGGTTCATTATAAAAGGGAGATCTCATTTGAGG
AACGATACTGATGTGGTAAATTTTGTGAGCATGGAGTTTTCTCTTACCGATCCGAGGCTG
GAGCCACACAAGTGGGAGAAGTATTGTGTTCTTGAAATAGGAGACATGCTCCTACGAACT
GCAATTGGTCAAGTGTCGAGGCCTATGTTTCTGTATGTGAGAACCAATGGAACCTCTAAA
ATCAAAATGAAGTGGGGTATGGAAATGAGACGTTGCCTTCTTCAATCTCTTCAACAGATT
GAGAGCATGATCGAGGCCGAATCCTCTGTTAAAGAAAAGGACATGACCAAAGAATTTTTT
GAAAACAAATCAGAAACATGGCCCATTGGAGAATCACCCAAAGGGGTGGAAGAAGGCTCC
ATCGGGAAAGTATGCAGGACCTTACTGGCAAAGTCTGTATTCAACAGCCTGTACGCATCT
CCACAACTCGAGGGATTTTCAGCTGAGTCAAGAAAGTTACTTCTAATTGTTCAGGCACTT
AGGGACAACCTGGAACCTGGGACCTTCGATCTTGAAGGGCTATATGAAGCAATTGAGGAG
TGCCTGATTAATGATCCCTGGGTTTTGCTTAATGCGTCTTGGTTCAACTCCTTCCTTGTG
CATGCACTGAAATAGTCGTGGCAATGCTACTATTTGCTATCCATACTGTCCAAAAAAGTA
CCTTGTTTCTACT--------------

#A/swine/HongKong/126/1982(H3N2)
AGCAAAAGCAGGTACTGATCCAAAATGGAAGACTTTGTGCGACAATGCTTCAATCCAATG
ATCGTCGAGCTTGCGGAAAAGGCAATGAAAGAATATGGGGAAAATCCGAAAATCGAAACG
AACAAATTCGCTGCAATATGCACACACTTAGAAGTCTGTTTCATGTATTCAGATTTCCAC
TTTATTGACGAAAGGGGTGAATCAATAATTGTGGAATCTGGTGATCCAAATGCATTATTG
AAACACCGATTTGAGATAATTGAAGGAAGAGACCGAACAATGGCCTGGACAGTAGTGAAT
AGTATCTGCAATACAACAGGAGTCGAGAAGCCTAAATTTCTCCCGGATCTGTATGATTAC
AAGGAGAACCGATTCATTGAAATTGGAGTGACACGAAGGGAAGTCCACATATACTACCTA
GAGAAAGCCAACAAGATAAAATCCGAAAAGACACACATTCACATTTTCTCATTCACTGGA
GAGGAAATGGCCACCAAAGCAGATTACACCCTTGATGAAGAGAGCAGGGCAAGAATCAAA
ACCAGGCTGTTCACCATAAGGCAAGAAATGGCCAGTAGGGGTCTATGGGATTCCTTTCGT
CAGTCCGAGAGAGGCGAAGAGACAGTTGAAGAAAGATTTGAAATCACAGGAACCATGCGC
AGGCTTGCCGACCAAAGTCTCCCACCGAACTTCTCCAGCCTTGAAAACTTTAGAGCCTAT
GTGGATGGATTCGAACCGAACGGCTGCATTGAGGGCAAGCTTTCTCAAATGTCAAAAGAA
GTGAATGCCAGAATTGAGCCATTCCTAAAGACAACACCACGCCCTCTCAGATTACCTGAT
GGGCCCCCCTGCTCTCAGCGGTCGAAATTCCTGCTGATGGATGCCCTTAAATTAAGCATT
GAAGACCCAAGCCATGAGGGGGAGGGGATACCGCTGTATGATGCAATCAAATGCATGAAA
ACATTTTTCGGCTGGAAAGAGCCCAACATCGTAAAACCACATGAGAAGGGCATAAATCCC
AATTACCTCCTGGCTTGGAAGCAGGTGCTGGCAGAACTTCAGGACATTGAAAATGAGGAG
AAGATTCCAAAAACAAAGAACATGAAGAAAACAAGCCAATTGAAGTGGGCACTCGGTGAG
AACATGGCACCAGAGAAGGTAGACTTTGAGGATTGCAAAGACATTAGCGATCTAAAACAG
TATGACAGCGATGAGCCAGAAGCTAGATCGCTAGCAAGCTGGATCCAGAGTGAATTCAAC
AAGGCATGTGAATTAACCGATTCAAGCTGGATAGAACTTGATGAGATAGGAGAAGATGTT
GCCCCAATTGAGCACATTGCAAGTATTAGAAGGAACTATTTCACAGCGGAAGTATCCCAT
TGCAGGGCTACTGAGTACATAATGAAGGGAGTATACATAAACACAGCTTTGCTCAATGCA
TCTTGTGCAGCCATGGATGACTTCCAGCTAATTCCAATGATAAGCAAATGCAGAACCAAA
GAAGGAAGACGGAAAACAAATCTATATGGATTCATTATAAAGGGAAGGTCCCACTTGAGA
AATGATACTGACGTGGTAAATTTTGTGAGTATGGAATTTTCTCTTACTGACCCGAGGCTG
GAACCACACAAATGGGAAAAGTACTGTGTTCTTGAAATAGGAGACATGCTCCTGCGGACT
GCAATAGGCCAAGTGTCAAGGCCCATGTTCCTGTATGTGAGAACCAACGGAACCTCCAAG
ATCAAGATGAAATGGGGCATGGAAATGAGGCGCTGCCTTCTTCAATCTCTTCAGCAGATT
GAGAGCATGATTGAGGCCGAGTCTTCTGTCAAAGAGAAAGACATGACCAAAGAATTCTTT
GAAAACAAGTCGGAGACATGGCCAATTGGAGAGTCACCCAAGGGAGTGGAGGAAGGCTCC
ATCGGGAAAGTGTGCAGAACCTTGCTCGCAAAATCTGTATTCAACAGTCTATATGCATCT
CCACAACTCGAGGGGTTTTCAGCCGAATCGAGAAAATTGCTCCTCATTGTTCAGGCGCTT
AGGGACAACCTGGAACCTGGAACCTTCGATCTCGGAGGGCTATATGAAGCAATCGAGGAG
TGCCTGATTAATGATCCCTGGGTTTTGCTTAATGCGTCTTGGTTCAACTCCTTCCTCACA
CATGCACTGAAATAGTTGTGGCAATGCTACTATTTGCTATCCATACTGTCCAAAAAAGTA
CCTTGTTTCTACT--------------

#A/woodduck/NewYork/60/1982(H6N8)
AGCGAAAGCAGGTACTGATTCAAAATGGAAGACTTTGTGCGACAATGCTTCAATCCAATG
ATCGTCGAGCTTGCGGAAAAGGCAATGAAAGAATATGGGGAAGATCCGAAAATCGAAACT
AACAAATTCGCTGCAATATGCACACACTTGGAAGTCTGTTTCATGTATTCGGATTTCCAC
TTCATTGACGAACGGGGCGAATCAATAATTGTAGAGTCTGGTGATCCAAATGCATTACTG
AAGCACCGATTTGAGATAATTGAAGGAAGAGACCGAACAATGGCTTGGACAGTGGTGAAT
AGCATCTGCAACACCACAAGGGTCGAGAAGCCTAAATTTCTTCCGGATCTGTATGATTAC
AAGGAGAACCGATTCATTGAAATTGGAGTGACACGGAGGGAGGTCCACATATACTACCTG
GAGAAAGCCAACAAGATAAAATCTGAGAAGACACACATTCACATTTTTTCATTCACTGGA
GAGGAAATGGCCACCAAAGCGGACTATACCCTTGATGAAGAGAGCAGGGCAAGAATCAAA
ACCAGGCTGTTCACTATAAGACAAGAAATGGCCAGCAGGGGTCTATGGGATTCCTTTCGT
CAGTCCGAAAGAGGCGAAGAGACAATTGAAGAAAGATTTGAAATCACAGGAACCATGCGC
AGGCTTGCCGACCAAAGTCTCCCACCGAACTTCTCCAGCCTTGAAAACTTTAGAGCCTAT
GTGGATGGATTCGAACCGAACGGCTGCATTGAGGGCAAGCTTTCTCAAATGTCAAAAGAA
GTGAACGCCAGAATTGAGCCATTTTTGAAGACAACACCACGCCCCCTCAGATTACCCGAT
GGGCCTCCTTGCTCTCAACGGTCAAAATTCTTGCTGATGGATGCCCTGAAACTAAGCATT
GAAGACCCGAGTCATGAGGGAGAGGGGATACCGCTATACGATGCAATCAAATGCATGAAG
ACATTTTTCGGCTGGAAAGAGCCCAACATAATCAAACCACATGAGAAAGGCATAAATCCC
AATTACCTTCTGGCTTGGAAGCAGGTGCTAGCAGAACTCCAGGACATTGAAAATGAGGAG
AAGATCCCAAAGACAAAGAATATGAAGAAAACAAGCCAATTGAAGTGGGCACTTGGTGAG
AACATGGCACCAGAGAAAGTGGACTTTGAGGATTGCAAGGACGTTAGCGATCTAAAACAG
TATGATAGTGATGAGCCAGAGCCTAGATCGCTAGCAAGCTGGATCCAGAGTGAATTCAAC
AAGGCATGTGAATTGACCGATTCTAGCTGGATAGAACTTGATGAGATAGGAGAAGATATT
GCCCCAATTGAGCACATTGCAAGTATGAGGAGGAACTATTTTACAGCGGAAGTGTCCCAT
TGCAGGGCTACTGAATACATAATGAAGGGAGTGTACATAAATACAGCTTTGCTCAATGCA
TCTTGTGCAGCCATGGATGACTTCCAGCTGATTCCAATGATAAGCAAATGCAGGACAAAA
GAAGGGAGACGGAAAACAAACCTGTATGGGTTCATTATAAAAGGAAGGTCTCATTTGAGA
AATGATACTGACGTGGTTAACTTTGTGAGTATGGAGTTCTCTCTCACTGACCCGAGGCTG
GAACCACACAAATGGGAAAAGTACTGTGTTCTTGAAATAGGAGATATGCTCCTGAGGACT
GCAATAGGCCAAGTGTCAAGGCCCATGTTCCTGTATGTTAGAACCAATGGAACCTCCAAG
ATCAAGATGAAATGGGGTATGGAAATGAGGCGCTGCCTTCTTCAATCTCTTCAGCAGATT
GAGAGCATGATTGAGGCCGAGTCTTCTGTCAAAGAGAAAGACATGACAAAAGAATTCTTT
GAAAACAAATCGGAAACATGGCCAATTGGAGAGTCACCCAAGGGAGTAGAAGAAGGCTCT
ATCGGGAAAGTGTGCAGAACCTTACTGGCAAAGTCTGTATTCAACAGTCTATATGCATCT
CCACAACTCGAGGGATTTTCAGCTGAATCGAGGAAATTGCTTCTCATTGTTCAGGCACTT
AGGGACAACCTGGAACCTGGAACCTTCGATCTTGGAGGGCTATATGAAGCAATCGAGGAG
TGCCTGATTAATGATCCCTGGGTTTTGCTTAATGCATCTTGGTTCAACTCCTTCCTCACA
CATGCACTGAAATAGTTGTGGCAATGCTACTGTTTGCTATCCATACTGTCCAAAAAAGTA
CCTTGTTTCTACT--------------

#A/turkey/Ireland/1378/1983(H5N8)
AGCGAAAGCAGGTACTGATCCAAAATGGAAGACTTTGTGCGACAATGCTTCAATCCAATG
ATCGTCGAGCTTGCGGAAAAGGCAATGAAAGAATATGGGGAAGATCCAAAAATCGAAACG
AATAAATTCGCTGCAATATGCACACACTTAGAAGCCTGCTTCATGTATTCAGATTTCCAC
TTCATTGACGAACGGGGTGAATCAACAATTGTAGAATCTGGCGATCCAAATGCATTATTG
AAACACCGATTTGAAATAATCGAAGGAAGAGACCGAACAATGGCCTGGACAGTGGTGAAT
AGTATCTGCAACACCACAGGAGTCGAGAAGCCAAAATTTCTTCCTGATCTGTATGATTAC
AAGGAAAACCGGTTCATTGAAATTGGAGTAACACGGAGGGAAGTCCACATATACTACCTA
GAAAAAGCCAATAAGATAAAATCTGAGAAGACACATATTCACATTTTCTCATTCACTGGA
GAAGAAATGGCCACCAAAGCGGATTACACCCTTGACGAAGAAAGCAGGGCAAGAATCAAG
ACCAGGCTGTTCACCATAAGGCAGGAAATGGCCAGTAGGGGTCTATGGGATTCCTTTCGT
CAGTCCGAGAGAGGCGAAGAGACAATTGAAGAAAGATTTGAAATCACAGGAACCATGCGT
AGGCTTGCCGACCAAAGTCTCCCACCGAACTTCTCCAGCCTTGAAAACTTTAGAGCCTAT
GTGGATGGATTCGAACCGAACGGCTGCATTGAGGGCAAGCTTTCTCAAATGTCAAAAGAA
GTGAACGCCAGGATTGAACCATTTCTGAAAACAACACCACGTCCTCTTAGATTGCCAGAT
GGGCCTCCCTGCTCTCAGCGGTCGAAATTCCTGCTGATGGATGCTCTGAAATTGAGCATC
GAGGACCCGAGTCATGAGGGGGAGGGAATACCGCTATATGATGCGATCAAATGCATGAAG
ACATTTTTCGGATGGAAAGAGCCTAATATCATCAAACCACATGAGAAAGGCATAAACCCC
AATTACCTTCTGGCTTGGAAACAGGTACTGGCAGAACTCCAGGACATTGAAAATGAGGAG
AAAACCCCAAAAACAAAGAACATGAAGAAAACAAGCCAATTGAAATGGGCACTCGGTGAG
AATATGGCACCGGAAAAAGTAGACTTTGAGGATTGCAAAGATGTTAACGATCTGAAACAG
TATGACAGTGAAGAACCAGAGCCCAGATCGCTAGCAAGCTGGATCCAAAGTGAATTCAAC
AAGGCGTGCGAATTGACCGATTCAAGCTGGATAGAGCTTGATGAGATAGGGGAGGATGTT
GCCCCAATCGAGCACATTGCAAGTATGAGAAGGAACTATTTCACAGCGGAAGTGTCCCAT
TGCAGGGCTACTGAATACATAATGAAGGGAGTGTACATAAATACAGCTTTGCTCAACGCA
TCCTGTGCCGCCATGGATGAATTCCAATTGATTCCAATGATAAGCAAATGCAGAACCAAA
GAAGGGAGACGGAAAACAAACCTGTATGGATTCATTATAAAAGGAAGGTCTCATCTGAGG
AATGATACCGACGTAGTAAACTTTGTGAGTATGGAGTTTTCTCTTACTGACCCGAGGCTG
GAGCCACACAAGTGGGAAAAGTACTGTGTCCTTGAAATAGGGGACATGCTCCTACGGACT
GCAATAGGCCAAGTGTCAAGGCCCATGTTCCTGTATGTGAGAACCAATGGAACCTCCAAA
ATCAAGATGAAATGGGGTATGGAAATGAGGCGCTGCCTTCTCCAATCTCTTCAACAGATT
GAGAGCATGATTGAGGCTGAGTCTTCTATCAAAGAGAAAGACATGACCAAAGAGTTCTTT
GAAAACAGGTCGGAAACATGGCCAATTGGGGAGTCACCCAAGGGAGTGGAGGAAGGCTCC
ATCGGGAAAGTGTGCAGGACCTTACTAGCAAAATCTGTATTCAACAGCCTATATGCGTCT
CCACAACTCGAGGGGTTTTCAGCCGAATCGAGAAAACTGCTACTCATTGTTCAGGCACTT
AGGGACAACCTGGAACCTGGAACCTTCGATCTTGGGGGGCTATATGAAGCAATCGAGGAG
TGCCTGATTAATGACCCCTGGGTTTTGCTTAATGCATCTTGGTTCAACTCCTTCCTCACA
CATGCACTGAAATAGTTGTGGCAATGCTACTATTTGCTATCCATACTGTCCAAAAAAGTA
CCTTGTTTCTACT--------------

#A/mallardduck/ALB/506/1983(H9N1)
AGCGAAAGCAGGTACTGATTCAAAATGGAAGACTTTGTGCGACAATGCTTCAATCCAATG
ATCGTCGAGCTTGCGGAAAAGGCAATGAAAGAATATGGGGAAGATCCGAAAATCGAAACT
AACAAATTCGCTGCAATATGCACACACTTGGAAGTCTGTTTCATGTATTCGGATTTCCAT
TTCATTGACGAACGGGGTGAATCAATAATTGTAGAATCTGGTGATCCAAATGCATTACTG
AAGCATCGATTTGAGATAATTGAAGGAAGAGACCGAACAATGGCCTGGACAGTGGTGAAT
AGTATCTGCAACACTACAGGGGTCGAGAAGCCTAAATTTCTTCCGGATCTGTATGACTAC
AAGGAGAACCGATTCATTGAAATTGGAGTGACACGGAGGGAAGTCCACATATACTACCTA
GAAAAAGCCAACAAGATAAAATCCGAGAAGACACACATTCACATTTTCTCATTCACTGGA
GAGGAAATGGCCACCAAAGCGGACTACACCCTTGATGAAGAAAGCAGGGCAAGAATCAAA
ACCAGGCTGTTCACCATAAGACAAGAAATGGCCAGTAGGGGTCTATGGGATTCCTTTCGT
CAGTCCGAGAGAGGCGAAGAGACAGTTGAAGAAAGATTTGAAATTACAGGAACCATGCGC
AGGCTTGCCGATCAAAGTCTCCCACCGAACTTCTCCAGCCTTGAAAACTTTAGAGCCTAT
GTGGATGGATTCGAACCGAACGGCTGCATTGAGGGCAAGCTTTCTCAAATGTCAAAAGAA
GTGAACGCCAGAATTGAGCCATTTTTGAAGACGACACCACGCCACCTCAGATTACCTGAT
GGGCCTCCCTGCTCTCAGCGGTCAAAATTCTTGCTGATGGATGCTCTGAAATTGAGCATT
GAAGACCCGAGTCATGAGGGAGAGGGGATACCGCTATATGATGCAATCAAATGCATGAAG
ACATTTTTCGGCTGGAAAGAGCCTAACATAATCAAACCACATGAGAAAGGCATAAACCCC
AATTACCTCCTGGCTTGGAAGCAGGTGTTAGCAGAACTCCAGGACATTGAAAATGAGGAG
AAGATCCCAAAGACAAAGAACATGAAGAAAACAAGTCAATTGAAGTGGGCACTCGGTGAG
AATATGGCACCAGAGAAAGTAGACTTTGACGATTGCAAAGATATTAGCGATCTAAAACAG
TATGACAGCGATGAGCCAGAGTCTAGATCGCTAGCAAGCTGGATACAGAGTGAATTCAAC
AAGGCATGTGAATTGACCGATTCAAGCTGGATAGAACTTGATGAGATAGGGGAAGATATT
GCCCCGATTGAGCACATTGCAAGCATGAGGAGAAACTATTTTACAGCGGAAGTGTCCCAT
TGCAGGGCCACTGAGTACATAATGAAGGGAGTGTACATAAATACAGCTTTGCTCAATGCA
TCTTGTGCAGCCATGGATGACTTCCAGCTGATCCCAATGATAAGCAAATGTAGGACCAAA
GAAGGAAGACGGAAAACAAATCTGTATGGATTCATTATAAAAGGAAGGTCTCATTTGAGA
AATGATACTGACGTGGTAAACTTTGTAAGCATGGAGTTTTCCCTCACTGATCCGAGGCTG
GAGCCACACAAATGGGAAAAGTACTGTGTTCTTGAAATAGGAGATATGCTCCTGAGGACT
GCGATAGGCCAAGTGTCAAGGCCCATGTTCCTGTATGTGAGAACCAATGGAACCTCCAAA
ATCAAGATGAAATGGGGCATGGAAATGAGGCGCTGCCTTCTTCAGTCCCTTCAGCAGATT
GAGAGCATGATTGAGGCTGAGTCTTCCGTCAAAGAGAAAGACATGACCAAGGAATTCTTT
GAAAACAAGTCAGAAACATGGCCAATTGGAGAGTCACCCAAAGGAGTGGAGGAAGGATCT
ATCGGGAAAGTGTGCAGAACCTTACTGGCAAAATCTGTATTCAACAGTCTATATGCGTCT
CCACAACTAGAGGGGTTTTCAGCTGAATCGAGAAAATTGCTTCTCATTGTTCAGGCACTT
AGGGACAACCTGGAACCTGGAACCTTCGATCTTGGAGGGCTATATGAAGCAATCGAGGAG
TGCCTGATTAATGATCCCTGGGTTTTGCTTAATGCATCTTGGTTCAACTCCTTCCTCACA
CATGCACTGAAATAGTTGTGGCAATGCTACTATTTGCTATCCATACTGTCCAAAAAAGTA
CCTTGTTTCTACT--------------

#A/duck/Potsdam/2216-4/1984(H5N6)
AGCGAAAGCAGGTACTGATCCAAAATGGAAGACTTTGTGCGACAATGCTTCAATCCAATG
ATCGTCGAGCTTGCGGAAAAGGCAATGAAAGAATATGGGGAAGATCCGAAAATCGAAACG
AACAAATTCGCTGCAATATGCACACACTTAGAAGTCTGCTTCATGTATTCGGATTTCCAT
TTTATTGACGAACGGGGCGAATCAATAATTGTAGAGTCTGGCGACCCAAATGCATTATTG
AAACACCGATTTGAGATAATCGAAGGAAGAGACCGAACAATGGCCTGGACAGTGGTGAAT
AGTATCTGCAACACCACAGGGGTCGATAAACCCAAATTTCTTCCGGATCTGTATGATTAC
AAGGAAAACCGATTCATTGAAATTGGAGTGACAAGGAGGGAAGTCCACATATACTACTTA
GAAAAAGCTAACAAGATAAAATCCGAGAAGACACACATTCACATTTTCTCATTCACCGGA
GAAGAAATGGCCACCAAAGCGGATTACACCCTTGATGAAGAGAGCAGGGCAAGAATCAAA
ACTAGGCTGTTCACTATAAGACAGGAAATGGCCAGTAGAGGTCTATGGGATTCCTTTCGT
CAGTCCGAGAGAGGCGAAGAGACAATTGAAGAAAGATTTGAAATCACAGGAACCATGCGC
AGGCTTGCCGACCAAAGTCTCCCACCGAACTTCTCCAGCCTTGAAAACTTTAGAGCCTAT
GTGGATGGATTCGAGCCGAACGGCTGCATTGAGGGCAAGCTTTCTCAAATGTCAAAAGAA
GTGAACGCAAGAATTGAGCCGTTTCTGAAGACAACACCACGTCCTCTCAGGTTGCCTGAT
GGGCCCCCCTGCTCTCAGCGGTCGAAATTCTTACTGATGGATGCTCTGAAGTTAAGCATT
GAGGACCCGAGTCATGAGGGAGAGGGGATACCGCTATATGATGCGATCAAATGCATGAAA
ACATTTTTCGGCTGGAAAGAGCCCAACATCATCAAACCGCATGAGAAAGGCATAAACCCC
AATTATCTCCTGGCTTGGAAACAGGTGCTGGCAGAACTCCAGGACATTGAAAATGAGGAG
AAGATCCCAAAAACAAAAAACATGAAGAAGACAAGCCAATTGAAGTGGGCACTCGGTGAG
AATATGGCACCGGAGAAAGTGGACTTTGAGGATTGCAAAGATGTTAGCGATCTGAAACAG
TATGACAGTGATGAACCAGAGCCCAGATCGCTAGCAAGCTGGATTCAGAGTGAATTCAAC
AAGGCATGTGAATTGACCGATTCAAGTTGGATAGAACTTGATGAGATAGGGGAAGATGTT
GCCCCGATTGAGCACATTGCAAGTATGAGAAGGAATTACTTCACAGCGGAGGTGTCCCAT
TGCAGGGCTACTGAGTACATAATGAAGGGAGTGTACATAAATACGGCTTTGCTCAATGCA
TCTTGTGCAGCCATGGATGACTTCCAATTGATTCCAATGATAAGCAAATGCAGAACCAAA
GAAGGGAGACGGAAAACAAACCTATATGGATTCATTATAAAAGGAAGGTCTCATTTGAGA
AATGACACTGACGTGGTGAACTTTGTGAGTATGGAGTTTTCTCTTACTGACCCGAGGCTG
GAGCCACACAAGTGGGAAAAGTACTGTGTTCTTGAAATAGGAGATATGCTCCTGCGGACT
GCAATAGGCCAAGTGTCAAGGCCCATGTTCCTGTATGTGAGAACCAATGGGACCTCCAAA
ATCAAGATGAAATGGGGTATGGAAATGAGACGCTGCCTTCTTCAATCCCTTCAACAGATT
GAGAGCATGATTGAGGCTGAGTCTTCTGTCAAAGAGAAAGACATGACCAAAGAGTTCTTT
GAAAACAAATCGGAAACATGGCCGATTGGAGAATCACCCAAGGGAGTGGAGGAAGGCTCA
ATCGGAAAGGTATGCAGAACCTTACTAGCAAAATCTGTATTCAACAGTCTATATGCATCT
CCACAACTCGAGGGATTTTCAGCTGAATCGAGAAAACTGCTCCTCATTGTTCAGGCACTT
AGGGACAACCTGGAACCTGGAACCTTCGATCTTGGAGGGCTATATGAAGCAATCGAGGAG
TGCCTGATTAATGATCCCTGGGTTTTGCTTAATGCATCTTGGTTCAACTCCTTCCTCACA
CATGCACTGAAATAGTTGTGGCAATGCTACTATTTGCTATCCATACTGTCCAAAAAAGTA
CCTTGTTTCTACT--------------

#A/chicken/VA/40018/1984(H5N2)
------------TACTGATTCAAGATGGAAGACTTTGTGCGACAATGCTTCAATCCAATG
ATCGTCGAGCTTGCGGAAAAAGCAATGAAAGAATATGGAGAGGATCCAAAAATCGAGACA
AACAAATTCGCTGCGATATGCACGCACCTGGAAGTGTGTTTCATGTATTCAGACTTCCAT
TTCATTGATGAACGGGGTGATTCGATAATTGTAGAAGTTGGTGATCCGAATGCACTATTG
AAGCACAGATTTGAAATAATCGAAGGGAGAGACCGTAATATGGCCTGGACCGTGGTGAAT
AGCATTTGCAACACCACAGGGGTTGAGAAGCCCAAGTTTCTCCCGGATTTATATGATTAT
AAAGAAAATCGTTTCGTCGAAATTGGAGTGACGAGGAGGGAGATCCATATATACTATTTA
GAAAAGGCCAATAAGATAAAGTCTGAGAAAACACACATCCATATCTTTTCATTCACTGGA
GAAGAAATGGCTACAAAAGCAGACTACACTCTTGACGAAGAGAGTAGAGCAAGGATCAAA
ACCAGGCTATTCACCATCAGACAAGAAATGGCCAGTAGGGGTCTCTGGGATTCCTTTCGT
CAGTCCGAGAGAGGCGAAGAGACAATTGAAGAAAGATTTGAAATTACAGGAACCATGCGC
AGGCTCGCCGACCAAAGCCTCCCACCGAACTTCTCCAGCCTTGAAAACTTTAGAGCCTAT
GTGGATGGATTCGAACCAAACGGCTGCATTGAGGGCAAGCTTTCTCAAATGTCCAAAGAA
GTAAATGCAAGAATTGAACCCTTTCTGAAGACAACACCACGGCCTCTCAGGTTACCAGAA
GGGCCTCCCTGCTCTCAGCGGTCAAAATTTCTGCTGATGGATGCTCTGAAGCTTAGCATT
GAAGACCCGAGTCATGAAGGCGAGGGAATACCAATGTATGATGCAATCAAATGTATGAAG
ACCTTTTTTGGCTGGAAAGAGCCCAACATTGTCAAGCCACATGAAAAAGGCATAAACCCT
AATTACCTCCTGGCTTGGAAGCAAGTGCTAGCAGAGCTGCAGGATATTGAAAATGAAGAA
AAGATTCCAAAGACAAAAAACATGAAGAAGACAAGCCAATTAAAGTGGGCACTTGGTGAG
AACATGGCACGTGAGAAAGTGGACTTTGAAGATTGCAGGGATTTCAGTGATTTAAAACAG
TATAACAGCGATGAGCCAGAGCAAAGGTCGCTAGCAAGTTGGATCCAAAGTGAATTCAAC
AAAGCTTGTGAATTGACCGATTCAAGCTGGATAGAACTCGATGAAATAGGGGAAGATGTC
GCCCCAATCGAGCATATTGCAAGCATGAGGAGGAATTATTTTACAGCTGAAGTGTCTCAC
TGCAGGGCAACAGAATACATTATGAAGGGAGTATACATAAACACAGCCTTACTCAATGCT
TCTTGTGCAGCCATGGATGATTTTCAGTTGATCCCAATGATAAGCAAATGCAGAACCAAA
GAAGGACGACGGAAGACAAATCTGTATGGTTTCATCATAAAGGGACGGTCTCATCTGAGG
AATGACACTGATGTGGTGAACTTTGTGAGCATGGAATTTTCTCTCACTGACCCTAGATTA
GAACCACACAAGTGGGAGAAATACTGTGTCCTTGAAATAGGGGATATGATCCTACGAACT
GCAATAGGCCACGTATCAAGACCCATGTTCCTGTACGTAAGAACCAATGGAACTTCCAAG
ATTAAGATGAAATGGGGTATGGAGATGAGGCGTTGTCTTCTTCAATCCCTCCAGCAAATC
GAAAGTATAATTGAGGCCGAGTCCTCAGTCAAGGAGAAAGACATGACTAAAGAATTCTTT
GAAAACAAGTCTGAGACGTGGACCATTGGAGAATCACCCAAAGGAGTAGAAGAAGGTTCC
ATCGGGAAAGTATGCAGGACTTTACTAGCAAAGTCTGTATTCAACAGTTTGTATGCTTCT
CCACAACTTGAAGGGTTTTCAGCTGAGTCAAGAAAGCTGCTTCTTATTGTTCAGGCACTT
AGGGACAACCTGGAACCTGGTACCTTCGATCTTGGAGGGCTATATGAAGCAATTGAGGAG
TGCCTGATTAATGATCCCTGGGTTTTGCTTAATGCATCTTGGTTCAACTCCTTCCTCACA
CATGCACTGAAATAGTTGTGGCAATGCTACTATTTGCTATCCATACTGTCCAAAAAAGTA
---------------------------

#A/Swine/CotesdArmour/3633/84(H3N2)
AGCAAAAGCAGGTACTGATTCAGAATGGAAGACTTTGTGCGACAATGCTTCAATCCAATG
ATCGTCGAGCTTGCGGAAAAGGCAATGAAGGAACATGGAGAAGACCCGAAAATTGAAACA
AACAAATTTGCTGCAATATGTACACACCTGGAAGTTTGTTTCATGTATTCGGATTTCCAC
TTCATCAATGAGCGAGGTGAATCAATAGTTGTAGAATCTGGTGACCCAAATGCGCTCCTG
AAACACAGATTTGAAATAATTGAAGGAAGAGATCGCACAATGGCCTGGACAATGGTGAAC
AGCATCTGCAATACCACGGGAATTGAGAAGCCCAAGTTTCTTCCGGATCTGTATGACTAT
AAGGAAAACCGATTCATTGAAATTGGTGTAACAAGAAGAGAAGTCCACATATACTACTTA
GAAAAGGCCAACAAGATAAAATCAGAGAAGACACACATCCACATTTTCTCGTTCACTGGA
GAAGAAATGGCCACTAAGGCGGATTACACCCTCGACGAGGAGAGCAGAGCAAGAATCAAG
ACCAGACTATTCACCATCAGGCAGGAAATGGCCAGTAGGGGCCTATGGGATTCCTTTCGT
CAGTCCGAAAGAGGCGAAGAGACAATTGAAGAAAGATTTGAGATCACGGGAACCATGCGT
AGGCTTGCCAACCAAAGTCTCCCGCCGAACTTCTCCAGCCTTGAAAACTTTAGAGCCTAT
GTGGATGGATTCGAACCGAACGGCTGCATTGAGGGCAAGCTTTCTCAAATGTCCAAAGAA
GTGAATGCCAGGATTGACCCATTCTTGAGGGAAACACCACGCCCTCTCAGATTACCTGAT
GGACCTCCATGTTCTCAACGGTCAAAATTCCTGCTGATGGATGCCTTAAAATTAAGCATT
GAGGATCCGAGTCACGAGGGGGAGGGAATACCGCTACATGATGCAATCAAATGCATGAAG
ACATTTTTCGGATGGAAAGAACCCAACATTGTCAAACCACATGAGAAGGGCATAAATCCC
AACTACCTCCTAGCTTGGAAACAGGTGCTGGCAGAGTTACAGGACATTGAAAATGAGGAG
AAAATCCCAAAGACTAAAAACATGAAGAAAACAAGTCAGCTAAAGTGGGCACTTGGTGAA
AACATGGCACCTGAAAAAGTGGATTTTGAAGATTGCAAAGATATTAGTGATCTAAAACAG
TATGACAGCGATGAGCCAAAAATGAGATCACTGGCAAGCTGGATTCAAAGTGAATTCAAC
AAGGCATGTGAGCTGACCGATTCTAGCTGGATAGAACTTGACGAAATAGGGGAGGATGTC
GCCCCAATCGAGCATATTGCGAGTATGAGGAGGAACTATTTCACAGCAGAAGTGTCCCAT
TGCAGGGCCACTGAGTACATAATGAAGGGGGTGTACATAAACACAGCCTTACTCAATGCA
TCTTGCGCAGCCATGGATGACTTCCAGTTGATCCCAATGATAAGCAAGTGCAGAACCAAA
GAAGGAAGGCGGAAGACAAATCTATATGGGTTCATTATAAAAGGGAGATCCCATTTGAGG
AACGATACTGATGTGGTAAATTTCGTGAGCATGGAGTTTTCTCTTACCGATCCGAGACTA
GAACCACACAAGTGGGAGAAGTATTGTGTTCTTGAAATAGGAGACATGCTCCTACGAACT
GCAATTGGCCAAGTGTCGAGGCCTATGTTTCTGTATGTGAGAACCAATGGAACCTCTAAA
ATCAAAATGAAGTGGGGTATGGAAATGAGACGTTGCCTTCTTCAATCTCTTCAACAGATT
GAGAGCATGATCGAGGCCGAATCCTCTGTTAAGGAAAAGGACATGACCAAAGAATTTTTT
GAAAACAAATCAGAAACATGGCCCATTGGAGAATCACCCAAAGGGGTGGAAGAAGGCTCC
ATCGGGAAAGTATGCAGGACCTTACTGGCAAAGTCTGTATTCAACAGCCTGTACGCATCT
CCACAACTCGAGGGATTTTCAGCTGAGTCAAGAAAGTTACTTCTAATTGTTCAGGCACTT
AGGGACAACCTGGAACCTGGGACCTTCGATCTTGAAGGGCTATACGAAGCAATCGAGGAG
TGCCTGATTAATGATCCCTGGGTTTTGCTTAATGCGTCTTGGTTCAACTCCTTCCTTGTG
CATGCACTGAAATAGTTATAGCAATGCTACTATTTGCTATCCATACTGTCCAAAAAAGTA
CCTTGTTTCTACT--------------

#A/duck/NZL/78/1984(H9N2)
AGCGAAAGCAGGTACTGATCCAAAATGGAAGACTTTGTGCGACAATGCTTCAATCCAATG
ATCGTCGAGCTTGCGGAAAAGGCAATGAAGGAGTATGGGGAAGATCCGAAAATCGAAACA
AACAAATTTGCTGCAATATGCACACATCTGGAAGTCTGTTTCATGTATTCGGATTTCCAT
TTCATTGATGAACAAGGCGAATCAATAATTGTAGAATCTGGTGACCCAAATGCATTATTG
AAACACCGATTTGAGATAATAGAAGGAAGAGACCGAACGATGGCCTGGACGGTGGTGAAT
AGTATCTGCAACACCACAGGAGTTGAAAAGCCCAAATTTCTTCCGGATCTGTATGATTAC
AAAGAAAACCGATTTATTGAAATTGGAGTGACACGAAGAGAAGTCCACATATACTACTTA
GAAAAAGCCAACAAGATAAAATCTGAGAAAACACACATTCACATTTTCTCATTCACTGGA
GAGGAAATGGCCACCAAAGCAGATTACACTCTTGATGAAGAAAGCAGAGCAAGGATCAAA
ACCAGGCTGTTCACCATAAGACAAGAAATGGCCAGTAGGGGTCTATGGGATTCCTTTCGT
CAGTCCGAGAGAGGCGAAGAGACAATTGAAGAAAGATTTGAAATTACAGGAACCATGCGC
AGGCTTGCCGACCAAAGTCTCCCACCGAACTTCTCCAGCCTTGAAAACTTTAGAGCCTAT
GTGGATGGATTCGAACCGAACGGCTGCATTGAGGGCAAGCTTTCTCAAATGTCAAAAGAA
GTGAATGCCAGAATTGAACCGTTTTTGAAGACAACACCACGCCCTCTCAGATTGCCTGAT
GGGCCTCCTTGTTTTCAGCGATCAAAATTCTTGCTGATGGATGCTCTGAAGCTAAGCATT
GAGGACCCGAGTCATGAAGGGGAGGGGATACCGCTATATGATGCAATCAAATGCATGAAG
ACATTTTTCGGCTGGAAAGAGCCCAGCATCGTCAAACCACATGAGAAAGGCATAAACCCC
AATTATCTCCTGGCTTGGAAGCAGGTGATGGCAGAACTCCAGGACATTGAAAATGAGGAG
AAAGTTCCAAAAACAAAAAATATGAAGAAAACAAGCCAATTGAAATGGGCACTCGGCGAA
AACATGGCACCGGAAAAAGTAGACTTTGAAGATTGCAAGGATATTAGCGATCTGAAGCAG
TATGACAGTGATGAGCCAGAACCTAGGTCGCTAGCAAGCTGGATTCAGAGTGAATTCAAC
AAAGCATGTGAATTGACCGACTCAAGCTGGATAGAACTTGATGAAATAGGAGAAGATGTT
GCTCCGATTGAGCACATTGCAAGTATGAGGAGAAACTATTTCACAGCTGAAGTGTCCCAC
TGCAGGGCTACTGAGTACATAATGAAGGGGGTGTACATAAACACAGCTCTACTCAATGCT
TCTTGCGCGGCAATGGATGATTTCCAGCTGATTCCAATGATAAGTAAATGCAGAACCAAA
GAAGGAAGACGGAAAACAAATCTGTATGGATTCATTATAAAAGGAAGGTCTCATTTGAGG
AATGATACCGACGTGGTAAACTTTGTGAGCATGGAGTTTTCTCTTACTGACCCGAGGCTG
GAGCCACACAAATGGGAGAAGTACTGTGTTCTTGAAATAGGAGACATGTTCCTAAGAACT
GCAATAGGCCAGGTGTCAAGGCCCATGTTCCTGTATGTGAGAACCAATGGGACCTCCAAA
ATCAAGATGAAATGGGGGATGGAAATGAGACGCTGCCTTCTTCAATCTCTTCAACAGATT
GAGAGCATGATTGAGGCTGAGTCTTCTGTCAAGGAAAAAGACATGACCAGGGAGTTCTTT
GAAGACAAATCAGAAACATGGCCAATTGGAGAGTCACCCAAAGGAGTGGAAGAAGGATCC
ATCGGAAAAGTCTGCAGAACCTTACTAGCCAAATCTGTATTCAACAGTCTATACGCATCT
CCACAACTTGAAGGGTTTTCAGCTGAATCAAGAAAATTGCTTCTCATTGTTCAGGCACTT
AGGGACAACCTGGAACCTGGAACCTTCGATCTTGGGGGATTATATGAAGCAATTGAGGAG
TGCCTGATTAACGATCCCTGGGTTTTGCTTAATGCATCTTGGTTCAACTCCTTCCTCACA
CATGCACTGAAATAGTTGTGGCAATGCTACTATTTGCTATCCATACTGTCCAAAAAAGTA
CCTTGTTTCTACT--------------

#A/duck/NZL/41/1984(H1N2)
AGCGAAAGCAGGTACTGATCCAAAATGGAAGACTTTGTGCGACAATGCTTCAATCCAATG
ATCGTCGAGCTTGCGGAAAAGGCAATGAAGGAGTATGGGGAAGATCCGAAAATCGAAACA
AACAAATTCGCTGCAATATGCACACATCTGGAAGTCTGTTTCATGTATTCGGATTTCCAT
TTCATTGATGAACAAGGCGAATCAATAATTGTAGAATCTGGTGACCCAAATGCATTATTG
AAACACCGATTTGAGATAATAGAAGGAAGAGACCGAACGATGGCCTGGACGGTGGTGAAT
AGTATCTGCAACACCACAGGAGTTGAAAAGCCCAAATTTCTTCCGGATCTGTATGATTAC
AAAGAAAACCGATTTATTGAAATTGGAGTGACACGAAGAGAAGTCCACATATACTACTTA
GAAAAAGCCAACAAGATAAAATCTGAGAAAACACACATTCACATTTTCTCATTCACTGGA
GAGGAAATGGCCACCAAAGCAGATTACACTCTTGATGAAGAAAGCAGAGCAAGGATCAAA
ACCAGGCTGTTCACCATAAGACAAGAAATGGCCAGCAGGGGTCTATGGGATTCCTTTCGT
CAGTCCGAGAGAGGCGAAGAGACAATTGAAGAAAGATTTGAAATTACAGGAACCATGCGC
AGGCTTGCCGACCAAAGTCTCCCACCGAACTTCTCCAGCCTTGAAAACTTTAGAGCCTAT
GTGGATGGATTCGAACCGAACGGCTGCATTGAGGGCAAGCTTTCTCAAATGTCAAAAGAA
GTGAATGCCAGAATTGAACCGTTCTTGAAGACAACACCACGCCCTCTCAGATTGCCTGAT
GGGCCTCCTTGTTTTCAGCGATCAAAATTCTTGCTGATGGACGCTCTGAAGCTAAGCATT
GAGGACCCGAGTCATGAAGGGGAGGGGATACCGCTATATGATGCAATCAAATGCATGAAG
ACATTTTTCGGCTGGAAGGAGCCCAGCATTGTCAAACCACATGAGAAAGGCATAAACCCC
AATTATCTCCTGGCTTGGAAGCAGGTGATGGCAGAACTCCAGGACATTGAAAATGAGGAG
AAAGTTCCAAAAACAAAAAATATGAAGAAAACAAGCCAATTGAAGTGGGCACTCGGCGAA
AACATGGCACCGGAAAAAGTAGACTTTGAAGATTGCAAAGACATTAGCGACCTGAAGCAA
TATGACAGTGATGAGCCAGAACCTAGGTCGCTAGCAAGCTGGATTCAGAGTGAATTCAAC
AAAGCATGTGAATTGACCGACTCAAGCTGGATAGAGCTTGATGAAATAGGGGAAGATGTT
GCTCCAATTGAACACATTGCAAGTATGAGGAGAAACTATTTCACGGCTGAAGTGTCCCAC
TGCAGGGCTACTGAATACATAATGAAGGGGGTGTACATAAACACAGCTCTACTCAATGCC
TCTTGTGCGGCAATGGATGATTTCCAGCTGATTCCGATGATAAGTAAATGCAGAACCAAA
GAAGGAAGACGGAAAACAAATCTGTATGGATTCATTATAAAAGGAAGGTCTCATTTGAGA
AATGATACCGACGTGGTAAACTTTGTGAGTATGGAGTTTTCTCTTACTGACCCGAGGCTG
GAGCCACACAAATGGGAGAAGTACTGTGTTCTTGAAATAGGAGAAATGCTCCTGAGAACT
GCAATAGGCCAGGTGTCAAGGCCCATGTTCCTGTATGTGAGAACCAATGGGACCTCCAAA
ATCAAGATGAAATGGGGGATGGAAATGAGACGCTGCCTTCTTCAATCTCTTCAACAGATT
GAGAGCATGATTGAGGCTGAGTCTTCTGTCAAAGAAAAAGACATGACCAGGGAGTTCTTT
GAAAACAAATCAGAAACATGGCCAATTGGAGAGTCACCCAAAGGGGTGGAAGAAGGATCC
ATCGGAAAAGTCTGCAGAACCTTACTAGCTAAATCTGTATTCAACAGTCTATACGCATCT
CCACAACTTGAGGGGTTTTCAGCTGAATCAAGAAAATTGCTTCTCATTGTTCAGGCACTT
AGGGACAACCTGGAACCTGGAACCTTCGATCTTGGGGGATTATATGAAGCAATTGAGGAG
TGCCTGATTAACGATCCCTGGGTTTTGCTTAATGCATCTTGGTTCAACTCCTTCCTCACA
CATGCACTGAAATAGTTGTGGCAATGCTACTATTTGCTATCCATACTGTCCAAAAAAGTA
CCTTGTTTCTACT--------------

#A/starling/Victoria/5156/1985(H7N7)
AGCGAAAGCAGGTACTGATCCAAAATGGAAGACTTTGTGCGACAATGCTTCAATCCAATA
ATCGTCGAGCTTGCGGAAAAGGCAATGAAAGAATATGGGGAAGATCCAAAAATCGAAACG
AACAAGTTCGCTGCAATATGCACACATTTGGAAGTCTGTTTCATGTATTCGGATTTCCAC
TTCATTGATGAACGAGGAGAATCAATAATTGTGGAGTCTGGTGATCCAAATGCATTATTA
AAACACCGATTTGAGATAATAGAAGGGAGAGACCGAACAATGGCATGGACAGTGGTAAAT
AGTATCTGCAACACCACAGGAGTCGAAAAGCCCAAATTTCTTCCAGATCTGTACGATTAC
AAGGAGAACCGATTTGTCGAAATTGGAGTGACACGAAGGGAAGTCCACATATACTACCTA
GAAAAAGCCAACAAAATAAAATCTGAGAAAACACATATCCACATCTTCTCATTCACTGGA
GAGGAAATGGCCACCAAAGCGGATTACACTCTCGATGAGGAGAGCAGAGCAAGAATCAAA
ACCAGGCTGTTCACCATAAGACAAGAAATGGCCAGTAGGGGCTTATGGGATTCCTTTCGT
CAGTCCGAGAGAGGCGAAGAAACAATTGAAGAAAGATTTGAAATTACAGGAACCATGCGC
AGGCTTGCCGACCAAAGTCTCCCACCGAACTTCTCCAGCCTTGAAAACTTTAGAGCCTAT
GTGGATGGATTCGAACCGAACGGCTGCATTGAGGGAAAGCTTTCTCAAATGTCCAAAGAA
GTGAACGCCAGAATTGAACCATTTTTAAAGACAACACCACGCCCTCTCAGACTACCTGAT
GGGCCTCCTTGCTTTCAGCGATCAAAATTTTTGCTGATGGATGCTCTGAAACTAAGTATT
GAAGACCCAAGCCATGAAGGGGAGGGGATACCACTGTACGATGCAATTAAATGCATGAAG
ACCTTTTTCGGCTGGAAAGAGCCCAACATTGTCAAACCACATGAGAAAGGTATAAACCCC
AATTACCTCCTGGCTTGGAAGCAGGTGTTGGCAGAACTTCAGGACATCGAAAATGAAGAA
AAAATTCCGAAAACAAAGAATATGAAGAAAACAAGCCAATTGAAGTGGGCACTCGGCGAA
AATATGGCACCAGAAAAAGTAGACTTTGAGGATTGCAAGGATGTTAGCGATCTGAAACAA
TATGACAGTGATGAGCCAGAGCCTAGGTCACTAGCAAGCTGGATTCAGAGTGAGTTCAAC
AAGGCATGTGAATTGACCGATTCAAGCTGGATAGAACTCGATGAGATAGGGGAAGATGTT
GCCCCAATTGAGCATATTGCAAGCATGAGGAGAAACTACTTCACAGCGGAAGTGTCCCAC
TGCAGGGCCACTGAGTACATAATGAAGGGAGTGTACATAAACACAGCTTTGCTCAATGCA
TCTTGTGCAGCGATGGATGATTTCCAGCTGATTCCTATGATAAGTAAATGCAGAACAAAA
GAAGGAAGACGGAAAACAAATCTGTATGGATTCATTATAAAAGGAAGGTCCCATTTAAGG
AATGATACCGATGTGGTAAATTTCGTGAGCATGGAGTTTTCTCTTACTGACCCGAGGCTG
GAGCCACACAAATGGGAAAAGTACTGCGTTCTTGAAATAGGAGACATGCTCTTGCGGACT
GCAATAGGACAGGTGTCAAGGCCCATGTTCCTGTATGTGAGAACCAACGGGACCTCCAAG
ATCAAGATGAAATGGGGAATGGAAATGAGGCGCTGCCTTCTCCAATCTCTCCAGCAGATT
GAGAGCATGATTGAAGCTGAGTCTTCTGTCAAAGAGAAAGACATGACCAAAGAGTTCTTT
GAAAACAAGTCAGAGACGTGGCCAATTGGAGAGTCACCCAAAGGAGTGGAGGAGGGATCC
ATCGGAAAAGTATGCAGGACCCTACTAGCAAAATCTGTATTCAACAGCCTGTATGCATCT
CCACAACTTGAGGGGTTTTCAGCTGAATCAAGGAAATTGCTTCTCATTGTTCAGGCACTT
AGGGACAACCTGGAACCTGGAACCTTCGATCTTGGGGGATTATATGAAGCAATTGAGGAG
TGCCTGATTAACGATCCCTGGGTTTTGCTTAATGCATCTTGGTTCAACTCCTTCCTCACA
CATGCACTGAAATAGTTGTGGCAATGCTACTATTTGCTATCCATACTGTCCAAAAAAGTA
CCTTGTTTCTACT--------------

#A/r-turnstone/NJ/47/1985(H4N6)
AGCAAAAGCAGGTACTGATCCAAAATGGAAGACTTTGTGCGACAATGCTTCAATCCAATG
ATCGTCGAGCTTGCGGAAAAGGCAATGAAAGAATATGGGGAAGATCCGAAAATCGAAACC
AACAAATTTGCTGCAATATGCACACACTTGGAAGTCTGTTTCATGTATTCGGATTTCCAC
TTCATTGACGAACGGGGCGAATCAATAATTGTAGAGTCTGGTGATCCAAATGCATTACTG
AAACACCGATTTGAGATAATTGAAGGAAGAGACCGAACAATGGCCTGGACAGTAGTGAAT
AGCATCTGCAACACCACAGGGGTCGAGAAGCCTAAATTTCTTCCGGATCTGTATGATTAC
AAGGAAAACCGATTCATTGAAATTGGAGTGACACGGAGGGAGGTCCACATATACTACCTA
GAGAAAGCCAACAAGATAAAATCCGAGAAGACACACATTCACATTTTTTCATTCACTGGA
GAGGAAATGGCCACTAAAGCGGACTACACCCTTGATGAAGAGAGCAGGGCAAGAATCAAA
ACCAGGCTGTTCACTATAAGACAAGAAATGGCCAGCAGGGGTCTATGGGATTCCTTTCGT
CAGTCCGAAAGAGGTGAAGAGACAATTGAAGAAAGATTTGAGATCACAGGAACCATGCGC
AGGCTTGCAGACCAAAGTCTCCCGCCGAACTTCTCCAGCCTTGAAAACTTTAGAGCCTAT
GTGGATGGATTCAAACCGAACGGCTGCATTGAGGGCAAGCTTTCTCAAATGTCAAAAGAA
GTGAACGCCAGAATTGAGCCATTTTTGAGGACAACACCACGCCCTCTCAGATTACCTGAT
GGGCCTCCTTGCTCTCAACGGTCAAAATTCTTGCTGATGGATGCCCTGAAACTAAGCATT
GAAGACCCGAGTCATGAGGGAGAGGGGATACCGCTATACGATGCAATCAACTGCATGAAG
ACATTTTTCGGCTGGAAAGAACCCAACATAATCAAACCACATGGGAAGGGCATAAATCCC
AACTACCTTCTGACTTGGAAGCAGGTGCTAGCAGAGCTCCAGGACATTGAAAATGAGGAG
AAGATCCCAAAGACAAAGAACATGAAGAAAACAAGCCAATTGAAGTGGGCACTTGGTGAG
AACATGGCACCAGAAAAGGTAGACTTTGAGGAATGCAAGGATGTTAGTGATCTAAAACAG
TATGATAGTGATGAGCCAGAGTCTAGATCGCTAGCAAGCTGGATCCAGAGTGAATTCAAC
AAGGCATGTGAATTGACCGATTCGAGCTGGATAGAGCTTGATGAGATAGGGGAGGATATT
GCCCCAATTGAGCACATTGCAAGTATGAGGAGGAACTATTTTACAGCGGAAGTGTCCCAT
TGCAGGGCTACTGAATACATAATGAAGGGAGTGTACATAAATACAGCTTTGCTCAATGCA
TCTTGTGCTGCCATGGATGACTTCCAGCTGATTCCAATGATAAGCAAATGCAGGACAAAA
GAAGGGAGACGGAAAACAAACCTGTATGGGTTCATTATAAAAGGAAGGTCTCATTTGAGA
AATGATACTGACGTGGTAAACTTTGTGAGTATGGAGTTTTCTCTCACTGACCCGAGGCTG
GAACCACACAAATGGGAGAAGTACTGTGTTCTTGAAATAGGAGATATGCTCCTGAGGACT
GCAGTAGGCCAAGTGTCAAGGCCCATGTTCCTGTATGTTAGAACCAATGGAACCTCCAAG
ATCAAGATGAAATGGGGTATGGAAATGAGGCGCTGCCTTCTTCAGTCTCTTCAGCAGATT
GAGAGCATGATTGAGGCAGAGTCTTCTGTCAAAGAGAAAGACATGACAAAAGAATTCTTT
GAAAACAAATCGGAAACATGGCCAATTGGAGAGTCACCCAAGGGAGTGGAAGAAGGCTCT
ATCGGGAAAGTGTGCAGAACCTTACTGGCAAAATCTGTATTCAACAGTCTTTATGCATCT
CCACAACTCGAGGGATTTTCAGCTGAATCGAGGAAATTGCTTCTCATTGTTCAGGCACTT
AGGGACAACCTGGAACCTGGAACCTTCGATCTTGGAGGGCTATATGAAGCAATTGAGGAG
TGCCTGATTAACGATCCCTGGGTTTTGCTTAATGCATCTTGGTTCAACTCCTTCCTCACA
CATGCAGTGAAATAGTTGTGGCAATGCTACTATTTGCTATCCATACTGTCCAAAAAAGTA
CCTTGTTTCTACT--------------

#A/HongKong/7/85(H3N2)
--CAAAAGCAGGTACTGATTCGAAATGGAAGATTTTGTGCGACAATGCTTCAACCCGATG
ATTGTCGAACTTGCAGAAAAGGCAATGAAAGAGTATGGAGAGGATCTGAAAATCGAAACA
AACAAATTTGCAGCAATATGCACTCACTTGGAGGTATGTTTCATGTATTCAGATTTTCAT
TTCATCAATGAACAAGGCGAATCAATAGTGGTAGAGCTTGATGATCCAAATGCACTGTTA
AAGCACAGATTTGAAATAATAGAGGGGAGAGACAGAACAATGGCCTGGACAGTAGTAAAC
AGTATTTGCAACACTACTGGAGCTGAGAAACCGAAGTTTCTGCCAGATTTGTATGATTAC
AAGGAGAATAGATTCATTGAAATTGGAGTAACAAGGAGAGAAGTCCACATATACTACCTT
GAAAAGGCCAATAAAATTAAATCTGAGAATACACACATCCACATTTTCTCATTCACTGGG
GAGGAAATGGCCACAAAGGCAGACTACACTCTTGATGAGGAAAGCAGGGCTAGGATCAAA
ACCAGGCTATTCACCATAAGACAAGAAATGGCCAACAGAGGACTCTGGGATTCCTTTCGT
CAGTCCGAAAGAGGCGAAGAAACAATTGAAGAAAAATTTGAAATCACAGGAACTATGCGC
AGGCTTGCCGACCAAAGTCTCCCGCCGAACTTCTCCTGCCTTGAGAATTTTAGAGCCTAT
GTGGATGGATTCGAACCGAACGGCTGCATTGAGGGCAAGCTTTCTCAAATGTCCAAAGAA
GTGAATGCAAAAATTGAACCTTTTCTGAAGACAACACCAAGACCAATCAAACTTCCGGAT
GGACCTCCTTGTTTTCAGCGGTCCAAATTCCTTCTGATGGATGCTTTAAAATTAAGCATT
GAAGACCCAAGTCACGAAGGAGAGGGGATACCACTATATGATGCGATCAAGTGCATGAGG
ACATTCTTTGGATGGAAAGAACCCTATATCGTCAAACCACACGAAAAGGGAATAAATTCA
AATTATCTGCTGTCATGGAAGCAAGTACTGGCAGAATTACAGGACATTGAGAATGAGGAG
AAGATTCCAAGAACTAAAAACATGAAGAAAACGAGTCAACTAAAGTGGGCACTTGGTGAG
AACATGGCACCAGAGAAAGTAGACTTTGACAACTGTAGAGACATAAGCGATTTGAAGCAA
TATGACAGTGACGAACCTGAATTAAGGTCACTTTCAAGCTGGATACAGAATGAGTTCAAC
AAGGCATGCGAGCTGACTGATTCAATCTGGATAGAGCTCGATGAGATTGGGGAAGACGTG
GCTCCAATTGAATACATTGCAAGCATGAGGAGGAATTATTTCACAGCAGAGGTGTCCCAT
TGCAGAGCCACAGAATACATAATGAAGGGGGTATACATTAATACTGCCTTGCTCAATGCA
TCCTGTGCAGCAATGGACGATTTTCAACTAATTCCCATGATAAGCAAGTGCAGAACTAAA
GAGGGAAGGCGAAAAACCAATTTATATGGATTCATCATAAAAGGAAGATCTCACTTAAGG
AATGACACCGATGTGGTAAACTTTGTGAGCATGGAGTTTTCTCTCACTGACCCGAGACTT
GAGCCACATAAATGGGAGAAATACTGTGTTCTTGAGATAGGAGATATGTTACTAAGAAGT
GCCATAGGCCAGATGTCAAGGCCTATGTTCTTGTATGTGAGGACAAATGGAACATCAAAG
ATCAAAATGAAATGGGGAATGGAGATGAGACGTTGCCTCCTTCAGTCACTCCAACAAATT
GAGAGCATGATTGAAGCCGAGTCCTCTGTTAAAGAGAAAGACATGACCAAAGAGTTTTTT
GAGAATAAATCAGAAGCATGGCCCATTGGGGAGTCCCCCAAAGGAGTGGAAGAAGGTTCC
ATTGGGAAAGTCTGTAGGACTTTATTGGCCAAGTCGGTATTCAATAGCCTGTATGCATCT
CCACAATTGGAAGGATTTTCAGCGGAGTCAAGAAAACTGCTCCTTGTTGTTCAGGCTCTT
AGGGACAACCTTGAACCTGGAACCTTTGATCTTGGGGGGCTATATGAAGCAATTGAGGAG
TGCCTGATTAATGATCCCTGGGTTTTGCTCAATGCGTCTTGGTTCAACTCCTTCCTAACA
CATGCATTAAGATAATTGTGGCAATGCTACTATTTGCTATCCATACTGTCCAAAAAAGTA
CCTTGTTTCTACT--------------

#A/laughinggull/NJ/75/1985(H2N9)
AGCGAAAGCAGGTACTGATTCAAAATGGAAGACTTTGTGCGACAATGCTTCAATCCAATG
ATCGTCGAGCTTGCGGAAAAGGCAATGAAAGAATATGGGGAAGATCCAAAAATCGAAACT
AACAAATTCGCTGCAATATGCACACACTTGGAAGTCTGTTTCATGTATTCGGATTTCCAC
TTCATTGACGAACGGGGCGAATCAATAATTGTAGAATCTGGTGATCCAAATGCACTACTG
AAGCACCGATTTGAGATAATTGAAGGAAGAGACCGAACAATGGCCTGGACAGTGGTGAAT
AGCATTTGCAACACCACAGGGGTCGAGAAGCCTAAGTTCCTCCCGGATCTGTATGATTAC
AAAGAAAACCGGTTCATTGAAATTGGAGTGACGAGGAGGGAGGTCCACATATACTACCTA
GAGAAAGCCAACAAGATAAAATCCGAGAAGACACACATTCACATTTTCTCATTCACTGGA
GAGGAAATGGCCACCAGAGCGGACTATACCCTTGATGAAGAGAGCAGGGCAAGAATCAAA
ACCAGGCTATTCACTATAAGACAAGAAATGGCCAGCAGAGGTCTATGGGATTCCTTTCGT
CAGTCCGAAAGAGGCGAAGAGACAATTGAAGAAAGATTTGAAATCACAGGAACCATGCGC
AGACTTGCCGACCAAAGTCTCCCACCGAACTTCTCCAGCCTTGAAAACTTTAGAGCCTAT
GTGGATGGATTCGAACCGAACGGCTGCATTGAGGGCAAGCTTTCTCAAATGTCAAAGGAA
GTGAACGCCAGAATTGAGCCATTTTTGAAGACAACACCACGCCCTCTCAGATTACCTGAT
GGACCTCCTTGCTCTCAGCGGTCAAAATTCCTGCTGATGGATGCCCTGAAATTAAGCATT
GAAGACCCGAGTCATGAGGGAGAGGGGATACCGCTATACGATGCAATCAAATGCATGAAG
ACATTTTTCGGCTGGAAAGAGCCTAATATAATCAAACCACATGAGAAAGGCATCAACCCC
AATTACCTTCTGGCTTGGAAGCAGGTGCTAGCAGAGCTCCAGGACATTGAAAATGAAGAG
AAGATCCCAAGGACAAAGAACATGAAGAAAACAAGCCAATTGAAGTGGGCACTCGGTGAA
AACATGGCACCAGAAAAAGTAGACTTTGAGGATTGCAAGGACGTTAGCGATCTAAAACAG
TACGATAGTGATGAACCAGAGCCTAGATCGCTAGCAAGCTGGATCCAGAGTGAATTCAAC
AAGGCATGTGAATTGACCGATTCGAGCTGGATAGAGCTTGATGAGATAGGAGAAGATATT
GCCCCAATTGAGCACATTGCAAGTATGAGGAGGAACTATTTTACAGCGGAAGTGTCCCAC
TGCAGGGCTACTGAGTATATAATGAAGGGAGTGTACATAAATACAGCTTTGCTCAATGCA
TCTTGTGCAGCCATGGATGACTTCCAGCTGATCCCAATGATAAGCAAATGCAGGACAAAA
GAGGGAAGACGAAAAACAAACCTGTATGGGTTCATTATAAAAGGAAGGTCTCATTTGAGG
AATGATACTGATGTAGTAAACTTTGTAAGTATGGAGTTTTCTCTCACTGACCCGAGACTG
GAACCACACAAATGGGAAAAGTACTGTGTTCTTGAGATAGGAGATATGCTCCTGAGAACT
GCAATAGGTCAAGTGTCAAGGCCCATGTTCCTGTATATTAGAACAAATGGGACCTCCAAG
ATCAAGATGAAATGGGGTATGGAAATGAGGCGCTGCCTTCTCCAATCTCTTCAGCAGATT
GAGAGCATGATTGAGGCTGAGTCTTCTGTCAAAGAGAAAGACATGACTAAAGACTTCTTT
GAAAACAAATCGGAAACATGGCCAATTGGAGAGTCACCCAAGGGAGTGGAGGAAGGCTCA
ATCGGAAAAGTATGCAGAACCTTACTGGCAAAATCTGTATTCAACAGTCTATATGCATCT
CCACAACTCGAGGGATTTTCAGCTGAATCGAGAAAATTGCTTCTCATTGTTCAGGCACTT
AGGGACAACCTGGAACCTGGAACCTTCGATCTTGGAGGGCTATATGAAGCAATCGAGGAG
TGCCTGATTAATGATCCCTGGGTTTTGCTTAATGCATCTTGGTTCAACTCCTTCCTCACA
CATGCACTGAAATAGTTGTGGCAATGCTACTATTTGCTATCCATACTGTCCAAAAAAGTA
CCTTGTTTCTACT--------------

#A/mallardduck/ALB/435/1985(H7N3)
AGCGAAAGCAGGTACTGATCCAAAATGGAAGACTTTGTGCGACAATGCTTCAATCCAATG
ATCGTCGAGCTTGCGGAAAAGGCAATGAAAGAATATGGGGAAGATCCGAAAATCGAAACT
AACAAATTCGCTGCAATATGCACACACTTGGAGGTCTGTTTCATGTATTCGGATTTCCAT
TTCATTGACGAACGGGGTGAATCAATAATTGTAGAATCTGGTGATCCAAATGCATTACTG
AAGCATCGATTTGAGATAATTGAAGGAAGAGATCGAACAATGGCCTGGACAGTGGTGAAT
AGTATCTGCAACACCACAGGGGTCGAGAAGCCTAAATTTCTCCCGGATCTGTATGATTAC
AAGGAGAACCGATTCATTGAAATTGGAGTGACACGGAGGGAAGTCCACATATACTACCTA
GAAAAAGCCAACAAGATAAAATCCGAGAAGACACACATTCACATTTTCTCATTCACTGGA
GAGGAAATGGCCACCAAAGCAGACTACACCCTCGATGAAGAAAGCAGGGCAAGAATCAAA
ACCAGGCTGTTCACCATAAGACAAGAAATGGCCAGTAGGGGTCTATGGGATTCCTTTCGT
CAGTCCGAGAGAGGCGAAGAGACAATTGAAGAAAGATTTGAAATTACAGGAACCATGCGC
AGGCTTGCCGACCAAAGTCTCCCACCGAACTTCTCCAGCCTTGAAAACTTTAGAGCCTAT
GTGGATGGATTCGAACCGAACGGCTGCATTGAGGGCAAGCTTTCTCAAATGTCAAAAGAA
GTGAACGCCAGAATTGAGCCATTTCTGAAGACAACACCGCGCCCCCTCAGATTACCTGAT
GGGCCTCCCTGCTCTCAGCGGTCAAAATTCTTGCTGATGGATGCTCTGAAATTAAGCATT
GAAGACCCGAGCCATGAGGGGGAGGGGATACCGCTATATGATGCAATCAAATGCATGAAG
ACATTCTTCGGCTGGAAAGAGCCCAACATAGTCAAACCACATGAGAAAGGCATAAACCCC
AATTACCTCCTGGCTTGGAAGCAGGTGCTAGCAGAACTCCAGGACATTGAAAATGAGGAG
AAGATCCCAAAGACAAAGAACATGAAGAAAACAAGCCAATTGAAGTGGGCACTCGGCGAG
AATATGGCACCAGAGAAAGTAGACTTTGATGATTGCAAAGACATTAACGATCTAAAACAG
TATGACAGCGACGAGCCCGAGCCTAGATCGCTAGCAAGCTGGATCCAGAGTGAATTCAAC
AAGGCATGTGAATTGACCGATTCAAGCTGGATAGAACTTGATGAGATAGGGGAAGATATT
GCCCCGATTGAACACATTGCAAGCATGAGGAGAAACTATTTTACAGCGGAAGTGTCCCAT
TGCAGGGCCACTGAGTACATAATGAAGGGAGTGTACATAAATACAGCTTTGCTCAATGCA
TCCTGTGCAGCCATGGATGACTTCCAGCTGATCCCAATGATAAGCAAATGCAGGACCAAA
GAAGGAAGACGGAAAACAAATCTGTATGGATTCATTATAAAAGGAAGATCTCATTTGAGA
AATGACACTGACGTGGTAAACTTTGTAAGTATGGAGTTTTCCCTCACTGATCCGAGGCTG
GAGCCACACAAATGGGAAAAGTACTGTGTTCTTGAAATAGGAGATATGCTCCTGAGGACT
GCGATAGGCCAAGTGTCAAGGCCCATGTTCTTGTATGTGAGAACCAATGGAACCTCCAAG
ATCAAGATGAAATGGGGCATGGAAATGAGGCGCTGCCTCCTTCAGTCCCTCCAGCAGATT
GAGAGCATGATTGAAGCCGAGTCTTCCGTCAAAGAGAAAGACATGACCAAGGAATTCTTC
GAAAACAAGTCGGAAACATGGCCAATTGGAGAATCACCCAAAGGAGTGGAGGAAGGCTCT
ATCGGGAAAGTATGCAGAACCTTACTGGCAAAATCTGTATTCAACAGTCTATATGCGTCT
CCACAACTCGAGGGGTTTTCAGCTGAATCGAGAAAATTGCTTCTCATTGTTCAGGCACTT
AGGGACAACCTGGAACCTGGAACCTTCGATCTTGGAGGGCTATATGAAGCAATCGAGGAG
TGCCTGATTAATGATCCCTGGGTTTTGCTTAATGCATCTTGGTTCAACTCCTTCCTCACA
CATGCACTGAAATAGTTGTGGCAATGCTACTATTTGCTATCCATACTGTCCAAAAAAGTA
CCTTGTTTCTACT--------------

#A/duck/Potsdam/1402-6/1986(H5N2)
AGCGAAAGCAGGTACTGATTCAAAATGGAAGACTTTGTGCGACAATGCTTCAATCCAATG
ATCGTCGAGCTTGCGAAAAAGGCAATGAAAGAATATGGGGAAGATCCGAAAATCGAAACA
AACAAATTCGCTGCAATATGCACACACTTAGAAGTATGCTTCATGTACTCGGATTTCCAC
TTCATTGACGAACGGGGTGAATCGATAATTGTGGAATCTGGTGATCCAAATGCATTATTA
AAACACCGATTTGAAATAATTGAAGGAAGAGACCGAACAATGGCCTGGACGGTGGTGAAT
AGCATCTGCAACACCACAGGAGCTGAGAAACCCAAATTTCTTCCAGATCTGTATGATTAC
AAGGAAAACCGATTCATTGAAATTGGAGTGACACGGAGGGAAGTCCACATATACTACCTA
GAAAAAGCCAACAAGATAAAATCTGAGAAGACACACATTCACATCTTCTCATTCACTGGA
GAAGAAATGGCCACCAAAGCGGATTACACCCTTGATGAAGAGAGCAGGGCAAGAATCAAA
ACCCGGCTGTTCACCATAAGACAGGAAATGGCCAGCAGGGGTCTATGGGATTCCTTTCGT
CAGTCCGAGAGAGGCGAAGAGACAATTGAAGAAAGATTTGAAATCACAGGAACCATGCGC
AGGCTTGCCGACCAAAGTCTCCCACCGAACTTCTCCAGCCTTGAAAACTTTAGAGCCTAT
GTGGATGGATTCGAACCGAACGGCTGCATTGAGGGCAAGCTTTCTCAAATGTCAAAAGAA
GTGAACGCCAGAATTGAGCCATTTCTGAAGACAACACCACGTCCTCTCAGATTGCCTGAT
GGACCTCCCTGCTCCCAGAGATCGAAATTCTTGCTGATGGATGCTCTGAAATTGAGCATT
GAGGACCCGAATCATGAGGGAGAGGGGATACCGCTATATGATGCGATCAAATGCATGAAA
ACATTTTTCGGCTGGAAAGAGCCCACCATTATCAAACCACATGAGAAAGGCATAAACCCC
AATTACCTTCTGGCTTGGAAGCAGGTGCTGGCAGAACTCCAGGACATTGAAAATGAAGAG
AAGATCCCAAAAACAAAGAACATGAAGAAAACAAGCCAATTAAAGTGGGCACTCGGTGAG
AATATGGCACCGGAAAAAGTGGACTTTGAGGATTGCAAAGATGTTAGTGATCTGAAACAG
TATGATAGTGATGAGCCAGAGCCCAGATCGCTAGCAAGCTGGATCCAGAGTGAATTCAAC
AAGGCATGTGAATTGACCGATTCAAGCTGGATAGAACTTGATGAGATAGGAGAAGATGTT
GCCCCAATTGAGCACATTGCAAGTATGAGAAGGGACTACTTCACAGCGGAAGTGTCCCAT
TGCAGGGCTACTGAGTACATAATGAAGGGAGTGTACATAAATACAGCTTTGCTCAATGCA
TCTTGTGCAGCCATGGATGACTTCCAACTGATTCCAATGATAAGCAAATGTAGAACAAAA
GAAGGAAGACGAAAAACAAATCTGTATGGGTTCATTATAAAAGGAAGGTCCCATTTGAGG
AATGATACTGATGTGGTAAACTTCGTGAGTATGGAGTTTTCTCTTACTGACCCGAGGCTG
GAGCCACACAAGTGGGAAAAGTACTGTGTTCTTGAAATAGGGGACATGCTCCTGCGGACT
GCAATAGGCCAAGTGTCAAGGCCCATGTTCCTGTATGTGAGAACCAATGGAACCTCCAAA
ATCAAGATGAAGTGGGGAATGGAAATGAGGCGTTGCCTCCTTCAATCTCTTCAGCAGATT
GAGAGCATGATTGAGGCTGAGTCTTCTGTCAAAGAGAAAGACATGACCAAAGAATTCTTT
GAAAACAAATCGGAGACATGGCCAATTGGAGAATCACCTAAGGGAGTGGAGGAAGGCTCC
ATCGGGAAAGTGTGCAGAACCTTACTAGCAAAATCTGTGTTCAACAGTCTGTATGCATCT
CCACAACTCGAGGGATTTTCAGCTGAATCGAGGAAACTACTACTCATTGTTCAGGCACTT
AGGGACAACCTGGAACCTGGAACCTTTGATCTCGGAGGGCTATATGAAGCAATCGAGGAG
TGCCTGATTAATGATCCCTGGGTTTTGCTTAATGCATCTTGGTTCAACTCCTTCCTCACA
CATGCACTGAAATAGTTGTGGCAATGCTACTATTTGCTATCCATACTGTCCAAAAAAGTA
CCTTGTTTCTACT--------------

#A/equine/Johannesburg/1/1986(H3N8)
-----------------------AATGGAAGACTTTGTGCGACAATGCTTCAATCCAATG
ATCGTCGAGCTTGCGGAAAAGGCAATGAAAGAATATGGAGAGGACCCGAAAATTGAAACA
AACAAATTTGCAGCAATATGCACTCACTTGGAAGTCTGCTTCATGTACTCGGATTTCCAC
TTTATTAATGAACTGGGTGAGTCAGTGATCATAGAGTCTGGTGATCCAAATGCTCTTTTG
AAACACAGATTTGAAATCATTGAAGGGAGAGATCGAACAATGGCATGGACAGTAGTAAAC
AGTATCTGCAACACCACAAGAGCTGAAAAACCCAAGTTTCTCCCAGATTTATACGACTAT
AAGGAGAACAGATTTGTTGAAATTGGTGTGACAAGGAGAGAAGTTCACATATACTACCTG
GAGAAGGCCAACAAAATAAAGTCTGAGAAAACACATATCCACATTTTCTCATTTACAGGA
GAGGAAATGGCTACAAAAGCGGACTATACCCTTGATGAAGAGAGTAGAGCCAGGATCAAG
ACCAGACTATTCACCATAAGACAAGAAATGGCCAGTAGAGGCCTCTGGGATTCCTTTCGT
CAGTCCGAGAGAGGCGAAGAGACAATTGAAGAAAGATTTGAAATCACAGGGACAATGCGC
AGGCTTGCCAATTACAGTCTCCCACCGAACTTCTCCAGCCTTGAAAATTTTAGAGCCTAT
GTGGATGGATTCGAACCGAACGGCTGCATTGAGAGCAAGCTTTCTCAAATGTCCAAAGAA
GTAAATGCCAGAATCGAGCCATTTTCAAAGACAACACCCCGACCACTCAGGATACCAGGT
GGTCCACCCTGCCATCAGCGATCCAAATTCTTGCTAATGGATGCTCTGAAATTGAGTATT
GAGGACCCAAGTCACGAGGGAGAGGGAATACCACTGTATGATGCCATCAAATGCATGAAA
ACTTTCTTTGGATGGAAAGAGCCCAGTATTGTTAAACCACATGAAAAGGGTGTAAACCCA
AACTATCTCCAAGCTTGGAAGCAAGTATTAGCAGAACTGCAAGACCTTGAGAACGAAGAA
AAGACCCCTAAGACCAAGAATATGAAAAAGACAAGTCAATTGAAATGGGCACTTGGTGAA
AATATGGCGCCAGAGAAAGTGGATTTTGAGGATTGTAAAGACATCAGTGATTTGAAACAG
TATGACAGTGATGAGCCAGAAACAAGGTCTCTTGCAAGTTGGATTCAAAGTGAGTTCAAC
AAAGCTTGTGAACTGACAGATTCAAGCTGGATAGAGCTCGATGAAATTGGGGAGGATATT
GCCCCAATAGAATACATTGCGAGCATGAGGAGAAATTATTTTACTGCTGAGGTTTCCCAT
TGTAGAGCAACAGAATATATAATGAAGGGAGTATACATCAACACTGCTCTACTCAATGCA
TCCTGCGCTGCGATGGATGAATTCCAATTAATTCCGATGATAAGCAAATGCAGGACCAAA
GAAGGGAGAAGGAAGACAAATTTATATGGATTCATAATAAAGGGAAGGTCCCATTTAAGG
AATGATACCGACGTGGTAAACTTTGTAAGTATGGAATTTTCTCTCACTGATCCAAGACTT
GAGCCACACAAATGGGAAAAATACTGTGTTCTAGAAATCGGAGACATGCTCCTAAGGACT
GCTGTAGGCCAAGTGTCAAGACCCATGTTTTTGTATGTAAGGACCAATGGAACCTCTAAA
ATTAAAATGAAATGGGGAATGGAAATGAGGCGCTGCCTCCTTCAGTCTCTGCAACAGATT
GAAAGCATGATCGAAGCTGAGTCTTCAGTCAAAGAAAAGGACATGACCAAAGAATTCTTT
GAGAACAAATCAGAGACATGGCCTATAGGAGAGTCCCCCAAAGGAGTGGAAGAGGGCTCA
ATCGGGAAGGTTTGCAGGACCTTATTAGCAAAATCTGTGTTTAACAGTTTGTACGCATCT
CCACAACTGGAAGGGTTTTCAGCTGAATCTAGGAAATTACTTCTCATTGTTCAGGCCCTT
AGGGATAACCTGGAACCTGGAACCTTTGACATTGGGGGGTTATATGAATCAATTGAGGAG
TGCCTGATTAATGATCCCTGGGTTTTGCTCAATGCATCTTGGTTCAACTCCTTCCTTACA
CATGCACTGAAGTAGTTGTGGCAATG----------------------------------
---------------------------

#A/sanderling/NJ/766/1986(H2N7)
AGCGAAAGCAGGTACTGATTCAAAATGGAAGACTTTGTGCGACAATGCTTCAATCCAATG
ATCGTCGAGCTTGCGGAAAAGGCAATGAAAGAATATGGGGAAGATCCAAAAATCGAAACT
AACAAATTCGCTGCAATATGCACACACTTGGAAGTCTGTTTCATGTATTCGGATTTCCAC
TTCATTGACGAACGGGGCGAATCAATAATTGTAGAATCTGGTGATCCAAATGCATTACTG
AAGCACCGATTTGAGATAATTGAAGGAAGAGACCGAACAATGGCCTGGACAGTGGTGAAT
AGCATTTGCAACACCACAGGGGTCGAGAAACCTAAGTTCCTCCCGGATCTGTATGATTAC
AAAGAAAACCGGTTCATTGAAATTGGAGTGACGAGGAGGGAGGTCCACATATACTACCTA
GAGAAAGCCAACAAGATAAAATCCGAGAAGACACACATTCACATTTTCTCATTCACTGGA
GAGGAAATGGCCACCAGAGCTGACTATACCCTTGATGAAGAGAGCAGGGCAAGAATCAAA
ACCAGGCTATTCACTATAAGACAAGAAATGGCCAGCAGAGGTCTATGGGATTCCTTTCGT
CAGTCCGAAAGAGGCGAAGAGACAATTGAAGAAAGATTTGAAATCACAGGAACCATGCGC
AGACTTGCCGACCAAAGTCTCCCACCGAACTTCTCCAGCCTTGAAAACTTTAGAGCCTAT
GTGGATGGATTCGAACCGAACGGCTGCATTGAGGGCAAGCTTTCTCAAATGTCAAAGGAA
GTGAACGCCAGAATTGAGCCCTTTCTGAAGACAACACCACGCCCTCTCAGATTACCTGAT
GGACCTCCTTGCTCTCAGCGGTCAAAATTCCTGCTGATGGATGCCCTGAAATTAAGCATT
GAAGACCCGAGTCATGAGGGAGAGGGGATACCGCTATACGATGCAATCAAATGCATGAAG
ACATTTTTCGGCTGGAAAGAGCCTAATATAATCAAACCACATGAGAAAGGCATCAACCCC
AATTACCTTCTGGCTTGGAAGCAGGTGCTAGCAGAGCTCCAGGACATTGAAAATGAAGAG
AAGATCCCAAGGACAAAGAACATGAAGAAAACAAGCCAATTGAAGTGGGCACTCGGTGAA
AACATGGCACCAGAAAAAGTAGACTTTGAGGATTGCAAGGACGTTAGCGATCTAAAACAG
TACGATAGTGATGAACCAGAGCCTAGATCGCTAGCAAGCTGGATCCAGAGTGAATTCAAC
AAGGCATGTGAACTGACCGATTCGAGCTGGATAGAGCTTGATGAGATAGGAGAAGATATT
GCCCCAATCGAGCACATTGCAAGTATGAGGAGGAACTATTTTACAGCGGAAGTGTCCCAC
TGCAGGGCTACTGAGTATATAATGAAAGGAGTGTACATAAATACAGCTTTGCTCAATGCA
TCTTGTGCAGCCATGGATGACTTCCAGCTGATCCCAATGATAAGCAAATGCAGGACAAAA
GAGGGAAGACGAAAAACAAACCTGTATGGGTTCATTATAAAAGGAAGGTCTCATTTGAGG
AATGATACTGATGTAGTAAACTTTGTAAGTATGGAATTTTCTCTCACTGACCCGAGACTG
GAACCACACAAATGGGAAAAGTACTGTGTTCTTGAAATAGGAGATATGCTCCTGAGAACT
GCAATAGGTCAAGTGTCAAGGCCCATGTTCCTGTATATTAGAACAAATGGGACCTCCAAG
ATCAAGATGAAATGGGGTATGGAAATGAGGCGCTGCCTTCTCCAATCTCTTCAGCAGATT
GAGAGCATGATTGAGGCTGAGTCTTCTGTTAAAGAGAAAGATATGACTAAAGAATTCTTT
GAAAACAAATCGGAAACATGGCCTATTGGTGAGTCACCCAAGGGAGTGGAGGAAGGCTCA
ATCGGAAAAGTATGCAGAACCTTACTGGCAAAATCTGTATTCAACAGTCTATATGCATCT
CCACAACTCGAGGGATTTTCAGCTGAATCGAGAAAATTGCTTCTCATTGTTCAGGCACTT
AGGGACAACCTGGAACCTGGAACCTTCGATCTTGGAGGGCTATATGAAGCAATCGAGGAG
TGCCTGATTAATGATCCCTGGGTTTTGCTTAATGCATCTTGGTTCAACTCCTTCCTCACA
CATGCACTGAAATAGTTGTGGCAATGCTACTATTTGCTATCCATACTGTCCAAAAAAGTA
CCTTGTTTCTACT--------------

#A/laughinggull/NJ/798/1986(H2N7)
AGCGAAAGCAGGTACTGATTCAAAATGGAAGACTTTGTGCGACAATGCTTCAATCCAATG
ATCGTCGAGCTTGCGGAAAAGGCAATGAAAGAATATGGGGAAGATCCAAAAATCGAAACT
AACAAATTCGCTGCAATATGCACACACTTGGAAGTCTGTTTCATGTATTCGGATTTCCAC
TTCATTGACGAACGGGGCGAATCAATAATTATAGAATCTGGTGATCCAAATGCATTACTG
AAGCACCGATTTGAGATAATTGAAGGAAGAGACCGAACAATGGCCTGGACAGTGGTGAAT
AGCATTTGCAACACCACAGGGGTCGAGAAGCCTAAGTTCCTCCCGGATCTGTATGATTAC
AAAGAAAACCGGTTCATTGAAATTGGAGTGACGAGGAGGGAGGTCCACATATACTACCTA
GAGAAAGCCAACAAGATAAAATCCGAGAAAACACACATTCACATTTTCTCATTCACTGGA
GAGGAAATGGCCACCAGAGCGGACTATACCCTTGATGAAGAGAGCAGGGCAAGAATCAAA
ACCAGGCTATTCACTATAAGACAAGAAATGGCCAGCAGAGGTCTATGGGATTCCTTTCGT
CAGTCCGAAAGAGGCGAAGAGACAATTGAAGAAAGATTTGAAATCACAGGAACCATGCGC
AGACTTGCCGACCAAAGTCTCCCACCGAACTTCTCCAGCCTTGAAAACTTTAGAGCCTAT
GTGGATGGATTCGAACCGAACGGCTGCATTGAGGGCAAGCTTTCTCAAATGTCAAAGGAA
GTGAACGCCAGAATTGAACCCTTTCTGAAGACAACACCACGCCCTCTCAGATTACCTGAT
GGACCTCCTTGCTCTCAGCGGTCAAAATTCCTGCTGATGGATGCCCTGAAATTAAGCATT
GAAGACCCGAGTCATGAGGGAGAGGGGATACCGCTATACGATGCAATCAAATGCATGAAG
ACATTTTTCGGCTGGAAAGAGCCTAATATAATCAAACCACATGAGAAAGGCATCAACCCC
AATTACCTTCTGGCTTGGAAGCAGGTGCTAGCAGAACTCCAGGACATTGAAAATGAAGAG
AAGATCCCAAGGACAAAGAACATGAAGAAAACAAGCCAATTGAAGTGGGCACTCGGTGAA
AACATGGCACCAGAAAAAGTAGACTTTGAGGATTGCAAGGACGTTAGCGATCTAAAACAG
TACGATAGTGATGAACCAGAGCCTAGATCGCTAGCAAGCTGGATCCAGAGTGAATTCAAC
AAGGCATGTGAACTGACCGATTCGAGCTGGATAGAGCTTGATGAGATAGGAGAAGATATT
GCCCCAATTGAGCACATTGCAAGTATGAGGAGGAACTATTTTACAGCGGAAGTGTCCCAC
TGCAGGGCTACTGAGTATATAATGAAGGGAGTGTACATAAATACAGCTTTGCTCAATGCA
TCTTGTGCAGCCATGGATGACTTCCAGCTGATCCCAATGATAAGCAAATGCAGGACAAAA
GAGGGAAGACGAAAAACAAACCTGTATGGGTTCATTATAAAAGGAAGGTCTCATTTGAGG
AATGATACTGATGTAGTAAACTTTGTAAGTATGGAGTTTTCTCTCACTGACCCGAGACTG
GAACCACACAAATGGGAAAAGTACTGTGTTCTTGAAGTAGGAGATATGCTCCTGAGAACT
GCAATAGGCCAAGTGTCAAGGCCCATGTTCCTGTATATTAGAACAAATGGGACCTCCAAG
ATCAAGATGAAATGGGGTATGGAAATGAGGCGCTGCCTTCTCCAATCTCTTCAGCAGATT
GAGAGCATGATTGAGGCTGAGTCTTCTGTTAAAGAGAAAGACATGACTAAAGAATTCTTT
GAAAACAAATCGGAAACATGGCCAATTGGAGAGTCACCCAAGGGAGTGGAGGAAGGCTCA
ATCGGAAAAGTATGCAGAACCTTACTGGCAAAATCTGTATTCAACAGTCTATATGCATCT
CCACAACTCGAGGGATTTTCAGCTGAATCGAGAAAATTGCTTCTCATTGTTCAGGCACTT
AGGGACAACCTGGAACCTGGAACCTTCGATCTTGGAGGGCTATATGAAGCAATCGAGGAG
TGCCTGATTAATGATCCCTGGGTTTTGCTTAATGCATCTTGGTTCAACTCCTTCCTCACA
CATGCACTGAAATAGTTGTGGCAATGCTACTATTTGCTATCCATACTGTCCAAAAAAGTA
CCTTGTTTCTACT--------------

#A/herringgull/DE/475/1986(H13N2)
AGCGAAAGCAGGTACTGATCCAAAATGGAAGATTTTGTGCGACAATGCTTCAATCCAATG
ATCGTCGAGCTTGCGGAAAAGGCAATGAAAGAATATGGGGAAGATCCGAAAATCGAAACT
AACAAGTTTGCTGCAATATGCACACACTTAGAAGTCTGTTTCATGTATTCGGATTTCCAC
TTCATTGACGAACGGGGCGAATCAATAATTGTAGAATCTGGTGATCCAAATGCATTGCTG
AAGCACCGGTTTGAGATAATTGAAGGAAGAGACCGGACAATGGCCTGGACAGTGGTGAAT
AGCGTCTGCAACACCACAGGGGTCGAGAAGCCTAAATTTCTTCCGGATCTGTATGATTAC
AAGGAGAACCGATTCATTGAAATTGGAGTGACACGGAGGGAAGTCCACATTTACTACCTA
GAGAAAGCCAACAAGATAAAATCCGAGAAGACGCATATCCACATTTTTTCTTTCACTGGA
GAGGAAATGGCCACTAAAGCGGACTATACCCTTGATGAAGAGAGCAGGGCAAGAATCAAA
ACTAGGCTGTTCACTATAAGACAAGAAATGGCCAGCAGGGGCCTATGGGATTCCTTTCGT
CAGTCCGAAAGAGGCGAAGAGACAATTGAAGAAAGATTTGAAATCAAAGGAACCATGCGT
AGACTTGCCGACCAAAGTCTCCCACCGAACTTCTCCAGCCTTGAAAACTTTAGAGCCTAT
GTGGATGGATTCGAACCGAACGGCTGCATTGAGGGCAAGCTTTCTCAAATGTCAAAAGAA
GTGAATGCCAGAATTGAGCCTTTTTTGAAGACTACACCCCGCCCTCTCAGATTACCTGAT
GGGCCTCCTTGCTCTCAGCGATCAAAATTCTTGCTGATGGATGCCCTGAAACTAAGCATT
GAAGACCCGAGTCATGAGGGAGAGGGGATACCGCTATATGATGCAATCAAATGTATGAAG
ACATTTTTCGGCTGGAAAGAACCCAACATAATCAAGCCACATGAGAAGGGCATAAACCCC
AATTACCTTCTGGCTTGGAAGCAGGTGCTAGCAGAACTCCAGGACATTGAAAATGAGGAG
AAGATCCCAAAGACAAAGAATATGAAGAAAACAAGCCAATTGAAGTGGGCACTTGGTGAG
AACATGGCACCAGAAAAGGTGGACTTTGAGGATTGCAAGGATGTTAGCGACCTAAAACAG
TATGATAGTGATGAGCCAGAGCCTAGATCGCTAGCAAGCTGGATCCAGAGTGAATTCAAC
AAGGCATGTGAATTGACCGATTCGAGCTGGATAGAACTTGATGAAATAGGAGAAGATATT
GCCCCAATTGAGCACATTGCAAGTATGAGGAGGAACTATTTCACAGCGGAAGTATCCCAT
TGCAGGGCTACTGAATACATAATGAAGGGGGTGTACATAAATACAGCTTTGCTCAATGCA
TCCTGTGCAGCCATGGATGACTTCCAGCTGATTCCAATGATAAGCAAATGCAGGACAAAA
GAAGGGAGACGGAAAACAAACCTGTATGGGTTCATTATAAAAGGGAGGTCTCATTTGAGA
AATGATACTGACGTGGTTAACTTTGTAAGTATGGAGTTTTCTCTCACTGACCCGAGGCTG
GAACCACACAAATGGGAGAAGTACTGTGTTCTTGAAATAGGAGACATGCTCCTGAGGACT
GCAATAGGCCAAGTATCAAGGCCTATGTTCCTGTATGTTAGAACCAATGGAACCTCCAAG
ATCAAAATGAAATGGGGTATGGAAATGAGGCGCTGCCTTCTTCAATCTCTTCAGCAGATT
GAGAGCATGATTGAGGCCGAGTCTTCTGTCAAAGAGAAAGACATGACAAAAGAGTTCTTT
GAAACCAAATCGGAAACATGGCCAATTGGAGAGTCACCCAAGGGAGTAGAAGAAGGATCT
ATCGGGAAAGTGTGTAGAACCTTACTGGCAAAATCTGTGTTCAACAGTCTATATGCATCT
CCACAGCTCGAGGGGTTTTCAGCTGAATCGAGGAAATTGCTTCTCATTGTTCAGGCACTT
AGGGACAACCTGGAACCTGGGACCTTCGATCTTGGAGGGCTATATGAAGCAATCGAGGAG
TGCCTGATTAATGATCCCTGGGTTTTGCTTAATGCATCTTGGTTCAACTCCTTCCTCACA
CATGCACTGAAATAGTTGTGGCAATGCTACTGTTTGCTATCCATACTGTCCAAAAAAGTA
CCTTGTTTCTACT--------------

#A/duck/LA/17G/1987(H3N8)
------------TACTGATCTAAAATGGAAGACTTTGTGCGACAATGCTTCAATCCAATG
ATCGTTGAGCTTGCGGAAAAAGCAATGAAAGAATATGGAGAAGATCCAAAAATAGAAACT
AACAAGTTCGCTGCAATATGCACCCATTTGGAAGTGTGTTTCATGTATTCAGATTTTCAT
TTCATTGATGAGAGAGGTGAGTCGATAATAATAGAGGCTGGTGACCCAAATGCACTCTTG
AAACATCGATTTGAGATAATTGAAGGAAGAGACCGTACAATGGCTTGGACAGTTGTGAAC
AGCATTTGCAATACCACTGGAGTCGAGAAACCCAAATTCCTTCCAGATTTGTATGATTAT
AAAGAAAACCGATTCATTGAAATTGGAGTAACAAGAAGGGAAGTCCACATATATTACCTG
GAAAAGGCCAATAAGATAAAATCTGAAAAGACACATATCCACATTTTTTCATTCACCGGA
GAGGAAATGGCAACAAAGGCTGACTACACTCTCGATGAAGAAAGTAGAGCAAGAATCAAA
ACCAGACTATTCACCATAAGACAAGAAATGGCCAGCAGAGGACTCTGGGATTCCTTTCGT
CAGTCCGAGAGAGGCGAAGAAACAATTGAAGAAAGATTTGAAATCACAGGAACCATGCGC
AGGCTTGCCGATCAAAGTCTCCCACCGAACTTCTCCAGCCTTGAAAACTTTAGAGCCTAT
GTGGATGGATTTGAACCGAACGGCTGCATTGAGGGCAAGCTTTCTCAAATGTCCAAAGAA
GTAAATGCAAGAATCGAGCCATTTTTGAAAACAACACCACGCCCTCTCAGGCTACCAGAT
GGGCCTCCTTGCTCTCAGCGGTCAAAGTTCCTGCTGATGGATGCTTTGAAGCTCAGCATT
GAAGACCCAAGCCATGAGGGAGAGGGGATACCGCTGTATGATGCAATCAAGTGCATGAAG
ACATTTTTTGGTTGGAAAGAGCCAAATATTGTTAAACCACATGAGAGAGGCATAAATCCC
AACTATCTACTAGCTTGGAAGCAAGTACTAGCAGAATTGCAGGATATTGAAAATGAGGAA
AAGATTCCAAGAACAAAAAATATGAAAAAAACAAGTCCATTGAAGTGGGCACTTGGTGAA
AACATGGCACCAGAGAAAGTGGACTTTGAAGACTGTAAGGATGTTATCGACTTGAAGCAG
TATGACAGTGATGAGCCAGAAAAGAGGTCACTATCGAGTTGGATTCAAAGTGAGTTTAAC
AAAGCATGTGAATTGACCGATTCAAGCTGGATAGAGCTCGATGAAATTGGAGATGATGTT
GCCCCAATTGAGCATATTGCAAGTATGAGGAGAAATTATTTTACAGCGGAAGTTTCTCAT
TGCAGGGCAACAGAATACATAATGAAGGGAGTATATATAAACACGGCTTTGCTTAACGCT
TCTTGTGCAGCCATGGACGACTTCCAGTTAATCCCAATGATAAGCAAGTGTAGAACCAAA
GAAGGAAGACGGAAAACAAACTTGTATGGATTCATCATAAAGGGAAGGTCTCATTTGAGG
AATGATACTGACGTGGTGAATTTTGTAAGCATGGAGTTTTCTCTTACTGACCCCAGATTG
GAACCACACAAGTGGGAGAAGTACTGTGTCCTTGAAATTGGAGACATGCTCCTAAGGACT
GCGGTAGGCCAAGTGTCAAGACCCATGTTTCTATATGTGAGAACCAATGGAACGTCCAAG
ATCAAGATGAAATGGGGTATGGAAATGAGACGTTGTCTTCTTCAATCCCTCCAACAAATT
GAGAGCATGATTGAGGCCGAGTCCTCTGTCAAGGAGAAAGACATGACTAAGGAGTTTTTT
GAAAACAAGTCGGAGACGTGGCCTATTGGAGAATCACCCAAAGGAGTAGAAGAGGGTTCC
ATCGGGAAAGTATGCAGGACTTTACTGGCAAAGTCTGTGTTCAACAACTTGTATGCATCC
CCACAACTTGAGGGATTTTCAGCTGAGTCAAGAAAGCTACTTCTCATTGTTCAGGCACTT
AGGGACAACCTGGAGCCTGGAACTTTCGATCTTGGAGGGCTATATGAAGCAATTGAGGAG
TGCCTGATTAATGATCCCTGGGTTTTGCTTAATGCATCTTGGTTCAACTCCTTCCTCACA
CATGCACTGAAATAGTTGTGGCAATGCTACTGTTTGCTATCCATACTGTTCAAAAAAGTA
---------------------------

#A/chicken/NY/12004-3/1987(H5N2)
------------TACTGATCCAAGATGGAAGACTTTGTGCGACAATGCTTCAATCCAATG
ATCGTCGAGCTTGCGGAAAAAGCAATGAAAGAATATGGAGAGGATCCAAAAATCGAAACA
AACAAATTCGCTGCGATATGCACGCACCTGGAAGTGTGCTTCATGTATTCAGACTTCCAT
TTCATTGATGAACGGGGTAATTCGATAATTGTAGAGGTTGGTGATCCGAATGCACTATTG
AAGCACCGATTTGAAATAATCGAAGGGAGAGACCGTAATATGGCCTGGACCGTGGTGAAT
AGCATTTGCAACACCACAGGGGTTGAGAAACCTAAGTTTCTCCCGGATTTATATGATTAT
AAAGAAAATCGTTTCGTCGAAATTGGAGTGACGAGGAGGGAGATCCATATATACTATTTA
GAAAAGGCCAATAAGATAAAATCTGAGAAAACACACATCCATATCTTTTCATTCACTGGA
GAAGAAATGGCTACAAAAGCAGACTACACTCTTGACGAAGAGAGTAGAGCAAGGATCAAA
ACCAGACTATTCACCATCAGACAAGAAATGGCAAGTAGGGGTCTCTGGGATTCCTTTCGT
CAGTCCGAGAGAGGCGAAGAGACAATTGAAGAAAGATTTGAAATTACAGGAACCATGCGC
CGGCTCGCCGACCAAAGTCTCCCACCGAACTTCTCCAGCCTTGAAAACTTTAGAGCCTAT
GTGGATGGATTCGAACCGAACGGCTGCATTGAGGGCAAGCTTTCTCAAATGTCCAAAGAA
GTAAATGCAAGAATTGAACCCTTTCTGAAGACAACACCACGGCCTCTCAGATTACCAGAC
GGGCCTCCCTGCTCTCAGCGGTCAAAATTTCTGCTGATGGATGCTCTGAAGCTTAGCATT
GAAGACCCGAGTCATGAAGGCGAGGGAATACCACTGTATGATGCAATTAAATGCATGAGG
ACCTTTTTTGGCTGGAAAGAGCCCAACATTGTCAAGCCACATGAAAAGGGCATAAACCCC
AATTACCTCCTGGCTTGGAAGCAAGTGCTAGCAGAGCTGCAGGATATTGAAAATGAAGAA
AAGATTCCAAAGACAAAAACCATGAAGAAGACAAGCCAATTAAAGTGGGCACTTGGTGAG
AACATGGCACCAGAGAAAGTGGACTTTGAAGATTGCAGGGATTTCAGTGATTTAAAACAG
TATAACAGCGATGAGCCAGAGCAAAGGTCGCTAGCAAGTTGGATCCAAAGTGAATTCAAC
AAAGCTTGTGAATTAACCGATTCAAGCTGGATAGAACTCGATGAAATAGGGGAAGATGTC
GCCCCAATCGAGCATATTGCAAGCATGAGGAGGAATTACTTTACAGCTGAAGTGTCTCAC
TGCAGGGCAACAGAATACATCATGAAGGGAGTATACATAAACACAGCTTTACTCAATGCT
TCTTGTGCAGCCATGGATGATTTTCAGTTGATCCCAATGATAAGCAAATGCAGAACCAAA
GAAGGACGACGGAAGACCAATCTGTATGGTTTCATCATAAAGGGACGGTCTCATCTGAGG
AATGACACTGATGTGGTGAACTTTGTGAGCATGGAATTTTCTCTCACTGACCCCAGATTA
GACCCACACAAGTGGGAGAAATATTGTGTCCTTGAAATCGGGGATATGATTCTACGAACC
GCAATAGGCCACATATCAAGACCCATGTTCCTGTATGTAAGAACCAATGGAACTTCCAAG
ATCAAGATGAAATGGGGTATGGAGATGAGGCGTTGTCTTCTTCAATCCCTCCAGCAAATC
GAAAGTTTAATTGAGGCCGAGTCCTCAGTCAAGGAGAAAGACATGACTAAAGAATTCTTT
GAAAACAAGTCTGAGACGTGGACCATTGGAGAATCACCCAAAGGAGTAGAAGAAGGTTCC
ATCGGGAAAGTATGCAGGGCGTTACTAGCAAAGTCTGTATTCAACAGTTTGTATGCATCT
CCACAACTTGAAGGGTTTTCAGCTGAGTCAAGAAAGCTGCTTCTCATTGTTCAGGCACTT
AGGGACAACCTGGAACCTGGTACCTTCGATCTTGGAGGGCTATATGAAGCAATTGAGGAG
TGCCTGATTAATGATCCCTGGGTTTTGCTTAATGCATCTTGGTTCAACTCCTTCCTCACA
CATGCACTGAAATAGTTGTGGCAATGCT--------------------------------
---------------------------

#A/swine/Italy/671/1987(H1N1)
-----------------ATTCAAAATGGAAGACTTTGTGCGGCAATGCTTCAATCCAATG
ATCGTCGAGCTTGCGGAAAAGGCAATGAAAGAACATGGAGAAGACCCGAAAATTGAAACA
AACAAATTTGCTGCAATATGTACACACCTGGAAGTTTGTTTCATGTATTCGGATTTCCAC
TTCATCGATGAACGAGGTGAATCAATAGTTGTAGAATCTGGTGATCCAAATGCGCTCCTG
AAACACAGATTTGAAATAATTGAGGGAAGGGATCGCACAATGGCCTGGACAGTGGTGAAC
AGCATCTGCAATACTACGGAGGTTGAGAAGCCCAAGTTTCTTCCGGATCTGTATGACTAT
AAGGAGAACCGATTCATTGAAATTGGTGTAACAAGAAGAGAAGTCCACATATACTACCTA
GAAAAAGCCAACAAGATAAAATCAGAGAAGACACACATCCACATTTTCTCGTTCACTGGA
GAAGAAATGGCCACAAAGGCAGACTACACTCTTGACGAGGAGAGCAGAGCAAGAATCAAG
ACCAGACTATTCACCATCAGGCAGGAAATGGCCATTAGGGGCCTATGGGATTCCTTTCGT
CAGTCCGAAAGAGGCGAAGAGACAATTGAAGAAAGATTTGAAATCACGGGAACCATGCGT
AGGCTTGCCAACCAAAGTCTCCCGCCGAACTTCTCCAGCCTTGAAAACTTTAGAGCCTAT
GTGGATGGATTTGAACCGAACGGCTGCATTGAGGGCAAGCTTTCTCAAATGTCCAAAGAA
GTGAATGCCAGGATTGACCCATTCTTGAGGGAAACGCCACGCTCTCTCCGATTACCTGAT
GGACCTCCCTGTTCTCAACGGTCAAAATTCCTGCTGATGGATGCCTTAAAATTAAGCATT
GAGGATCCGAGTCACGAGGGGGAGGGGATACCGCTATATGATGCAATCAAGTGCATGAAG
ACATTTTTCGGATGGAAAGAGCCCAACATTGTCAAACCACATGAGAAGGGCATAAATCCC
AACTACCTCCTAGCTTGGAAACAGGTGCTAGCAGAGCTACAGGACATTGAAAATGAGGAG
AAAATCCCAAAGACTAAAAACATGAAGAAAACAAGTCAGCTAAAGTGGGCACTTGGTGAA
AACATGGCACCTGAGAAAGTGGATTTTGAAGATTGCAAAGATATTAGTGATCTAAAACAG
TATGACAGTGATGAGCCCAAAATGAGATCACCAGCAAGCTGGATTCAGAGTGAATTCAAC
AAGGCATGTGAGCTGACTGATTCTAGTTGGATAGAACTTGACGAAATAGGGGAGGATGTC
GCCCCAATCGAGCATATTGCGAGTATGAGGAGGAACTACTTCACAGCAGAAGTGTCTCAT
TGCAGGGCCACTGAGTACATAATGAAGGGAGTGTACATAAATACAGCTTTACTCAATGCA
TCTTGCGCAGCCATGGATGACTTCCAGTTAATCCCAATGATAAGCAAGTGCAGGACCAAA
GAAGGAAGGCGGAAGACAAATCTATATGGGTTCATTATAAAAGGGAGATCTCATTTGAGG
AACGATACTGACGTGGTAAATTTTGTGAGCATGGAGTTTTCTCTTACCGATCCGAGGCTG
GAGCCACACAAGTGGGAGAAGTATTGTGTTCTTGAAATAGGAGACATGCTCCTACGAACT
GCAATTGGCCAAGTGTCGAGGCCGATGTTTCTGTATGTGAGAACCAATGGAACCTCTAAA
ATCAAAATGAAGTGGGGTATGGAAATGAGACGTTGCCTTCTTCAATCTCTTCAACAGATT
GAGAGCATGATCGAGGCAGAATCCTCTGTTAAAGAAAAGGACGTGACCAAAGAATTTTTT
GAAAACAAAACTGAAACATGGCCCATTGGAGAATCACCCAAAGGGGTGGAAGAAGGCTCC
ATCGGGAAAGTATGCAGGACCTTACTGGCAAAGTCTGTATTCAATAGCCTGTACGCATCC
CCACAACTCGAGGGATTTTCAGCTGAATCAAGAAAGTTACTTCTAATTGTTCAGGCACTT
AGGGACAACCTGGAACCTGGGACCTTTGATCTTGAAGGGCTATATGAAGCAATTGAGGAG
TGCCTGATTAATGATCCCTGGGTTTTGCTTAACGCGTCTTGGTTCAACTCCTTCCTTGTG
CATGCACTGAAATAGTTGTGGCAATGCTACTACTTGCTATCCATACTGTCCA--------
---------------------------

#A/swine/Kansas/3228/1987(H1N1)
-----------------ATCCAAAATGGAAGACTTCGTACGACAGTGCTTCAACCCGATG
ATTGTTGAACTTGCAGAAAAGACAATGAAAGAATACGGGGAGAACCCAAAGATCGAAACA
AACAAATTTGCAGCGATATGCACACATATGGAAGTATGCTTCATGTATTCAGATTTCCAC
TTCATCAATGAGCGGGGTGAATCAATAATCATAGAGCCTGGTGATTCTAATGCACTGCTG
AAACACAGATTTGAAATAATTGAAGGAAGAGATCGGAATATGGCATGGACGGTGGTAAAC
AGTATTTGTAACACTACAGGGGTTGGGAAACCAAGGTATCTCCCAGATCTGTATGACTAC
AAAGAAGATAGATTCATTGAGATTGGTGTGACAAGAAGAGAAGTCCATATATACTACCTG
GAGAAGGCCAATAAGATAAAGTCTGAAGAGACGCACATCCATATTTTCTCATTTACAGGA
GAAGAAATGGCAACAAAGGCCGACTACACACTAGATGAAGAAAGTAGAGCCAGAATAAAG
ACCAGGCTATTCACCATAAGACAAGAGATGGCTAGCAGAGGTCTTTGGGATTCCTTTCGT
CAGTCCGAGAGAGGCGAAGAGACAATTGAAGAAAGATTTGAAATCAAAGGGACGATGCGA
AGGCTTGCTGACCAAAGTCTCCCACCAAACTTCTCAAGTTTCGACAACTTTAGAGCCTAT
GTAGATGGATTCGAGCCGAATGGCTATATTGAGGGCAAGCTTTCCCAAATGTCTAGAGAA
GTAAATGCTAGAATCGAGCCTTTCTTGAAGACAACACCACGACCGCTTAGGCTGCCAAGT
GGGCCTCCCTGTTTTCAAAGGTCCAAATTTCTTTTGATGGATGCTCTGAAATTAAGCATT
GAGGATCCAAGCCATGAAGGAGAAGGAATACCGCTTTATGATGCGGTCAGATGCATGAAG
ACGTTCTTTGGGTGGAAGGAACCTACCATTATTAAGCCACATGAAAAGGGAATAAATTCA
AATTACCTTTTAGCATGGAAGCAAGTGCTGGCAGAAATACAGGACCTTGAGGATGAGAAA
AAAATCCCGAGGGTTAAAAATATGAAAAAAACAAGTCCACTAAAATGGGCACTTGGTGAA
AATATGGCCCCAGAAAAGGTGGACTTTGATGATTGCAAAGATGTGAGTGATCTGAAGCAA
TATGATAGTGATGAACCAGAACTTAGATCGCTTGCAAGTTGGATCCAAAATGAATTCAAC
AAAGCATGTGAACTGACTGATTCGAGCTGGTTAGAGCTTGATGAGATTGGAGAGGATGTA
GCTCCAATTGAACATATTGCAAGTATGAGAAGGAACTATTTTACAGCAGAAGTGTCTCAT
TGCAGAGCTACAGAGTACATAATGAAGGGAGTATATATAAATACTGCTTTACTTAATGCA
TCCTGTGCAGCAATGGATGATTTTCAATTGATCCCAATGATAAGCAAATGTAGAACCAAA
GAAGGAAGGCGAAAGACCAATTTATACGGATTCATTATAAAAGGAAGATCCCACTTAAGA
AATGACACTGACGTGGTAAACTTTGTGAGCATGGAATTTTCCCTCACTGATCCAAGACTT
GAACTGCATAAATGGGAGAAGTACTGCATCCTTGAGATAGGAGATATGGTTCTAAGAACT
GCCATAGGTCAAGTGGCAAGGCCCATGTTTCTATACGTGAGGACAAACGGAACCTCAAAA
ATTAAAATGAAATGGGGGATGGAAATGAGACGTTGCCTCCTCCAGTCCCTCCAGCAGATC
GAGAGTATGATTGAAGCAGAGTCATCTATCAAAGAGAAAGATATGACAAAAGAATTCTTT
GAAGACAAATCAGAAGCTTGGCCCATTGGAGAGTCCCCCAAAGGGGTGGAAGAAGGTTCC
ATTGGAAAGGTCTGTCGGACGTTGTTGGCAAAATCAGTTTTCAACTGCTTGTATGCGTCT
CCACAATTAGAAGGATTCTCAGCTGAATCAAGGAAATTGCTTCTCATTGTTCAAGCTCTT
AGGGACAACCTTGAACCTGGAACCTTTGATCTTGGGGGGTTATATGAATCAATTGAGGAG
TGCCTGATTAATGATCCCTGGGTTTTGCTTAATGCGTCCTGGTTCAACTCCTTCCTCACA
CATGCACTAAGATAGTTGTGGCATTGCTACTATTTGCTATCCATACTGTCCA--------
---------------------------

#A/swine/Iowa/2/1987(H1N1)
------------------------ATGGAAGACTTCATACGACAGTGCTTCAACCCGATG
ATTGTTGAACTTGCAGAAAAGACAATGAAAGAATACGGGGAGAACCCAAAGATCGAAACA
AACAAATTTGCAGCGATATGCACACATATGGAGGTATGCTTCATGTATTCAGATTTCCAC
TTCATCAATGAGCGGGGTGAATCAATAATCATAGAGCCTGGTGATTCTAATGCACTGCTG
AAACACAGATTTGAAATAATTGAAGGAAGGGATCGGAATATGGCATGGACGGTGGTAAAC
AGTATTTGTAACACTACAGGGGTTGGAAAACCAAGGTATCTCCCAGATCTGTATGACTAC
AAAGAAGATAGATTCATTGAGATTGGTGTGACAAGAAGAGAAGTCCATATATACTACCTG
GAGAAGGCCAATAAGATAAAGTCTGAAGAGACGCACATCCATATTTTCTCATTTACAGGA
GAAGAAATGGCAACAAAGGCCGACTACACACTAGATGAAGAAAGTAGAGCCAGAATAAAG
ACCAGGCTATTCACCATAAGACAAGAGATGGCTAGCAGAGGTCTTTGGGATTCCTTTCGT
CAGTCCGAGAGAGGCGAAGAGACAATTGAAGAAAGATTTGAAATCAAAGGGACGATGCGA
AGGCTTGCTGACCAAAGTCTCCCACCAAACTTCTCAAGTTTCGACAACTTTAGAGCTTAT
GTAGATGGATTCGAGCCGAATGGCTACATTGAGGGCAAGCTTTCCCAAATGTCTAGAGAA
GTAAATGCTAGAATCGAGCCTTTCCTGAAGACAACACCACGACCGCTTAGGCTGCCATGT
GGGCCTCCCTGTTTTCAAAGGTCCAAATTTCTTTTGATGGATGCTCTGAAATTAAGCATT
GAGGATCCAAGCCATGAAGGAGAAGGAATACCGCTTTATGATGCGGTCAGATGCATGAAG
ACGTTCTTTGGGTGGAAGGAACCTACCATTATTAAGCCACATGAAAAGGGAATAAATTCA
AATTACCTTTTAGCATGGAAGCAAGTGCTGGCAGAAATACAGGACTTTGAGGATGAGAAA
AAAATTCCGAGGGTTAAAAATATGAAAAAAACAAGTCCACTAAAATGGGCACTTGGTGAA
AATATGGCCCCAGAAAAGGTGGACTTTGATGATTGCAAAGATGTGAGTGATCTGAAGCAA
TATGATAGTGATGAACCAGAACTTAGATCGCTTGCAAGTTGGATCCAAAATGAATTCAAC
AAAGCATGTGAACTGACTGACTCGAGCTGGTTAGAGCTTGATGAGATTGGAGAGGATGTA
GCTCCAATTGAACATATTGCAAGTATGAGAAGGAACTATTTTACAGCAGAAGTGTCTCAT
TGCAGAGCTACAGAGTACATAATGAAGGGAGTATATATAAATACTGCTTTGCTTAATGCA
TCCTGTGCAGCAATGGATGATTTTCAATTGATCCCAATGATAAGCAAATGTAGAACCAAA
GAAGGAAGGCGAAAGACCAATTTATACGGATTCATCATAAAAGGAAGATCCCACTTAAGA
AATGACACTGACGTGGTAAACTTTGTGAGCATGGAATTTTCCCTCACTGATCCAAGACTT
GAACTGCATAAATGGGAAAAGTACTGCATCCTTGAGATAGGAGATATGGTTCTACGAACT
GCCATAGGTCAAGTGGCAAGGCCTATGTTTCTATACGTGAGGACAAACGGAACCTCAAAA
ATTAAAATGAAATGGGGAATGGAGATGAGACGTTGCCTCCTCCAGTCCCTTCAGCAGATC
GAGAGTATGATTGAAGCAGAGTCATCTATCAAAGAGAAAGATATGACAAAAGAATTCTTT
GAAGACAAATCAGAAGCTTGGCCCATTGGAGAATCCCCCAAAGGTGTGGAAGAAGGTTCC
ATTGGAAAGGTCTGCCGGACGTTGTTGGCGAAGTCAGTTTTCAACTGCTTGTATGCGTCT
CCACAATTAGAAGGATTCTCAGCTGAATCAAGGAAATTGCTTCTCATTGTTCAAGCTCTT
AGGGACAACCTTGAACCTGGAACCTTTGATCTTGGGGGGTTATATGAATCAATTGAGGAG
TGCCTGATTAATGATCCCTGGGTTTTGCTTAATGCGTCTTGGTTCAACTCCTTCCTTACA
CATGCACTAAGATAGTTGTGGCATTGCTACTATTTGCTATCCATACTGTCCA--------
---------------------------

#A/chicken/FL/22780-2/1988(H5N2)
------------TACTGATCCAAGATGGAAGACTTTGTGCGACAATGCTTCAATCCAATG
ATCGTCGAGCTTGCGGGAAAAGCAATGAAAGAATATGGGGAGGATCCAAAAATCGAAACA
AACAAATTCGCAGCGATATGCACGCACCTGGAAGTGTGTTTCATGTATTCAGACTTCCAT
TTCATTGATGAACGGGGTAATTCGATAATTGTAGAGGTTGGTGATCCGAATGCACTATTG
AAGCACCGATTTGAAATAATCGAAGGGAGAGACCGTAATATGGCCTGGACCGTGGTGAAT
AGCATTTGCAACACCACAGGGGTTGAGAAACCTAAGTTTCTCCCGGATTTATATGATTAT
AAAGAAAATCGTTTCATCGAAATTGGAGTGACGAGGAGGGAAATCCATATATACTATTCA
GAAAAGGCCAATAAGATAAAATCTGAGAAGACACACATCCATATCTTTTCATTCACTGGA
GAAGAAATGGCTACAAAAGCAGACTACACTCTTGACGAAGAGAGTAGAGCAAGGATCAAA
ACCAGACTATTCACCATCAGACAAGAAATGGCAAGTAGGGGTCTCTGGGATTCCTTTCGT
CAATCCGAGAGAGGCGAAGAGACAATTGAAGAAAGATTTGAAGTTACAGGAACCATGCGC
CGGCTCGCCGACCAAAGTCTCCCACCGAACTTCTCCAGCCTTGAAAACTTTAGAGCCTAT
GTGGATGGATTCGAGCCGAACGGCTGCATTGAGGGCAAGCTTTCTCAAATGTCCAAAGAA
GTAAATGCAAGAATTGAACCCTTTCTGAAGACAACACCACGGCCTCTCAGATTACCAGAC
GGGCCTCCCTGCTCTCAGCGGTCAAAATTTCTGCTGATGGATGCTCTGAAGCTTAGCATT
GAAGACCCGAGTCATGAAGGCGAGGGAATACCACTGTATGATGCAATTAAATGCATGAAG
ACCTTTTTTGGCTGGAAAGAGCCCAACATTGTCAAGCCACATGAAAAGGGCATAAACACC
AATTACCTCCTGGCTTGGAAGCAAGTGCTAGCAGAGCTGCAGGATATTGAAAATGAAGAA
AAGATTCCAAAGACAAAAAACATGACGAAGACAAGCCAATTAAAGTGGGCACTTGGTGAG
AACATGGCACCAGAGAAAGTGGACTTTGAAGATTGCAGGGATTTCAGTGATTTGAAGCAG
TATGACAGCGATGAGCCAGAGCAAAGGTCACTAGCAAGTTGGATCCAAAGTGAATTCAAC
AAAGCTTGTGAATTGACCGACTCAAGCTGGATAGAACTCGATGAAATAGGGGAAGATGTC
GCCCCAATCGAGCACATTGCAAGCATGAGGAGGAATTACTTTACAGCTGAAGTGTCTCAC
TGCAGGGCAACAGAATACATCATGAAGGGAGTATACACAAACACAGCTTTACTCAATGCT
TCTTGTGCAGCCATGGATGATTTTCAGTTGATCCCAATGATAAGCAAATGCAGAACCAAA
GAAGGACGACGGAAGACAAATCTGTATGGTTTCATCATAAAGGGACGGTCTCACCTGAGG
AATGACACTGATGTGGTGAACTTTGTTAGCATGGAATTTTCTCTCACTGACCCTAGATTA
GAACCACACAAGTGGGAGAAATATTGTGTCCTTGAAATCGGGGATATGATCCTACGAACC
GCAATAGGCCACGTATCAAGACCCATGTTCCTGTATGTAAGAACCAATGGAACTTCCAAG
ATCAAGATGAAATGGGGTATGGAGATGAGGCGTTGTCTTCTTCAATCCCTCCAGCAAATC
GAAAGTATGATTGAGGCCGAGTCCTCAGTCAAGGAGAAAGACATGACTAAAGAATTCTTT
GAAAACAAGTCTGAGACGTGGACCATTGGAGAATCACCCAAAGGAGTAGAAGAAGGTTCC
ATCGGGAAAGTATGCAGGGCGTTACTAGCAAAGTCTGTATTCAACAGTTTATATGCATCT
CCACAACTTGAAGGGTTTTCAGCTGAGTCAAGAAAGCTGCTTCTCATTGTTCAGGCACTT
AGGGACAACCTGGAACCTGGTACCTTCGATCTTGGAGGGCTATATGAAGCAATTGAGGAG
TGCCTGATTAATGATCCCTGGGTTTTGCTTAATGCATCTTGGTTCAACTCCTTCCTCACA
CATGCACTGAAATAGTTGTGGCAATGC---------------------------------
---------------------------

#A/equine/Kentucky/692/1988(H3N8)
-----------------------AATGGAAGATTTTGTGCGACAGTGCTTCAATCCAATG
ATCGTCGAGCTTGCGGAAAAGGCAATGAAAGAATATGGAGAGGACCCGAAAATTGAAACA
AACAAATTTGCAGCAATATGCACTCATTTGGAAGTCTGCTTCATGTACTCGGATTTCCAC
TTTATTAATGAACTGGGTGAGTCAGTGATCATAGAGTCTGGTGATCCAAATGCTCTTTTG
AAACACAGATTTGAAATCATTGAAGGGAGAGATCGAACAATGGCATGGACAGTAGTAAAC
AGTATCTGCAACACCACAAGAGCTGAAAAACCCAAGTTTCTCCCAGATTTATACGACTAT
AAGGAGAACAGATTTGTTGAAATTGGTGTGACAAGGAGAGAAGTTCACATATACTACCTG
GAGAAGGCCAACAAAATAAAGTCTGAGAAAACACATATCCACATTTTCTCATTTACAGGA
GAGGAAATGGCTACAAAAGCGGACTATACCCTTGATGAAGAGAGTAGAGCCAGGATCAAG
ACCAGACTATTCACCATAAGACAAGAAATGGCCAGTAGAGGCCTCTGGGATTCCTTTCGT
CAGTCCGAGAGAGGCGAAGAGACAATTGAAGAAAGATTTGAAATCACAGGGACGATGCGC
AGGCTTGCCAATTACAGTCTCCCACCGAACTTCTCCAGCCTTGAAAATTTTAGAGTCTAT
GTGGATGGATTCGAACCGAACGGCTGCATTGAGAGTAAGCTTTCTCAAATGTCCAAAGAA
GTAAATGCCAGAATCGAGCCATTTTCAAAGACAACACCCCGACCACTCAAGATACCAGGT
GGTCCACCCTGCCATCAGCGATCTAAATTCTTGCTAATGGATGCTCTGAAATTGAGTATT
GAGGACCCAAGTCACGAGGGAGAGGGAATACCACTATATGATGCCATCAAATGCATGAAA
ACTTTCTTTGGATGGAAAGAGCCCAGTATTGTTAAACCACATGAAAAGGGTATAAACCCA
AACTATCTCCAAGCTTGGAAGCAAGTATTAGCAGAACTACAAGACCTTGAGAACGAAGAA
AAGACCCCTAAGACCAAGAATATGAAAAAGACAAGTCAATTGAAATGGGCACTTGGTGAA
AATATGGCACCAGAGAAAGTGGATTTTGAGGATTGTAAAGACATCAATGATTTGAAACAG
TATGACAGTGATGAGCCAGAAACAAGGTCTCTTGCAAGTTGGATTCAAAGTGAGTTCAAC
AAAGCTTGTGAACTGACAGATTCAAGCTGGATAGAGCTCGATGAAATTGGGGAGGATATT
GCCCCAATAGAATACATTGCGAGCATGAGGAGAAATTATTTTACTGCTGAGGTTTCCCAT
TGTAGAGCAACAGAATATATAATGAAGGGAGTGTACATCAACACTGCTCTACTCAATGCA
TCCTGTGCTGCGATGGATGAATTCCAATTAATTCCGATGATAAGCAAATGCAGGACCAAA
GAAGGGAGAAGGAAGACAAATTTATATGGATTCATAATAAAGGGAAGGTCCCATTTAAGG
AATGATACCGACGTGGTAAACTTTGTAAGTATGGAATTTTCTCTCACTGATCCAAGATTT
GAGCCACATAAATGGGAAAAATACTGTGTTCTAGAAATCGGAGACATGCTCCTAAGGACT
GCTGTAGGTCAAGTGTCAAGACCCATGTTTTTGTATGTAAGGACCAATGGAACCTCTAAA
ATTAAAATGAAATGGGGAATGGAAATGAGGCGCTGCCTCCTTCAGTCTCTGCAACAGATT
GAAAGCATGATCGAAGCTGAGTCCTCAGTCAAAGAAAAGGACATGACCAAAGAATTCTTT
GAGAACAAATCAGAGACATGGCCTATAGGAGAGTCCCCCAAAGGAGTGGAAGAGGGCTCA
ATCGGGAAGGTTTGCAGGACCTTATTAGCAAAATCTGTGTTTAACAGTTTGTATGCATCT
CCACAACTGGAAGGGTTTTCAGCTGAATCTAGGAAATTACTTCTCATTGTTCAGGCCCTT
AGGGATAACCTGGAACCTGGAACCTTTGATATTGGGGGGTTATATGAATCAATTGAGGAG
TGCCTGATTAATGATCCCTGGGTTTTGCTCAATGCATCTTGGTTCAACTCCTTCCTTACA
CATGCACTGAAGTAGTTGTGGCAATGCTACTATTTGCTATCCATACTGTCCAAAA-----
---------------------------

#A/Ohio/3559/1988(H1N1)
-----------GTACTGATCCAAAATGGAAGACTTCGTACGACAGTGCTTCAACCCGATG
ATTGTTGAACTTGCAGAAAAGACAATGAAAGAATACGGGGAGAACCCAAAGATCGAAACA
AACAAATTTGCAGCGATATGCACACATATGGAAGTATGCTTCATGTATTCAGATTTCCAC
TTCATCAATGAGCGGGGTGAATCAATAATCATAGAGCCTGGTGATTCTAATGCACTGCTG
AAACACAGATTTGAAATAATTGAAGGAAGGGATCGGAATATGGCATGGACGGTGGTAAAC
AGTATTTGTAACACTACAGGGGTTGGGAAACCAAGGTATCTCCCAGATCTGTATGACTAC
AAAGAAGATAGATTCATTGAGATTGGTGTGACAAGAAGAGAAGTCCATATATACTACCTG
GAGAAGGCCAATAAGATAAAGTCTGAAGAGACGCACATCCATATTTTCTCATTTACAGGA
GAAGAAATGGCAACAAAAGCCGACTACACACTAGATGAAGAAAGTAGAGCCAGAATAAAG
ACCAGGCTATTCACCATAAGACAAGAGATGGCTAGCAGAGGTCTTTGGGATTCCTTTCGT
CAGTCCGAAAGAGGCGAAGAGACAATTGAAGAAAGATTTGAAATCAAAGGGACGATGCGA
AAGCTTGCTGACCAAAGTCTCCCACCAAACTTCTCAAGTTTCGACAACTTTAGAGCCTAT
GTAGATGGATTCGAGCCGAATGGCTACATTGAGGGCAAGCTTTCCCAAATGTCTAGAGAA
GTAAATGCTAGAATCGAGCCTTTCTTGAAGAAAACACCACGACCACTTAGGCTGCCAAGT
GGGCCTCCCTGTTTTCAAAGGTCCAAATTTCTTTTGATGGATGCTCTGAAATTAAGCATT
GAGGATCCAAGCCATGAAGGAGAAGGAATACCGCTTTATGATGCGGTCAGATGCATGAAG
ACGTTCTTTGGGTGGAAGGAACCTACCATCATTAAGCCACATGAAAAGGGAATAAATTCA
AATTACCTTTTAGCATGGAAGCAAGTGCTGGCAGAAATACAGGACTTTGAGGATGAGAAA
AAAATTCCGAGGGTTAAAAATATGAAAAAAACAAGTCCACTAAAATGGGCACTTGGTGAA
AATATGGCCCCAGAAAAGGTGGAATTTGATGATTGCAAAGATGTGAGTGATCTGAAGCAA
TATGATAGTGATGAACCAGAACTTAGAGCGCTTGCAAGTTGGATCCAAAATGAATTCAAC
AAAGCATGTGAACTGACTGATTCGAGCTGGTTAGAGCTTGATGAGATTGGAGAGGATGTA
GCTCCAATTGAACATATTGCAAGTATGAGAAGGAATTATTTTACAGCAGAAGTGTCTCAT
TGCAGAGCTACAGAGTACATAATGAAGGGAGTATATATAAATACTGCTTTGCTTAATGCA
TCCTGTGCAGCAATGGATGATTTTCAATTGATCCCAATGATAAGCAAATGTAGAACTAAA
GAAGGAAGGCGAAAGACCAACTTATACGGATTCATCATAAAAGGAAGATCCCACTTAAGA
AATGACACTGACGTGGTAAACTTTGTGAGCATGGAATTTTCCCTCACTGATCCAAGACTT
GAACTGCATAAATGGGAGAAGTACTGCATCCTTGAGATAGGAGATATGGTTCTAAGAACT
GCCATAGGTCAGGTGGCAAGGCCCATGTTTCTATACGTGAGGACAAACGGGACCTCAAAA
ATTAAAATGAAATGGGGGATGGAAATGAGACGTTGCCTCCTCCAGTCCCTCCAGCAGATC
GAGAGTATGATTGAAGCAGAGTCTTCTATCAAAGAGAAAGATATGACAAAAGAATTCTTT
GAAGACAAATCAGAAGCTTGGCCCATTGGAGAGTCCCCCAAAGGGGTGGAAGAAGGTTCC
ATTGGAAAGGTCTGTCGGACGTTGTTGGCAAAGTCAGTTTTCAACTGCTTGTATGCGTCT
CCACAATTAGAAGGATTCTCAGCTGAATCAAGGAAATTGCTTCTCATTGTTCAAGCTCTT
AGGGACAACCTTGAACCTGGAACCTTTGATCTTGGGGGGTTATATGAATCAATTGAGGAG
TGCCTGATTAATGATCCCTGGGTTTTGCTTAATGCGTCCTGGTTCAACTCCTTCCTCACA
CATGCACTAAGATAGTTGTGGCATTGCTACTATTTGCTATCCATACTGTCCAAAAAA---
---------------------------

#A/turkey/TX/10-49-89/1989(H9N2)
-------------ACTGATCCAAAATGGAAGACTTTGTGCGACAATGCTTCAATCCAATG
ATCGTCGAGCTTGCGGAAAAGGCAATGAAAGAATATGGGGAAGATCCGAAAATTGAAACT
AATAAATTCGCTGCAATATGCACACACTTGGAAGTTTGTTTCATGTATTCAGATTTCCAT
TTCATCGACGAACGGGGTGAATCAATAATTGTAGAGTCTGGTGATCCAAATGCATTACTG
AAGCACCGATTTGAGATAATTGAAGGAAGAGACCGAACCATGGCCTGGACAGTGGTAAAT
AGCATCTGCAACACCACAGGGGTAGAGAAGCCTAAATTTCTTCCGGATCTGTATGATTAC
AAGGAAAACCGATTCATTGAAATTGGAGTGACACGGAGGGAGGTCCACATATACTACCTA
GAAAAAGCCAACAAGATAAAATCCGAGAAGACACACATTCACATTTTCTCATTCACTGGA
GAGGAAATGGCCACCAAAGCGGACTACACCCTTGATGAAGAAAGCAGGGCAAGAATCAAA
ACCAGGCTGTTCACCATAAGACAAGAAATGGCCACTAGGGGTCTATGGGATTCCTTTCGT
CAGTCCGAGAGAGGCGAGGAGACAATTGAAGAAAGATTTGAAATTACAGGAACCATGCGC
AGGCTTGCCGACCAAAGTCTCCCACCGAACTTCTCCAGCCTTGAAAACTTTAGAGCCTAT
GTGGATGGATTTGAACCGAACGGCTGCATTGAGGGCAAGCTTTCTCAAATGTCAAAAGAA
GTGAACGCCAGAATTGAGCCGTTTTTGAAGACAACACCACGCCCCCTCAGATTACCTGAT
GGGCCTCCTTGCTCTCAGCGGTCAAAATTCTTGCTGATGGATGCTTTGAAACTAAGTATT
GAAGACCCGAGTCATGAGGGGGAGGGGATACCGCTATATGATGCAATCAAATGCATGAAG
ACATTTTTCGGCTGGAAAGAGCCTAACATAATCAAACCACATGATAAAGGCATAAACCCC
AATTACCTCCTGGCTTGGAAACAGGTGTTAGCAGAACTCCAGGATATTGAAAATGAGGAA
AAGATCCCAAAGACAAAAAACATGAAGAAAACAAGCCAATTGAAGTGGGCACTCGGTGAG
AATATGGCACCAGAAAAAGTAGACTTTGATGATTGCAAAGATGTTAACGATCTAAAACAG
TATGACAGTGATGAGCCAGAGCCTAGATCGCTAGCAAGCTGGATCCAGAATGAGTTCAAC
AAGGCATGTGAATTGACCGATTCAAGCTGGATAGAACTCGATGAGATAGGGGAAGATATT
GCCCCGATTGAACACATTGCAAGCATGAGGAGGAACTATTTTACAGCGGAGGTGTCCCAT
TGCAGGGCTACTGAGTACATAATGAAGGGAGTGTACATAAATACAGCTTTGCTCAATGCA
TCTTGTGCAGCCATGGATGACTTCCAGTTGATCCCAATGATAAGCAAATGTAGGACCAAA
GAAGGAAGACGGAAAACAAATCTGTATGGATTCATTATAAAAGGAAGGTCTCATTTGAGA
AATGATACCGACGTAGTAAACTTTGTAAGTATGGAGTTTTCCCTCACTGACCCGAGACTG
GAGCCACACAAATGGGAAAAGTACTGTGTTCTTGAAATAGGAGATATGCTCCTGAGGACT
GCGATAGGCCAAGTGTCGAGGCCCATGTTCCTATATGTGAGAACCAATGGAACCTCCAAG
ATCAAGATGAAATGGGGCATGGAAATGAGGCGTTGCCTTCTTCAGTCTCTTCAACAGATT
GAGAGCATGATTGAGGCCGAGTCTTCCGTCAAAGAGAAGGACATGACCAAGGAATTCTTT
GAAAACAAATCAGAAACATGGCCAATTGGAGAATCACCCAAAGGAGTGGAGGAAGGCTCT
ATCGGGAAAGTGTGCAGAACCTTACTGGCAAAATCTGTATTCAACAGTCTATATGCGTCT
CCACAACTCGAGGGGTTTTCAGCTGAATCGAGAAAATTGCTTCTCATTGTTCAGGCACTT
AGGGACAACCTGGAACCTGGAACCTTCGATCTTGGAGGGCTATATGAAGCAATCGAGGAG
TGCCTGATTAATGATCCCTGGGTTTTGCTTAATGCATCTTGGTTCAACTCCTTCCTCACA
CATGCACTGAAATAGTTGTGGCAATGCTAC------------------------------
---------------------------

#A/equine/Berlin/1/1989(H3N8)
-----------------------AATGGAAGACTTTGTGCGACAGTGCTTCAATCCAATG
ATCGTCGAGCTTGCGGAAAAGGCAATGAAAGAATATGGAGAGGACCCGAAAATTGAAACA
AACAAATTTGCAGCAATATGCACTCACTTGGAAGTCTGCTTCATGTACTCGGATTTCCAC
TTTATTAATGAACTGGGTGAGTCAGTGATCATAGAGTCTGGTGATCCAAATGCTCTTTTG
AAACACAGATTTGAAATCATTGAAGGGAGAGATCGAACAATGGCATGGACAGTAGTAAAC
AGTATCTGCAACACCACAAGAGCTGAAAAACCCAAGTTTCTCCCAGATTTATACGACTAT
AAGGAGAACAGATTTGTTGAAATTGGTGTGACAAGGAGAGAAGTTCACATATACTACCTG
GAGAAGGCCAACAAAATAAAGTCTGAGAAAACACATATCCACATTTTCTCATTTACAGGA
GAGGAAATGGCTACAAAAGCGGACTATACTCTTGATGAAGAGAGTAGAGCCAGGATCAAG
ACCAGACTATTCACTATAAGACAAGAAATGGCCAGTAGAGGCCTCTGGGATTCCTTTCGT
CAGTCCGAGAGAGGCGAAGAGACAATTGAAGAAAGATTTGAAATCACAGGGACGATGCGC
AGGCTTGCCAATTACAGTCTCCCACCGAACTTCTCCAGCCTTGAAAATTTTAGAGTCTAT
GTGGATGGATTCGAACCGAACGGCTGCATTGAGAGTAAGCTTTCTCAAATGTCCAAAGAA
GTAAATGCCAGAATCGAGCCATTTTCAAAGACAACACCCCGACCACTCAAGATACCAGGT
GGTCCACCCTGCCATCAGCGATCTAAATTCTTGCTAATGGATGCTCTGAAATTGAGTATT
GAGGACCCAAGTCACGAGGGAGAGGGAATACCACTATATGATGCCATCAAATGCATGAAA
ACTTTCTTTGGATGGAAAGAGCCCAGTATTGTTAAACCACATGAAAAGGGTATAAACCCA
AACTATCTCCAAGCTTGGAAGCAAGTATTAGCAGAACTACAAGACCTTGAGAAAGAAGAA
AAGACCCCTAAGACCAAGAATATGAAAAAGACAAGTCAATTGAAATGGGCACTTGGTGAA
AATATGGCACCAGAGAAAGTGGATTTTGAGGATTGTAAAGACATCAATGATTTGAAACAG
TATGACAGTGATGAGCCAGAAACAAGGTCTCTTGCAAGTTGGATTCAAAGTGAGTTCAAC
AAAGCTTGTGAACTGACAGATTCAAGCTGGATAGAGCTCGATGAAATTGGGGAGGATATT
GCCCCAATAGAATACATTGCGAGCATGAGGAGAAATTATTTTACTGCTGAGGTTTCCCAT
TGTAGAGCAACAGAATATATAATGAAGGGAGTGTACATCAACACTGCTCTACTCAATGCA
TCCTGTGCTGCGATGGATGAATTCCAATTAATTCCGATGATAAGCAAATGCAGGACCAAA
GAAGGGAGAAGGAAGACAAATTTATATGGATACATAATAAAGGGAAGGTCCCATTTAAGG
AATGATACCGACGTGGTAAACTTTGTAAGTATGGAATTTTCTCTCACTGATCCAAGATTT
GAGCCACATAAATGGGAAAAATACTGTGTTCTAGAAATCGGAGACATGCTCCTAAGGACT
GCTGTAGGTCAAGTGTCAAGACCCATGTTTTTGTATGTAAGGACCAATGGAACCTCTAAA
ATTAAAATGAAATGGGGAATGGAAATGAGGCGCTGCCTCCTTCAGTCTCTACAACAGATT
GAAAGCATGATCGAAGCTGAGTCCTCAGTCAAAGAAAAGGACATGACCAAAGAATTCTTT
GAGAACAAATCAGAGACATGGCCTATAGGAGAGTCCCCCAAAGGAGTGGAAGAGGGCTCA
ATCGGGAAGGTTTGCAGAACCTTATTAGCAAAATCTGTGTTTAACAGTTTGTATGCATCA
CCACAACTGGAAGGGTTTTCAGCTGAATCTAGGAAATTACTTCTCATTGTTCAGGCCCTT
AGGGATAACCTGGAACCTGGAACCTTTGATATTGGGGGGTTATATGAATCAATTGAGGAG
TGCCTGATTAATGATCCCTGGGTTTTGCTCAATGCATCTTGGTTCAACTCCTTCCTTACA
CATGCACTGAAGTAGTTGTGGCAATGCTACTATTTGCTATCCATACTGTCCAAAA-----
---------------------------

#A/swine/Belgium/WVL5/1989(H1N1)
------------------------ATGGAAGACTTTGTGCGACAATGCTTTAATCCAATG
ATCGTCGAGCTTGCGGAAAAGGCAATGAAGGAACATGGAGAAGACCCGAAAATTGAAACA
AACAAATTTGCTGCAATATGTACACACCTAGAGGTTTGTTTCATGTATTCGGATTTTCAC
TTCATCGATGAGCGGGGTGAATCAATAGTTGTAGAATCTGGTGATCCAAACGCACTCCTT
AAACACAGATTTGAAATAATTGAAGGAAGAGATCGCACAATGGCCTGGACAGTGGTGAAC
AGCATCTGCAATACCACGGGGGTTGAGAAGCCCAAGTTTCTTCCGGATCTGTATGACTAT
AAGGAAAACCGATTTGTTGAAATTGGTGTAACAAGAAGAGAAGTCCACATATACTACTTG
GAAAAAGCCAACAAGATAAAATCAGAGAAGACACACATCCACATTTTCTCGTTCACTGGA
GAAGAAATGGCCACTAAGGCGGATTACACTCTTGACGAGGAGAGCAGAGCAAGAATCAAG
ACCAGACTGTTCACCATCAGGCAGGAAATGGCCATTAGGGGCCTATGGGATTCCTTTCGT
CAGTCCGAAAGAGGCGAAGAGACAATTGAAGAAAAATTTGAAATCACGGGGACCATGCGT
AGGCTTGCCAACCAAAGTCTCCCGCCGAACTTCTCCAGCCTTGAAAACTTTAGAGCCTAT
GTGGATGGATTTGAACCAAACGGCTGCATTGAGGGCAAGCTTTCTCAAATGTCCAAAGAA
GTGAATGCCAGGATTGACCCATTCTTGAGGGAAACGCCACGCTCTCTCAGATTACCTGAT
GGACCTCCCTGTTCTCAACGATCAAAATTCCTGCTGATGGATGCCTTAAAATTAAGCATT
GAGGATCCGAGTCACGAGGGGGAGGGGATACCGCTATATGATGCAATCAAATGCATGAAG
ACATTTTTCGGATGGAAAGAGCCCAACATTGTCAAACCACATGAGAAGGGCATAAATCCC
AACTACCTCCTAGCTTGGAAACAAGTGCTAGCGGAACTACAGGACATTGAAAATGAGGAG
AAAATCCCAAAGACTAAAAACATGAGGAAAACAAGTCAGCTAAAGTGGGCACTTGGTGAA
AACATGGCACCTGAGAAAGTGGATTTTGAAGATTGCAAAGATATTAGTGATCTAAAACAG
TATGACAGTGATGAGCCAAAAATGAGATCACTGGCAAGCTGGATTCAAAGTGAATTCAAC
AAAGCATGTGAGCTGACCGATTCTAGTTGGATAGAACTTGACGAAATAGGGGAGGATGTC
GCCCCAATTGAGCACATTGCGAGTATGAGGAGGAACTACTTCACAGCAGAGGTGTCCCAT
TGCAGGGCCACTGAGTACATAATGAAGGGAGTGTACATAAACACAGCCTTACTCAATGCA
TCTTGCGCAGCCATGGATGACTTCCAGTTGATCCCAATGATAAGTAAGTGCAGGACCAAA
GAAGGAAGGCGGAAGACAAATCTATATGGGTTCATTATAAAAGGGAGATCTCATTTGAGG
AATGATACTGATGTGGTAAATTTTGTTAGCATGGAGTTTTCTCTTACCGATCCGAGGCTG
GAGCCACACAAGTGGGAGAAGTATTGTGTTCTTGAAATAGGAGACATGCTTCTACGAACT
GCAATTGGCCAAGTGTCGAGGCCTATGTTTCTGTATGTGAGAACCAATGGAACATCTAAA
ATCAAAATGAAGTGGGGCATGGAAATGAGACGCTGCCTTCTTCAATCTCTTCAACAGATT
GAGAGCATGATTGAGGCAGAATCCTCTGTTAAAGAAAAGGACATGACCAAAGAATTTTTT
GAAAACAAATCTGAAACATGGCCCATTGGAGAATCACCCAAAGGGGTGGAAGAAGGCTCC
ATCGGTAAAGTATGCAGGACCTTACTGGCAAAGTCTGTATTCAACAGCCTGTACGCATCT
CCACAACTCGAGGGATTTTCAGCTGAATCAAGAAAGTTGCTTCTAATTGTTCAGGCACTT
AGGGACAACCTGGAACCTGGGACCTTCGATCTTGAAGGGCTATATGAAGCAATTGAGGAG
TGCCTGATTAATGATCCCTGGGTTTTGCTTAATGCGTCTTGGTTCAACTCCTTCCTTGTG
CATGCACTGAAATAG---------------------------------------------
---------------------------

#A/laughinggull/NJ/276/1989(H6N8)
AGCGAAAGCAGGTACTGATCCAAAATGGAAGACTTTGTGCGACAATGCTTCAATCCAATG
ATCGTCGAGCTTGCGGAAAAGGCAATGAAAGAATATGGGGAAGATCCAAAAATCGAAACT
AACAAATTCGCTGCAATATGCACTCACTTGGAAGTCTGTTTCATGTATTCGGATTTCCAC
TTCATTGACGAACGGGGCGAATCAATAATTGTAGAATCTGGTGATCCAAATGCATTACTG
AAGCACCGATTTGAGATAATTGAAGGAAGAGACCGAACAATGGCCTGGACAGTGGTGAAT
AGCATCTGCAACACCACAGGGGTTGAGAAGCCTAAATTTCTTCCGGATCTGTATGATTAC
AAGGAGAACCGATTCATTGAAATTGGAGTGACACGGAGGGAGGTCCACATATACTACCTA
GAGAAAGCCAACAAGATAAAATCCGAGAAGACACACATTCACATTTTTTCATTTACTGGG
GAAGAAATGGCCACCAAAGCGGACTACACCCTTGACGAAGAGAGCAGGGCAAGGATCAAA
ACCAGGCTGTTCACTATAAGACAAGAAATGGCCAGCAGGGGTCTATGGGATTCCTTTCGT
CAGTCCGAAAGAGGCGAAGAGACAATTGAAGAAAGATTTGAAATCACAGGAACCATGCGC
AGGCTTGCCGACCAAAGTCTCCCACCGAACTTCTCCAGCCTTGAAAACTTTAGAGCCTAT
GTGGATGGATTCGAACCGAACGGCTGCATTGAGGGCAAGCTTTCTCAAATGTCAAAAGAA
GTGAACGCCAGGATTGAGCCATTTCTGAAGACAACACCACGCCCTCTCAGATTACCTGAT
GGGCCTCCTTGCTCTCAGCGGTCCAAATTCTTGCTGATGGATGCCTTGAAACTAAGCATT
GAAGACCCGAGTCATGAGGGAGAGGGGATACCGCTATACGATGCAATCAAATGCATGAAG
ACATTTTTCGGCTGGAAAGAGCCCAACATAATCAAACCACATGAGAAAGGCATAAATCCC
AATTACCTTCTGGCTTGGAAGCAAGTGCTAGCAGAACTCCAGGACATTGAAAATGAGGAG
AAAATCCCAAAGACAAAGAACATGAAGAAAACAAGTCAATTAAAGTGGGCACTTGGTGAG
AACATGGCACCAGAAAAGGTTGACTTTGAGGATTGCAAGGACGTCAGCGACCTAAAACAG
TATGATAGTGATGAGCCAGAGCCTAGATCGCTAGCAAGCTGGATCCAGRGTGAATTCAAC
AAGGCATGTGAGTTGACCGATTCGAGCTGGATAGAACTTGATGAGATAGGGGAAGATATT
GCCCCGATCGAACACATTGCAAGTATGAGGAGGAACTATTTTACAGCGGAAGTGTCCCAT
TGCAGGGCCACTGAATACATAATGAAGGGAGTATATATAAATACAGCTTTGCTCAATGCA
TCTTGTGCAGCCATGGATGACTTCCAGCTGATCCCAATGATAAGCAAATGTAGGACAAAG
GAAGGAAGACGGAAAACAAACCTGTATGGGTTCATTATAAAAGGAAGGTCTCATTTGAGA
AATGATACTGACGTGGTAAACTTTGTGAGCATGGAGTTTTCTCTCACTGACCCGAGGCTG
GAACCGCACAAATGGGAAAAGTACTGTGTTCTTGAAATAGGAGATATGCTCCTGAGGACT
GCAATAGGCCAAGTGTCAAGGCCCATGTTCCTGTACGTTAGAACCAATGGGACCTCCAAG
ATCAAGATGAAATGGGGTATGGAAATGAGGCGCTGCCTTCTTCAATCTCTTCAGCAGATT
GAGAGCATGATTGAGGCCGAGTCTTCTGTCAAAGAAAAGGACATGACAAAAGAATTCTTT
GAAAACAAATCGGAAACATGGCCAATTGGAGAGTCCCCCAAGGGGGTGGAGGAAGGCTCT
ATCGGGAAAGTGTGTAGAACCTTACTGGCAAAATCTGTATTCAACAGTCTATACGCATCT
CCACAACTCGAGGGATTTTCAGCTGAATCGAGGAAATTGCTTCTCATTGTTCAGGCACTT
AGGGACAACCTGGAACCTGGAACCTTCGATCTTGGAGGGCTATATGAAGCAATTGAGGAG
TGCCTGATTAATGATCCCTGGGTTTTGCTTAATGCATCTTGGTTCAACTCCTTCATCACA
CATGCACTGAAATAGTTGTGGCAATGCTACTATTTGCTATCCATACTGTCCAAAAAAGTA
CCTTGTTTCTACT--------------

#A/mallard/Ohio/173/1990(H11N9)
-------------------TCAAAATGGAAGACTTTGTGCGACAATGCTTCAATCCAATG
ATCGTCGAGCTTGCGGAAAAAGCAATGAAAGAATATGGGGAAGATCCAAAAGTCGAGACA
AATAAATTCGCTGCAATATGCACACACTTGGAAGTGTGTTTCATGTATTCAGATTTCCAT
TTTATTGATGAGCGGGGTGAGTCGATAATCGTGGAGTCTGGCGATCCAAATGCACTCTTA
AAACACCGATTTGAAATAATCGAAGGGAGAGATCGTACTATGGCCTGGACAGTGGTGAAC
AGTATTTGCAATACAACAGGAGTTGAAAAACCCAAGTTTCTCCCGGATTTATACGATTAC
AAAGAGAATCGTTTCATCGAAATTGGAGTGACCAGGAGGGAGGTCCACATATACTATTTA
GAAAAGGCCAATAAGATAAAATCCGAGAAGACACACATCCACATCTTCTCATTCACTGGA
GAAGAAATGGCCACTAAAGCAGACTACACTCTTGATGAAGAAAGTAGAGCAAGGATCAAA
ACCAGACTATTCACCATAAGACAGGAGATGGCCAGTAGGGGTCTGTGGGATTCCTTTCGT
CAGTCCGAGAGAGGCGAAGAGACAATTGAAGAAAGATTTGAGATTACAGGAACCATGCGC
AGGCTCGCCGACCAAAGTCTCCCACCGAACTTCTCCAGCCTTGAAAACTTTAGAGCCTAT
GTGGATGGATTCGAACCGAACGGCTGCATTGAGGGCAAGCTTTCTCAAATGTCCAAAGAA
GTAAATGCAAGAATTGAACCATTTTTGAAGACAACGCCACGCCCTCTGAGATTACCTGAA
GGGCCTCCCTGCTCTCAGCGATCAAAATTCCTATTGATGGATGCTCTGAAACTTAGCATT
GAAGACCCGAGTCATGAGGGCGAGGGGATACCGCTGTATGATGCAATCAAATGTATGAAG
ACCTTTTTCGGCTGGAAAGAGCCCAATATTGTCAAGCCACATGAAAAGGGCATAAACCCA
AATTATCTCCTGGCTTGGAAGCAAGTGCTAGCAGAGCTGCAGGATATTGAAAATGAGGAG
AAGATTCCAAAAACAAAAAACATGAAGAAAACAAGCCAATTAAAGTGGGCACTTGGTGAG
AATATGGCACCAGAGAAAGTGGACTTTGAAGATTGCAAGGATGTCAGCGATTTGAAACAA
TATGACAGCGATGAGCCAGAGCAAAGATCGCTAGCAAGTTGGATCCAAAGTGAGTTCAAC
AAAGCTTGTGAATTGACTGATTCAAGCTGGATAGAACTCGATGAAATAGGGGAGGATGTC
GCCCCAATCGAGCATATTGCAAGCATGAGGAGAAATTACTTTACAGCTGAAGTGTCTCAC
TGCCGGGCAACAGAATACATAATGAAAGGAGTATACATAAACACAGCTCTACTCAATGCT
TCTTGTGCAGCCATGGATGATTTTCAATTGATCCCAATGATAAGCAAATGCAGAACAAAA
GAAGGGCGGCGGAAAACAAATCTATATGGATTCATCATAAAAGGGAGGTCTCATTTGAGG
AATGATACTGATGTAGTGAATTTTGTGAGCATGGAATTTTCTCTTACTGACCCTAGGTTA
GAGCCACACAAATGGGAGAAATATTGTGTCCTTGAAATAGGGGACATGCTCCTGAGGACT
GCAATAGGCCAAGTATCAAGACCAATGTTCCTGTATGTGAGAACCAACGGAACTTCCAAA
ATCAAAATGAAATGGGGTATGGAGATGAGGCGTTGTCTTCTTCAGTCCCTCCAGCAAATT
GAAAGCATGATTGAGGCCGAGTCCTCTGTCAAGGAGAAAGACATGACTAAGGAATTCTTT
GAAAATAAATCAGAGACATGGCCCATTGGAGAATCACCCAAAGGAGTAGAAGAAGGTTCC
ATTGGGAAAGTGTGCAGAACTTTGCTAGCAAAATCTGTATTCAACAGCTTGTATGCATCT
CCACAACTTGAGGGATTTTCAGCTGAGTCAAGAAAGCTGCTCCTCATTGTTCAGGCACTT
AGGGACAACCTGGAACCTGGTACCTTCGATCTTGGAGGGCTGTATGAAGCAATTGAGGAG
TGCCTGATTAACGATCCCTGGGTTTTGCTTAATGCATCTTGGTTCAACTCCTTCCTTACA
CATGCACTGAAATAGTTGTGGCAATGCTACTATTTGCTATC-------------------
---------------------------

#A/turkey/IA/10271-3/1990(H1N1)
------------TACTGATCCAAAATGGAAGATTTCGTGCGACAGTGCTTCAACCCGATG
ATTGTTGAACTTGCAGAAAAGACAATGAAAGAATACGGGGAGAACCCAAAGATCGAAACA
AACAAATTTGCAGCGATATGCACACATATGGAAGTATGCTTCATGTATTCAGATTTCCAT
TTCATCAATGAGCGGGGTGAATCAATAATCATAGAGCCTGGTGATTCTAATGCACTGCTG
AAACACAGATTTGAAATAATTGAAGGAAGGGATCGGAATATGGCATGGACGGTGGTAAAC
AGTATTTGTAACACTACAGGGGTTGGGAAACCAAGGTATCTCCCAGATCTGTATGACTAC
AAAGAAGATAGATTCATTGAGATTGGTGTGACAAGAAGAGAAGTCCATATATACTACCTG
GAGAAGGCCAATAAGATAAAGTCTGAAGAGACGCACATCCATATTTTCTCATTTACAGGA
GAAGAAATGGCAACAAAAGCCGACTACACATTAGATGAAGAAAGTAGAGCCAGAATAAAG
ACCAGGCTATTCACCATAAGACAAGAGATGGCTAGCAGAGGTCTTTGGGATTCCTTTCGT
CAGTCCGAGAGAGGCGAAGAGACAATTGAAGAAAGATTTGAAATCAAAGGGACGATGCGA
AAGCTTGCTGACCAAAGTCTCCCACCAAACTTCTCAAGTTTCGACAACTTTAGAGCCTAT
GTAGATGGATTCGAGCCGAATGGCTATATTGAGGGCAAGCTTTCCCAAATGTCTAGAGAA
GTAAATGCTAGAATCGAGCCTTTCTTGAAGACAACACCACGACCACTTAGGCTGCCAAGT
GGGCCTCCCTGTTTTCAAAGATCCAAATTTCTTTTGATGGATGCTCTGAAATTAAGCATT
GAGGATCCAAGCCATGAAGGAGAAGGAATACCGCTTTATGATGCGGCCAGATGCATGAAG
ACGTTCTTTGGATGGAAGGAACCTACCATCATTAAGCCACATGAAAAAGGAATAAATTCA
AATTACCTTTTAGCATGGAAGCAAGTGCTGGCAGAAATACAGGACTTTGAGGATGAGAAA
AAAATTCCGAGGGTTAAAAATATGAAAAAAACAAGTCCACTAAAATGGGCACTTGGTGAA
AATATGGCCCCAGAAAAGGTGGACTTTGATGATTGCAAAGATGTGAGTGATCTGAAGCAA
TATGATAGTGATGAACCAGAACTTAGATCGCTTGCAAGTTGGATCCAAAATGAATTCAAC
AAAGCATGTGAACTGACTGATTCGAGCTGGTTAGAGCTTGATGAGATTGGAGAGGATGTA
GCTCCAATTGAACATATTGCAAGTATGAGAAGGAATTATTTTACAGCAGAAGTGTCTCAT
TGCAGAGCTACAGAGTACATAATGAAGGGAGTATATATAAATACTGCTTTGCTTAATGCA
TCCTGTGCAGCAATGGACGATTTTCAATTGATCCCAATGATAAGCAAATGTAGAACCAAA
GAAGGAAGGCGAAAGACCAATTTATACGGATTCATCATAAAAGGAAGATCCCACTTAAGA
AATGACACTGACGTGGTAAACTTTGTGAGCATGGAATTTTCCCTCACTGATCCAAGACTT
GAACTGCATAAATGGGAGAAGTACTGCATCCTTGAGATAGGAGATATGGTTCTAAGAACT
GCCATAGGTCAAGTGGCAAGGCCCATGTTTCTATACGTAAGGACAAACGGAACCTCAAAA
ATTAAAATGAAATGGGGAATGGAAATGAGACGTTGCCTCCTCCAGTCCCTCCAGCAGATC
GAGAGTATGATTGAAGCAGAGTCATCTATCAAAGAGAAAGATATGACAAAAGAATTCTTT
GAAGACAAATCAGAAGTTTGGCCCATTGGAGAGTCCCCCAAAGGGGTGGAAGAAGGTTCC
ATTGGAAAGGTCTGTCGGACATTGTTGGCAAAGTCAGTTTTCAACTGCTTGTATGCGTCT
CCACAATTAGAAGGATTCTCAGCTGAATCAAGGAAATTGCTTCTCATTGTTCAAGCTCTT
AGGGACAACCTTGAACCTGGAACCTTTGATCTTGGGGGGTTATATGAATCAATTGAGGAG
TGCCTGATTAATGATCCCTGGGTTTTGCTTAATGCGTCCTGGTTCAACTCCTTCCTCACA
CATGCACTAAGATAGTTGTGGCATTGCTACTCTTTGCTATCCATACTGTCCAAAAAAGTA
---------------------------

#A/Memphis/1/90(H3N2)
----------------------AAATGGAAGATTTTGTGCGACAATGCTTCAACCCGATG
ATTGTCGAACTTGCAGAAAAGGCAATGAAAGAGTATGGAGAGGATCTGAAAATCGAAACA
AACAAATTTGCAGCAATATGCACTCACTTGGAGGTATGTTTCATGTATTCAGATTTTCAT
TTCATCAATGAACAAGGCGAATCAATAGTGGTGGAACTTGATGATCCAAATGCACTGTTA
AAGCACAGATTTGAAATAATAGAGGGGAGAGACAGAACAATGGCCTGGACAGTAGTAAAC
AGTATTTGCAACACTACTGGAGCTGAGAAACCGAAGTTTCTGCCAGATTTGTATGATTAC
AAGGAGAATAGATTCATCGAAATTGGAGTAACAAGGAGAGAAGTCCACATATATTACCTT
GAAAAGGCCAATAAAATTAAATCCGAGAATACACACATCCACATTTTCTCATTCACTGGG
GAGGAAATGGCCACAAAGGCAGACTACACTCTCGACGAGGAAAGCAGGGCTAGGATTAAG
ACCAGGCTATTTACCATAAGACAAGAAATGGCCAACAGAGGCCTCTGGGATTCCTTTCGT
CAGTCCGAAAGAGGCGAAGAAACAATTGAAGAAAAATTTGAAATCTCAGGAACTATGCGC
AGGCTTGCCGACCAAAGTCTCCCGCCGAACTTCTCCTGCCTTGAGAATTTTAGAGCCTAT
GTGGATGGATTCGAACCGAACGGCTGCATTGAGGGCAAGCTTTCTCAAATGTCCAAAGAA
GTGAATGCCAAAATTGAACCTTTTCTGAAGACAACACCAAGACCAATCAAACTTCCGAAT
GGACCTCCTTGTTATCAGCGGTCCAAATTCCTTCTGATGGATGCTTTAAAATTAAGCATT
GAAGACCCAAGTCATGAAGGAGAGGGGATACCACTATATGATGCGATCAAGTGCATAAGA
ACATTCTTTGGATGGAAAGAGCCCTATATAGTCAAACCACACGAAAAGGGAATAAATTCA
AATTATCTGCTGTCATGGAAACAAGTACTGGCAGAACTGCAGGACATTGAGACTGAGGAG
AGGATTCCAAGAACTAAAAACATGAAGAAAACGAGTCAACTAAAGTGGGCTCTTGGTGAG
AACATGGCACCAGAGAAAGTAGACTTTGACAACTGCAGAGACATAAGCGATTTGAAGCAA
TATGATAGTGACGAACCTGAATTGAGGTCACTTTCAAGCTGGATACAGAATGAGTTCAAC
AAGGCATGCGAGCTGACTGATTCAATCTGGATAGAGCTCGATGAAATTGGAGAAGACGTG
GCCCCAATTGAATACATTGCAAGCATGAGGAGGAATTATTTCACAGCAGAGGTGTCCCAT
TGCAGAGCCACTGAATACATAATGAAGGGGGTATACATTAATACTGCCTTGCTCAATGCA
TCCTGTGCAGCAATGGACGATTTTCAACTAATTCCCATGATAAGCAAGTGCAGAACTAAA
GAGGGAAGGCGAAAAACCAATTTATATGGATTCATCATAAAAGGAAGATCTCACTTAAGG
AATGACACAGATGTGGTAAACTTTGTGAGCATGGAGTTTTCTCTCACTGATCCGAGACTT
GAGCCACATAAATGGGAGAAATACTGTGTCCTTGAGATAGGAGATATGTTACTAAGAAGT
GCCATAGGCCAGATGTCAAGGCCTATGTTCTTGTATGTGAGGACAAATGGAACATCAAAG
ATCAAAATGAAATGGGGAATGGAGATGAGACGTTGCCTCCTTCAGTCACTCCAGCAAATC
GAGAGCATGATTGAAGCCGAGTCCTCTGTTAAAGAGAAAGACATGACCAAAGAGTTTTTT
GAGAATAAATCAGAAGCATGGCCCATTGGGGAGTCCCCCAAGGGAGTGGAAGAAGGTTCC
ATTGGGAAAGTCTGTAGGACTTTATTGGCTAAGTCGGTGTTCAATAGCCTGTATGCATCT
CCACAATTGGAAGGATTTTCAGCGGAGTCAAGAAAACTGCTCCTTGTTGTTCAGGCTCTT
AGGGACAACCTTGAACCTGGAACCTTTGATCTTGGGGGGCTATATGAAGCAATTGAGGAG
TGCCTGATTAATGATCCCTGGGTTTTGCTCAATGCGTCTTGGTTCAACTCCTTCCTAACA
CATGCATTAAAATAGTTGTGGCAATGCTACTATTTGCTATCCATACTGTCCAAAAGGTCA
---------------------------

#A/swine/Memphis/1/1990(H1N1)
------------------------ATGGAAGATTTCGTGCGACAGTGCTTCAACCCGATG
ATTGTTGAACTTGCAGAAAAGACAATGAAAGAATACGGGGAGAACCCAAAGATCGAAACA
AACAAATTTGCAGCGATATGCACACATATGGAAGTATGCTTCATGTATTCAGATTTCCAT
TTCATCAATGAGCGGGGTGAATCAATAATCATAGAGCCTGGTGATTCTAATGCACTGCTG
AAACACAGATTTGAAATAATTGAAGGGAGGGATCGGAATATGGCATGGACGGTGGTAAAC
AGTATTTGTAACACTACAGGGGTTGGGAAACCAAGGTATCTCCCAGATCTGTATGACTAC
AAAGAAGATAGATTCATTGAGATTGGTGTGACAAGAAGAGACGTCCATATATACTACCTG
GAGAAGGCCAATAAGATAAAGTCTGAAGAGACGCACATCCATATTTTCTCATTTACAGGA
GAAGAAATGGCAACAAAAGCCGACTACACATTAGATGAAGAAAGTAGAGCCAGAATAAAG
ACCAGGCTATTCACCATAAGACAAGAGATGGCTAGCAGAGGTCTTTGGGATTCCTTTCGT
CAGTCCGAGAGAGGCGAAGAAACAATTGAAGAAAGATTTGAAATCAAAGGGACGATGCGA
AAGCTTGCTGACCAAAGTCTCCCACCAAACTTTTCAAGTTTCGACAACTTTAGAGCCTAT
GTAGATGGATTCGAGCCGAATGGCTATATTGAGGGCAAGCTTTCCCAAATGTCTAGAGAA
GTAAATGCTAGAATCGAGCCTTTCTTGAAGACAACACCACGACCACTTAGGCTGCCAAGT
GGGCCTCCCTGTTTTCAAAGGTCCAAATTTCTTTTGATGGATGCTCTGAAATTAAGCATT
GAGGATCCAAGCCATGAAGGAGAAGGAATACCGCTTTATGATGCGGCCAGATGCATGAAG
ACGTTCTTTGGATGGAAGGAACCTACCATCATTAAGCCACATGAAAAGGGAATAAATTCA
AATTACCTTTTAGCATGGAAGCAAGTGTTGGCAGAAATACAGGACTTTGAGGATGAGAAA
AAAATTCCGAGAGTTAAAAATATGAAAAAAACAAGTCCACTAAAATGGACACTTGGTGAA
AATATGGCCCCAGAAAAGGTGGACTTTGATGATTGCAAAGATGTGAGTGACCTGAAGCAA
TATGATAGTGATGAACCAGAACTTAGATCGCTTGCAAGTTGGATCCAAAATGAATTCAAC
AAAGCATGTGAACTGACTGATTCGAGCTGGTTAGAGCTTGATGAGATTGGAGAGGATGTA
GCTCCAATTGAACATATTGCAAGTATGAGAAGGAATTATTTTACAGCAGAAGTGTCTCAT
TGCAGAGCTACAGAGTACATAATGAAGGGAGTATATATAAATACTGCTTTGCTTAATGCA
TCCTGTGCAGCAATGGACGATTTTCAATTGATCCCAATGATAAGCAAATGTAGAACCAAA
GAAGGAAGGCGAAAGACCAATTTATACGGATTCATCATAAAAGGAAGATCCCACTTAAGA
AATGACACTGACGTGGTAAACTTTGTGAGCATGGAATTTTCCCTCACTGATCCAAGACTT
GAACTGCATAAATGGGAGAAGTACTGCATCCTTGAGATAGGAGATATGGTTCTAAGAACT
GCCATAGGTCAAGTGGCAAGGCCCATGTTTCTATACGTAAGGACAAACGGAACCTCAAAA
ATTAAAATGAAATGGGGAATGGAAATGAGACGTTGCCTCCTCCAGTCCCTCCAGCAGATC
GAGAGTATGATTGAAGCAGAGTCATCTATCAAAGAGAAAGATATGACAAAAGAATTCTTT
GAAGACAAATCAGAAGTTTGGCCCATTGGAGAGTCCCCCAAAGGGGTGGAAGAAGGTTCC
ATTGGAAAGGTCTGTCGGACGTTGTTGGCAAAGTCAGTTTTCAACTGCTTGTATGCGTCT
CCACAATTAGAAGGATTCTCAGCTGAATCAAGGAAATTGCTTCTCATTGTTCAAGCTCTT
AGGGACAACCTTGAACCTGGAACCTTTGATCTTGGGGGGTTATATGAATCAATTGAGGAG
TGCCTGATTAATGATCCCTGGGTTTTGCTTAATGCGTCCTGGTTCAACTCCTTCCTCACA
CATGCACTAAGATAGTTGTGGCATTGCTACTCTTTG------------------------
---------------------------

#A/sp-sandpiper/Brazil/43/1990(H2N1)
AGCGAAAGCAGGTACTGATCCAAAATGGAAGACTTTGTGCGACAATGCTTCAATCCAATG
ATCGTCGAGCTTGCGGAAAAGGCAATGAAAGAATATGGGGAAGACCCGAAAATCGAAACT
AACAAATTCGCTGCAATATGCACACACTTGGAAGTCTGCTTTATGTATTCGGATTTCCAC
TTCATTGACGAACGGGGCGAATCAATAATTGTAGAATCTGATGATCCAAATGCATTACTG
AAGCACCGATTCGAAATAATTGAAGGAAGAGACAGAACAATGGCCTGGACAGTGGTGAAT
AGCATCTGCAACACCACAGGAGTCGAGAAGCCCAAATTTCTTCCAGATCTGTATGATTAC
AAGGAGAACCGATTCATTGAAATTGGAGTGACACGGAGAGAGGTCCACATATACTACCTA
GAGAAAGCCAACAAGATAAAATCCGAGAGGACACACATTCACATTTTTTCATTCACTGGA
GAAGAGATGGCCACCAAAGCGGACTACACTCTTGATGAAGAAAGCAGGGCAAGAATCAAA
ACCAGGCTGTTCACTATAAGACAAGAAATGGCCAGCAGGGGTCTGTGGGATTCCTTTCGT
CAGTCCGAAAGAGGCGAAGAGACAATTGAAGAAAGATTTGAAATCACAGGAACCATGCGC
AGGCTTGCCGATCAAAGTCTCCCACCGAACTTCTCCAGCCTTGAAAACTTTAGAGCCTAT
GTGGATGGATTCGAACCGAACGGCTGCATTGAGGGCAAGCTTTCTCAAATGTCAAGAGAG
GTGAATGCCAGAATTGAGCCATTTCTGAAGACAACACCACGCCCTCTCAGATTACCTGAT
GGGCCTCCTTGCTCTCAGCGGTCAAAATTCCTGCTGATGGATGCCCTGAAGCTAAGCATT
GAAGATCCGAGTCATGAGGGAGAGGGGATACCGCTATACGATGCAATCAAGTGCATGAAG
ACATTTTTCGGCTGGAAAGAGCCTAACATAGTCAAACCACATGAGAAAGGCATAAATCCC
AATTACCTTCTGGCTTGGAAGCAAGTGCTAGCAGAACTCCAAGACATTGAGAATGAGGAG
AAGATCCCAAAGACAAAGAACATGAAGAAAACAAGCCAATTGAAATGGGCACTTGGTGAG
AACATGGCACCGGAAAAAGTGGACTTTGAGGATTGCAAGGACATTAGCGATTTAAAACAG
TATGATAGTAATGAGCCAGAGCCTAGATCGCTAGCAAGCTGGATCCAGAGTGAATTCAAC
AAGGCATGTGAATTAACCGATTCGAGCTGGATAGAACTTGATGAAATAGGGGAAGATGTT
GCCCCAATTGAGCACATCGCGAGCATGAGGAGGAACTACTTTACAGCGGAAGTGTCTCAT
TGCCGGGCCACTGAGTACATAATGAAGGGAGTATACATAAATACAGCTTTGCTCAATGCA
TCTTGTGCAGCCATGGATGATTTCCAGCTGATTCCAATGATAAGCAAATGCAGGACAAAA
GAAGGAAGACGGAAAACAAATCTGTATGGGTTCATTATAAAAGGAAGGTCTCATTTGAGA
AATGATACTGACGTGGTAAACTTTGTGAGTATGGAGTTTTCTCTCACTGACCCTAGGCTG
GAACCACACAAATGGGAAAAGTACTGTGTTCTTGAAATAGGAGATATGCTCCTGAGGACT
GCAATAGGCCAAGTGTCAAGGCCCATGTTCCTGTACATTAGAACCAATGGGACTTCCAAA
ATCAAGATGAAATGGGGTATGGAAATGAGGCGCTGCCTTCTTCAATCTCTTCAGCAGATT
GAGAGCATGATTGAGGCTGAGTCTTCTGTCAAAGAGAAAGACATGACAAAAGAATTCTTT
GAAAACAAATCAGAAACATGGCCAATTGGGGAGTCCCCCAAGGGAGTGGAGGAAGGTTCT
ATCGGGAAAGTGTGCAGAACTTTACTGGCAAAATCTGTATTCAACAGTTTATACGCATCT
CCACAACTCGAGGGATTTTCAGCTGAATCGAGGAAATTGCTTCTCATTGTTCAGGCACTT
AGGGACAACCTGGAACCTGGAACCTTCGATCTTGGAGGGCTATATGAAGCAATCGAGGAG
TGCCTGATTAATGATCCCTGGGTTTTGCTTAATGCATCTTGGTTCAACTCCTTCCTCACA
CATGCACTGAGATAGTTGTGGCAATGCTACTATTTGCTATCCATACTGTCCAAAAAAGTA
CCTTGTTTCTACT--------------

#A/mallardduck/ALB/155/1990(H6N3)
AGCGAAAGCAGGTACTGATTCAAAATGGAAGACTTTGTGCGACAATGCTTCAATCCAATG
ATTGTCGAGCTTGCGGAAAAGGCAATGAAAGAATATGGGGAGGATCCGAAAATCGAAACT
AACAAATTTGCTGCAATATGCACACACCTGGAGGTCTGCTTCATGTATTCGGATTTCCAC
TTCATTGACGAACGGGGCGAATCAATAATTGTAGAATCTGGTGATCCAAATGCATTACTG
AAACATCGATTTGAGATAATTGAAGGAAGAGACCGAGCAATGGCCTGGACAGTAGTGAAT
AGTATCTGCAACACCACAGGGGTCGGGAAGCCTAAATTTCTTCCGGATCTGTATGATTAC
AAGGAAAATCGATTCATTGAAATTGGAGTGACACGGAGGGAGGTCCACATATACTATCTA
GAGAAAGCCAACAAGATAAAATCCGAGAAAACACACATTCACATTTTTTCGTTCACTGGA
GAGGAAATGGCCACCAAAGCGGACTACACCCTTGATGAAGAGAGCAGGGCAAGAATCAAA
ACCAGATTGTTCACTATAAGACAAGAAATGGCCAGCAGGGGTCTATGGGATTCCTTTCGT
CAGTCCGAAAGAGGCGAAGAGACAATTGAAGAAAGATTTGAAATCACAGGAACCATGCGT
AGGCTTGCCGACCAAAGTCTCCCACCGAACTTCTCCAGCCTTGAAAACTTTAGAGCCTAT
GTGGATGGATTCGAACCGAACGGCTGCATTGAGGGCAAGCTTTCTCAAATGTCAAAAGAA
GTGAACGCCAGAATTGAACCATTTTTGAAGACAACACCACGCCCTCTCAAATTACCAGAT
GGGCCTCCTTGCTCTCAACGATCGAAATTCTTGCTGATGGATGCCCTGAAACTAAGCATT
GAAGACCCGAGTCATGAGGGAGAGGGGATACCGCTATATGATGCAATCAAATGCATGAAG
ACATTTTTTGGCTGGAAAGAGCCTAACATAGTCAAGCCACATGAGAAAGGCATAAATCCC
AATTACCTTCTGGCTTGGAAGCAGGTGCTAGCAGAACTCCAGGACATTGAAAATGAGGAA
AAGATCCCAAAGACAAAGAACATGAAGAAAACTAGCCAATTGAAGTGGGCACTTGGTGAG
AACATGGCACCAGAAAAAGTAGACTTTGAGGATTGCAAGGATGTTAGCGATCTAAAACAG
TATGATAGTGATGAGCCAGAGTCTAGATCGCTAGCAAGCTGGATCCAGAGTGAATTCAAT
AAGGCATGTGAATTGACCGATTCGAGCTGGATAGAACTTGATGAGATAGGGGAAGATATT
GCCCCAATTGAGCACATTGCAAGTATGAGGAGGAACTATTTTACAGCGGAAGTGTCCCAT
TGCAGGGCTACTGAATACATAATGAAGGGAGTGTACATAAATACAGCCTTGCTCAATGCA
TCGTGTGCTGCCATGGATGACTTTCAACTGATTCCAATGATAAGCAAATGCAGGACAAAA
GAAGGGAGACGGAAAACAAACCTGTATGGGTTCATTATAAAAGGAAGGTCTCACTTGAGA
AATGATACTGACGTGGTAAACTTTGTGAGCATGGAGTTTTCTCTCACTGATCCGAGACTG
GAACCACACAAATGGGAGAAATACTGTGTTCTTGAAATAGGAGATATGCTCCTAAGGACT
GCAATAGGCCAAGTATCAAGGCCCATGTTCCTGTATGTTAGAACCAATGGAACCTCCAAG
ATCAAGATGAAATGGGGTATGGAAATGAGGCGCTGCCTTCTTCAATCTCTTCAGCAGATT
GAGAGCATGATTGAGGCAGAGTCTTCTGTCAAAGAGAAAGACATGACAAAAGAATTCTTT
GAAAACAAATCGGAGACATGGCCAATTGGAGAGTCACCCAAGGGGGTGGAAGAGGGCTCC
ATCGGAAAAGTATGCAGAACCTTGCTGGCAAAATCTGTATTCAACAGTCTGTATGCATCT
CCACAACTCGAGGGATTTTCAGCTGAATCGAGGAAACTGCTTCTCATTGTTCAGGCACTT
AGGGACAACTTGGAACCTGGAACCTTCGATCTTGGAGGGCTATATGAAGCAATTGAGGAG
TGCCTGATTAATGATCCCTGGGTTTTGCTTAATGCATCTTGGTTCAACTCCTTCCTCACA
CATGCACTGAAATAGTTGTGGCAATGCTACTATTTGCTATCCATACTGTCCAAAAAAGTA
CCTTGTTTCTACT--------------

#A/mallard/Ohio/171/1990(H1N1)
---------------TGATCTAAAATGGAAGACTTTGTGCGACAATGCTTCAATCCAATG
ATCGTCGAGCTTGCGGAAAAGGCAATGAAAGAATATGGGGAAGATCCGAAAATCGAGACT
AACAAATTCGCTGCAATATGCACACACTTGGAAGTCTGTTTCATGTATTCGGATTTCCAC
TTCATTGACGAACGGGGCGAATCAATAATTGTAGAATCTGGTGACCCAAATGCATTACTG
AAGCACCGATTTGAGATAATAGAAGGAAGAGACCGAACAATGGCCTGGACTGTGGTGAAT
AGCATCTGCAACACCACCGGGGTCGAGAAGCCTAAATTTCTTCCGGATCTGTATGATTAC
AAGGAGAACCGATTCATTGAAATTGGAGTAACACGGAGGGAAGTCCATATATATTACCTA
GAGAAAGCCAACAAGATAAAATCCGAGAAGACACACATTCACATTTTTTCATTCACTGGA
GAGGAAATGGCCACCAAAGCGGACTACACTCTTGACGAGGAGAGCAGGGCAAGAATCAAA
ACCAGGCTATTCACTATAAGACAAGAAATGGCCAGCAGGGGTCTATGGGATTCCTTTCGT
CAGTCCGAAAGAGGCGAAGAGACAATTGAAGAAAGATTTGAAATCACAGGAACCATGCGC
AGGCTTGCCGACCAAAGCCTCCCACCGAACTTCTCCAGCCTTGAAAACTTTAGAGCCTAT
GTGGATGGATTCGAACCGAACGGCTGCATTGAGGGCAAGCTTTCTCAAATGTCAAAAGAA
GTGAACGCCAGGATCGAGCCATTTCTGAAGACAACACCACGCCCTCTCAGATTACCTGAT
GGGCCTCCTTGCTCTCAACGGTCAAAATTCTTGCTGATGGATGCCTTGAAACTAAGCATT
GAAGACCCGAGTCATGAGGGGGAGGGAATACCACTATACGATGCAATCAAATGCATGAAG
ACATTTTTCGGCTGGAAAGAGCCCAACATAATCAAACCACATGAGAAAGGCATAAATCCC
AATTACCTTCTGGCTTGGAAGCAAGTGCTAGCAGAACTCCAGGACATTGAAAATGAGGAG
AAGATCCCAAAGACAAAAAACATGAAGAAAACAAGCCAATTGAAGTGGGCACTTGGTGAG
AATATGGCACCAGAAAAAGTGGACTTTGAGGATTGCAAGGATGTTAGCGATCTAAAACAG
TATGATAGTGATGAACCAGAACCTAGATCGCTAGCAAGCTGGATCCAGAGTGAATTCAAC
AAGGCATGTGAATTGACCGATTCAAGCTGGATAGAACTTGACGAGATAGGGGAAGATGTT
GCTCCGATTGAACACATTGCAAGTATGAGGAGGAACTATTTTACAGCGGAAGTGTCCCAT
TGTAGGGCTACTGAATACATAATGAAGGGAGTATACATAAATACAGCTTTGCTCAATGCA
TCTTGTGCAGCCATGGATGACTTCCAGCTGATTCCAATGATAAGCAAATGCAGGACAAAG
GAAGGAAGACGGAAAACAAACCTGTATGGGTTCATTATAAAAGGAAGGTCTCATTTGAGA
AATGATACCGACGTGGTAAACTTTGTGAGCATGGAGTTTTCTCTCACTGACCCGAGGCTG
GAACCACACAAATGGGAAAAGTACTGTGTCCTTGAAATAGGAGATATGCTCCTGAGGACT
GCAATAGGCCAAGTGTCAAGGCCCATGTTCCTGTATGTTAGAACCAATGGGACCTCTAAG
ATCAAGATGAAATGGGGTATGGAAATGAGGCGCTGCCTTCTTCAATCTCTCCAGCAGATT
GAGAGCATGATTGAGGCCGAGTCTTCTGTCAAAGAGAAGGACATGACAAAAGAATTCTTT
GAAAACAAATCAGAAAAATGGCCAATTGGAGAGTCCCCCAAAGGAGTGGAGGAAGGCTCT
ATCGGGAAAGTATGCAGAACCTTACTGGCAAAATCTGTATTCAACAGTCTATATGCATCA
CCACAACTCGAGGGGTTTTCAGCTGAATCGAGGAAATTGCTTCTCATTGTTCAGGCAGTT
AGGGACAACCTGGAACCTGGAACCTTCGATCTTGGAGGGCTATATGAAGCTATTGAGGAG
TGCCTGATTAATGATCCCTGGGTTTTGCTTAATGCATCTTGGTTCAACTCCTTCCTCACA
CATGCACTGAAATAGTTGTGGCAATGCTACTATTTGCTATCCATACTGTCCAAAGAAGTA
CCTTGTTTCTACTAATACGAGACGAT-

#A/turkey/MN/1012/1990(H13N2)
AGCGAAAGCAGGTACTGATCCAAAATGGAAGATTTTGTGCGACAATGCTTCAATCCAATG
ATCGTCGAGCTTGCGGAAAAGGCAATGAAAGAATATGGGGAAGATCCGAAAATTGAAACT
AACAAGTTTGCTGCAATATGCACACACTTAGAAGTCTGTTTCATGTATTCGGATTTCCAC
TTCATTGACGAACGGGGCGAATCAATAATTGTAGAATCTGGTGATCCAAATGCACTGCTG
AAACACCGGTTTGAGATAATTGAAGGAAGAGACCGGACAATGGCCTGGACAGTGGTGAAT
AGCGTCTGCAACACCACAGGGGTCGAGAAGCCTAAATTTCTTCCGGATCTGTATGATTAC
AAGGAGAGCCGATTCATTGAAATTGGAGTGACAAGGAGGGAAGTCCACATCTACTACTTA
GAGAAAGCTAACAAGATAAAATCCGAGAAGACGCATATCCATATATTTTCTTTCACTGGA
GAGGAAATGGCCACTAAAGCGGACTATACCCTTGATGAAGAGAGCAGGGCAAGAATCAAA
ACTAGGTTGTTCACTATAAGACAAGAAATGGCCAGCAGGGGCCTATGGGATTCCTTTCGT
CAGTCCGAAAGAGGCGAAGAGACAATTGAAGAAAGATTTGAAATCAAAGGAACCATGCGT
AGACTTGCCGACCAAAGTCTCCCACCGAACTTCTCCAGCCTTGAAAACTTTAGAGCCTAT
GTGGATGGATTCGAACCGAACGGCTGCATTGAGGGCAAGCTTTCTCAAATGTCAAAAGAA
GTGAATGCCAGAATTGAGCCCTTTTTGAAGACTACACCCCGCCCTCTCAGATTACCTGAT
GGGCCTCCTTGCTCTCAGCGATCAAAATTCTTGCTGATGGATGCCCTGAAACTAAGCATT
GAAGACCCGAGTCATGAGGGAGAGGGGATACCGCTATATGATGCAATCAAATGTATGAAG
ACATTTTTCGGCTGGAAGGAACCCAACATAATCAAACCACATGAGAAGGGCATAAACCCC
AATTACCTTCTGGCTTGGAAGCAGGTGCTAGCAGAACTCCAGGACATTGAAACTGAGGAG
AAAATCCCAAAGACAAAGAATATGAAGAAAACAAGCCAATTGAAGTGGGCACTTGGTGAG
AACATGGCACCAGAAAAGGTGGACTTTGAGGATTGCAAGGATGTTAGCGACCTAAAACAG
TATGATAGTGATGAGCCAGAGCCTAGATCGCTAGCAAGCTGGATCCAGAGTGAATTCAAC
AAGGCATGTGAATTGACCGATTCGAGCTGGATAGAACTTGATGAAATAGGAGAAGACATT
GCCCCAATTGAGCACATTGCAAGTATGAGGAGGAACTATTTCACAGCGGAAGTATCCCAT
TGCAGGGCTACTGAATACATAATGAAGGGGGTGTACGTAAATACGGCTTTGCTCAATGCA
TCCTGTGCAGCCATGGATGACTTCCAGCTGATTCCAATGATAAGCAAATGTAGAACAAAA
GAAGGGAGAAGGAAAACAAACCTGTATGGGTTCATTATAAAAGGGAGGTCTCATTTGAGA
AATGATACTGATGTAGTTAACTTTGTAAGTATGGAGTTTTCTCTCACTGACCCGAGGCTG
GAACCACACAAATGGGAGAAGTACTGCGTTCTTGAAATAGGAGATATGCTCCTGAGGACT
GCAATAGGCCAAGTATCAAGGCCTATGTTCCTGTATATTAGAACCAATGGAACCTCCAAG
ATCAAGATGAAATGGGGTATGGAAATGAGGCGCTGCCTTCTTCAATCTCTTCAGCAGATT
GAGAGCATGATTGAGGCTGAGTCTTCTGTCAAAGAGAAAGACATGACAAAAGAGTTCTTT
GAAAACAAATCGGAAACATGGCCAATTGGAGAATCACCCAAGGGGGTAGAAGAAGGATCT
ATCGGGAAAGTGTGCAGAACCTTACTGGCAAAATCTGTGTTCAATAGTCTATATGCATCT
CCACAGCTCGAGGGTTTTTCAGCTGAATCGAGGAAATTGCTTCTCATTGTTCAGGCACTT
AGGGACAACCTGGAACCTGGGACCTTCGATCTTGGAGGGCTATATGAAGCAATCGAGGAG
TGCCTGATTAATGATCCCTGGGTTTTGCTTAATGCATCTTGGTTCAACTCCTTCCTCACA
CATGCACTGAAATAGTTGTGGCAATGCTACTGTTTGCTATCCATACTGTCCAAAAAAGTA
CCTTGTTTCTACT--------------

#A/mallard/Alberta/17/91(H9N2)
-----------------GATTCAAATGGAAGATTTTGTGCGACAATGCTTCAATCCAATG
ATCGTCGAGCTTGCGGAAAAGGCAATGAAAGAATATGGGGAGGATCCGAAAACCGAAACT
AACAAATTCGCTGCAATATGCACACACTTGGAAGTCTGTTTTATGTATTCGGATTTCCAC
TTCATTGACGAGCGGGGTGACTCAATAATTGTAGAATCTGGTGATCCAAATGCATTACTA
AAGCACCGGTTTGAGATAATTGAAGGAAGAGACCGAACAATGGCCTGGACAGTGGTAAAC
AGTATCTGCAACACCACAGGAGTCGAGAAGCCTAAATTTCTTCCGGATCTGTATGATTAC
AAGGAGAACCGATTCATTGAAATTGGAGTGACACGGAGGGAAGTCCACATATACTACCTA
GAAAAAGCCAACAAGATAAAGTCTGAAAAAACACACATTCACATTTTCTCATTCACTGGA
GAGGAAATGGCCACCAAAGCGGACTACACCCTTGATGAAGAAAGCAGGGCAAGAATCAAA
ACCAGGCTATTCACCATAAGGCAAGAAATGGCCAGTAGGGGTCTATGGGATTCCTTTCGT
CAGTCCGAGAGAGGCGAAGAGACAATTGAAGAAAGATTTGAAATTACAGGAGCCATGCGC
AGGCTCGCCGACCAAAGTCTCCCACCGAACTTCTCCAGCCTTGAAAACTTTAGAGCCTAT
GTGGATGGATTCGAACCGAACGGCTGCATTGAGGGCAAGCTTTCTCAAATGTCAAAAGAA
GTGAACGCCAGAATTGAGCCATTCTTGAAGACAACACCACGCCCCCTCAGATTGCCTGAT
GGATCTCCTTGCTCTCAGCGGTCAAAATTCTTGCTGATGGATGCCCTGAAATTAAGTATT
GAAGACCCGAGCCACGAGGGGGAGGGAATACCGCTATATGATGCAATCAAATGCATGAAG
ACATTTTTCGGCTGGAAAGAGCCAAACATAATCAAACCACATGAAAAGGGCATAAATCCC
AATTACCTCCTTGCTTGGAAGCAGGTGCTAGCAGAACTCCAGGACATTGAAAATGAGGAG
AAGATCCCAAAGACAAAGAACATGAAGAAAACAAGCCAATTAAAATGGGCACTCGGTGAG
AATATGGCACCAGAGAAAGTGGACTTTGAGGATTGCAAAGATATTAGCGATCTAAAACAG
TATGATAGTGATGAGCCAGAGCCTAGATCGCTAGCAAGCTGGATCCAGAGTGAATTCAAC
AAGGCATGTGAATTGACCGATTCAAGCTGGATAGAGCTTGATGAGATAGGAGAGGATATT
GCCCCGATTGAACACATTGCAAGCATGAGAAGGAACTATTTTACAGCGGAAGTGTCTCAT
TGCAGGGCTACTGAG---------------------------------------------
------------------------------------------------------------
------------------------------------------------------------
------------------------------------------------------------
------------------------------------------------------------
------------------------------------------------------------
------------------------------------------------------------
------------------------------------------------------------
------------------------------------------------------------
------------------------------------------------------------
------------------------------------------------------------
------------------------------------------------------------
------------------------------------------------------------
------------------------------------------------------------
---------------------------

#A/chicken/PA/35154/1991(H1N1)
------------TACTGATTCAAAATGGAGGACTTCGTACGACAGTGCTTCAATCCGATG
ATTGTCGAACTTGCAGAAAAGACAATGAAAGAATACGGGGAGAACCCAAAGATCGAAACA
AACAAATTTGCAGCAATATGCACACATATGGAGGTGTGCTTTATGTATTCAGATTTCCAC
TTCATCAATGAGAGGGGTGAATCAATAATCATAGAGCCTGGTGATTCTAATGCACTGCTA
AAACACAGATTTGAAATAATTGAAGGAAGGGATCGGAATATGGCTTGGACGGTGGTAAAC
AGTATTTGTAATACTACAGGGGTTGGGAAACCAAGGTTTCTCCCAGATCTGTACGACTAC
AAGGAAGATAGATTCATTGAGATTGGTGTAACAAGGAGAGAAGTCCATATATACTACCTG
GAGAAGGCCAATAAGATAAAATCTGAAGAGACGCACATCCATATTTTCTCATTTACAGGA
GAAGAAATGGCAACAAAAGCCGACTACACACTAGATGAAGAAAGTAGAGCCAGAATAAAG
ACCAGGCTATTCACCATAAGACAAGAGATGGCTAGCAGAGGTCTTTGGGATTCCTTTCGT
CAGTCCGAGAGAGGCGAAGAGACAATTGAAGAAAGATTTGAAATCAAAGGGACGATGCGA
AGGCTTGCTGACCAAAGTCTCCCACCAAACTTCTCAAGTTTCGATAATTTTAGAGCCTAT
GTGGATGGATTCGAGCCGAATGGCTACATTGAGGGCAAGCTTTCCCAAATGTCTAGAGAA
GTAAATGCTAGAATCGAGCCTTTCTTGAAGACAACACCACGACCGCTTAGGCTGCCATGT
GGGCTTCCCTGTTTTCAAAGGTCCAAATTTCTTTTGATGGATGCTCTGAAATTAAGCATT
GAGGATCCAAGCCATGAAGGAGAAGGACTACCGCTTTATGATGCGGTCAGATGCATGAAA
ACGTTCTTTGGGTGGAAGGAACCTACTATTATTAAGCCACATGAAAAGGGAATAAATTCA
AATTACCTTTTAGCATGGAAGCAAGTGCTGGCAGAAATACAGGACTTTGAGGATGAGAAG
AAAATTCCGAGGGTTAAAAATATGAAAAAAACAAGCCCACTAAAATGGGCACTTGGTGAA
AATATGGCCCCAGAAAAGGTGGACTTTGATGATTGCAAAGATGTGAGTGATCTGAAGCAA
TATGATAGTGATGAACCAGAATTTAGATCGCTTGCAAGTTGGATCCAAAATGAATTCAAC
AAAGCATGTGAACTGACTGATTCGAGCTGGTTAGAGCTTGATGAGATTGGAGAGGATATA
GCTCCAATTGAACATATTGCAAGCATGAGAAGGAACTATTTTACAGCAGAAGTGTCTCAT
TGCAGAGCTACAGAGTACATAATGAAGGGAGTGTATATAAATACTGCTTTGCTTAATGCA
TCCTGTGCAGCGATGGATGATTTTCAATTGATTCCAATGATAAGCAAATGTAGAACCAAA
GAGGGAAGGCGAAAGACCAATTTATACGGATTCATCATAAAAGGAAGATCCCACTTAAGA
AATGACACTGACGTGGTAAACTTTGTGAGCATGGAATTTTCCCTCACTGATCCAAGACTT
GAACTGCATAAATGGGAGAAGTACTGCATCCTTGAGATAGGAGACATGGTTCTAAGAACT
GCCATAGGTCAGATGGCAAGGCCTATGTTTCTATACGTGAGAACAAATGGAACCTCAAAA
ATTAAAATGAAATGGGGAATGGAAATGAGACGTTGCCTCCTCCAGTCCCTCCAGCAGATT
GAGAGTATGATTGAAGCAGAGTCATCTGTCAAAGAGAAAGATATGACAAAAGAATTCTTT
GAAGACAAATCAGAAACCTGGCCCATTGGAGAGTCCCCCAAAGGGGTGGAAGAAGGTTCC
ATTGGAAAGGTCTGCAGGACGTTGTTGGCAAAGTCAGTTTTCAACTGCTTGTATGCGTCT
CCACAATTAGAAGGATTCTCAGCTGAATCAAGGAAATTGCTTCTCATAGTTCAAGCTCTT
AGGGACAACCTTGAACCTGGAACCTTTGATCTTGGGGGATTATATGAATCAATTGAGGAG
TGCCTGATTAATGATCCCTGGGTTTTGCTTAATGCGTCTTGGTTCAACTCCTTCCTCACA
CATGCACTAAGATAGTTGTGGCAATGCTACTATTTGCTATCCA-----------------
---------------------------

#A/turkey/England/N50-92/1991(H5N1)
----------------------------------------------------------TG
ATCGTCGAGCTTGCGGAAAAGGCAATGAAAGAATATGGGGAAGATCCGAAAATCGAAACA
AACAAATTTGCTGCAATATGCACACACTTAGAAGTCTGCTTTATGTATTCGGACTTCCAC
TTCATTGACGAACGGGGCGAATCAATAATTGTAGAATCTGGCGATCCAAATGCACTATTG
AAACACCGATTTGAAATAATTGAGGGAAGAGACCGAACAATGGCCTGGACAGTGGTGAAT
AGTATCTGCAACACCACAGGAGTCGAGAAACCCAAGTTTCTTCCGGATCTGTATGATTAC
AAGGAAAACCGATTCATTGAAATTGGAGTGACACGGAGGGAAGTCCACATATACTACCTA
GAAAAAGCTAACAAGATAAAATCCGAGAAGACACACATCCATATCTTCTCATTCACCGGA
GAAGAAATGGCCACCAAAGCAGATTACACCCTTGATGAGGAGAGCAGAGCAAGAATCAAA
ACCAGGCTGTTCACCATAAGACAGGAAATGGCCAGCAGAGGCCTATGGGATTCCTTTCGT
CAGTCCGAGAGAGGCGAAGAGACAATGGAAGAAAGATTTGAAATCACAGGAACCATGCGC
AGGCTTGCCGACCAAAGTCTCCCACCGAACTTCTCCAGCCTTGAAAACTTTAGAGCCTAT
GTGGATGGATTCGAACCGAACGGCTGCATTGAGGGCAAGCTTTCTCAAATGTCAAAAGAA
GTGAACGCCAGAATTGAGCCATTTCTGAAGACAACACCACGTCCCCTCAGATTGCCTGAT
GGGCCTCCTTGTTCTCAGAGATCGAAATTCCTGCTGATGGATGCTCTGAAATTAAGCATT
GAAGACCCGAGTCATGAAGGGGAGGGGATACCGCTGTATGATGCGATCAAGTGTATGAAA
ACATTTTTCGGCTGGAAGGAGCCCAACATTATCAAACCACATGAGAAAGGCATAAACCCC
AATTACCTCTTGGCTTGGAAGCAGATACTGGCAGAGCTTCAGGACATTGAGAATGAAGAG
AAGATCCCAAAGACAAAGAACATGAAGAAAACAAGCCAATTGAAGTGGGCACTCGGTGAG
AACATGGCACCGGAAAAAGTGGACTTTGAGGATTGCAAAGATGTTAGTGATCTGAAACAA
TATGACAGTGATGAGCCAGAGCCCAGGTCGCTAGCAAGCTGGATACAGAGTGAATTCAAC
AAGGCATGTGAGTTGACTGATTCAAGCTGGATAGATCTTGATGAGATAGGGGAAGACATT
GCCCCAATTGAGCACATTGCAAGTATGAGAAGGAACTATTTCACAGCAGAAGTGTCCCAT
TGCAGGGCTACTGAATACATAATGAAGGGAGTGTATATAAATACAGCTTTGCTCAATGCA
TCCTGTGCAGCCATGGATGACTTCCAGCTGATTCCAATGATAAGCAAATGCAGGACCAAG
GAAGGAAGGCGGAAAACAAACCTATATGGGTTCATTATAAAAGGAAGGTCTCATTTGAGA
AATGACACCGACGTGGTGAATTTTGTGAGTATGGAATTTTCTCTTACTGACCCGAGGCTG
GAGCCACACAAGTGGGAAAAGTACTGTGTTCTTGAAATAGGGGACATGCTCTTGCGGACT
GCAATAGGCCAAGTGTCAAGGCCCATGTTCCTGTATGTGAGAACCAATGGAACCTCCAAA
ATCAAGATGAAATGGGGTATGGAAATGAGGCGCTGTCTTCTTCAATCTCTTCAACAGATT
GAGAGCATGATTGAGGCTGAGTCTTCTGTCAAAGAGAAGGATATGACCAAGGAATTCTTT
GAAAACAAATCAGAAACATGGCCAATCGGAGAATCACCCAAGGGAGTGGAGGAAGGTTCC
ATTGGGAAAGTATGCAGAACCTTACTAGCAAAATCTGTATTCAACAGTCTATATGCATCT
CCACAACTCGAGGGGTTTTCAGCTGAATCGAGAAAACTGCTACTCATTGTTCAGGCACTT
AGGGACAACCTGGAACCTGGAACTTTTGATCTTGGAGGGCTATATGAGGCAATCGAGGAG
TGCCTGATTAATGATCCCTGGGTTTTGCTTAATGCATCTTGGTTCAACTCCTTCCTCACA
CATGCACTGAAA------------------------------------------------
---------------------------

#A/equine/Roma/5/1991(H3N8)
------------------------ATGGAAGACTTTGTGCGACAGTGCTTCAATCCAATG
ATCGTCGAGCTTGCGGAAAAGGCAATGAAAGAATATGGAGAGGACCCGAAAATTGAAACA
AACAAATTTGCAGCAATATGCACTCACTTGGAAGTCTGCTTCATGTACTCGGATTTCCAC
TTTATTAATGAACTGGGTGAGTCAGTGATCATAGAGTCTGGTGATCCAAATGCTCTTTTG
AAACACAGATTTGAAATTATTGAAGGGAGAGATCGAACAATGGCATGGACAGTAGTAAAC
AGTATCTGCAACACCACAAGAGCTGAAAAACCCAAGTTTCTCCCAGATTTATACGACTAT
AAGGAGAACAGATTTGTTGAAATTGGTGTGACAAGGAGAGAAGTTCACATATACTACCTG
GAGAAGGCCAACAAAATAAAGTCTGAGAAAACACATATCCACATTTTCTCATTTACAGGA
GAAGAAATGGCTACAAAAGCGGACTATACTCTTGATGAAGAGAGTAGAGCCAGGATCAAG
ACCAGACTATTCACTATAAGACAAGAAATGGCCAGTAGAGGCCTCTGGGATTCCTTTCGT
CAGTCCGAGAGAGGCGAAGAGACAATTGAAGAAAGATTTGAAATCACAGGGACGATGCGC
AGGCTTGCCAATTACAGTCTCCCACCGAACTTCTCCAGCCTTGAAAATTTTAGAGTCTAT
GTGGATGGATTCGAACCGAACGGCTGCATTGAGAGTAAGCTTTCTCAAATGTCCAAAGAA
GTAAATGCCAGAATCGAGCCATTTTCAAAGACAACACCCCGACCACTCAAGATACCAGGT
GGTCCACCCTGCCATCAGCGATCTAAATTCTTGCTAATGGATGCTCTGAAATTGAGTATT
GAGGACCCAAGTCACGAGGGAGAGGGAATACCACTATATGATGCCATCAAATGCATGAAA
ACTTTCTTTGGATGGAAAGAGCCCAGTATTGTTAAACCACATGAAAAGGGTATAAACCCA
AACTATCTCCAAGCTTGGAAGCAAGTATTAGCAGAACTACAAGACCTTGAGAACGAAGAA
AAGACCCCTAAGACCAAGAATATGAAAAAGACAAGTCAATTGAAATGGGCACTTGGTGAA
AATATGGCACCAGAGAAAGTGGATTTTGAGGATTGTAAAGACATCAATGATTTGAAACAG
TATGACAGTGATGAGCCAGAAACAAGGTCTCTTGCAAGTTGGATTCAAAGTGAATTCAAC
AAAGCTTGTGAACTAACAGATTCAAGCTGGATAGAGCTCGATGAAATTGGGGAGGATATT
GCCCCAATAGAATACATTGCGAGCATGAGGAGAAATTATTTTACTGCTGAGGTTTCCCAT
TGTAGAGCAACAGAATATATAATGAAGGGAGTGTACATCAACACTGCTCTACTCAATGCA
TCCTGTGCTGCGATGGATGAATACCAATTAATTCCGATGATAAGCAAATGCAGGACCAAA
GAAGGGAGAAGGAAGACAAATTTATATGGATACATAATAAAGGGAAGGTCCCATTTAAGG
AATGATACCGACGTGGTAAACTTTGTAAGTATGGAATTTTCTCTCACTGATCCAAGATTT
GAGCCACATAAATGGGAAAAATACTGTGTTCTAGAAATCGGAGACATGCTCCTAAGGACT
GCTGTAGGTCAAGTGTCAAGACCCATGTTTTTGTATGTAAGGACCAATGGAACCTCTAAA
ATTAAAATGAAATGGGGAATGGAAATGAGGCGCTGCCTCCTTCAGTCTCTACAACAGATT
GAAAGCATGATCGAAGCTGAGTCCTCAGTCAAAGAAAAGGACATGACCAAAGAATTCTTT
GAGAACAAATCAGAGACATGGCCTATAGGAGAGTCCCCCAAAGGAGTGGAAGAGGGCTCA
ATCGGGAAGGTTTGCAGAACCTTATTAGCAAAATCTGTGTTTAACAGTTTGTATGCATCT
CCACAACTGGAAGGGTTTTCAGCTGAATCTAGGAAATTACTTCTCATTGTTCAGGCCCTT
AGGGATAACCTTGAACCTGGAACCTTTGATATTGGGGGGTTATATGAATCAATTGAGGAG
TGCCTGATTAATGATCCCTGGGTTTTGCTCAATGCATCTTGGTTCAACTCCTTCCTTACA
CATGCACTGAAGTAGTTGTGGCAATGCTACTATTTGCTATCCATACTGTCCAAAA-----
---------------------------

#A/equine/Kentucky/1/1991(H3N8)
----------------------AAATGGAAGACTTTGTGCGACAGTGCTTCAATCCAATG
ATCGTCGAGCTTGCGGAAAAGGCAATGAAAGAATATGGAGAGGACCCGAAAATTGAAACA
AACAAATTTGCAGCAATATGCACTCACTTGGAAGTCTGCTTCATGTACTCGGATTTCCAC
TTTATTAATGAACTGGGTGAGTCAGTGATCATAGAGTCTGGTGATCCAAATGCTCTTTTG
AAACACAGATTTGAAATCATTGAAGGGAGAGATCGAACAATGGCATGGACAGTAGTAAAC
AGCATCTGCAACACCACAAGAGCTGAAAAACCCAAGTTTCTCCCAGATTTATACGACTAT
AAGGAGAACAGATTTGTTGAAATTGGTGTGACAAGGAGAGAAGTTAACATATACTACCTG
GAGAAGGCCAACAAAATAAAGTCTGAGAAAACACATATCCACATTTTCTCATTTACAGGA
GAGGAAATGGCTACAAAAGCGGACTATACTCTTGATGAAGAGAGTAGAGCCAGGATCAAG
ACCAGACTATTCACCATAAGACAAGAAATGGCCAGTAGAGGCCTCTGGGATTCCTTTCGT
CAGTCCGAGAGAGGCGAAGAGACAATTGAAGAAAGATTTGAAATCACAGGGACGATGCGC
AGGCTTGCCAATTACAGTCTCCCACCGAACTTCTCCAGCCTTGAAAATTTTAGAGTCTAT
GTGGATGGATTCGAACCGAACGGCTGCATTGAGAGTAAGCTTTCTCAAATGTCCAAAGAA
GTAAATGCCAGAATCGAGCCATTTTCAAAGACAACACCCCGACCACTCAAGATGCCAGGT
GGTCCACCCTGCCATCAGCGATCTAAATTCTTGCTAATGGATGCTCTGAAATTGAGTATT
GAGGACCCAAGTCACGAGGGAGAGGGAATACCACTATATGATGCTATCAAATGCATGAAA
ACTTTCTTTGGATGGAAAGAGCCCAGTGTTGTTAAACCACATGAAAAGGGTATAAACCCA
AACTATCTCCAAGCTTGGAAGCAAGTATTAGCAGAACTACAAGACCTTGAGAACGAAGAA
AAGACCCCTAAGACCAAGAATATGAAAAAAACAAGCCAATTGAAATGGGCACTCGGTGAA
AATATGGCACCAGAGAAAGTGGATTTTGAGGATTGTAAAGACATCAATGATTTGAAACAG
TATGACAGTGATGAGCCAGAAACAAGGTCTCTTGCAAGTTGGATTCAAAGTGAGTTCAAC
AAAGCTTGTGAGCTGACAGATTCAAGCTGGATAGAGCTCGATGAAATTGGGGAGGATATT
GCCCCAATAGAATACATTGCGAGCATGAGGAGAAATTATTTTACTGCTGAGGTTTCCCAT
TGTAGAGCAACAGAATATATAATGAAGGGAGTGTACATCAACACTGCTCTACTCAATGCA
TCCTGTGCTGCGATGGATGAATTCCAATTAATTCCGATGATAAGCAAATGCAGGACCAAA
GAAGGGAGAAGGAAGACAAATTTATATGGATTCATAATAAAGGGAAGGTCCCATTTAAGG
AATGATACCGACGTGGTAAACTTTGTAAGTATGGAATTTTCTCTCACTGATCCAAGATTT
GAGCCACATAAATGGGAAAAATACTGCGTTCTAGAAATTGGAGACATGCTCCTAAGGACT
GCTGTAGGTCAAGTGTCAAGACCCATGTTTTTGTATGTAAGGACAAATGGAACCTCTAAA
ATTAAAATGAAATGGGGAATGGAAATGAGACGCTGCCTCCTTCAGTCTCTGCAACAGATT
GAAAGCATGATCGAAGCTGAGTCCTCAGTCAAAGAAAAGGACATGACCAAAGAATTCTTT
GAGAACAAATCAGAGACATGGCCTATAGGAGAGTCCCCCAAAGGAGTGGAAGAGGGCTCA
ATCGGGAAGGTTTGCAGGACCTTATTAGCAAAATCTGTGTTTAACAGTTTGTATGCATCT
CCACAACTGGAAGGGTTTTCAGCTGAATCTAGGAAATTACTTCTCATTGTTCAGGCCCTT
AGGGATAACCTGGAACCTGGAACCTTTGATATTGGGGGGTTATATGAATCAATTGAGGAG
TGCCTGATTAATGATCCCTGGGTTTTGCTCAATGCATCTTGGTTCAACTCCTTCCTTACA
CATGCACTGAAGTAGTTGTAGCAATGCTACTATTTGCTATCCATACTGTCCAAAA-----
---------------------------

#A/Texas/36/91(H1N1)
-----------GTACTGATTCGAAATGGAAGATTTTGTGCGACAATGCTTCAATCCGATG
ATTGTCGAGCTTGCGGAAAAGGCAATGAAAGAGTATGGAGAGGACCTGAAAATCGAAACA
AACAAATTTGCAGCAATATGCACTCACTTGGAAGTATGCTTCATGTATTCAGATTTTCAT
TTCATCAATGAGCAAGGCGAGTCAATAATAGTAGAGCCTGAAGACCCAAACGCACTTTTA
AAGCACAGATTTGAAATAATAGAGGGACGAGATCGTACAATGGCATGGACAGTTGTAAAC
AGTATTTGCAACACCACAGGAGCTGAGAAACCAAAGTTTCTGCCAGATTTGTATGATTAC
AAGGAGAATAGATTCATCGAGATTGGAGTGACAAGGAGGGAAGTTCACATATACTATCTG
GAAAAGGCCAACAAAATTAAATCTGAGAAGACACACATCCACATTTTCTCGTTCACTGGT
GAAGAAATGGCCACAAAGGCCGATTACACTCTCGATGAAGAAAGCAGGGCTAGGATTAAA
ACCAGACTATTCACCATAAGACAAGAAATGGCAAGCAGAGGCCTTTGGGATTCCTTTCGT
CAGTCCGAGAGAGGCGAAGAAACAATTGAAGAAAGATTTGAAATCACAGGAACAATGCGC
AGGCTCGCTGACCAAAGCCTCCCGCCGAACTTCTCCTGCCTTGAGAATTTTAGAGCCTAT
GTGGATGGATTCGAACCGAACGGCTACATTGAGGGCAAGCTTTCTCAAATGTCCAAAGAA
GTAAATGCTAGAATTGAGCCTTTTTTGAAAACAACACCACGACCAATTAGGCTTCCGGAT
GGGCCTCCTTGTTTTCAGCGGTCAAAATTCCTGCTGATGGATTCTTTAAAATTAAGCATT
GAGGATCCAAGTCATGAAGGAGAGGGAATACCACTATATGATGCGATCAAGTGTATGAGA
ACATTCTTTGGATGGAAAGAACCCTCTGTTGTCAAACCACACGGGAAGGGAATAAATCCG
AATTATCTGCTGTCATGGAAGCAGGTACTGGCAGAACTGCAGGACATTGAGAGTGAGGAG
AAGATTCCAAGAACTAAAAACATGAAAAAGACGAGTCAGCTAAAGTGGGCACTTGGTGAG
AACATGGCACCGGAGAAGGTAGATTTTGACGACTGTAAAGATATAAGCGATTTGAAGCAA
TATGATAGTGACGAGCCTGAATTAAGGTCACTTTCAAGTTGGATCCAGAATGAGTTCAAC
AAGGCATGCGAGCTGACCGATTCAATCTGGATAGAGCTCGATGAGATTGGAGAAGATGTG
GCTCCGATTGAACACATTGCAAGCATGAGAAGAAATTACTTCACAGCAGAGGTGTCTCAT
TGCAGAGCCACAGAATATATAATGAAGGGGGTATACATTAATACTGCTTTGCTTAATGCA
TCCTGTGCAGCAATGGATGATTTCCAACTAATTCCCATGATAAGCAAATGTAGAACTAAA
GAGGGAAGGCGAAAGACCAATTTGTACGGCTTCATCATAAAAGGAAGATCTCACTTAAGG
AATGACACCGATGTGGTAAACTTTGTGAGCATGGAGTTTTCCCTCACTGACCCAAGACTT
GAGCCACACAAATGGGAGAAGTACTGTGTTCTTGAGATAGGAGATATGCTTCTAAGAAGT
GCAATAGGCCAAGTGTCAAGGCCCATGTTCTTGTATGTGAGGACAAATGGAACCTCAAAA
ATTAAAATGAAATGGGGGATGGAGATGAGGCGTTGCCTCCTCCAATCCCTTCAACAAATA
GAGAGTATGATTGAAGCTGAGTCCTCTGTCAAGGAGAAAGACATGACAAAAGAGTTTTTT
GAGAATAGATCAGAAACATGGCCCATTGGAGAGTCACCCAAAGGAGTGGAAGAAGGTTCC
ATTGGGAAAGTATGCAGGACGTTATTGGCTAAGTCAGTATTCAATAGTTTGTATGCATCT
CCACAATTAGAAGGATTTTCAGCTGAATCAAGAAAGTTGCTCCTTATTGTTCAGGCTCTT
AGGGACAATCTGGAACCTGGGACCTTTGATCTTGGGGGGCTATATGAAGCAATTGAGGAG
TGCCTGATTAATGATCCCTGGGTTTTGCTTAATGCTTCTTGGTTCAACTCCTTCCTAACA
CATGCATTGAGATAGCTGTGGCAATGCTACTATTTGCTATCCATACTGTCCAAAAAA---
---------------------------

#A/Maryland/12/1991(H1N1)
------------------TCCAAAATGGAAGACTTCGTACGACAGTGCTTCAACCCGATG
ATTGTTGAACTTGCAGAAAAGACAATGAAAGAATACGGGGAGAACCCAAAGATCGAAACA
AACAAATTTGCAGCGATATGCACACATATGGAAGTATGCTTCATGTATTCAGACTTTCAC
TTCATCAATGAGCGGGGTGAATCAATAATCATAGAGCCTGGTGACTCTAATGCACTGCTG
AAACACAGATTTGAAATAATTGAAGGAAGGGATCGGAATATGGCATGGACGGTGGTAAAC
AGTATTTGTAACACTACAGGGGTTGGGAAACCAAGGTATCTCCCAGATCTATATGACTAC
AAAGAAAATAGATTCATTGAGATTGGTGTGACAAGAAGAGAAGTCCATATATACTACCTG
GAGAAGGCCAATAAGATAAAGTCTGAAGGTACGCACATCCATATTTTCTCATTTACAGGA
GAAGAAATGGCAACAAAAGCCGACTACACACTAGATGAAGAAAGTAGGGCCAGAATAAAA
ACCAGGCTATTTACTATAAGACAAGAGATGGCTAGCAGAGGTCTTTGGGATTCCTTTCGT
CAGTCCGAGAGAGGCGAAGAGACAATTGAAGAAAGATTTGAAATCAGAGGGACGATGCGA
AAGCTTGCTGATCAAAGTCTCCCACCAAACTTCTCAAGTTTCGACAACTTTAGAGCCTAT
GTAGATGGATTCGAGCCGAATGGCTACATTGAGGGCAAACTTTCCCAAATGTCTAGAGAA
GTAAATGCTAGAATCGAGCCTTTCTTGAAGACAACACCACGACCACTTAGACTGCCAAGT
GGGCCTCCCTGTTTTCAAAGGTCCAAATTTCTTTTGATGGATGCTCTAAAATTAAGCATT
GAGGATCCAAGCCATGAAGGAGAAGGAATACCGCTTTATGATGCGGTCAGATGCATGAAG
ACGTTCTTTGGGTGGAAGGAACCTACCATCATTAAGCCACATGAAAAAGGGATAAATTCA
AATTATCTTTTGGCATGGAAGCAAGTGCTGGCAGAAATACAGGACTTTGAGGATGWGAAA
AAAATTCCGAGGGTTAAAAATATGAAAAAAACAAGTCCACTAAAATGGGCACTTGGTGAA
AATATGGCCCCAGAAAAGGTGGACTTTGATGATTGCAAAAATGTGAGTGATCTGAAGCAA
TATGATAGTGATGAACCAGAACTTAGATCGCTTGCAAGTTGGATACAAAATGAATTCAAC
AAAGCATGTGAACTGACTGATTCGAGCTGGTTAGAGCTTGATGAAATTGGAGAGGATGTA
GCTCCAATTGAACATATTGCAAGTATGAGAAGGAATTATTTCACAGCGGAAGTGTCTCAT
TGCAGAGCTACAGAGTACATAATGAAGGGAGTATATATAAATACTGCTTTGCTTAATGCA
TCCTGTGCAGCAATGGATGATTTTCAATTGATCCCAATGATAAGCAAATGTAGAACCAAA
GAAGGAAGGCGAAAGACCAATTTATACGGATTCATCATAAAAGGAAGATCCCATTTAAGA
AATGACACTGACGTGGTAAACTTTGTGAGCATGGAATTTTCTCTCACTGATCCAAGACTT
GAACTGCATAAATGGGAGAAGTACTGCATCCTTGAGATAGGAGATATGGTTCTAAGAACT
GCCATAGGTCAAGTGGCAAGGCCCATGTTTCTATACGTGAGGACAAACGGAACCTCAAAA
ATTAAAATGAAATGGGGGATGGAAATGAGACGTTGCCTCCTCCAGTCCCTCCAGCAGATT
GAGAGCATGATTGAAGCAGAGTCATCTATCAAAGAGAAAGATATGACAAAAGAATTCTTT
GAAGACAAATCAGAAGCTTGGCCCATTGGAGAGTCCCCCAGAGGGGTGGAAGAAGGTTCC
ATTGGAAAGGTCTGTCGGACGTTGTTGGCAAAGTCAGTCTTCAACTGCTTGTATGCGTCT
CCACAATTAGAAGGATTCTCAGCTGAATCAAGGAAATTGCTTCTCATTGTTCAAGCTCTT
AGGGACAACCTCGAACCTGGAACCTTTGATCTTGGGGGGTTATATGAATCAATTGAGGAG
TGCCTGATTAATGATCCCTGGGTTTTGCTTAATGCGTCCTGGTTCAACTCCTTCCTCACA
CATGCACTAAGATAGTTGTGGCATTGCTACTATTTGC-----------------------
---------------------------

#A/swine/Spain/WVL6/1991(H1N1)
------------------------ATGGAAGACTTTGTGCGGCAATGCTTCAATCCAATG
ATCGTCGAGCTTGCGGAAAAAGCAATGAAAGAACATGGAGAAGACCCGAAAATTGAAACA
AACAAATTTGCTGCAATATGTACACACCTGGAAGTCTGCTTCATGTATTCGGATTTCCAC
TTCATCGATGAACGAGGTGAATCAATAGTTGTAGAATCTGGTAATCCAAATGCACTCCTA
AAACACAGATTTGAAATAATTGAGGGAAGGGATCGCACAATGGCCTGGACAGTGGTGAAC
AGCATCTGCAATACTACAGAGGTTGAGAAGCCCAAGTTTCTTCCGGATCTATATGACTAT
AAGGAGAACCGATTCATTGAAATTGGTGTAACAAGAAGAGAAGTCCACATATACTACCTA
GAAAAAGCCAACAAGATAAAATCAGAGAAGACACACATCCACATTTTCTCGTTTACTGGT
GAAGAAATGGCCACTAAGGCAGATTACACTCTTGACGAGGAGAGCAGAGCAAGAATCAAG
ACCAGACTATTCACCATCAGGCAGGAAATGGCCATTAGGGGCCTATGGGACTCCTTTCGT
CAGTCCGAAAGAGGCGAAGAGACAATTGAAGAAAGATTTGAAATCAAGGGAACCATGCGT
AGGCTTGCCAACCAAAGTCTCCCGCCGAACTTCTCCAGCCTTGAAAACTTTAGAGCCTAT
GTGGATGGATTCGAACCGAACGGCTGCATTGAGGGCAAGCTTTCTCAAATGTCCAAAGAA
GTGAATGCCAGGATTGACCCATTCTTGAGGGAAACACCACGCTCTCTCAGATTACCTGAT
GGACCTCCCTGTTCTCAACGGTCAAAATTCCTGCTGATGGATGCCTTAAAATTAAGCATT
GAGGATCCGAGTCATGAGGGGGAGGGGATACCGCTATATGATGCAATCAAGTGCATGAAG
ACATTTTTCGGATGGAAAGAGCCCAACATTGTAAAACCACATGAGAAGGGCATAAATCCC
AATTATCTCCTGGCTTGGAAACAGGTGCTAGCAGAGCTACAGGACATTGAAAATGAGGAG
AAAATCCCAAAGACTAAAAACATGAAGAAAACAAGTCAGCTAAAGTGGGCACTTGGTGAA
AACATGGCACCTGAGAAAGTGGATTTTGAAGATTGCAAAGATATTGGTGATTTAAAACAG
TATGACAGTGATGAGCCAAAAATGAGATCACTGGCAAGCTGGATTCAGAGTGAATTCAAC
AAGGCATGTGAGCTGACTGATTCTAGTTGGATAGAACTTGACGAAATAGGGGAGGATGTC
GCCCCAATCGAGCACACTGCGAGTATGAGGAGGAACTACTTCACAGCAGAAGTGTCTCAT
TGCAGGGCCACTGAGTACATAATGAAGGGAGTGTACATAAACACAGCCTTACTCAATGCA
TCTTGTGCAGCCATGGATGACTTCCAGTTAATCCCAATGATAAGCAAGTGCAGGACGAAA
GAAGGAAGGCGGAAGACAAATCTATATGGGTTCATTGTAAAAGGGAGATCTCATTTGAGG
AACGATACTGATGTGGTAAATTTTGTGAGTATGGAATTTTCTCTTACCGATCCGAGGCTG
GAGCCACACAAGTGGGAGAAGTATTGTGTTCTTGAAATAGGAGACATGCTCCTACGAACT
TCAATTGGCCAAGTGTCGAGGCCAATGTTTCTGTATGTGAGAACCAATGGAACCTCCAAA
ATCAAAATGAAGTGGGGTATGGAAATGAGACGTTGCCTTCTTCAATCTCTTCAACAGATT
GAGAGCATGATCGAGGCGGAATCCTCTGTCAAAGAAAAGGACATGACTAAAGAATTTTTT
GAAAACAAATCTGAAACATGGCCCATTGGGGAATCACCCAAAGGGGTGGAAGAAGGCTCC
ATTGGGAAAGTATGCAGGACCTTACTGGCAAAGTCTGTATTCAATAGCCTGTACGCATCC
CCACAACTCGAGGGATTTTCAGCTGAATCAAGAAAGTTACTTCTAATTGTTCAGGCACTT
AGGGACAACCTGGAACCTGGGACCTTTGATCTTGAAGGGCTATATGATGCAATTGAGGAG
TGCCTGATTAATGATCCCTGGGTTTTGCTTAATGCGTCTTGGTTCAACTCCTTCCTTGTG
CATGCACTGAAATAG---------------------------------------------
---------------------------

#A/sw/Maryland/23239/1991(H1N1)
------------------TCCAAAATGGAAGACTTCGTACGACAGTGCTTCAACCCGATG
ATTGTTGAACTTGCAGAAAAGACAATGAAAGAATACGGGGAGAACCCAAAGATCGAAACA
AACAAATTTGCAGCGATATGCACACATATGGAAGTATGCTTCATGTATTCAGATTTCCAC
TTCATCAATGAGCGGGGTGAATCAATAATCATAGAACCTGGTGATTCTAATGCACTGCTG
AAACACAGATTTGAAATAATTGAAGGAAGGGATCGGAATATGGCATGGACGGTGGTAAAC
AGTATTTGTAACACTACAGGGGTTGGGAAACCAAGGTATCTCCCAGATCTGTATGACTAC
AAAGAAGATAGATTCATTGAGATTGGTGTGACAAGAAGAGAAGTCCATATATACTACCTG
GAGAAGGCCAATAAGATAAAGTCTGAAGATACGCACATCCATATTTTCTCATTTACAGGA
GAAGAAATGGCAACAAAAGCCGACTACACACTAGATGAAGAAAGTAGAGCCAGAATAAAG
ACCAGGCTATTTACCATAAGACAAGAGATGGCTAGCAGAGGTCTTTGGGATTCCTTTCGT
CAGTCCGAGAGAGGCGAAGAGACAATTGAAGAAAGATTTGAAATCAAAGGGACGATGCGA
AAGCTTGCTGACCAAAGTCTCCCACCAAACTTCTCAAGTTTCGACAACTTTAGAGCCTAT
GTAGATGGATTCGAACCGAATGGCTACATTGAGGGCAAGCTTTCCCAAATGTCTAGAGAA
GTAAATGCTAGAATCGAGCCTTTCTTGAAGACAACACCACGACCACTTAGACTGCCAAGT
GGGCCTCCCTGCTTTCAAAGGTCCAAATTTCTTTTGATGGATGCTCTGAAATTAAGCATT
GAGGATCCAAGCCATGAAGGAGAAGGAATACCGCTTTATGATGCGGTCAGATGCATGAAG
ACGTTCTTTGGGTGGAAGGAACCTACCATCATTAAACCACATAAAAAGGGAATAAATTCA
AATTATCTTTTAGCATGGAAGCAAGTGCTGGCAGAAATACAGGACTTTGAGGATGAGAAA
AAAATTCCAAGGGTTAAAAATATGAAAAAAACAAGTCCACTAAAATGGGCACTTGGTGAA
AATATGGCCCCAGAAAAGGTGGACTTTGATGATTGCAAAGATGTGAGTGATCTGAAGCAA
TATGATAGTGATGAACCAGAACTTAGATCGCTTGCAAGTTGGATCCAAAATGAATTCAAC
AAAGCATGTGAACTGACTGATTCGAGCTGGTTAGAGCTTGATGAGATTGGAGAGGATGTA
GCTCCAATTGAACATATTGCAAGTATGAGAAGGAATTATTTTACAGCAGAAGTGTCTCAC
TGCAGAGCTACAGAGTACATAATGAAGGGAGTATATATAAATACTGCTTTGCTTAATGCA
TCCTGTGCAGCAATGGATGATTTTCAATTGATCCCAATGATAAGTAAATGTAGAACCAAA
GAAGGAAGGCGAAAGACCAATTTATACGGATTCATCATAAAAGGAAGATCCCACTTAAGA
AATGACACCGACGTGGTAAACTTTGTGAGCATGGAGTTTTCTCTCACTGATCCAAGACTT
GAACAGCATAAATGGGAGAAATACTGCATCCTTGAGATAGGAGATATGGTTCTAAGAACT
GCCATAGGTCAAGTGGCAAGGCCCATGTTTCTATACGTGAGGACAAACGGAACCTCAAAA
ATTAAAATGAAATGGGGGATGGAAATGAGACGTTGCCTCCTCCAGTCCCTCCAGCAGATC
GAGAGTATGATTGAAGCAGAGTCATCTATCAAAGAGAAAGATATGACAAAAGAATTCTTT
GAAGACAAATCAGAAGCTTGGCCCATTGGAGAGTCCCCCAAAGGGGTGGAAGAAGGTTCC
ATTGGAAAGGTCTGTCGGACGTTGTTGGCAAAGTCAGTCTTCAATTGCTTGTATGCGTCT
CCACAATTAGAAGGATTCTCAGCTGAATCAAGGAAATTGCTCCTCATTGTTCAAGCTCTT
AGGGACAACCTTGAACCTGGAACCTTTGATCTTGGGGGGTTATATGAATCAATTGAGGAG
TGCCTGATTAATGATCCCTGGGTTTTGCTTAATGCGTCCTGGTTCAACTCCTTCCTCACA
CATGCACTAAGATAGTTGTGGCATTGCTACTATTTGCTATCCATACTGTCCA--------
---------------------------

#A/sw/Ca/T9001707/1991(H1N1)
------------------------ATGGAAGATTTCGTGCGACAGTGCTTCAACCCGATG
ATTGTTGAACTTGCAGAAAAGACAATGAAAGAATACGGGGAGAACCCAAAGATCGAAACA
AACAAATTTGCAGCGATATGCACACATATGGAAGTATGCTTCATGTATTCAGATTTCCAT
TTCATCAATGAGCGGGGTGAATCAATAATCATAGAGCCTGGTGATTCTAATGCACTGCTG
AAACACAGATTTGAAATAATTGAAGGGAGGGATCGGAATATGGCATGGACGGTGGTAAAC
AGTATTTGTAACACTACAGGGGTTGGGAAACCAAGGTATCTCCCAGATCTGTATGACTAC
AAAGAAGATAGATTCATTGAGATTGGTGTGACAAGAAGAGACGTCCATATATACTACCTG
GAGAAGGCCAATAAGATAAAGTCTGAAGAGACGCACATCCATATTTTCTCATTTACAGGA
GAAGAAATGGCAACAAAAGCCGACTACACATTAGATGAAGAAAGTAGAGCCAGAATAAAG
ACCAGGCTATTCACCATAAGACAAGAGATGGCTAGCAGAGGTCTTTGGGATTCCTTTCGT
CAGTCCGAGAGAGGCGAAGAAACAATTGAAGAAAGATTTGAAATCAAAGGGACGATGCGA
AAGCTTGCTGACCAAAGTCTCCCACCAAACTTTTCAAGTTTCGACAACTTTAGAGCCTAT
GTAGATGGATTCGAGCCGAATGGCTATATTGAGGGCAAGCTTTCCCAAATGTCTAGAGAA
GTAAATGCTAGAATCGAGCCTTTCTTGAAGACAACACCACGACCACTTAGGCTGCCAAGT
GGGCCTCCCTGTTTTCAAAGGTCCAAATTTCTTTTGATGGATGCTCTGAAATTAAGCATT
GAGGATCCAAGCCATGAAGGAGAAGGAATACCGCTTTATGATGCGGCCAGATGCATGAAG
ACGTTCTTTGGATGGAAGGAACCTACCATCATTAAGCCACATGAAAAGGGAATAAATTCA
AATTACCTTTTAGCATGGAAGCAAGTGTTGGCAGAAATACAGGACTTTGAGGATGAGAAA
AAAATTCCGAGAGTTAAAAATATGAAAAAAACAAGTCCACTAAAATGGGCACTTGGTGAA
AATATGGCCCCAGAAAAGGTGGACTTTGATGATTGCAAAGATGTGAGTGACCTGAAGCAA
TATGATAGTGATGAACCAGAACTTAGATCGCTTGCAAGTTGGATCCAAAATGAATTCAAC
AAAGCATGTGAACTGACTGATTCGAGCTGGTTAGAGCTTGATGAGATTGGAGAGGATGTA
GCTCCAATTGAACATATTGCAAGTATGAGAAGGAATTATTTTACAGCAGAAGTGTCTCAT
TGCAGAGCTACAGAGTACATAATGAAGGGAGTATATATAAATACTGCTTTGCTTAATGCA
TCCTGTGCAGCAATGGACGATTTTCAATTGATCCCAATGATAAGCAAATGTAGAACCAAA
GAAGGAAGGCGAAAGACCAATTTATACGGATTCATCATAAAAGGAAGATCCCACTTAAGA
AATGACACTGACGTGGTAAACTTTGTGAGCATGGAATTTTCCCTCACTGATCCAAGACTT
GAACTGCATAAATGGGAGAAGTACTGCATCCTTGAGATAGGAGATATGGTTCTAAGAACT
GCCATAGGTCAAGTGGCAAGGCCCATGTTTCTATACGTAAGGACAAACGGAACCTCAAAA
ATTAAAATGAAATGGGGAATGGAAATGAGACGTTGCCTCCTCCAGTCCCTCCAGCAGATC
GAGAGTATGATTGAAGCAGAGTCATCTATCAAAGAGAAAGATATGACAAAAGAATTCTTT
GAAGACAAATCAGAAGTTTGGCCCATTGGAGAGTCCCCCAAAGGGGTGGAAGAAGGTTCC
ATTGGAAAGGTCTGTCGGACGTTGTTGGCAAAGTCAGTTTTCAACTGCTTGTATGCGTCT
CCACAATTAGAAGGATTCTCAGCTGAATCAAGGAAATTGCTTCTCATTGTTCAAGCTCTT
AGGGACAACCTTGAACCTGGAACCTTTGATCTTGGGGGGTTATATGAATCAATTGAGGAG
TGCCTGATTAATGATCCCTGGGTTTTGCTTAATGCGTCCTGGTTCAACTCCTTCCTCACA
CATGCACTAAGATAGTTGTGGCATTGCTACTCTTTGCTATCCATACTGTCC---------
---------------------------

#A/Siena/5/1991(H3N2)
-----------------------AATGGAAGATTTTGTGCGACAATGCTTCAACCCGATG
ATTGTCGAACTTGCAGAAAAGGCAATGAAAGAGTATGGAGAGGATCTGAAAATCGAAACA
AACAAATTTGCAGCAATATGCACTCACTTGGAGGTATGTTTCATGTATTCAGATTTTCAT
TTCATCAATGAACAAGGCGAATCAATAGTGGTAGAACTTGATGATCCAAATGCACTGTTA
AAGCACAGATTTGAAATAATAGAGGGGAGAGACAGAACAATGGCCTGGACAGTAGTAAAC
AGTATTTGCAACACTACTGGAGCTGAGAAACCGAAGTTTCTGCCAGATTTGTATGATTAC
AAGGAGAACAGATTCATCGAAATTGGAGTAACAAGGAGAGAAGTCCACATATATTACCTT
GAAAAGGCCAATAAAATTAAATCTGAGAATACACACATCCACATCTTCTCATTCACTGGG
GAGGAAATGGCCACAAAGGCAGACTACACTCTCGACGAGGAAAGCAGGGCTAGGATTAAG
ACCAGGCTATTTACCATAAGACAAGAAATGGCCAACAGAGGCCTCTGGGATTCCTTTCGT
CAGTCCGAAAGAGGCGAAGAAACAATCGAAGAAAAATTTGAAATCTCAGGAACTATGCGC
AGGCTTGCCGACCAAAGTCTCCCGCCGAACTTCTCCTGCCTTGAGAATTTTAGAGCCTAT
GTGGATGGATTCGAACCGAACGGCTGCATTGAGGGCAAGCTTTCTCAAATGTCCAAAGAA
GTGAATGCCAAAATTGAACCTTTTCTGAAGACAACACCAAGACCAATCAAACTTCCGAAT
GGACCTCCTTGCTATCAGCGGTCCAAATTCCTTCTGATGGATGCTTTAAAATTAAGCATT
GAAGACCCAAGTCACGAAGGAGAGGGGATACCACTATATGACGCGATCAAGTGCATAAGA
ACATTCTTTGGATGGAAAGAGCCCTATATAGTCAAACCACACGAAAAGGGAATAAATTCA
AATTATCTGCTGTCATGGAAGCAAGTACTGGCAGAATTGCAGGACATTGAAACCGAGGAG
AAGATTCCAAGAACTAAAAACATGAAGAAAACGAGTCAACTAAAGTGGGCTCTTGGTGAA
AACATGGCACCAGAGAAAGTAGACTTTGACAACTGCAGAGACATAAGCGATCTGAAGCAA
TATGATAGTGACGAACCTGAATTGAGGTCACTTTCAAGCTGGATACAGAATGAATTCAAC
AAGGCATGCGAGCTGACTGATTCAATCTGGATAGAGCTCGATGAAATTGGAGAAGACGTG
GCCCCAATTGAATACATTGCAAGCATGAGGAGGAATTATTTCACAGCTGAGGTGTCCCAT
TGCAGAGCTACTGAATACATAATGAAGGGGGTATACATTAATACTGCCTTGCTCAATGCA
TCCTGTGCAGCAATGGATGATTTTCAACTAATTCCCATGATAAGCAAGTGCAGAACTAAA
GAGGGAAGGCGAAAAACCAATTTATATGGATTCATCATAAAAGGAAGATCTCACTTAAGG
AATGACACAGATGTGGTAAACTTTGTGAGCATGGAGTTTTCTCTCACTGACCCGAGACTT
GAGCCACATAAATGGGAGAAATACTGTGTCCTTGAGATAGGAGATATGTTACTAAGAAGT
GCCATAGGCCAGATGTCAAGGCCTATGTTCTTGTATGTGAGGACAAATGGAACATCAAAG
ATCAAAATGAAATGGGGAATGGAGATGAGACGTTGCCTCCTTCAGTCACTCCAGCAAATC
GAGAGCATGATTGAAGCCGAGTCCTCTATTAAAGAGAAAGACATGACCAAAGAGTTTTTT
GAGAATAAATCAGAAGCATGGCCCATTGGGGAGTCCCCCAAGGGAGTGGAAGAAGGTTCC
ATTGGGAAAGTCTGTAGGACTTTATTGGCTAAGTCGGTGTTCAATAGCCTGTATGCATCT
CCACAATTGGAAGGATTTTCAGCGGAATCAAGAAAACTGCTCCTTGTTGTTCAGGCTCTT
AGGGACAACCTTGAACCTGGAACCTTTGATCTTGGGGGGCTATATGAAGCAATTGAGGAG
TGCCTGATTAATGATCCCTGGGTTTTGCTCAATGCGTCTTGGTTCAACTCCTTCCTAACA
CATGCATTAAAATAGTTGTGGCAGTGCTACTATTTGTTATCCATACTGTCCAA-------
-------------
--------------
#A/duck/Victoria/1992(H3N8)
---------------------AAAATGGAAGATTTTGTGCGACAATGCTTCAATCCAATG
ATCGTCGAGCTTGCGGAAAAGACAATGAAAGAATATGGGGAAGATCCAAAAATCGAAACA
AACAAATTCGCTGCAATATGCACACATTTGGAAGTCTGTTTCATGTATTCGGACTTCCAT
TTCATTGATGAACGAGGCGAATCAATAATTGTGGAATCTGGTGACCCAAATGCATTATTA
AAACACCGATTTGAGATAATAGAAGGGAGAGACCGAACAATGGCATGGACAGTGGTGAAT
AGTATTTGCAACACTACAGGAGTCGAAAAGCCCAAATTTCTTCCAGATTTGTACGATTAC
AAGGAGAATCGATTTGTTGAAATTGGAGTGACAAGAAGGGAAGTCCACATATACTACCTA
GAAAAAGCCAACAAAATAAAGTCTGAGAAGACGCACATTCACATCTTCTCATTCACTGGA
GAGGAAATGGCCACCCAAGCGGATTACACACTCGACGAGGAGAGCAGAGCAAGAATCAAA
ACCAGGCTGTTCACCATAAGACAAGAAATGGCCAGTAGAGGCTTGTGGGATTCCTTTCGT
CAGTCCGAGAGAGGCGAAGAGACAATTGAAGAAAGATTTGAAATCGCAGGAACAATACGC
AGGCTTGCCGACCAAAGTCTCCCACCGAACTTCTCCAGCCTTGAAAACTTTAGAGCCTAT
GTGGATGGATTCGAACCGAACGGCTGCATTGAGGGCAAGCTTTCTCAAATGTCCAAAGAA
GTGAATGCCAGAATTGAGCCATTTTTAAAGACAACACCACGCCCTCTCAGGTTACCTGAT
GGGCCCCCTTGCGCTCAGCGATCGAAGTTTTTGCTGATGGATGCTCTGAAACTAAGTATT
GAAGACCCAAGCCATGAAGGAGAGGGGATACCACTATACGATGCAATTAAATGCATGAAG
ACCTTTTTCGGCTGGAAAGAGCCCAACATTGTCAAACCACATGAGAAAGGTATAAATCCC
AATTACCTCCTGGCCTGGAAACAGGTGTTGGCAGAACTTCAGGACATCGAAAATGAAGAG
AAAATCCCGAAAACAAAGAATATGAAGAAAACAAGCCAATTGAAGTGGGCACTCGGCGAA
AATATGGCGCCGGAAAAGGTAGACTTTGAGGATTGCAAGGATGTCAGTGATTTGAAACAA
TATGACAGTGAAGAACCAGTATCTAGGTCATTAGCAAGCTGGATTCAGAGTGAATTTAAT
AAGGCATGTGAGTTAACCGATTCAAGCTGGATAGAACTCGATGAAATAGGGGAGGACGTT
GCTCCAATTGAGCACATTGCAAGCATGAGGAGAAACTACTTCACAGCGGAAGTGTCCCAT
TGCAGGGCCACTGAGTACATAATGAAGGGAGTGTACATAAATACAGCCTTGCTTAACGCA
TCCTGTGCAGCAATGGACGATTTTCAGCTAATTCCAATGATAAATAAATGCAGGACCAAA
GAAGGAAGACGAAAAACAAATCTGTATGGATTCATCATAAAAGGAAGATCCCATTTAAGG
AATGACACTGATGTGGTAAATTTTGTGAGCATGGAGTTTTCTCTTACTGACCCGAGGCTG
GAGCCACACAAATGGGAAAAATACTGCGTTCTTGAAGTAGGAGACATGCTCTTGCGGACT
GCGATAGGACAAGTGTCAAGGCCCATGTTCCTGTATGTGAGAACCAACGGGACTTCCAAG
ATCAAGATGAAGTGGGGGATGGAAATGAGGCGATGCCTTCTCCAATCTCTTCAGCAAATT
GAGAGCATGATTGAAGCTGAATCTTCTGTCAAAGAGAAGGACATGACCAAAGAATTCTTT
GAAAACAAGTCAGAGACGTGGCCAATCGGAGAATCACCCAAAGGAGTGGAGGAAGGATCC
ATCGGAAAAGTATGCAGGACCCTGCTAGCAAAATCTGTATTCAACAGCCTGTATGCATCT
CCACAACTTGAGGGATTTTCAGCTGAATCAAGGAAATTGCTTCTCATTGTTCAGGCGCTC
AGGGACAACCTGGAACCTGGAACCTTCGATCTTGGGGGGTTATATGAAGCAATTGAGGAG
TGCCTGATTAACGATCCCTGGGTTTTGCTTAATGCATCTTGGTTCAACTCCTTCCTTACA
CATGCACTGAAATAGCTGTGGCAATGCTACTACTTGCTATCCATACTGT-----------
---------------------------

#A/Quail/HongKong/AF157/92(H9N2)
------------------------ATGGAAGACTTTGTGCGACAATGCTTCAATCCAATG
ATCGTCGAGCTTGCGGAAAAGGCAATGAAAGAGTATGGGGAAGATCCGAAAATCGAAACG
AACAAATTTGCTGCAATATGCACACATCTGGAAGTCTGCTTCATGTATTCGGATTTCCAC
TTCATTGACGAGAGAGGCGAATCAATAATTGTGGAATCTGGTGATCCAAATGCATTATTG
AAACACCGATTTGAAATAATTGAAGGAAGAGACCGAACAATTGCTTGGACAGTAGTGAAT
AGTATCTGTAACACCACAGGAGTCGAGAAACCTAAATACCTTCCGGATCTGTATGATTAC
AAGGAGAACAGATTCATTGAGATTGGAGTGACACGGAGGGAAGTTCACATATACTATCTA
GAAAAGGCAAACAAGATAAAATCCGAGAAAACACACATTCACATCTTCTCATTTACTGGA
GAAGAAATGGCTACCAAAGCGGATTATACCCTTGATGAAGAGAGTAGGGCAAGGATCAAA
ACAAGGCTGTTCACCATAAGACAGGAAATGGCCAGCAGAGGTCTATGGGATTCCTTTCGT
CAGTCCGAGAGAGGCGAAGAGACAATTGAAGAAAGATTTGAAATCACAGGAACCATGCGC
AGGCTTGCCGACCAAAGCCTCCCACCGAACTTCTCCAGCTTCGAAAACTTTAGAGCCTAT
GTGGATGGATTCGAACCGAACGGCTGCATTGAGGGCAAGCTTTCTCAAATGTCAAAGGAG
GTGAACGCCAGAATTGAGCCATTTCTTAAGACAACACCACGTCCTCTCAGATTGCCGGAG
GGGCCTCCCTGTTCCCAAAGGTCAAAATTCCTGCTTATGGATGCTTTGAAATTAAGCATT
GAGGACCCAAGTCATGAGGGAGAGGGGATACCGCTATATGATGCTATCAAATGCATGAAA
ACATTTTTCGGCTGGAAAGAGCCCAACATTATCAAACCACATGAGAAAGGCATAAACTCC
AATTATCTCCTGGCTTGGAAGCAGGTGCTGGCAGAACTCCAGGACATTGAAAATGAGGAA
AAGATCCCAAAAACAAAGAACATGAAGAAAACAAGCCAATTAAAGTGGGCACTAGGTGAG
AATATGGCACCAGAAAAAGTGGACTTTGAGGACTGTAAAGATATTAGTGACCTGAAACAG
TATGATAGCGATGAGCCAGAGCCCCGATCGCTAGCAAGTTGGATCCAGAGTGAATTTAAC
AAAGCATGTGAATTAACCGACTCAAGCTGGATAGAACTTGATGAGATAGGGGAAGATGTT
GCCCCAATCGAGCACATTGCAAGTATGAGAAGGAACTACTTCACAGCAGAAGTGTCCCAC
TGTCGGGCTACTGAGTATATAATGAAGGGAGTGTACATAAATACAGCCTTGCTAAATGCA
TCTTGTGCAGCCATGGATGACTTCCAGCTGATTCCAATGATAAGCAAATGCAGGACAAAA
GAAGGGAGAAGGAAATCAAACCTGTATGGGTTCATTGTAAAAGGAAGATCCCATTTGAGG
AATGATACCGATGTTGTAAATTTTGTAAGTATGGAGTTTTCTCTTACAGACCCGAGGCTG
GAGCCACACAAATGGGAAAAGTACTGTGTTCTTGAAGTAGGGGACATGCTCCTGCGGACT
GCAATAGGCCAAGTGTCAAGGGCCATGTTCCTGTATGTTAGAACCAATGGAACCTCCAAA
ATTAAAATGAAATGGGGGATGGAAATGAGGCGCTGCCTCCTTCAATCTCTTCAACAGATT
GAGAGCATGATTGAGGCTGAATCTTCTGTCAAAGAGAAGGACATGACCAAAGAATTTTTT
GAAAACAAATCGGAGACGTGGCCGATTGGAGAGTCACCTAAGGGAGTGGAGGAAGGCTCC
ATCGGAAAGGTGTGCAGAACCCTACTAGCAAAATCTGTGTTCAACAGCTTATATGCATCT
CCACAACTCGAGGGATTTTCAGCTGAATCGAGAAAGCTGCTACTCATTGTTCAGGCACTT
AGGGACAACCTGGAACCTGGAACCTTCGATATTGGAGGGCTATATGAAGCAATTGAGGAG
TGCCTGATTAATGATCCCTGGGTTTTGCTTAATGCATCTTGGTTCAACTCCTTCCTCACA
CATGCACTGAAA------------------------------------------------
---------------------------

#A/equine/Austria/421/1992(H3N8)
-----------------------AATGGAAGACTTTGTGCGACAGTGCTTCAATCCAATG
ATCGTCGAGCTTGCGGAAAAGGCAATGAAAGAATATGGAGAAGACCCGAAAATTGAAACA
AACAAATTTGCAGCAATATGCACTCACTTGGAAGTCTGCTTCATGTACTCGGATTTCCAC
TTTATCAATGAACTGGGTGAGTCAGTGATCATAGAGTCCGGCGATCCAAATGCTCTTTTG
AAACACAGATTTGAAATCATTGAAGGGAGAGATCGAACAATGGCATGGACAGTAGTAAAC
AGTATCTGCAACACCACAAGAACTGAAAAACCCAAGTTTCTCCCAGATTTATACGACTAT
AAGGAGAACAGATTTGTTGAAATTGGTGTGACAAGGAGAGAAGTTCACATATACTACCTG
GAGAAGGCCAACAAAATAAAGTCTGAGAAAACACATATCCACATTTTCTCATTTACAGGA
GAAGAAATGGCTACAAAAGCGGACTATACTCTTGATGAAGAGAGTAGAGCCAGGATCAAG
ACCAGACTATTCACTATAAGACAAGAAATGGCCAGTAGAGGCCTCTGGGATTCCTTTCGT
CAATCCGAGAGAGGCGAAGAGACAATTGAAGAAAGATTTGAAATCACAGGGACGATGCGC
AGGCTTGCCAATTACAGTCTCCCACCGAACTTCTCCAGCCTTGAAAGTTTTAGAGTCTAT
GTGGATGGATTCGAACCGAACGGCTGCATTGAGAGTAAGCTTTCTCAAATGTCCAAAGAA
GTAAATGCCAGAATCGAGCCATTTTCAAAGACAACACCCCGACCACTCAAGATACCAGGT
GGTCCACCCTGCCATCAGCGATCTAAATTCTTGCTAATGGATGCTCTGAAATTGAGTATT
GAGGACCCAAGTCACGAGGGAGAGGGAATACCACTATATGATGCCATCAAATGCATGAAA
ACTTTCTTTGGATGGAAAGAGCCCAGTATTGTTAAACCACATGAAAAGGGTATAAACCCA
AATTATCTCCAAGCTTGGAAGCAAGTATTAGCAGAACTACAAGACCTTGAGAACGAAGAA
AAGACCCCTAAGACCAAGAACATGAAAAAGACAAGTCAATTGAAATGGGCACTTGGTGAA
AATATGGCACCAGAGAAAGTGGATTTTGAGGATTGTAAAGACATCAATGATTTGAAACAG
TATGACAGTGATGAGCCAGAAACAAGGTCTCTTGCAAGTTGGATTCAAAGTGAGTTCAAC
AAAGCTTGTGAACTGACAGATTCAAGCTGGATAGAGCTCGATGAAATTGGGGAGGATATT
GCCCCAATAGAATACATTGCGAGCATGAGGAGAAATTATTTTACTGCTGAGGTTTCCCAT
TGTAGAGCAACAGAATATATAATGAAGGGAGTGTACATCAACACTGCTCTACTCAATGCA
TCCTGTGCTGCGATGGATGAATTCCAATTAATTCCGATGATAAGCAAATGCAGGACCAAA
GAAGGGAGAAGGAAGACAAATTTATATGGATACATAATAAAGGGAAGGTCCCATTTAAGG
AATGATACCGACGTGGTAAACTTTGTAAGTATGGAATTTTCTCTCACTGATCCAAGATTT
GAGCCACATAAATGGGAAAAATACTGTGTTCTAGAAATCGGAGACATGCTCCTAAGGACT
GCTGTAGGTCAAGTGTCAAGACCCATGTTTTTGTATGTAAGGACCAATGGAACCTCTAAA
ATTAAAATGAAATGGGGAATGGAAATGAGGCGCTGCCTCCTTCAGTCTCTACAACAGATT
GAAAGCATGATCGAAGCTGAGTCCTCAGTCAAAGAAAAGGACATGACCAAAGAATTCTTT
GAGAACAAATCAGAAACATGGCCTATAGGAGAGTCCCCCAAAGGAGTGGAAGAGGGTTCA
ATCGGGAAGGTTTGCAGAACCTTATTAGCAAAATCTGTGTTTAACAGTTTGTATGCATCT
CCACAACTGGAAGGGTTTTCAGCTGAATCTAGGAAATTACTTCTCATTGTTCAGGCCCTT
AGGGATAACCTGGAACCTGGAACCTTTGATATTGGGGGGTTATATGAATCAATTGAGGAG
TGCCTGATTAATGATCCCTGGGTTTTGCTCAATGCATCTTGGTTCAACTCCTTCCTTACA
CATGCACTGAAGTAGTTGTGGCAATGCTACTATTTGCTATCCATACTGTCCAAAA-----
---------------------------

#A/mallard/ALB/194/1992(H8N4)
AGCGAAAGCAGGTACTGATTCAAAATGGAAGACTTTGTGCGACAATGCTTCAATCCAATG
ATCGTCGAGCTTGCGGAAAAGGCAATGAAAGAGTATGGAGAGGATCCAAAAATCGAGACA
AACAAATTCGCTGCGATATGCACACACCTGGAAGTGTGTTTCATGTATTCAGATTTCCAT
TTCATTGATGAACGGGGTGAATCAATAATCGTAGAGTCTGGCGATCCGAATGCACTCTTA
AAGCACCGATTTGAAATAATCGAAGGAAGAGACCGTACCATGGCCTGGACAGTGGTGAAT
AGCATTTGTAACACCACAGGAGTTGAGAAACCCAAGTTCCTCCCGGATTTATATGACTAT
AAAGAGAATCGTTTCATTGAAATTGGAGTGACAAGGAGGGAAGTCCATATATACTATTTG
GAAAAGGCCAATAAGATAAAATCAGAGAAGACACACATCCACATCTTCTCATTCACTGGA
GAAGAAATGGCCACTAAAGCAGATTACACTCTTGATGAAGAGAGTAGAGCAAGGATCAAA
ACCAGACTATTCACCATAAGACAGGAAATGGCCAGTAGAGGTCTCTGGGACTCCTTTCGT
CAGTCCGAGAGAGGCGAAGAGACAATTGAAGAAAGATTTGAAATTACAGGAACCATGCGA
AGGCTCGCCGACCAAAGTCTCCCACCGAACTTCTCCAGCCTTGAAAACTTTAGAGCCTAT
GTGGATGGATTCGAACCGAACGGCTGCATTGAGGGCAAGCTTTCTCAAATGTCCAAAGAA
GTAAATGCAAGAATTGAACCATTTTTGAAGACAACCCCACGCCCTCTCAGATTACCAGAA
GGGCCTCCTTGCTCTCAGCGGTCCAAATTTCTGCTGATGGATGCTCTGAAACTTAGCATT
GAGGACCCGAGCCATGAGGGCGAGGGAATACCGCTGTATGATGCGATCAAATGTATGAAA
ACCTTTTTCGGTTGGAAAGAGCCCAACATTGTCAAACCACATGAAAAGGGAATAAACCCC
AATTATCTCCTGGCTTGGAAGCAAGTGCTAGCAGAGTTGCAGGATATCGAAAACGAAGAG
AAGATCCCAAAAACGAAGAACATGAAGAAAACAAGCCAATTAAAGTGGGCACTTGGTGAA
AACATGGCACCAGAGAAAGTGGACTTTGAAGATTGCAAGGATGTCAGCGATTTAAAGCAG
TATGACAGCGATGAGCCAGAACAAAGGTCACTAGCAAGTTGGATTCAGAGTGAATTCAAC
AAGGCTTGTGAGCTAACTGATTCAAGCTGGATAGAACTCGATGAGATAGGGGAAGATGTC
GCCCCAATTGAGCATATTGCAAGCATGAGGAGGAATTATTTTACAGCTGAAGTGTCTCAC
TGCAGGGCAACAGAATATATAATGAAGGGAGTATACATAAACACAGCTTTACTCAACGCT
TCTTGTGCTGCCATGGACGATTTTCAATTGATTCCAATGATAAACAAATGCAGAACCAAA
GAAGGACGACGGAAGACAAATCTATATGGATTCATCATAAAAGGGAGGTCCCACCTGAGA
AATGACACTGATGTGGTGAATTTTGTGAGCATGGAATTTTCTCTTACTGACCCTAGATTA
GAGCCACACAAGTGGGAGAAGTATTGTGTCCTTGAAATAGGAGATATGCTCCTACGGACT
GCAATAGGCCAAGTATCAAGACCCATGTTTCTGTATGTGAGAACCAATGGAACTTCCAAG
ATCAAAATGAAGTGGGGTATGGAAATGAGGCGTTGCCTTCTTCAGTCCCTTCAGCAAATT
GAAAGCATGATTGAGGCCGAGTCCTCTGTTAAGGAAAAAGACATGACTAAAGAATTCTTT
GAGAACAAGTCGGAGACATGGCCCATTGGAGAATCACCCAAAGGAGTGGAAGAAGGTTCC
ATTGGGAAAGTGTGCAGGACTTTACTAGCAAAGTCTGTATTCAACAGTTTGTATGCGTCT
CCACAACTTGAGGGGTTTTCAGCTGAGTCAAGGAAGCTGCTTCTCATTGTTCAGGCACTT
AGGGACAACCTGGAACCTGGTACCTTCGATCTTGGAGGGCTATATGAAGCAATTGAGGAG
TGCCTGATTAATGATCCCTGGGTTTTGCTTAATGCATCCTGGTTCAACTCCTTCCTCACA
CATGCACTGAAATAGTTGTGGCAATGCTACTATTTGCTATCCATACTGTCCAAAAAAGTA
CCTTGTTTCTACT--------------

#A/bw-teal/Ohio/101/1993(H11N9)
-----------------ATTCAAAATGGAAGACTTTGTGCGACAATGCTTCAATCCAATG
ATCGTCGAGCTTGCGGAAAAGGCAATGAAAGAATATGGGGAGGATCCAAAAATCGAGACA
AATAAATTCGCTGCAATATGCACACATCTGGAAGTGTGTTTCATGTATTCGGATTTCCAT
TTCATTGATGAACAGGGTGAATCAATAATCGTAGAGTCTGGCGATCCGAATGCACTATTA
AAACACCGATTTGAGATAATCGAAGGAAGAGACCGTACTATGGCCTGGACAGTGGTAAAT
AGCATTTGTAACACCACAGGGGTTGAGAAACCCAAGTTCCTCCCGGATTTATATGACTAT
AAAGAGAATCGTTTCATTGAAATTGGAGTGACAAGGAGGGAGGTCCACATATACTATTTA
GAAAAGGCCAATAAGATAAAATCTGAGAAGACACACATCCATATCTTCTCATTCACTGGA
GAAGAAATGGCCACTAAAGCAGACTACACTCTTGATGAAGAAAGTAGGGCAAGGATCAAA
ACCAGACTATTCACCATAAGACAAGAAATGGCCAGTAGAGGTCTCTGGGACTCCTTTCGT
CAGTCCGAGAGAGGCGAAGAGACAATTGAAGAAAGATTTGAAATTACAGGAACCATGCGC
AGGCTCGCCGACCAAAGTCTCCCACCGAACTTCTCCAGCCTTGAAAACTTTAGAGCCTAT
GTGGATGGATTCGAACCGAACGGCTGCATTGAGGGCAAGCTTTCTCAAATGTCCAAAGAA
GTAAATGCAAGAATTGAACCATTTTTGAAGACAACACCACGCCCTCTCAGATTACCAGAA
GGGCTTCCTTGCTCTCAGCGGTCAAAATTCCTGCTGATGGATGCTCTGAAACTCAGCATT
GAGGACCCGAGCCATGAGGGCGAGGGAATACCGCTGTATGATGCGATCAAATGTATGAAG
ACTTTCTTCGGTTGGAAAGAGCCCAACATTGTCAAGCCACATGAAAAGGGAATAAACCCC
AATTATCTCCTGGCTTGGAAGCAAGTGCTAGCAGAGTTGCAGGATATCGAAAACGAAGAG
AAGATTCCAAAAACGAAGAACATGAAGAAAACAAGCCAATTAAAGTGGGCACTTGGTGAA
AATATGGCACCAGAGAAAGTGGACTTTGAAGATTGCAAGGATGTCAGCGATTTGAAGCAG
TATGACAGCGATGAACCAGAACAAAGATCATTAGCAAGTTGGATCCAAAGTGAATTCAAC
AAGGCTTGCGAATTGACTGATTCAAGCTGGATAGAACTCGATGAGATAGGGGAAGATGTC
GCCCCGATTGAGCATATTGCAAGCATGAGGAGGAATTATTTTACAGCTGAAGTATCTCAC
TGCAGGGCAACGGAATACATAATGAAGGGAGTATACATAAACACAGCTTTACTCAACGCT
TCTTGTGCTGCCATGGATGATTTTCAATTGATTCCAATGATAAGCAAATGCAGAACCAAA
GAAGGACGACGGAAGACAAATCTATATGGATTCATCATAAAAGGGAGGTCCCATCTGAGA
AACGACACTGATGTGGTGAATTTTGTGAGCATGGAATTTTCTCTTACTGACCCTAGATTG
GAGCCACACAAATGGGAGAAGTATTGTGTCCTTGAAATAGGAGATATGCTCCTACGGACT
GCAATAGGCCAAGTATCAAGACCCATGTTTCTGTATGTGAGAACCAATGGAACTTCCAAG
ATCAAAATGAAATGGGGTATGGAAATGAGGCGTTGCCTTCTTCAGTCCCTTCAGCAAATT
GAAAGCATGATTGAGGCCGAATCCTCTGTCAAGGAAAAAGACATGACTAAAGAATTCTTT
GAGAACAAGTCAGAGAAATGGCCCATTGGAGAGTCACCCAAAGGAGTAGAAGAAGGTTCC
ATTGGGAAAGTGTGCAGGACTCTGCTAGCAAAGTCTGTATTCAACAGCTTGTATGCATCT
CCACAACTTGAGGGATTTTCAGCTGAGTCAAGGAAGCTTCTTCTCATTGTTCAGGCACTT
AGGGACAACCTGGAACCTGGTACCTTCGATCTTGGAGGGCTATATGAAGCAATTGAGGAG
TGCCTGATTAATGATCCCTGGGTTTTGCTTAATGCATCTTGGTTCAACTCCTTCCTCACA
CATGCACTGAAATAGCTGTGGCAATGCTACTATTTGCTATCCATACTGTCCAAAGAAGTA
---------------------------

#A/Quail/Arkansas/29209-1/93(H9N2)
------------------------ATGGAAGACTTTGTGCGACAATGCTTCAATCCAATG
ATCGTCGAGCTTGCGGAAAAGGCAATGAAAGAATATGGGGAAGATCCGAAAATCGAAACT
AACAAATTCGCTGCAATATGCACACACTTGGAAGTCTGTTTCATGTATTCGGATTTCCAT
TTCATCGACGAACGGGGTGAATCAATAATTGTAGAATCTGGTGATCCAAATGCATTACTG
AAGCACCGATTTGAGATAATTGAAGGAAGAGACCGAACCATGGCCTGGACAGTGGTGAAT
AGTATCTGCAACACCACAGGGATAGAGAAGCCTAAATTTCTTCCGGATCTGTATGATTAC
AAGGAGAACCGATTCATTGAAATTGGAGTGACACGGAGGGAAGTCCACATATACTACCTA
GAAAAAGCCAACAAGATAAAATCCGAGAAGACACACATTCACATTTTCTCATTCACTGGA
GAGGAGATGGCCACCAAAGCGGACTACACCCTTGATGAAGAAAGCAGGGCAAGAATCAAA
ACCAGGCTGTTCACCATAAGACAAGAAATGGCCAGTAGGGGTCTATGGGATTCCTTTCGT
CAGTCCGAGAGAGGCGAAGAGACAATTGAAGAAAGATTTGAAATTACAGGAACCATGCGC
AGGCTTGCCGACCAAAGTCTCCCACCGAACTTCTCCAGCCTTGAAAACTTTAGAGCCTAT
GTGGATGGATTCGAACCGAACGGCTGCATTGAGGGCAAGCTTTCTCAAATGTCAAAAGAA
GTAAACGCCAGAATTGAGCCATTTTTAAAGACAACACCACGCCCACTCAGATTACCTGAT
GGGCCTCCCTGCTCTCAGCGGTCAAAATTCTTGCTGATGGATGCTCTGAAACTAAGTATT
GAAGACCCGAGTCATGAGGGGGAGGGGATACCGCTATATGATGCAATCAAATGCATGAAG
ACATTTTTTGGCTGGAAAGAGCCTAACATAATCAAACCACATGAGAAAGGCATAAACCCC
AATTACCTCCTGGCTTGGAAGCAGGTGCTAGCAGAACTCCAAGATATTGAAAATGAAGAG
AAGATCCCAAAGACAAAGAACATGAAGAAAACAAGCCAATTGAAGTGGGCACTCGGTGAG
AATATGGCACCAGAGAAAGTAGACTTTGATGATTGCAAGGATGTTAGTGATCTTAAACAG
TATGACAGCGATGAGCCAGAATCTAGATCGCTAGCAAGCTGGATCCAGAGTGAATTCAAC
AAGGCATGTGAATTGACCGATTCAAGCTGGATGGAACTTGATGAGATAGGGGAAGATGTT
GCCCCGATTGAACACATTGCAAGCATGAGGAGGAACTATTTTACAGCAGAAGTGTCCCAT
TGCAGGGCTACTGAGTACATAATGAAGGGAGTGTACATAAATACAGCTTTGCTCAATGCA
TCTTGTGCAGCCATGGATGACTTCCAGCTGATCCCAATGATAAGCAAATGTAGGACTAAA
GAAGGAAGACGGAAAACAAATCTGTATGGATTCATTATAAAAGGAAGGTCTCATTTGAGG
AATGATACCGACGTGGTAAACTTTGTAAGTATGGAGTTTTCCCTCACTGACCCGAGACTG
GAGCCACACAAATGGGAAAAGTACTGTGTTCTCGAAATAGGAGATATGCTCCTGAGGACT
GCGATAGGCCAAGTGTCGAGGCCCATGTTCCTATATGTGAGAACCAATGGAACCTCCAAG
ATCAAGATGAAATGGGGCATGGAAATGAGGCGCTGCCTTCTTCAGTCTCTTCAGCAGATT
GAGAGCATGATTGAGGCCGAGTCTTCCGTCAAAGAGAAAGACATGACCAAGGAATTCTTT
GAAAACAAATCGGAAACATGGCCAATTGGAGAGTCACCCAAAGGAGTGGAGGAAGGCTCT
ATCGGGAAAGTGTGCAGAACCTTACTGGCAAAATCTGTGTTCAACAGTCTATACGCGTCT
CCACAACTCGAGGGGTTTTCAGCTGAATCGAGAAAATTGCTTCTCATTGTTCAGGCACTT
AGGGACAACCTGGAACCTGGGACCTTCGATCTTGGGGGGCTATATGAAGCAATCGAGGAG
TGCCTGATTAATGATCCCTGGGCTTTGCTTAATGCATCTTGGTTCAACTCCTTCCTCACA
CATGCACTGAAA------------------------------------------------
---------------------------

#A/eq/Switzerland/173/1993(H3N8)
-----------------------AATGGAAGACTTTGTGCGACAGTGTTTCAATCCAATG
ATCGTCGAGCTTGCGGAAAAGGCAATGAAAGAATATGGAGAAGACCCGAAAATTGAAACA
AACAAATTTGCAGCAATATGCACTCACTTGGAAGTCTGCTTCATGTACTCGGATTTCCAC
TTTATCAATGAACTGGGTGAGTCAGTGATCATAGAGTCCGGCGATCCAAATGCTCTTTTG
AAACACAGATTTGAAATCATTGAAGGGAGAGATCGAACAATGGCATGGACAGTAGTAAAC
AGTATCTGCAACACCACAAGAGCTGAAAAACCCAAGTTTCTCCCAGATTTATACGACTAT
AAGGAGAACAGATTTGTTGAAATTGGTGTGACAAGGAGAGAAGTTCACATATACTACCTG
GAGAAGGCCAACAAAATAAAGTCTGAGAAAACACATATCCACATTTTCTCATTTACAGGA
GAAGAAATGGCTACAAAAGCGGACTATACTCTTGATGAAGAGAGTAGAGCCAGGATCAAG
ACCAGACTATTCACTATAAGACAAGAAATGGCCAGTAGAGGCCTCTGGGATTCCTTTCGT
CAATCCGAGAGAGGCGAAGAGACAATTGAAGAAAGATTTGAAATCACAGGGACGATGCGC
AGGCTTGCCAATTACAGTCTCCCACCGAACTTCTCCAGCCTTGAAAGTTTTAGAGTCTAT
GTGGATGGATTCGAACCGAACGGCTGCATTGAGAGTAAGCTTTCTCAAATGTCCAAAGAA
GTAAATGCCAGAATCGAGCCATTTTCAAAGACAACACCCCGACCACTCAAGATACCAGGT
GGTCCACCCTGCCATCAGCGATCTAAATTCTTGCTAATGGATGCTCTGAAATTGAGTATT
GAGGACCCAAGTCACGAGGGAGAGGGAATACCACTATATGATGCCATCAAATGCATGAAA
ACTTTCTTTGGATGGAAAGAGCCCAGTATTGTTAAACCACATGAAAAGGGTATAAACCCA
AATTATCTCCAAGCTTGGAAGCAAGTATTAGCAGAACTACAAGACCTTGAGAACGAAAAA
AAGACCCCTAAGACCAAGAATATGAAAAAGACAAGTCAATTGAAATGGGCACTTGGTGAA
AATATGGCACCAGAGAAAGTGGATTTTGAGGATTGTAAAGACATCAATGATTTGAAACAG
TATGACAGTGATGAGCCAGAAACAAGGTCTCTTGCAAGTTGGATCCAAAGTGAGTTCAAC
AAAGCTTGTGAACTGACAGATTCAAGCTGGATAGAGCTCGATGAAATTGGGGAGGATATT
GCCCCAATAGAATACATTGCGAGCATGAGGAGAAATTATTTTACTGCTGAGGTTTCCCAT
TGTAGAGCAACAGAATATATAATGAAGGGAGTGTACATCAACACTGCTCTACTCAATGCA
TCCTGTGCTGCGATGGATGAATTCCAATTAATTCCGATGATAAGCAAATGCAGGACCAAA
GAAGGGAGAAGGAAGACAAATTTATATGGATACATAATAAAGGGAAGGTCCCATTTAAGG
AATGATACCGACGTGGTAAACTTTGTAAGTATGGAATTTTCTCTCACTGATCCAAGATTT
GAGCCACATAAATGGGAAAAATACTGTGTTCTAGAAATCGGAGACATGCTCCTAAGGACT
GCTGTAGGTCAAGTGTCAAGACCCATGTTTTTGTATGTAAGGACCAATGGAACCTCTAAA
ATTAAAATGAAATGGGGAATGGAAATGAGGCGCTGCCTCCTTCAGTCTCTACAACAGATT
GAAAGCATGATCGAAGCTGAGTCCTCAGTCAAAGAAAAGGACATGACCAAAGAATTCTTT
GAGAACAAATCAGAGACATGGCCTATAGGAGAGTCCCCCAAAGGAGTGGAAGAGGGTTCA
ATCGGGAAGGTTTGCAGAACCTTATTAGCAAAATCTGTGTTTAACAGTTTGTATGCATCT
CCACAACTGGAAGGGTTTTCAGCTGAATCTAGGAAATTACTTCTCATTGTTCAGGCTCTT
AGGGATAACCTGGAACCTGGAACCTTTGATATTGGGGGGTTATATGAATCAATTGAGGAG
TGCCTGATTAATGATCCCTGGGTTTTGCTCAATGCATCTTGGTTCAACTCCTTCCTTACA
CATGCACTGAAGTAGTTGTGGCAATGCTACTATTTGCTATCCATACTGTCCAAAA-----
---------------------------

#A/NewYork/752/1993(H3N2)
----------------GATTCGAAATGGAAGATTTTGTGCGACAATGCTTCAACCCGATG
ATTGTCGAACTTGCAGAAAAGGCAATGAAAGAGTATGGAGAGGATCTGAAAATCGAAACA
AACAAATTTGCAGCAATATGCACTCACTTGGAGGTATGTTTCATGTATTCAGATTTTCAT
TTCATCAATGAACAAGGCGAATCAATAGTGGTAGAACTTGATGATCCAAATGCACTGTTA
AAACACAGATTTGAAATAATAGAGGGGAGAGACAGAACAATGGCCTGGACAGTAGTAAAC
AGTATTTGCAACACTACTGGAGCTGAGAAACCAAAGTTTCTGCCGGATTTGTATGATTAC
AAGGAGAACAGATTCATCGAAATTGGAGTAACAAGGAGAGAAGTCCACATATATTACCTT
GAAAAGGCCAATAAAATTAAATCTGAGGATACACACATCCACATTTTCTCATTCACTGGG
GAGGAAATGGCCACAAAGGCAGACTACACTCTCGACGAAGAAAGCAGGGCTAGGATTAAG
ACCAGGCTATTTACCATAAGACAAGAAATGGCCAACAGAGGCCTCTGGGATTCCTTTCGT
CAGTCTGAAAGAGGCGAAGAAACAATCGAAGAAAAATTTGAAATCTCAGGAACTATGCTC
AGGCTTGCCGACCAAAGTCTCCCGCCGAACTTCTCCTGCCTTGAGAATTTTAGAGCCTAT
GTGGATGGATTCGAACCGAACGGCTGCATTGAGGGCAAGCTTTCTCAAATGTCCAAAGAA
GTGAATGCCAAAATTGAACCTTTTCTGAAGACAACACCAAGACCAATCAAACTTCCGAAT
GGACCTCCTTGTTATCAGCGGTCCAAATTCCTTCTGATGGATGCTTTAAAATTAAGCATT
GAAGACCCAAGTCACGAAGGAGAGGGGATACCACTATATGATGCGATCAAGTGCATAAGA
ACATTCTTTGGATGGAAAGAGCCCTACATAGTCAAACCACATGAAAAGGGAATAAATTCA
AATTATCTGCTGTCATGGAAGCAAGTACTGGCAGAATTGCAGGACATTGAAACTGAGGAG
AAGATTCCAAGAACTAAAAACATGAAGAAAACGAGTCAACTAAAGTGGGCCCTTGGTGAG
AACATGGCACCAGAGAAAGTAGACTTTGACAACTGCAGAGACATAAGCGATTTGAAGCAA
TATGATAGTGACGAACCTGAATTGAGGTCACTTTCAAGCTGGATACAGAATGAGTTCAAC
AAGGCATGCGAGCTGACTGATTCAATCTGGATAGAGCTCGATGAAATTGGAGAAGACGTG
GCCCCAATTGAATACATTGCAAGCATGAGGAGGAATTATTTCACAGCAGAGGTGTCCCAT
TGCAGAGCCACTGAATACATAATGAAGGGGGTATACATTAATACTGCCTTGCTCAATGCA
TCCTGTGCAGCAATGGACGATTTTCAACTAATTCCCATGATAAGCAAGTGCAGAACTAAA
GAGGGAAGGCGAAAAACCAATTTATATGGATTCATCATAAAAGGAAGATCTCACTTAAGA
AATGACACAGATGTGGTAAACTTTGTGAGCATGGAGTTTTCTCTCACTGACCCGAGACTT
GAGCCACATAAATGGGAGAAATACTGTGTCCTTGAGATAGGAGATATGTTACTAAGAAGT
GCCATAGGCCAAATGTCAAGGCCTATGTTCTTGTATGTAAGGACAAATGGAACATCAAAG
ATCAAAATGAAATGGGGAATGGAGATGAGGCGTTGCCTCCTTCAGTCACTCCAGCAAATT
GAGAGCATGATTGAAGCCGAGTCCTCTGTTAAAGAGAAAGACATGACTAAAGAGTTTTTT
GAGAATAAATCAGAAGCATGGCCCATTGGGGAGTCCCCCAAGGGAGTGGAGGAAGGTTCC
ATTGGGAAAGTCTGTAGGACTTTATTGGCTAAGTCGGTGTTCAATAGCCTGTATGCATCT
CCACAATTGGAAGGATTTTCAGCGGAATCAAGAAAACTGCTCCTTGTTGTTCAGGCTCTT
AGGGACAACCTTGAACCTGGAACCTTTGATCTTGGGGGGCTATATGAAGCAATTGAGGAG
TGCCTGATTAATGATCCCTGGGTTTTGCTCAATGCGTCTTGGTTCAACTCCTTCCTAACA
CATGCATTAAAATAGTTGTGGCAGTGCTACTATTTGTTATCCATACTGTCC---------
---------------------------

#A/Chicken/Beijing/1/94(H9N2)
------------------------ATGGAAGACTTTGTGCGACAATGCTTCAATCCAATG
ATCGTCGAGCTTGCGGAAAAGGCAATGAAAGAGTATGGGGAAGATCCGAAAATCGAAACG
AACAAGTTTGCGGCAATATGCACCCATTTGGAAGTCTGCTTCATGTATTCAGATTTCCAC
TTCATTGACGAAAGAGGCGAATCAATAATTGTGGAATTTGGTGATCCAAATGTATTATTG
AAACACCGATTTGAAATAATTGAAGGAAGAGACCGGACAATGGCATGGACAGTAGTGAAT
AGCATCTGTAACACTACAGGAGTCGAAAAACCTAAATACCTTCCAGATCTGTATGATTAC
AAGGAGAACCGATTCATTGAGATTGGAGTGACACGGAGGGAAGTTCACATATACTATCTA
GAAAAGGCCAACAAGATAAAATCCGAGAGAACACACATTCACATCTTCTCATTTACTGGA
GAAGAAATGGCCACCAAAGCGGATTATACCCTTGATGAAGAGAGCAGGGCAAGGATCAAA
ACTAGACTGTTCACCATAAGACAGGAACTGGCTAGCAGGGGTCTATGGGATTCCTTTCGT
CAGTCCGAGAGAGGCGAAGAGACAATTGAAGAAAGATTTGAAATCACAGGAACCATGCGC
AGGCTTGCCGACCAAAGTCTCCCACCGAATTTCTCCAGCCTTGAAAACTTTAGAGCCTAT
GTGGATGGATTCGAACCGAACGGCTGCATTGAGGGCAAGCTTTCTCAGATGTCAAAAGAA
GTAACCGCCAGAATTGAGCCCTTTCTTAAGACAACACCACGTCCTCTCAGATTGCCGGAT
GGACCTCCCTGTTCCCAAAGGTCAAAATTCTTACTGATGGATGCTTTGAAATTAAGCATT
GAGGACCCGAGTCATGAGGGAGAGGGGATACCGCTGTATGATGCGATCAAATGCATGAAA
ACATTTTTCGGCTGGAAAGAGCCCAAAATTATCAAATCACATGAGAAGGGTATAAACCCC
AATTATCTCCTAGCTTGGAAGCAGGTGCTGGCAGAGCTCCAGGACATTGAAAATGAGGAA
AAGATCCCAAAAACGAAGAACATGAAGAAAACAAGCCAATTAAAGTGGGCATTAGGTGAG
AACATGGCACCAGAAAAAGTGGACTTTGAGGATTGCAAAGATGTTAGTGACCTGAAACAA
TATGACAGTGATGAGCCGGAGCCCAAATCGCTAGCAAGTTGGATCCAGAGTGAATTTAAC
AAAGCATGTGAGCTGACCGATTCAAGCTGGGTAGAACTTGATGAAATAGGGGAAGATGTT
GCCCCAATCGAGCACATTGCGAGTATGAGAAGGAATTACTTCACAGCAGAAGTGTCACAC
TGCCGGGCTACTGAGTATATAATGAAGGGAGTGTACATAAATACAGCGTTGCTCAATGCA
TCTTGTGCAGCCATGGATGACTTCCAATTGATTCCAATGATAAGCAAATGCAGAACAAAA
GAAGGGAGACGGAAAACAAACCTGTATGGGTTCATTATCAAGGGAAGGTCCCATTTGAGG
AATGATACTGATGTGGTAAACTTTGTGAGCATGGAATTTTCTCTTACAGACCCGAGGCTG
GAACCACACAAATGGGAAAAGTACTGTGTTCTTGAAGTAGGGGACATGCTCCTGAGAACT
TCAATAGGCCAGGTGTCAAGGCCCATGTTCCTATACGTGAGAACCAATGGAACCTCCAAA
ATTAAAATGAAATGGGGAATGGAGATGAGGCGTTGCCTCCTTCAATCTCTTCAACAAATT
GAGAGCATGATTGAGGCAGAGTCTTCTATCAAAGAGAAGGACATGACCAAAGAATTTTTT
GAAAACAAGTCGGAGATGTGGCCGATTGGAGAGTCACCTAAGGGAGTGGAGGAAGGCTCC
ATCGGGAAGGTGTGCAGGACCTTACTAGCAAAATCTGTGTTCAACAGCTTATATGCATCT
CCACAACTCGAGGGGTTTTCAGCTGAATCAAGAAAACTGTTACTTATTGTTCAGGCACTT
AGGGACAACCTGGAACCTGGAACCTTCGACATTGAAGGACTATATGAAGCAATTGAGGAG
TGCCTGATTAATGATCCCTGGGTTTTGCTTAATGCATCTTGGTTCAACTCCTTCCTCACA
CATGCACTG---------------------------------------------------
---------------------------

#A/Chicken/HongKong/739/94(H9N2)
------------------------ATGGAAGACTTTGTGCGACAATGCTTCAATCCAATG
ATCATCGAGCTTGCGGAAAAGGCAATGAAAGAGTATGGGGAAGATCCGAAAATCGAAACG
AACAAGTTTGCTGCAATATGCACTCATTTGGAAGTCTGCTTCATGTACTCGGATTTCCAC
TTCATTGACGAAAGAGGCGAATCAATAATTGTGGAATTTGGTGATCCAAATGTATTATTG
AAACACCGATTCGAAATAATTGAAGGAAGAGACCGGACAATGGCTTGGACAGTAGTGAAT
AGCATCTGCAACACTACAGGAGTCGAAAAACCCAAATACCTCCCGGATCTGTATGATTAC
AAGGAGAACCGATTCATTGAAATTGGAGTGACACGGAGGGAAGTTCACATATACTATCTA
GAAAAGGCCAACAAGATAAAATCCGAGAAAACACACATTCACATCTTCTCATTTACTGGA
GAAGAAATGGCCACTAAAGCGGATTACACCCTTGATGAAGAGAGCAGGGCAAGGATCAAA
ACCAGGCTGTTCACCATAAGGCAGGAACTGGCTAGCAGGGGTCTATGGGATTCCTTTCGT
CAGTCCGAGAGAGGCGAAGAGACAATTGAAGAAAGATTTGAAATCACAGGAACCATGCGC
AGGCTTGCCGACCAAAGCCTCCCACCGAATTTCTCCAGCCTTGAAAACTTTAGAGCCTAT
GTGGATGGATTCGAACCGAACGGCTGCATTGAGGGCAAGCTTTCTCAGATGTCAAAAGAA
GTGAACGCCAGAATTGAGCCATTTCTTAGGACAACACCACGTCCTCTCAGATTGCCGGAT
GGACCTCCCTGTTCCCAAAGGTCAAAATTCTTACTGATGGATGCTTTGAAATTAAGCATT
GAAGACCCGAGTCATGAGGGAGAGGGGATACCGCTATATGATGCGATCAAATGTATGAAA
ACATTTTTTGGCTGGAAAGAGCCCAAAATTATAAAACCACATGAGAAGGGCATAAATCCC
AATTATCTCCTAGCATGGAAACAGGTGCTGGCAGAGCTCCAGGACATTGAAAATGAGGAA
AAGATCCCAAAAACGAAGAACATGAAGAAAACAAGCCAATTAAAGTGGGCATTGGGTGAG
AATATGGCACCGGAGAAAGTGGACTTTGAGGGTTGCAAAGATGTTAGTGACCTGAAACAG
TATGACAGTGATGAGCCAGAGCCCAAATCGCTAGCAAGTTGGATCCAGAGTGAATTTAAC
AAAGCATGTGAGCTGACCGATTCAAGCTGGGTAGAACTTGATGAGATAGGGGAAGATGTT
GCCCCCATCGAGCACATTGCGAGTATGAGAAGGAATTACTTCACAGCAGAAGTGTCCCAC
TGCCGGGCTACTGAGTACATAATGAAGGGAGTGTACATAAATACAGCGTTGCTCAATGCA
TCTTGTGCAGCCATGGATGACTTCCAATTAATACCAATGATAAGCAAATGCAGAACAAAA
GAAGGGAGACGAAAAACAAACCTGTATGGGTTCATTATCAAGGGAAGGTCCCATTTGAGG
AATGATACTGATGTGGTAAACTTTGTGAGTATGGAATTTTCTCTTACAGACCCGAGGCTG
GAACCACACAAATGGGAGAAGTACTGTGTTCTTGAAGTAGGGGACATGCTCCTGAGAACT
TCAATAGGCCAGGTGTCAAGGCCCATGTTCCTATATATGAGAACCAATGGAACCTCCAAA
ATTAAAATGAAATGGGGAATGGAAATGAGGCGTTGCCTCCTCCAATCTCTTCAACAAATT
GAGAGCATGATTGAGGCTGAATCTTCTATCAAAGAGAAGGACATGACCAAAGAATTTTTT
GAAAACAAGTCGGAGATGTGGCCGATTGGAGAGTCACCTAAGGGAGTGGAGGAAGGCTCC
ATCGGGAAGGTGTGCAGGACCTTACTAGCAAAATCTGTGTTCAACAGCTTATATGCATCT
CCACAGCTCGAGGGGTTTTCAGCTGAATCAAGAAAACTGTTACTTATTGTTCAGGCACTT
AGGGACAACCTAGAACCTGGAACCTTCGACATTGGAGGACTATATGAAGCAATTGAGGAG
TGCCTGATTAATGATCCCTGGGTTTTGCTTAATGCATCTTGGTTTAACTCCTTCCTCACA
CATGCACT----------------------------------------------------
---------------------------

#A/emu/NY/12716/1994(H5N9)
------------TACTGATCCAAAATGGAAGACTTTGTGCGACAATGCTTTAATCCAATG
ATAGTCGAGCTTGCGGAAAAGGCAATGAAAGAATATGGGGAAAACCCGAAAATCGAAACA
AACAAATTTGCTGCAATATGCACACACCTAGAAGTCTGCTTTATGTATTCGGACTTCCAC
TTTATTGACGAACGGGGCGAATCAATAATTGTAGAATCTGGCGATCCGAATGCACTATTA
AAACACCGATTTGAAATAATTGAAGGGAGAGACCGAACGATGGCCTGGACAGTGGTGAAC
AGCATCTGCAACACCACAGGAGTTGAGAAGCCCAAATTTCTCCCGGATTTGTATGACTAC
AAGGAGAACCGATTCATTGAAATTGGAGTGACCCGGAGGGAAGTTCACATATACTATCTG
GAAAAAGCCAACAAGATAAAATCCGAGAAGACACACATTCACATATTCTCATTCACTGGA
GAGGAAATGGCCACCAAAGCGGACTACACCCTTGATGAAGAGAGCAGAGCAAGAATCAAA
ACCAGGCTGTTCACCATAAGGCAAGAAATGGCCAGTAGAGGCCTATGGGATTCCTTTCGT
CAGTCCGAGAGAGGCGAAGAGACAATTGAAGAAAGATTTGAAATCACAGGCACCATGCGC
AGGCTTGCCGAACAAAGTCTCCCACCGAACTTCTCCAGCCTTGAAAACTTTAGAGCCTAT
GTGGATGGATTCGAGCCGAACGGCTGCATTGAGGGCAAGCTTTCTCAAATGTCAAAAGAA
GTGAACGCAAGAATTGAGCCATTTCTGAAGACAACACCACGCCCTCTCAGATTACCTGAT
GGGCCTCCCTGCTCTCAACGGTCGAAATTCTTGCTCATGGATGCCCTTAAATTGAGCATT
GAGGACCCGAGTCATGAGGGGGAGGGGATACCACTATATGATGCAATTAAATGCATGAAG
ACCTTTTTTGGCTGGAAAGAGCCCAATATTGTAAAACCACATGAAAAAGGCATAAATCCC
AATTACCTCCTGGCGTGGAAGCAGATATTGGCAGAGCTCCAGGACATTGAAAATGAGGAG
AAAATCCCAAAAACAAAGAACATGAAGAAGACAGGTCAGCTAAAGTGGGCACTTGGTGAG
AATATGGCACCAGAGAAAATAGACTTTGAGGACTGCAAAGATGTTAGTGATCTGAAACAG
TATGACAGTGATGAGCCAGAGCCTAGATCTCTGGCAAGTTGGATCCAGAGTGAGTTCAAC
AAGGCATGTGAACTGACCGATTCAAGCTGGATTGAGCTTGATGAGATAGGGGAAGATGTT
GCCCCAATTGAGCATATTGCAAGTATGAGAAGGAACTACTTCACAGCGGAAATATCCCAT
TGCAGAGCTACTGAATACATAATGAAGGGAGTGTACATAAATACAGCTTTGCTAAATGCA
TCCTGTGCAGCCATGGATGACTTCCAATTGATTCCAATGATAAGCAAATGCAGAACCAAA
GAAGGAAGACGGAAAACCAATCTGTATGGATTCATTATAAAAGGAAGGTCCCATCTGAGA
AATGATACCGATGTGGTAAACTTTGTGAGTATGGAGTTCTCTCTTACTGACCCGAGGCTG
GAGCCCCACAAATGGGAAAAGTACTGTGTTCTCGAGATAGGGGACATGCTCCTGCGGACT
GCAATAGGCCAAGTGTCAAGGCCCATGTTCCTGTATGTAAGAACCAATGGAACCTCCAAG
ATCAAGATGAAATGGGGCATGGAAATGAGGCGTTGCCTTCTTCAATCCCTTCAACAGATT
GAGAGCATGATTGAAGCTGAATCTTCTGTCAAAGAGAAAGACATGACAAAAGAATTCTTT
GAAAATAAATCAGAAACCTGGCCAATTGGGGAGTCACCCAAAGGAGTAGAGGAAGGCTCC
ATCGGGAAAGTGTGCAGAACCTTACTGGCAAAATCCGTATTCAACAGTCTATATGCATCT
CCACAACTCGAGGGGTTTTCAGCTGAGTCAAGAAAGTTGCTTCTCATTGTTCAGGCACTT
AGGGACAACCTGGAACCTGGGACTTTCGATCTTGGAGGGCTATATGAAGCAATTGAGGAG
TGCCTGATTAACGATCCCTGGGTTTTGCTTAATGCATCTTGGTTCAACTCCTTCCTCACA
CATGCATTGAAATAGTTGTGGCAATGCTACTGTTTGCTATCCATACTGTCCAAAAAAGTA
---------------------------

#A/duck/NY/13152-13/1994(H1N1)
-------------ACTGATCCAAAATGGAAGACTTTGTGCGACAATGCTTCAATCCAATG
ATCGTCGAGCTTGCGGAAAAGGCAATGAAAGAATATGGGGAAGATCCAAAAATCGAAACT
AACAAATTCGCTGCAATATGCACTCACTTGGAAGTCTGTTTCATGTATTCGGATTTCCAC
TTCATTGACGAACGGGGCGAATCAATAATTGTAGAATCTGGTGATCCAAATGCACTACTG
AAGCACCGATTTGAGATCATTGAAGGAAGAGACCGAACAATGGCCTGGACAGTGGTGAAT
AGCATCTGCAACACCACAGGGGTCGAGAAGCCTAAATTTCTTCCGGATCTGTATGATTAC
AAGGAGAACCGATTCATTGAAATTGGAGTGACAAGGAGGGAAGTCCATATATACTACCTA
GAGAAAGCCAACAAGATAAAATCCGAGAAGACACACATTCACATTTTTTCATTTACTGGA
GAAGAAATGGCCACCAAAGCGGACTACACCCTTGACGAAGAGAGCAGGGCAAGAATCAAG
ACCAGGCTGTTCACTATAAGACAAGAAATGGCCAGCAGGGGTCTATGGGATTCCTTTCGT
CAGTCCGAAAGAGGCGAAGAGACAATTGAAGAAAGATTTGAAATCACAGGAACCATGCGC
AGGCTTGCCGACCAAAGTCTCCCACCGAACTTCTCCAGCCTTGAAAACTTTAGAGCCTAT
GTGGATGGATTCGAACCGAACGGCTGCATTGAGGGCAAGCTTTCTCAAATGTCCAAAGAA
GTAAACGCCAGGATTGAGCCATTTCTGAGGACAACACCACGCCCTCTCAAATTGCCTGAT
GGGCCTCCTTGCTCTCAGCGGTCAAAATTCTTGCTGATGGATGCCTTGAAACTAAGCATT
GAAGACCCAAGTCATGAGGGAGAGGGGATACCACTATACGATGCAATCAAATGCATGAAG
ACATTTTTCGGTTGGAAAGAGCCCAACATAATCAAACCACATGAGAAAGGCATAAATCCC
AACTACCTTCTGGCTTGGAAGCAAGTGCTAGCAGAACTCCAGGACATTGAAAATGAAGAG
AAGATCCCAAAGACAAAGAACATGAAGAAAACAAGCCAATTAAAGTGGGCACTTGGTGAA
AACATGGCACCAGAAAAAATGGACTTTGAGGATTGCAAGGACGTTAGCGATCTAAAACAG
TATGATAGTGATGAGCCAGAGCCTAGATCGCTAGCGAGCTGGATCCAGAGTGAATTCAAC
AAGGCATGTGAGTTGACCGATTCGAGCTGGATGGAACTTGATGAGATAGGGGAAGATATT
GCTCCGATTGAACACATTGCAAGTATGAGAAGGAACTATTTTACAGCGGAAGTGTCCCAT
TGCAGGGCCACTGAATACATAATGAAGGGAGTATACATAAATACAGCTTTGCTCAATGCA
TCTTGTGCAGCCATGGATGACTTCCAGCTGATTCCAATGATAAGCAAATGTAGGACAAAA
GAAGGAAGACGGAAAACAAACCTGTATGGGTTCATTATAAAAGGAAGGTCTCATTTGAGA
AATGATACTGACGTGGTAAACTTTGTGAGCATGGAGTTTTCTCTCACTGACCCGAGGCTG
GAACCACACAAATGGGAAAAGTACTGTGTTCTTGAAATCGGAGATATGCTCCTGAGGACT
GCAATAGGCCAAGTGTCAAGGCCCATGTTTCTGTACGTTAGAACCAATGGGACCTCCAAG
ATCAAGATGAAATGGGGTATGGAAATGAGGCGCTGCCTTCTTCAATCCCTTCAGCAGATT
GAGAGTATGATTGAGGCCGAGTCTTCTGTCAAAGAAAAGGACATGACAAAAGAATTCTTT
GAAAACAAATCGGAAACATGGCCAATTGGAGAGTCCCCCAAAGGAGTGGAGGAAGGCTCT
ATCGGGAAAGTGTGCAGAACCTTACTGGCAAAATCTGTATTCAACAGTTTATACGCATCT
CCACAACTCGAGGGATTTTCAGCTGAATCGAGGAAATTGCTTCTCATTGTTCAGGCACTT
AGGGACAACCTGGAACCTGGAACCTTCGATCTTGGAGGGCTATACGAAGCAATTGAGGAG
TGCCTGATTAATGATCCCTGGGTTTTGCTTAATGCATCTTGGTTCAACTCCTTCCTCACA
CATGCACTGAAATAGTTGTGGCAATGCTACTATTTGCTATCCA-----------------
---------------------------

#A/equine/Kentucky/8/1994(H3N8)
--------------------CAAAATGGAAGACTTTGTGCGACAGTGCTTCAATCCAATG
ATCGTCGAGCTTGCGGAAAAGGCAATGAAAGAATATGGAGAGGACCCGAAAATTGAAACA
AACAAATTTGCAGCAATATGCACTCACTTGGAAGTCTGTTTCATGTACTCGGATTTCCAC
TTTATTAATGAACTGGGTGAGTCAGTGATCATAGAGTCTGGTGACCCAAATGCTCTTTTG
AAACACAGATTTGAAATCATTGAAGGGAGAGATCGAACAATGGCATGGACAGTAGTAAAC
AGCATCTGCAACACCACAAGAGCTGAAAAACCCAAGTTTCTCCCAGATTTATACGACTAT
AAGGAGAACAGGTTTGTTGAAATTGGTGTGACAAGGAGAGAAGTTCACATATACTACCTG
GAGAAGGCCAACAAAATAAAGTCTGAGAAAACACATATCCACATTTTCTCATTTACAGGA
GAGGAAATGGCTACAAAAGCGGACTATACTCTTGATGAAGAAAGTAGAGCCAGGATCAAA
ACCAGACTATTCACCATAAGACAAGAAATGGCCAGTAGAGGCCTCTGGGATTCCTTTCGT
CAGTCCGAGAGAGGCGAAGAGACAATTGAAGAAAGATTTGAAATCACAGGGACGATGCGC
AGGCTTGCCAATTACAGTCTCCCACCGAACTTCTCCAGCCTTGAAAATTTTAGAGTCTAT
GTGGATGGATTCGAACCGAACGGCTGCATTGAGAGTAAGCTTTCTCAAATGTCCAAAGAC
GTAAATGCCAGAATCGAGCCATTTTCAAAGACAACACCCCGACCACTCAAGATGCCAGGT
GGTCCACCCTGCCATCAACGATCTAAATTCTTGCTAATGGATGCTCTGAAATTGAGTATT
GAGGACCCAAGTCACGAGGGAGAGGGAATACCACTATATGATGCCATCAAATGCATGAAA
ACTTTCTTTGGATGGAAAGAGCCTAGTATTGTTAAACCACATGAAAAGGGTATAAACCCA
AACTATCTCCAAGCTTGGAAGCAAGTATTAGCAGAACTACAAGACCTTGAGAACGAAGAA
AAGACCCCTAAGACCAAGAATATGAAAAAAACAAGCCAATTGAAATGGGCACTTGGTGAA
AATATGGCACCAGAGAAAGTGGATTTTGAGGATTGTAAAGACATCAATGATTTGAAACAG
TATGACAGTGATGAGCCAGAAACAAGGTCTCTTGCAAGTTGGATTCAAAGTGAGTTCAAC
AAAGCTTGTGAGCTGACAGATTCAAGCTGGATAGAGCTCGATGAAATTGGGGAGGATATT
GCCCCAATAGAATACATTGCGAGCATGAGGAGAAATTATTTTACTGCTGAAGTTTCCCAT
TGTAGAGCAACGGAATATATAATGAAGGGAGTGTACATCAACACTGCTCTACTCAATGCA
TCCTGTGCTGCGATGGATGAATTTCAATTAATTCCGATGATAAGCAAATGCAGGACCAAA
GAAGGGAGAAGGAAGACAAATTTATATGGATTCATAATAAAGGGAAGGTCCCATTTAAGG
AATGATACTGACGTGGTAAACTTTGTAAGTATGGAATTTTCTCTCACTGATCCAAAATTT
GAGCCACATAAATGGGAAAAATACTGCGTTCTAGAAATTGGAGACATGCTTCTAAGGACT
GCTGTAGGTCAAGTGTCAAGACCCATGTTTTTGTATGTAAGGACAAATGGAACCTCTAAA
ATTAAAATGAAATGGGGAATGGAAATGAGGCGCTGCCTCCTTCAGTCTCTGCAACAGATT
GAAAGCATGATCGAAGCTGAGTCCTCAGTCAAAGAAAAGGACATGACCAAAGAATTCTTT
GAGAACAAATCAGAGACATGGCCTATAGGAGAGTCCCCCAAAGGAGTGGAAGAAGGCTCA
ATCGGGAAGGTTTGCAGGACCTTATTAGCAAAATCTGTGTTTAACAGTTTGTATGCATCT
CCACAACTGGAAGGGTTTTCAGCTGAATCTAGGAAATTACTTCTCATTGTTCAGGCCCTT
AGGGATAACCTGGAACCTGGAACCTTTGATATTGGGGGGTTATATGAATCAATTGAGGAG
TGCCTGATTAATGATCCCTGGGTTTTGCTCAATGCATCTTGGTTCAACTCCTTCCTTACA
CATGCACTGAAGTAGTTGTGGCAATGCTACTATTTGCTATCCATACTGTCCAAAAA----
---------------------------

#A/NewYork/665/1994(H3N2)
------------TACTGATTCGAAATGGAAGATTTTGTGCGACAATGCTTCAACCCGATG
ATTGTCGAACTTGCAGAAAAGGCAATGAAAGAGTATGGAGAGGATCTGAAAATTGAAACA
AACAAATTTGCAGCAATATGCACTCACTTGGAGGTATGTTTCATGTATTCAGATTTTCAT
TTCATCAATGAACAAGGCGAATCAATAGTGGTAGAACTTGATGATCCAAATGCACTGTTA
AAGCACAGATTTGAAATAATAGAGGGGAGAGACAGAACAATGGCCTGGACAGTAGTAAAC
AGTATCTGCAACACTACTGGAGCTGAGAAACCGAAGTTTCTGCCAGATTTGTATGATTAC
AAGGAGAACAGATTCATCGAAATTGGAGTAACAAGGAGAGAAGTCCACATATATTACCTT
GAAAAGGCCAATAAAATTAAATCTGAGAATACACACATCCACATTTTCTCATTCACTGGG
GAGGAAATGGCCACAAAGGCAGACTACACTCTCGACGAGGAAAGCAGGGCTAGGATTAAG
ACCAGGCTATTTACCATAAGACAAGAAATGGCCAACAGAGGCCTCTGGGATTCCTTTCGT
CAGTCCGAAAGAGGCGAAGAAACAATTGAAGAAAAATTTGAAATCTCAGGAACTATGCGC
AGGCTTGCCGACCAAAGTCTCCCGCCGAACTTCTCCTGCCTTGAGAATTTTAGAGCCTAT
GTGGATGGATTCGAACCGAACGGCTGCATTGAGGGCAAGCTTTCTCAAATGTCCAAAGAA
GTGAATGCCAAAATTGAACCTTTTCTGAAGACAACACCAAGACCAATCAAACTTCCGAAT
GGACCTCCTTGTTATCAGCGGTCCAAATTCCTTCTGATGGATGCTTTAAAATTAAGCATT
GAAGACCCAAGTCACGAAGGAGAAGGGATACCACTATATGATGCGATCAAGTGCATAAGA
ACATTCTTTGGATGGAAAGAACCCTATATAGTCAAACCACACGAAAAGGGAATAAATTCA
AATTACCTGCTGTCATGGAAGCAAGTATTGGCAGAATTGCAGGACATTGAAACTGAGGAG
AAGATTCCAAGGACTAAAAACATGAAGAAAACGAGTCAACTAAAGTGGGCTCTTGGTGAA
AACATGGCACCAGAGAAAGTAGACTTTGACAACTGCAGAGACATAAGCGATTTGAAGCAA
TATGATAGTGACGAACCTGAATTGAGGTCACTTTCAAGCTGGATACAGAATGAGTTCAAC
AAGGCATGCGAGCTAACTGATTCAATCTGGATAGAGCTCGATGAAATTGGAGAAGACGTA
GCCCCAATTGAGTACATTGCAAGCATGAGGAGGAATTATTTCACAGCAGAGGTGTCCCAT
TGCAGAGCCACTGAGTACATAATGAAGGGGGTATACATTAATACTGCCTTGCTCAATGCA
TCCTGTGCAGCAATGGACGATTTTCAACTAATTCCCATGATAAGCAAGTGCAGAACTAAA
GAGGGAAGGCGAAAAACCAATTTATATGGATTCATCATAAAAGGAAGATCTCACTTAAGG
AATGACACAGATGTGGTAAACTTTGTGAGCATGGAGTTTTCTCTCACTGACCCGAGGCTT
GAGCCACATAAATGGGAGAAATACTGTGTCCTTGAGATAGGAGATATGTTACTAAGAAGT
GCCATAGGCCAAATGTCAAGGCCTATGTTCTTGTATGTGAGGACAAATGGAACATCAAAG
ATCAAAATGAAATGGGGAATGGAGATGAGACGTTGCCTCCTTCAGTCACTCCAGCAGATC
GAGAGCATGATTGAAGCCGAGTCCTCGGTTAAAGAAAAAGACATGACCAAAGATTTTTTT
GAGAATAAATCAGAAGCATGGCCCATTGGGGAGTCCCCCAAGGGAGTGGAAGAAGGTTCC
ATTGGGAAAGTCTGTAGGACTTTGTTGGCTAAGTCGGTGTTCAATAGCCTGTATGCATCT
CCACAATTAGAAGGATTTTCAGCGGAGTCAAGAAAACTGCTCCTTGTTGTTCAGGCTCTT
AGGGACAACCTTGAACCTGGGACCTTTGATCTTGGGGGGCTATATGAAGCAATTGAGGAG
TGCCTGATTAATGATCCCTGGGTTTTGCTCAATGCGTCTTGGTTCAACTCCTTCCTGACA
CATGCATTAAAATAGTTATGGCAGTGCTACTATTTGTTATCCATACTGTCC---------
---------------------------

#A/chicken/Queensland/1994(H7N3)
-------------------CCAAAATGGAAGACTTTGTGCGACAATGCTTCAATCCAATG
ATCGTCGAGCTTGCGGAAAAGGCAATGAAAGAATATGGGGAAGATCCGAAAATCGAAACG
AACAAGTTCGCAGCAATATGCACACACTTAGAAGTTTGCTTCATGTATTCAGACTTCCAC
TTCATTGACGAAAGAGGCGAATCAATAATTGTAGAATCTGGCGATCCAAATGCATTATTG
AAACACCGATTTGAAATAATTGAAGGAAGAGACCGAACAATGGCCTGGACAGTGGTGAAT
AGCATCTGCAACACCACAGGAGCCGAGAAACCCAAGTTTCTTCCAGATCTGTATGACTAC
AAAGAAAACCGATTCATTGAAATTGGAGTGACACGGAGAGAAGTCCACATATACTACCTA
GAAAAAGCCAACAAGATAAAATCTGAGAAAACACACATTCATATTTTCTCATTCACTGGA
GAAGAAATGGCCACAAAAGCGGATTACACCCTTGATGAAGAGAGCAGGGCAAGGATCAAA
ACCAGACTGTTCACCATAAGACAGGAAATGGCCAGCAGGGGTCTATGGGATTCCTTTCGT
CAGTCCGAAAGAGGCGAAGAGACAGTTGAGGAAAGATTTGAAATTGCAGGAACCATGCGC
AGGCTTGCCGACCAAAGTCTCCCACCGAACTTCTCCAGCCTTGAAAACTTTAGAGCCTAT
GTGGATGGATTCGAACCGAACGGCTGCATTGAGGGCAAGCTTTCTCAAATGTCAAAAGAC
GTGAACGCCAGGATTGAGCCATTTCTGAAGACAACACCACGTCCCCTCCGATTGCCTGAT
GGGCCTCCCTGCTCTCAGAGATCAAAATTCTTGCTGATGGATGCTCTGAAATTAAGCATT
GAGGACCCGAGTCATGAGGGGGAGGGGATACCGCTATATGATGCGATTAAATGCATGAAA
ACATTCTTCGGCTGGAAAGAGCCCAACATTATCAAACCACATGAGAAAGGCATAAATCCC
AATTACCTCCTGGCTTGGAAACAGGTGCTGGCAGAGCTTCAGGATATTGAAAATGAAGAG
AAAATCCCAAAGACAAAGAACATGAAGAAAACAAGCCAATTGAAGTGGGCACTTGGTGAG
AATATGGCGCCGGAGAAAGTGGACTTTGAAGATTGCAAAGATGTCAGCGATCTAAAACAG
TATGACAGTGATGAGCCAGATCCCAGATCGCTAGCAAGCTGGGTCCAGAGTGAATTCAAC
AAGGCATGTGAATTGACTGATTCCAGCTGGATAGAACTTGATGAGATAGGGGAAGATGTG
GCACCAATTGAGCACATTGCGAGCATGAGAAGGAACTATTTCACAGCGGAAGTGTCTCAT
TGCAGGGCTACTGAGTATATAATGAAGGGAGTGTATATAAATACAGCTTTGCTCAATGCA
TCTTGTGCAGCCATGGATGATTTTCAACTGATTCCAATGATAAGCAAATGCAGAACCAAG
GAAGGAAGACGGAAGACAAACCTGTACGGATTCATCATAAAAGGAAGATCTCATTTGAGG
[truncated: 732,576 more chars]
