# Supplementary material for: Panorama phylogenetic diversity and distribution of type A influenza viruses based on their six internal gene sequences
Source: Virol J. 2009 Sep 8;6:137. doi: 10.1186/1743-422X-6-137 (PMC2746212; doi:10.1186/1743-422X-6-137)
Supplement: Additional file 4 — The designations and alignment of the representative sequences of NP gene. The data could be read out with NotePad and the Mega software, and gaps are showed with hyphens. [file 1743-422X-6-137-S4.txt]

#mega
!Title NP;
!Format DataType=DNA indel=- CodeTable=Standard;

!Domain=Data property=Coding CodonStart=1;
#A/canine/Florida/242/2003(H3N8)
---------------------------------------------ATGGCGTCTCAAGGC
ACCAAACGATCCTATGAACAGATGGAAACTGATGGGGAACGCCAGAATGCAACTGAAATC
AGAGCATCTGTCGGAAGGATGGTGGGAGGAATCGGCCGGTTTTATGTTCAGATGTGTACT
GAGCTTAAACTAAACGACCATGAAGGGCGGCTGATTCAGAACAGCATAACAATAGAAAGG
ATGGTACTTTCGGCATTCGACGAAAGAAGAAACAAGTATCTCGAGGAGCATCCCAGTGCT
GGGAAAGACCCTAAGAAAACGGGAGGCCCGATATACAGAAGGAAAGATGGGAAATGGATG
AGGGAACTCATCCTCCATGATAAAGAAGAAATCATGAGAATCTGGCGTCAGGCCAACAAT
GGTGAAGACGCTACTGCTGGTCTTACTCATATGATGATCTGGCACTCCAATCTCAATGAC
ACCACATACCAAAGAACAAGGGCTCTTGTTCGGACTGGGATGGATCCCAGAATGTGCTCT
CTGATGCAAGGCTCAACCCTCCCACGGAGATCTGGAGCCGCTGGTGCTGCAGTAAAAGGT
GTTGGAACAATGGTAATGGAACTCATCAGAATGATCAAACGCGGAATAAATGATCGGAAT
TTCTGGAGAGGTGAAAATGGTCGAAGAACCAGAATTGCTTATGAAAGAATGTGCAATATC
CTCAAAGGGAAATTTCAGACAGCAGCACAACGGGCTATGATGGACCAGGTGAGGGAAGGC
CGCAATCCTGGAAACGCTGAGATTGAGGATCTCATTTTCTTGGCACGATCAGCACTTATT
TTGAGAGGATCAGTAGCCCATAAATCATGCCTACCTGCCTGTGTTTATGGCCTTGCAGTA
ACCAGTGGGTATGACTTTGAGAAGGAAGGATACTCTCTGGTTGGAATTGATCCTTTCAAA
CTACTCCAGAACAGTCAAATTTTCAGTCTAATCAGACCAAAAGAAAACCCAGCACACAAG
AGCCAGTTGGTGTGGATGGCATGCCATTCTGCAGCATTTGAGGACCTGAGAGTTTTAAAT
TTCATTAGAGGAACCAAAGTAATCCCAAGAGGACAGTTAACAACCAGAGGAGTTCAAATT
GCTTCAAATGAAAACATGGAGACAATAGATTCTAGCACACTTGAACTGAGAAGCAAATAT
TGGGCAATAAGGACCAGAAGCGGAGGAAACACCAGTCAACAGAGAGCATCTGCAGGACAG
ATAAGTGTGCAACCTACTTTCTCAGTACAGAGAAATCTTCCCTTTGAGAGAGCAACCATT
ATGGCTGCATTCACTGGTAACACTGAAGGGAGGACTTCCGACATGAGAACGGAAATCATA
AGGATGATGGAAAATGCCAAATCAGAAGATGTGTCTTTCCAGGGGCGGGGAGTCTTCGAG
CTCTCGGACGAAAAGGCAACGAACCCGATCGTGCCTTCCTTTGACATGAGCAATGAAGGG
TCTTATTTCTTCGGAGACAATGCTGAGGAGTTTGACAGTTAA------------------
-----

#A/canine/Jacksonville/2005(H3N8)
---------------------------------------------ATGGCGTCTCAAGGC
ACCAAACGATCCTATGAACAGATGGAAACTGATGGGGAACGCCAGAATGCAACTGAAATC
AGAGCATCTGTCGGAAGGATGGTGGGAGGAATCGGACGGTTTTATGTCCAGATGTGTACT
GAGCTTAAACTAAACGACCATGAAGGGCGGCTGATTCAGAACAGCATAACAATAGAAAGG
ATGGTGCTTTCGGCATTCGACGAAAGAAGAAACAAGTATCTCGAGGAGCATCCCAGTGCT
GGGAAAGACCCTAAGAAAACGGGAGGCCCGATATACAGAAGAAAAGATGGGAAATGGATG
AGGGAACTCATCCTCCATGATAAAGAAGAAATCATGAGAATCTGGCGTCAGGCCAACAAT
GGTGAAGACGCTACTGCTGGTCTTACTCATATGATGATCTGGCACTCCAATCTCAATGAC
ACCACATACCAAAGAACAAGGGCTCTTGTTCGGACTGGGATGGATCCCAGAATGTGCTCT
CTGATGCAAGGCTCAACCCTCCCACGGAGATCTGGAGCCGCTGGTGCTGCAGTAAAAGGC
GTTGGAACAATGGTAATGGAACTCATCAGAATGATCAAGCGCGGAATAAATGATCGGAAT
TTCTGGAGAGGTGAAAATGGTCGAAGAACCAGAATTGCTTATGAAAGAATGTGCAATATC
CTCAAAGGGAAATTTCAGACAGCAGCACAACGGGCTATGATGGACCAGGTGAGGGAAGGC
CGCAATCCTGGAAACGCTGAGATTGAGGATCTCATTTTCTTGGCACGATCAGCACTTATT
TTGAGAGGATCAGTAGCCCATAAATCATGCCTACCTGCCTGTGTTTATGGCCTTGCACTA
ACCAGTGGGTATGACTTTGAGAAGGAAGGATACTCTCTGGTTGGAATTGATCCTTTCAAA
CTACTCCAGAACAGTCAAATTTTCAGTCTAATCAGACCAAAAGAAAACCCAGCACACAAA
AGCCAGTTGGTGTGGATGGCATGCCATTCTGCAGCATTTGAGGATCTGAGAGTTTTAAAT
TTCATTAGAGGAACCAAAGTAATCCCAAGAGGACAGTTAACAACCAGAGGAGTTCAAATT
GCTTCAAATGAAAACATGGAGACAATAAATTCTAGCACACTTGAACTGAGAAGCAAATAT
TGGGCAATAAGGACCAGAAGCGGAGGAAACACCAGTCAACAGAGAGCATCTGCAGGACAG
ATAAGTGTGCAACCTACTTTCTCAGTACAGAGAAATCTTCCCTTTGAGAGAGCAACCATT
ATGGCTGCATTCACTGGTAACACTGAAGGAAGGACTTCCGACATGAGAACGGAAATCATA
AGGATGATGGAAAATGCCAAATCAGAAGATGTGTCTTTCCAGGGGCGGGGAGTCTTCGAG
CTCTCGGACGAAAAGGCAACGAACCCGATCGTGCCTTCCTTTGACATGAGCAATGAAGGG
TCTTATTTCTTCGGAGACAATGCTGAGGAGTTTGACAGTTAA------------------
-----

#A/cat/Thailand/KU-02/04(H5N1)
---------------------------------------------ATGGCGTCTCAAGGC
ACCAAACGATCTTATGAACAGATGGAAACTGGTGGGGAACGCCAGAATGCTACTGAGATC
AGGGCATCTGTTGGAAGAATGGTTAGTGGCATTGGGAGGTTCTACATACAGATGTGCACA
GAACTCAAACTCAGTGACTATGAAGGGAGGCTGATCCAGAACAGCATAACAATAGAGAGA
ATGGTACTCTCTGCATTTGATGAAAGAAGGAACAGATACCTGGAAGAACACCCCAGTGCG
GGAAAGGACCCGAAGAAGACTGGAGGTCCAATTTATCGGAGGAGAGACGGGAAATGGGTG
AGAGAGCTAATTCTGTACGACAAAGAGGAGATCAGGAGGATTTGGCGTCAAGCGAACAAT
GGAGAGGACGCAACTGCTGGTCTTACCCACCTGATGATATGGCATTCCAATCTAAATGAT
GCCACATATCAGAGAACGAGAGCTCTCGTGCGTACTGGAATGGACCCAAGGATGTGCTCT
CTGATGCAAGGGTCAACTCTCCCGAGGAGATCTGGAGCTGCCGGTGCAGCAGTAAAGGGG
GTAGGGACAATGGTGATGGAGCTGATTCGGATGATAAAACGAGGGATCAACGACCGGAAT
TTCTGGAGAGGCGAAAATGGAAGAAGAACAAGGATTGCATATGAGAGAATGTGCAACATC
CTCAAAGGGAAATTCCAAACAGCAGCACAAAGAGCAATGATGGATCAAGTGCGAGAGAGC
AGAAATCCTGGGAATGCTGAAATTGAAGATCTCATTTTTCTGGCACGGTCTGCACTCATC
CTGAGAGGATCAGTGGCCCATAAGTCCTGCTTGCCTGCTTGTGTGTACGGACTTGCAGTG
GCCAGTGGATATGACTTTGAGAGAGAAGGGTACTCTCTGGTTGGAATAGATCCTTTCCGC
CTGCTTCAAAACAGCCAGGTCTTTAGTCTCATTAGACCAAATGAGAATCCAGCACATAAG
AGTCAATTAGTGTGGATGGCATGCCACTCTGCAGCATTTGAGGACCTTAGAGTCTCAAGT
TTCATCAGAGGGACAAGAGTGGTCCCAAGAGGACAGCTATCCACCAGAGGGGTTCAAATT
GCTTCAAATGAGAACATGGAGGCAATGGACTCCAACACTCTTGAACTGAGAAGCAGATAT
TGGGCTATAAGAACCAGAAGCGGAGGAAACACCAACCAGCAGAGGGCATCTGCAGGACAG
ATCAGCGTTCAGCCCACTTTCTCGGTACAGAGAAACCTTCCCTTCGAAAGAGCGACCATT
ATGGCAGCATTTACAGGAAATACTGAGGGCAGAACGTCTGACATGAGGACTGAAATCATA
AGAATGATGGAAAGTGCCAGACCAGAAGATGTGTCATTCCAGGGGCGGGGAGTCTTCGAG
CTCTCAGACGAAAAGGCAACGAACCCGATCGTGCCTTCCTTTGACATGAATAATGAAGGA
TCTTATTTCTTCGGAGACAATGCAGAGGAGTATGACAATTAA------------------
-----

#A/equine/Miami/1/1963(H3N8)
----------------------ACTCACTGAGTGACATCAAAGCCATGGCGTCTCAAGGC
ACCAAACGATCTTATGAGCAGATGGAAACTGGTGGGGAACGCCAGAATGCAACTGAAATC
AGAGCATCTGTTGGAAGGATGGTGGGAGGAATCGGCCGGTTCTATGTTCAAATGTGTACT
GAGCTCAAACTCAGCGACCATGAAGGGCGGCTGATTCAGAACAGCATAACAATAGAGAGG
ATGGTGCTTTCGGCATTTGACGAAAGAAGAAACAAGTACCTGGAGGAGCATCCCAGTGCT
GGAAAAGACCCCAAGAAGACTGGAGGCCCGATATACAGAAGGAGAGATGGGAAATGGATG
AGAGAACTCATCCTCTATGATAAAGAAGAAATCATGAGGATCTGGCGTCAGGCCAACAAT
GGTGAAGATGCTACTGCTGGTCTTACTCATATGATGATTTGGCACTCCAATCTCAATGAC
ACCACCTACCAAAGAACAAGGGCTCTTGTTCGGACTGGGATGGATCCCAGAATGTGCTCT
CTGATGCAAGGATCAACTCTCCCACGGAGATCTGGAGCTGCCGGTGCTGCAGTGAAGGGT
GTTGGAACAATGGTGATGGAGCTCATCAGAATGATCAAACGTGGGATAAATGATCGAAAC
TTCTGGAGAGGTGAAAATGGTCGAAGAACCAGAATTGCTTATGAAAGAATGTGCAACATC
CTCAAGGGGAAATTCCAAACAGCAGCACAACGAGCAATGATGGACCAAGTGAGGGAGGGC
CGCAATCCTGGAAATGCTGAGATTGAGGATCTCATTTTCTTGGCGCGATCAGCACTCATT
CTGAGAGGATCAGTAGCCCATAAATCATGCCTACCTGCCTGTGTTTATGGCCTTGCAGTA
GCCAGTGGGTATGACTTCGAGAGAGAGGGATACTCTCTGGTTGGAATTGATCCTTTCAAA
CTGCTCCAGAACAGCCAAGTTTTCAGTCTGATCAGACCGAATGAAAATCCAGCACACAAG
AGCCAGCTGGTGTGGATGGCATGCCATTCTGCAGCATTTGAGGATCTGAGAGTTTCAAAT
TTCATTAGAGGAACCAAAGTAGTCCCAAGAGGACAATTGGCAACCAGAGGAGTGCAAATT
GCTTCAAATGAAAACATGGAGACAATAGATTCCAGCACACTCGAACTGAGAAGCAGATAT
TGGGCAATAAGGACCAGGAGTGGAGGGAACACCAATCAACAGAGAGCATCTGCAGGACAG
ATAAGTGTGCAACCCACTTTCTCGGTGCAGAGAAATCTTCCCTTTGAAAGAGCAACCATT
ATGGCTGCATTCACTGGAAACACTGAGGGGAGGACTTCCGACATGAGAACGGAAATCATA
AGGATGATGGAAAATGCCAGATCAGAAGATGTGTCTTTCCAGGGGCGGGGAGTCTTCGAG
CTCTCGGACGAAAAGGCAACGAACCCGATCGTGCCTTCCTTTGACATGAGCAATGAAGGG
TCTTATTTCTTCGGAGACAATGCTGAGGAGTTTGACAATTAAAGAAAA------------
-----

#A/equine/SaoPaulo/6/1963(H3N8)
-----------------------CTCACTGAGTGACATCAAAGCCATGGCGTCTCAAGGC
ACCAAACGATCTTATGAGCAGATGGAAACTGGTGGAGAACGCCAGAATGCAACTGAAATC
AGAGCATCTGTTGGAAGGATGGTGGGAGGAATCGGCCGGTTCTATGTTCAAATGTGTACT
GAGCTCAAACTCAACGACCATGAAGGGCGGCTGATTCAGAACAGTATAACAATAGAGAGG
ATGGTGCTTTCGGCATTTGACGAAAGAAGGAACAAGTACCTGGAGGAGCATCCCAGTGCT
GGAAAAGACCCCAAGAAGACTGGAGGCCCAATATACAGAAGGAGAGATGGGAAATGGATG
AGAGAACTCATCCTCTATGATAAAGAAGAAATCATGAGGATCTGGCGTCAGGCCAACAAT
GGTGAAGATGCTACTGCTGGTCTTACTCATATGATGATTTGGCACTCCAATCTCAATGAC
ACCACCTACCAAAGAACAAGGGCTCTCGTTCGGACTGGGATGGATCCCAGAATGTGCTCT
CTGATGCAAGGATCAACTCTCCCACGGAGATCTGGAGCTGCTGGTGCTGCAGTGAAGGGT
GTTGGAACAATGGTGATGGAGCTCATCAGAATGATCAAACGTGGAATAAATGATCGAAAC
TTCTGGAGAGGTGAAAATGGTCGAAAAACCAGAATTGCTTATGAAAGAATGTGCAACATC
CTCAAGGGGAAATTCCAAACAGCAGCACAACGAGCAATGATGGACCAAGTGAGGGAGGGC
CGCAATCCTGGGAATGCTGAGATTGAGGATCTCATTTTCTTGGCGCGATCAGCACTCATT
CTGAGAGGATCAGTAGCCCATAAATCATGCCTACCTGCCTGTGTTTATGGCCTTGCAGTA
GCCAGTGGGTATGACTTCGAGAGAGAGGGATACTCTCTGGTTGGAATTGATCCTTTCAAA
CTGCTCCAGAACAGCCAAGTTTTCAGCCTGATCAGACCGAATGAAAATCCAGCACACAAG
AGCCAGCTGGTGTGGATGGCATGCCATTCTGCAGCATTTGAGGATCTAAGAGTTTCAAAT
TTCATTAGAGGAACCAAAGTAGTCCCAAGAGGACAATTGGCAACCAGAGGAGTGCAAATT
GCTTCAAATGAAAACATGGAGACAATAGATTCCAGCACACTCGAACTGAGAAGCAGATAT
TGGGCAATAAGGACCAGGAGTGGAGGGAACACCAATCAACAGAAAGCATCTGCAGGACAG
ATAAGTGTGCAACCCACTTTCTCAGTGCAGAGAAATCTTCCCTTTGAAAGAGCAACCATT
ATGGCTGCATTCACTGGAAACACTGAGGGGAGGACTTCCGACATGAGAACGGAAATCATA
AGGATGATGGAAAATGCCAGACCAGAAGATGTGTCTTTCCAGGGGCGGGGAGTCTTCGAG
CTCTCGGACGAAAAGGCAACGAACCCGATCGTGCCTTCCTTTGACATGAGCAATGAAGGA
TCTTATTTCTTCGGAGACAATGCTGAGGAGTTTGACAATTAAA-----------------
-----

#A/equine/Lexington/1/1966(H7N7)
--------------------TCACTCACTGAGTGACATCAAAATCATGGCGTCTCAAGGC
ACCAAACGACCTTATGAACAAATGGAAACTGGTGGAGAACGCCAGAACGCCACTGAGATC
AGATCATCCGTTGGAAAAATGGTTGCTGGAATAGGGAAATTCTACATCCAGATGTGCACT
GAACTCAAACTCAATGACTATGAAGGAAGGCTAATCCAAAACAGCATAACAATAGAAAAA
ATGGTACTCTCTGCTTTTGATGAGAGAAGGAATAAATACTTGGAAGAACACCCCAATGCC
GGGAAAGACCCTAAGAAAACGGGAGGACCTATCTACAGAAAAAGAGAAGGAAAATGGATA
AGAGAATTAATCCTCTACGACAAAGAGGAAATCAGAAGAATTTGGCGCCAGGCCAACAAT
GGAGAAGATGCAACAGCTGGTCTTACACACTTGATGATTTGGCATTCTAATCTGAACGAT
GCCACTTATCAAAGGACAAGGGCTCTTGTTCGAACTGGAATGGACCCCAGAATGTGCTCT
CTAATGCAAGGTTCTACTCTTCCAAGGAGATCTGGAGCAGCTGGTGCAGCAATAAAAGGA
ATTGGGACAATGGTAATGGAATTAATCAGAATGATAAAACGAGGAATTAATGATCGAAAC
TTTTGGAGAGGGGAAAATGGAAGAAAAACAAGAATTGCCTATGAGAGAATGTGCAACATT
CTTAAGGGAAAATTTCAAACAGCAGCACAAAGGGCAATGATGGATCAAGTGCGAGAAAGC
AGAAATCCGGGCAATGCTGAAATCGAAGATCTTATTTTTTTAGCGCGGTCTGCACTCATA
CTACGAGGATCAGTAGCCCACAAATCCTGTCTGCCTGCATGTGTGTATGGACTTATTGTG
GCCAGTGGATATGATTTCGAAAGAGAGGGATACTCATTGGTTGGGGTAGACCCTTTTAAA
CTGCTTCAAAACAGTCAAATATTCAGCCTTATTAGGCCTAATGAAAATCCATTACATAAA
AGCCAGTTGGTATGGATGGCTTGCCACTCTGCAGCATTCGAAGATCTGAGAATATCAAGC
TTCATCAGGGGAACAAAAGTAATCCCAAGAGGACAACTGTCTACCAGAGGAATCCAGATT
GCATCCAATGAGAACATGGAGGTCATAGACTCCAACACTCTTGAACTAAGAAGTAAATAC
TGGGCAATTAGAACCAAAAGTGGAGGAAACACCAGCCAGCAGAAAGCATCTGCTGGACAA
ATAAGTGTACAACCAACATTCTCAGTTCAAAGAAACCTTCCTTTTGAAAGAACAACTATA
ATGGCTGCATTTACTGGAAATAACGAAGGAAGAACATCTGACATGAGAACCGAAATTATA
AGAATGATGGAAAGTGCAAAACCAGATGATGTGTCCTTTCAAGGACGGGGAGTTTTTGAG
CTCTCAGACGAAAAGGCAACTAACCCTATAGTGCCTTCTTTTGACATGAGTAAAGAAGGG
TCTTATTTCTTCGGAGACAATGCAGAGGAATTTGACAATTAAA-----------------
-----

#A/equine/SaoPaulo/1/1969(H3N8)
-----------------------CTCACTGAGTGACATCAAAGCCATGGCGTCTCAAGGC
ACCAAACGATCTTATGAGCAGATGGAAACTGGTGGAGAACGCCAGAATGCAACTGAAATC
AGAGCATCTGTTGGAAGGATGGTGGGAGGAATCGGCCGGTTCTATGTTCAAATGTGTACT
GAGCTCAAACTCAACGACCATGAAGGGCGGCTGATTCAGAACAGTATAACAATAGAGAGG
ATGGTGCTTTCGGCATTTGACGAAAGAAGGAACAAGTACCTGGAGGAGCATCCCAGTGCT
GGAAAAGACCCCAAGAAGACTGGAGGCCCAATATACAGAAGGAGAGATGGGAAATGGATG
AGAGAACTCATCCTCTATGATAAAGAAGAAATCATGAGGATCTGGCGTCAGGCCAACAAT
GGTGAAGATGCTACTGCTGGTCTTACTCATATGATGATTTGGCACTCCAATCTCAATGAC
ACCACCTACCAAAGAACAAGGGCTCTCGTTCGGACTGGGATGGATCCCAGAATGTGCTCT
CTGATGCAAGGATCAACTCTCCCACGGAGATCTGGAGCTGCTGGTGCTGCAGTGAAGGGT
GTTGGAACAATGGTGATGGAGCTCATCAGAATGATCAAACGTGGAATAAATGATCGAAAC
TTCTGGAGAGGTGAAAATGGTCGAAAAACCAGAATTGCTTATGAAAGAATGTGCAACATC
CTCAAGGGGAAATTCCAAACAGCAGCACAACGAGCAATGATGGACCAAGTGAGGGAGGGC
CGCAATCCTGGGAATGCTGAGATTGAGGATCTCATTTTCTTGGCGCGATCAGCACTCATT
CTGAGAGGATCAGTAGCCCATAAATCATGCCTACCTGCCTGTGTTTATGGCCTTGCAGTA
GCCAGTGGGTATGACTTCGAGAGAGAGGGATACTCTCTGGTTGGAATTGATCCTTTCAAA
CTGCTCCAGAACAGCCAAGTTTTCAGCCTGATCAGACCGAATGAAAATCCAGCACACAAG
AGCCAGCTGGTGTGGATGGCATGCCATTCTGCAGCATTTGAGGATCTAAGAGTTTCAAAT
TTCATTAGAGGAACCAAAGTAGTCCCAAGAGGACAATTGGCAACCAGAGGAGTGCAAATT
GCTTCAAATGAAAACATGGAGACAATAGATTCCAGCACACTCGAACTGAGAAGCAGATAT
TGGGCAATAAGGACCAGGAGTGGAGGGAACACCAATCAACAGAAAGCATCTGCAGGACAG
ATAAGTGTGCAACCCACTTTCTCAGTGCAGAGAAATCTTCCCTTTGAAAGAGCAACCATT
ATGGCTGCATTCACTGGAAACACTGAGGGGAGGACTTCCGACATGAGAACGGAAATCATA
AGGATGATGGAAAATGCCAGACCAGAAGATGTGTCTTTCCAGGGGCGGGGAGTCTTCGAG
CTCTCGGACGAAAAGGCAACGAACCCGATCGTGCCTTCCTTTGACATGAGCAATGAAGGA
TCTTATTTCTTCGGAGACAATGCTGAGGAGTTTGACAATTAAA-----------------
-----

#A/equine/Sachiyama/1/1971(H3N8)
-----------------------CTCACTGAGTGACATCAAAGTCATGGCGTCTCAAGGC
ACCAAACGATCTTATGAGCAGATGGAAACTGGTGGGGAACGCCAGAATGCAACTGAAATC
AGAGCATCTGTTGGAAGGATGGTGGGAGGAATCGGCCGGTTCTATGTTCAAATGTGTACT
GAGCTCAAACTCAACGACCATGAAGGGCGGCTGATTCAGAACAGCATAACAATAGAGAGG
ATGGTGCTTTCGGCATTTGACGAAAGAAGAAACAAGTACCTGGAGGAGCATCCCAGTGCT
GGAAAAGACCCCAAGAAGACTGGAGGCCCGATATACAGAAAGAAAGATGGGAAATGGATG
AGAGAACTCATCCTCTATGATAAAGAAGAAATCATGAGAATTTGGCGTCAGGCCAACAAT
GGTGAAGATGCTACTGCTGGTCTTACTCATATAATGATTTGGCACTCCAATCTCAATGAC
ACCACCTACCAAAGAACAAGGGCTCTTGTTCGGACTGGGATGGATCCTAGAATGTGCTCT
CTGATGCAAGGGTCAACTCTCCCACGGAGATCTGGAGCTGCCGGTGCTGCAGTGAAGGGT
GTTGGAACAATGGTGATGGAGCTCATCAGAATGATCAAACGTGGGATAAATGATCGAAAC
TTCTGGAGAGGTGAAAATGGTCGAAGAACCAGAATTGCTTATGAAAGAATGTGCAACATC
CTCAAGGGGAAATTCCAAACAGCAGCACAACGAGCAATGATGGATCAAGTGAGGGAGGGC
CGCAATCCTGGAAATGCTGAGATTGAGGATCTCATTTTCTTGGCACGATCAGCACTCATT
CTGAGAGGATCAGTAGCCCATAAATCATGCCTACCTGCCTGTGTTTATGGCCTTGCAGTA
GCCAGTGGATATGACTTCGAGAGAGAGGGATACTCTCTGGTTGGGATTGATCCTTTCAAA
CTGCTCCAGAACAGCCAAATTTTCAGTCTGATCAGACCGAATGAAAATCCAGCGCACAAG
AGCCAGCTGGTGTGGATGGCATGCCATTCTGCAGCATTTGAGGATCTGAGAGTTTCAAAT
TTCATTAGAGGAACCAAAGTAGTCCCAAGAGGACGACTGGCCACCAGAGGAGTGCAAATT
GCTTCAAATGAAAACATGGAGACAATAGATTCCAGCACACTCGAACTGAGAAGCAGATAT
TGGGCAATAAGGACCAGGAGTGGAGGGAACACCAATCAACAGAGGGCATCTGCAGGACAG
ATAAGTGTGCAACCCACTTTCTCAGTGCAGAGAAATCTCCCCTTTGAAAGAGCAACCATT
ATGGCTGCATTCACTGGAAACACTGAGGGGAGGACTTCCGACATGAGAACGGAAATCATA
AGGATGATGGAAAATGCCAAATCAGAAGATGTGTCTTTCCAGGGGCGGGGAGTCTTTGAG
CTCTCGGACGAAAAGGCAACGAACCCAATCGTGCCTTCCTTTGACATGAGCAATGAAGGG
TCTTATTTCTTCGGAGACAATGCTGAGGAGTTTGACAGTTAAA-----------------
-----

#A/equine/London/1416/1973(H7N7)
AGCAAAAGCAGGGTAGATAATCACTCACTGAGTGACATCAAACTCATGGCGTCTCAAGGC
ACCAAACGATCTTATGAGCAGATGGAAACTGGTGGGGAACGCCAGAATGCAACTGAAATC
AGAGCATCTGTTGGAAGGATGGTGGGAGGAATCGGCCGGTTTTATGTTCAAATGTGTACT
GAGCTCAAACTCAACGACCATGAAGGGCGGCTGATTCAGAACAGCATAACAATAGAGAGG
ATGGTGCTTTCGGCATTCGACGAAAGAAGAAACAAGTACCTGGAGGAGCATCCCAGTGCT
GGAAAAGACCCCAAGAAAACGGGAGGCCCGATATACAGAAGGAGAGATGGGAAATGGATG
AGAGAACTCATCCTCCATGATAAAGAAGAAATCAGGAGGATCTGGCGTCAGGCCAACAAT
GGTGAAGATGCTACTGCTGGTCTGACTCACATGATGATCTGGCACTCCAATCTCAATGAC
ACCACCTACCAAAGAACAAGGGCTCTTGTTCGGACTGGGATGGATCCCAGAATGTGCTCT
CTGATGCAAGGATCAACTCTCCCACGGAGATCTGGAGCTGCCGGTGCTGCAGTGAAGGGT
GTTGGAACAATGGTAATGGAACTCATCAGGATGATCAAACGCGGGATAAATGATCGAAAC
TTCTGGAGAGGTGAAAATGGTCGAAGAACCAGAATTGCTTATGAAAGAATGTGCAACATC
CTCAAGGGGAAATTCCAAACAGCAGCACAACGAGCAATGATGGACCAAGTGAGAGAGGGC
CGCAATCCTGGAAATGCTGAGATTGAGGATCTCATTTTCTTGGCGCGATCAGCACTCATT
CTGAGAGGATCAGTAGCCCATAAATCATGCCTACCTGCCTGTGTTTATGGCCTTGCAGTA
GCCAGTGGGTATGACTTCGAGAAAGAGGGATACTCTCTGGTTGGAATTGATCCTTTCAAA
CTACTCCAGAACAGCCAAATTTTCAGTCTGATCAGACCGAAAGAAAATCCAGCACACAAG
AGCCAGCTGGTGTGGATGGCATGCCATTCTGCAGCATTTGAGGACCTGAGAGTTTCGAAT
TTCATTAGAGGAACCAAAGTAATCCCAAGAGGACAGTTGGCAACCAGAGGAGTGCAAATT
GCTTCAAATGAAAACATGGAGACAATAGATTCTAGCACACTCGAACTGAGGAGCAGATAT
TGGGCAATAAGGACCAGGAGTGGGGGGAACACCAGTCAACAGAGAGCATCTGCAGGACAG
ATAAGTGTGCAACCCACTTTCTCAGTGCAGAGAAATCTTCCCTTTGAAAGAGCAACCATT
ATGGCTGCATTCACTGGAAACACTGAGGGGAGGACTTCCGACATGAGAACGGAAATCATA
AGGATGATGGAAAATGCCAGATCAGAAGATGTGTCTTTCCAGGGGCGGGGAGTCTTCGAG
CTCTCGGACGAAAAGGCAACGAACCCGATCGTGCCTTCCTTTGACATGAGCAATGAAGGG
TCTTATTTCTTCGGAGACAATGCTGAGGAGTTTGACAGTTAAAGAAAAATACCCTTGTTT
CTACT

#A/equine/NewYork/49/1973(H7N7)
AGCAAAAGCAGGGTAGATAATCACTCACTGAGTGACATCAAAGTCATGGCGTCTCAAGGC
ACCAAACGATCTTATGAGCAGATGGAAACTGGTGGGGAACGCCAAAATGCAACTGAAATC
AGAGCATCTGTTGGAAGGATGGTGGGAGGAATCGGCCGGTTCTATGTTCAAATGTGTACT
GAGCTCAGACTCAGCGACCATGAAGGGCGGCTGATTCAGAACAGCATAACAATAGAGAGG
ATGGTGCTTTCGGCATTCGACGAAAGAAGAAACAAGTACCTGGAGGAGCATCCCAGTGCT
GGAAAAGACCCCAAGAAAACGGGAGGCCCGATATACAGAAGGAGAGATGGGAAATGGATG
AGAGAACTCATCCTCCATGATAAAGAAGAAATCATGAGGATCTGGCGTCAGGCCAACAAT
GGTGAAGATGCTACTGCTGGTCTTACTCATATGATGATCTGGCACTCCAATCTCAATGAC
ACCACCTACCAAAGAACAAGGGCTCTTGTTCGGACTGGGATGGATCCCAGAATGTGCTCT
CTGATGCAAGGATCAACTCTCCCACGGAGATCTGGAGCTGCCGGTGCTGCAGTGAAGGGT
GTTGGAACAATGGTAATGGAACTCATCAGGATGATCAAACGCGGGATAAATGATCGAAAC
TTCTGGAGAGGTGAAAATGGTCGAAGAACCAGAATTGCTTATGAAAGAATGTGCAACATC
CTCAAGGGGAAATTCCAAACAGCAGCACAACGAGCAATGATGGACCAAGTGAGGGAGGGC
CGCAATCCTGGAAATGCTGAGATTGAGGATCTCATTTTCTTGGCGCGATCAGCACTCATT
CTGAGAGGATCAGTAGCCCATAAATCATGCCTACCTGCCTGTGTTTATGGCCTTGCAGTA
GCCAGTGGGTATGACTTCGAGAAAGAGGGATACTCTCTGGTTGGAATTGATCCTTTCAAA
CTACTCCAGAACAGCCAAATTTTCAGTCTGATCAGACCGAAAGAAAATCCAGCACACAAG
AGCCAGCTGGTGTGGATGGCATGCCATTCTGCAGCATTTGAGGACCTGAGAGTTTCGAAT
TTCATTAGAGGAACCAAAGTAATCCCAAGAGGACAGTTGGCAACCAGAGGAGTGCAAATT
GCTTCAAATGAAAACATGGAGACAATAGATTCTAGCACACTCGAACTGAGGAGCAGATAT
TGGGCAATAAGGACCAGGAGTGGGGGGAACACCAGTCAACAGAGAGCATCTGCAGGACAG
ATAAGTGTGCAACCCACTTTCTCAGTGCAGAGAAATCTTCCCTTTGAAAGAGCAACCATT
ATGGCTGCATTCACTGGAAACACTGAGGGGAGGACTTCCGACATGAGAACGGAAATCATA
AGGATGATGGAAAATGCCAGATCAGAAGATGTGTCTTTCCAGGGGCGGGGAGTCTTCGAG
CTCTCGGACGAAAAGGCAACGAACCCGATCGTGCCTTCCTTTGACATGAGCAATGAAGGG
TCTTATTTCTTCGGAGACAATGCTGAGGAGTTTGACAGTTAAAGAAAAATACCCTTGTTT
CTACT

#A/equine/SaoPaulo/4/1976(H7N7)
--------------------------ACTGAGTGACATCAAAGTCATGGCGTCTCAAGGC
ACCAAACGATCTTATGAGCAGATGGAAACTGGTGGGGAACGCCAGAATGCAACTGAAATC
AGAGCATCTGTTGGAAGGATGGTGGGAGGAATCGGCCGGTTCTATGTTCAAATGTGTACT
GAGCTCAAACTCAACGACCATGAAGGGCGGCTGATTCAGAACAGCATAACAATAGAGAGG
ATGGTGCTTTCGGCATTCGACGAAAGAAGAAACAAGTACCTGGAGGAGCATCCCAGTGCT
GGAAAAGACCCCAAGAAAACGGGAGGCCCGATATACAGAAGGAGAGATGGGAAATGGATG
AGAGAACTCATCCTCCATGATAAAGAAGAAATAATGAGGATCTGGCGTCAGGCCAACAAT
GGTGAAGATGCTACTGCTGGTCTTACTCATATGATGATCTGGCACTCCAATCTCAATGAC
ACCACCTACCAAAGAACAAGGGCTCTTGTTCGGACTGGGATGGATCCCAGAATGTGCTCT
CTGATGCAAGGATCAACTCTCCCACGGAGATCTGGAGCTGCCGGTGCTGCAGTGAAGGGT
GTTGGAACAATGGTAATGGAACTCATCAGGATGATCAAACGCGGGATAAATGATCGAAAC
TTCTGGAGAGGTGAAAATGGTCGAAGAACCAGAATTGCTTATGAAAGAATGTGCAACATC
CTCAAGGGGAAATTCCAAACAGCAGCACAACGAGCAATGATGGACCAAGTGAGGGAGGGC
CGCAATCCTGGAAATGCTGAGATTGAGGATCTCATTTTCTTGGCGCGATCAGCACTCATT
CTGAGAGGATCAGTAGCCCATAAATCATGCCTACCTGCCTGTGTTTATGGCCTTGCAGTA
GCCAGTGGATATGACTTCGAGAAAGAGGGATACTCTCTGGTTGGAATTGATCCTTTCAAA
CTACTCCAGAACAGCCAAATTTTCAGTCTGATCAGACCGAAAGAAAATCCAGCACACAAG
AGCCAGCTGGTGTGGATGGCATGCCATTCTGCAGCATTTGAGGACCTGAGAGTTTCGAAT
TTCATTAGAGGAACCAAAGTAATCCCAAGAGGACAGTTAGCAACCAGAGGAGTGCAAATT
GCTTCAAATGAAAACATGGAGACAATAGATTCTAGCACACTCGAACTGAGGAGCAAATAT
TGGGCAATAAGGACCAGGAGTGGGGGGAACACCAGTCAACAGAGAGCATCTGCAGGACAG
ATAAGTGTGCAACCCACTTTCTCAGTGCAGAGAAATCTTCCCTTTGAAAGAGCAACCATT
ATGGCTGCATTCACTGGAAACACTGAGGGGAGGACTTCCGACATGAGAACGGAAATCATA
AGGATGATGGAAAATGCCAGATCAGAAGATGTGTCTTTCCAGGGGCGGGGAGTCTTCGAG
CTCTCGGACGAAAAGGCAACGAACCCGATCGTGCCTTCCTTTGACATGAGCAATGAAGGG
TCTTATTTCTTCGGAGACAATGCTGAGGAGTTTGACAGTTAAA-----------------
-----

#A/eq/Kentucky/b_boredom5/1976(H3N8)
----------------------ACTCACTGAGTGACATCAAAGTCATGGCGTCTCAAGGC
ACCAAACGATCTTATGAGCAGATGGAAACTGGTGGGGAACGCCAGAATGCAACTGAAATC
AGAGCATCTGTTGGAAGGATGGTGGGAGGAATCGGCCGGTTCTATGTTCAAATGTGTACT
GAGCTTAAACTCAACGACCATGAAGGGCGGCTGATTCAGAACAGCATAACAATAGAAAGG
ATGGTACTTTCGGCATTCGACGAAAGAAGAAACAAGTACCTCGAGGAGCATCCCAGTGCT
GGGAAAGACCCCAAGAAAACGGGAGGCCCGATATACAGAAGGAAAGATGGGAAATGGATG
AGAGAACTCATCCTCCATGATAAAGAAGAAATCATGAGGATCTGGCGTCAGGCCAACAAT
GGTGAAGACGCTACTGCTGGTCTTACTCATATGATGATCTGGCACTCCAATCTCAATGAC
ACCACCTACCAAAGAACAAGGGCTCTTGTTCGGGCTGGGATGGATCCCAGAATGTGCTCT
CTGATGCAAGGATCAACTCTCCCACGGAGATCTGGAGCTGCCGGTGCTGCAGTGAAGGGT
GTTGGAACAATGGTAATGGAACTCATCAGGATGATCAAACGCGGGATAAATGATCGAAAC
TTCTGGAGAGGTGAAAATGGTCGAAGAACCAGAATTGCTTATGAAAGAATGTGCAACATC
CTCAAAGGGAAATTCCAAACAGCAGCACAACGAGCAATGATGGACCAAGTGAGGGAGGGC
CGCAATCCTGGAAATGCTGAGATTGAGGATCTCATTTTCTTGGCACGATCAGCACTCATT
TTGAGAGGATCAGTAGCCCATAAATCATGCCTACCTGCCTGTGTTTATGGCCTTGCAGTA
GCCAGTGGGTATGACTTTGAGAAAGAGGGATACTCTCTGGTTGGAATTGATCCTTTCAAA
CTACTCCAGAACAGCCAAATTTTCAGTCTAATCAGACCGAAAGAAAATCCAGCACACAAG
AGCCAGTTGGTGTGGATGGCATGCCATTCTGCAGCATTTGAGGACCTGAGAGTTTCGAAT
TTCATTAGAGGAACCAAAGTAATCCCAAGAGGACAGTTAGCAACCAGAGGAGTGCAAATT
GCTTCAAATGAAAACATGGAGACAATAGATTCTAGCACACTCGAACTGAGGAGCAGATAT
TGGGCAATAAGGACCAGAAGTGGAGGGAACACCAGTCAACAGAGAGCATCTGCAGGACAG
ATAAGTGTGCAACCCACTTTCTCAGTGCAGAGAAATCTTCCCTTTGAAAGAGCAACCATT
ATGGCTGCATTCACTGGAAACACTGAGGGGAGGACTTCCGACATGAGAACGGAAATCATA
AGGATGATGGAAAATGCCAGATCAGAAGATGTGTCTTTCCAGGGGCGGGGAGTCTTCGAG
CTCTCGGACGAAAAGGCAACGAACCCGATCGTGCCTTCCTTTGACATGAACAATGAAGGG
TCTTATTTCTTCGGAGACAATGCTGAGGAGTTTGACAGTTAAAGAAAA------------
-----

#A/equine/Santiago/77(H7N7)
---------------------------------------------ATGGCGTCTCAAGGC
ACCAAACGATCTTATGAGCAGATGGAAACTGGTGGGGAACGCCAGAATGCAACTGAAATC
AGAGCATCTGTTGGAAGGATGGTGGGAGGAATCGGCCGGTTCTATGTTCAAATGTGTACT
GAGCTCAAACTCAACGACCACGAAGGGCGGCTGATTCAGAACAGCATAACAATAGAGAGG
ATGGTGCTTTCGGCATTCGACGAAAGAAGAAACAAGTACCTGGAGGAGCATCCCAGTGCT
GGAAAAGACCCCAAGAAAACGGGAGGCCCAATATACAGAAGGAGAGATGGGAAATGGATG
AGAGAACTCATCCTCCATGATAAAGAAGAAATAATGAGGATCTGGCGTCAGGCCAACAAT
GGTGAAGATGCTACTGCTGGTCTTACTCATATGATGATCTGGCACTCCAATCTCAATGAC
ACCACCTACCAAAGAACAAGGGCTCTTGTTCGGGCTGGGATGGATCCCAGAATGTGCTCT
CTAATGCAAGGATCAACTCTCCCACGGAGATCTGGAGCTGCCGGTGCTGCAGTAAAAGGT
GTTGGAACAATGGTGATGGAACTCATCAGGATGATCAAACGCGGGATAAATGATCGAAAT
TTCTGGAGAGGTGAAAATGGTCGAAGAACCAGAATTGCTTATGAAAGAATGTGCAACATC
CTCAAAGGGAAATTCCAAACAGCAGCACAACGGGCAATGATGGACCAAGTGAGGGAGAGC
CGCAATCCTGGAAATGCTGAGATTGAGGATCTCATTTTCTTGACACGATCAGCACTCATT
TTGAGAGGATCAGTAGCCCATAAATCATGCCTACCTGCCTGTGTTTATGGCCTTGCAGTA
GCCAGTGGGTATGACTTTGAGAAAGAGGGATACTCTCTGGTTGGAATTGATCCTTTCAAA
CTACTCCAGAACAGCCAAATTTTCAGTCTAATCAGACCGAAAGAAAATCCAGCACACAAG
AGCCAGTTGGTGTGGATGGCATGCCATTCTGCAGCATTTGAGGACCTGAGAGTTTTGAAT
TTCATTAGAGGAACCAAAGTAATCCCAAGAGGACAGTTAGCAACCAGAGGAGTGCAAATT
GCTTCAAATGAAAACATGGAGACAATAGATTCTAGCACACTCGAACTGAGGAGCAAATAT
TGGGCAATAAGGACCAGGAGTGGGGGGAACACCAGTCAACAGAGAGCATCTGCAGGACAG
ATAAGTGTGCAACCCACTTTCTCAGTGCAGAGAAATCTTCCCTTTGAAAGAGCAACCATT
ATGGCTGCATTCACTGGAAACACTGAGGGGAGGACTTCCGACATAAGAACGGAAATCATA
AGGATGATGGAAAATGCCAGATCAGAAGATGTGTCTTTCCAGGGGCGGGGAGTCTTCGAG
CTCTCGGACGAAAAGGCAACGAACCCGATCGTGCCTTCCTTTGACATGAGCAATGAAGGG
TCTTATTTCTTCGGAGACAATGCTGAGGAGTTTGACAGTTAA------------------
-----

#A/equine/Kentucky/1/1978(H3N8)
-----------------------CTCACTGAGTGACATCAAAGTCATGGCGTCTCAAGGC
ACCAAACGATCTTATGAGCAGATGGAAACTGGTGGGGAACGCCAGAATGCAACTGAAATC
AGAGCATCTGTTGGAAGGATGGTGGGAGGAATCGGCCGGTTCTATGTTCAAATGTGTACT
GAGCTTAAACTCAACGACCATGAAGGGCGGCTGATTCAGAACAGCATAACAATAGAAAGG
ATGGTGCTTTCGGCATTCGACGAAAGAAGAAACAAGTACCTCGAGGAGCATCCCAGTGCT
GGAAAAGACCCCAAGAAAACGGGAGGCCCGATATACAGAAGGAGAGATGGGAAATGGATG
AGAGAACTCATCCTCCATGATAAAGAAGAAATCATGAGGATCTGGCGTCAGGCCAACAAT
GGTGAAGACGCTACTGCTGGTCTTACTCATATGATGATCTGGCACTCCAATCTCAATGAC
ACCACCTACCAAAGAACAAGGGCTCTTGTTCGGACTGGGATGGATCCCAGAATGTGCTCT
CTGATGCAAGGATCAACTCTCCCACGGAGATCTGGAGCTGCCGGTGCTGCAGTGAAGGGT
GTTGGAACAATGGTAATGGAACTCATCAGGATGATCAAACGCGGGATAAATGATCGAAAC
TTCTGGAGAGGTGAAAATGGTCGAAGAACCAGAATTGCTTATGAAAGAATGTGCAACATC
CTCAAGGGGAAATTCCAAACAGCAGCACAACGAGCAATGATGGACCAAGTGAGGGAGGGC
CGCAATCCTGGAAATGCTGAGATTGAGGATCTCATTTTCTTGGCGCGATCAGCACTCATT
CTGAGAGGATCAGTAGCCCATAAATCATGCCTACCTGCCTGTGTTTATGGCCTTGCAGTA
GCCAGTGGGTATGACTTCGAGAAAGAGGGATACTCTCTGGTTGGAATTGATCCTTTCAAA
CTACTCCAGAACAGCCAAATTTTCAGTCTAATCAGACCGAAAGAAAATCCAGCACACAAG
AGCCAGCTGGTGTGGATGGCATGCCATTCTGCAGCATTTGAGGACCTGAGAGTTTCGAAT
TTCATTAGAGGAACCAAAGTAATCCCAAGAGGACAGTTAGCAACCAGAGGAGTGCAAATT
GCTTCAAATGAAAACATGGAGACAATAGATTCTAGCACACTTGAACTGAGGAGCAGATAT
TGGGCAATAAGGACCAGGAGTGGGGGGAACACCAGTCAACAGAGAGCATCTGCAGGACAG
ATAAGTGTGCAACCCACTTTCTCAGTGCAGAGAAATCTTCCCTTTGAAAGAGCAACCATT
ATGGCTGCATTCACTGGAAACACTGAGGGGAGGACTTCCGACATGAGAACGGAAATCATA
AGGATGATGGGAAATGCCAGATCAGAAGATGTGTCTTTCCAGGGGCGGGGAGTCTTCGAG
CTCTCGGACGAAAAGGCAACGAACCCGATCGTGCCTTCCTTTGACATGAGCAATGAAGGG
TCTTATTTCTTCGGAGACAATGCTGAGGAGTTTGACAGTTAAA-----------------
-----

#A/equine/Kentucky/1/81(H3N8)
AGCAAAAGCAGGGTAGATAATCACTCACTGAGTGACATCAAAGTCATGGCGTCTCAAGGC
ACCAAACGATCTTATGAGCAGATGGAAACTGGTGGGGAACGCCAGAATGCAACTGAAATC
AGAGCATCTGTTGGAAGGATGGTGGGAGGAATCGGCCGGTTCTATGTTCAAATGTGTACT
GAGCTTAAACTCAACGACCATGAAGGGCGGCTGATTCAGAACAGCATAACAATAGAAAGG
ATGGTACTTTCGGCATTCGACGAAAGAAGAAACAAGTACCTCGAGGAGCATCCCAGTGCT
GGGAAAGACCCCAAGAAAACGGGAGGCCCGATATACAGAAGGAGAGATGGGAAATGGATG
AGAGAACTCATCCTCCATGATAAAGAAGAAATCATGAGGATCTGGCGTCAGGCCAACAAT
GGTGAAGACGCTACTGCTGGTCTTACTCATATGATGATCTGGCACTCCAATCTCAATGAC
ACCACCTACCAAAGAACAAGGGCTCTTGTTCGGGCTGGGATGGATCCCAGAATGTGCTCT
CTGATGCAAGGATCAACTCTCCCACGGAGATCTGGAGCTGCCGGTGCTGCAGTGAAGGGT
GTTGGAACAATGGTAATGGAACTCATCAGGATGATCAAACGCGGGATAAATGATCGAAAC
TTCTGGAGAGGTGAAAATGGTCGAAGAACCAGAATTGCTTATGAAAGAATGTGCAACATC
CTCAAGGGGAAATTCCAAACAGCAGCACAACGAGCAATGATGGACCAAGTGAGGGAGGGC
CGCAATCCTGGAAATGCTGAGATTGAGGATCTCATTTTCTTGGCACGATCAGCACTCATT
CTGAGAGGATCAGTAGCCCATAAATCATGCCTACCTGCCTGTGTTTATGGCCTTGCAGTA
GCCAGTGGGTATGACTTTGAGAAAGAGGGATACTCTCTGGTTGGAATTGATCCTTTCAAA
CTACTCCAGAACAGCCAAATTTTCAGTCTAATCAGACCGAAAGAAAATCCAGCACACAAG
AGCCAGCTGGTGTGGATGGCATGCCATTCTGCAGCATTTGAGGACCTGAGAGTTTCGAAT
TTCATTAGAGGAACCAAAGTAATCCCAAGAGGACAGTTAGCAACCAGGGGAGTGCAAATT
GCTTCAAATGAAAACATGGAGACAATAGATTCTAGCACACTCGAACTGAGGAGCAGATAT
TGGGCAATAAGGACCAGGAGTGGGGGGAACACCAGTCAACAGAGAGCATCTGCAGGACAG
ATAAGTGTGCAACCCACTTTCTCAGTGCAGAGAAATCTTCCCTTTGAAAGAGCAACCATT
ATGGCTGCATTCACTGGAAACACTGAGGGGAGGACTTCCGACATGAGAACGGAAATCATA
AGGATGATGGAAAATGCCAGATCAGAAGATGTGTCTTTCCAGGGGCGGGGAGTCTTCGAG
CTCTCGGACGAAAAGGCAACGAACCCGATCGTGCCTTCCTTTGACATGAGCAATGAAGGG
TCTTATTTCTTCGGAGACAATGCTGAGGAGTTTGACAGTTAAAGAAAAATACCCTTGTTT
CTACT

#A/equine/SantaFe/1/1985(H3N8)
-------------------ATCACTCACTGAGTGACATCAAAGTCATGGCGTCTCAAGGC
ACCAAACGATCTTATGAGCAGATGGAAACTGGTGGAGAACGCCAGAATGCAACTGAAATC
AGAGCATCTGTCGGAAGGATGGTGGGAGGAATCGGCCGGTTCTATGTTCAGATGTGTACT
GAGCTTAAACTCAACGACCATGAAGGGCGGCTGATTCAGAACAGCATAACAATAGAAAGG
ATGGTACTTTCGGCATTCGACGAAAGAAGAAACAAGTACCTCGAGGAGCATCCCAGTGCT
GGGAAAGACCCCAAGAAAACGGGAGGCCCGATATACAGAAGGAAAGATGGGAAATGGATG
AGAGAACTCATCCTCCATGATAAAGAAGAAATCATGAGGATCTGGCGTCAGGCCAACAAT
GGTGAAGATGCTACTGCTGGTCTTACTCATATGATGATCTGGCACTCCAATCTCAATGAC
ACCACCTACCAAAGAACAAGGGCTCTTGTTCGGGCTGGGATGGATCCCAGAATGTGCTCT
CTAATGCAAGGATCAACTCTCCCACGGAGATCTGGAGCTGCCGGTGCTGCAGTAAAAGGT
GTTGGAACAATGGTGATGGAACTCATCAGGATGATCAAACGCGGGATAAATGATCGAAAT
TTCTGGAGAGGTGAAAATGGTCGAAGAACCAGAATTGCTTATGAAAGAATGTGCAACATC
CTCAAAGGGAAATTCCAAACAGCAGCACAACGGGCAATGATGGACCAAGTGAGGGAGGGC
CGCAATCCTGGAAATGCTGAGATTGAGGATCTCATTTTCTTGACACGATCAGCACTCATT
TTGAGAGGATCAGTAGCCCATAAATCATGCCTACCTGCCTGTGTTTATGGCCTTGCAGTA
GCCAGTGGGTATGACTTTGAGAAAGAGGGATACTCTCTGGTTGGAATTGATCCTTTCAAA
CTACTCCAGAACAGCCAAATTTTCAGTCTAATCAGACCGAAAGAAAATCCAGCACACAAG
AGCCAGTTGGTGTGGATGGCATGCCATTCTGCAGCATTTGAGGACCTGAGAGTTTTGAAT
TTCATTAGAGGAACCAAAGTAATCCCAAGAGGACAGTTAGCAACCAGAGGAGTGCAAATT
GCTTCAAATGAAAACATGGAGACAATAGATTCTAGCACACTCGAACTGAGGAGCAGATAT
TGGGCAATAAGGACCAGGAGTGGAGGGAACACCAGTCAACAGAGAGCATCTGCAGGACAG
ATAAGTGTGCAACCCACTTTCTCAGTGCAGAGAAATCTTCCCTTTGAAAGAGCAACCATT
ATGGCTGCATTCACTGGGAACACTGAGGGGAGGGCTTCCGACATGAGAACGGAAATCATA
AGGATGATGGAAAATGCCAGATCAGAAGATGTGTCTTTCCAGGGGCGGGGAGTCTTCGAG
CTCTCGGACGAAAAGGCAACGAACCCGATCGTGCCTTCCTTTGACATGAGCAATGAAGGG
TCTTATTTCTTCGGAGACAATGCTGAGGAGTTTGACAGTTAAA-----------------
-----

#A/equine/Kentucky/2/1986(H3N8)
----------------------ACTCACTGAGTGACATCAAAGTCATGGCGTCTCAAGGC
ACCAAACGATCTTATGAGCAGATGGAAACTGGTGGGGAACGCCAGAATGCAACTGAAATC
AGAGCATCTGTCGGAAGGATGGTGGGAGGAATCGGCCGGTTCTATGTTCAGATGTGTACT
GAGCTTAAACTCAACGACCATGAAGGGCGGCTGATTCAGAACAGCATAACAATAGAAAGG
ATGGTACTTTCGGCATTCGACGAAAGAAGAAACAAGTACCTCGAGGAGCATCCCAGTGCT
GGGAAAGACCCCAAGAAAACGGGAGGCCCGATATACAGAAGGAAAGATGGGAAATGGATG
AGAGAACTCATCCTCCATGATAAAGAAGAAATCATGAGGATCTGGCGTCAGGCCAACAAT
GGTGAAGACGCTACTGCTGGTCTTACTCATATGATGATCTGGCACTCCAATCTCAATGAC
ACCACATACCAAAGAACAAGGGCTCTTGTTCGGGCTGGGATGGATCCCAGAATGTGCTCT
CTGATGCAAGGATCAACCCTCCCACGGAGATCTGGAGCTGCCGGTGCTGCAGTAAAAGGT
GTTGGAACAATGGTAATGGAACTCATCAGGATGATCAAACGCGGGATAAATGATCGAAAT
TTCTGGAGAGGTGAAAATGGTCGAAGAACCAGAATTGCTTATGAAAGAATGTGCAATATC
CTCAAAGGGAAATTCCAAACAGCAGCACAACGGGCAATGATGGACCAAGTGAGGGAGGGC
CGCAATCCTGGAAATGCTGAGATTGAGGATCTCATTTTCTTGGCACGATCAGCACTCATT
TTGAGAGGATCAGTAGCCCATAAATCATGCCTACCTGCCTGTGTTTATGGCCTTGCAGTA
GCCAGTGGGTATGACTTTGAGAAGGAAGGATACTCTCTGGTTGGAATTGATCCTTTCAAA
CTACTCCAGAACAGCCAAATTTTCAGTCTAATCAGACCGAAAGAAAATCCAGCACACAAG
AGCCAGTTGGTGTGGATGGCATGCCATTCTGCAGCATTTGAGGACCTGAGAGTTTTGAAT
TTCATTAGAGGAACCAAAGTAATCCCAAGAGGACAGTTAGCAACCAGAGGAGTGCAAATT
GCTTCAAATGAAAACATGGAGACAATAGATTCTAGCACACTCGAACTGAGGAGCAGATAT
TGGGCAATAAGGACCAGGAGTGGAGGGAACACCAGTCAACAGAGAGCATCTGCAGGACAG
ATAAGTGTGCAACCCACTTTCTCAGTGCAGAGAAATCTTCCCTTTGAAAGAGCAACCATT
ATGGCTGCATTCACTGGGAACACTGAGGGGAGGACTTCCGACATGAGAACGGAAATCATA
AGGATGATGGAAAATGCCAGATCAGAAGATGTGTCTTTCCAGGGGCGGGGAGTCTTCGAG
CTCTCGGACGAAAAGGCAACGAACCCGATCGTGCCTTCCTTTGACATGAGCAATGAAGGG
TCTTATTTCTTCGGAGACAATGCTGAGGAGTTTGACAGTTAAAGAAAA------------
-----

#A/equine/Johannesburg/1/1986(H3N8)
--------------------TCACTCACTGAGTGACATCAAAGTCATGGCGTCTCAAGGC
ACCAAACGATCTTATGAGCAGATGGAAACTGATGGGGAACGCCAGAATGCAACTGAAATC
AGAGCATCTGTCGGAAGGATGGTGGGAGGAATCGGCCGGTTTTATGTTCAGATGTGTACT
GAGCTTAAACTAAACGACCATGAAGGGCGGCTGATTCAGAACAGCATAACAATAGAAAGG
ATGGTACTTTCGGCATTCGACGAAAGAAGAAACAAGTACCTCGAGGAGCATCCCAGTGCT
GGGAAAGACCCCAAGAAAACGGGAGGCCCGATATACAGAAGGAAAGATGGGAAATGGATG
AGAGAACTCATCCTCCATGATAAAGAAGAAATCATGAGGATCTGGCGTCAGGCCAACAAT
GGTGAAGACGCTACTGCTGGTCTTACTCATATGATGATCTGGCACTCCAATCTCAATGAC
ACCACATACCAAAGAACAAGGGCTCTTGTTCGGGCTGGGATGGATCCCAGAATGTGCTCT
CTGATGCAAGGATCAACCCTCCCACGGAGATCTGGAGCTGCCGGTGCTGCAGTAAAAGGT
GTTGGAACAATGGTAATGGAACTCATCAGGATGATCAAACGCGGGATAAATGATCGAAAT
TTCTGGAGAGGTGAAAATGGTCGAAGAACCAGAATTGCTTATGAAAGAATGTGCAATATC
CTCAAAGGGAAATTCCAAACAGCAGCACAACGGGCAATGATGGACCAAGTGAGGGAGGGC
CGCAATCCTGGAAATGCTGAGATTGAGGATCTCATTTTCTTGGCACGATCAGCACTCATT
TTGAGAGGATCAGTAGCCCATAAATCATGCCTACCTGCCTGCGTTTATGGCCTTGCAGTA
ACCAGTGGGTATGACTTTGAGAAGGAAGGATACTCTCTGGTTGGAATTGATCCTTTCAAA
CTACTCCAGAACAGCCAAATTTTCAGTCTAATCAGACCGAAAGAAAATCCAGCACACAAG
AGCCAGTTGGTGTGGATGGCATGCCATTCTGCAGCATTTGAGGACCTGAGAGTTTTGAAT
TTCATTAGAGGAACCAAAGTAATCCCAAGAGGACAGTTAGCAACCAGAGGAGTGCAAATT
GCTTCAAATGAAAACATGGAGACAATAGATTCTAGCACACTCGAACTGAGAAGCAGATAT
TGGGCAATAAGGACCAGGAGTGGAGGGAACACCAGTCAACAGAGAGCATCTGCAGGACAG
ATAAGTGTGCAACCCACTTTCTCAGTGCAGAGAAATCTTCCCTTTGAAAGAGCAACCATT
ATGGCTGCATTCACTGGGAACACTGAGGGGAGGACTTCCGACATGAGAACGGAAATCATA
AGGATGATGGAAAATGCCAGATCAGAAGATGTGTCTTTCCAGGGGCGGGGAGTCTTCGAG
CTCTCGGACGAAAAGGCAACGAACCCGATCGTGCCTTCCTTTGACATGAGCAATGAAGGG
TCTTATTTCTTCGGAGACAATGCTGAGGAGTTTGACAGTTAAAGAAAAA-----------
-----

#A/equine/Kentucky/692/1988(H3N8)
----------------------ACTCACTGAGTGACATCAAAGTCATGGCGTCTCAAGGC
ACCAAACGATCTTATGAGCAGATGGAAACTGATGGGGAACGCCAGAATGCAACTGAAATC
AGAGCATCTGTCGGAAGGATGGTGGGAGGAATCGGCCGGTTTTATGTTCAGATGTGTACT
GAGCTTAAACTAAACGACCATGAAGGGCGGCTGATTCAGAACAGCATAACAATAGAAAGG
ATGGTACTTTCGGCATTCGACGAAAGAAGAAACAAGTACCTCGAGGAGCATCCCAGTGCT
GGGAAAGACCCTAAGAAAACGGGAGGCCCGATATACAGAAGGAAAGATGGGAAATGGATG
AGAGAACTCATCCTCCATGATAAAGAAGAAATCATGAGGATCTGGCGTCAGGCCAACAAT
GGTGAAGACGCTACTGCTGGTCTTACTCATATGATGATCTGGCACTCCAATCTCAATGAC
ACCACATACCAAAGAACAAGGGCTCTTGTTCGGGCTGGGATGGATCCCAGAATGTGCTCT
CTGATGCAAGGATCAACCCTCCCACGGAGATCTGGAGCTGCCGGTGCTGCAGTAAAAGGT
GTTGGAACAATGGTAATGGAACTCATCAGGATGATCAAACGCGGGATAAATGATCGAAAT
TTCTGGAGAGGTGAAAATGGTCGAAGAACCAGAATTGCTTATGAAAGAATGTGCAATATC
CTCAAAGGGAAATTTCAAACAGCAGCACAACGGGCTATGATGGACCAAGTGAGGGAGGGC
CGCAATCCTGGAAATGCTGAGATTGAGGATCTCATTTTCTTGGCACGATCAGCACTCATT
TTGAGAGGATCAGTAGCCCATAAATCATGCCTACCTGCCTGTGTTTATGGCCTTGCAGTA
ACCAGTGGGTATGACTTTGAGAAGGAAGGATACTCTCTGGTTGGAACTGATCCTTTCAAA
CTACTCCAGAACAGCCAAATTTTCAGTCTAATCAGACCGAAAGAAAATCCAGCACACAAG
AGCCAGTTGGTGTGGATGGCATGCCATTCTGCAGCATTTGAGGACCTGAGAGTTTTGAAT
TTCATTAGAGGAACCAAAGTAATCCCAAGAGGACAGTTAGCAACCAGAGGAGTGCAAATT
GCTTCAAATGAAAACATGGAGACAATAGATTCTAGCACACTCGAACTGAGAAGCAGATAT
TGGGCAATAAGGACCAGGAGTGGAGGAAACACCAGTCAACAGAGAGCATCTGCAGGACAG
ATAAGTGTGCAACCTACTTTCTCAGTGCAGAGAAATCTTCCCTTTGAAAGAGCAACCATT
ATGGCTGCATTCACTGGGAACACTGAGGGGAGGACTTCCGACATGAGAACGGAAATCATA
AGGATGATGGAAAATGCCAGATCAGAAGATGTGTCTTTCCAGGGGCGGGGAGTCTTCGAG
CTCTCGGACGAAAAGGCAACGAACCCGATCGTGCCTTCCTTTGACATGAGCAATGAAGGG
TCTTATTTCTTCGGAGACAATGCTGAGGAGTTTGACAGTTAAA-----------------
-----

#A/equine/Sussex/1/1989(H3N8)
--------------------TCACTCACTGAGTGACATCAAAGTCATGGCGTCTCAAGGC
ACCAAACGATCTTATGAGCAGATGGAAACTGATGGGGAACGCCAGAATGCAACTGAAATC
AGAGCATCTGTCGGAAGGATGGTGGGAGGAATCGGCCGGTTTTATGTTCAGATGTGTACT
GAGCTTAAACTAAACGACCATGAAGGGCGGCTGATTCAGAACAGCATAACAATAGAAAGG
ATGGTACTTTCGGCATTCGACGAAAGAAGAAACAAGTACCTCGAGGAGCATCCCAGTGCT
GGGAAAGACCCTAAGAAAACGGGAGGCCCGATATACAGAAGGAAAGATGGGAAATGGATG
AGAGAACTCATCCTCCATGATAAAGAAGAAATCATGAGGATCTGGCGTCAGGCCAACAAT
GGTGAAGATGCTACTGCTGGTCTTACTCATATGATGATCTGGCACTCCAATCTCAATGAC
ACCACATACCAAAGAACAAGGGCTCTTGTTCGGACTGGGATGGATCCCAGAATGTGCTCT
CTGATGCAAGGATCAACCCTCCCACGGAGATCTGGAGCTGCCGGTGCTGCAGTAAAAGGT
GTTGGAACAATGGTAATGGAACTCATCAGGATGATCAAACGCGGGATAAATGATCGAAAT
TTCTGGAGAGGTGAAAATGGTCGAAGAACCAGAATTGCTTATGAAAGAATGTGCAATATC
CTCAAAGGGAAATTTCAAACAGCAGCACAACGGGCTATGATGGACCAAGTGAGGGAGGGC
CGCAATCCTGGAAATGCTGAGATTGAGGATCTCATTTTCTTGGCACGATCAGCACTCATT
TTGAGAGGATCAGTAGCCCATAAATCATGCCTACCTGCCTGTGTTTATGGCCTTGCAGTA
ACCAGTGGGTATGACTTTGAGAAGGAAGGATACTCTCTGGTTGGAATTGATCCTTTCAAA
CTACTCCAGAACAGCCAAATTTTCAGTCTAATCAGACCGAAAGAAAATCCAGCACACAAG
AGCCAGTTGGTGTGGATGGCATGCCATTCTGCAGCATTTGAGGACCTGAGAGTTTTGAAT
TTCATTAGAGGAACCAAAGTAATCCCAAGAGGACAGTTAGCAACCAGAGGAGTGCAAATT
GCTTCAAATGAAAACATGGAGACAATAGATTCTAGCACACTCGAACTGAGAAGCAGATAT
TGGGCAATAAGGACCAGAAGTGGAGGAAACACCAGTCAACAGAGAGCATCTGCAGGACAG
ATAAGTGTGCAACCTACTTTCTCAGTGCAGAGAAATCTTCCCTTTGAAAGAGCAACCATT
ATGGCTGCATTTACTGGGAACACTGAGGGGAGGACTTCCGACATGAGAACGGAAATCATA
AGGATGATGGAAAATGCCAGATCAGAAGATGTGTCTTTCCAGGGGCGGGGAGTCTTCGAG
CTCTCGGACGAAAAGGCAACGAACCCGATCGTGCCTTCCTTTGACATGAGCAATGAAGGG
TCTTATTTCTTCGGAGACAATGCTGAGGAGTTTGACAGTTAAA-----------------
-----

#A/equine/Jillin/1/1989(H3N8)
GCAAAAGCAGGGTAGATAA-TCACTCACTGAGTGACATCAACATCATGGCGTCTCAAGGC
ACCAAACGATCTTATGAACAGATGGAGACTGGTGGAGAACGCCAGAATGCTACTGAGATC
AGAGCATCTGTTGGAAGAATGGTTGGTGGAATTGGGAGGTTCTACATACAGATGTGCACT
GAACTCAAGCTCGGCGACCATGAAGGGAGGCTGATTCAGAACAGCATAACAATAGAGAGA
ATGGTTCTCTCTGCATTTGATGAAAGGAGGAACAAATACCTGGAAGAACATCCCAGTGCG
GGAAAGGACCCGAAGAAAACTGGAGGTCCAATCTACCGAAGGAGAGATGGGAAATGGATG
AGAGAGCTGATTCTGTACGACAAAGAGGAGATCAGGAGGATTTGGCGTCAAGCGAACAAT
GGAGAAGATGCAACTGCTGGTCTCACTCATCTGATGATCTGGCATTCCAATCTAAATGAT
GCCACATATCAGAGAACAAGAGCTCTCGTGCGTACTGGGATGGACCCCAGAATGTGCTCT
CTGATGCAAGGATCAACTCTTCCGAGGAGATCTGGAGCTGCTGGTGCAGCAGTAAAGGGA
GTCGGAACAATGGTGATGGAACTAATTCGGATGATAAAACGGGGGATCAATGATCGAAAT
TTCTGGAGAGGTGAAAATGGACGAAGAACAAGAATTGCATATGAGAGAATGTGCAACATC
CTCAAAGGGAAATTCCAAACAGCAGCACAACGAGCAATGATGGATCAGGTGAGGGAAAGC
AGAAATCCTGGGAATGCTGAAATTGAAGATCTCATCTTTCTGGCACGGTCTGCACTCATC
CTGAGAGGATCAGTGGCTCATAAGTCCTGTTTGCCTGCTTGTGTATACGGACTTGCTGTG
GCCAGTGGATATGACTTTGAGAGAGAGGGATACTCTCTTGTTGGAATAGATCCTTTCCGT
CTGCTTCAAAACAGCCAGGTCTTCAGTCTCATTAGACCAAATGAGAATCCAGCACATAAG
AGCCAACTGGTATGGATGGCATGCCATTCTGCAGCATTTGAAGACCTGAGAGTATCAAGT
TTCATCAGAGGAACAAGAATGGTCCCAAGAGGAAAGCTATCCACCAGAGGAGTTCAAATT
GCTTCAAATGAGAACATGGAAACAATGGACTCCAATACTCTTGAACTGAGAAGCAAATAT
TGGGCTATAAGGACCAGGAGTGGAGGAAACACCAACAAACAGAGAGCATCTGCAGGACAA
ATCAGTGTACAACCTACTTTCTCGGTACAGAGGAATCTTCCTTTCGAAAGAGCGACCATC
ATGGCGGCATTCACAGGGAACACTGAAGGCAGAACATCTGATATGAGGACTGAAATCATA
AGAATGATGGAAAGTGCCAGACCAGAAGATGCGTCTTTCCAGGGGCGGGGAGTCTTCGAG
CTCTCGGACGAAAAGGCAACGAACCCGATCGTGCCTTCCTTTGACATGAGTAATGAAGGA
TCTTATTTCTTCGGAGACAATGCAGAGGAATATGACAATTAAAGAAAAATACCCTTGTTT
CTACT

#A/equine/Kentucky/1/1991(H3N8)
--------------------TCACTCACTGAGTGACATCAAAATCATGGCGTCTCAAGGC
ACCAAACGATCTTATGAGCAGATGGAAACTGATGGGGAACGCCAAAATGCAACTGAAATC
AGAGCATCTGTCGGAAGGATGGTGGGAGGAATCGGTCGGTTTTATGTTCAGATGTGTACT
GAGCTTAAACTAAACGACCATGAAGGGCGGCTGATTCAGAACAGCATAACAATAGAAAGG
ATGGTACTTTCGGCATTCGACGAAAGAAGAAACAAGTACCTCGAGGAGCATCCCAGTGCT
GGGAAAGACCCTAAGAAAACGGGAGGCCCGATATACAGAAGGAAAGATGGGAAATGGATG
AGAGAACTCATCCTCCATGATAAAGAAGAAATCATGAGGATCTGGCGTCAGGCCAACAAT
GGTGAAGACGCTACTGCTGGTCTTACTCATATGATGATCTGGCACTCCAATCTCAATGAC
ACCACATACCAAAGAACAAGGGCTCTTGTTCGGACTGGGATGGATCCCAGAATGTGCTCT
CTGATGCAAGGATCAACCCTCCCACGGAGATCTGGAGCTGCTGGTGCTGCAGTAAAAGGT
GTTGGAACAATGGTAATGGAACTCATCAGAATGATCAAACGCGGAATAAATGATCGAAAT
TTCTGGAGAGGTGAAAATGGTCGAAGAACCAGAATTGCTTATGAAAGAATGTGCAATATC
CTCAAAGGGAAATTTCAGACAGCAGCACAACGGGCTATGATGGACCAGGTGAGGGAAGGC
CGCAATCCTGGAAACGCTGAGATTGAGGATCTCATTTTCTTGGCACGATCAGCACTTATT
TTGAGAGGATCAGTAGCCCATAAATCATGCCTACCTGCCTGTGTTTATGGCCTTGCAGTA
ACCAGTGGGTATGACTTTGAGAAGGAAGGATACTCTCTGGTTGGAATTGATCCTTTCAAA
CTACTCCAGAACAGCCAAATTTTCAGTCTAATCAGACCGAAAGAAAACCCAGCACACAAG
AGCCAGTTGGTGTGGATGGCATGCCATTCTGCAGCATTTGAGGACCTGAGAGTTTTGAAT
TTCATTAGAGGAACCAAAGTAATCCCAAGAGGACAGTTAGCAACCAGAGGAGTGCAAATT
GCTTCAAATGAAAACATGGAGACAATAGATTCTAGCACACTCGAACTGAGAAGCAAATAT
TGGGCAATAAGGACCAGAAGTGGAGGAAACACCAGTCAACAGAGAGCATCTGCAGGACAG
ATAAGTGTGCAACCTACTTTCTCAGTGCAGAGAAATCTTCCCTTTGAAAGAGCAACCATT
ATGGCTGCATTCACTGGGAACACTGAGGGGAGGACTTCCGACATGAGAACGGAAATCATA
AGGATGATGGAAAATGCCAAATCAGAAGATGTGTCTTTCCAGGGGCGGGGAGTCTTCGAG
CTCTCGGACGAAAAGGCAACGAACCCGATCGTGCCTTCCTTTGACATGAGCAATGAAGGG
TCTTATTTCTTCGGAGACAATGCTGAGGAGTTTGACAGTTAAA-----------------
-----

#A/equine/Italy/824/1991(H3N8)
--------------------TCACTCACTGAGTGACATCAAAGTCATGGCGTCTCAAGGC
ACCAAACGATCTTATGAGCAGATGGAAACTGATGGGGAACGCCAGAATGCAACTGAAATC
AGAGCATCTGTCGGAAGGATGGTGGGAGGAATCGGCCGGTTTTATGTTCAGATGTGTACT
GAGCTTAAACTAAACGACCATGAAGGGCGGCTGATTCAGAACAGCATAACAATAGAAAGG
ATGGTACTTTCGGCATTCGACGAAAGAAGAAACAAGTACCTCGAGGAGCATCCCAGTGCT
GGGAAAGACCCTAAGAAAACGGGAGGCCCAATATACAGAAGGAAAGATGGGAAATGGATA
AGAGAACTCATCCTCCATGATAAAGAAGAAATCATGAGGATCTGGCGTCAGGCCAACAAT
GGTGAAGATGCTACTGCTGGTCTTACTCATATGATGATCTGGCACTCCAATCTCAATGAC
ACCACATACCAAAGAACAAGGGCTCTTGTTCGGACTGGGATGGATCCCAGAATGTGCTCT
CTGATGCAAGGATCAACCCTCCCACGGAGATCTGGAGCTGCCGGTGCTGCAGTAAAAGGT
GTTGGAACAATGATAATGGAACTCATCAGGATGATCAAACGCGGGGTAAATGATCGAAAT
TTCTGGAGAGGTGAAAATGGTCGAAGAACCAGAATTGCTTATGAAAGAATGTGCAATATC
CTCAAAGGGAAATTTCAAACAGCAGCACAACGGGCTATGATGGACCAAGTGAGGGAGGGC
CGCAATCCTGGAAATGCTGAGATTGAGGATCTCATTTTCTTGGCACGATCAGCACTCATT
TTGAGAGGATCAGTAGCCCATAAATCATGCCTACCTGCCTGTGTTTATGGCCTTGCAGTA
ACCAGTGGGTATGACTTTGAGAAGGAAGGATACTCTCTGGTTGGAATTGATCCTTTCAAA
CTACTCCAGAACAGCCAAATTTTCAGTCTAATCAGACCGAAAGAAAATCCAGCACACAAG
AGCCAGTTGGTGTGGATGGCATGCCATTCTGCAGCATTTGAGGACCTGAGAGTTTTGAAT
TTCATTAGAGGAACAAAAGTAATCCCAAGAGGACAGTTAGCAACCAGAGGAGTGCAAATT
GCTTCAAATGAAAACATGGAGACAATAGATTCTAGCACACTCGAACTGAGAAGCAGATAT
TGGGCAATAAGGACCAGAAGTGGAGGAAACACCAGTCAACAGAGAGCATCTGCAGGACAG
ATAAGTGTGCAACCTACTTTCTCAGTGCAGAGAAATCTTCCCTTTGAAAGAGCAACCATT
ATGGCTGCATTTACTGGGAACACTGAGGGGAGGACTTCCGACATGAGAACGGAAATCATA
AGGATGATGGAAAATGCCAAATCAGAAGATGTGTCTTTCCAGGGGCGGGGAGTCTTCGAG
CTCTCGGACGAAAAGGCAACGAACCCGATCGTGCCTTCCTTTGACATGAGCAATGAAGGG
TCTTATTTCTTCGGAGACAATGCTGAGGAGTTTGACAGTTAAA-----------------
-----

#A/equine/Austria/421/1992(H3N8)
--------------------TCACTCACTGAGTGACATCAAAGTCATGGCGTCTCAAGGC
ACCAAACGATCTTATGAGCAGATGGAAACTGATGGGGAACGCCAGAATGCAACTGAAATC
AGAGCATCTGTCGGAAGGATGGTGGGAGGAATCGGCCGGTTTTATGTTCAGATGTGTACT
GAGCTTAAACTAAACGACCATGAAGGGCGGCTGATTCAGAACAGCATAACAATAGAAAGG
ATGGTACTTTCGGCATTCGACGAAAGAAGAAACAAGTATCTCGAGGAGCATCCCAGTGCT
GGGAAAGACCCTAAGAAAACGGGAGGCCCGATATACAGAAGGAAAGATGGGAAATGGATA
AGAGAACTCATCCTCCATGATAAAGAAGAAATCATGAGGGTCTGGCGTCAGGCCAACAAT
GGTGAAGATGCTACTGCTGGTCTTACCCATATGATGATCTGGCACTCCAATCTCAATGAC
ACCACATACCAAAGAACAAGGGCTCTTGTTCGGACTGGGATGGATCCCAGAATGTGCTCT
CTGATGCAAGGATCAACCCTCCCACGGAGATCTGGAGCTGCCGGTGCTGCAGTAAAAGGT
GTTGGAACAATGATAATGGAACTCATCAGGATGATCAAACGCGGGATAAATGATCGAAAT
TTCTGGAGAGGTGAAAATGGTCGAAGAACCAGAATTGCTTATGAAAGAATGTGCAACATC
CTCAAAGGGAAATTTCAAACAGCAGCACAACGGGCTATGATGGACCAAGTGAGGGAGGGC
CGCAATCCTGGAAATGCTGAGATTGAGGATCTCATTTTCTTGGCACGATCAGCACTCATT
TTGAGAGGATCAGTAGCCCATAAATCATGCCTACCTGCCTGTGTTTATGGCCTTGCAGTA
ACCAGTGGGTATGACTTTGAGAAGGAAGGATACTCTCTGGTTGGGATTGATCCTTTCAAA
CTACTCCAGAACAGCCAAATTTTCAGTCTAATCAGACCGAAAGAAAATCCAGCACACAAG
AGCCAGTTGGTGTGGATGGCATGCCATTCTGCAGCATTTGAGGACCTGAGAGTTTTGAAT
TTCATTAGAGGAACAAAAGTAATCCCAAGAGGACAGTTAGCAACCAGAGGAGTGCAGATT
GCTTCAAATGAAAACATGGAGACAATAGATTCTAGCACACTCGAACTGAGAAGCAGATAT
TGGGCAATAAGGACCAGAAGTGGAGGAAACACCAGTCAACAGAGAGCATCTGCAGGACAG
ATAAGTGTGCAACCTACTTTCTCAGTGCAGAGAAATCTTCCCTTTGAAAGAGCAACCATT
ATGGCTGCATTTACTGGGAACACTGAGGGGAGGACTTCCGACATGAGAACGGAAATCATA
AGGATGATGGAAAATGCCAAATCAGAAGATGTGTCTTTCCAGGGGCGGGGAGTCTTCGAG
CTCTCGGACGAAAAGGCAACGAACCCGATCGTGCCTTCCTTTGACATGAGCAATGAAGGG
TCTTATTTCTTCGGAGACAATGCTGAGGAGTTTGACAGTTAAA-----------------
-----

#A/equine/Switzerland/173/1993(H3N8)
-------------------ATCACTCACTGAGTGACATCAAAGTCATGGCGTCTCAAGGC
ACCAAACGATCTTATGAGCAGATGGAAACTGATGGGGAACGCCAGAATGCAACTGAAATC
AGAGCATCTGTCGGAAGGATGGTGGGAGGAATCGGCCGGTTTTATGTTCAGATGTGTACT
GAGCTTAAACTAAACGACCATGAAGGGCGGCTGATTCAGAACAGCATAACAATAGAAAGG
ATGGTACTTTCGGCATTCGACGAAAGAAGAAACAAGTACCTCGAGGAGCATCCCAGTGCT
GGGAAAGACCCTAAGAAAACGGGAGGCCCGATATACAGAAGGAAAGATGGGAAATGGATA
AGAGAACTCATCCTCCATGATAAAGAAGAAATCATGAGGGTCTGGCGTCAGGCCAACAAT
GGTGAAGATGCTACTGCTGGTCTTACCCATATGATGATCTGGCACTCCAATCTCAATGAC
ACCACATACCAAAGAACAAGGGCTCTTGTTCGGACTGGGATGGATCCCAGAATGTGCTCT
CTGATGCAAGGATCAACCCTCCCACGGAGATCTGGAGCTGCCGGTGCTGCAGTAAAAGGT
GTTGGAACAATGATAATGGAACTCATCAGGATGATCAAACGCGGGATAAATGATCGAAAT
TTCTGGAGAGGTGAAAATGGTCGAAGAACCAGAATTGCTTATGAAAGAATGTGCAATATC
CTCAAAGGGAAATTTCAAACAGCAGCACAACGGGCTATGATGGACCAAGTGAGGGAGGGC
CGCAATCCTGGAAATGCTGAGATTGAGGATCTCATTTTCTTGGCACGATCAGCACTCATT
TTGAGAGGATCAGTAGCCCATAAATCATGCCTACCTGCCTGTGTTTATGGCCTTGCAGTA
ACCAGTGGGTATGACTTTGAGAAGGAAGGATACTCTCTGGTTGGGATTGATCCTTTCAAA
CTACTCCAGAACAGCCAAATTTTCAGTCTAATCAGACCGAAAGAAAATCCAGCACACAAG
AGCCAGTTGGTGTGGATGGCATGCCATTCTGCAGCATTTGAGGACCTGAGAGTTTTGAAT
TTCATTAGAGGAACAAAAGTAATCCCAAGAGGACAGTTGGCAACCAGAGGAGTGCAGATT
GCTTCAAATGAAAACATGGAGACAATAGATTCTAGCACACTCGAACTGAGAAGCAGATAT
TGGGCAATAAGGACCAGAAGTGGAGGAAACACCAGTCAACAGAGAGCATCTGCAGGACAG
ATAAGTGTGCAACCTACTTTCTCAGTGCAGAGAAATCTTCCCTTTGAAAGAGCAACCATT
ATGGCTGCATTTACTGGGAACACTGAGGGGAGGACTTCCGACATGAGAACGGAAATCATA
AGGATGATGGAAAATGCCAAATCAGAAGATGTGTCTTTCCAGGGGCGGGGAGTCTTCGAG
CTCTCGGACGAAAAGGCAACGAACCCGATCGTGCCTTCCTTTGACATGAGCAATGAAGGG
TCTTATTTCTTCGGAGACAATGCTGAGGAGTTTGACAGTTAAAGAAAAA-----------
-----

#A/equine/Kentucky/8/1994(H3N8)
-------------------------CACTGAGTGACATCAAAGTCATGGCGTCTCAAGGC
ACCAAACGATCCTATGAGCAGATGGAAACTGATGGGGAACGCCAGAATGCAACTGAAATC
AGAGCATCTGTCGGAAGGATGGTGGGAGGAATCGGCCGGTTTTATGTTCAGATGTGTACT
GAGCTTAAACTAAACGACCATGAAGGGCGGTTGATTCAGAACAGCATAACAATAGAAAGG
ATGGTACTTTCGGCATTCGACGAAAGAAGAAACAAGTACCTCGAGGAGCATCCCAGTGCT
GGGAAAGACCCTAAGAAAACGGGAGGCCCGATATACAGAAGAAAAGATGGGAAATGGATG
AGAGAACTCATCCTCCATGATAAAGAAGAAATCATGAGGATCTGGCGTCAGGCCAACAAT
GGTGAAGACGCTACTGCTGGTCTTACTCATATGATGATCTGGCACTCCAATCTCAATGAC
ACCACATACCAAAGAACAAGGGCTCTTGTTCGGACTGGGATGGATCCCAGAATGTGCTCT
CTGATGCAAGGCTCAACCCTCCCACGGAGATCTGGAGCCGCTGGTGCTGCAGTAAAAGGT
GTTGGAACAATGGTAATGGAACTCATCAGAATGATCAAACGCGGAATAAATGATCGGAAT
TTCTGGAGAGGTGAAAATGGTCGAAGAACCAGAATTGCTTATGAAAGAATGTGCAATATC
CTCAAAGGGAAATTTCAGACAGCAGCACAACGGGCTATGATGGACCAAGTGAGGGAAGGC
CGTAATCCTGGAAACGCTGAGATTGAGGATCTCATTTTCTTGGCACGATCAGCACTTATT
TTGAGAGGATCAGTAGCCCATAAATCATGCCTACCTGCCTGTGTTTATGGCCTTGCAGTA
ACCAGTGGGTATGACTTTGAGAAGGAAGGATACTCTCTGGTTGGAATTGATCCTTTCAAA
CTACTCCAGAACAGCCAAATTTTCAGTCTAATCAGACCGAAAGAAAACCCAGCACACAAG
AGCCAGTTGGTGTGGATGGCATGCCATTCCGCAGCATTTGAGGACCTGAGAGTTTTGAAT
TTCATCAGAGGAACCAAAGTAATCCCAAGAGGACAGTTAGCAACCAGAGGAGTGCAAATT
GCTTCAAATGAAAACATGGAGACAATAGATTCTAGCACACTCGAACTGAGAAGCAAATAT
TGGGCAATAAGGACCAAAAGTGGAGGAAACACCAGTCAACAGAGAGCATCTGCAGGACAG
ATAAGTGTGCAACCTACTTTCTCAGTGCAGAGAAATCTTCCCTTTGAAAGAGCAACCATT
ATGGCTGCATTCACTGGGAACACTGAAGGGAGGACTTCCGACATGAGAACGGAAATCATA
AGGATGATGGAAAATGCCAAATCAGAAGATGTGTCTTTCCAAGGGCGGGGAGTCTTCGAG
CTCTCGGACGAAAAGGCAACGAACCCGATCGTGCCTTCCTTTGACATGAGCAATGAAGGA
TCTTATTTCTTCGGAGACAATGCTGAGGAGTTTGACAGTTAAA-----------------
-----

#A/equine/Kentucky/5/02(H3N8)
AGCAAAAGCAGGGTAGATAATCACTCACTGAGTGACATCAAAGTCATGGCGTCTCAAGGC
ACCAAACGATCCTATGAACAGATGGAAACTGATGGGGAACGCCAGAATGCAACTGAAATC
AGAGCATCTGTCGGAAGGATGGTGGGAGGAATCGGCCGGTTTTATGTTCAGATGTGTACT
GAGCTTAAACTAAACGACCATGAAGGGCGGCTGATTCAGAACAGCATAACAATAGAAAGG
ATGGTACTTTCGGCATTCGACGAAAGAAGAAACAAGTATCTCGAGGAGCATCCCAGTGCT
GGAAAAGACCCTAAGAAAACGGGAGGCCCGATATACAGAAGGAAAGATGGGAAATGGATG
AGGGAACTCATCCTCCATGATAAAGAAGAAATCATGAGAATCTGGCGTCAGGCCAACAAT
GGTGAAGACGCTACTGCTGGTCTTACTCATATGATGATCTGGCACTCCAATCTCAATGAC
ACCACATACCAAAGAACAAGGGCTCTTGTTCGGACTGGGATGGATCCCAGAATGTGCTCT
CTGATGCAAGGCTCAACCCTCCCACGGAGATCTGGAGCCGCTGGTGCTGCAGTAAAAGGT
GTTGGAACAATGGTAATGGAACTCATCAGAATGATCAAACGCGGAATAAATGATCGGAAT
TTCTGGAGAGGTGAAAATGGTCGAAGGACCAGAATTGCTTATGAAAGAATGTGCAATATC
CTCAAAGGGAAATTTCAGACAGCAGCACAACGGGCTATGATGGACCAGGTGAGGGAAGGC
CGCAATCCTGGAAACGCTGAGATTGAGGATCTCATTTTCTTAGCACGATCAGCACTTATT
TTGAGAGGATCAGTAGCCCATAAATCATGCCTACCTGCCTGTGTTTATGGCCTTGCAGTA
ACCAGTGGGTATGACTTTGAGAAGGAAGGATACTCTCTGGTTGGAATTGATCCTTTCAAA
CTACTCCAGAACAGTCAAATTTTCAGTCTAATCAGACCAAAAGAAAACCCAGCACACAAG
AGCCAGTTGGTGTGGATGGCATGCCATTCTGCAGCATTTGAGGACCTGAGAGTTTTGAAT
TTCATTAGAGGAACCAAAGTAATCCCAAGAGGACAGTTAACAACCAGAGGAGTTCAAATT
GCTTCAAATGAAAACATGGAGACAATAGATTCTAGCACACTTGAACTGAGAAGCAAATAT
TGGGCAATAAGGACCAGAAGTGGAGGAAACACCAGTCAACAGAGAGCATCTGCAGGACAG
ATAAGTGTGCAACCTACTTTCTCAGTACAGAGAAATCTTCCCTTTGAGAGAGCAACCATT
ATGGCTGCATTCACTGGTAACACTGAAGGGAGGACTTCCGACATGAGAACGGAAATCATA
AGGATGATGGAAAGTGCCAAATCAGAAGATGTGTCTTTCCAGGGGCGGGGAGTCTTCGAG
CTCTCGGACGAAAAGGCAACGAACCCGATCGTGCCTTCCTTTGACATGAGCAATGAAGGG
TCTTATTTCTTCGGAGACAATGCTGAGGAATTTGACAGTTAAAGAAAAATACCCTTGTTT
CTACT

#A/equine/Lonquen/1/2006(H3N8)
---------------------------------------------ATGGCGTCTCAAGGC
ACCAAACGATCTTATGAGCAGATGGAAACCGATGGGGAACGCCAGAATGCAACTGAAATC
AGAGCATCTGTCGGAAGGATGGTGGGAGGAATCGGCCGATTTTATGTTCAGATGTGTACT
GAGCTTAAACTAAACGACCATGAAGGGCGGCTGATTCAGAACAGCATAACAATAGAAAGG
ATGGTACTTTCGGCATTCGACGAAAGAAGAAACAAGTATCTCGAGGAACATCCCAGTGCT
GGGAAAGACCCTAAGAAAACAGGAGGCCCGATATACAGAAGGAAAGATGGGAAATGGGTG
AGAGAACTCATTCTCCATGATAAAGAAGAAATCATGAGAATCTGGCGTCAAGCCAACAAT
GGTGAAGACGCTACTGCTGGTCTTACTCATATGATGATCTGGCACTCCAATCTCAATGAC
ACCACATACCAAAGAACAAGGGCTCTTGTTCGGACTGGGATGGATCCCAGAATGTGCTCT
CTGATGCAAGGCTCAACCCTCCCACGGAGATCTGGAGCCGCTGGTGCTGCAGTAAAAGGT
GTTGGAACAATGGTAATGGAACTCATCAGAATGATCAAACGCGGGATAAATGATCGGAAT
TTCTGGAGAGGTGAAAATGGTCGAAGAACCAGAATTGCTTATGAAAGAATGTGCAATATC
CTCAAAGGGAAATTTCAGACAGCAGCACAACGGGCTATGATGGACCAGGTGAGGGAAGGC
CGTAACCCGGGAAACGCTGAGATTGAGGATCTCATTTTCTTGGCACGATCAGCACTTATT
TTGAGAGGATCAGTAGCCCATAAATCGTGCCTACCTGCCTGTGTCTATGGCCTTGCAGTA
ACCAGTGGGTATGACTTTGAGAAGGAAGGATACTCTCTGGTTGGAATTGATCCTTTCAAA
CTACTCCAGAACAGCCAAATTTTCAGTCTAATCAGACCGAAAGAAAATCCAGCACACAAG
AGCCAGTTGGTGTGGATGGCATGTCATTCTGCAGCATTTGAGGACCTGAAAGTTTTGAAT
TTCATTAGAGGAACCAAAGTAATCCCAAGAGGGCAGTTAGCAACCAGAGGAGTGCAAATT
GCTTCAAATGAAAACATGGAGACAATAGATTCTAGCACACTCGAACTGAGAAGCAAATAT
TGGGCAATAAGGACCAGAAGTGGGGGAAACACCAGTCAACAGAGAGCATCTGCAGGACAG
ATAAGTGTGCAACCTACTTTCTCAGTGCAGAGAAATCTTCCCTTTGAAAGAGCAACCATT
ATTGCTGCATTCACTGGGAACACTGAAGGAAGGACTTCCGACATGAGAACGGAAATCATA
AGGATGATGGAAAATGCCAAATCAGAAGATGTGTCTTTCCAAGGGCGGGGAGTCTTCGAG
CTCTCGGACGAAAAGGCAACGAACCCGATCGTGCCTTCATTTGACATGGGCAATGAAGGG
TCTTATTTCTTCGGAGACAATGCTGAGGAGTTTGACAGTTAA------------------
-----

#A/equine/Kanazawa/1/2007(H3N8)
------------------------------------------------------------
------------------------------------------------------------
------------------------------------------------------------
------------------------------------------------------------
------------------------------------------------------------
------------------------------------------------------------
------------------------------------------------------------
------------------------------------------------------------
------------------------------------------------------------
------------------------------------------------------------
------------------------------------------------------------
------------------------------------------------------------
-----------------------AGCACAACGGGCTATGATGGACCAGGTGAGGGAAGGT
CGCAATCCTGGAAACGCTGAGATTGAGGATCTCATTTTCTTGGCACGATCAGCACTTATT
TTGAGAGGATCAGTAGCCCATAAATCATGCCTACCTGCCTGTGTTTATGGCCTTGCAGTA
ACCAGTGGGTATGACTTTGAGAAGGAAGGATACTCTCTGGTTGGAATTGATCCTTTCAAA
CTACTCCAGAACAGTCAAATTTTCAGTCTAATCAGACCAAAAGAAAACCCAGCACACAAG
AGCCAGTTGGTGTGGATGGCATGCCATTCTGCAGCATTTGAAGACATGAGAGTTTTAAAT
TTCATTAGAGGAACCAAAGTAATCCCAAGAGGACAGTTAACAACCAGAGGAGTTCAAATA
GCTTCAAATGAAAACATGGAGACAATAGATTCTAGCACACTTGAACTGAGAAGCAAATAT
TGGGCAATAAGGACCAGAAGCGGAGGAAACACCAGTCAACAGAGAGCATCTGCAGGACAG
ATAAGTGTGCAACCTACTTTCTCAGTACAGAGGAATCTTCCCTTTGAGAGAGCAACCATT
ATGGCTGCATTCACTGGTAACACCGAAGGGAGGACTTCCGACATGAGAACGGAAATCATA
AGGATGATGGAAAATGCCAAATCAGAAGATGTGTCTTTCCAGGGGCGGGGAGTCTTCGAG
CTCTCGGACGAAAAGGCAACGAACCCGATCGTGCCTTCCTT-------------------
------------------------------------------------------------
-----

#A/equine/Mongolia/1/2008(H3N8)
------------------------------------------------------------
------------------------------------------------------------
------------------------------------------------------------
------------------------------------------------------------
------------------------------------------------------------
------------------------------------------------------------
------------------------------------------------------------
------------------------------------------------------------
------------------------------------------------------------
------------------------------------------------------------
------------------------------------------------------------
------------------------------------------------------------
-------------------------CACAACGGGCTATGATGGACCAGGTGAGGGAAGGT
CGCAATCCTGGAAACGCTGAGATCGAGGATCTCACTTTTTTAGCACGATCAGCACTTATT
TTGAGAGGATCAGTAGCCCATAAATCATGCCTACCTGCCTGTGTTTATGGCCTTGCAGTA
ACCAGTGGGTATGACTTTGAGAAGGAAGGATACTCTCTGGTTGGAATTGATCCTTTCAAA
CTACTCCAGAACAGTCAAATTTTCAGTCTAATCAGACCAAAAGAAAACCCAGCACACAAG
AGCCAGTTGGTGTGGATGGCATGCCATTCTGCAGCATTTGAGGACCTGAGAGTTTTGAAT
TTCATTAGAGGAACCAAAGTAATCCCAAGAGGACAGTTAGCAACCAGAGGAGTTCAAATT
GCTTCAAATGAAAACATGGAGACAATAGATTCTAGCACACTTGAACTGAGAAGCAAATAT
TGGGCAATAAGGACCAGAAGTGGAGGAAACACCAGTCAACAGAGAGCATCTGCAGGACAG
ATAAGTGTGCAACCTACTTTCTCAGTACAGAGAAATCTTCCCTTTGAGAGAGCAACCATT
ATGGCTGCATTCACTGGTAACACTGAAGGGAGGACTTCCGACATGAGAACGGAAATCATA
AGGATGATGGAAAGCGCCAAATCAGAAGATGTGTCTTTCCAGGGGCGGGGAGTCTTCGAG
CTCTCGGACGA-------------------------------------------------
------------------------------------------------------------
-----

#A/HongKong/1774/99(H3N2)
------AGCAGGGTTAATAATCACTCACTGAGTGACATCAACATCATGGCGTCTCAAGGC
ACCAAACGATCTTATGAGCAGATGGAAACTGGTGGTGAACGCCAGAATGCTACTGAAATC
AGAGCATCTGTTGGGAGGATGATTGGAGGAATTGGAAGATTCTACATACAGATGTGCACT
GAACTCCAACTCAGTGACTATGAAGGGAGGCTGATCCAGAACAGCATAACAATAGAGAGA
ATGGTTCTCTCTGCATTTGACGAGAGGAGAAACAAATACCTGGAAGAACATCCCAGTGCG
GGGAAGGATCCAAAGAAAACTGGAGGCCCAATCTACAAAAAAAGAGACGGAAAATGGATG
AGAGAGCTGATTCTGTATGACAAAGATGAGATCAGGAGAATTTGGCGCCAAGCAAACAAT
GGTGAAGATGCTACTGCTGGACTCTCTCACCTGATGATTTGGCATTCCAACTTGAATGAT
GCCACATACCAAAGAACAAGAGCTCTCGTGCGTACTGGGATGGATCCCAGAATGTGCTCT
CTGATGCAAGGATCAACTCTCCCGAGGAGATCTGGAGCTGCTGGTGCTGCAGTAAAGGGA
GTTGGAACGATGGTAATGGAACTGATTCGGATGATAAAGCGAGGAATCAATGATCGGAAT
TTCTGGAGGGGCGAGAATGGACGAAGAACAAGAATTGCATATGAGAGAATGTGCAACGTC
CTCAAAGGGAAATTTCAGACCGCAGCACAACGAGCGATGATGGACCAGGTGCGAGAAAGC
AGAAATCCTGGGAATGCTGAGATTGAAGATCTTATCTTTCTGGCACGATCTGCACTCATT
CTGAGAGGATCCGTGGCTCATAAATCCTGCCTGCCTGCTTGCGTGTATGGACTTGTTGTG
GCAAGTGGATATGACTTTGAAAGAGAAGGGTACTCTCTAGTCGGAATAGATCCTTTCCGT
CTGCTTCAGAACAGTCAGGTTTTCAGCCTCATTAGACCAAATGAGAACCCAGCACACAAG
AGTCAGTTGATATGGATGGCATGCCATTCTGCAGCATTTGAAGATCTGAGAGTGTCAAGT
TTCATCAGAGGAACAAAAGTGGTCCCAAGAGGACAACTGTCCACCAGAGGAGTTCAAATT
GCTTCAAATGAAAACATGGAAACGATGGACTCCATTACTCTTGAGCTGAGAAGCAAATAC
TGGGCTATAAGAACCAGGAGTGGAGGAAACACCAATCAACAGAGAGCATCTGCAGGGCAA
ATCAGTGTACAACCTACTTTTTCAGTACAGAGAAATCTTCCTTTCGAGAGAGCGACCATC
ATTGCAGCATTTACAGGGAACAATGAAGGCAGAACATCTGACATGAGGACTGAAATTATA
AGAATGATGGAAAGTGCCAGACCAGAAGATGTGTCCTTCCAGGGGCGGGGAGTCTTCGAG
CTCTCGGACGAAAAGGCAACGAACCCGATCGTGCCTTCTTTTGACATGAGTAATGAGGGA
TCTTATTTCTTCGGAGACAGTGCAGAGGAGTATGACAATTGAGGAAAAATACCCTTGTTT
CTA--

#A/mink/NovaScotia/1055488/2007(H3N2)
---------------------------ATGAGCGATATTGAAGCGATGGCGAGCCAGGGC
ACCAAACGTAGCTATGAACAGATGGAAACCGGCGGCGAACGTCAGGATGCGACCGAAATT
CGTGCGAGCGTGGGCAAAATGATTGGCGGCATTGGCAAATTTTATATTCAGATGTGCACC
GAACTGAAACTGAGCGATTATGAAGGCCGTCTGATTCAGAACAGCATTACCATTGAACGT
ATGGTGCTGAGCGCGTTTGATGAACGTCGTAACAAATATCTGGAAGAACATCCGAGCGCG
GGCAAAGATCCGAAAAAAACCGGCGGCCCGATTTATCGTCGTGTGGATGGCAAATGGATG
CGTGAACTGATTCTGTATGATAAAGAAGAAATTCGTCGTGTGTGGCGTCAGGCGAACAAC
GGCGAAGATGCGACCGCGGGCCTGACCCATATTATGATTTGGCATAGCAACCTGAACGAT
GCGACCTATCAGCGTACCCGTGCGCTGGTGCGTACCGGCATGGATCCGCGTATGTGCAGC
CTGATGCAGGGCAGCACCCTGCCGCGTCGTAGCGGCGCGGCGGGCGCGGCGGTGAAAGGC
GTGGGCACCATTGCGATGGAACTGATTCGTATGATTAAACGTGGCATTAACGATCGTAAC
TTTTGGCGTGGCGAAAACGGCCGTCGTACCCGTGTGGCGTATGAACGTATGTGCAACATT
CTGAAAGGCAAATTTCAGACCGCGGCGCAGCGTGCGATGATGGATCAGGTGCGTGAAAGC
CGTAACCCGGGCAACGCGGAAATTGAAGATCTGATTTTTCTGGCGCGTAGCGCGCTGATT
CTGCGTGGCAGCGTGGCGCATAAAAGCTGCCTGCCGGCGTGCGTGTATGGCCTGGCGGTG
GCGAGCGGCCATGATTTTGAACGTGAAGGCTATAGCCTGGTGGGCATTGATCCGTTTAAA
CTGCTGCAGAACAGCCAGGTGTTTAGCCTGATTCGTCCGAACGAAAACCCGGCGCATAAA
AGCCAGCTGGTGTGGATGGCGTGCCATAGCGCGGCGTTTGAAGATCTGCGTGTGAGCAGC
TTTATTCGTGGCAAAAAAGTGATTCCGCGTGGCAAACTGAGCACCCGTGGCGTGCAGATT
GCGAGCAACGAAAACGTGGAAGCGATGGATAGCAACACCCTGGAACTGCGTAGCCGTTAT
TGGGCGATTCGTACCCGTAGCGGCGGCAACACCAACCAGCAGAAAGCGAGCGCGGGCCAG
ATTAGCGTGCAGCCGACCTTTAGCGTGCAGCGTAACCTGCCGTTTGAACGTAGCACCGTG
ATGGCGGCGTTTAGCGGCAACAACGAAGGCCGTACCAGCGATATGCGTACCGAAGTGATT
AAAATGATGGAAAGCGCGAAACCGGAAGATCTGAGCTTTCAGGGCCGTGGCGTGTTTGAA
CTGAGCGATGAAAAAGCGACCAGCCCGATTGTGCCGAGCTTTGATATGAGCAACGAAGGC
AGCTATTTTTTTGGCGATAACGCGGAAGAATATGATAGCTAA------------------
-----

#A/plateaupika/Qinghai/04/2007(H5N1)
AGCAAAAGCAGGGTAGATAATCACTCACTGAGTGACATCAACATCATGGCGTCTCAAGGC
ACCAAACGATCTTATGAGCAGATGGAAACTGGTGGAGAACGCCAGAATGCTACTGAGATC
AGAGCATCTGTTGGAAGAATGGTTGGTGGAATTGGAAGGTTTTATATACAGATGTGCACT
GAACTCAAACTCAGTGACTATGAAGGAAGGCTGATTCAGAACAGCATAACAATAGAGAGA
ATGGTTCTCTCTGCATTTGATGAAAGGAGGAACAGATACCTGGAAGAACATCCCAGTGCG
GGGAAGGACCCAAAGAAAACTGGAGGTCCAATCTACCGAAGGAGAGACGGGAAGTGGATA
AGAGAGCTGATTCTATATGACAAAGAGGAGATCAGAAGAATTTGGCGTCAAGCGAACAAT
GGAGAAGATGCAACCGCTGGTCTCACTCACATGATGATCTGGCATTCCAACCTAAATGAT
GCCACATACCAGAGAACAAGAGCTCTCGTGCGTACTGGGATGGACCCCAGAATGTGCTCT
CTGATGCAAGGATCAACTCTTCCGAGGAGATCTGGAGCTGCTGGTGCAGCAGTAAAGGGA
GTCGGGACGATGGTGATGGAACTAATTCGGATGATAAAACGAGGGATCAATGATCGGAAT
TTCTGGAGAGGTGAAAATGGACGAAGAACAAGGATTGCATATGAGAGAATGTGCAACATC
CTCAAAGGGAAATTCCAAACAGCAGCACAAAGAGCAATGATGGATCAGGTACGAGAAAGC
AGAAATCCTGGGAATGCTGAAATTGAAGATCTCATCTTTCTGGCACGGTCCGCACTCATT
CTGAGAGGATCAATGGCCCATAAGTCCTGCCTGCCTGCTTGTGTGTACGGACTTGCCGTA
GCCAGTGGATATGACTTCGAGAGAGAAGGGTACTCTTTAGTCGGAATAGATCCTTTCCGT
CTGCTGCAAAACAGCCAGGTCTTCAGTCTAATTAGACCAAATGAGAATCCAGCACATAAA
AGTCAATTGGTGTGGATGGCATGCCATTCTGCAGCGTTTGAAGATCTGAGAGTATCAAGT
TTCATCAGAGGAACAAGAGTGGTCCCAAGAGGACAGCTATCTACCAGAGGAGTTCAAATT
GCTTCAAATGAGAACATGGAAACAATGGACTCCAGCACTCTTGAACTGAGAAGCAGATAT
TGGGCTATAAGGACCAGGAGTGGAGGAAACACCAACCAGCAGAGAGCATCTGCAGGACAG
ATCAGTGTGCAGCCTACTTTCTCAGTACAGAGAAATCTTCCCTTTGAAAGAGCGACCATT
ATGGCGGCATTCACAGGGAATACGGAGGGCAGAACATCTGACATGAGGACTGAAATCATA
AGAATGATGGAAAGTGCCAAACCAGAAGACGTGTCTTTCCAGGGGCGGGGAGTCTTCGAG
CTCTCGGACGAAAAGGCAACGAACCCGATCGTGCCTTCCTTTGACATGAGTAATGAAGGA
TCTTATTTCTTCGGAGACAATGCAGAGGAGTATGACAATTAAAGAAAAATACCCTTGTTT
CTACT

#A/raccoondog/Shandong/sd1/2005(H5N1)
AGCAAAAGCAGGGTAGATAATCACTCACCGAGTGACATCAACATCATGGCGTCTCAAGGC
ACCAAACGATCTTATGAACAGATGGAAACTGGTGGAGAACGCCAGAATGCTACTGAGATC
AGGGCATCTGTTGGAAGAATGGTTAGTGGCATTGGGAGGTTCTACATACAGATGTGCACA
GAACTCAAACTCAGTGACTATGAAGGGAGGCTTATCCAGAACAGCATAACAATAGAGAGA
ATGGTACTCTCTGCATTTGATGAAAGAAGGAACAGATACCTGGAAGAACACCCCAGTGCG
GGGAAGGACCCGAAGAAAACTGGAGGTCCAATTTATAGGAGGAGAAGCGGGAAATGGGTG
AGAGAGCTGATTCTGTACGACAAAGAGGAGATCAGGAGGATTTGGCGTCAAGCGAACAAT
GGAGAGGACGCAACTGCTGGTCTCACCCACCTGATGATATGGCATTCCAATCTAAATGAT
GCCACATATCAGAGAACGAGAGCTCTCGTACGTACTGGAATGGACCCCAGGATGTGCTCT
CTGATGCAAGGGTCAACTCTCCCGAGGAGATCTGGAGCTGCCGGTGCAGCAGTGAAGGGG
GTAGGGACAATGGTGATGGAGCTGATTCGGATGATAAAACGAGGGATCAACGACCGGAAC
TTCTGGAGAGGCGAAAATGGAAGAAGAACAAGGATTGCATATGAGAGAATGTGCAACATC
CTCAAAGGGAAATTCCAAACAGCAGCACAAAGAGCAATGATGGATCAGGTGCGAGAGAGC
AGAAATCCTGGGAATGCTGAAATTGAAGATCTCATTTTTCTGGCACGGTCTGCACTCATC
CTGAGAGGATCAGTAGCCCATAAGTCCTGCTTGCCTGCTTGTGTGTACGGACTTGCTGTG
GCCAGTGGATATGACTTTGAGAGAGAAGGGTACTCTCTGGTTGGGATAGATCCTTTCCGT
CTGCTTCAAAACAGCTCGGTCTTTAGTCTCATTAGACCAAATGAGAATCCAGCACATAAG
AGTCAATTAGTGTGGATGGCATGCCACTCTGCAGCATTTGAGGATCTTAGAGTCTCAAGT
TTCATCAGAGGGACAAGAGTGGTCCCAAGAGGACAGCTATCCACCAGAGGGGTTCAAATT
GCTTCAAATGAGAACATGGAAGCAATGGACTCCAACACTCTTGAACTGAGAAGTAGATAT
TGGGCTATAAGAACCAGAAGCGGAGGAAACACCAACCAGCAGAGGGCATCTGCAGGACAG
ATCAGCATTCAGCCCACTTTCTCGGTACAGAGAAACCTTCCCTTCGAAAGAGCGACCATT
ATGGCAGCATTTACAGGAAATACTGAGGGCAGGACGTCTGACATGAGGACTGAAATCGTA
AAAATGATGGAAAGTGCCAGACCAGAAGATGTGTCATTCCAGGGGCGGGGAGTCTTCGAG
CTCTCGGACGAAAAGGCAACGAACCCGATCGTGCCTTCCTTTGACATGAATAATGAAGGA
TCTTATTTCTTCGGAGACAATGCAGAGGAGTATGACAATTAAAGAAAAATACCCTTGTTT
CTACT

#A/seal/Mass/1/1980(H7N7)
AGCAAAAGCAGGGTTAATAATCACTCACTGAGTGACATCAACATCATGGCGTCTCAAGGC
ACCAAACGATCTTATGAGCAGATGGAAACTGGTGGGGAACGCCAGAATGCCACTGAAATC
AGAGCATCTGTTGGGAGAATGGTTGGTGGAATCGGGAGATTCTACATACAGATGTGCACT
GAACTCAAACTCAGCGACTATGAAGGGAGGCTGATTCAAAACAGCATAACAATAGAGAGA
ATGGTTCTCTCGGCATTTGATGAGAGGAGAAACAAATATCTGGAAGAGCATCCCAGTGCT
GGGAAAGATCCTAAGAAGACAGGGGGTCCAATCTACAGGAGGAGAGATGGGAAATGGATG
AGAGAATTGATCCTCTATGACAAAGAGGAGATTAGAAGAATTTGGCGTCAAGCAAATAAT
GGAGAAGACGCAACTGCTGGTCTCACCCATTTGATGATCTGGCATTCCAACCTGAATGAT
GCTACATATCAGAGAACAAGAGCCCTTGTGCGTACTGGGATGGACCCCAGGATGTGCTCT
CTGATGCAAGGTTCAACTCTTCCAAGGAGGTCTGGGGCTGCTGGAGCAGCAGTGAAAGGG
GTTGGAACAATGGTAATGGAATTGATTCGGATGATCAAGCGAGGGATCAATGATCGGAAT
TTCTGGAGAGGCGAAAATGGGCGGAGAACAAGAATTGCATACGAGAGAATGTGTAACATT
CTCAAGGGGAAATTTCAAACAGCAGCACAACGAGCAATGATGGACCAGGTGAGGGAAAGC
CGGAATCCTGGGAATGCTGAAATTGAAGATCTCATCTTTCTTGCACGGTCTGCTCTCATT
CTGAGGGGATCAGTGGCTCATAAGTCCTGCCTGCCTGCTTGTGTGTATGGACTTTCTGTG
GCCAGTGGATACGACTTTGAGAGAGAGGGATACTCCCTAGTCGGAATTGATCCTTTCCGC
CTGCTCCAAAACAGTCAAGTCTTCAGTCTTATCAGACCCAACGAAAATCCAGCACATAAA
AGTCAACTGGTATGGATGGCATGTCACTCTGCCGCATTTGAAGATCTGAGAGTGTCAAGC
TTCATCAGAGGAGCAAGAGTGGTCCCAAGAGGACAACTGTCCACCAGAGGAGTTCAGATT
GCTTCAAATGAGAACATGGAGACAATGGACTCCAGTACTCTTGAATTGAGGAGCAGATAT
TGGGCCATAAGAACCAGAAGCGGAGGGAACACAAATCAGCAGAGAGCATCTGCAGGACAA
ATCAGCGTACAGCCCACATTCTCAGTGCAGAGAAACCTCCCATTTGAGAGAGCAACCATT
ATGGCGGCATTTACAGGAAACACAGAAGGCAGAACTTCAGACATGAGAACTGAGATTATA
AGGATGATGGAAAATGCCAGACCTGAAGATGTGTCTTTCCAGGGGCGGGGAGTCTTCGAG
CTCTCGGACGAAAAGGCGACGAACCCGATCGTGCCTTCCTTTGACATGAATAACGAGGGG
TCTTATTTCTTCGGAGACAATGCAGAGGAGTATAACAATTAAAGAAAAATACCCTTGTTT
CTACT

#A/stonemarten/Germany/R747/2006(H5N1)
AGCAAAAGCAGGGTAGATAATCACTCACCGAGTGACATCAACATCATGGCGTCTCAAGGC
ACCAAACGATCTTATGAACAGATGGAAACTGGTGGAGAACGCCAGAATGCTACTGAGATC
AGGGCATCTGTTGGAAGAATGATTAGTGGCATCGGGAGGTTCTACATACAGATGTGCACA
GAACTCAAACTCAGTGACTATGAAGGGAGGCTTATCCAGAACAGCATAACAATAGAGAGA
ATGGTACTCTCTGCATTTGATGAACGAAGGAACAGATACCTGGAAGAACACCCCAGTGCG
GGGAAGGACCCGAAGAAAACTGGAGGTCCAATTTATAGGAGGAGAGACGGGAAATGGGTG
AGAGAGCTGATTCTGTACGACAAAGAGGAGATCAGGAGGATTTGGCGTCAAGCGAACAAT
GGAGAGGATGCAACTGCTGGTCTTACCCACCTGATGATATGGCATTCCAATCTAAATGAT
GCCACATATCAGAGAACGAGAGCTCTCGTACGTACTGGAATGGACCCCAGGATGTGCTCT
CTGATGCAAGGGTCAACTCTCCCGAGGAGATCTGGAGCTGCCGGTGCAGCAGTGAAGGGG
GTAGGGACAATGGTGATGGAGCTGATTCGGATGATAAAACGAGGGATCAACGACCGGAAT
TTCTGGAGAGGCGAAAATGGAAGAAGAACAAGGATTGCATATGAGAGAATGTGCAACATC
CTCAAAGGGAAATTCCAAACAGCAGCACAAAGAGCAATGATGGATCAGGTGCGAGAGAGC
AGAAATCCTGGGAATGCTGAAATTGAAGATCTCATTTTTCTGGCACGGTCTGCACTCATC
CTGAGAGGATCAATAGCCCATAAGTCCTGCTTGCCTGCTTGTGTGTACGGACTTGCTGTG
GCCAGTGGATATGACTTTGAGAGAGAAGGGTACTCTCTGGTTGGAATAGATCCTTTCCGT
CTGCTTCAAAACAGCCAGGTCTTTAGTCTCATTAGACCAAATGAGAATCCAGCACATAAG
AGTCAATTAGTGTGGATGGCATGCCACTCTGCAGCATTTGAGGACCTTAGAGTCTCAAGT
TTCATCAGAGGGACAAGAGTGGTCCCAAGAGGACAGCTATCCACCAGAGGGGTTCAAATT
GCTTCAAATGAGAACATGGAAGCAATGGACTCCAACACTCTTGAACTGAGAAGTAGATAT
TGGGCTATAAGAACCAGAAGCGGAGGAAACACCAACCAGCAGAGGGCATCTGCAGGACAG
ATAAGCATTCAGCCCACTTTCTCGGTACAGAGAAACCTTCCCTTCGAAAGAGCGACCATT
ATGGCAGCATTCACAGGAAATACTGAGGGCAGAACGTCTGACATGAGAACTGAAATCATA
AGAATGATGGAAAGTGCCAGACCAGAAGATGTGTCATTCCAGGGGCGGGGAGTCTTCGAG
CTCTCGGACGAAAAGGCAACGAACCCGATCGTGCCTTCCTTTGACATGAATAATGAAGGA
TCTTATTTCTTCGGAGACAATGCAGAGGAGTATGACAATTAAAGAAAAATACCCTTGTTT
CTACT

#A/swine/Iowa/15/1930(H1N1)
AGCAAAAGCAGGGTAGATAATCACTCACTGAGTGACATCGAAATCATGGCGTCTCAAGGC
ACCAAACGATCATACGAACAAATGGAAACTGGTGGAGAACGCCAGAATGCCACGGAAATC
AGAGCATCTGTCGGAAGAATGATTGGTGGAATTGGAAGATTCTACATCCAAATGTGCACC
GAACTCAAACTCAGTGATTATGAGGGACGGCTGATTCAGAACAGCATAACAATAGAGAGA
ATGGTGCTCTCTGCTTTTGACGAGAGGAGGAACAAATATCTGGAAGAACATCCAAGCGCT
GGGAAAGACCCTAAGAAAACTGGAGGACCCATATACAGGAGAATAGACGGAAAGTGGATA
AGAGAACTCATCCTTTATGACAAAGAAGAAATAAGGAGAATCTGGCGCCAAGCCAACAAT
GGTGAGGATACAACAGCCGGTCTGACTCACATGATGATCTGGCATTCCAATTTGAATGAT
GCCACTTATCAGAGGACAAGAGCTCTTGTTCGCACCGGAATGGATCCCAGGATGTGCTCT
CTGATGCAGGGTTCAACTCTCCCCAGGAGGTCTGGAGCCGCAGGTGCTGCAGTCAAAGGA
GTTGGGACAGTGGTGATGGAGTTGATCAGAATGATCAAACGTGGAATCAATGATCGGAAC
TTCTGGAGGGGTGAAAATGGACGAAGGACAAGAATTGCCTATGAAAGAATGTGCAACATT
CTCAAAGGGAAATTTCAAACAGCTGCACAGAGAGCAATGATGGATCAAGTGAGAGAGAGC
CGAAACCCAGGAAATGCTGAAATCGAAGATCTCATCTTTCTGGCACGATCCGCACTCATA
TTACGAGGATCAGTTGCACACAAGTCCTGTCTGCCTGCCTGTGTGTATGGACTTGCTGTA
GCCAGTGGACATGACTTTGAAAGAGAGGGGTACTCTCTGGTCGGAATAGACCCTTTCAGA
CTGCTTCAAAACAGCCAAGTATTCAGCCTAATCAGACCAAATGAAAACCCAGCGCACAAG
AGTCAATTAGTGTGGATGGCATGCCATTCTGCTGCATTTGAAGATTTAAGGGTATCAAGC
TTCATAAGAGGGAAAAGAGTGGTTCCACGAGGGCAGCTTTCCACCAGAGGGGTTCAGATT
GCTTCCAATGAGAACATGGAGACTATGGACTCTAGTACTCTTGAACTGAGAAGCAGATAC
TGGGCCATAAGGACCAGAAGTGGAGGAAACACTAATCAACAGAGGGCATCTGCGGGCCAA
ATCAGCGTGCAACCTACATTCTCGGTGCAGAGAAATCTCCCTTTTGAGAGAGCAACCGTT
ATGGCAGCATTCACTGGGAACACAGAGGGAAGAACATCAGACATGAGAACCGAAATCATA
AGGATAATGGAAAGTGCAAGACCAGAAGATGTGTCTTTCCAGGGGCGGGGAGTCTTCGAG
CTCTCGGACGAAAAGGCAACGAGCCCGATCGTGCCTTCCTTTGACATGAGTAACGAAGGA
TCTTATTTCTTCGGAGACAATGCAGAGGAGTATGACAATTAAAGAAAAATACCCTTGTTT
CTACT

#A/swine/Iowa/1976/1931(H1N1)
AGCAAAAGCAGGGTAGATAATCACTCACTGAGTGACATCGAAATCATGGCGTCTCAAGGC
ACCAAACGATCATATGAACAAATGGAAACTGGTGGAGAACGCCAGAATACCACGGAAATC
AGAGCATCTGTCGGAAGAATGATTGGTGGAATTGGAAGATTCTACATCCAAATGTGCACC
GAACTCAAACTCAGTGATTATGAGGGACGACTGATTCAGAACAGCATAACAATAGAGAGA
ATGGTGCTCTCTGCTTTTGACGAGAGGAGGAACAAATATCTGGAAGAACATCCAAGCGCT
GGGAAAGACCCTAAGAAAACTGGAGGACCCATATACAGGAGAATAGACGGAAAGTGGATA
AGAGAACTCATCCTCTATGACAAAGAAGAAATAAGTAGAATCTGGCGCCAAGCCAACAAT
GGTGAGGATGCAACAGCCGGCCTGACTCACATGATGATCTGGCATTCCAATTTGAATGAT
GCCACTTATCAGAGGACAAGAGCTCTTGTTCGCACCGGCATGGATCCCAGGATGTGCTCT
CTGATGCAGGGTTCAACTCTCCCCAGGAGGTCTGGAGCCGCAGGCGCTGCAGTCAAAGGA
GTTGGGACAATGGTTATGGAGTTGATCAGAATGATCAAACGTGGAATCAATGATCGGAAC
TTCTGGAGGGGTGAAAATGGACGAAGGACAAGAATTGCCTATGAAAGAATGTGCAACATT
CTCAAAGGAAAATTTCAAACAGCTGCACAGAAAGCAATGATGGATCAAGTGAGAGAGAGC
CGAAACCCAGGAAATGCTGAAATCGAAGATCTCATCTTTCTGGCACGGTCTGCACTCATA
TTACGAGGATCAGTTGCACACAAGTCCTGTCTGCCTGCCTGTGTGTATGGACTTGCTGTA
GCCAGTGGACATGACTTTGAAAGAGAGGGGTACTCTCTAGTCGGAATAGACCCTTTCAGA
CTGCTTCAAAACAGCCAAGTATTCAGCCTAATCAGACCAAATGAAAATCCAGCGCACAAG
AGTCAACTGGTGTGGATGGCATGCCATTCTGCTGCATTTGAAGATTTAAGGGTATCGAGC
TTCATAAGAGGGAAAAGAGTGGTTCCAAGAGGGCAGCTTTCCACCAGAGGGGTTCAGATT
GCTTCCAATGAGAACATGGAGACTATGGACTCTAGTACTCTTGAACTGAGAAGCAGATAC
TGGGCCATAAGGACCAGAAGTGGAGGAAACACTAATCAACAGAGGGCATCTGCAGGCCAA
ATCAGCGTGCAACCTACATTCTCGGTGCAGAGAAATCTCCCTTTTGAGAGAGCAACCATT
ATGGCAGCATTCACTGGGAACACAGAGGGAAGAACATCAGACATGAGAACCGAAATCATA
AGGATAATGGAAAGTGCAAGACCAGAAGATGTGTCTTTCCAGGGGCGGGGAGTCTTCGAG
CTCTCGGACGAAAAGGCAACGAGCCCGATCGTGCCTTCCTTTGACATGAGTAACGAAGGA
TCTTATTTCTTCGGAGACAATGCAGAGGAGTATGACAATTAAAGAAAAATACCCTTGTTT
CTACT

#A/swine/Ohio/23/1935(H1N1)
AGCAAAAGCAGGGTAGATAATCACTCACTGAGTGACATCGAAATCATGGCGTCTCAAGGC
ACCAAACGATCATACGAACAAATGGAAACTGGTGGGGAACGCCAGAATGCCACGGAAATC
AGGGCATCTGTAGGAAGAATGATTGGTGGAATTGGACGATTCTACATCCAAATGTGCACC
GAACTCAAACTCAGTGATTATGAGGGACGACTGATTCAAAATAGCATAACAATAGAGAGA
ATGGTGCTCTCTGCTTTTGACGAGAGGAGGAATAAATACCTGGAAGAACATCCCAGCGCT
GGGAAAGACCCTAAGAAAACTGGAGGACCCATATATAGGAAAATAGACGGAAAGTGGATG
AGAGAACTCATCCTTTATGACAAAGAAGAAATAAGGAGAATCTGGCGCCAAGCCAACAAT
GGTGAGGATGCAACAGCCGGTCTGACTCACATTATGATTTGGCATTCCAATTTGAATGAT
GCCACTTATCAGAGGACAAGAGCTCTTGTTCGCACCGGAATGGACCCCAGGATGTGCTCT
CTGATGCAGGGTTCAACTCTCCCCAGAAGGTCTGGAGCCGCAGGTGCTGCAGTCAAAGGA
GTTGGGACAATGGTGATGGAGTTGATCAGAATGATCAAACGTGGAATCAATGACCGGAAC
TTCTGGAGGGGTGAAAATGGACGAAGGACAAGAATTGCCTATGAAAGAATGTGCAACATC
CTTAAAGGAAAATTTCAAACAGCTGCACAGAGAGCAATGATGGATCAAGTGAGAGAAAGT
CGAAATCCAGGAAATGCTGAAATTGAAGATCTCATCTTTCTGGCACGGTCCGCACTCATA
TTAAGAGGATCAGTTGCACACAAGTCTTGTCTGCCTACCTGTGTGTATGGACTTGCTGTA
GCAAGTGGACATGACTTTGAAAGAGAAGGGTACTCTCTGGTCGGAATAGACCCTTTCCGA
CTGCTTCAAAACAGCCAAATATTCAGCCTAATCAGACCAAATGAAAACCCAGCTCACAAG
AGTCAACTGGTGTGGATGGCATGCCATTCTGCCGCATTTGAAGATTTAAGAGTATCAAGC
TTCATAAGAGGAAAAAGAGTGGTTCCAAGAGGGCAGCTTTCCACCAGAGGAGTTCAGATT
GCTTCCAATGAGAACATGGAGACTATGGACTCTAGTACTCTTGAATTGAGAAGCAGATAC
TGGGCCATAAGGACCAGAAGTGGAGGAAACACTAATCAACAGAGAGCATCCGCGGGCCAG
ATCAGCGTGCAACCTACATTCTCGGTGCAAAGAAATCTCCCTTTTGAGAGAGCAACCGTT
ATGGCAGCATTCATTGGGAACACAGAGGGAAGAACATCAGACATGAGAACCGAAATCATA
AGGATGATGGAAAGTGCAAAACCAGAAGATGTGTCTTTCCAGGGGCGGGGAGTCTTCGAG
CTCTCGGACGAAAAGGCAACGAGCCCGATCGTGCCTTCCTTTGACATGAGTAACGAAGGA
TCTTATTTCTTCGGAGACAATGCAGAGGAGTATGACAATTAAAGAAAAATACCCTTGTTT
CTACT

#A/swine/Jamesburg/1942(H1N1)
-------------------ATCACTCACTGAGTGACATCGAAATCATGGCGTCTCAAGGC
ACCAAACGATCATATGAACAAATGGAAACTGGTGGAGAACGCCAGAATGCCACGGAAATC
AGAGCATCTGTCGGAAGAATGATTGGTGGAATTGGAAGATTCTACATCCAAATGTGCACC
GAACTCAAACTCAGTGATTATGAGGGACGGCTGATTCAGAACAGCATAACAATAGAGAGA
ATGGTGCTCTCTGCTTTTGACGAGAGGAGGAACAAATATCTGGAAGAACATCCGAGCGCT
GGGAAAGACCCTAAGAAAACTGGAGGACCCATATACAGGAGAATAGACGGAAAGTGGATA
AGAGAACTCATCCTTTATGACAAAGAAGAAATAAGGAGAATCTGGCGCCAAGCCAACAAT
GGTGAGGATGCAACAGCCGGTCTGACTCACATGATGATCTGGCATTCCAATTTGAATGAT
GCCACTTATCAGAGGACAAGAGCTCTTGTTCGCACCGGAATGGATCCCAGGATGTGCTCT
CTGATGCAGGGTTCAACTCTCCCCAGGAGGTCTGGAGCCGCAGGTGCTGCAGTCAAAGGA
GTTGGGACAATGGTGATGGAGTTGATCAGAATGATCAAACGTGGAATCAATGATCGGAAC
TTCTGGAGGGGTGAAAATGGACGAAGGACAAGAATTGCCTATGAAAGAATGTGCAACATT
CTCAAAGGAAAATTTCAAACAGCTGCACAGAGAGCAATGATGGATCAAGTGAGAGAGAGC
CGAAACCCAGGAAATGCTGAAATCGAAGATCTCATCTTTCTGGCACGGTCCGCACTCATA
TTACGAGGATCAGTTGCACACAAGTCCTGTCTGCCTGCCTGTGTGTATGGACTTGCTGTA
GCCAGTGGACATGACTTTGAAAGAGAGGGGTACTCTCTGGTCGGAATAGACCCTTTCAGA
CTGCTTCAAAACAGCCAAGTATTCAGCCTAATCAGACCAAATGAAAACCCAGCGCACAAG
AGTCAACTAGTGTGGATGGCATGCCATTCTGCTGCATTTGAAGATTTAAGGGTATCAAGC
TTCATAAGAGGGAAAAAAGTGGTTCCAAGAGGGCAGCTTTCCACCAGAGGGGTTCAGATT
GCTTCCAATGAGAACATGGAGACTATGGACTCTAGTACTCTTGAACTGAGAAGCAGATAC
TGGGCCATAAGGACCAGAAGTGGAGGAAACACTAATCAACAGAGGGCATCTGCGGGCCAA
ATCAGCGTGCAACCTACATTCTCGGTGCAGAGAAATCTCCCTTTTGAGAGAGCAACCGTT
ATGGCAGCATTCACTGGGAACACAGAGGGAAGAACATCAGACATGAGAACCGAAATCATA
AGGATAATGGAAAGTGCAAGACCAGAAGATGTGTCTTTCCAGGGGCGGGGAGTCTTCGAG
CTCTCGGACGAAAAGGCAACGAGCCCGATCGTGCCTTCCTTTGACATGAGTAACGAAGGA
TCTTATTTCTTCGGAGACAATGCAGAGGAGTATGACAATTAA------------------
-----

#A/swine/Wisconsin/1/1957(H1N1)
-------------TAGATAATCACTCACTGAGTGACATCGAAATCATGGCGTCTCAAGGC
ACCAAACGATCATATGAACAAATGGAGACTGGTGGGGAACGCCAGGATGCCACAGAAATC
AGAGCATCTGTAGGAAGAATGATTGGTGGAATTGGACGATTCTACATCCAAATGTGCACC
GAACTCAAACTCAGTGATTATGAGGGACGACTGATTCAAAATAGCATAACAATAGAGAGA
ATGGTGCTCTCTGCTTTTGACGAGAGAAGGAATAAATACCTAGAAGAGCATCCCAGTGCT
GGGAAAGATCCTAAGAAAACTGGAGGACCCATATATAGAAGAATAGACGGAAAATGGATG
AGAGAACTCATCCTTTATGACAAAGAAGAAATAAGGAGAATTTGGCGTCAAGCCAACAAT
GGTGAAGATGCAACAGCCGGCCTGACTCATATTATGATTTGGCATTCCAATCTGAATGAT
GCCACCTATCAGAGAACAAGAGCTCTTGTTCGCACTGGGATGGATCCCAGAATGTGCTCC
CTAATGCAGGGTTCAACTCTTCCCAGAAGGTCTGGAGCCGCAGGTGCTGCGGTAAAAGGA
GTTGGAACAATAGTGATGGAGTTGATCAGAATGATCAAACGTGGAATCAATGACCGAAAC
TTCTGGAGGGGTGAAAATGGACGAAGGACAAGGATTGCATATGAAAGAATGTGCAACATT
CTCAAAGGGAAATTTCAGACAGCTGCACAGAGAGCAATGATGGATCAAGTGAGAGAAAGC
CGGAACCCAGGAAACGCTGAAATTGAAGATCTTATTTTTCTGGCACGGTCAGCACTTATT
TTAAGAGGATCAGTTGCACACAAGTCTTGTCTGCCTGCCTGTGTGTATGGACTTGCAGTA
GCGAGTGGGCATGACTTTGAAAGAGAAGGATATTCTCTGGTCGGGATAGACCCTTTCAAA
CTGCTTCAAAACAGTCAGGTATTCAGCCTAATCAGACCAAATGAAAACCCAGCTCACAAG
AGTCAACTGGTGTGGATGGCATGCCACTCTGCCGCATTTGAAGATTTAAGAGTATCAGGC
TTCATAAGAGGGAAAAGAGTGGTTCCAAGAGGAAAGCTTTCCACCAGAGGGGTTCAGATT
GCTTCCAATGAGAATGTGGAGGCTATGGACTCTAGTACCCTGGAACTAAGAAGCAGATAC
TGGGCCATAAGGACCAGAAGTGGGGGAAATACCAATCAACAGAAGGCATCCGCAGGCCAG
ATCAGTGTGCAACCTACATTCTCAGTACAAAGGAATCTCCCTTTTGAGAGAGCGACCGTT
ATGGCAGCTTTCGTTGGGAACACCGAGGGAAGGACATCAGATATGAGAACCGAAATCATA
AGGATGATGGAAAGTGCAAAGCCAGAAGATTTGTCTTTCCAGGGGCGGGGAGTCTTCGAG
CTCTCGGACGAAAAGGCAACGAACCCGATCGTGCCTTCCTTTGACATGAATAATGAAGGG
TCTTATTTCTTCGGAGACAATGCAGAGGAGTATGACAATTGAAGA---------------
-----

#A/swine/Wisconsin/1/1961(H1N1)
AGCAAAAGCAGGGTAGATAATCACTCACTGAGTGACATCGAAATCATGGCGTCTCAAGGC
ACCAAACGATCATATGAACAAATGGAGACTGGTGGGGAACGCCAGGATGCCACAGAAATC
AGAGCATCTGTCGGAAGAATGATTGGTGGAATTGGAAGATTCTACATCCAAATGTGCACC
GAACTCAAACTCAGTGATTATGAGGGACGACTGATTCAAAATAGCATAACAATAGAGAGA
ATGGTGCTCTCTGCTTTTGACGAGAGAAGGAATAAATACCTAGAAGAGCATCCCAGTGCT
GGGAAAGATCCTAAGAAAACTGGAGGACCCATATATAGAAGAATAGACGGAAAATGGATG
AGGGAACTCATCCTTTATGACAAAGAAGAAATAAGGAGAGTTTGGCGCCAAGCCAACAAT
GGTGAAGATGCAACAGCCGGCCTGACCCATATTATGATTTGGCATTCCAATCTGAATGAT
GCCACCTATCAGAGAACAAGAGCTCTTGTTCGCACTGGGATGGATCCCAGAATGTGCTCC
CTAATGCAGGGTTCAACTCTTCCCAGAAGGTCTGGAGCCGCAGGTGCTGCAGTAAAAGGA
GTTGGAACAATAGTGATGGAGTTGATCAGAATGATCAAGCGTGGAATCAATGACCGAAAC
TTCTGGAGGGGTGAAAATGGACGAAGGACAAGGATTGCATATGAAAGAATGTGCAACATT
CTCAAAGGGAAATTTCAGACAGCTGCACAGAGAGCAATGATGGATCAAGTGAGAGAAAGC
CGGAACCCAGGAAACGCTGAAATTGAAGATCTCATTTTTCTGGCACGGTCAGCACTTATT
TTAAGAGGATCAGTTGCACACAAGTCTTGTCTGCCTGCCTGTGTGTATGGACTTGCAGTA
GCGAGTGGGCATGACTTTGAAAGAGAAGGATATTCTCTGGTCGGGATAGAGCCTTTCAAA
CTGCTTCAAAACAGTCAGGTATTCAGCCTAATCAGACCAAATGAAAACCCAGCTCACAAG
AGTCAACTGGTGTGGATGGCTTGCCACTCTGCCGCATTTGAAGATTTAAGAGTATCAGGC
TTCATAAGAGGGAAAAGAGTGGTTCCAAGAGGAAAGCTTTCCACCAGAGGGGTTCAGATT
GCTTCAAATGAGAATGTGGAGGCTATGGACTCTAGTACCCTGGAACTAAGAAGCAGATAC
TGGGCCATAAGGACCAGAAGTGGGGGAAACACCAATCAACAGAAGGCATCCGCAGGCCAG
ATCAGTGTGCAACCTACATTCTCAGTACAAAGGAATCTCCCTTTTGAGAGAGCGACCGTT
ATGGCAGCTTTCGTTGGGAACAACGAGGGAAGGACATCAGATATGAGAACCGAAATCATA
AGGATGATGGAAAGTGCAAAGCCAGAAGATTTGTCTTTCCAGGGGCGGGGAGTCTTCGAG
CTCTCGGACGAAAAGGCAACGAACCCGATCGTGCCTTCCTTTGACATGAATAATGAAGGG
TCTTATTTCTTCGGAGACAATGCAGAGGAGTATGACAATTGAAGAAAAATACCCTTGTTT
CTACT

#A/swine/Wisconsin/2/1966(H1N1)
----------------------ACTCAATGAGTGACATCGAAATCATGGCGTCTCAAGGC
ACCAAACGATCATATGAACAAATGGAGACTGGTGGGGAACGCCAGGATGCCACAGAAATC
AGAGCATCTGTCGGAAGAATGATTGGTGGAATTGGAAGATTCTACATCCAAATGTGCACC
GAACTCAAGCTCAGTGATTATGAGGGACGACTGATTCAAAATAGCATAACAATAGAGAGA
ATGGTGCTCTCTGCTTTTGACGAGAGAAGGAATAAATACCTAGAAGAGCATCCCAGTGCT
GGGAAAGATCCTAAGAAAACTGGAGGACCCATATATAGAAGAATAGACGGAAAATGGATG
AGGGAACTCATCCTTTATGACAAAGAAGAAATAAGGAGAGTTTGGCGCCAAGCCAACAAT
GGTGAAGATGCAACAGCCGGCCTTACCCATATTATGATTTGGCATTCCAATCTGAATGAT
GCCACCTATCAGAGAACAAGAGCTCTTGTTCGCACTGGGATGGATCCCAGAATGTGCTCC
CTAATGCAGGGTTCAACTCTTCCCAGAAGGTCTGGAGCCGCAGGTGCTGCAGTAAAAGGA
GTTGGAACAATAGTGATGGAGTTGATCAGAATGATCAAGCGTGGAATCAATGACCGAAAC
TTCTGGAGGGGTGAAAATGGACGAAGGACAAGGATTGCATATGAAAGAATGTGCAACATT
CTCAAAGGGAAATTTCAGACAGCTGCACAGAGAGCAATGATGGATCAAGTGAGAGAAAGC
CGGAACCCAGGAAACGCTGAGATTGAAGATCTCATTTTTCTGGCACGGTCAGCACTTATT
TTAAGAGGATCAGTTGCACACAAGTCTTGCCTGCCTGCTTGTGTGTATGGGCTTGCAGTA
GCGAGTGGGCATGACTTTGAAAGAGAAGGATATTCTCTGGTCGGGATAGACCCTTTCAAA
CTACTTCAAAACAGTCAGGTATTCAGCCTAATCAGACCAAATGAAAACCCAGCTCACAAG
AGTCAACTGGTGTGGATGGCTTGCCACTCTGCCGCATTTGAAGATTTAAGAGTATCAGGC
TTCATAAGAGGGAAAAAAGTGGTTCCAAGAGGAAAGCTTTCCACAAGAGGGGTTCAGATT
GCTTCAAATGAGAATGTGGAGGCTATGGACTCTAGTACCCTGGAACTAAGAAGCAGATAC
TGGGCCATAAGGACCAGAAGTGGGGGAAATACCAGTCAACAGAAGGCATCCGCAGGCCAG
ATCAGTGTGCAACCTACATTCTCAGTACAAAGGAATCTCCCTTTTGAGAGAGCGACCGTT
ATGGCAGCTTTCGTTGGGAACAATGAGGGAAGGACATCAGATATGCGAACCGAAATCATA
AGGATGATGGAAAGTGCAAAGCCAGAAGATTTGTCCTTCCAGGGGCGGGGAGTCTTCGAG
CTCTCGGACGAAAAGGCAACGAACCCGATCGTGCCTTCCTTTGACATGAATAATGAGGGG
TCTTATTTCTTCGGAGACAATGCAGAGGAGTATGACAATTGAAG----------------
-----

#A/swine/Wisconsin/1/1967(H1N1)
AGCAAAAGCAGGGTAGATAATCACTCACTGAGTGACATCCAAATCATGGCGTCTCAAGGC
ACCAAACGATCATATGAACAAATGGAAACTGGTGGGGAACGCCAGGATGCCACAGAAATC
AGAGCATCTGTCGGAAGAATGATTGGTGGAATTGGAAGATTCTACATCCAAATGTGCACC
GAACTCAAACTCAGTGATTATGAGGGACGACTGATTCAAAATAGCATAACAATAGAGAGA
ATGGTGCTCTCTGCTTTTGACGAGAGAAGGAATAAATACCTAGAAGAGCATCCCAGTGTG
GGAAAGGACCCTAAGAAAACTGGAGGACCCATATATAGAAGAATAGACGGAAAATGGATG
AGGGAACTCATCCTTTATGACAAAGAAGAAATAAGGAGAGTTTGGCGCCAAGCGAACAAT
GGTGAAGATGCAACAGCTGGCCTTACTCATATTATGATTTGGCATTCCAATCTGAATGAT
GCCACCTATCAGAGAACAAGAGCTCTTGTTCGCACTGGGATGGATCCCAGAATGTGCTCC
TTAATGCAAGGTTCAACTCTTCCCAGAAGGTCTGGAGCCGCAGGTGCTGCAGTAAAAGGA
GTTGGAACAATAGTGATGGAGTTGATCAGAATGATCAAGCGTGGAATCAATGACCGAAAT
TTCTGGAGGGGGGAAAATGGACGAAGGACAAGGATTGCATATGAAAGAATGTGCAACATT
CTCAAAGGGAAATTTCAGACAGCTGCACAAAGAGCAATGATGGATCAAGTGAGAGAAAGT
CGGAACCCAGGAAACGCTGAAATTGAAGATCTTATTTTTCTGGCTCGGTCAGCACTTATT
TTAAGAGGATCAGTTGCACACAAGTCTTGCCTGCCTGCTTGTGTGTATGGGCTTGCAGTA
GCGAGCGGGCATGACTTTGAAAGAGAAGGATATTCTCTGGTCGGAATAGACCCTTTCAAA
CTACTTCAAAACAGTCAGGTATTCAGCCTAATCAGACCAAATGAAAACCCAGCTCACAAG
AGTCAACTAGTGTGGATGGCTTGCCACTCTGCCGCATTTGAAGATTTGAGAGTATCAGGC
TTCATTAGAGGGAAAAAAGTGGTTCCAAGAGGAAAGCTTTCTACAAGAGGAGTTCAGATT
GCTTCAAATGAGAATGTGGAGGCTATGGACTCTAGTACCCTGGAACTAAGGAGCAGGTAC
TGGGCCATAAGGACCAGAAGCGGGGGAAATACCAATCAACAGAAGGCATCCGCAGGCCAG
ATCAGTGTGCAACCTACATTCTCAGTACAAAGGAATCTCCCTTTTGAGAGAGCGACTGTT
ATGGCAGCCTTCGTTGGGAACAATGAGGGAAGGACATCAGATATGCGAACCGAAATCATA
AGGATGATGGAAAGTGCAAAGCCAGAAGATTTGTCCTTCCAGGGGCGGGGAGTCTTCGAG
CTCTCGGACGAAAAGGCAACGAACCCGATCGTGCCTTCCTTTGACATGAATAATGAGGGG
TCTTATTTCTTCGGAGACAATGCAGAAGAGTATGACAATTGAAGAAAAATACCCTTGTTT
CTACT

#A/swine/Wisconsin/2/1970(H1N1)
-------------TAGATAATCACTCAATGAGTGACATCGAAATCATGGCGTCTCAAGGC
ACCAAACGATCATATGAACAAATGGAAACTGGTGGGGAACGCCAGGATGCCACAGAAATC
AGAGCATCTGTCGGAAGAATGATTGGTGGAATTGGAAGGTTCTACATCCAAATGTGCACC
GAACTCAAACTCAGTGATTATGAGGGGCGACTGATTCAAAATAGCATAACAATAGAGAGA
ATGGTGCTCTCTGCTTTTGACGAGAGGAGGAATAAATACCTAGAAGAGCATCCCAGTGCT
GGGAAAGATCCTAAGAAAACTGGAGGACCCATATATAGAAGAATAGACGGAAAATGGATG
AGGGAACTCATCCTTTATGACAAAGAAGAAATAAGGAGAGTTTGGCGCCAAGCAAACAAT
GGTGAAGATGCAACAGCCGGTCTTACCCATATTATGATTTGGCATTCCAATCTGAATGAT
GCCACCTATCAGAGAACAAGAGCTCTTGTTCGCACTGGGATGGATCCCAGAATGTGCTCC
TTAATGCAGGGTTCAACTCTGCCCAGAAGGTCTGGAGCCGCAGGTGCTGCAGTAAAGGGA
GTTGGAACAATAGTGATGGAGTTGATCAGAATGATCAAGCGTGGAATCAATGACCGAAAT
TTCTGGAGGGGTGAAAATGGAAGAAGAACAAGGATTGCATATGAAAGAATGTGCAACATT
CTCAAAGGGAAGTTTCAGACAGCTGCACAGAGAGCAATGATGGATCAAGTGAGAGAAAGC
CGGAACCCAGGAAACGCTGAAATTGAAGATCTCATTTTTCTGGCACGGTCAGCACTTATC
TTAAGAGGATCAGTTGCACACAAATCCTGCCTGCCTGCTTGTGTGTATGGGCTTGCAGTA
GCAAGTGGGCATGACTTTGAAAGAGAAGGATATTCTCTGGTCGGGATAGACCCTTTCAAA
CTACTTCAAAACAGTCAGGTATTCAGCCTAATCAGACCAAATGAAAACCCAGCTCACAAG
AGTCAACTGGTGTGGATGGCTTGTCACTCTGCCGCATTTGAAGATTTAAGAGTATCAGGC
TTCATAAGAGGGAAAAAAGTGGTTCCAAGAGGAAAGCTTTCTACAAGAGGGGTTCAGATT
GCTTCAAATGAGAATGTGGAGGCTATGGACTCTAGTACCCTGGAACTAAGAAGCAGATAC
TGGGCCATAAGGACCAGAAGTGGGGGAAATACCAATCAACAGAAGGCATCCGCAGGCCAG
ATCAGTGTGCAACCTACATTCTCAGTACAAAGGAATCTCCCGTTTGAGAGAGCGACTGTT
ATGGCAGCTTTCGTTGGGAACAATGAGGGAAGGACATCAGATATGCGGACCGAAATTATA
AGGATGATGGAAAGTGCAAAGCCAGAAGATTTGTCTTTCCAGGGGCGGGGAGTCTTCGAG
CTCTCGGACGAAAAGGCAACGAACCCGATCGTGCCTTCCTTTGACATGAATAATGAGGGG
TCTTATTTCTTCGGAGACAATGCAGAGGAGTATGATAATTGAAGA---------------
-----

#A/swine/Wisconsin/1/1971(H1N1)
-------------TAGATAATCACTCAATGAGTGACATCGAAATCATGGCGTCTCAAGGC
ACCAAACGATCATATGAACAAATGGAGACTGGTGGGGAACGCCAGGATGCCACAGAAATC
AGAGCATCTGTCGGAAGAATGATTGGTGGAATCGGAAGATTCTACATCCAAATGTGCACT
GAACTCAAACTCAGTGATCATGAGGGACGACTGATTCAAAATAGCATAACAATAGAGAGA
ATGGTGCTCTCTGCTTTTGACGAGAGAAGGAATAAATACCTAGAAGAGCATCCCAGTGCT
GGGAAAGATCCTAAGAAAACTGGAGGACCCATATATAGAAGAATAGACGGAAAATGGATG
AGGGAACTCATCCTTTATGACAAAGAAGAAATAAGGAGAGTTTGGCGCCAAGCCAACAAT
GGTGAAGATGCAACAGCCGGCCTTACCCATATTATGATTTGGCATTCCAATCTGAATGAT
GCCACCTATCAGAGAACAAGAGCTCTTGTTCGCACTGGGATGGATCCCAGAATGTGCTCC
CTAATGCAAGGTTCAACACTTCCCAGAAGGTCTGGAGCCGCAGGTGCTGCAGTAAAAGGA
GTTGGAACAATAGCGATGGAGTTGATCAGAATGATCAAACGTGGGGTCAATGACCGAAAC
TTCTGGAGGGGTGAAAATGGACGAAGGACAAGGATTGCATATGAAAGAATGTGCAACATT
CTCAAAGGGAAATTTCAGACAGCTGCACAGAGGGCAATGATGGATCAAGTGAGAGAAAGC
CGGAACCCAGGAAACGCTGAAATTGAAGATCTCATTTTCCTGGCACGGTCAGCACTTATT
TTAAGAGGGTCAGTTGCACACAAGTCTTGCCTGCCTGCTTGTGTGTACGGGCTTGCAGTA
GCGAGTGGGCATGACTTTGAAAGAGAAGGATATTCTCTGGTCGGGATAGACCCCTTCAAA
CTACTTCAAAACAGTCAAGTATTCAGCCTAATCAGACCAAATGAAAACCCAGCTCACAAG
AGTCAACTGGTGTGGATGGCTTGCCACTCTGCCGCATTTGAGGATTTAAGAGTATCAGGC
TTCATAAGAGGGAAAAAAGTGGTTCCAAGAGGAAAGCTTTCCACAAGAGGGGTTCAGATT
GCTTCAAATGAGAATGTGGAAGCTATGGACTCTAGTACCCTGGAACTAAGGAGCAGGTAC
TGGGCCATAAGGACCAGAAGTGGGGGAAATACCAATCAACAGAAGGCATCCGCAGGCCAG
ATCAGTGTGCAACCTACATTCTCAGTACAAAGGAATCTCCCTTTTGAGAAAGCGACCGTT
ATGGCAGCTTTCATTGGGAACAATGAGGGAAGGACATCAGATATGCGAACCGAAATCATA
AGGATGATGGAAAATGCAAAGCCAGAAGATTTGTCCTTCCAGGGGCGGGGAGTCTTCGAG
CTCTCGGACGAAAAGGCAACGAACCCGATCGTGCCTTCCTTTGACATGAATAATGAGGGG
TCTTATTTCTTCGGAGACAATGCAGAGGAGTATGACAATTGAAGA---------------
-----

#A/swine/Tennessee/3/1976(H1N1)
-------------TAGATAATCACTCAATGAGTGACATCGAAATCATGGCGTCTCAAGGC
ACCAAACGATCATATGAACAAATGGAGACTGGTGGGGAACGCCAGGATGCCACAGAAATC
AGAGCATCTGTCGGAAGAATGATTGGTGGAATCGGAAGATTCTACATCCAAATGTGCACT
GAACTCAAACTCAGTGACTATGAGGGACGACTGATTCAAAATAGCATAACAATAGAGAGA
ATGGTGCTCTCTGCTTTTGACGAGAGAAGGAATAAATACCTAGAAGAGCATCCCAGTGCT
GGGAAAGATCCTAAGAAAACTGGAGGACCCATATATAGAAGAATAGACGGAAAATGGATG
AGGGAACTCATCCTTTATGACAAAGAAGAAATAAGGAGAGTTTGGCGCCAAGCCAACAAT
GGTGAAGATGCAACAGCCGGCCTTACCCATATTATGATTTGGCACTCCAATCTGAATGAT
GCCACCTATCAGAGAACAAGAGCTCTTGTTCGCACTGGGATGGATCCCAGAATGTGCTCC
CTAATGCAAGGTTCAACACTTCCCAGAAGGTCTGGAGCCGCAGGTGCTGCAGTAAAAGGA
GTTGGAACAATAGCGATGGAGTTAATCAGAATGATCAAACGTGGGATCAATGACCGAAAC
TTCTGGAGGGGTGAAAATGGACGAAGGACAAGGATTGCATATGAAAGAATGTGCAACATT
CTCAAAGGGAAATTTCAGACAGCTGCACAGAGGGCAATGATGGATCAAGTGAGAGAAAGT
CGGAACCCAGGAAACGCTGAAATTGAAGATCTCATTTTCCTGGCACGGTCAGCACTCATT
TTAAGAGGGTCAGTTGCACATAAGTCTTGCCTGCCTGCTTGTGTGTATGGGCTTGCAGTA
GCGAGTGGGCATGACTTTGAAAGAGAAGGATATTCTCTGGTCGGGATAGACCCCTTCAAA
CTACTACAAAACAGTCAAGTATTCAGCCTAATCAGACCAAATGAAAACCCAGCTCACAAG
AGTCAACTGGTGTGGATGGCTTGCCACTCTGCCGCATTTGAGGATTTAAGAGTATCAGGC
TTCATAAGAGGGAAAAAAGTGGTTCCAAGAGGAAAGCTTTCCACAAGAGGGGTTCAGATT
GCTTCAAATGAGAATGTGGAAGCTATGGACTCTAGTACCCTGGAACTAAGAAGCAGGTAC
TGGGCCATAAGGACCAGAAGCGGGGGAAATACCAATCAACAGAAAGCATCCGCAGGCCAG
ATCAGTGTGCAACCTACATTCTCAGTACAAAGGAATCTCCCTTTTGAGAGAGCGACCGTT
ATGGCAGCTTTCATTGGGAACAATGAGGGACGGACATCAGATATGCGAACTGAAATCATA
AGAATGATGGAAAGTGCAAAGCCAGAAGATTTGTCCTTCCAGGGGCGGGGAGTCTTCGAG
CTCTCGGACGAAAAGGCAACGAACCCGATCGTGCCTTCCTTTGACATGAATAATGAGGGG
TCTTATTTCTTCGGAGACAATGCAGAGGAGTATGACAATTGAAGA---------------
-----

#A/Swine/Colorado/1/77(H3N2)
TCCCAGTGCAGGGTAGATAATCACTCACTGAGTGACATCAAAATCATGGCGTCCCAAGGC
ACCAAACGGTCTTATGAACAGATGGAAACTGATGGGGAACGCCAGAATGCAACTGAAATC
AGGGCATCCGTCGGGAGGATGATTGATGGAATTGGACGATTCTACATCCAAATGTGCACT
GAACTTAAACTCAGTGATTATGAAGGGCGATTGATCCAGAACAGCTTAACTATAGAGAGA
ATGGTGCTCTCTGCTTTTGATGAGAGAAGGAATAGATATCTGGAAGAACATCCCAGCGCG
GGGAAAGATCCTAAGAAAACTGGAGGGCCCATATACAAGAGAGTAGATGGAAAGTGGATG
AGGGAACTCGTCCTTTATGACAAAGAAGAAATAAGGCGAATCTGGCGCCAAGCCAATAAT
GGTGATGATGCGACACGTGGTCTAACTCACATGATGATCTGGCATTCCAATTTGAATGAT
ACAACATATCAGAGGACAAGAGCTCTTGTTCGCACCGGAATGGATCCCAGGATGTGCTCT
CTGATGCAGGGTTCGACTCTCCCTAGGAGGTCTGGAGCTGCAGGCGCTGCAGTCAAAGGA
GTCGGAACAATGGTGATGGAGCTGATCAGAATGATCAAACGTGGGATCAACGATCGGAAC
TTCTGGAGAGGTGAAAATGGACGAAAAACAAGGAGTGCTTATGAGAGAATGTGCAACATT
CTCAAAGGAAAATTTCAAACAGCTGCACAAAGAGCAATGATGGATCAAGTGAGAGAAAGC
CGGAACCCAGGAAATGCTGAGATCGAAGATCTCATATTTTCGGCACGGTCTGCACTAATA
TTGAGAGGGTCAGTTGCTCACAAATCTTGTCTGCCTGCCTGTGTGTATGGACCTGCCGTA
GCCAGTGGGTACAACTTTGAAAAAGAGGGATATTCTTTGGTGGGAATTGACCCTTTCAAA
CTACTTCAAAACAGCCAAGTATACAGCCTAATCAGACCGAACGAGAATCCAGCACACAAG
AGTCAGCTGGTGTGGATGGCATGCCATTCTGCTGCATTTGAAGATCTAAGATTATTAAGC
TTCATCAGAGGGACCAAAGTATCCCCAAGGGGGAAACTTTCAACTAGAGGAGTACAAATT
GCTTCAAATGAAAACATGGATACTATGGAATCAAGTACTCTTGAACTGAGAAGCAGGTAC
TGGGCCATAAGGACCAGAAGTGGAGGAAACACTAATCAACAGAGGGCCTCCGCAGGCCAA
ATCAGTGTGCAACCTGCATTTTCTGTGCAAAGAAACCTCCCATTTGACAAATCAACCATC
ATGGCAGCATTCACTGGGAATACGGAAGGAAGAACCTCAGACATGAGGGCAGAAATCATA
AGGATGATGGAAGGTGCAAAACCAGAAGAAATGTCCTTCCGTGGGCGGGGAGTCTTCGAG
CTCTCGGACGAAAAGGCAACGAACCCGGTCGTGCCCTCTTTTGACATGAGTAATGAAGGA
TCTTATTTCTTCGGAGACAATGCAGAGGAGTACGACAATTAAAGAAAAATACCCTTGTTT
CTACT

#A/swine/Belgium/WVL1/1979(H1N1)
---------------------------------------------ATGGCGTCTCAAGGC
ACCAAACGATCTTATGAGCAGATGGAAACCGGTGGAGAACGCCAGAATGCTACTGAAATC
AGAGCATCTGTTGGGGGAATGGTTGGTGGAATTGGAAGATTCTACATACAGATGTGCACT
GAACTCAAACTCAGCGACTATGAAGGGAGGCTGATCCAGAACAGCATAACAATAGAGAGG
ATGGTTCTCTCTGCATTTGATGAGAGGAGAAACAAATACCTGGAAGAACATCCCAGTGCG
GGGAAGGACCCGAAGAAAACAGGAGGTCCAATCTACAGAGGGAGAGACGGAAAATGGATT
AGAGAGCTGATTCTGTATGACAAAGAGGAGATCAGGAGGATTTGGCGTCAAGCAAACAAT
GGAGAAGATGCAACTGCTGGTCTCACTCATCTGATGATTTGGCATTCCAACCTGAATGAT
GCCACATATCAGAGAACAAGAGCTCTCGTGCGTACTGGGATGGACCCCAGAATGTGCTCT
CTGATGCAAGGATCAACTCTCCCGAGGAGATCTGGAGCTGCTGGTGCAGCAGTAAAGGGA
GTTGGGACGATGATAATGGAACTGATTCGGATGATAAAGCGGGGGATCAATGATCGGAAC
TTCTGGAGAGGCGAAAATGGACGAAGAACAAGAATTGCATATGAGAGAATGTGCAACATC
CTCAAAGGGAAATTCCAAACAGCAGCACAACGAGCAATGATGGACCAGGTGCGAGAAAGC
AGGAATCCTGGGAATGCTGAGATTGAAGACCTTATCTTTCTGGCACGGTCTGCACTCATT
CTGAGAGGATCAGTGGCTCATAAATCCTGCCTGCCTGCTTGTGTATATGGACTTGTTGTG
GCAAGTGGATATGACTTTGAAAGAGAAGGGTACTCTCTAGTCGGAATAGATCCTTTCCGT
CTGCTCCAAAACAGCCAGGTGTTCAGCCTCATTAGACCAAATGAGAATCCAGCACATAAG
AGTCAGCTGGTATGGATGGCATGCCATTCTGCAGCATTTGAAGATCTGAGAGTGTCAAGT
TTCATCAGAGGGACAAGAGTGGTCCCAAGAGGACAACTGTCCACCAGAGGAGTTCAAATT
GCTTCAAATGAAAACATGGAAACAATGGACTCCAGTACTCTTGAACTGAGAAGCAAATAC
TGGGCTATAAGAACCAGGAGCGGAGGAAACACCAACCAACAGAGAGCATCTGCAGGGCAA
ATCAGTGTACAACCTACTTTCTCGGTACAGAGAAATCTTCCTTTCGAGAGAGCGACCATC
ATGGCGGCATTTACAGGGAACACTGAAGGCAGAACATCTGACATGAGGACTGAAATTATA
AGAATGATGGAAAGTGCCAGACCAGAAGATGTGTCCTTCCAGGGGCGGGGAGTCTTCGAG
CTCTCGGACGAAAAGGCAACGAACCCGATCGTGCCTTCCTTTGACATGAGTAATGAGGGA
TCTTATTTCTTCGGAGACAATGCAGAGGAGTATGACAAT---------------------
-----

#A/swine/Kyoto/3/1979(H1N1)
---------------------------------------------ATGGCGTCTCAAGGC
ACCAAACGATCATATGAACAGATGGAGACTGGTGGGGAACGCCAGGATGCCACAGAAATC
AGAGCATCTGTCGGAAGAATGATTGGTGGAATCGGAAGATTCTACATCCAGATGTGCACT
GAACTCAAACTCAGTGACCATGAGGGACGACTGATTCAAAATAGCATAACAATAGAGAGA
ATGGTGCTCTCTGCTTTTGACGAGAGAAGGAATAAATACCTAGAAGAGCATCCTAGTGCT
GGGAAAGATCCTAAGAAAACTGGAGGACCCATATATAGAAGAATAGACGGAAAATGGATC
AGGGAACTCACCCTTTATGACAAAGAAGAAATAAGGAGAGTTTGGCGCCAAGCCAACAAT
GGTGAAGATGCAACAGCCGGCCTTACCCATATCATGATTTGGCACTCCAATCTGAATGAT
GCCACCTATCAGAGAACAAGAGCTCTTGTTCGCACTGGGATGGATCCCAGAATGTGCTCC
CTAATGCAAGGTTCAACACTTCCCAGAAGGTCTGGAGCTGCAGGTGCTGCAGTAAAAGGA
GTTGGAACAATAGCGATGGAGTTAATCAGAATGATCAAACGTGGAATCAATGACCGAAAC
TTCTGGAGGGGTGAAAATGGACGAAGGACAAGGATTGCATATGAAAGAATGTGCAACATT
CTCAAAGGGAAGTTTCAGACAGCTGCACAGAGGGCAATGATGGATCAAGTGAGAGAAAGT
CGGAACCCAGGAAACGCTGAAATTGAAGATCTTATTTTCCTGGCACGGTCAGCACTCATT
TTAAGAGGGTCAGTTGCACATAAGTCTTGCCTGCCTGCTTGTGTGTATGGGCTTGCAGTA
GCAAGTGGACATGACTTTGAAAGAGAAGGATATTCTCTAGTCGGGATAGACCCCTTCAAA
CTACTTCAAAACAGTCAAGTATTCAGCCTAATCAGACCAAATGAAAACCCAGCTCACAAG
AGTCAACTGGTGTGGATGGCTTGCCACTCTGCCGCATTTGAGGATTTAAGAGTATCAAGC
TTCATAAGAGGGAAAAAAGTGGTTCCAAGAGGAAAGCTTTCCACAAGAGGGGTTCAGATT
GCTTCAAATGAGAATGTAGAAGCTATGAACTCTAGTACCCTGGAACTAAGGAGCAGATAC
TGGGCCATAAGGACCAGAAGCGGGGGAAATACCAATCAACAGAAGGCATCCGCAGGCCAA
ATCAGTGTGCAACCTACATTCTCAGTACAAAGGAATCTCCCTTTTGAGAGAGCGACCGTT
ATGGCAGCTTTCATTGGGAACAATGAGGGACGGACATCAGATATGCGAACTGAAATCATA
AGGATGATGGAAAGTGCAAAGCCAGAAGATTTGTCCTTCCAGGGGCGGGGAGTCTTCGAG
CTCTCGGACGAAAAGGCAACGAACCCGATCGTGCCTTCCTTTGACATGAATAATGAGGGG
TCTTATTTCTTCGGAGACAATGCAGAGGAGTATGACAATTGA------------------
-----

#A/Swine/Wisconsin/194/80(H3N2)
-----------------------CTCACTGAGTGACATCAAAATCATGGCGTCCCAAGGC
ACCAAACGGTCTTATGAACAGATGGAAACTGATGGGGAACGCCAGAATGCAACTGAGATC
AGGGCATCCGTCGGGAAGATGATTGATGGAATTGGACGATTCTACATCCAAATGTGCACT
GAACTTAAACTCAGTGATTATGAAGGGCGATTGATCCAGAACAGCTTAACAATAGAGAGA
ATGGTGCTCTCTGCTTTTGATGAGAGAAGGAATAGATATCTGGAAGAGCATCCCAGCGCG
GGGAAAGATCCTAAGAAAACTGGAGGGCCCATATACAAAAGAGTAGATGGAAAGTGGATG
AGGGAACTCGTCCTTTATGACAAAGAAGAAATAAGACGAATCTGGCGCCAAGCCAATAAT
GGTGATGATGCGACAGCTGGTCTAACTCACATGATGATCTGGCATTCCAATTTGAATGAT
ACAACATATCAGAGAACAAGAGCTCTTGTTCGCACCGGAATGGATCCCAGGATGTGCTCT
CTGATGCAGGGTTCGACTCTCCCTAGGAGGTCTGGAGCTGCAGGCGCTGCAGTCAAAGGA
ATCGGGACAATGGTGATGGAGCTGATCAGAATGATCAAACGTGGGATCAACGATCGGAAC
TTCTGGAGAGGTGAGAATGGACGAAAAACAAGGAGTGCTTATGAGAGAATGTGCAACATT
CTCAAAGGAAAATTTCAAACAGCTGCACAAAGAGCAATGATGGATCAAGTGAGAGAAAGC
CGGAACCCAGGAAATGCTGAGATTGAAGATCTCATATTTTCGGCACGGTCTGCACTAATA
TTGAGAGGGTCAGTTGCTCACAAATCTTGTCTGCCTGCCTGTGTGTATGGACCTGCCGTA
GCCAGTGGGTACGACTTCGAAAAAGAGGGATATTCTTTGGTGGGAATAGACCCTTTCAAA
CTACTTCAAAACAGCCAAGTATACAGCCTAATCAGACCGAACGAGAATCCAGCACACAAG
AGTCAGCTGGTGTGGATGGCATGCCATTCTGCTGCATTTGAAGATCTAAGATTATTAAGC
TTCATCAGAGGGACCAAAGTATCTCCAAGGGGGAAACTTTCAACTAGAGGAGTACAAATT
GCTTCAAATGAAAACATGGATACTATGGAATCAAGTACTCTTGAACTGAGAAGCAGGTAC
TGGGCCATAAGGACCAGGAGTGGAGGAAACACTAATCAACAGAGGGCTTCCGCAGGCCAA
ATCAGTGTGCAACCTACATTTTCTGTGCAAAGAAACCTTCCATTTGACAAATCAACCATC
ATGGCAGCATTCACTGGGAATACGGAGGGAAGAACCTCAGACATGAGGGCAGAAATCATA
AGGATGATGGAAGGTGCAAAACCAGAAGAAGTGTCCTTCCGTGGGCGGGGAGTTTTCGAG
CTCTCAGACGAAAAGGCAACGAACCCGATCGTGCCCTCTTTTGACATGAGTAATGAAGGA
TCTTATTTCTTCGGAGACAATGCAGAAGAGTACGACAATTAAGGA---------------
-----

#A/swine/Wisconsin/641/1980(H1N1)
-------------TAGATAATCACTCAATGAGTGACATCGAAGTCATGGCGTCTCAAGGC
ACCAAACGATCATATGAACAAATGGAGACTGGTGGGGAACGCCAGGATGCCACAGAAATC
AGAGCATCTGTCGGAAGAATGATTGGTGGAATCGGAAGATTCTACATCCAAATGTGCACT
GAACTCAAACTCAGTGACTATGAGGGACGACTGATTCAAAATAGCATAACAATAGAGAGA
ATGGTGCTCTCTGCTTTTGACGAGAGAAGGAATAAATACCTAGAAGAGCATCCCAGTGCT
GGGAAAGATCCTAAGAAAACTGGAGGACCCATATATAGAAGAGTAGACGGAAAATGGATG
AGGGAACTCATCCTTTATGACAAAGAAGAAATAAGGAGAGTTTGGCGCCAAGCCAACAAT
GGTGAAGATGCAACAGCCGGTCTTACCCATATTATGATTTGGCACTCCAATCTGAATGAT
GCCACCTATCAGAGAACAAGAGCTCTTGTCCGCACTGGGATGGATCCCAGAATGTGCTCC
CTAATGCAAGGTTCAACACTTCCCAGAAGGTCTGGAGCCGCAGGTGCTGCAGTGAAAGGA
GTTGGAACAATAGCAATGGAGTTAATCAGAATGATCAAACGTGGAATCAATGACCGAAAC
TTCTGGAGGGGTGAAAATGGACGAAGGACAAGGATTGCATATGAAAGAATGTGCAATATT
CTCAAAGGGAAATTTCAGACAGCTGCCCAGAGGGCAATGATGGATCAAGTGAGAGAAAGT
CGGAACCCAGGAAACGCTGAAATTGAAGATCTCATTTTCCTGGCACGGTCAGCACTTATT
TTAAGAGGGTCAGTTGCACATAAGTCTTGCCTGCCTGCTTGTGTGTATGGACTTGCAGTA
GCGAGTGGGCATGACTTTGAAAGAGAAGGATATTCTCTGGTCGGGATAGACCCCTTCAAA
CTACTTCAAAACAGTCAAGTGTTCAGCCTGATCAGACCAAATGAAAACCCAGCTCACAAG
AGTCAATTGGTGTGGATGGCATGCCACTCTGCTGCATTTGAGGATTTAAGAGTATCAAGT
TTCATAAGAGGGAAGAAAGTGGTTCCAAGAGGAAAGCTTTCCACAAGAGGGGTTCAGATT
GCTTCAAATGAGAATGTGGAAGCTATGGACTCTAGTACCCTGGAACTAAGAAGCAGGTAC
TGGGCCATAAGGACCAGAAGCGGGGGAAATACCAATCAACAGAAGGCATCCGCAGGCCAG
ATCAGTGTGCAACCTACATTCTCAGTGCAACGGAATCTCCCTTTTGAGAGAGCGACCGTT
ATGGCAGCTTTCATTGGGAACAATGAGGGACGAACATCAGATATGCGAACGGAAATCATA
AGGATGATGGAAAGTGCAAAGCCAGAAGATTTGTCTTTCCAGGGGCGGGGAGTCTTCGAG
CTCTCGGACGAAAAGGCAACGAACCCGATCGTGCCTTCCTTTGACATGAATAATGAGGGG
TCTTATTTCTTCGGAGACAATGCAGAGGAGTATGACAATTGAAGA---------------
-----

#A/swine/Ontario/1/1981(H1N1)
--------------------TCACTCAATGAGTGACATCGAAATCATGGCGTCTCAAGGC
ACCAAACGATCATATGAACAAATGGAGACTGGTGGGGAACGCCAGGATGCTACAGAAATC
AGAGCATCTGTCGGAAGAATGATTGGTGGAATCGGAAGATTCTACATCCAAATGTGCACT
GAACTCAAACTCAGTGACTATGAGGGACGACTGATTCAAAATAGCATAACAATAGAGAGA
ATGGTGCTCTCTGCTTTTGACGAGAGAAGGAATAAATACCTAGAAGAGCATCCCAGTGCT
GGGAAAGATCCTAAGAAAACTGGAGGACCCATATATAGAAGAGTAGACGGAAAATGGATG
AGGGAACTCATTCTTTATGACAAAGAAGAAATAAGGAGGGTTTGGCGCCAAGCCAACAAT
GGTGAAGATGCAACAGCCGGCCTTACCCATATTATGATTTGGCACTCCAATCTGAATGAT
GCCACCTATCAGAGAACAAGAGCTCTTGTTCGCACTGGGATGGATCCCAGAATGTGCTCC
CTAATGCAAGGTTCAACACTTCCCAGAAGGTCTGGAGCCGCAGGTGCTGCAGTGAAAGGA
GTTGGAACAATAGCAATGGAGTTAATCAGAATGATCAAACGTGGGATCAATGACCGAAAC
TTCTGGAGGGGTGAAAATGGACGAAGGACAAGGATTGCATATGAAAGAATGTGCAATATT
CTCAAAGGGAAATTTCAGACAGCTGCCCAGAGGGCAATGATGGATCAAGTGAGAGAAAGC
CGGAACCCAGGAAACGCTGAAATTGAAGATCTCATTTTCCTGGCACGGTCAGCACTTATT
TTAAGAGGGTCAGTTGCACATAAGTCTTGCCTGCCTGCTTGTGTGTATGGACTTGCAGTA
GCGAGTGGGCATGACTTTGAAAGAGAAGGATATTCTCTAGTCGGGATAGACCCCTTCAAA
CTACTTCAAAATAGTCAAGTGTTCAGCCTGATCAGACCAAATGAAAACCCAGCTCACAAG
AGTCAATTGGTGTGGATGGCATGCCACTCTGCCGCATTTGAGGATTTAAGAGTATCAGGC
TTCATAAGAGGGAAGAAAGTGGTTCCAAGAGGAAAGCTTTCCACAAGAGGGGTGCAGATT
GCTTCAAATGAGAATGTGGAAGCTATGGACTCTAGTACCCTGGAACTAAGAAGCAGGTAC
TGGGCCATAAGGACCAGAAGCGGGGGAAATACCAATCAACAGAAGGCATCCGCAGGCCAG
ATCAGTGTGCAACCTACATTCTCAGTGCAACGGAATCTCCCTTTTGAGAGAGCGACCGTT
ATGGCAGCTTTCATTGGGAACAATGAGGGACGAACATCAGATATGCGAACTGAAATCATA
AGGATGATGGAAAGTGCAAAGCCAGAAGATTTGTCCTTCCAGGGGCGGGGAGTCTTCGAG
CTCTCGGACGAAAAGGCAACGAACCCGATCGTGCCTTCCTTTGACATGAATAATGAGGGG
TCTTATTTCTTCGGAGACAATGCAGAGGAGTATGACAATTGAAGAA--------------
-----

#A/swine/Hokkaido/2/1981(H1N1)
---------------------------------------------ATGGCGTCTCAAGGC
ACCAAACGATCATATGAACAGATGGAGACTGGTGGGGAACGCCAGGATGCCACAGAAATC
AGAGCATCTGTCGGAAGAATGATTGGTGGAATCGGAAGATTCTACATCCAGATGTGCACT
GAACTCAAGCTCAGTGACTATGAGGGGCGACTGATTCAAAATAGCATAACAATAGAGAGA
ATGGTGCTCTCTGCTTTTGACGAGAGAAGGAATAAATACCTAGAAGAGCATCCTAATGCT
GGGAAAGATCCTAAGAAAACTGGAGGACCCATATATAGAAGAATAGACGGAAAATGGATG
AGGGAACTCACCCTTTATGACAAAGAAGAAATAAGGAGAGTTTGGCGCCAAGCCAACAAT
GGTGAAGATGCAACAGCCGGCCTTACCCATATCATGATTTGGCACTCCAATCTGAATGAT
GCCACCTATCAGAGAACAAGAGCTCTTGTTCGCACTGGGATGGATCCCAGAATGTGCTCC
CTAATGCAAGGTTCAACACTCCCCAGAAGGTCTGGAGCCGCAGGTGCTGCAGTAAAAGGA
ATTGGAACAATAGCGATGGAGTTAATCAGAATGATCAAACGTGGGATCAATGACCGAAAC
TTCTGGAGGGGTGAAAATGGACGAAGGACAAGAGTTGCATATGAAAGAATGTGCAACATT
CTCAAAGGGAAGTTTCAGACAGCTGCACAGAGGGCTATGATGGATCAAGTGAGAGAAAGT
CGGAACCCAGGAAACGCTGAAATTGAAGATCTTATTTTCCTGGCACGGTCAGCACTTATT
TTAAGAGGGTCAGTTGCACATAAGTCTTGCCTGCCTGCTTGTGTGTATGGGCTTGCAGTA
GCGAGTGGACATGACTTTGAAAGAGAAGGATATTCTCTAGTCGGAATAGACCCCTTCAAA
CTACTTCAAAACAGTCAAGTTTTCAGCCTAATCAGACCAAATGAAAACCCAGCTCATAAG
AGTCAACTGGTGTGGATGGCTTGCCACTCTGCCGCATTTGAGGATTTAAGAGTATCAGGC
TTCATAAGAGGGAAAAAAGTAGTTCCAAGAGGAAAGCTTTCCACAAGAGGGGTTCAGATT
GCTTCAAATGAGAATGTAGAAGCTATGGACTCTAGTACCCTGGAACTAAGGAGCAGATAC
TGGGCCATAAGGACCAGAAGCGGGGGAAATACCAATCAACAGAAGGCATCCGCAGGCCAA
ATCAGTGTGCAACCTACATTCTCAGTACAAAGGAATCTCCCTTTTGAGAGAGCGACCGTT
ATGGCAGCTTTCATTGGGAACAATGAGGGACGGACATCAGATATGCGAACTGAAATCATA
AGGATGATGGAAAGTGCAAAGCCAGAGGATTTGTCCTTCCAGGGGCGGGGAGTCTTCGAG
CTCTCGGACGAAAAGGCAACGAACCCGATCGTGCCTTCCTTTGACATGAATAATGAGGGG
TCTTATTTCTTCGGAGACAATGCAGAGGAGTATGACAATTGA------------------
-----

#A/swine/Germany/2/1981(H1N1)
AGCAAAAGCAGGGTAGATAATCACTCACTGAGTGACATCCACAACATGGCGTCTCAAGGC
ACCAAACGATCTTATGAGCAGATGGAAACCGGTGGAGAACGCCAGAATGCTACTGAGATC
AGAGCATCTGTTGGGGGAATGGTTGGTGGAATTGGAAGATTCTACATACAGATGTGCACT
GAACTCAAACTCAGTGACTATGAAGGGAGGCTGATCCAGAACAGCATAACAATAGAGAGA
ATGGTTCTCTCTGCATTTGATGAGAGGAGGAACAAATACCTGGAAGAACATCCCAGTGCG
GGGAAGGACCCAAAGAAAACTGGAGGTCCAATCTACAGAAGGAGAGACGGAAAATGGATG
AGAGAGCTGATTCTGTATGACAAAGAGGAGATCAGGAGGATTTGGCGCCAAGCGAACAAT
GGTGAAGATGCTACTGCTGGTCTCACTCATCTGATGATCTGGCATTCCAACCTGAATGAT
GCCACATATCAGAGAACAAGAGCTCTCGTGCGTACTGGGATGGACCCCAGAATGTGCTCT
CTGATGCAAGGATCAACTCTCCCGAGGAGATCTGGAGCTGCTGGTGCCGCAGTAAAGGGA
GTTGGGACGATGGTAATGGAACTGATTCGGATGATAAAGCGGGGGATCAATGATCGGAAC
TTCTGGAGAGGCGAAAATGGACGAAGAACAAGAATTGCATATGAGAGAATGTGCAACATC
CTCAAAGGGAAATTCCAGACAGCAGCACAACGAGCAATGATGGACCAGGTGCGAGAAAGC
AGAAATCCTGGGAATGCTGAGATTGAAGACCTTATCTTTCTGGCACGGTCTGCACTCATT
CTGAGAGGATCAGTGGCTCATAAATCCTGCCTGCCTGCTTGTGTATATGGACTTGTAGTA
GCCAGTGGATACGACTTTGAAAGAGAGGGGTACTCTCTGGTTGGAATAGATCCTTTCCGC
CTGCTCCAAAACAGCCAGGTGTTCAGCCTCATTAGACCAAATGAGAATCCAGCACATAAG
AGTCAGCTGGTATGGATGGCATGCCATTCTGCAGCATTTGAAGATCTGAGAGTGTCAAGT
TTCATCAGAGGGACAAGAGTGGTCCCAAGAGGACAACTGTCCACCAGAGGAGTTCAAATT
GCTTCAAATGAGAACATGGAAACAATGGACTCCAGTACTCTTGAACTGAGAAGCAAATAC
TGGGCTATAAGAACCAGGAGCGGAGGAAACACCAACCAACAGAGAGCATCTGCAGGGCAA
ATCAGTGTACAACCTACTTTCTCGGTACAGAGAAATCTTCCTTTCGAGAGAGCGACCATC
ATGGCGGCATTTACAGGGAACACTGAAGGCAGAACATCTGACATGAGGACTGAAATTATA
AGAATGATGGAAAGTGCCAGACCAGAAGATGTGTCTTTCCAGGGGCGGGGAGTCTTCGAG
CTCTCGGACGAAAAGGCAACGAACCCGGTCGTGCCTTCCTTTGACATGAGTAATGAGGGA
TCTTATTTCTTCGGAGACAATGCAGAGGAGTATGACAATTAAAGAAAAATACCCTTGTTT
CTACT

#A/Swine/CotedArmor/3633/84(H3N1)
-----------------------------------------------GGCGTCTCAAGGC
ACCAAACGATCTTATGAGCAGATGGAAACCGGTGGAGAACGCCAGAATGCTACTGAAATC
AGAGCATCTGTTGGGGGAATGGTTGGTGGAATTGGAAGATTCTACATACAGATGTGCACT
GAACTCAAACTCAGTGACTATGAAGGGAGGCTGATTCAGAACAGCATAACAATAGAGAGA
ATGGTTCTCTCTGCATTTGATGAGAGGAGGAACAAATACCTGGAAGAACATCCCAGTGCG
GGGAAGGACCCAAAGAAAACTGGAGGTCCAATCTACAGAAAGAGAGACGGAAAATGGATG
AGAGAGCTGATTCTGTATGACAAAGAGGAGATCAGGAGGATTTGGCGTCAAGCAAACAAT
GGTGAAGATGCTACTGCAGGTCTCACTCATCTGATGATTTGGCATTCCAACCTGAATGAT
GCCACATATCAGAGAACAAGAGCTCTCGTACGTACTGGGATGGACCCCAGAATGTGCTCT
CTGATGCAAGGATCAACTCTCCCGAGGAGATCTGGAGCTGCTGGTGCAGCAGTAAAGGGA
GTTGGGACAATGGTAATGGAACTGATTCGGATGATAAAGCGGGGGATTAATGATCGGAAC
TTCTGGAGAGGCGAAAATGGACGAAGAACAAGAATTGCATATGAGAGAATGTGCAACATC
CTCAAAGGGAAATTTCAGACAGCAGCACAACGAGCAATGATGGACCAGGTGCGAGAAAGC
AGAAATCCTGGGAATGCTGAGATTGAAGACCTTATCTTTCTGGCACGGTCTGCACTCATT
CTGAGAGGATCAGTGGCTCATAAATCCTGCCTGCCTGCTTGTGTATATGGACTTGTTGTG
GCCAGTGGATATGACTTTGAAAGAGAAGGGTACTCTCTAGTCGGAATAGATCCTTTCCGT
CTGCTCCAAAACAGCCAGGTATTCAGCCTCATTAGACCAAATGAGAATCCAGCACACAAG
AGTCAGCTGGTATGGATGGCATGCCATTCTGCAGCATTTGAAGATCTGAGAGTGTCAAGT
TTCATCAGAGGGACAAGAGTGTTCCCAAGAGGACAACTGTCCACCAGAGGAGTTCAAATT
GCTTCAAATGAGAACATGGAAACAATGGATTCCAGTACTCTTGAACTGAGAAGCAAATAC
TGGGCTATAAGAACCAGGAGCGGAGGAAACACCAACCAACAGAGAGCATCTGCAGGGCAA
ATCAGTGTACAACCTACTTTCTCGGTACAGAGAAATCTTCCTTTCGAGAGAGCGACCATC
ATGGCGGCATTTACAGGGAACACTGAAGGCAGAACATCTGACATGAGGACTGAAATTATA
AGAATGATGGAAAGTGCCAGACCAGAAGATGTGTCTTTCCAGGGGCGGGGAGTCTTCGAG
CTCTCGGACGAAAAGGCAACGAACCCGATCGTGCCTTCCTTTGACATGAGTAATGAGGGA
TCTTATTTCTTCGGAGACAATGCAGAGGAGTATGACAATTAAGGAAAAATACCCTTGTTT
CT---

#A/swine/Iowa/1/1985(H1N1)
-------------TAGATAATCACTCAATGAGTGACATCGAAGTCATGGCGTCTCAAGGC
ACCAAACGATCATATGAACAGATGGAGACTGGTGGGGAACGCCAGGATGCCACAGAAATC
AGGGCATCTGTCGGAAGAATGATTGGTGGAATCGGAAGATTCTACATTCAAATGTGCACT
GAACTCAAACTCAGTGACTATGAGGGACGACTAATTCAAAATAGCATAACAATAGAGAGA
ATGGTGCTCTCTGCTTTTGACGAAAGAAGGAATAAATACCTAGAAGAGCATCCCAGTGCT
GGGAAAGATCCTAAGAAAACTGGAGGACCCATATATAGAAGAGTAGACGGAAAATGGATG
AGGGAACTCATCCTTTATGACAAAGAAGAAATAAGGAGAGTTTGGCGCCAAGCAAACAAT
GGTGAAGATGCAACAGCCGGTCTTACCCATATCATGATTTGGCACTCCAATCTGAATGAT
GCCACCTATCAGAGAACAAGAGCTCTTGTTCGCACTGGGATGGATCCCAGAATGTGCTCC
CTAATGCAAGGTTCAACACTTCCCAGAAGGTCTGGAGCCGCAGGTGCTGCAGTGAAAGGA
GTCGGAACAATAGCAATGGAGTTAATCAGAATGATCAAACGTGGAATCAATGACCGAAAC
TTCTGGAGGGGTGAAAATGGACGAAGGACAAGGATTGCATATGAAAGAATGTGCAATATT
CTCAAAGGAAAATTTCAGACAGCTGCCCAGAGGGCAATGATGGATCAAGTGAGAGAAAGT
CGGAACCCAGGAAACGCTGAAATCGAAGATCTTATTTTCCTAGCACGGTCAGCACTCATC
CTAAGGGGGTCAGTTGCACATAAGTCTTGCCTGCCTGCTTGTGTGTATGGGCTTGCAGTA
GCGAGTGGGCATGACTTTGAAAGAGAAGGATATTCACTGGTCGGGATAGACCCCTTCAAA
CTACTTCAAAACAGTCAAGTGTTCAGCCTGATCAGACCAAATGAAAACCCAGCTCACAAG
AGTCAATTGGTGTGGATGGCATGCCACTCTGCTGCATTTGAGGATTTAAGAGTATCAAGC
TTCATAAGAGGGAAGAAAGTGGTTCCAAGAGGAAAGCTTTCCACAAGAGGGATTCAGATT
GCTTCAAATGAGAATGTGGAAGCTATGGACTCTAGTACACTGGAACTAAGAAGCAGGTAC
TGGGCCATAAGGACCAGAAGCGGGGGAAATACCAATCAACAGAAGGCATCCGCAGGCCAG
ATCAGTGTGCAACCTACATTCTCAGTGCAACGGAATCTCCCTTTTGAGAGAGCGACCGTT
ATGGCAGCTTTCAGTGGGAACAATGAGGGACGAACATCAGATATGCGAACGGAGGTTATA
AGGATGATGGAAAATGCAAAGCCAGAAGATTTGTCCTTCCAGGGGCGGGGAGTCTTCGAG
CTCTCGGACGAAAAGGCAACGAACCCGATCGTGCCTTCCTTTGACATGAATAATGAGGGG
TCTTATTTCTTCGGAGACAATGCAGAGGAGTATGACAATTGAAGA---------------
-----

#A/swine/Italy/671/1987(H1N1)
-------------TAGATAATCACTCACTGAGTGACATTCACATCATGGCGTCTCAAGGC
ACCAAACGATCTTATGAGCAGATGGAAACCGGTGGAGAACGCCAGAATGCTACTGAAATC
AGAGCATCTGTTGGGGGAATGGTTGGTGGAATTGGAAGATTCTACATACAGATGTGCACT
GAACTCAAACTCAGTGACTATGAAGGGAGGCTGATCCAGAACAGCATAACAATAGAGAGA
ATGGTTCTCTCTGCATTTGATGAGAGGAGGAACAAATACCTGGAAGAACATCCCAGTGCG
GGGAAGGATCCAAAGAAAACTGGAGGTCCAATCTACAGAAAGAGAGACGGAAAATGGATG
AGAGAGCTGATTCTGTATGACAAAGAGGAGATCAGGAGGATTTGGCGTCAAGCAAACAAT
GGTGAAGATGCTACTGCTGGTCTCACTCATCTGATGATTTGGCATTCCAACCTGAATGAT
GCCACATATCAGAGAACAAGAGCTCTCGTGCGTACTGGGATGGACCCCAGAATGTGCTCT
CTGATGCAAGGATCAACTCTCCCGAGGAGATCTGGAGCTGCTGGTGCAGCAGTAAAGGGA
GTTGGGACGATAGTAATGGAACTGATTCGGATGATAAAGCGGGGGATCAATGATCGGAAC
TTCTGGAGAGGCGAAAATGGACGAAGAACAAGAATTGCATATGAGAGAATGTGCAACATC
CTCAAAGGGAAATTTCAGACAGCAGCGCAACGAGCAATGATGGACCAGGTGCGAGAAAGC
AGAAATCCTGGGAATGCTGAGATTGAAGACCTTATCTTTCTGGCACGATCTGCACTCATT
CTGAGAGGATCAGTGGCTCATAAATCCTGCCTGCCTGCTTGTGTATATGGACTTGTTGTG
GCAAGTGGATATGACTTTGAAAGAGAAGGGTACTCTCTAGTCGGAATAGATCCTTTCCGT
CTGCTCCAGAACAGCCAGGTGTTCAGCCTCATTAGACCAAATGAGAATCCAGCACATAAG
AGTCAGCTGGTATGGATGGCATGCCATTCTGCAGCATTTGAAGATCTGAGAGTGTCAAGT
TTCATCAGAGGGACAAAAGTGGTCCCAAGAGGACAGCTGTCCACCAGAGGAGTTCAAATT
GCTTCAAATGAAAACATGGAAACAATGGACTCCATTACTCTTGAATTGAGAAGCAAATAC
TGGGCTATAAGGACCAGGAGCGGAGGAAACACCAACCAACAGAGAGCATCTGCAGGGCAA
ATCAGTGTACAACCTACTTTCTCGGTACAGAGAAATCTTCCTTTCGAGAGAGCGACCATC
ATGGCAGCATTTACAGGGAACACTGAAGGCAGAACATCTGACATGAGGACTGAAATTATA
AGAATGATGGAAAGTGCCAGACCAGAAGATGTGTCCTTCCAGGGGCGGGGAGTCTTCGAG
CTCTCGGACGAAAAGGCAACGAACCCGATCGTGCCTTCCTTTGACATGAGTAATGAGGGA
TCTTATTTCTTCGGAGACAATGCAGAGGAGTATGACAATTAAAGA---------------
-----

#A/swine/Kansas/3228/1987(H1N1)
-------------TAGATAATCACTCAATGAGTGACATCGAAGTCATGGCGTCTCAAGGC
ACCAAACGATCATATGAACAGATGGAGACTGGTGGGGAACGCCAGGATGCCACAGAAATC
AGGGCATCTGTCGGAAGAATGATTGGTGGAATCGGAAGATTCTACATTCAAATGTGCACT
GAACTCAAACTCAGTGACTATGAGGGACGACTAATTCAAAATAGCATAACAATAGAGAGA
ATGGTGCTCTCTGCTTTTGACGAAAGAAGGAATAAATACCTAGAAGAGCATCCCAGTGCT
GGGAAAGATCCTAAGAAAACTGGAGGACCCATATATAGAAGAGTAGACGGAAAATGGATG
AGGGAACTCATCCTTTATGACAAAGAAGAAATAAGGAGAGTTTGGCGCCAAGCAAACAAT
GGTGAAGATGCAACAGCCGGTCTTACCCATATCATGATTTGGCACTCCAATCTGAATGAT
GCCACCTATCAGAGAACAAGAGCTCTTGTTCGCACTGGGATGGATCCCAGAATGTGCTCC
CTAATGCAAGGTTCAACACTTCCCAGAAGGTCTGGAGCCGCAGGTGCTGCAGTGAAAGGA
GTCGGAACAATAGCAATGGAGTTAATCAGAATGATCAAACGTGGAATCAATGACCGAAAC
TTCTGGAGGGGTGAAAATGGACGAAGGACAAGGATTGCATATGAAAGAATGTGCAATATT
CTCAAAGGAAAATTTCAAACAGCTGCCCAGAGGGCAATGATGGATCAAGTGAGAGAAAGT
CGGAACCCAGGAAACGCTGAAATCGAAGATCTTATTTTCCTAGCACGGTCAGCACTCATC
CTAAGGGGGTCAGTTGCACATAAGTCTTGCCTGCCTGCTTGTGTGTATGGGCTTGCAGTA
GCGAGTGGGCATGACTTTGAAAGAGAAGGATATTCACTGGTCGGGATAGACCCCTTCAAA
CTACTTCAAAACAGTCAAGTGTTCAGCCTGATCAGACCAAATGAAAACCCAGCTCACAAG
AGTCAATTGGTGTGGATGGCATGCCACTCTGCTGCATTTGAGGATTTAAGAGTATCAAGC
TTCATAAGGGGGAAGAAAGTGGTTCCAAGAGGAAAGCTTTCCACAAGAGGGGTTCAGATT
GCTTCAAATGAGAATGTGGAAGCTATGGACTCTAGTACACTGGAACTAAGAAGCAGGTAC
TGGGCCATAAGGACCAGAAGCGGGGGAAATACCAATCAACAGAAGGCATCCGCAGGCCAG
ATCAGTGTGCAACCTACATTCTCAGTGCAACGGAATCTCCCTTTTGAGAGAGCGACCGTT
ATGGCAGCTTTCAGTGGGAACAATGAGGGGCGAACATCAGATATGCGAACGGAGGTTATA
AGGATGATGGAAAATGCAAAGCCAGAAGATTTGTCCTTCCAGGGGCGGGGAGTCTTCGAG
CTCTCGGACGAAAAGGCAACGAACCCGATCGTGCCTTCCTTTGACATGAATAATGAGGGG
TCTTATTTCTTCGGAGACAATGCAGAGGAGTATGACAATTGAAGAA--------------
-----

#A/swine/Iowa/17672/1988(H1N1)
-------------TAGATAATCACTCAATGAGTGACATCGAAGCCATGGCGTCTCAAGGC
ACCAAACGATCATATGAACAAATGGAGACTGGTGGGGAACGCCAGGATGCCACAGAAATC
AGAGCATCTGTCGGAAGAATGATTGGTGGAATCGGAAGATTCTACATCCAAATGTGCACT
GAACTCAAACTCAGTGACTATGAGGGACGACTAATTCAAAATAGCATAACAATAGAGAGA
ATGGTGCTCTCTGCTTTTGATGAGAGAAGGAATAAATACCTAGAAGAGCATCCCAGTGCT
GGGAAGGATCCTAAGAAAACTGGAGGACCCATATATAGAAGAGTAGACGGAAAGTGGATG
AGAGAACTCATCCTTTATGACAAAGAAGAAATAAGGAGAGTTTGGCGCCAAGCAAACAAT
GGTGAAGATGCAACAGCCGGTCTTACTCATATCATGATTTGGCACTCCAATCTGAATGAC
GCCACCTATCAGAGAACAAGAGCGCTTGTTCGCACTGGAATGGATCCCAGAATGTGCTCC
CTAATGCAAGGTTCAACACTTCCCAGAAGGTCTGGAGCCGCAGGTGCTGCAGTGAAAGGA
GTTGGAACAATAGCAATGGAGTTAATCAGAATGATCAAACGTGGAATCAATGACCGAAAC
TTCTGGAGGGGTGAAAATGGACGAAGGACAAGGATTGCATATGAAAGAATGTGCAATATT
CTCAAAGGAAAATTTCAGACAGCTGCCCAGAGGGCAATGATGGATCAAGTGAGAGAAAGT
CGGAACCCAGGAAACGCTGAAATTGAAGATCTCATTTTCCTGGCACGGTCAGCACTTATT
CTAAGGGGGTCAGTTGCACATAAGTCTTGCCTGCCTGCTTGTGTGTATGGGCTTGCAGTA
GCAAGTGGGCATGACTTTGAAAGAGAAGGATATTCACTGGTCGGGATAGACCCCTTCAAA
CTACTTCAAAACAGTCAAGTGTTCAGCCTGATCAGACCAAATGAAAACCCAGCTCACAAG
AGTCAATTGGTGTGGATGGCATGCCACTCTGCTGCATTTGAGGATTTAAGAGTATCAAGC
TTCATAAGAGGGAAGAAAGTGGTTCCAAGAGGAAAGCTTTCCACAAGAGGGGTTCAGATT
GCTTCAAATGAGAATGTGGAAGCTATGGACTCTAGTACGCTAGAACTAAGAAGCAGATAC
TGGGCCATAAGGACCAGAAGCGGAGGAAATACCAATCAACAGAAGGCATCCGCGGGCCAG
ATCAGTGTGCAACCTACATTCTCAGTGCAACGGAATCTCCCTTTTGAAAGAGCAACCGTT
ATGGCAGCTTTCAGCGGGAACAATGAGGGACGGACATCAGACATGCGAACGGAAGTTATA
AGGATGATGGAAAGTGCAAAGCCAGAAGATTTGTCCTTCCAGGGGCGGGGAGTCTTCGAG
CTCTCGGACGAAAAGGCAACGAACCCGATCGTGCCTTCCTTTGACATGAGTAATGAAGGG
TCTTATTTCTTCGGAGACAATGCAGAGGAGTATGACAATTGAAGAA--------------
-----

#A/swine/Belgium/WVL5/1989(H1N1)
---------------------------------------------ATGGCGTCTCAAGGC
ACCAAACGATCTTATGAGCAGATGGAAACCGGTGGAGAACGCCAGAATGCTACTGAAATC
AGAGCATCTGTTGGGGGAATGGTTGGTGGAATTGGAAGATTCTACATACAGATGTGCACT
GAACTCCAACTCAGTGACTATGAAGGGAGGCTGATCCAGAACAGCATAACAATAGAAAGG
ATGGTTCTCTCTGCATTTGATGAGAGGAGGAACAAATACCTGGAGGAACATCCCAGTGCG
GGGAAGGACCCAAAGAAAACTGGAGGTCCAATCTACAGAAAGAGAGACGGAAAATGGATG
AGAGAGCTGATTCTGTATGACAAAGAGGAGATCAGGAGGATTTGGCGTCAAGCAAACAAT
GGTGAAGATGCTACTGCTGGCCTCACTCATCTGATGATTTGGCATTCCAACCTGAATGAT
GCCACATATCAGAGAACAAGAGCTCTCGTGCGTACTGGGATGGACCCCAGAATGTGCTCT
CTGATGCAAGGATCAACTCTCCCGAGGAGATCTGGAGCTGCTGGTGCAGCAGTAAAGGGA
GTTGGGACGATGGTAATGGAACTGATTCGGATGATAAAGCGGGGGATCAATGATCGGAAC
TTCTGGAGAGGCGAAAATGGACGAAGAACAAGAGTTGCATATGAGAGAATGTGCAACATC
CTCAAAGGGAAATTTCAGACAGCAGCGCAACGAGCAATGATGGACCAGGTGCGAGAAAGC
AGAAATCCTGGGAATGCTGAGATTGAAGACCTTATCTTTCTGGCACGATCTGCACTCATT
CTGAGAGGATCAGTGGCTCATAAATCCTGCCTGCCTGCTTGTGTATATGGACTTATTGTG
GCAAGTGGATATGACTTTGAAAGAGAAGGGTACTCTCTAGTCGGAATAGATCCTTTCCGT
CCGCTCCAGAACAGCCAGGTGTTCAGCCTCATTAGACCAAATGAGAATCCAGCACATAAG
AGTCAGCTGGTATGGATGGCATGCCATTCTGCAGCATTTGAAGATCTGAGAGTGTCAAGT
TTCATCAGAGGGACAAAAGTGGTCCCAAGAGGACAGCTGTCCACCAGAGGAGTTCAAATT
GCTTCAAATGAAAACATGGAAACAATGGACTCCATTACTCTTGAATTGAGAAGCAAATAC
TGGGCTATAAGGACCAGGAGCGGAGGAAACACCAACCAACAGAGAGCATCTGCAGGGCAA
ATCAGTGTGCAACCTACTTTCTCGGTACAGAGAAATCTTCCTTTCGAGAGAGCGACCATC
ATGGCAGCATTTACAGGGAACACTGAAGGCAGAACATCTGACATGAGGACTGAAATTATA
AGAATGATGGAAAGTGCCAGACCAGAAGATGTGTCCTTCCAGGGGCGGGGAGTCTTCGAG
CTCTCGGACGAAAAGGCAACGAACCCGATCGTGCCTTCCTTTGACATGAGTAATGAGGGA
TCTTATTTCTTCGGAGACAATGCAGAGGAGTATGACAAT---------------------
-----

#A/swine/Iowa/24297/1991(H1N1)
-------------TAGATAATCACTCAATGAGTGACATCGAAGCCATGGCGTCTCAAGGC
ACCAAACGATCATATGAACAAATGGAGACTGGTGGGGAACGCCAGGATGCCACAGAAATC
AGAGCATCTGTCGGAAGAATGATTGGTGGAATCGGAAGATTCTACATCCAAATGTGCACT
GAACTCAAACTCAGTGACTATGAGGGACGACTAATTCAAAATAGCATAACAATAGAGAGA
ATGGTGCTCTCTGCTTTTGATGAGAGAAGGAATAAATACCTAGAAGAGCATCCCAGTGCT
GGGAAGGATCCTAAGAAAACTGGAGGACCCATATATAGAAGGGTAGACGGAAAATGGATG
AGAGAACTCATCCTTTATGACAAAGAAGAAATAAGGAGAGTTTGGCGCCAAGCAAACAAT
GGTGAGGATGCAACAGCCGGTCTTACTCACATCATGATTTGGCACTCCAATCTTAATGAT
GCCACCTATCAGAGAACAAGAGCGCTTGTTCGCACTGGAATGGATCCCAGAATGTGCTCC
CTAATGCAAGGTTCAACACTTCCCAGAAGGTCTGGGGCCGCAGGTGCTGCAGTGAAAGGA
GTTGGAACAATAGCAATGGAGTTAATCAGAATGATCAAACGTGGAATCAATGACCGAAAC
TTCTGGAGGGGTGAAAATGGACGAAGGACAAGGATTGCATATGAAAGAATGTGCAATATT
CTCAAAGGAAAATTTCAGACAGCTGCCCAGAGGGCAATGATGGATCAAGTGAGAGAAAGT
CGAAACCCAGGAAACGCTGAAATTGAAGATCTCATTTTCCTGGCACGGTCAGCACTTATT
CTAAGGGGGTCAGTTGCACATAAGTCCTGCCTGCCTGCTTGTGTGTATGGGCTTGCAGTA
GCAAGTGGGCATGACTTTGAAAGAGAAGGATATTCACTGGTCGGGATAGACCCCTTCAAA
TTACTTCAAAACAGTCAAGTGTTCAGCCTGATCAGACCAAATGAAAACCCAGCTCACAAG
AGTCAATTGGTGTGGATGGCATGCCACTCTGCTGCATTTGAGGATTTAAGAGTATCAAGT
TTCATAAGAGGGAAGAAAGTGGTTCCAAGAGGAAAGCTTTCCACAAGAGGGGTTCAGATT
GCTTCAAATGAGAATGTGGAAGCTATGGACTCTAGTACCCTAGAACTAAGAAGCAGATAC
TGGGCCATAAGGACCAGAAGTGGAGGAAATACCAACCAACAGAAGGCATCTGCGGGCCAG
ATCAGTGTGCAACCTACATTCTCAGTGCAACGGAATCTCCCTTTTGAAAGGGCAACCGTT
ATGGCAGCTTTCAGCGGGAACAATGAGGGACGGACATCAGACATGCGAACGGAAGTTATA
AAGATGATGGAAAGTGCAAAGCCAGAAGATTTGTCCTTCCAGGGGCGGGGAGTCTTCGAG
CTCTCGGACGAAAAGGCAACGAACCCGATCGTGCCTTCCTTTGACATGAGTAATGAAGGG
TCTTATTTCTTCGGAGACAATGCAGAGGAGTATGACAATTGAAGA---------------
-----

#A/swine/HongKong/168/1993(H1N1)
-----------------------------------CATCCACATCATGGCGTCTCAAGGC
ACCAAACGATCTTATGAACAGATGGAAACTGGTGGAGAACGCCAGAATGCTACTGAAATC
AGAGCATCTGTTGGGAGAATGGTCGGTGGAATTGGAAGATTCTACATACAAATGTGCACT
GAACTCAAACTCAGTGACCATGAAGGGAGGCTGATTCAGAACAGCATAACAATAGAGAGA
ATGGTTCTCTCTGCATTTGATGAGAGGAGGAACAAATACCTGGAAGAACATCCCAGTGCG
GGGAAGGACCCAAAGAAAACTGGAGGTCCAATCTACAGAAGGAGGGATGGAAAATGGATG
AGAGAACTGATTCTGTATGACAAAGAGGAGATCAGAAGGATTTGGCGTCAAGCGAACAAT
GGAGAAGAAGCAACTGCTGGTCTCACTCATCTGATGATCTGGCATTCCAACCTGAATGAT
GCCACATATCAGAGAACAAGAGCTCTCGTGCGCACTGGAATGGACCCTAGAATGTGCTCT
CTGATGCAAGGATCAACCCTTCCGAGGAGATCCGGAGCTGCTGGTGCAGCAGTAAAAGGA
GTTGGAACAATGGTGATGGAACTAATTCGGATGATAAAGAGGGGGATCAATGATCGGAAC
TTCTGGAGAGGTGAAAATGGACGGAGGACAAGGATTGCATATGAGAGAATGTGCAACATC
CTCAAAGGGAAATTCCAAACAGCAGCACAACGAGCAATGATGGACCAGGTGCGAGAAAGC
AGAAATCCTGGAAATGCTGAGATCGAAGACCTTATATTTCTGGCACGGTCTGCACTCATT
CTGAGAGGATCAGTGGCCCATAAGTCCTGCCTGCCTGCTTGTGTATATGGACTTGCTGTG
GCCAGTGGATACGATTTTGAAAGAGAAGGGTACTCTCTGGTTGGAATAGATCCTTTCCGT
CTACTTCAAAACAGCCAGGTGTTCAGCCTGATTAGACCAAATGAGAATCCAGCACACAAA
AGTCAACTGGTATGGATGGCATGCCATTCAGCAGCATTTGAAGACCTGAGAGTGTCGAGC
TTCATCAGAGGGGCAAGAGTGGTCCCAAGAGGACAACTGTCCACAAGAGGAGTTCAAGTT
GCTTCAAATGAGAACATGGAGACGATGGACTCCAGTACTCTTGAACTGAGAAGCAGATAC
TGGGCTATAAGAACCAGGAGCGGGGGAAACACCAACCAACAGAGAGCATCTGCAGGACAA
ATCAGCGTGCAACCCACTTTCTCAGTACAGAGAAATCTTCCTTTCGAGAGAGCGACCATC
ATGGCGGCATTCACAGGAAACACTGAAGGCAGAACATCTGACATGAGAACTGAGATCATA
AGAATGATGGAAAGTGCCAGACCAGAAGATGTGTCTTTCCAGGGGCGGGGAG--------
------------------------------------------------------------
------------------------------------------------------------
-----

#A/swine/HongKong/273/1994(H1N1)
---------------------------------------GAAGCCATGGCGTCTCAAGGC
ACCAAACGATCATATGAACAAATGGAGACTGGTGGGGAACGCCAGGATGCCACAGAAATC
AGAGCATCTGTCGGAAGAATGATTGGTGGAATCGGAAGATTCTACATCCAAATGTGCACT
GAACTCAAACTCAGTGACTATGAGGGACGATTAATTCAAAATAGCATAACAATAGAAAGA
ATGGTGCTCTCTGCTTTTGATGAGAGAAGGAATAAATACCTAGAAGAGCATCCCAGTGCT
GGGAAGGATCCTAAGAAAACTGGAGGACCCATATATAGAAGGGTAGACGGAAAATGGATG
AGAGAACTCATCCTTTATGACAAAGAAGAAATAAGGAGAGTTTGGCGCCAAGCAAACAAT
GGTGAGGATGCAACAGCCGGTCTTACTCACATCATGATTTGGCACTCCAATCTTAATGAT
GCCACCTATCAGAGAACAAGAGCGCTTGTTCGCACTGGAATGGATCCCAGAATGTGCTCC
CTAATGCAAGGTTCAACACTTCCCAGAAGGTCTGGGGCCGCAGGTGCTGCAGTAAAAGGA
GTTGGAACAATAGCAATGGAGTTAATCAGAATGATCAAACGTGGAATCAATGACCGAAAC
TTCTGGAGGGGTGAAAATGGACGAAGGACAAGGATTGCATATGAAAGAATGTGCAATATT
CTCAAAGGAAAATTTCAGACAGCTGCCCAGAGGGCAATGATGGATCAAGTGAGAGAAAGT
CGAAACCCAGGAAACGCTGAAATTGAAGATCTCATTTTCCTGGCACGGTCAGCACTTATT
CTAAGGGGGTCAGTTGCACACAAGTCCTGCCTGCCTGCTTGTGTGTATGGGCTTGCAGTA
GCAAGTGGGCATGACTTTGAAAGAGAAGGATATTCACTGGTCGGGATAGACCCCTTCAAA
TTACTTCAAAACAGTCAAGTGTTCAGCCTGATCAGACCAAATGAAAACCCAGCTCACAAG
AGTCAATTGGTGTGGATGGCATGCCACTCTGCTGCATTCGAGGATTTAAGGATATCAAGT
TTCATAAGAGGGAAGAAAGTGGTTTCAAGAGGAAAGCTTTCCACAAGAGGGGTTCAGATT
GCTTCAAATGAGAATGTGGAAGCTATGGACTCTAGTACCCTAGAACTAAGAAGCAGATAC
TGGGCCATAAGGACCAGAAGTGGAGGAAATACCAACCAACAGAAGGCATCTGCGGGCCAG
ATCAGTGTGCAACCTACATTCTCAGTGCAACGGAATCTCCCTTTTGAAAGAGCAACTGTT
ATGGCAGCTTTCAGCGGGAACAATGAGGGGCGGACATCAGACATGCGAACGGAAGTTATA
AGGATGATGGAAAGTGCAAAGCCAGAAGATTTGTCCTTCCAGGGGCGGGGAGTCTTCGAG
CTCTCGGACGAAAAGGCAACG---------------------------------------
------------------------------------------------------------
-----

#A/swine/France/WVL13/1995(H1N1)
---------------------------------------------ATGGCGTCTCAAGGC
ACCAAACGATCTTATGAGCAGATGGAAACCGGTGGAGAACGCCAGAATGCTACTGAAATC
AGAGCATCTGTTGGGGGAATGGTTGGTGGAATTGGAAGATTCTACATACAGATGTGCACT
GAACTCCAACTCAGTGACTATGAAGGAAGGCTGATCCAGAACAGCATAACAATAGAAAGG
ATGGTTCTCTCTGCTTTTGATGAGAGGAGGAACAAATATCTGGAGGAACATCCCAGTGCG
GGGAAGGACCCAAAGAAAACTGGAGGTCCAATCTACAGAAAGAGAGACGGAAAATGGATG
AGAGAGCTGATTCTTTATGACAAAGAGGAGATCAGGAAGATTTGGCGTCAAGCTAACAAT
GGTGAAGATGCTACTGCTGGTCTCACTCATCTGATGATTTGGCATTCCAACCTGAATGAT
GCCACATATCAGAGAACAAGAGCTCTCGTGCGTACTGGGATGGATCCCAGAATGTGCTCT
CTGATGCAAGGATCAACTCTCCCGAGGAGATCTGAAGCTGCTGGTGCAGCAGTAAAGGGA
GTTGGGACAATGGTAATGGAATTGATTCGGATGATAAAGCGGGGGATCAATGATCGGAAC
TTCTGGAGAGGCGAAAGTGGACGAAGAACAAGAGTTGCATATGAGAGAATGTGCAATATC
CTCAAAGGGAAATTTCAGACAGCAGCGCAACGAGCAATGATGGACCAGGTGCGAGAAAGC
AGAAATCCTGGGAATGCTGAGATTGAAGACCTTATCTTTCTGGCACGATCTGCACTCATT
CTGAGAGGATCAGTGGCTCATAAATCCTGCCTGCCTGCTTGTGTATATGGACTTATTGTG
GCAAGTGGATATGACTTTGAAAGAGAAGGGTACTCTCTAGTCGGAATAGACCCTTTCCGT
CTGCTCCAGAACAGCCAGGTGTTCAGCCTCATTAGACCAAATGAGAATCCAGCACATAAG
AGTCAGCTGGTATGGATGGCATGCCATTCTGCAGCATTTGAAGATCTGAGAGTGTCAAGT
TTCATCAGAGGGACAAAAGTAGTCCCAAGAGGACAGCTGTCCACCAGAGGAGTTCAAATT
GCTTCAAATGAAAACATGGAAACAATGGACTCCATTACTCTTGAATTGAGAAGCAAATAC
TGGGCCATAAGGACCAGGAGCGGAGGGAACACCAACAAACAGAGAGCATCTGCAGGGCAA
ATCAGTGTGCAACCTACTTTCTCGGTACAGAGAAATCTTCCTTTCGAGAGAGCGACCATC
ATGGCTGCATTTACAGGGAACACTGAAGGCAGAGCATCTGACATGAGGACTGAAATTATA
AGAATGATGGAAAGTGCCAGACCAGAAGATGTGTCCTTCCAGGGGCGGGGAGTCTTCGAG
CTCTCGGACGAAAAGGCAACGAACCCGATCGTGCCTTCCTTTGACATGAGTAATGAGGGA
TCTTATTTCTTCGGAGACAATGCAGAGGAGTATGACAAT---------------------
-----

#A/swine/Saitama/1996(H1N2)
---------------------------------------------ATGGCGTCTCAAGGC
ACCAAACGATCATATGAACAAATGGAGACTGGTGGGGAACGCCAGGACGCAACAGAAATC
AGAGCGTCTGTCGGAAGAATGATTGGTGGAATCGGAAGATTCTACATCCAGATGTGCACT
GAACTAAAACTAAGTGACTATGAGGGACGGCTGATTCAAAATAGCATAACAATAGAGAGA
ATGGTACTCTCTGCGTTTGACGAGAGAAGAAATAAATATCTAGAAGAGCATCCTAGTGCT
GGGAAAGATCCTAAGAAAACTGGAGGACCCATATATAGAAGAATAGACGGAAAATGGATG
AGGGAACTCACCCTTTATGATAAAGAAGAAATAAGGAGAGTATGGCGCCAAGCTAACAAC
GGTGAAGATGCAACAGCCGGCCTTACCCATATCATGATTTGGCATTCCAATCTGAATGAT
GCCACCTATCAGAGAACAAGAGCTCTTGTTCGCACTGGGATGGATCCCAGAATGTGCTCC
TTGATGCAAGGTTCAACACTTCCCAGAAGATCTGGAGCCGCAGGTGCTGCAATAAAAGGT
ATTGGAACAATAGCGATGGAATTAATCAGAATGATCAAACGTGGGATCAATGACCGGAAC
TTCTGGAGGGGTGAAAATGGACGAAGAACAAGAATTGCATATGAAAGAATGTGCAACATT
CTCAAAGGGAAATTCCAAACAGCTGCACAGAGGGCAATGATGGATCAAGTGAGAGAAAGC
CGGAACCCAGGAAATGCTGAAATTGAAGATCTTATTTTCCTGGCACGGTCAGCACTTATT
TTGAGGGGGTCTGTTGCACACAAGTCTTGCCTGCCTGCTTGTGTGTATGGGCTTGCAGTA
GCAAGTGGGCATGACTTTGAAAGAGAAGGATATTCTCTAGTCGGGATAGACCCCTTCAAA
CTACTTCAAAACAGTCAAGTATTCAGCCTAATCAGACCAAATGAAAACCCAGCTCACAAG
AGCCAATTGGTGTGGATGGCTTGCCACTCTGCCGCATTTGAGGATTTAAGAGTATCAGGC
TTCATAAGAGGAAAGAAAGTGATTCCAAGAGGAAAACTTTCCACAAGAGGGGTCCAGATT
GCTTCAAATGAGAGTGTAGAAGCTATGGACTCTAGTACTCTGGAACTAAGAAGCAGGTAC
TGGGCCATAAGGACCAGAAGCGGGGGAAATACCAATCAACAGAAGGCATCTGCAGGCCAA
ATCAGTGTGCAACCTACATTTTCAGTACAAAGGAATCTCCCATTTGAGAGAGCAACCGTT
ATGGCAGCTTTCATTGGGAATAATGAGGGACGAACTTCAGATATGCGAACTGAAATCATA
AGAATGATGGAAAACGCAAAGCCAGAAGATTTGTCATTCCAGGGACGGGGAGTCTTCGAG
CTCTCGGACGAAAAGGCAACGAACCCGATCGTGCCTTCCTTTGACATGAATAATGAGGGG
TCTTATTTCTTCGGAGACAATGCAGAGGAGTATGACAATTGA------------------
-----

#A/swine/Ontario/00130/97(H3N2)
-----------------------------------TATCAAAATCATGGCGTCCCAAGGC
ACCAAACGGTCTTATGAACAGATGGAAACTGATGGGGATCGCCAGAATGCAACTGAGATT
AGGGCATCCGTCGGGAAGATGATTGATGGAATTGGGCGATTCTACATCCAAATGTGCACT
GAACTTAAACTCAGTGATTATGAAGGGCGGCTGATCCAGAACAGCTTGACAATAGAGAAA
ATGGTGCTCTCTGCTTTTGATGAGAGAAGGAATAGATATCTGGAAGAACACCCCAGCGCG
GGGAAAGATCCTAAGAAAACTGGAGGGCCCATATACAAGAGAGTAGATGGAAGATGGATG
AGGGAACTCGTCCTTTATGACAAAGAAGAAATAAGGCGAATCTGGCGCCAAGCCAACAAT
GGTGAGGATGCGACAGCTGGTCTAACTCACATGATGATCTGGCATTCCAATTTGAATGAT
ACAACATACCAGAGGACAAGAGCTCTTGTTCGCACCGGAATGGATCCCAGAATGTGCTCT
CTGATGCAGGGCTCGACTCTCCCTAGAAGGTCCGGAGCTGCAGGTGCTGCAGTCAAAGGA
ATCGGGACAATGGTGATGGAGCTGATCAGAATGGTCAAACGGGGGATCAACGATCGAAAT
TTCTGGAGAGGTGAGAATGGGCGGAAAACAAGGAGTGCTTATGAGAGAATGTGCAACATT
CTTAAAGGAAAGTTTCAAACAGCTGCACAAAGAGCAATGGTGGATCAAGTGAGAGAAAGT
CGGAACCCAGGAAATGCTGAGATCGAAGATCTCATATTTTTGGCAAGATCTGCATTAATA
TTGAGAGGGTCAGTTGCTCACAAATCTTGCCTACCTGCCTGTGTGTATGGACCTGCAGTA
TCCAGTGGGTACGACTTCGAAAAAGAGGGATATTCCTTGGTGGGAATAGACCCTTTCAAA
CTACTTCAAAATAGCCAAGTATACAGCCTAATCAGACCGAACGAGAATCCAGCACACAAG
AGTCAGCTGGTGTGGATGGCACGCCATTCTGCTACATTTGAAGATTTAAGATTGTTAAGC
TTCATCAGAGGGACCAAAGTATCCCCACGGGGCAAACTTTCAACTAGAGGAATACAAATT
GCTTCAAATGAGAACATGGATAATATGGGATCAAGTACTCTTGAACTGAGAAGCCGGTAC
TGGGCCATAAGGACCAGGAGTGGAGGAAACACTAATCAACAGAGGGCCTCCGCAGGCCAA
ATCAGTGTGCAACCTACGTTTTCTGTACAAAGAAACCTCCCATTTGAAAAGTCAACCGTC
ATGGCAGCATTCACTGGAAATACGGAGGGAAGAACCTCAGACATGAGGGCAGAAATCATA
AGAATGATGGAAGGTGCAAAACCAGAAGAAGTGTCTTTCCGTGGGCGGGGAGTTTTCGAG
CTCTCAGACGAGAAGGCAACGAACCCGATCGTGCCCTCTTTTGACATGAGTAATGAAGGA
TCTTATTTCTTCGGAGACAATGCAGAAGAGTACGACAATTAAGGAAAAA-TACCCTTGTT
TCTAC

#A/sw/Shizuoka/119/97(H3N2)
---------------------------------------------ATGGTGTCCCAGGGC
ACCAAACGGTCTTATGAACAGATGGAAACTGATGGGGATCGCCAGAATGCAACTGAGATT
AGGGCATCCGTCGGGAAGATGATTGATGGAATTGGGCGATTCTACATCCAAATGTGCACT
GAACTTAAACTCAGTGATTATGAAGGGCGGTTGATCCAGAACAGCTTGACAATAGAGAAA
ATGGTGCTCTCTGCTTTTGATGAGAGAAGGAATAGATATCTGGAAGAACACCCCAGCGCG
GGGAAAGATCCTAAGAAAACTGGAGGGCCCATATACAAGAGAGTAGATGGAAGATGGATG
AGGGAACTCGTCCTTTATGACAAAGAAGAAATAAGGCGAATCTGGCGCCAAGCCAACAAT
GGCGAGGATGCGACAGCTGGTCTAACTCACATGATGATCTGGCATTCCAATTTGAATGAT
ACAACATACCAGAGGACAAGAGCTCTTGTTCGCACCGGAATGGATCCCAGAATGTGCTCT
CTGATGCAGGGCTCGACTCTCCCTAGAAGGTCCGGAGCTGCAGGTGCTGCAGTCAAAGGA
ATCGGGACAATGGTGATGGAGCTGATCAGAATGGTCAAACGGGGGATCAACGATCGAAAT
TTCTGGAGAGGTGAGAATGGGCGGAAAACAAGGAGTGCTTATGAGAGAATGTGCAACATT
CTTAAAGGAAAATTTCAAACAGCTGCACAAAGAGCAATGGTGGATCAAGTGAGAGAAAGT
CGGAACCCAGGAAATGCTGAGATCGAAGATCTCATATTTTTGGCAAGATCTGCATTAATA
TTGAGAGGGTCAGTTGCTCACAAATCTTGCCTACCTGCCTGTGTGTATGGACCTGCAGTA
TCCAGTGGGTACGACTTCGAAAAAGAGGGATATTCCTTGGTGGGAATAGACCCTTTCAAA
CTACTTCAAAATAGCCAAGTATACAGCCTAATCAGACCGAACGAGAATCCAGCACACAAG
AGTCAGCTGGTGTGGATGGCATGCCATTCTGCTGCATTTGAAGATTTTAGATTGTCAAGC
TTCATCAGAGGGACCAAAGTATCTCCGCGGGGGAAACTTTCAACTAGAGGAGTACAAATT
GCTTCAAATGAGAACATGGATAATATGGGATCAAGTACTCTTGAACTGAGAAGCGGGTAC
TGGGCCATAAGGACCAGGAGTGGAGGAAACACTAATCAACAGAGGGCCTCCGCAGGCCAA
ATCAGTGTGCAACCTACGTTTTCTGTACAAAGAAACCTCCCATTTGAAAAGTCAACCGTC
ATGGCAGCATTCACTGGAAATACGGAGGGAAGAACCTCAGACATGAGGGCAGAAATCATA
AGAATGATGGAAGGTGCAAAACCAGAAGAAGTGTCTTTCCGTGGGCGGGGAGTTTTCGAG
CTCTCAGACGAGAAGGCAACGAACCCGATCGTGCCCTCTTTTGACATGAGTAATGAAGGA
TCTTATTTCTTCGGAGACAATGCAGAAGAGTACGACAATTAA------------------
-----

#A/swine/CotesdArmor/790/97(H1N2)
------------------------------------------------------------
-----ACGATCTTATGAGCAGATGGAAACTGGTGGAGAACGCCAGAATGCTACTGAAATC
AGAGCATCTGTTGGGAGAATGGTTGGAGGAATTGGAAGATTCTACATACAGATGTGCACT
GAACTCCAACTCAGTGACTATGAAGGGAGGCTGATCCAGAACAGCATAACAATAGAGAGA
ATGGTTCTCTCTGCATTTGACGAGAGGAGAAACAAATACCTGGAAGAACATCCCAGTGCG
GGGAAGGATCCGAAGAAAACTGGAGGTCCAATCTACAAAAAGAGAGACGGAAAATGGATG
AGAGAGCTGATTCTGTATGACAAAGATGAGATCAGGAGAATTTGGCGCCAAGCAAACAAT
GGTGAAGATGCTACTGCTGGTCTCACTCACCTGATGATTTGGCATTCCAACCTGAATGAT
GCCACCTATCAGAGAACAAGAGCTCTCGTGCGTACTGGGATGGATCCCAGAATGTGCTCT
CTGATGCAAGGATCAACTCTCCCGAGGAGATCTGGAGCAGCTGGTGCAGCAGTAAAGGGA
ATTGGGACGATGGTAATGGAACTGATTCGGATGATAAAGCGGGGAATCAATGATCGGAAC
TTTTGGAGAGGCGAGAATGGACGAAGGACAAGAATTGCATATGAGAGAATGTGCAACATC
CTCAAAGGGAAATTTCAGACAGCAGCGCAACGAGCAATGATGGACCAGGTGCGAGAAAGC
AGAAATCCTGGGAATGCTGAGATTGAAGATCTTGTCTTTCTGGCACGATCTGCACTCATT
CTGAGAGGAGCAGTAGCTCATAAATCCTGCCTGCCTGCTTGTGTATATGGACTTGTTGCG
GCAAGTGGGTACGACTTTGAAAGAGAAGGATACTCTCTAGTCGGAATAGATCCTTTCCGT
CTGCTTCAGAACAGCCAGGTGTTCAGCCTCATTAGACCAAATGAGAACCCAGTACATAAG
AGTCAGCTGATATGGATGGCATGCCATTCTGCAGCATTTGAAGATCTGAGAGTATCAAGT
TTCATCAGAGGAACAAAAGTGGTCCCAAGAGGGCAACTGACCACTAGAGGAGTTCAAATT
GCTTCAAATGAAAACATGGAAGCAATGGACTCCATTACTCTTGAACTGAGAAGCAAATAC
TGGGCTATAAGAACCAGGAGCGGAGGGAACACCAATCAACAGAGAGCATCTGCAGGGCAA
ATCAGTGTACAACCTACTTTCTCAGTACAGAGAAATCTTCCTTTTGAGAGAGCGACCATC
ATGGCAGCATTTACAGGAAACACTGAAGGCAGAACATCTGACATGAGGACTGAAATTATA
AGAATGATGGAAAGTGCCAAACCAGAAGATGTGTCTTTCCAGGGGCGGGGAGTCTTCGAG
CTCTCGGACGAAAAGGCAACGAACCCGATCGTGCCTTCCTTTGACATGAGTAATGAGGGA
TCTTATTTCTTCGGAGACAATGCAGAGGAGTATGACAATTAAGGAAAAATACCCTTGTTT
CTACT

#A/swine/England/WVL16/1998(H1N1)
---------------------------------------------ATGGCGTCTCAAGGC
ACCAAACGATCTTATGAGCAGATGGAAACCGGTGGAGAACGCCAGAATGCTACTGAAATC
AGAGCATCTGTTGGGAGAATGGTTGGAGGAATCGGAAGATTCTACATACAGATGTGCACT
GAACTCCAACTCAGTGACTATGAAGGGAGACTGATCCAGAACAGCATAACAATAGAGAGA
ATGGTTCTCTCTGCTTTTGGCGAGAGGAGGAACAAATACCTGGAAGAACATCCCAGTGCG
GGGAAGGACCCTAAGAAAACTGGAGGTCCAATCTATAAAAAGAGAGACGGAAAATGGATG
AGAGAGCTGATTCTGTATGACAAAGAGGAGATCAGGAGAATTTGGCGCCAAGCAAACAAT
GGTGAAGATGCTACTGCTGGTCTAACTCACCTGATGATTTGGCATTCCAACCTGAATGAC
GCCACATATCAGAGAACAAGAGCTCTCGTGCGTACTGGGATGGATCCCAAAATGTGCTCT
CTGATGCAAGGGTCAACTCTCCCGAGGAGATCTGGAGCTGCTGGTGCAGCAGTAAAGGGA
GTGGGGACGATGGTAATGGAACTGATTCGGATGATAAAGCGGGGGATCAATGATCGGAAC
TTCTGGAGAGGTGAGAATGGAAGAAGAACAAGAATTGCATATGAGAGACTGTGCAACATC
CTCAAAGGGAAATTTCAGACAGCAGCGCAACGAGCAATGATGGACCAGGTGCGAGAAAGT
AGAAATCCTGGGAATGCTGAGATTGAAGATCTTATCTTTCTGGCACGATCTGCACTCATT
CTGAGAGGATCAGTGGCTCATAAATCCTGCCTGCCCGCTTGTGTATATGGACTTGTTGTG
GCAAGTGGATATGACTTTGAAAGAGAAGGGTACTCTTTAGTCGGAATAGATCCTTCCCGT
CTGCTTCAGAACAGCCAGGTTTTCAGCCTCATTAGGCCAAATGAGAATCCAGTACATAAG
AGTCAGTTGATATGGCTGGCATGCCATTCTGCAGCATTTGAAGATCTGAGAGTGTCAAGT
TTTATCAGAGGAACAAAAGTGGTCCCAAGAGGAAAACTGTCCACCAGGGGAGTTCAAATT
GCTTCAAATGAAAACATGGAAACAATGGACTCCACTACTCTTGAATTGAGAAGCAAATAC
TGGGCTATAAGAACCAGGAGCGGAGGAAACACCAATCAACAGAGAGCATCTGCAGGACAA
ATCAGTATACAACCTACTTTTTCAGTGCAGAGAAATCTTCCTTTCGAGAGAGCGACCATC
ATGGCAGCATTTACAGGGAACACTGAAGGCAGAACATCCGACATGAGGACTGAAATTATA
AGAATGATGGAAGGTGCCAGACCAGAAGATGTGTCCTTCCAGGGGCGGGGAGTCTTCGAG
CTCTCGGACGAAAAGGCAACGAACCCGATCGTGCCTTCCTTTGACATGAGTAATGAGGGA
TCCTATTTCTTCGGAGACAATGCAGAGGAGTATGACAAT---------------------
-----

#A/swine/Italy/1513-1/98(H1N1)
------------------------------------------------------------
------------------------------------------------------------
------------------------------------------------------------
------------------------------------------------------------
------------------------------------------------------------
------------------------------------------------------------
------------------------------------------------------------
--------------------------------------------------------TGAT
ACCACATATCAGAGAACAAGAGCTCTCGTACGTACTGGGATGGATCCCAGGATGTGCTCT
CTGATGCAAGGATCAACTCTCCCAAGGAGATCTGGAGCTGCTGGTGCAGCAGTAAAGGGA
GTTGGGACGATGGTAATGGAACTGATTCGAATGATAAAACGGGGGATCAATGATCGGAAC
TTCTGGAGAGGCGAGAATGGACGAAGAACAAGAATTGCATATGAGAGAATGTGCAACATC
CTAAAAGGGAAATTTCAGACAGCAGCGCAACGAGCAATGATGGACCAGGTGCGGGAAAGC
AGAAATCCTGGGAACGCTGAGATTGAAGATCTTATCTTTCTGGCACGATCTGCACTTATT
CTGAGAGGGTCAGTGGCTCATAAATCCTGCCTGCCCGCTTGTGTATATGGACTTGTTGTG
GCAAGTGGATATGACTTTGAAAGAGAAGGGTACTCTCTAGTCGGAATAGATCCTTTCCGT
CTGCTTCAGAACAGCCAGGTGTTCAGCCTCATTCGACCAAATGAGAATCCAGTACATAAG
AGTCAGCTGATATGGATGGCATGCCATTCTGCAGCGTTTGAAGATCTGAGAGTGTCAAGT
TTCATCAGAGGGACAAAAGTGGTCCCAAGAGGACAACTGTCCACCAGAGGAGTTCAAATT
GCTTCAAATGAAAACATGGAAACAATGGACTCTATTACTCTTGAACTGAGAAGCAAATAC
TGGGCTATAAGAACCAGGAGCGGAGGAAATACCAATCAACAGAGAGCATCTGCAGGGCAA
ATCAGTGTACAACCTACTTTCTCAGTACAGAGAAATCTTCCTTTCGAGAGAGTGACCATC
ATGGCAGCATTTACAGGGAACACTGAAGGCAGAACATCTGACATGAGGACTGAAATTATA
AGAATGATGGAAAGTGCCAGACCAGAAGATGTGTCCTTCCAGGGGCGGGGAGTCTTCGAG
CTCTCGGACGAAAAGGCAACGAACCCG---------------------------------
------------------------------------------------------------
-----

#A/Swine/Wisconsin/464/98(H1N1)
AGCAAAAGCAGGGTAGATAATCACTCAATGAGTGACATCGAAGCCATGGCGACTCAAGGC
ACCAAACGATCATATGAACAAATGGAGACTGGTGGGGAACGCCAGGATGCCACAGAAATA
AGAGCATCTGTCGGAAGAATGATTGGTGGAATCGGAAGATTCTACATCCAAATGTGCACT
GAACTCAAACTTAGTGATTATGAGGGACGACTAATTCAAAATAGCATAACAATAGAGAGA
ATGGTGCTCTCTGCTTTTGATGAGAGAAGGAATAAATACTTAGAAGAGCATCCCAGTGCA
GGGAAGGATCCCAAGAAAACTGGAGGACCCATATATAGAAGAGTAGATGGAAAGTGGATG
AGAGAACTCATCCTTTATGACAAAGAAGAAATTAGGAGAGTTTGGCGCCAAGCAAACAAT
GGTGAAGATGCAACAGCCGGTCTTACTCATATAATGATTTGGCACTCCAATCTGAACGAT
GCCACCTATCAGAGAACAAGAGCGCTTGTTCGCACTGGAATGGATCCCAGAATGTGCTCT
CTAATGCAAGGTTCAACACTTCCCAGAAGGTCTGGGGCCGCAGGTGCTGCAGTGAAAGGA
GTTGGAACAATAGCAATGGAATTAATCAGAATGATCAAGCGTGGAATCAATGACAGAAAC
TTCTGGAGGGGTGAAAACGGGCGAAGAACAAGAATTGCATATGAAAGAATGTGCAATATT
CTCAAAGGAAAGTTTCAGACAGCTTCCCAGAGGGCAATGATGGATCAAGTGAGAGAAAGT
CGGAACCCAGGAAATGCTGAAATTGAAGATCTCATTTTCCTGGCACGGTCAGCACTTATT
CTAAGGGGGTCAGTTGCACATAAGTCTTGCCTGCCTGCTTGTGTGTATGGGCTAGCAGTA
GCAAGTGGGCATGACTTTGAACGAGAAGGATATTCACTGGTCGGGATAGACCCCTTCAAA
TTACTTCAAAACAGTCAAGTGTTCAGCCTGATCAGACCAAATGAAAACCCAGCCCACAAA
AGTCAATTGGTGTGGATGGCATGCCACTCTGCTGCATTTGAGGATTTAAGAGTATCAAGC
TTCATAAGAGGGAAGAAAGTGGTTCCAAGAGGAAAGCTTTCCACAAGAGGGGTTCAGATT
GCTTCAAATGAGAATGTTGAAGCTATGGACTCTAGTACCCTAGAACTAAGAAGCAGATAC
TGGGCCATAAGGACCAGAAGCGGAGGAAATACCAATCAGCAGAAGGCATCCGCGGGCCAG
ATCAGTGTGCAACCTACATTTTCAGTGCAACGGAATCTCCCTTTTGAAAGAGCAACCATT
ATGGCAGCTTTCAGCGGGAACAATGAAGGACGCACATCAGACATGCGAACGGAAGTTATA
AGGATGATGGAAAGCGCAAAGCCAGAAGATTTGTCCTTCCAGGGGCGGGGAGTCTTCGAG
CTCTCGGACGAAAAGGCAACGAACCCGATCGTGCCTTCCTTTGACATGAGTAACGAAGGG
TCTTATTTCTTCGGAGACAATGCAGAGGAGTATGATAGTTGAAGAAAAATACCCTTGTTT
CTACT

#A/Swine/HongKong/9/98(H9N2)
---------------------------------------------ATGGCGCTTCAAGGC
ACCAAACGATCTTATGAGCAGATGGAAACTGGTGGAGAACGCCAGAATGCTACTGAGATC
AGAGCATCTGTTGGGAGAATGGTTGGTGGAATCGGAAGATTCTACATACAGATGTGCACT
GAACTCAAACTCAGCGACTACGAAGGCAGGCTGATCCAAAACAGCATAACAATAGAGAGG
ATGGTCCTCTCTGCATTTGATGAGAGGAGGAACAGATACCTGGAAGAAAATCCCAGTGCG
GGGAAGGATCCGAAGAAAACTGGAGGCCCAATTTACAAAAGAAGGGAAGGAAAGTGGGTG
AGAGAGCTGATCTTGTATGACAAGGAGGAGATCAGAAGAATTTGGCGTCAAGCGAACAAT
GGAGAAGACGCAACTTCTGGTCTCACCCATCTGATGATCTGGCATTCCAATCTGAATGAT
GCCACATATCAAAGAACAAGAGCTCTAGTGCGTACAGGGATGGACCCCAGGATGTGTTCT
CTGATGCAAGGATCAACTCTCCCGAGAAGATCAGGAGCTGCTGGTGCAGCAGTAAAGGGA
ATTGGGACAATGGTAATGGAACTAATTCGGATGATAAAGCGAGGAATCAATGACCGGAAT
TTCTGGAGAGGCGACAATGGACGAAAAACAAGGATTGCATATGAGAGAATGTGCAACATC
CTCAAAGGGAAATTCCAAACAGCAGCACAACGAGCAATGATGGACCAAGTGCGGGAAAGC
AGAAATCCTGGTAATGCTGAAATTGAAGACCTTATCTTTCTGGCACGGTCTGCACTCATT
CTGAGAGGATCAGTGGCCCACAAGTCCTGTTTGCCTGCTTGTGTCTATGGGCTTGCTGTA
GCCAGTGGATATGACTTTGAGAGAGAAGGGTACTCTCTGGTCGGAATAGATCCTTTTCGT
CTGCTCCAAAACAGCCAGGTGTTCAGCCTCATTAGATCAAATGAGAATCCAGCACATAAG
AGTCAACTGGTATGGATGGCATGTCATTCTGCAGCATTTGAAGACCTGAGAGTGTCAAGC
TTCATCAGAGGAACAAGAGTAATCCCAAGGGGACAACTGTCCACCAGAGGTGTTCAAATA
GCTTCAAATGAGAACATGGAAACAATAGACTCCAGTACTCTTGAACTAAGAAGCAGATAC
TGGGCTATAAGGACCAGAAGTGGAGGAAACACCAACCAACATAGGGCATCTGCAGGGCAA
ATCAGTGTACAACCTACTTTCTCGGTACAGAGAAGCCTTCCTTTCGAGAGAGCAACCATC
ATGGCGGCGTTCACAGGGAACACTGAAGGCAGGACATCCGACATGAGGACTGAAATCATA
AGAATGATGGAAAATGCCAAACCAGAAGACGTGTCTTTCCAAGGGCGGGGAGTCTTCGAG
CTCTCGGACGAAAAGGCAACGAACCCGATCGTGCCTTCCTTTGACATGAGTAATGAAGGA
TCTTATTTCTTCGGAGACAAT---------------------------------------
-----

#A/Swine/HongKong/2429/98(H3N2)
----------------------------------------------------CCCAAGGC
ACCAAACGGTCTTATGAACAGATGGAAACTGATGGGGATCGTCAGAATGCAACTGAGATT
AGGGCATCCGTCGGGAAGATGATTGATGGAATTGGGCGATTCTACATCCAAATGTGCACT
GAACTTAAACTCAGTGATTATGAAGGGCGGTTGATCCAAAACAGCTTGACAATAGAGAAA
ATGGTGCTCTCTGCTTTTGATGAGAGAAGGAATAGATATCTGGAAGAACACCCCAGCGCG
GGGAAAGATCCTAAGAAAACTGGAGGGCCCATATACAGGAGAGTAGATGGAAGATGGATA
AGGGAACTCGTCCTTTATGACAAAGAAGAAATAAGGCGAATCTGGCGCCAAGCCAACAAT
GGTGAGGATGCGACAGCTGGTCTAACTCACATGATGATCTGGCATTCCAATTTGAATGAT
ACAACATACCAGAGGACAAGAGCTCTTGTTCGAACCGGAATGGATCCCAGAATGTGCTCT
CTGATGCAGGGCTCGACCCTCCCTAGAAGGTCCGGAGCTGCAGGTGCTGCAGTCAAAGGA
ATCGGGACAATGGTGATGGAGCTGATCAGAATGGTCAAACGGGGGATCAACGATCGAAAT
TTCTGGAGAGGTGAGAATGGGCGGAAAACAAGAAGTGCTTATGAGAGAATGTGCAACATT
CTTAAAGGAAAATTTCAAACAGCTGCACAAAGAGCAATGGTGGATCAAGTGAGAGAAAGT
CGGAACCCAGGAAATGCTGAGATCGAAGATCTCATATTTTTGGCAAGATCTGCATTAATA
TTGAGAGGGTCAGTTGCTCACAAATCTTGCCTACCTGCCTGTGTGTATGGACCTGCAGTA
TCCAGTGGGTACGACTTCGAAAAAGAGGGATATTCCTTGGTGGGAATAGACCCTTTCAAA
TTACTTCAAAATAGCCAAGTATACAGCCTAATCAGACCGAACGAGAATCCAGCACACAAG
AGTCAGCTGGTGTGGATGGCATGCCATTCTGCTGCATTTGAAGATTTAAGATTGTTAAGC
TTCATCAGAGGGACCAAAGTATCTCCGCGGGGGAAACTTTCAACTAGAGGAGTACAAATT
GCTTCAAATGAGAACATGGATAATATGGGATCAAGTACTCTTGAACTGAGAAGCGGGTAC
TGGGCCATAAGGACCAGGAGTGGAGGAAACACTAATCAACAGAGGGCCTCCGCAGGCCAA
ATCAGTGTGCAACCTACGTTTTCTGTACAAAGAAACCTCCCATTTGAAAAGTCAACTGTC
ATGGCAGCATTCACTGGAAATACGGAGGGAAGAACCTCAGACATGAGGGCAGAAATCATA
AGAATGATGGAAGGTGCAAAACCAGAAGAAGTGTCTTTCCGTGGGCGGGGAGTTTTCGAG
CTCTCAGACGAGAAGGCAACGAACCCGATCGTGCCCTCTTTTGAAATGAGTAATGAAGGA
TCTTATTTCTTCGGAGACAATGCAGAAGA-------------------------------
-----

#A/Swine/Ontario/01911-1/99(H4N6)
---------------------------------GATATCCACATCATGGCGTCTCAAGGC
ACCAAACGATCTTATGAGCAGATGGAAACTGGTGGGGAGCGCCAGAATGCCACTGAAATC
AGGGCATCTGTTGGGAGAATGGTCGGTGGAATTGGGAGATTCTACATACAGATGTGCACT
GAACTCAAACTCAGTGACTATGAAGGGAGGCTGATCCAAAACAGCATAACAATAGAGAGA
ATGGTTCTCTCGGCATTTGATGAGAGAAGAAACAAATATCTGGAAGAACATCCCAGTGCT
GGGAAAGACCCCAAGAAGACTGGAGGTCCAATATACAGGAGGAGAGATGGGAAATGGATG
AGAGAACTGATCCTATATGACAAAGAGGAGATCAGAAGGATTTGGCGTCAAGCAAATAAT
GGAGAAGACGCAACTGCCGGTCTAACTCATTTGATGATCTGGCATTCCAATCTGAATGAT
GCCACATACCAGAGAACAAGGGCACTTGTGCGTACTGGGATGGATCCCAGGATGTGCTCT
CTGATGCAAGGCTCAACTCTTCCGAGGAGGTCTGGGGCCGCTGGAGCAGCAGTGAAAGGG
GTTGGAACAATGGTGATGGAATTGATTCGGATGATCAAGCGAGGAATCAATGATCGGAAT
TTCTGGAGAGGAGAAAATGGACGGAGGACAAGAATTGCTTATGAAAGGATGTGCAACATT
CTCAAAGGGAAATTCCAAACAGCAGCACAACGAGCAATGATGGATCAAGTGAGGGAAAGC
CGGAATCCTGGGAATGCTGAAATTGAAGACCTCATCTTTCTTGCACGGTCTGCTCTCATT
CTGAGAGGATCAGTGGCTCATAAGTCCTGCTTGCCTGCTTGTGTGTATGGACTTGCTGTG
GCCAGTGGGTACGACTTTGAAAGGGAGGGGTACTCCCTAGTCGGAATTGATCCTTTCCGT
CTGCTCCAAAACAGTCAAGTCTTCAGTCTTATCAGACCAAATGAAAATCCAGCACATAAA
AGTCAGCTGGTATGGATGGCATGTCACTCTGCAGCATTTGAAGATCTGAGAGTGTCAAGC
TTCATCAGAGGAACAAGAGTAGTCCCAAGAGGACAACTATCCACCAGAGGAGTTCAGATT
GCTTCAAATGAAAACATGGAGACAATGGACTCCAGCACTCTTGAATTGAGGAGCAGATAC
TGGGCTATAAGGACCAGAAGCGGAGGGAACACTAACCAGCAGAGAGCATCTGCAGGGCAA
ATCAGCGTACAGCCCACATTCTCTGTGCAGAGGAACCTCCCATTCGAGAGAGCAACCATT
ATGGCGGCATTTACAGGAAACACTGAAGGCAGAACTTCAGACATGAGAACTGAGATCATA
AGGATGATGGAAAATGCCAGACCTGAAGATGTGTCTTTCCAGGGGCGGGGAGTCTTCGAG
CTCTCGGACGAAAAGGCAACGAACCCGATCGTGCCTTCCTTTGACATGAGTAACGAAGGG
TCTTATTTCTTCGGAGACAATGCAGAGGAATATGACAATTAAAGAAAAATACCCTTGTTT
CTACT

#A/swine/Finisterre/127/99(H3N2)
---------------------------------------------ATGGCGTCCCAAGGC
ACCAAACGGTCTTATGAACAGATGGAAACTGATGGGGATCGCCAGAATGCAACTGAGATT
AGGGCATCCGTCGGGAAGATGATTGATGGAATTGGGAGATTCTACATCCAAATGTGCACT
GAACTTAAACTCAGTGATTATGAAGGGCGGTTGATCCAGAACAGCTTGACAATAGAGAAA
ATGGTGCTCTCTGCTTTTGATGAGAGAAGGAATAGATATCTGGAAGAACACCCCAGCGCG
GGGAAAGATCCTAAGAAAACTGGAGGGCCCATATACAGGAGAGTAGATGGAAAATGGATG
AGGGAACTCGTCCTTTATGACAAAGAAGAAATAAGGCGAATCTGGCGCCAAGCCAACAAT
GGTGAGGATGCGACAGCTGGTCTAACTCACATGATGATCTGGCATTCCAATTTGAATGAT
ACAACATACCAGAGGACAAGAGCACTTGTTCGAACCGGAATGGATCCCAGAATGTGCTCT
CTGATGCAGGGCTCGACTCTCCCTAGAAGGTCCGGAGCTGCAGGTGCTGCAGTCAAAGGA
ATCGGGACAATGGTGATGGAGCTGATCAGAATGGTCAAACGGGGGATCAACGATCGAAAT
TTCTGGAGAGGTGAGAATGGGCGGAAAACAAGAAGTGCTTATGAGAGAATGTGCAACATT
CTTAAAGGAAAATTTCAAACAGCTGCACAAAGAGCAATGGTGGATCAAGTGAGAGAAAGT
CGGAACCCAGGAAATGCTGAGATCGAAGATCTCATATTTTTGGCAAGATCTGCATTGATA
TTGAGAGGGTCAGTTGCTCACAAATCTTGCCTACCTGCCTGTGTGTATGGACCTGCAGTA
TCCAGTGGGTACGACTTCGAAAAAGAGGGATATTCCTTGGTGGGAATAGACCCTTTCAAA
CTACTTCAAAATAGCCAAGTATACAGCCTAATCAGACCTAACGAGAATCCAGCACACAAG
AGTCAGCTGGTGTGGATGGCATGCCATTCTGCTGCATTTGAAGATTTAAGATTGTTAAGC
TTCATCAGAGGGACCAAAGTATCTCCGCGGGGGAAACTTTCAACTAGAGGAGTACAAATT
GCTTCAAATGAGAACATGGATAATATGGGATCGAGTACTCTTGAACTGAGAAGCGGGTAC
TGGGCCATAAGGACCAGGAGTGGAGGAAACACTAATCAACAGAGGGCCTCCGCAGGCCAA
ATCAGTGTGCAACCTACGTTTTCTGTACAAAGAAACCTCCCATTTGAAAAGTCAACCGTC
ATGGCAGCATTCACTGGAAATACGGAGGGAAGAACCTCAGACATGAGGGCAGAAATCATA
AGAATGATGGAAGGTGCAAAACCAGAAGAAGTGTCGTTCCGGGGGCGGGGAGTTTTCGAG
CTCTCAGACGAGAAGGCAACGAACCCGATCGTGCCCTCTTTTGACATGAGTAATGAAGGA
TCTTATTTCTTCGGAGACAATGCAGAAGAGTACGACAATTAAGGAAAAA-TACCCTTGTT
TCTAC

#A/swine/HongKong/4361/99(H3N2)
---------------------------------------------ATGGCGTCCCAAGGC
ACCAAACGGTCTTATGAACAGATGGAAACTGATGGGGATCGCCAGAATGCAACTGAGATT
AGGGCATCCGTCGGGAAGATGATTGATGGAATTGGGAGATTCTACATCCAAATGTGCACT
GAACTTAAACTCAGTGATTATGAAGGGCGGTTGATCCAGAACAGCTTGACAATAGAGAAA
ATGGTGCTCTCTGCTTTTGATGAGAGAAGGAATAAATATCTGGAAGAACACCCCAGCGCG
GGGAAAGATCCTAAGAAAACCGGAGGGCCCATATACAGGAGAGTAGATGGAAAATGGATG
AGGGAACTCGTCCTTTATGACAAAGAAGAAATAAGGCGAATCTGGCGCCAAGCCAACAAT
GGTGAGGATGCGACAGCTGGTCTAACTCACATGATGATCTGGCATTCCAATTTGAATGAT
GCAACATACCAGAGGACAAGAGCTCTTGTTCGAACCGGAATGGATCCCAGAATGTGCTCT
CTGATGCAGGGCTCGACTCTCCCTAGAAGGTCCGGAGCTGCAGGTGCTGCAGTCAAAGGA
ATCGGGACAATGGTGATGGAGCTGATCAGAATGGTCAAACGGGGGATCAACGATCGAAAT
TTCTGGAGAGGTGAGAATGGGCGGAAAACAAGAAGTGCTTATGAGAGAATGTGCAACATT
CTTAAAGGAAAATTTCAAACAGCTGCACAAAGAGCAATGGTGGATCAAGTGAGAGAAAGT
CGGAACCCAGGAAATGCTGAGATCGAAGATCTCATATTTTTGGCAAGATCTGCATTGATA
TTGAGAGGGTCAGTTGCTCACAAATCTTGTCTACCTGCCTGTGTGTATGGACCTGCAGTA
TCCAGTGGGTACGACTTCGAAAAAGAGGGATATTCCTTGGTGGGAATAGACCCTTTCAAA
CTACTTCAAAATAGCCAAGTATACAGCCTAATCAGACCTAACGAGAATCCAGCACACAAG
AGTCAGCTGGTGTGGATGGCATGCCATTCTGCTGCATTTGAAGATTTAAGATTGTTAAGC
TTCATCAGAGGGACCAAAGTATCTCCGCGGGGGAAACTTTCAACTAGAGGAGTACAAATT
GCTTCAAATGAGAACATGGATAATATGGGATCGAGTACTCTTGAACTGAGAAGCGGGTAC
TGGGCCATAAGGACCAGGAGTGGAGGAAACACCAATCAACAGAGGGCCTCCGCAGGCCAA
ATCAGTGTGCAACCTACGTTCTCTGTACAAAGAAACCTCCCATTTGAAAAGTCAACCGTC
ATGGCAGCATTCACTGGAAATACGGAGGGAAGAACCTCAGACATGAGGGCAGAAATCATA
AGAATGATGGAAGGTGCAAAACCAGAAGAAGTGTCGTTCCGGGGGAGGGGAGTTTTCGAG
CTCTCAGACGAGAAGGCGACGAACCCGATCGTGCCCTCTTTTGACATGAGTAATGAAGGA
TCTT--------------------------------------------------------
-----

#A/swine/HongKong/5190/99(H3N2)
---------------------------------------------ATGGCGTCTCAAGGC
ACCAAACGATCTTATGAGCAGATGGAAACTGGTGGTGAACGCCAGAATGCTACTGAAATC
AGAGCATCTGTTGGGAGGATGATTGGAGGAATTGGAAGATTCTACATACAGATGTGCACT
GAACTCCAACTCAGTGACTATGAAGGGAGGCTGATCCAGAACAGCATAACAATAGAGAGA
ATGGTTCTCTCTGCATTTGACGAGAGGAGAAACAAATACCTGGAAGAACATCCCAGTGCG
GGGAAGGATCCAAAGAAAACTGGAGGCCCAATCTACAAAAAAAGAGACGGAAAATGGATG
AGAGAGCTGATTCTGTATGACAAAGATGAGATCAGGAGAATTTGGCGCCAAGCAAACAAT
GGTGAAGATGCTACTGCTGGACTCTCTCACCTGATGATTTGGCATTCCAACTTAAATGAT
GCCACATACCAAAGAACAAGAGCTCTCGTGCGTACTGGGATGGATCCCAGAATGTGCTCT
CTGATGCAAGGATCAACTCTCCCGAGGAGATCTGGAGCTGCTGGTGCTGCAGTAAAGGGA
GTTGGAACGATGGTAATGGAACTGATTCGGATGATAAAGCGAGGAATCAATGATCGGAAT
TTCTGGAGGGGCGAGAATGGACGAAGAACAAGAATTGCATATGAGAGAATGTGCAACGTC
CTCAAAGGGAAATTTCAGACCGCAGCACAACGAGCGATGATGGACCACGTGCGAGAAAGC
AGAAATCCTGGGAATGCTGAGATTGAAGATCTTATCTTTCTGGCACGATCTGCACTCATT
CTGAGAGGATCCGTGGCTCATAAATCCTGCCTGCCTGCTTGCGTGTATGGACTTGTTGTG
GCAAGTGGATATGACTTTGAAAGAGAAGGGTACTCTCTAGTCGGAATAGATCCTTTCCGT
CTGCTTCAGAACAGTCAGGTTTTCAGCCTCATTAGACCAAATGAGAACCCAGCACACAAG
AGTCAGTTGATATGGATGGCATGCCATTCTGCAGCATTTGAAGATCTGAGAGTGTCAAGT
TTCATCAGAGGAACAAAAGTGGTCCCAAGAGGACAACTGTCCACCAGAGGAGTTCAAATT
GCTTCAAATGAAAACATGGAAACGATGGACTCCATTACTCTTGAGCTGAGAAGCAAATAC
TGGGCTATAAGAACCAGGAGTGGAGGAAACACCAATCAACAGAGAGCATCTGCAGGGCAA
ATCAGTGTACAACCTACTTTTTCAGTACAGAGAAATCTTCCTTTCGAGAGAGCGACCATC
ATTGCAGCATTTACAGGGAACAATGAAGGCAGAACATCTGACATGAGGACTGAAATTATA
AGAATGATGGAAAGTGCCAGACCAGAAGATGTGTCCTTCCAGGGGCGGGGAGTCTTCGAG
CTCTCGGACGAAAAGGCAACGAACCCGATCGTGCCTTCTTTTGACATGAGTAATGAGGGA
TCTT--------------------------------------------------------
-----

#A/swine/Scotland/WVL17/1999(H1N1)
---------------------------------------------ATGGCGTCCCAAGGC
ACCAAACGATCTTATGAGCGGATGGAAACCAGTGGAGAACGCCAGAATGCTACTGAAATC
AGAGCATCTGTTGGGAGAATGGTTGGAGGAATTGGAAGATTCTACATACAGATGTGCACT
GAACTCCAACTCAGTGACTATGAAGGGAGGCTAATCCAGAACAGCATAACAATAGAGAGA
ATGGTTCTCTCTGCTTTTGACGAGAGGAAGAACAAATACCTGGAAGAGCATCCCAGTGCG
GGGAAGGACCCAAAGAAAACTGGAGGTCCAATCTATAAAAAGAGAGACGGAAAATGGATG
AGAGAGCTGATTCTGTATGACAAAGAGGAGATCAGGAGAATTTGGCGCCAAGCAAACAAT
GGTGAAGATGCTACTGCTGGGCTCACTCACCTGATGATTTGGCATTCCAATCTGAATGAT
GCCACATATCAGAGAACAAGAGCTCTCGTGCGTACTGGGATGGATCCCAGAATGTGCTCT
CTGATGCAAGGGTCAACTCTCCCGAGGAGATCTGAAGCTGCTGGTGCTGCAGTAAAGGGA
GTTGGGACGATGGTAATGGAACTGATTCGGATGATAAAACGGGGGATCAATGATCGGAAC
TTCTGGAGAGGCGAGAATGGGCGAAGAACAAGAATTGCATATGAGAGAATGTGCAACATC
CTCAAAGGGAAATTTCAGACAGCAGCGCAACGAGCAATGATGGACCAGGTGCGAGAAAGC
AGAAATCCTGGGAATGCTGAGATTGAAGATCTTATCTTTCTGGCACGATCTGCACTCATT
CTGAGAGGATCAGTGGCTCATAAATCCTGCCTGCCTGCTTGTGTATATGGACTTGTTGTG
GCAAGTGGATATGACTTTGAAAGAGAAGGGTACTCTTTAGTTGGAATAGATCCTTTTCGT
CTGCTTCAGAACAGCCAAGTTTTCAGCCTCATTAGACCAAATGAGAATCCAGTACATAAG
AGTCAGCTGATATGGATGGCATGCCATTCTGCAGCATTTGAAGATCTGAGAGTGTCAAGT
TTCATCAGAGGGACAAAAGTGGTCCCAAGAGGGCAACTGTCCACCAGAGGAGTTCAAATT
GCTTCAAATGAAAACATGGAAACAATGGACTCCATTACTCTTGAATTGAGAAGCAAATAC
TGGGCTATAAGAACCAGGAGCGGAGGAAACACCAATCAACAGAGAGCATCTGCAGGGCAA
ATCAGTGTACAACCTACTTTCTCAGTGCAGAGAAATCTTCCTTTCGAGAGGGCGACCATC
ATGGCAGCATTTACAGGAAACACTGAAGGCAGAACATCTGACATGAGGACTGAAATTATA
AGAATGATGGAAAGTGCCAGACCAGAAGATGCGTCCTTCCAGGGGCGGGGAGTCTTCGAG
CTCTCGGACGAAAAGGCAACGAACCCGATCGTGCCTTCCTTTGACATGAGTAATGAGGGA
TCTTATTTCTTCGGAGACAATGCAGAGGAGTATGACAAT---------------------
-----

#swine/CotesdArmor/800/00(H1N2)
------------------------------------------------------------
------------------------------------------------------------
------------------------------------------------------------
------------------------------------------------------------
------------------------------------------------------------
------------------------------------------------------------
------------------------------------------------------------
------------------------------------------------------------
-------------GAACAAGAGCTTTAGTGCGTACTGGGATGGATCCCAGAATGTGTTCT
CTGATGCAAGGTTCAACTCTCCCAAGGAGATCTGGAGCTGCTGGTGCAGCAGTAAAGGGA
GTTGGGACGATGGTAATGGAACTGATTCGGATGATAAAGCGGGGTATCAATGATCGGAAC
TTCTGGAGAGGCGAGAATGGACGAAGAACAAGAATTGCATATGAGAGAATGTGCAACATC
CTCAAAGGGAAGTTCCAGACAGCAGCGCAACGAGCAATGATGGACCAGGTGCGAGAAAGC
AGAAATCCCGGGAATGCTGAGATTGAAGATCTCATCTTTCTGGCACGATCTGCACTCATT
CTGAGAGGATCAGTGGCCCATAAATCCTGCCTGCCTGCTTGTGTATATGGACTTGTTGTA
GCAAGTGGATATGACTTTGAAAGAGAAGGGTACTCTCTAGTCGGAATAGATCCTTTCCGT
CTGCTTCAGAACAGCCAGGTGTTCAGCCTCATTAGACCAAATGAGAATCCAGTACATAAG
AGTCAGCTGATATGGATGGCATGTCATTCTGCAGCATTTGAAGATCTGAGGGTATCAAGT
TTTATCAGAGGGACAAAAGTGGTCCCAAGAGGACAATTGTCCACCAGAGGGGTTCAAATT
GCTTCAAATGAAAACATGGAAACAATGGACTCCATTACTCTTGAACTGAGAAGCAAATAC
TGGGCTATAAGAACCAGGAGCGGAGGAAACACCAATCAACAGAGAGCATCCGCAGGGCAA
ATCAGTGTGCAACCTACTTTCTCAGTACAGAGAAATCTTCCTTTCGAGAGATCGACCATC
ATGGCAGCATTTACTGGAAACACTGAAGGCAGAACATCTGACATGAGGACTGAAATTATA
AGAATGATGGAAAGTGCCAGATCAGAAGATGTGTCCTTCCAGGGGCGGG-----------
------------------------------------------------------------
------------------------------------------------------------
-----

#A/swine/Bakum/1832/2000(H1N2)
AGCGAAAGCAGGGTAGATAATCACTCACTGAGTGACATTCACATCATGGCGTCTCAAGGC
ACCAAACGATCTTATGAACAGATGGAAACTGGTGGAGAACGCCAAAATGCTACTGAAATA
AGAGCATCTGTTGGGAGAATGGTTGGAGGAATTGGAAGATTCTACATACAGATGTGTACT
GAACTCCAACTCAGTGACTATGAAGGGAGGCTGATCCAAAACAGTATAACAATAGAGAGA
ATGGTCCTCTCTGCATTTGACGAGAGAAGAAACAAATACCTGGAAGAACATCCCAGTGCG
GGGAAAGATCCAAAGAAAACTGGAGGTCCAATCTACAAAAAGAGAGACGGAAAATGGGTG
AGAGAGCTGATTCTGTATGACAAAGATGAAATCAGGAGAATTTGGCGCCAAGCAAACAAT
GGTGAAGATGCTACTGCTGGTCTCACTCACCTGATGATTTGGCATTCCAACCTGAATGAT
GCCACATATCAGAGAACAAGAGCTTTAGTGCGTACTGGGATGGATCCCAGAATGTGCTCT
CTGATGCAAGGTTCAACTCTCCCAAGGAGATCTGGAGCTGCTGGTGCAGCAGTAAAGGGA
GTTGGGACGATGGTAATGGAACTGATTCGAATGATAAAGCGGGGTATCAATGATCGGAAC
TTCTGGAGAGGCGAGAATGGACGAAGAACAAGAATAGCATATGAGAGAATGTGCAACATC
CTCAAAGGGAAATTCCAGACAGCAGCGCAACGAGCAATGATGGACCAGGTGCGAGAAAGC
AGAAATCCAGGAAATGCTGAGATTGAAGATCTCATCTTTCTGGCAAGATCTGCACTTATT
CTGAGAGGATCAGTGGCTCATAAATCCTGCCTGCCTGCTTGTGTATATGGACTTGTTGTG
GCAAGTGGATATGACTTTGAAAGAGAGGGGTACTCTCTAGTTGGAATAGATCCTTTCCGT
CTGCTTCAGAACAGCCAGGTGTTCAGCCTCATTAGACCAAATGAGAATCCAGTCCATAAG
AGTCAGCTGATATGGATGGCATGCCATTCTGCAGCATTTGAAGATCTGAGGGTGTCAAGT
TTTATCAGAGGGACAAAAGTGATCCCAAGAGGACAATTGTCCACCAGAGGGGTTCAAATT
GCTTCAACTGAAAACATGGAAACAATGGACTCCATCACTCTTGAATTGAGAAGTAAATAC
TGGGCTATAAGAACCAGGAGCGGAGGAAACACCAATCAACAGAGAGCATCCGCAGGGCAA
ATCAGTGTGCAACCTACTTTCTCAGTACAGAGAAATCTTCCTTTCGAGAGAGCGACCATC
ATGGCAGCATTTACTGGAAACACTGAAGGCAGAACATCTGACATGAGGACTGAAATTATA
AGAATGATGGAAAGTGCCAGACCAGAAGATGTGTCCTTCCAGGGGCGGGGAGTCTTCGAG
CTCTCGGACGAAAAGGCAACGAACCCGATCGTGCCTTCCTTTGACATGAGTAATGAGGGG
TCTTATTTCTTCGGAGACAATGCAGAGGAGTATGACAATTAAAGAAAAATACCCTTGTTT
CTACT

#A/swine/Fujian/2001(H5N1)
---------------------------ATGAGTGACATCAACATCATGGCGTCTCAAGGC
ACCAAACGATCCTATGAACAAATGGAAACTGGTGGAGAACGCCAGAATGCCACTGAGATC
AGAGCATCTATTGGAAGAATGGTTGGTGGAATTGGGAGGTTTTACATACAGATGTGCACT
GAACTAAAACTCAGCGACTATGAAGGAAGGCTGATCCAGAACAGCATAACAATAGAGAGA
ATGGTTCTCTCTGCATTTGATGAAAGGAGAAACAAATACTTGGAAGAACATCCCAGTGCG
GGGAAGGACCCGAAGAAAACTGGAGGTCCAATTTATCGAAGGAGAGATGGGAAGTGGATG
AGAGAGCTGATTCTGTATGACAAAGAGGAGATCAGGAGGATCTGGCGTCAAGCAAATAAT
GGGGAAGACGCAACTGCTGGTCTCACTCACCTGATGATCTGGCATTCCAACCTAAATGAT
TCCACATACCAGAGAACAAGAGCTCTCGTGCGTACCGGGATGGACCCCAGAATGTGCTCT
CTGATGCAAGGATCAACTCTCCCGAGGAGATCTGGAGCTGCTGGTGCAGCAGTAAAGGGA
GTCGGGACGATGGTGATGGAACTAATTAGGATGATAAAGCGAGGGATTAATGATAGGAAT
TTCTGGAGAGGCGAAAATGGACGAAGAACAAGGATTGCATATGAGAGAATGTGCAACATC
CTCAAAGGGAAATTCCAAACAGCAGCACAAAGGGCAATGATGGACCAGGTGCGAGAGAGC
AGGAATCCTGGGAATGCTGAAATTGAAGATCTCATCTTCCTGGCACGGTCTGCACTCATC
CTAAGAGGATCAGTGGCTCATAAGTCCTGCTTGCCTGCTTGTGTGTACGGACTTGCTGTG
GCCAGTGGATATGACTTTGAGAGAGAAGGGTACTCTCTAGTTGGAATAGATCCTTTCCGT
CTGCTTCAAAACAGCCAGGTCTTCAGTCTCATTAGACCAAATGAGAACCCAGCACACAAG
AGTCAACTGGTGTGGATGGCATGCCATTCTGCAGCATTTGAGGACCTGAGAGTCTCAAGT
TTCATCAGAGGAACAAGAGTAGTCCCAAGAGGACAACTATCCACCAGAGGAGTTCAAATT
GCTTCAAATGAGGACATGGAAACAATGGACTCCAGCACTCTTGAACTGAGAAGCAGATAT
TGGGCTATAAGAACCAGGAGTGGAGGAAACACCAACCAACAGAGAGCATCCGCAGGGCAA
ATCAGTGTACAGCCTACTTTCTCGGTACAGAGGAATCTTCCCTTCGAAAGAGCGACCATT
ATGGCAGCATTCACAGGGAATACTGAGGGCAGAACATCTGACATGAGAACTGAAATCATA
AGGATGATGGAAAGTGCCAGACCAGAAGATGTGTCTTTCCAGGGGCGGGGAGTCTTCGAG
CTCTCGGACGAAAAGGCAACGAACCCGATCGTGCCTTCCTTTGACATGAGTAATGAAGGA
TCTTATTTCTTCGGAGACAATGCAGAGGAGTATGACAATTGA------------------
-----

#A/Swine/Illinois/100084/01(H1N2)
---------------------------------------------ATGGCGTCTCAAGGC
ACCAAACGATCATATGAACAAATGGAGACTGGTGGAGAACGCCAGGATGCCACAGAAATC
AGAGCATCTGTCGGAAGAATGATTGGTGGAATCGGGAAATTCTACATCCAAATGTGCACT
GAACTCAAACTCAGTGACTATGAGGGACGACTAATCCAAAATAGCATAACAATAGAGAGA
ATGGTGCTCTCTGCTTTTGATGAGAGAAGAAATAAATACCTAGAAGAGCATCCCAGTGCT
GGGAAGGATCCTAAGAAAACTGGAGGACCCATATATAGAAGAGTAGACGGAAAGTGGATG
AGAGAACTCATTCTTTATGACAAAGAAGAAATAAGGAGAGTTTGGCGCCAAGCAAACAAT
GGTGAAGATGCAACAGCTGGTCTTACTCATATCATGATTTGGCATTCCAATCTGAATGAT
GCCACGTATCAGAGAACAAGAGCGCTTGTTCGCACCGGAATGGATCCCAGAATGTGCTCT
CTAATGCAAGGTTCAACACTTCCCAGAAGGTCTGGGGCCGCAGGTGCTGCAGTGAAAGGA
GTTGGAACAATAGCAATGGAATTAATCAGAATGATCAAACGTGGAATCAATGACCGAAAC
TTCTGGAGGGGTGAAAATGGACGAAGGACAAGGATTGCATATGAAAGAATGTGCAATATT
CTCAAAGGAAAATTTCAGACAGCTGCCCAGAGAGCAATGATGGATCAAGTGAGGGAAAGT
CGGAACCCAGGAAACGCTGAGATTGAAGATCTCATTTTCCTGGCACGGTCAGCACTTATT
CTAAGGGGATCAGTTGCACATAAGTCTTGCCTGCCTGCTTGTGTGTATGGGCTTGCAGTA
GCAAGTGGGCATGACTTTGAAAGGGAAGGGTATTCACTGGTCGGGATAGACCCATTTAAA
TTACTCCAAAACAGTCAAGTGTTCAGCCTGATAAGACCAAATGAAAACCCAGCCCACAAG
AGTCAATTGGTGTGGATGGCATGCCACTCTGCTGCATTTGAGGATTTGAGAGTATCAAGT
TTCATAAGAGGGAAGAAAGTGATTCCAAGAGGAAAGCTTTCCACAAGAGGGGTTCAGATT
GCTTCAAATGAGAATGTGGAAGCCATGGACTCCAATACCTTAGAACTGAGAAGCAGATAC
TGGGCCATAAGGACCAGAAGTGGAGGAAATACCAATCAACAGAAAGCATCCGCGGGCCAG
ATCAGTGTGCAACCTACATTCTCAGTGCAACGGAATCTCCCTTTTGAAAGAGCAACCGTT
ATGGCAGCTTTCAGCGGAAACAATGAAGGACGGACATCCGACATGCGAACAGAAGTTATA
AGGATGATGGAAAGTGCAAAGCCAGAAGATTTGTCCTTCCAGGGGCGGGGAGTCTTCGAG
CTCTCGGACGAAAAGGCAGCGAGCCCGATCGTGCCTTCCTTTGACATGAGTAATGAAGGG
TCTTATTTCTTCGGAGACAATGCAGAGGAGTATGACAGTTGA------------------
-----

#A/swine/Ontario/42729A/01(H3N3)
---------------------------------------------ATGGCGTCTCAAGGC
ACCAAACGATCTTATGAGCAGATGGAAACTGGTGGGGAACGCCAGAATGCCACTGAAATC
AGAGCATCTGTTGGGAGAATGGTTGGTGGAATCGGGAGATTCTACATACAGATGTGCACT
GAACTCAAACTCAGTGACTATGAAGGGAGACTAATCCAAAACAGCATCACAATAGAGAGA
ATGGTTCTCTCAGCATTTGATGAGAGGAGAAACAAATATCTGGAAGAGCATCCCAGTGCT
GGGAAAGACCCTAAGAAGACTGGAGGTCCAATCTACAGGAGGAGAGATGGGAAATGGATG
AGAGAATTGATCCTATACGACAAAGAGGAAATCAGAAGGATTTGGCGTCAAGCGAATAAT
GGAGAAGACGCAACTGCTGGTCTCACCCATTTGATGATCTGGCACTCCAATCTGAATGAT
GCCACCTACCAGAGAACGAGGGCACTTGTGCGTACTGGGATGGATCCCAGGATGTGTTCT
CTGATGCAAGGCTCAACTCTCCCGAGGAGGTCTGGAGCTGCTGGAGCAGCAGTGAAAGGG
GTTGGAACAATGGTAATGGAATTGATCCGGATGATCAAGCGAGGGATCAATGATCGGAAT
TTCTGGAGAGGCGAAAATGGGCGGAGGACAAGAATTGCTTATGAAAGAATGTGCAACATC
CTCAAAGGGAAATTTCAAACAGCAGCACAACGAGCAATGATGGACCAGGTGAGGGAAAGC
CGGAATCCTGGGAATGCTGAAATTGAAGATCTCATCTTTCTTGCACGGTCTGCTCTCATT
CTGAGGGGATCAGTGGCCCATAAGTCTTGCCTGCCTGCTTGTGTGTATGGACTTGCTGTG
GCCAGTGGATACGACTTTGAAAGGGAGGGATACTCCCTAGTCGGAATTGATCCTTTCCGT
CTACTCCAAAACAGTCAAGTCTTCAGTCTTATCAGACCAAACGAAAATCCAGCACATAAA
AGTCAGCTGGTATGGATGGCATGCCACTCTGCAGCTTTTGAAGATCTGAGAGTGTCAAGC
TTCATCAGAGGAACAAGAGTAGTCCCAAGAGGACAACTGTCCACCAGAGGAGTTCAGATT
GCTTCAAATGAGAACATGGAGACAATGGACTCCAGTACTCTTGAACTGAGGAGCAGATAC
TGGGCTATAAGGACCAGAAGCGGAGGAAACACTAACCAGCAGAGAGCGTCCGCAGGGCAA
ATCAGTGTACAGCCCACGTTCTCTGTACAGAGAAACCTCCCATTTGAGAGAGCAACCATT
ATGGCGGCATTTACAGGAAACACTGAAGGCAGAACTTCAGACATGAGAACAGAAATCATA
AGGATGATGGAAAATGCCAGACCTGAAGATGTGTCTTTCCAGGGGCGGGGAGTCTTCGAG
CTCTCGGACGAAAAGGCAACGAACCCGATCGTGCCTTCCTTTGACATGAGTAACGAAGGA
TCTTATTTCTTCGGAGACAATGCAGAGGAATATGACAATTAA------------------
-----

#A/sw/Saskatchewan/18789/02(H1N1)
---------------------------------------------ATGGCGTCTCAAGGC
ACCAAACGATCTTATGAGCAGATGGAAACTGGTGGAGAACGCCAGAATGCCACTGAAATC
AGAGCATCTGTTGGGAGAATGGTTGGTGGAATCGGAAGATTCTACATACAGATGTGCACT
GAACTCAAACTCAGTGACTATGAAGGGAGACTGATCCAAAACAGCATCACAATAGAGAGA
ATGGTTCTCTCAGCATTTGATGAGAGGAGAAACAAATATCTGGAAGAGCATCCCAGTGCT
GGGAAAGACCCTAAGAAGACTGGAGGTCCAATCTACAGGAGGAGAGATGGGAAATGGATG
AGAGAATTGATCCTATATGACAAAGAGGAGATCAGAAGGATTTGGCGTCAAGCGAATAAT
GGAGAAGACGCAACTGCCGGTCTCACCCATTTGATGATCTGGCACTCCAATCTGAATGAT
GCCACCTATCAGAGGACGAGGGCACTTGTGCGTACTGGAATGGATCCCAGGATGTGTTCT
CTGATGCAAGGCTCGACTCTCCCGAGGAGGTCTGGAGCTGCTGGAGCAGCTGTGAAAGGA
GTTGGAACAATGGTGATGGAATTGATCCGAATGATCAAGCGAGGGATCAATGATCGGAAT
TTCTGGAGAGGCGAAAATGGGCGGAGGACAAGAATTGCTTATGAAAGAATGTGCAACATC
CTCAAAGGGAAGTTCCAAACAGCGGCACAACGAGCAATGATGGACCAGGTGAGGGAAAGC
CGGAATCCTGGGAATGCTGAAATTGAAGATCTCATCTTTCTTGCACGGTCTGCTCTCATT
CTGAGGGGATCAGTGGCTCATAAGTCTTGCCTGCCTGCTTGTGTGTATGGACTTGCTGTG
GCCAGTGGATACGACTTTGAAAGGGAGGGATACTCCCTAGTTGGAATTGATCCTTTCCGT
CTGCTCCAAAACAGTCAAGTCTTCAGTCTTATCAGACCAAACGAAAATCCAGCACATAAA
AGCCAGCTGGTATGGATGGCATGCCACTCTGCAGCTTTTGAAGATCTTAGAGTGTCAAGC
TTCATTAGAGGAACAAGAGTAGTCCCAAGAGGACAACTGTCCACCAGAGGAGTTCAGATT
GCTTCAAATGAGAACATGGAGACAATGGACTCCAGTACTCTTGAACTGAGGAGCAGATAC
TGGGCTATAAGGACCAGAAGTGGGGGGAACACTAACCAGCAGAGAGCATCCGCAGGGCAA
ATCAGCGTACAGCCCACATTCTCTGTACAGAGGAACCTCCCATTCGAGAGAGCAACCATT
ATGGCGGCATTTACAGGAAACACTGAAGGCAGAACTTCAGACATGAGAACAGAAATCATA
AGGATGATGGAAAATGCCAGACCTGAAGATGTGTCTTTCCAGGGGCGGGGAGTCTTCGAG
CTCTCGGACGAAAAGGCAACGAACCCGATCGTGCCTTCCTTTGACATGAGCAACGAAGGA
TCTTATTTCTTCGGAGACAATGCAGAGGAATATGACAATTAA------------------
-----

#A/swine/HongKong/1144/02(H3N2)
---------------------------------------------ATGGCGTCTCAAGGC
ACCAAACGATCATATGAACAAATGGAGACTGGGGGGGAACGCCAGGATGCTACAGAAATC
AGAGCATCTGTCGGAAGAATGGTTGGTGGCATCGGGAGATTCTACATCCAGATGTGCACC
GAACTCAAACTCAGTGACTATGAGGGACGACTAATTCAAAATAGCATAACAATAGAGAGA
ATGGTACTATCTGCTTTTGATGAGAGAAGGAATAAATACTTAGAAGAGCATCCCAGTGCT
GGGAAGGACCCTAAGAAAACTGGGGGACCCATATATAGAAGAGTAGACGGGAAATGGGTG
AGGGAACTCATTCTTTATGACAAAGAAGAAATAAGGAGAGTGTGGCGCCAAGCAAACAAT
GGTGAAGATGCAACATCCGGCCTTACTCACATCATGATTTGGCACTCCAATCTGAATGAT
GCCACTTATCAGAGAACAAGAGCGCTTGTCCGCACTGGGATGGATCCCAGAATGTGTTCC
CTAATGCAAGGCTCAACACTTCCCAGAAGGTCTGGAGCCGCAGGTGCTGCAGTGAAAGGA
GTTGGGACAATAGCAATGGAGTTAATCAGAATGATCAAGCGTGGGATCAATGACCGAAAC
TTCTGGAGAGGTGAAAATGGACCAAGGACAAGGATTGCATATGAAAGAATGTGTAACATT
CTCAAAGGGAAATTTCAAACAGCTGCCCAGAGAGCAATGATGGATCAAGTGAGAGAAAGT
CGAAACCCAGGAAACGCTGAAATCGAAGACCTCATCTTCCTAGCACGGTCAGCACTTATT
CTAAGGGGATCAGTTGCACATAAATCTTGTCTGCCTGCTTGTGTGTATGGGCTTGCAGTA
GCGAGTGGGCATGACTTTGAAAGAGAAGGATACTCATTGGTCGGGATAGACCCCTTCAAA
CTACTTCAGAATAGTCAAGTGTTCAGCCTGATCAGACCAAATGAAAACCCAGCTCATAAG
AGTCAATTGGTATGGATGGCATGCCACTCTGCTGCATTTGAGGATTTACGTATATCAAGT
TTCATAAGAGGAAAGAAAGTGATTCCAAGAGGAAAGCTTTCAACAAGAGGGGTTCAAATT
GCTTCAAATGAGAATATGGAAGCTATGGACTCTAACACCCTGGAATTAAGAAGCAGATAC
TGGGCCATCAGAACCAGAAGCGGGGGAAATACCAGCCAACAAAAGGCATCCGCGGGCCAG
ATTAGTGTGCAACCTACTTTCTCAGTACAAAGGAATCTCCCTTTTGAAAGAGCAACCGTT
ATGGCAGCTTTCAGTGGGAACAATGAGGGAAGGACATCAGACATGCGAACAGAAATTATA
AGGATGATGGAGAGTGCAAAGCCAGAAGATTTGTCCTTCCAGGGGCGGGGAGTCTTCGAG
CTCTCGGACGAAAAGGCAACGAACCCGATCGTGCCTTCCTTTGACATGAGTAACGAAGGG
TCTT--------------------------------------------------------
-----

#A/swine/HongKong/1212/02(H3N2)
---------------------------------------------ATGGCGTCCCAAGGC
ACCAAACGGTCTTATGAACAGATGGAAACTGATGGGGATCGCCAGAATGCAACTGAGATT
AGGGCATCCGTCGGGAAGATGATTGATGGAATTGGGAGATTCTACATCCAAATGTGCACT
GAACTTAAACTCAGTGATTATGAAGGGCGGTTGATCCAGAACAGCTTGACAATAGAGAAA
ATGGTGCTCTCTGCTTTTGATGAAAGAAGGAATAAATATCTGGAAGAACACCCCAGCGCG
GGGAAAGATCCTAAGAAAACTGGGGGGCCCATATACAGGAGAGTAGATGGAAAATGGATG
AGGGAACTCGTCCTTTATGACAAAGAAGAAATAAGGCGAATCTGGCGCCAAGCCAACAAT
GGTGAGGATGCGACAGCTGGTCTAACTCACATAATGATCTGGCATTCCAATTTGAATGAT
GCAACATACCAGAGGACAAGAGCTCTTGTTCGAACCGGAATGGATCCCAGAATGTGCTCT
CTGATGCAGGGCTCGACTCTCCCTAGAAGGTCCGGAGCGGCAGGTGCTGCAGTCAAAGGA
ATCGGGACAATGGTGATGGAGCTGATCAGAATGGTCAAACGGGGGATCAACGATCGAAAT
TTCTGGAGAGGTGAGAATGGGCGGAAAACAAGAAGTGCTTATGAGAGAATGTGCAACATT
CTTAAAGGAAAATTTCAAACAGCTGCACAAAGAGCAATGGTGGATCAAGTGAGAGAAAGT
CGGAACCCAGGAAATGCTGAGATCGAAGATCTCATATTTTTGGCAAGATCTGCATTGATA
TTGAGAGGGTCAGTTGCTCACAAATCTTGCCTACCTGCCTGTGTGTATGGACCTGCAGTA
TCCAGTGGGTACGACTTCGAAAAAGAGGGATATTCCTTGGTGGGAATAGACCCTTTCAAA
CTACTTCAAAATAGCCAAGTATACAGCCTAATCAGACCTAACGAGAATCCAGCACACAAG
AGTCAGCTGGTGTGGATGGCATGCCATTCTGCTGCATTTGAAGATTTAAGATTGTTAAGC
TTCATCAGAGGGACAAAAGTATCTCCGCGGGGGAAACTTTCAACTAGAGGAGTACAAATT
GCTTCAAATGAGAACATGGATAATATGGGATCGAGCACTCTTGAACTGAGAAGCGGGTAC
TGGGCCATAAGGACCAGGAGTGGAGGAAACACTAATCAACAAAGGGCCTCTGCAGGCCAA
ACCAGTGTGCAACCTACGTTTTCTGTACAAAGAAACCTCCCATTTGAAAAGTCAACCATC
ATGGCAGCATTCACTGGAAATACGGAGGGAAGAACTTCAGACATGAGGGCAGAAATCATA
AGAATGATGGAAGGTGCAAAACCAGAAGAAGCGTCGTTCCGGGGGAGGGGAGTTTTCGAG
CTCTCAGACGAGAAGGCAACGAACCCGATCGTGCCCTCTTTTGATATGAGTAATGAAGGA
TCTT--------------------------------------------------------
-----

#A/swine/Fujian/2003(H5N1)
---------------------------ATGAGTGACATCAACATCATGGCGTCTCAAGGC
ACCAAACGATCCTATGAACAAATGGAAACTGGTGGAGAACGCCAGAATGCCACTGAGATC
AGGGCATCTGTTGGAAGAATGGTTGGTGGAATTGGGAGGTTTTACATACAGATGTGCACT
GAACTAAAACTCAGCGACTATGAAGGAAGGCTGATCCAGAACAGCATAACAATAGAGAGA
ATGGTTCTCTCTGCATTTGATGAAAGGAGAAACAAATACTTGGAAGAACATCCCAGTGCA
GGGAAGGACCCGAAGAAAACTGGAGGTCCAATTTATCGAAGGAGAGATGGGAAGTGGATG
AGAGAGCTGATTCTGTATGACAAAGAGGAGATCAGGAGGATCTGGCGTCAAGCAAATAAT
GGGGAAGACGCAACTGCTGGTCTCACTCACCTGATGATCTGGCATTCCAACCTAAATGAT
TCCACATACCAGAGAACAAGAGCTCTCGTGCGTACCGGGATGGACCCCAGAATGTGCTCT
CTGATGCAAGGATCAACTCTCCCGAGGAGATCTGGAGCTGCTGGTGCAGCAGTAAAGGGA
GTCGGGACGATGGTGATGGAACTAATTAGGATGATAAAGCGAGGGATTAATGATAGGAAT
TTCTGGAGAGGCGAAAATGGACGAAGAACAAGGATTGCATATGAGAGAATGTGCAACATC
CTCAAAGGGAAATTCCAAACAGCAGCACAAAGGGCAATGATGGACCAGGTGCGAGAGAGC
AGAAATCCTGGGAATGCTGAAATTGAAGATCTCATCTTCCTGGCACGGTCTGCACTCATC
CTAAGAGGATCAGTGGCTCATAAGTCCTACTTGCCTGCTTGTGTGTACGGACTTGCTGTG
GCCAGTGGATATGACTTTGAGAGAGAAGGGTACTCTCTAGTTGGAATAGATCCTTTCCGT
CTGCTTCAAAACAGCCAGGTCTTCAGTCTCATTAGACCAAATGAGAACCCAGCACACAAG
AGTCAACTGGTGTGGATGGCATGCCATTCTGCAGCATTTGAGGACCTGAGAGTCTCAAGT
TTCATCAGAGGGACAAGAGTAGTCCCAAGAGGACAACTATCCACCAGAGGAGTTCAAATT
GCTTCAAATGAGAACATGGAAACAATGGACTCCAGCACTCTTGAACTGAGACGCAGATAT
TGGGCTATAAGAACCAGGAGTGGAGGAAACACCAACCAACAGAGAGCATCCGCAGGGCAA
ATCAGTGTACAGCCTACTTTCTCGGTACAGAGGAATCTTCCCTTCGAAAGAGCGACCATT
ATGGCAGCATTCACAGGGAATACTGAGGGCAGAACATCTGACATGAGAACTGAAATCATA
AGGATGATGGAAAGTGCCAGACCAGAAGATGTGTCTTTCCAGGGGCGGGGAGTCTTCGAG
CTCTCGGACGAAAAGGCAACGAACCCGATCGTGCCTTCCTTTGACATGAGTAATGAAGGA
TCTTATTTCTTCGGAGACAATGCAGAGGAGTATGAAAATTAA------------------
-----

#A/swine/Shandong/w4/2003(H9N2)
AGCAAAAGCAGGGTAGATAATCACTCACCGAGTGACATCAACATCATGGCGTCCCAAGGC
ACCAAACGATCTTATGAACAGATGGAAACTGGTGGAGAACGCCAGAATGCTACTGAGATC
AGGGCATCTGTTGGAAGAATGGTTAGTGGCATTGGGAGGTTCTACATACAGATGTGCACA
GAACTCAAACTCAGTGACTATGAAGGGAGGCTGATCCAGAACAGCATAACAATAGAGAGA
ATGGTACTCTCTGCATTTGATGAGAGAAGGAACAGATACCTGGAAGAACACCCCAGTGCA
GGGAAGGACCCGAAGAAAACTGGAGGTCCAATTTATCGGAGGAGAGACGGGAAATGGGTG
AGAGAGCTGATTCTGTATGACAAAGAGGAGATCAGGAGGATTTGGCGTCAAGCGAACAAT
GGAGAGGACGCAACTGCTGGTCTTACCCACCTGATGATATGGCATTCCAACCTAAATGAT
GCCACATATCAGAGAACGAGAGCTCTCGTGCGTACTGGAATGGATCCCAGGATGTGCTCT
CTGATGCAAGGATCAACTCTCCCGAGGAGATCTGGAGCTGCCGGTGCAGCAGTAAAGGGG
GTAGGGACAATGGTGATGGAGCTGATTCGGATGATAAAACGAGGGATCAACGACCGGAAT
TTCTGGAGAGGCGAAAATGGAAGAAGAACAAGGATTGCATATGAGAGAATGTGCAACATT
CTCAAAGGGAAATTCCAAACAGCAGCACAAAGGGCAATGATGGATCAAGTGCGAGAAAGC
AGAAATCCTGGGAATGCTGAAATTGAAGATCTCATTTTTCTGGCACGGTCCGCACTCATC
CTGAGAGGATCAGTGGCCCATAAGTCCTGCTTGCCTGCTTGTGTGTACGGACTTGCAGTG
GCCAGTGGATATGACTTTGAGAGAGAAGGGTATTCTCTGGTTGGAATAGATCCTTTCCGT
CTGCTTCAAAACAGCCAGGTCTTTAGTCTCATTAGACCAAATGAGAATCCAGCACATAAG
AGTCAATTAGTGTGGATGGCATGCCACTCTGCAGCATTTGAGGACCTTAGAGTCTCAAGT
TTCATCAGAGGAACAAGAGTGGTCCCAAGAGGACAGCTATCCACCAGAGGGGTTCAAATT
GCTTCAAATGAGAACATGGAAGCAATGGACTCCAACACTCTTGAACTGAGAAGTAGATAT
TGGGCTATAAGAACCAGAAGCGGAGGAAACACCAACCAGCAGAGGGCATCTGCAGGGCAG
ATCAGCGTTCAGCCCACTTTCTCGGTACAGAGAAATCTTCCCTTCGAAAGAGCGACCATT
ATGGCAGCATTTACAGGAAATACTGAGGGCAGAACGTCTGACATGAGGACTGAAATCATA
AGAATGATGGAGAGTGCCAGACCAGAAGATGTGTCATTCCAGGGGCGGGGAGTCTTCGAG
CTCTCGGACGAAAAGGCAACGAACCCGATCGTGCCTTCCTTTGACATGAATAATGAAGGA
TCTTATTTCTTCGGAGACAATGCAGAGGAGTATGACAATTAAAGAAAAATACCCTTGTTT
CTACT

#A/swine/Ontario/57561/03(H1N1)
---------------------------------------------ATGGCGTCTCAAGGC
ACCAAACGATCATATGAACAAATGGAGACTGGTGGGGAACGCCAGGATGCCACAGAAATC
AGAGCATCTGTTGGAAGAATGGTTGGTGGGATCGGAAGATTCTACATCCAAATGTGCACT
GAACTCAAACTCAGCGATTATGAGGGACGACTAATTCAAAATAGCATAACAATAGAGAGA
ATGGCACTCTCTGCTTTTGATGAGAGGAGGAATAGATATCTAGAAGAGCATCCCAGTGCT
GGGAAAGATCCTAAGAAAACTGGAGGACCTATATATAGGAGAGTAGACGGAAAGTGGATG
AGGGAACTCATCCTTTATGATAAAGAAGAAATAAGGAGGGTTTGGCGACAAGCAAACAAT
GGCGAAGATGCAACAGCCGGTCTTACTCACATCATGATTTGGCACTCCAATCTGAATGAT
GCGACCTATCAGAGAACACGAGCGCTTGTTCGCACCGGAATGGATCCCAGAATGTGCTCC
CTAATGCAAGGTTCAACACTTCCCAGAAGATCTGGAGCCGCAGGTGCTGCAGTGAAAGGA
GTTGGAACAATAGCAATGGAATTAATCAGAATGATCAAACGTGGAATCAATGACCGAAAC
TTCTGGAGGGGTGAAAATGGACGAAGGACAAGGATTGCATATGAAAGAATGTGCAATATT
CTCAAAGGAAAATTTCAGACAGCTGCCCAGAGGGCAATGATGGATCAAGTGAGAGAAAGT
CGGAACCCAGGAAACGCTGAGATTGAAGATCTCATTTTCCTGGCACGGTCAGCACTTATT
CTAAGGGGATCAGTTGCACATAAGTCTTGTCTGCCTGCTTGTGTGTATGGGCTTGCAGTA
GCAAGTGGGCATGACTTTGAAAGGGAAGGATATTCGCTGGTCGGGATAGACCCATTCAAA
TTGCTCCAAAACAGTCAAGTGTTCAGCCTGATCAGACCAAATGAAAACCCAGCTCACAAG
AGTCAATTGGTGTGGATGGCATGCCACTCTGCTGCATTTGAAGATTTAAGAGTATCAAGC
TTCATAAGAGGAAAGAAAGTGATTCCAAGAGGGAAGCTTTCCACAAGAGGGGTCCAGATT
GCTTCAAGTGAGAATGTGGAAGCTATGGATTCTAATACCCTGGAACTAAGAAGCAGATAT
TGGGCCATAAGAACCAAAAGCGGAGGAAACACTAGCCAACAGAAGGCATCCGCTGGCCAG
ATCAGTGTGCAACCTACATTCTCAGTACAACGGAACATACCTTTTGAAAGGTCAACCATT
ATGTCAGCTTTCAGCGGAAACAATGAAGGACGAACATCAGACATGCGAACGGAAGTTATA
AGGATGATGGAAAGTGCAAAGCCAGAAGATTTGTCCTTCCAGGGGCGGGGAGTCTTCGAG
CTCTCGGACGAAAAGGCAACGAACCCGATCGTGCCTTCGTTTGACATGAGTAATGAGGGG
TCTTATTTCTTCGGAGACAATGCAGAGGAGTATGACAGTTAA------------------
-----

#A/swine/Ontario/53518/03(H1N1)
---------------------------------------------ATGGCGTCTCAAGGC
ACCAAACGATCATATGAACAAATGGAGACTGGTGGAGAACGCCAGGATGCCACAGAAATC
AGAGCATCTGTCGGAAGAATGATTGGTGGAATCGGGAAATTCTACATCCAAATGTGCACT
GAACTCAAACTCAGTGACTATGAGGGACGACTAATCCAAAATAGCATAACAATAGAGAGA
ATGGTGCTCTCTGCTTTTGATGAGAGAAGAAATAAATACCTAGAAGAGCATCCCAGTGCT
GGGAAGGATCCTAAGAAAACTGGAGGACCCATATATAGAAGAGTAGACGGAAAGTGGATG
AGAGAACTCATTCTTTATGACAAAGAAGAAATAAGGAGAGTTTGGCGCCAAGCAAACAAT
GGTGAAGATGCAACAGCTGGTCTTACTCATATCATGATTTGGCATTCCAATCTGAATGAT
GCCACGTATCAGAGAACAAGAGCGCTTGTTCGCACCGGAATGGATCCCAGAATGTGCTCT
CTAATGCAAGGTTCAACACTTCCCAGAAGGTCTGGGGCCGCAGGTGCTGCAGTGAAAGGA
GTTGGAACAATAGCAATGGAATTAATCAGAATGATCAAACGTGGAATCAATGACCGAAAC
TTCTGGAGGGGTGAAAATGGACGAAGGACAAGGATTGCATATGAAAGAATGTGCAATATT
CTCAAAGGAAAATTTCAGACAGCTGCCCAGAGGGCAATGATGGATCAAGTGAGAGAAAGT
CGGAACCCAGGAAACGCTGAGATTGAAGATCTCATTTTCCTGGCACGGTCAGCACTTATT
CTAAGGGGATCAGTTGCACATAAGTCTTGTCTGCCTGCTTGTGTGTATGGGCTTGCAGTA
GCAAGTGGGCATGACTTTGAAAGGGAAGGATATTCGCTGGTCGGGATAGACCCATTCAAA
TTGCTCCAAAACAGTCAAGTGTTCAGCCTGATCAGACCAAATGAAAACCCAGCTCACAAG
AGTCAATTGGTGTGGATGGCATGCCACTCTGCTGCATTTGAAGATTTAAGAGTATCAAGC
TTCATAAGAGGAAAGAAAGTGATTCCAAGAGGGAAGCTTTCCACAAGAGGGGTCCAGATT
GCTTCAAGTGAGAATGTGGAAGCTATGGATTCTAATACCCTGGAACTAAGAAGCAGATAT
TGGGCCATAAGAACCAAAAGCGGAGGAAACACTAGCCAACAGAAGGCATCCGCTGGCCAG
ATCAGTGTGCAACCTACATTCTCAGTACAACGGAACATACCTTTTGAAAGGTCAACCATT
ATGTCAGCTTTCAGCGGAAACAATGAAGGACGAACATCAGACATGCGAACGGAAGTTATA
AGGATGATGGAAAGTGCAAAGCCAGAAGATTTGTCCTTCCAGGGGCGGGGAGTCTTCGAG
CTCTCGGACGAAAAGGCAACGAACCCGATCGTGCCTTCGTTTGACATGAGTAATGAGGGG
TCTTATTTCTTCGGAGACAATGCAGAGGAGTATGACAGTTGA------------------
-----

#A/swine/Ontario/52156/03(H1N2)
------------------------------------ATCAAA-TCATGGCGTCCCAAGGC
ACCAAACGGTCTTATGAACAAATGGAAACTGATGGGGATCGCCAGAATGCAACTGAGATT
AGGGCATCCGTCGGGAAGATGATTGATGGAATTGGGAGATTCTACATCCAGATGTGCACT
GAACTTAAACTCAGTGATTATGAAGGGCGGTTGATCCAGAACAGCTTGACAATAGAGAAA
ATGGTGCTCTCTGCTTTTGATGAGAGGAGGAATAGATATCTGGAAGAACACCCCAGCGCG
GGGAAAGATCCTAAGAAAACTGGAGGGCCCATATACAGGAGAGTAAATGGAAAATGGATG
AGGGAACTTGTCCTTTATGACAAAGAAGAAATAAGGCGGATCTGGCGCCAAGCCAACAAT
GGTGAGGATGCAACAGCTGGTCTAACTCACATGATGATCTGGCATTCCAATTTGAATGAT
ACAACATACCAGAGAACAAGAGCTCTTGTTCGCACCGGAATGGATCCCAGAATGTGCTCT
CTGATGCAGGGCTCGACTCTCCCTAGAAGGTCCGGAGCTGCAGGTGCTGCAGTCAAAGGA
ATCGGGACAATGGTGATGGAGCTGATCAGAATGGTCAAACGGGGGATCAACGATCGAAAT
TTCTGGAGAGGTGAGAATGGGCGGAAAACAAGAAGTGCTTATGAGAGAATGTGCAACATT
CTCAAAGGAAAATTTCAAACAGCTGCACAAAGAGCAATGGTGGATCAAGTGAGAGAAAGT
CGGAACCCAGGAAATGCTGAGATCGAAGATCTCATATTTCTGGCAAGATCTGCATTGATA
TTGAGAGGGTCAGTTTCTCACAAATCTTGTCTACCTGCCTGTGTGTATGGGCCTGCAGTA
TCCAGTGGGTACGATTTCGAAAAAGAGGGATATTCCTTGGTGGGAATAGACCCTTTCAAA
CTACTTCAAAATAGCCAAGTATACAGCCTAATCAGACCTAACGAGAATCCAGCACACAAG
AGTCAGCTGGTGTGGATGGCATGCCATTCTGCTGCATTTGAAGATTTAAGATTGTTAAGC
TTCATCAGAGGGACCAAAGTATCTCCGCGGGGGAAACTTTCAACTAGAGGAGTACAAATT
GCTTCAAATGAGAACATGGATAATATGGGATCGAGTACTCTTGAACTGAGAAGCGGGCAC
TGGGCCATAAGGACCAGGAGTGGAGGAAACACTAATCAACAGAGGGCCTCCGCAGGCCAA
ATCAGTGTGCAACCTACGTTTTCTGTACAAAGAAATCTCCCATTTGAAAAGTCAACCGTC
ATGGCAGCATTCACTGGAAATACGGAGGGAAGAACCTCAGACATGAGGGCAGAAATCATA
AGAATGATGGAAGGTGCAAAACCAGAAGAAGTGTCGTTCCGGGGGAGGGGAGTTTTCGAG
CTCTCAGATGAGAAGGCAACGAACCCGATCGTGCCCTCTTTTGACATGAGTAATGAAGGA
TCTTATTTCTTCGGAGACAATGCAGAAGAGTACGACAATTGA------------------
-----

#A/swine/Ratchaburi/NIAH550/2003(H1N1)
---------------------------------------------ATGGCGTCTCAAGGC
ACCAAACGATCTTATGAGCAGATGGAAACTGGAGGAGAACGCCAGAATGCTACTGAAATC
AGAGCATCTGTTGGGAGAATGGTTGGAGGAATTGGAAGATTCTACATACAGATGTGCACT
GAACTCCAACTCAGTGACTATGAAGGGAGACTGATCCAGAACAGCATAACAATAGAGAGA
ATGGTTCTCTCTGCGTTTGATGAGAGAAGAAACAAATACCTGGAAGAACATCCCAGTGCG
GGAAAAGATCCAAAGAAAACTGGAGGTCCAATATACAAAAAGAGAGACGGAAAATGGATG
CGAGAGCTGATTCTGTATGACAAAGATGAGATCAGGAGAATTTGGCGCCAAGCAAACAAT
GGTGAAGATGCTACTGCTGGTCTCACTCACCTGATGATTTGGCATTCCAACCTGAATGAT
GCTACATATCAGAGAACAAGAGCCCTCGTGCGTACTGGGATGGATCCCAGAATGTGCTCT
CTAATGCAAGGATCAACCCTCCCGAGGAGATCTGGAGCTGCTGGGGCAGCAGTAAAGGGA
GTTGGAACAATGGTAATGGAACTGATTCGGATGATAAAGAGAGGGATCAATGATCGGAAC
TTCTGGAGAGGCGAGAATGGACGAAGAACAAGAATTGCATATGAGAGAATGTGCAACATC
CTCAAAGGGAAATTTCAGACAGCAGCTCAACGAGCAATGATGGACCAGGTGCGAGAAAGC
AGAAATCCTGGGAATGCTGAGATTGAAGATCTTATCTTTCTGGCACGATCTGCACTCATT
CTAAGGGGATCAGTGGCTCATAAATCCTGTCTGCCTGCTTGTGTATATGGACTTGTTGTG
GCCAGTGGATATGACTTTGAAAGAGAAGGGTACTCTCTAGTCGGAATAGATCCTTTCCGT
CTACTTCAGAACAGCCAGGTGTTCAGCCTCATTAGACCAAATGAGAACCCAGTACATAAG
AGTCAGCTGATGTGGATGGCATGCCATTCTGCAGCATTTGAAGATCTGAGAGTATCAAGT
TTCATTAGAGGGACAAAAGTGATCCCAAGAGGACAACTGTCCACCAGAGGAGTTCAAATT
GCTTCAAATGAAAACATGGAAACAATGGACTCCGTTACTCTTGAATTGAGGAGCAAATAC
TGGGCTATAAGAACCAGGAGCGGAGGAAACACTAATCAACAGAGAGCATCTGCAGGGCAA
ATCAGTGTACAACCTACTTTCTCAGTACAGAGAAATCTTCCTTTCGAGAGATCAACTATC
ATGGCAGCATTCACAGGGAACACTGAAGGCAGAACATCTGACATGAGGACTGAGATTATA
AGAATGATGGAAAGTGCCAGACCAGAAGATGTGTCCTTTCAGGGGCGGGGAGTCTTCGAG
CTCTCGGACGAAAAGGCAACGAACCCGATCGTGCCTTCCTTTGACATGAGTAATGAGGGT
TCTTATTTCTTCGGAGACAATGCAGAAGAGTATGACAATTAA------------------
-----

#A/swine/Shandong/2/03(H5N1)
AGCAAAAGCAGGGTAGATAATCACTCACTGAGTGACATCAACATCATGGCGTCTCAAGGC
ACCAAACGATCTTATGAGCAGATGGAAACTGGTGGAGAACGCCAGAATGCTACTGAGATC
AGAGCATCTGTTGGAAGAATGGTTGGTGGAATTGGAAGGTTTTATATACAGATGTGCACT
GAACTCAAACTCAGTGACTATGAAGGAAGGCTGATTCAGAACAGCATAACAATAGAGAGA
ATGGTTCTCTCTGCATTTGATGAAAGGAGGAACAGATACCTGGAAGAACATCCCAGTGCG
GGGAAGGACCCAAAGAAAACTGGAGGTCCAATCTACCGAAGGAGAGACGGGAAGTGGATG
AGAGAGCTGATTCTATATGACAAAGAGGAGATCAGAAGAATTTGGCGTCAAGCGAACAAT
GGAGAAGATGCAACCGCTGGTCTCACTCACATGATGATCTGGCATTCCAACCTAAATGAT
GCCACATACCAGAGAACAAGAGCTCTCGTGCGTACTGGGATGGACCCCAGAATGTGCTCT
CTGATGCAAGGATCAACTCTTCCGAGGAGATCTGGAGCTGCTGGTGCAGCAGTAAAGGGA
GTCGGGACGATGGTGATGGAACTAATTCGGATGATAAAACGAGGGATCAATGATCGGAAT
TTCTGGAGAGGTGAAAATGGACGAAGAACAAGGATTGCATATGAGAGAATGTGCAACATC
CTCAAAGGGAAATTCCAAACAGCAGCACAAAGAGCAATGATGGATCAGGTACGAGAAAGC
AGAAATCCTGGGAATGCTGAAATTGAAGATCTCATCTTTCTGGCACGGTCCGCACTCATT
CTGAGAGGATCAATGGCCCATAAGTCCTGCCTGCCTGCTTGTGTGTACGGACTTGCCGTA
GCCAGTGGATATGACTTCGAGAGAGAAGGGTACTCTTTAGTCGGAATAGATCCTTTCCGT
CTGCTGCAAAACAGCCAGGTCTTCAGTCTAATTAGACCAAATGAGAATCCAGCACATAAA
AGTCAATTGGTGTGGATGGCATGCCATTCTGCAGCGTTTGAAGATCTGAGAGTATCAAGT
TTCATCAGAGGAACAAGAGTGGTCCCAAGAGGACAGCTATCTACCAGAGGAGTTCAGATT
GCTTCAAATGAGAACATGGAAACAATGGACTCCAGCACTCTTGAACTGAGAAGCAGATAT
TGGGCTATAAGGACCAGGAGTGGAGGAAACACCAACCAGCAGAGAGCATCTGCAGGACAG
ATCAGTGTGCAGCCTACTTTCTCAGTACAGAGAAATCTTCCCTTTGAAAGAGCGACCATT
ATGGCGGCATTCACAGGGAATACGGAGGGCAGAACATCTGACATGAGGACTGAAATCATA
AGAATGATGGAAAGTGCCAAACCAGAAGACGTGTCTTTCCAGGGGCGGGGAGTCTTCGAG
CTCTCGGACGAAAAGGCAACGAACCCGATCGTGCCTTCCTTTGACATGAGTAATGAAGGA
TCTTATTTCTTCGGAGACAATGCAGAGGAGTATGACAATTAAAGAAAAATACCCTTGTTT
CTACT

#A/swine/Bakum/IDT1769/2003(H3N2)
-------------------------CACTGAGTGACATTCACATCATGGCGTCTCAAGGC
ACCAAACGATCTTATGAACAGATGGAAACTGGTGGAGAACGCCAGAATGCTACTGAAATC
AGAGCATCTGTTGGGAAAATGGTAAGAGGAATTGGAAGATTCTACATACAGATGTGCACT
GAACTCCAACTCAGTGACTATGAAGGGAGACTAATCCAGAACAGCATAACAATAGAAAGA
ATGGTTCTCTCTGCATTTGACGAGAGGAGAAACAAATACCTGGAAGAACATCCCAGTGCG
GGGAAGGATCCAAAGAAAACTGGAGGCCCAATCTACAAAAAGAGAGACGGAAAATGGATG
AGAGAGCTAATTCTGTATGACAAAGATGAAATCAGGAGAATTTGGCGCCAAGCAAACAAT
GGTGAAGATGCTACTGCTGGTCTCACTCATCTGATGATTTGGCATTCCAACCTGAATGAT
GCCACAGATCAGAGAACAAGAGCTCTCGTGCGTACTGGGATGGATCCCAGAATGTGCTCT
CTGATGCAGGGATCAACTCTCCCGAGGAGATCTGGAGCTGCTGGTGCAGCAGTAAAGGGG
ATTGGGACGATGGCGATGGAACTGATTCGGATGATAAAGCGGGGAATCAATGATCGAAAC
TTTTGGAGAGGAGAGAACGGACGAAGAACAAAAATTGCAAATGAGAGAATGTGCAACATC
CTCAAAGGGAAATTTCAGACAGCAGCGCAACGAGCAATGATGGACCAAGTGCGAGAAAGC
AGGAATCCTGGGAATGCCGAGATTGAAGACCTTATCTTTCTGGCACGATCTGCACTCATT
CTGAGAGGATCCGTGGCTCATAAATCCTGCCTGCCTGCTTGCGTATATGGACTTGTTGTA
GCAAGTGGATATGACTTTGAAAGAGAAGGGTACTCTCTAGTCGGAATAGATCCTTTCCGT
CTGCTTCAGAACAGCCAGGTATTCAGCCTCATCAGACCGAATGAGAATCCAGCACATAAG
AGCCAGCTGATATGGATGTCATGCCATTCTGCAGCATTTGAAGATCTGAGAGTGTCAAGT
TTCATCAGAGGGACAAAAGTGGTCCCAAGAGGACAACTGTCCACCAGAGGAGTTCAAATT
GCCTCAAATGAAAACATGGAAACAATGGACTCCATTACTCTTGAACTAAGAAGCAAATAC
TGGGCTATAAGAACCAGGAGCGGAGGAAACACCAATCAACAGAGAGCATCTGCAGGACAA
GTCAGTGTACAACCCACTTTCTCAGTACAGAGAAATCTTCCTTTCGAGAGAGCGACCATA
ATGGCAGCCTTTACAGGGAACACTGAAGGCAGAACATCTGACATGAGGACTGAAATTATA
AGAATGATGGAGAGTGCCAAACCAGAAGATGTGTCCTTCCAGGGGCGGGGAGTCTTCGAG
CTCTCGGACGAAAAGGCAACGAACCCGATCGTGCCTTCCTTTGACATGAGTAATGAAGGA
TCTTATTTCTTCGGAGACAATGCAGAGGAGTATGACAGTTAAAGAAAAATACCCTTGTTT
CTACT

#A/swine/Korea/Hongsong2/2004(H1N2)
---------------------------ATGAGTGACATCGAAGCCATGGCGTCTCAAGGC
ACCAAACGATCATATGAACAAATGGAGACTGGTGGGGAACGCCAGGATGCCACAGAAATC
AGAGCATCTGTCGGGAGAATGATTGGTGGAATCGGGAAATTCTACATCCAGATGTGCACT
GAACTCAAACTCAGTGACTATGAGGGACGACTAATCCAAAATAGCATAACAATAGAGAGA
ATGGTGCTCTCTGCTTTTGATGAGAGAAGAAATAAATACCTAGAAGAGCATCCCAGTGCT
GGGAAGGATCCTAAGAAAACTGGAGGACCCATATATAGAAGAGTAGACGGAAAGTGGATG
AGAGAACTCATTCTTTACGACAAAGAAGAAATAAGGAGAATTTGGCGCCAAGCAAACAAT
AATGAAGATGCAACAGCTGGGCTCACTCATATCATGATTTGGCATTCCAATCTGAATGAT
GCCACGTACCAGAGAACAAGAGCGCTTGTTCGCGCCGGAATGGACCCCAGAATGTGCTCT
CTAATGCAAGGTTCAACACTTCCCAGAAGGTCTGGGGCCGCTGGTGCTGCAGTGAAAGGA
GTTGGAACAATAGCAATGGAATTAATCAGAATGATCAAACGTGGGATAAATGACCGAAAC
TTCTGGAGAGGTGAAAATGGACGAAGGACAAGGATTGCATATGAAAGAATGTGCAATATT
CTCAAAGGAAAATTTCAGACAGCTGCCCAGAGGGCAATGATGGACCAAGTGAGAGAAAGT
CGGAACCCAGGAAACGCTGAGATTGAAGATCTCATTTTCCTGGCACGGTCAGCACTCATT
CTAAGGGGATCAGTTGCACACAAGTCTTGCCTGCCTGCTTGTGTGTATGGGCTTGCAGTG
GCAAGTGGGCATGACTTTGAAAGGGAAGGGTATTCACTGGTCGGGATAGACCCATTTAAA
TTACTCCAAAACAGTCAAGTTTTCAGCCTGATAAGACCAAATGAAAATCCAGCTCACAAG
AGTCAATTAGTGTGGATGGCATGCCACTCTGCTGCATTTGAGGATCTAAGGATATCAAGT
TTCATAAGAGGGAAGAAAGTGATTCCAAGAGGAAAGCTTTCCACAAGAGGGGTTCAGATT
GCTTCAAATGAGAATGTGGAAGCCCTGGATTCCAATACCTTAGAGCTGAGAAGCAGATAC
TGGGCCATAAGGACCAGAAGTGGAGGAAATACCAATCAACAGAAAGCATCCGCGGGCCAG
ATCAGTGTGCAACCTACATTCTCAGTGCAACGGAATCTCCCTTTTGAAAGAGCAACCGTT
ATGGCAGCTTTCAGCGGGAACAATGAAGGACGGACATCCGATATGCGAACAGAAGTCATA
AGAATGATGGAAAGTGCGAAGCCAGAAGATTTGTCCTTCCAGGGGCGGGGAGTCTTCGAG
CTCTCGGACGAAAAGGCAACGAGCCCGATCGTGCCCTCCTTTGACATGAGTAACGAAGGG
TCTTATTTCTTCGGAGACAATGCAGAGGAGTTTGACAGTTGA------------------
-----

#A/swine/Tianjin/01/04(H1N1)
AGCAAAAGCAGGGTAGATAATCACTCACTGAGTGACATCAAAGTCATGGCGTCCCAAGGC
ACCAAACGGTCTTACGAACAGATGGAGACTGATGGGGAACGCCAGAATGCAACTGAAATC
AGAGCATCCGTCGGAAAAATGATTAGTGGAATTGGGCGATTCTACATCCAAATGTGCACC
GAGCTTAAACTCAATGATTATGAGGGACGACTGATCCAGAACAGCTTAACAATAGAGAGA
ATGGTGCTCTCTGCTTTTGACGAGAGGAGGAATAAATATCTGGAAGAACATCCCAGCGCG
GGGAAAGATCCTAAGAAAACTGGAGGACCCATATACAAGAGAGTAGATGGAAAGTGGATG
AGGGAACTCGTCCTTTATGACAAAGAAGAAATAAGGCGAATCTGGCGCCAAGCCAACAAT
GGTGATGATGCAACGGCTGGTTCGACTCACATTATGATCTGGCACTCCAATTTGAATGAT
ACAACTTACCAGAGGACAAGAGCTCTTGTCCGCACCGGAATGGATCCCAGGATGTGCTCT
TTGATGCAGGGTTCAACTCTCCCTAGGAGATCTGGAGCTGCTGGCGCTGCAGTCAAAGGA
GTTGGAACAATGGTGTTGGAGTTGATCAGGATGATCAAACGTGGAATCAATGACAGAAAC
TTCTGGAGGGGTGAGAATGGAAGAAAAACAAGGATTGCTTATGAGAGAATGTGCAACATT
CTCAAAGGGAAATTTCAAACAGCTGCACAAAGAGCAATGATGGATCAAGTGAGAGAAAGC
CGAAACCCAGGAAATGCTGAGATCGAAGATCTCACCTTTCTGGCACGGTCTGCACTCATA
TTAAGAGGGTCAGTTGCTCACAAGTCTTGCCTGCCTGCCTGTGTGTATGGACCTGCCGTA
GCCAGCGGGTACGACTTCGAAAAAGAGGGATACTCTTTGGTAGGGATAGACCCTTTCAAA
CTGCTTCAAGCCAGCCAAGTATACAGCCTAATCAGACCAAACGAGAATCCCGCACACAAG
AGTCAGTTGGTGTGGATGGCATGCAATTCTGCTGCATTTGAAGATCTAAGAGTATCAAGC
TTCATCAGAGGGACAAGAGTACTTCCAAGGGGGAAGCTTTCCACTAGAGGAGTACAAATT
GCTTCAAATGAAAACATGGATACTATGGTATCAAGTACTCTTGAACTGAGAAGCAGGTAC
TGGGCCATAAGGACCAGAAGTGGAGGAAACACTAATCAACAAAGGGCCTCTGCGGGCCAA
ATCAGCATACAACCTACGTTTTCTGTGCAGAGAAACCTCCCATTTGACAAAACAACCATC
ATGGCAGCATTCACTGGGAATGCGGAGGGAAGAACATCAGACATGAGGGCAGAAATCATA
AAGATGATGGAGAGTGCAAGACCAGAAGAAGTGTCCTTCCAGGGGCGGGGAGTCTTCGAG
CTCTCGGACGAAAGGGCAGCGAACCCGATCGTGCCCTCCTTTGACATGAGTAATGAAGGA
TCTTATTTCTTCGGAGACAATGCAGAGGAGTACGACAATTAATGAAAAATACCCTTGTTT
CTACT

#A/swine/Anhui/cb/2004(H5N1)
AGCGAAAGCAGGGTAGATAATCACTCACTGAGTGACATCCACATCATGGCGTCTCAAGGC
ACCAAACGATCTTATGAGCAGATGGAAACTGGTGGAGAACGCCAGAATGCTACTGAGATC
AGAGCGTCTGTTGGAAGAATGGTTAGTGGCATTGGGAGGTTCTACATACAGATGTGCACA
GAACTCAAACTCAGTGACTATGAAGGAAGGCTGATCCAGAACAGCATAACAATAGAGAGA
ATGGTACTCTCTGCATTTGATGAAAGAAGGAACAGATACCTGGAAGAACACCCCAGTGCG
GGGAAGGATCCGAAGAAAACTGGAGGTCCAATTTATCGGAGGAGAGACGGGAAATGGGTG
AGAGAGCTGATTCTGTACGACAAAGAGGAGATCAGGAGGATTTGGCGTCAAGCGAACAAT
GGAGAGGACGCAACTGCTGGTCTTACCCACCTGATGATATGGCATTCCAATCTAAATGAT
GCCACATATCAGAGAACGAGAGCTCTCGTGCGTACTGGAATGGACCCCAGGATGTGCTCT
CTGATGCAAGGGTCAACTCTCCCGAGGAGATCTGGAGCTGCCGGTGCAGCAGTAAAGGGG
GTGGGGACAATGGTGATGGAGCTGATTCGGATGATAAAACGAGGGATCAACGACCGGAAT
TTCTGGAGAGGCGAAAATGGAAGAAGAACAAGGATTGCATATGAGAGAATGTGCAACATC
CTCAAAGGGAAATTCCAAACAGCAGCACAAAGAGCAATGATGGATCAAGTGCGAGAGAGC
AGAAATCCTGGGAATGCTGAAATTGAAGATCTCATTTTTCTGGCACGGTCTGCACTCATC
CTGAGAGGATCAGTGGCCCATAAGTCCTGCTTGCCTGCTTGTGTGTACGGACTTGCAGTG
GCCAGTGGATATGACTTTGAGAGAGAAGGGTACTCTCTGGTTGGAATAGATCCTTTCCGT
CTGCTTCAAAACAGCCAGGTCTTTAGTCTCATTAGACCAAATGAGAATCCAGCACATAAG
AGTCAATTAGTGTGGATGGCATGCCACTCTGCAGCATTTGAGGACCTTAGAGTCTCAAGT
TTCATCAGAGGGACAAGAGTGGTCCCAAGAGGACAGCTATCCACCAGAGGGGTTCAAATT
GCTTCAAATGAGAACATGGAAGCAATGGACTCCAACACTCTTGAACTGAGAAGTAGATAT
TGGGCTATAAGAACCAGAAGCGGAGGAAACACCAACCAGCAGAGGGCATCTGCAGGACAG
ATCAGCGTTCAGCCCACTTTCTCGGTACAGAGAAACCTTCCCTTCGAAAGAGCGACCATT
ATGGCAGCATTTACAGGAAATACTGAGGGCAGAACGTCTGACATGAGGACTGGCATCATA
AGAATGATGGAAAGTGCCAGACCAGAAGATGTGTCATTCCAGGGGCGGGGAGTCTTCGAG
TACTCGGACGAAAAGGCAACGAACCCGATCGTGCCTT-----------------------
------------------------------------------------------------
-----

#A/swine/Chonburi/NIAH977/2004(H1N1)
---------------------------------------------ATGGCGTCTCAAGGC
ACCAAACGATCTTATGAGCAGATGGAAACCGGTGGAGAACGCCAGAATGCTACTGAAATC
AGAGCATCTGTTGGGAGAATGGTTGAAGGAATTGGAAGATTCTACATACAGATGTGCACT
GAACTCCAACTCAGTGATTATGAAGGGAGGCTGATCCAGAACAGCATAACAATAGAGAGA
ATGGTTCTCTCTGCATTTGACGAGAGAAGAAACAAATACCTGGAAGAACATCCCAGTGCG
GGGAAGGATCCAAAGAAAACTGGAGGTCCAATCTACAAAAAGAGAGACGGAAAGTGGATG
AGAGAGCTGATTCTGTATGACAAAGACGAGATTAGGAGAATTTGGCGCCAAGCAAACAAT
GGTGAGGATGCTACTGCTGGTCTCACTCACCTAATGATTTGGCATTCTAACCTGAATGAT
GCCACATATCAGAGAACCAGAGCTCTAGTGCGTACTGGGATGGATCCCAGAATGTGCTCC
CTGATGCAAGGATCAACTCTCCCGAGGAGATCTGGAGCCGCTGGGGCAGCAGTAAAGGGA
GTTGGGACGATGGTAATGGAGCTGATTCGGATGATAAAGCGAGGGATCAATGATCGGAAC
TTTTGGAGAGGAGAGAATGGACGAAGAACAAGAATTGCATATGAAAGAATGTGCAACATC
CTTAAAGGGAAATTTCAGACAGCAGCGCAAAGAGCAATGATGGACCAGGTGCGAGAGAGC
AGAAACCCTGGGAATGCTGAGATTGAAGATCTTATCTTTCTAGCACGATCTGCACTCATT
CTGAGAGGATCAGTGGCTCATAAATCCTGCCTGCCTGCTTGTGTATATGGACTTGTGGTG
GCAAGTGGATATGACTTTGAAAGAGAAGGATACTCTCTAGTCGGGATAGATCCTTTCCGT
CTGCTTCAGAACAGCCAGGTGTTCAGCCTCATTAGACCAAATGAGAATCCAGTACATAAG
AGTCAACTGATATGGATGGCATGCCATTCTGCAGCATATGAAGACCTGAGAGTGTCAAGT
TTCATCAGGGGGACAAAAGTGATCCCAAGAGGACAACTCTCCACCAGAGGAGTGCAAATT
GCCTCAAATGAAAACATGGAAACAATGGACTCCGTTACTCTTGAATTGAGAAGCAAATAC
TGGGCTATAAGAACCAGGAGCGGAGGAAACACCAATCAACAGAGGGCATCTGCAGGGCAA
ATTAGTGTACAACCTACTTTCTCAGTACAGAGAAATCTTCCTTTCGAAAGATCAACCATC
ATGGCAGCATTTACAGGGAATACTGAAGGCAGAACATCTGACATGAGGACTGAAATTATA
AGAATGATGGAAAATGCCAGGCCAGAAGATGTGTCCTTCCAAGGGCGGGGGGTCTTCGAG
CTCTCGGACGAAAAGGCAACGAACCCGATCGTGCCTTCCTTTGACATGAGTAATGAGGGA
TCTTATTTCTTCGGAGACAATGCAGAGGAGTATGACAATTAA------------------
-----

#A/swine/Spain/54008/2004(H3N2)
------------------TATCACTCACTGAGTGACATTCACATCATGGCGTCTCAAGGC
ACCAAACGATCTTATGAACAAATGGAAACTGGTGGAGAACGCCAAAATGCTACTGAAATC
AGAGCATCTGTTGGGAGAATGGTTGGAGGAATTGGAAGATTCTACATACAGATGTGCACT
GAACTCCAACTCAGTGACTATGAAGGGAGGCTGATCCAAAACAGTATAACAATAGAGAGA
ATGGTCCTCTCTGCATTTGATGAGAGGAGAAACAAATACCTGGAGGAACATCCCAGTGCG
GGGAAAGATCCAAAGAAAACGGGAGGTCCAATCTACAAAAAGAGAGACGGAAAATGGATG
AGAGAGCTAATTCTGTATGACAAAGATGAAATCAGGAGAATTTGGCGCCAAGCAAACAAT
GGTGAAGATGCTACTGCTGGTCTCACTCACCTGATGATTTGGCATTCCAACCTGAATGAT
GCTACGTATCAGAGAACAAGAGCTTTAGTGCGTACTGGGATGGATCCAAGAATGTGTTCT
CTGATGCAAGGTTCAACTCTCCCAAGGAGATCTGGAGCTGCTGGTGCAGCAGTAAAGGGA
ATTGGGACGATGGTAATGGAACTGATTCGGATGATAAAGCGGGGTATCAACGATCGGAAC
TTCTGGAGAGGCGAGAATGGACGAAGAACAAGAATTGCATATGAGAGAATGTGCAACATC
CTCAAAGGGAAGTTCCAAACAGCAGCGCAACGAGCAATGATGGACCAGGTGCGAGAAAGC
AGAAATCCCGGGAATGCTGAGATTGAAGATCTCATCTTTCTGGCAAGATCTGCACTCATT
CTTAGAGGATCAGTGGCCCATAAATCCTGCCTGCCAGCTTGTGTATATGGACTTGTTGTA
GCAAGTGGATATGACTTTGAAAGAGAAGGGTACTCTCTAGTCGGAATAGATCCTTTCCGT
CTGCTTCAGAATAGCCAGGTGTTCAGCCTCATTAGACCAAATGAGAATCCAGTGCATAAA
AGCCAGCTGATATGGATGGCGTGTCACTCTGCAGCATTTGAAGATCTGAGGGTGTCAAGT
TTTATCAGAGGAACAAAAGTGGTCCCAAGAGGACAATTGTCCACCAGAGGGGTTCAAATT
GCTTCAAATGAAAACATGGAAACAATGGACTCCATTACTCTTGAACTGAGAAGCAAATAC
TGGGCTATAAGAACCAGGAGCGGAGGAAACACCAATCAACAGAGAGCATCCGCAGGACAA
ATCAGTGTGCAACCTACTTTCTCAGTACAGAGAAATCTTCCTTTCGAGAGAGCGACCATC
ATGGCAGCATTTACTGGAAACACTGAAGGCAGAACGTCTGACATGAGGACTGAAATTATA
AGAATGATGGAAAGTGCCAGACCAGAAGATGTGTCTTTCCAGGGGCGGGGAGTCTTCGAG
CTCTCGGACGAAAAGGCAACGAACCCGATCGTGCCTTCCTTTGACATGAGTAATGAGGGA
TCTTATTTCTTCGGAGACAATGCAGAGGAGTATGACAGTTGAAGA---------------
-----

#A/swine/Ontario/55383/04(H1N2)
--------------------------AATGAGTGACATCGAAGCCATGGCGTCTCAAGGC
ACCAAACGATCATATGAACAAATGGAGACTGGTGGGGAACGCCAGGATGCCACAGAAATC
AGAGCATCTGTCGGAAGAATGATTGGCGGGATCGGGAGGTTTTACATCCAAATGCGCACT
GAACTCAAACTCAGCGATTATGAAGGAAGGCTAATTCAAAATAGCATAACAATAGAGAGA
ATGGCGCTCTCTGCTTTTGATGAGAGGAGGAATAAATACCTGGAAGAGCACCCCAGTGCT
GGGAAAGACCCTAAGAAGACTGGAGGACCCATATATAGGAGAGCAAACGGAAAGTGGATG
AGGGAACTCATCCTTTATGACAAAGAAGAAATAAGGAGGGTTTGGAGACAAGCAAACGTT
GGTGAAGATGCAACTGCCGGCCTTACTCACATCATGATTTGGCACTCCAATCTGAATGAT
GCGACCTATCAGAGAACACGAGCGCTTGTTCGCACCGGAATGGATCCCAGAATGTGCTCC
CTAATGCAAGGTTCAACACTTCCCAGAAGATCTGGAGCCGCAGGTGCTGCAGTGAAGGGA
GTTGGAACAATAGCAATGGAGCTAATCAGAATGATCAAACGTGGGATCAATGATCGAAAC
TTCTGGAGGGGTGAAAATGGACGGAGGACAAGGATTGCATATGAAAGAATGTGCAATATT
CTCAAAGGAAAGTTTCAGACAGCTGCTCAGAGGGCAATGATGGATCAAGTGAGAGAAAGC
CGGAACCCAGGAAACGCTGAAATTGAAGATCTAATTTTCCTGGCACGGTCAGCACTTATC
CTAAGAGGGGCGGTTGCACATAAGTCCTGTCTGCCTGCTTGTGTGTATGGGCTTGCAGTA
GCAAGTGGGCATGACTTTGAGAGGGAAGGATATTCATTGGTCGGAATAGATCCCTTCAAA
TTACTTCAAAACAGTCAAGTGTTCAGCCTGATCAGACCAAATGAAAACCCAGCTCACAAG
AGTCAGTTGGTGTGGATGGCATGCCATTCTGCTGCATTTGAAGATTTGAGAATATCAAGC
TTCATAAGAGGAAAAAAAGTGATCCCAAGAGGAAAGCTTTCCACAAGAGGGATCCAGATT
GCTTCAAGTGAAAATGTGGAAGCTATGGATTCTAATACCCTGGAACTAAGAAGCAGATAT
TGGGCCATAAGAACCAGAAGCGGAGGAAATACCAACCAACAAAAAGCATCCTCAGGCCAG
ATCAGTGTGCAACCTACATTCTCAGTGCAACGAAATCTCCCTTTTGAGAGGTCAACCATT
ATGGCAGCGTTCAGAGGAAACAATGAAGGACGAACATCAGACATGCGAACAGAAGTTATA
AGGATGATGGAAAGTGCAAAGCCAGAAGATTTGTCTTTCCAGGGGCGGGGAGTCTTCGAG
CTCTCGGACGAAAAGGCAACGAACCCGATCGTGCCTTCCTTTGACATGAGTAACGAAGGG
TCTTATTTCTTCGGAGACAATGCAGAGGAGTATGACAGTTGA------------------
-----

#A/swine/Zhejiang/1/2004(H1N2)
AGCAAAAGCAGGGTAGATAATCACTCAATGAGTGACATCGAAGCCATGGCGTCTCAAGGC
ACCAAACGATCATATGAACAAATGGAGACCGGTGGAGAACGCCAGGATGCTACAGAAATC
AGAGCATCTGTCGGAAGAATGATTGGTGGAATCGGGAGATTCTACATCCAAATGTGCACT
GAACTCAAGCTCAGTGACTATGAGGGGCGATTAATTCAAAATAGCATAACAATAGAGAGA
ATGGTGCTCTCTGCTTTTGATGAGAGAAGGAACAAATACCTAGAAGAACATCCCAGTGCT
GGAAAGGATCCCAAGAAAACTGGAGGACCTATATATAGAAGGGTAAACGGAAAATGGATG
AGAGAACTCATTCTTTATGACAAAGAAGAAATAAGGAGAGTTTGGCGACAAGCAAACAAT
GGTGAGGATGCAACAGCCGGTCTTACTCACATCATGATTTGGCACTCCAATCTTAATGAT
TCCACCTATCAGAGAACAAGAGCGCTTGTCCGCACTGGGATGGATCCCAGAATGTGCTCC
CTAATGCAAGGTTCAACTCTTCCCAGACGATCTGGTGCCGCAGGTGCTGCAGTGAAGGGA
GTTGGGACAATAGCAATGGAATTAATCAGAATGATCAAACGTGGAATAAATGACCGAAAC
TTCTGGAGGGGTGAAAATGGACGAAGGACAAGGATTGCATATGAAAGAATGTGCAATATT
CTTAAAGGAAAATTTCAGACAGCTGCCCAGAGGGCAATGATGGATCAGGTTAGAGAAAGT
CGAAACCCAGGAAACGCTGAAATTGAAGATCTCATTTTCCTAGCACGGTCAGCACTTATC
CTAAGGGGGTCAGTTGCACATAAGTCCTGCCTGCCTGCTTGTGTGTATGGACTTGCAGTG
GCTAGTGGGCATGACTTTGAAAGAGAGGGATATTCACTGGTCGGGATAGACCCCTTCAAA
TTACTTCAAAACAGTCAAGTGTTCAGCCTGATCAGACCAAATGAAAACCCAGCTCACAAG
AGTCAACTGGTGTGGATGGCATGCCACTCTGCTGCATTCGAGGATTTACGAATATCAAGT
TTCATAAGAGGGAAGAAAGTGATTCCAAGAGGAAAGCTTTCCACGAGAGGGGTTCAGATT
GCTTCAAATGAAAATGTGGAAGCTATGGACTCTAATACCCTAGAACTAAGAAGCAGATAC
TGGGCCATAAGGACCAGAAGTGGAGGGAATACCAACCAACAGAGGGCATCTGCAGGCCAG
ATCAGTGTGCAACCTACATTCTCAGTACAACGGAATCTCCCTTTTGAGAGAGCAACCGTT
ATGGCAGCTTTCAGTGGGAACAATGAAGGACGGACATCAGACATGCGAACGGAAATTATA
AGGATGATGGAAAGTGCAAAACCAGAAGATTTGTCCTTCCAGGGGCGGGGAGTCTTCGAG
CTCTCGGACGAAAAGGCAACGAACCCGATCGTGCCTTCTTTTGACATGAGTAATGAAGGG
TCTTATTTCTTCGGAGACAATGCAGAGGAGTATGACAATTGAAGAAAAATACCCTTGTTT
CTACT

#A/swine/Minnesota/00395/2004(H3N1)
---------------------------------------------ATGGCGTCTCAAGGC
ACCAAACGATCATATGAACAAATGGAGACTGGTGGGGAACGCCAGGATGCCACAGAAATC
AGAGCATCTGTCGGAAGAATGATTGGTGGAATCGGGAAATTCTACATCCAAATGTGCACT
GAGCTCAAACTCAGTGACTATGAGGGACGACTAATCCAAAATAGCATAACAATAGAGAGA
ATGGTGCTCTCCGCTTTTGATGAGAGAAGAAATAAATACCTAGAAGAGCATCCCAGTGCT
GGGAAGGATCCTAAGAAAACTGGAGGACCCATATATAGAAGAGTAGACGGAAAGTGGATG
AGAGAACTCATTCTTTATGACAAAGAAGAAATAAGGAGAGTTTGGCGCCAAGCAAACAAT
GGTGAAGATGCAACAGCTGGTCTTACTCATATCATGATTTGGCATTCCAATCTGAATGAT
GCCACGTACCAGAGAACAAGAGCGCTTGTTCGCACCGGAATGGATCCCAGAATGTGCTCT
CTAATGCAAGGTTCAACACTTCCCAGAAGGTCTGGGGCTGCAGGTGCTGCAGTAAAAGGA
GTTGGAACAATAGCAATGGAATTAATCAGAATGATCAAACGTGGGATCAACGATCGAAAC
TTCTGGAGAGGTGAAAATGGACGAAGGACAAGGATTGCATATGAAAGAATGTGCAATATT
CTCAAAGGGAAATTTCAGACAGCTGCCCAGAGGGCAATGATGGATCAAGTGAGAGAAAGT
CGGAACCCAGGAAACGCTGAGATTGAAGATCTCATTTTCCTGGCACGGTCAGCACTTATC
CTAAGGGGATCAGTTGCACATAAGTCTTGCCTGCCTGCTTGTGTGTACGGGCTTGCAGTG
GCAAGTGGGCATGACTTTGAAAGGGAAGGGTATTCACTGGTCGGGATAGACCCATTTAAA
TTACTCCAAAATAGTCAAGTGTTCAGCCTGATAAGACCAAATGAAAACCCAGCTCACAAG
AGTCAATTAGTGTGGATGGCATGTCACTCTGCTGCATTTGAGGATCTAAGGGTATCAAGT
TTCATAAGAGGGAAGAAAGTGATTCCAAGGGGAAAGCTTTCCACAAGAGGGGTTCAGATT
GCTTCAAATGAGAATGTGGAAGCCATGGATTCCAGTACCTTAGAGCTGAGAAGCAGATAC
TGGGCCATAAGGACCAGAAGTGGAGGAAATACCAATCAACAGAAAGCATCCGCAGGCCAG
ATCAGTGTGCAACCTACATTCTCAGTGCAACGGAATCTCCCTTTTGAAAGAGCAACCGTT
ATGGCAGCTTTCAGCGGGAACAATGAAGGACGGACATCCGATATGCGAACAGAAGTTATA
AGGATGATGGAAAGTGCAAAGCCAGAAGATTTGTCCTTCCAGGGGCGGGGAGTCTTCGAG
CTCTCGGACGAAAAGGCAACGAGCCCGATCGTGCCTTCCTTTGACATGAGTAATGAAGGA
TCTTATTTCTTCGGAGACAATGCAGAGGAGTA----------------------------
-----

#A/Swine/Guangdong/01/2005(H3N2)
---------------------------------------------ATGGCGTCCCAAGGC
ACCAAACGGTCTTATGAACAGATGGAAACTGATGGGGATCGCCAGAATGCAACTGAGATT
AGGGCATCCGTCGGGAAGATGATTGATGGAATTGGGAGATTCTACATCCAAATGTGCACT
GAACTTAAACTCAGTGATTATGAAGGGCGGTTGATCCAGAACAGCTTGACAATAGAGAAA
ATGGTGCTCTCTGCTTTTGATGAGAGAAGGAATAAATATCTGGAAGAACACCCCAGCGCG
GGGAAAGATCCTAAGAAAACTGGAGGGCCCATATACAGGAGAGTAGATGGAAAATGGATT
AGGGAACTCGTCCTTTATGACAAAGAAGAAATAAGGCGAATCTGGCGCCAAGCCAACAAT
GGTGAGGATGCGACAGCTGGTCTAACTCACATGATGATCTGGCATTCCAATTTGAATGAT
GCAACATACCAGAGGACAAGAGCTCTTGTTCGAACCGGAATGGATCCCAGAATGTGCTCT
CTGATGCAGGGCTCGACTCTCCCTAGAAGGTCCGGAGCTGCAGGTGCTGCAGTCAAAGGA
ATCGGGACAATGGTGATGGTGCTGATCAGAATGGTCAAACGGGGGATCAACGATCGAAAT
TTCTGGAGAGGTGAGAATGGGCGGAAAACAAGAAGTGCTTATGAGAGAATGTGCAACATT
CTTAAAGGGAAATTTCAAACAGCTGCACAAAGAGCAATGGTGGATCAAGTGAGAGAAAGT
CGGAACCCAGGAAATGCTGAGATCGAAGATCTCATATTTTTGGCAAGATCTGCATTGATA
TTGAGAGGGTCAGTTGCTCACAAATCTTGCCTACCTGCCTGTGTGTATGGACCTGCAGTA
TCCAGTGGGTACAACTTCGAAAAAGAGGGATATTCCTTGGTGGGAATAGACCCTTTCAAA
CTACTTCAAAATAGCCAAGTATACAGCCTAATCAGACCTAACGAGAATCCAGCACACAAG
AGTCAGCTGGTGTGGATGGCATGCCATTCTGCTGCATTTGAAGATTTAAGATTGTTAAGC
TTCATCAGAGGGACCAAAGTATCTCCGCGGGGGAGACTTTCAACTAGAGGAGTACAAATT
GCTTCAAATGAGAACATGGATAATATGGGATCGAGTACTCTTGAACTGAGAAGCGGGTAC
TGGGCCATAAGGACCAGGAGTGGAGGAAACACTAATCAACAGAGGGCCTCCGCAGGCCAA
ATCAGTGTGCAACCTACGTTTTCTGTACAAAGAAACCTCCCATTTGAAAAGTCAACCGTT
ATGGCCGCATTCACTGGAAATACGGAGGGAAGAACCTCAGACATGAGGGCAGAAATCATA
AGAATGATGGAAGGTGCAAAACCAGAAGAAGTGTCGTTCCGGGGGAGGGGAGTTTTCGAG
CTCTCAGACGAGAAGGCGACGAACCCGATCGTGCCCTCTTTTGACATGAGTAATGAAGGA
TCTTATTTCTTCGGAGACAATGCAGAAGAGTACGACAATTAA------------------
-----

#A/Swine/Shandong/3/2005/H3N2)
AGCAAAAGCAGGGTTAATAATCACTCACTGAGTGACATCAAAATCATGGCGTCCCAAGGC
ACCAAACGGTCTTATGAACAGATGGAAACTGATGGGGATCGCCAGAATGCAACTGAGATT
AGGGCATCCGTCGGGAAGATGATTGATGGAATTGGGAGATTCTACATCCAAATGTGCACT
GAACTTAAACTCAGTGATTATGAAGGGCGGTTGATCCAGAACAGCTTGACAATAGAGAAA
ATGGTGCTCTCTGCTTTTGATGAGAGAAGGAATAAATATCTGGAAGAACACCCCAGCGCG
GGGAAAGATCCTAAGAAAACTGGAGGGCCCATATACAGGAGAGTAGATGGAAAATGGATT
AGGGAACTCGTCCTTTATGACAAAGAAGAAATAAGGCGAATCTGGCGCCAAGCCAACAAT
GGTGAGGATGCGACAGCTGGTCTAACTCACATGATGATCTGGCATTCCAATTTGAATGAT
GCAACATACCAGAGGACAAGAGCTCTTGTTCGAACCGGAATGGATCCCAGAATGTGCTCT
CTGATGCAGGGCTCGACTCTCCCTAGAAGGTCCGGAGCTGCAGGTGCTGCAGTCAAAGGA
ATCGGGACAATGGTGATGGAGCTGATCAGAATGGTCAAACGGGGGATCAACGATCGAAAT
TTCTGGAGAGGTGAGAATGGGCGGAAAACAAGAAGTGCTTATGAGAGAATGTGCAACATT
CTTAAAGGGAAATTTCAAACAGCTGCACAAAGAGCAATGGTGGATCAAGTGAGAGAAAGT
CGGAACCCAGGAAATGCTGAGATCGAAGATCTCATATTTTTGGCAAGATCTGCATTGATA
TTGAGAGGGTCAGTTGCTCACAAATCTTGCCTACCTGCCTGTGTGTATGGGCCTGCAGTA
TCCAGTGGGTACAACTTCGAAAAAGAGGGATATTCCTTGGTGGGAATAGACCCTTTCAAA
CTACTTCAAAATAGCCAAGTATACAGCCTAATCAGACCTAACGAGAATCCAGCACACAAG
AGTCAGCTGGTGTGGATGGCATGCCATTCTGCTGCATTTGAAGATTTAAGATTGTTAAGC
TTCATCAGAGGGACCAAAGTATCTCCGCGGGGGAGACTTTCAACTAGAGGAGTACAAATT
GCTTCAAATGAGAACATGGATAATATGGGATCGAGTACTCTTGAACTGAGAAGCGGGTAC
TGGGCCATAAGGACCAGGAGTGGAGGAAACACTAATCAACAGAGGGCCTCCGCAGGCCAA
ATCAGTGTGCAACCTACGTTTTCTGTACAAAGAAACCTCCCATTTGAAAAGTCAACCGTC
ATGGCCGCATTCACTGGAAATACGGAGGGAAGAACCTCAGACATGAGGGCAGAAATCATA
AGAATGATGGAAGGTGCAAAACCAGAAGAAGTGTCGTTCCGGGGGAGGGGAGTTTTCGAG
CTCTCAGACGAGAAGGCGACGAACCCGATCGTGCCCTCTTTTGACATGAGTAATGAAGGA
TCTTATTTCTTCGGAGACAATACAGAAGAGTACGACAATTAAGGAAAAA-TACCCTTGTT
TCTAC

#A/swine/Heilongjiang/1/05(H3N2)
---------------------------------------------ATGGCGTCCCAAGGC
ACCAAACGGTCTTATGAACAGATGGAAACTGATGGGGATCGCCAGAATGCAACTGAGATT
AGGGCATCCGTCGGGAAGATGATTGATGGAATTGGGAGATTCTACATCCAAATGTGCACT
GAACTTAAACTCAGTGATTATGAAGGGCGGTTGATCCAGAACAGCTTGACAATAGAGAAA
ATGGTGCTCTCTGCTTTTGATGAGAGAAGGAATAAATATCTGGAAGAACACCCCAGCGCG
GGGAAAGATCCTAAGAAAACTGGAGGGCCCATATACAGGAGAGTAGATGGAAAATGGATT
AGGGAACTCGTCCTTTATGACAAAGAAGAAATAAGGCGAATCTGGCGCCAAGCCAACAAT
GGTGAGGATGCGACAGCTGGTCTAACTCACATGATGATCTGGCATTCCAATTTGAATGAT
GCAACATACCAGAGGACAAGAGCTCTTGTTCGAACCGGAATGGATCCCAGAATGTGCTCT
CTGATGCAGGGCTCGACTCTCCCTAGAAGGTCCGGAGCTGCAGGTGCTGCAGTCAAAGGA
ATCGGGACAATGGTGATGGAGCTGATCAGAATGGTCAAACGGGGGATCAACGATCGAAGT
TTCTGGAGAGGTGAGAATGGGCGGAAAACAAGAAGTGCTTATGAGAGAATGTGCAACATT
CTTAAAGGGAAATTTCAAACAGCTGCACAAAGAGCAATGGTGGATCAAGTGAGAGAAAGT
CGGAACCCAGGAAATGCTGAGATCGAAGATCTCATATTTTTGGCAAGATCTGCATTGATA
TTGAGAGGGTCAGTTGCTCACAAATCTTGCCTACCTGCCTGTGTGTATGGACCTGCAGTA
TCCAGTGGGTACAACTTCGAAAAAGAGGGATATTCCTTGGTGGGAATAGACCCTTTCAAA
CTACTTCAAAATAGCCAAGTATACAGCCTAATCAGACCTAACGAGAATCCAGCACACAAG
AGTCAGCTGGTGTGGATGGCATGCCATTCTGCTGCATTTGAAGATTTAAGATTGTTAAGC
TTCATCAGAGGGACCAAAGTATCTCCGCGGGGGAGACTTTCAACTAGAGGAGTACAAATT
GCTTCAAATGAGAACATGGATAATATGGGATCGAGTACTCTTGAACTGAGAAGCGGGTAC
TGGGCCATAAGGACCAGGAGTGGAGGAAACACTAATCAACAGAGGGCCTCCGCAGGCCAA
ATCAGTGTGCAACCTACGTTTTCTGTACAAAGAAACCTCCCATTTGAAAAGTCAACCGTT
ATGGCCGCATTCACTGGAAATACGGAGGGAAGAACCTCAGACATGAGGGCAGAAATCATA
AGAATGATGGAAGGTGCAAAACCAGAAGAAGTGTCGTTCCGGGGGAGGGGAGTTTTCGAG
CTCTCAGACGAGAAGGCGACGAACCCGATCGTGCCCTCTTTTGACATGAGTAATGAAGGA
TCTTATTTCTTCGGAGACAATGCAGAAGAGTACGACAATTAA------------------
-----

#A/swine/Shanghai/1/2005(H1N1)
AGCAAAAGCAGGGTAGATAATCACTCACTGAGTGACATCGGAGCCATGGCGTCTCAAGGC
ACCAAACGATCGTATGAACAAATGGAGACTGGTGGGGAACGCCAGGATGCCACAGAAATC
AGAGCATCTGTTGGAAGAATGATTGGTGGAATCGGAAGATTCTACATCCAAATGTGCACT
GAACTCAAACTCAGTGACTATGAGGGACGATTAATTCAAAATAGCATAACAATAGAAAGA
ATGGTGCTCTCTGCTTTTGATGAGAGGAGGAATAAATACCTAGAAGAACATCCCAGTGCT
GGGAAGGATCCTAAGAAAACTGGAGGACCCATATATAGAAGAGTAAACGGAAAATGGATG
AGAGAGCTCATCCTTTATGACAAAGAAGAAATAAGGAGAGTTTGGCGCCAAGCAAACAAT
GGTGAGGATGCAACAGCCGGTCTTACTCACATTATGATTTGGCACTCCAATCTTAATGAT
GCCACCTATCAGAGAACAAGAGCGCTTGTTCGCACTGGAATGGATCCCAGAATGTGCTCC
CTCATGCAAGGTTCAACACTTCCCAGAAGGTCTGGGGCCGCAGGTGCTGCAGTGAAAGGA
GTTGGAACAATAGTAATGGAGTTAATCAGAATGATCAAACGTGGAGTCAATGACCGAAAC
TTCTGGAGGGGTGAAAATGGAAGAAGAACAAGGATTGCATATGAAAGAATGTGCAATATT
CTTAAAGGAAAATTTCAGACAGCTGCCCAGAGGGCAATGATGGATCAAGTGAGAGAAAGT
CGAAACCCAGGAAATGCTGAAATTGAAGATCTTATTTTCCTGGCACGGTCAGCACTTATA
CTAAGGGGGTCAGTTGCACACAAGTCCTGCCTGCCCGCTTGTGTGTATGGGCTTGCAGTA
GCAAGTGGGCATGACTTTGAAAGAGAAGGATATTCACTGGTAGGGATAGACCCTTTCAAA
TTACCTCAAAACAGCCAAGTGTTCAGTCTGATCAGACCAAATGAAAACCCAGCTCATAAG
AGCCAATTGGTGTGGATGGCATGCCACTCTGCTGCATTCGAGGACATAAGAATATCAAGT
TTCATAAGAGGGAAAAAAGTGGTTCCAAGAGGAAAGCTTTCCACAAGAGGAGTTCAGATT
GCTTCAAATGAGAATGTGGAAGCTATGGACTCTAGTACCCTAGAACTGAGAAGCAGATAC
TGGGCCATAAGGACCAGAAGTGGAGGAAATACCAACAAACAGAAGGCATCTGCGGGCCAG
ATCAGTGTGCAACCTACATTCTCAGTGCAAAGGAATCTCCCTTTTGAAAGAGCAACTGTT
ATGGCAGCCTTCAGCGGGAACAATGAGGGGCGTACATCAGACATGCGAACGGAAGTTATA
AGGATGATGGAAAGTGCAAGGCCAGAAGATTTGTCCTTCCAGGGGCGGGGAGTCTTCGAG
CTATCGGACGAAAAGACAACGAACCCGATCGTGCCTTCCTTTGACATGAGTAATGAAGGG
TCTTATTTCTTCGGAGACAATGCAGAGGAGTATGACAATTGAAGAAAAATACCCTTGTTT
CTACT

#A/swine/Korea/CAN04/2005(H3N2)
---------------------------ATGAGTGACATCGAAGCCATGGCGTCTCAAGGC
ACCAAACGATCATATGAACAAATGGAGACTGGTGGGGAACGCCAGGACGCCACAGAAATC
AGAGCATCTGTCGGAAGAATGATTGGTGGAATCGGGAGATTCTACATCCAAATGTGCACT
GAACTCAAACTCAGTGACTATGAGGGACGACTAATCCAAAATAGCATAACAATAGAGAGA
ATGGTGCTCTCTGCTTTTGATGAGAGAAGAAATAAATACCTAGAAGAGCATCCCAGTGCT
GGGAAGGATCCTAAGAAAACTGGAGGACCCATATATAGAAGAGTAGATGGAAAGTGGATG
AGAGAACTCATCCTTTATGACAAAGAAGAAATAAGGAGAGTTTGGCGCCAAGCAAACAAT
GGTGAAGATGCAACAGCTGGTCTTACTCATATCATGATTTGGCATTCCAATCTGAATGAT
GCCACGTATCAGAGAACAAGAGCGCTTGTTCGCACCGGAATGGATCCCAGAATGTGCTCT
CTAATGCAGGGTTCAACACTTCCCAGAAGGTCTGGGGCCGCAGGTGCTGCAGTGAAAGGA
GTTGGAACAATAGCAATGGAGTTAATCAGAATGATCAAACGTGGAATCAATGACCGAAAC
TTCTGGAGGGGTGAAAATGGACGAAGAACAAGGATTGCATATGAAAGAATGTGCAATATT
CTCAAAGGAAAATTTCAGACAACTGCCCAGAGGGCAATGATGGATCAAGTGAGAGAAAGT
CGAAACCCAGGAAACGCTGAGATTGAAGATCTCATTTTCCTGGCACGGTCAGCACTTATT
CTAAGGGGATCAGTTGCACATAAGTCTTGCCTGCCTGCTTGTGTGTATGGGCTTGCAGTA
GCAAGTGGGCATGACTTTGAAAGGGAAGGGTATTCACTGGTCGGGATAGACCCATTTAAA
TTACTCCAAAACAGTCAAGTGTTCAGCCTGATAAGACCAAATGAAAACCCAGCTCACAAG
AGTCAATTGGTGTGGATGGCATGCCACTCTGCTGCATTTGAAGATCTAAGAGTATCAAGT
TTCATAAGAGGGAAGAAAGTGATTCCAAGAGGAAAGCTGTCCACAAGAGGGGTTCAGATT
GCTTCAAATGAGAATGTGGAAGCTATGGATTCCAATACCTTAGAACTGAGAAGCAGATAC
TGGGCCATAAGGACAAGGAGTGGAGGAAATACCAATCAACAGAGGGCATCCGCGGGCCAG
ATCAGTGTGCAACCTACATTCTCAGTGCAACGGAATCTCCCTTTTGAAAGAGCAACCGTT
ATGGCAGCTTTCAGTGGGAACAATGAAGGACGGACATCCGACATGCGAACAGAAGTTATA
AGGATGATGGAAAGTGCAAAGCCAGAAGATTTGTCCTTCCAGGGGCGGGGAGTCTTCGAG
CTCTCGGACGAAAAGGCAACGAGCCCGATCGTGCCTTCCTTTGACATGAGTAATGAAGGG
TCTTATTTCTTCGGAGACAATGCAGAGGAGTATGACAGTTGA------------------
-----

#A/swine/Guangxi/17/2005(H1N2)
AGCAAAAGCAGGGTAGATAATCACTCAATGAGTGACATCGAAGCCATGGCGTCTCAAGGT
ACCAAACGATCATATGAACAAATGGAGACTGGTGGGGAACGCCAGGATGCCACAGAAATC
AGAGCATCTGTCGGAAGAATGATTGGTGGAATCGGGAGATTCTACATCCAAATGTGCACT
GAACTCAAACTCAGTGACTATGAGGGACGACTAATCCAAAATAGCATAACAATAGAAAGA
ATGGTGCTCTCTGCTTTTGATGAGAGAAGAAATAAATACCTAGAAGAGCATCCCAGTGCT
GGGAAGGATCCTAAGAAAACTGGAGGACCCATATATAGAAGAGTAGACGGAAAGTGGATG
AGAGAACTCATCCTTTATGACAAAGAAGAAATAAGGAGAGTTTGGCGCCAAGCAAACAAT
GGTGAAGACGCAACAGCTGGTCTTACTCATATCATGATTTGGCATTCCAATCTGAACGAT
GCCACGTATCAGAGAACGAGAGCGCTTGTTCGCACCGGAATGGATCCTAGAATGTGCTCT
CTAATGCAAGGTTCAACACTTCCCAGGAGGTCTGGGGCCGCAGGTGCTGCAGTGAAAGGA
GTTGGAACAATAGCAATGGAGTTAATCAGAATGATCAAACGTGGAATCAATGACCGAAAC
TTCTGGAGGGGTGAAAATGGACGAAGGACAAGGATTGCATATGAAAGAATGTGCAACATT
CTCAAAGGAAAATTTCAGACAGCTGCTCAGAGGGCAATGATGGATCAAGTGAGAGAAAGT
CGGAACCCAGGAAACGCTGAGATTGAAGATCTTATTTTCCTGGCACGGTCAGCACTTATT
CTAAGGGGATCAGTTGCACATAAGTCTTGCCTGCCTGCTTGTGTGTATGGGCTCGCAGTA
GCAAGTGGGCATGACTTTGAAAGGGAGGGGTATTCACTGGTCGGGATAGATCCATTTAAA
TTACTCCAAAACAGCCAAGTGTTCAGCCTGATAAGACCAAATGAAAACCCAGCTCACAAA
AGTCAATTGGTATGGATGGCACGCCACTCTGCTGCATTTGAGGATTTAAGAGTATCAAGT
TTCATAAGAGGAAAGAAAGTGATTCCAAGAGGAAAGCTTTCCACAAGAGGGGTTCAGATT
GCTTCAAACGAAAATGTGGAAGCCATGGACTCCAATACCCTAGAACTGAGAAGCAGATAC
TGGGCCATAAGGACCAGGAGTGGAGGAAATACCAATCAACAGAAAGCATCTGCAGGCCAA
ATCAGTGTGCAACCTACATTCTCAGTGCAACGGAATCTCCCTTTTGAAAGAGCAACCGTT
ATGGCAGCTTTCAGCGGGAACAATGAAGGACGGACATCCGATATGCGAACAGAAGTTATA
AGGATGATGGAAAGTGCAAAGCCAGAAGATTTGTCCTTCCAGGGGCGGGGAGTCTTCGAG
CTCTCGGACGAAAAGGCAACGAGCCCGATCGTGCCTTCCTTTGACATGAGTAATGAAGGG
TCTTATTTCTTCGGAGACAATGCAGAGGAGTATGACAGTTGAGGAAAAATACCCTTGTTT
CTACT

#A/sw/Chonburi/NIAH589/05(H1N1)
---------------------------------------------ATGGCGTCTCAAGGC
ACCAAACGATCTTATGAGCAGATGGAAACTGGTGGAGAACGCCAGAATGCTACTGAAATC
AGAGCATCTGTTGGGAGAATGGTTGGGGGAATTGGAAGATTCTACATACAGATGTGCACT
GAACTCCAACTCAGTGACTATGAGGGGAGGCTGATCCAGAACAGCATAACAATAGAAAGG
ATGGTTCTCTCAGCATTTGACGAGAGAAGAAACAAATACCTGGAAGAACATCCCAGTGCA
GGGAAGGATCCAAAGAAAACTGGAGGTCCAATCTACAAAAAGAGAGACGGAAAATGGATG
AGAGAGCTGATTCTGTATGACAAAGATGAGATCAGGAGAATTTGGCGCCAAGCAAACAAT
GGTGAAGATGCCACTGCTGGTCTCACTCACCTGATGATTTGGCATTCCAACCTGAATGAT
GCCACATATCAGAGAACAAGAGCTCTCGTGCGTACTGGGATGGATCCCAGAATGTGTTCT
CTGATGCAAGGATCAACTCTCCCAAGGAGATCTGGAGCTGCTGGGGCAGCAGTAAAGGGA
GTTGGGACGATGGTAATGGAACTGATTCGGATGATAAAGCGAGGGATCAATGATCGGAAC
TTCTGGAGAGGTGAGAATGGACGAAAGACAAGAATTGCATATGAGAGAATGTGCAACATC
CTCAAAGGAAAATTTCAGACAGCAGCACAACGAGCAATGATGGACCAGGTGCGAGAAAGC
AGAAATCCTGGAAATGCTGAGATTGAAGACCTCATCTTTCTGGCACGATCTGCACTCATT
CTGAGAGGATCGGTGGCTCATAAATCATGCCTGCCTGCTTGTGTCTATGGACTTGTTGTG
GCAAGTGGATATGACTTTGAAAGAGAAGGGTACTCTCTAGTCGGAATAGATCCTTTTCGT
CTACTTCAAAACAGCCAGGTGCTCAGCCTCATTAGACCAAATGAGAATCCAGTACATAAA
AGCCAGCTAATATGGATGGCATGCCATTCTGCAGCATTTGAAGATCTGAGAGTGTCAAGT
TTCATCAGAGGAACAAAAGTGGTCCCAAGAGGACAACTGTCCACCAGAGGAGTTCAAATT
GCTTCAAATGAAAACATGGAAACAATGGACTCCATTACTCTTGAATTGAGAAGCAAGTAT
TGGGCTATAAGAACCAGGAGCGGGGGAAACACCAATCAACAGAGAGCATCAGCAGGGCAA
ATCAGTATACAACCTACTTTCTCAGTACAGAGAAATCTTCCTTTCGAGAGATCAACCATC
ATGGCAGCATTTACGGGAAACACAGAAGGCAGAACATCCGATATGAGGACTGAAATTATA
AGAATGATGGAAAGTGCCAGACCAGAAGATGTGTCCTTCCAGGGGCGGGGTGTCTTTGAG
CTCTCTGACGAAAAGGCAACGACCCCAATCGTGCCTTCCTTTGACATGAGTAATGAGGGA
TCTTATTTCTTCGGAGACAATGCAGAGGAGTATGACAATTAA------------------
-----

#A/sw/Saraburi/NIAH13021/05(H1N2)
---------------------------------------------ATGGCGTCTCAAGGC
ACCAAACGATCTTATGAGCAGATGGAAACTGGTGGAGAACGCCAGAATGCTACTGAAATC
AGAGCATCTGTTGGGAGAATGGTAGGAGGAATTGGAAGATTCTACATACAGATGTGCACT
GAACTCCAACTCAGTGACTATGAAGGGAGACTGATCCAAAACAGCATCACAATAGAGAGA
ATGGTTCTCTCTGCATTTGACGAGAGGAGAAACAAATATCTAGAAGAACATCCCAGTGCG
GGGAAGGATCCAAAGAAAACTGGAGGCCCAATATACAAAAAGAGAGACGGAAAATGGATG
AGAGAGCTGATTCTATATGACAAAGATGATATCAGGAGGATTTGGCGTCAAGCAAACAAT
GGTGAAGACGCTACTGCTGGTCTCACTCACTTGATGATTTGGCATTCTAACCTGAATGAT
GCCACATATCAGAGAACAAGAGCCCTTGTGCGTACTGGGATGGACCCCAGAATGTGCTCT
CTGATGCAGGGATCAACTCTCCCGAGAAGATCTGGAGCTGCTGGTGCAGCAATAAAGGGA
GTTGGGACGATGGTGATGGAGCTGATTCGGATGATAAAGCGAGGGATCAATGATCGGAAC
TTCTGGAGAGGCGAGAATGGACGAAAAACAAGAATTGCATATGAGAGGATGTGCAACATC
CTCAAAGGGAAACTTCAGACAGCAGCGCAACGAGCAATGATGGACCAGGTGCGAGAAAGC
AGAAACCCTGGGAATGCTGAGATTGAAGATCTTATATTTCTGGCACGATCTGCCCTCATT
CTGAGGGGATCAGTAGCTCATAAATCCTGCCTGCCTGCTTGTGTATATGGGCTTGTTGTG
GCAAGTGGGTATGACTTTGAAAGAGAAGGGTACTCTCTAGTCGGAATAGATCCTTTTCGT
CTGCTTCAGAACAGCCAGGTGTTCAGCCTCATCAGACCAAATGAGAATCCAGTACATAAG
AGTCAGCTGGTATGGATGGCATGCCATTCTGCAGCATTTGAAGATCTGAGAGTATCAAGT
TTCATCAGAGGGACTAAAGTGGTTCCAAGAGGAAAGATGTCAACCAGAGGAGTTCAAATT
GCTTCAAATGAAAACATGGAAACAATGGACTCCATGACTCTTGAACTGAGAAGCAAATAC
TGGGCTATAAGAACCAGGAGCGGAGGAAACACCAATCAACAGAAAGCATCCGCAGGGCAA
ATCAGTGTACAACCTACTTTCTCAGTACAGAGAAATCTTCCTTTCGAGAGAGCGACCATC
ATGGCAGCATTTTCAGGGAACAATGAAGGAAGAACATCTGACATGAGAACTGAAATCATA
AGAATGATGGAAAGTGCCAGACCAGAAGATGTGTCTTTCCAGGGGCGGGGAGTCTTCGAG
ATCTCGGACGAAAAGGCAACGAACCCGATCGTGCCTTCCTTTGACATGAGTAACGAGGGG
TCTTATTTCTTCGGAGACAATGCAGAGGAGTATGACAATTAA------------------
-----

#A/swine/Quebec/4001/2005(H3N2)
---------------------------ATGAGCGATATTGAAGCGATGGCGAGCCAGGGC
ACCAAACGTAGCTATGAACAGATGGAAACCGGCGGCGAACGTCAGGATGCGACCGAAATT
CGTGCGAGCGTGGGCAAAATGATTGGCGGCATTGGCAAATTTTATATTCAGATGTGCACC
GAACTGAAACTGAGCGATTATGAAGGCCGTCTGATTCAGAACAGCATTACCATTGAACGT
ATGGTGCTGAGCGCGTTTGATGAACGTCGTAACAAATATCTGGAAGAACATCCGAGCGCG
GGCAAAGATCCGAAAAAAACCGGCGGCCCGATTTATCGTCGTGTGGATGGCAAATGGATG
CGTGAACTGATTCTGTATGATAAAGAAGAAATTCGTCGTGTGTGGCGTCAGGCGAACAAC
GGCGAAGATGCGACCGCGGGCCTGACCCATATTATGATTTGGCATAGCAACCTGAACGAT
GCGACCTATCAGCGTACCCGTGCGCTGGTGCGTACCGGCATGGATCCGCGTATGTGCAGC
CTGATGCAGGGCAGCACCCTGCCGCGTCGTAGCGGCGCGGCGGGCGCGGCGGTGAAAGGC
GTGGGCACCATTGCGATGGAACTGATTCGTATGATTAAACGTGGCATTAACGATCGTAAC
TTTTGGCGTGGCGAAAACGGCCGTCGTACCCGTGTGGCGTATGAACGTATGTGCAACATT
CTGAAAGGCAAATTTCAGACCGCGGCGCAGCGTGCGATGATGGATCAGGTGCGTGAAAGC
CGTAACCCGGGCAACGCGGAAATTGAAGATCTGATTTTTCTGGCGCGTAGCGCGCTGATT
CTGCGTGGCAGCGTGGCGCATAAAAGCTGCCTGCCGGCGTGCGTGTATGGCCTGGCGGTG
GCGAGCGGCCATGATTTTGAACGTGAAGGCTATAGCCTGGTGGGCATTGATCCGTTTAAA
CTGCTGCAGAACAGCCAGGTGTTTAGCCTGATTCGTCCGAACGAAAACCCGGCGCATAAA
AGCCAGCTGGTGTGGATGGCGTGCCATAGCGCGGCGTTTGAAGATCTGCGTGTGAGCAGC
TTTATTCGTGGCAAAAAAGTGATTCCGCGTGGCAAACTGAGCACCCGTGGCGTGCAGATT
GCGAGCAACGAAAACGTGGAAGCGATGGATAGCAACACCCTGGAACTGCGTAGCCGTTAT
TGGGCGATTCGTACCCGTAGCGGCGGCAACACCAACCAGCAGAAAGCGAGCGCGGGCCAG
ATTAGCGTGCAGCCGACCTTTAGCGTGCAGCGTAACCTGCCGTTTGAACGTGCGACCGTG
ATGGCGGCGTTTAGCGGCAACAACGAAGGCCGTACCAGCGATATGCGTACCGAAGTGATT
AAAATGATGGAAAGCGCGAAACCGGAAGATCTGAGCTTTCAGGGCCGTGGCGTGTTTGAA
CTGAGCGATGAAAAAGCGACCAGCCCGATTGTGCCGAGCTTTGATATGAGCAACGAAGGC
AGCTATTTTTTTGGCGATAACGCGGAAGAATATGATAGCTAA------------------
-----

#A/swine/Chibi/01/2005(H3N8)
AGCAAAAGCAGGGTAGATAATCACTCACTGAGTGACATCAAAGTCATGGCGTCTCAAGGC
ACCAAACGATCTTATGAGCAGATGGAAACTGATGGGGAACGCCAGAATGCAACTGAAATC
AGAGCATCTGTCGGAAGGATGGTGGGAGGAATTGGCCGGTTTTATGTTCAGATGTGTACT
GAGCTTAAACTAAACGACCATGAAGGGCGGCTGATTCAGAACAGCATAACAATAGAAAGA
ATGGTACTTTCGGCATTCGACGAAAGAAGAAACAAGTACCTCGAGGAGCATCCCAGTGCT
GGGAAAGACCCTAAGAAAACGGGAGGCCCGATATACAGAAGGAAAGATGGGAAATGGATA
AGAGAACTCATCCTCCATGATAAAGAAGAAATCATAAGGATCTGGCGTCAGGCCAACAAT
GGTGAAGATGCTACTGCTGGTCTTACCCATATGATGATCTGGCACTCCAATCTCAATGAC
ACCACATACCAAAGAACAAGGGCTCTTGTTCGGACTGGGATGGATCCCAGAATGTGCTCT
CTGATGCAAGGCTCAACCCTCCCACGGAGATCTGGAGCTGCCGGTGCTGCAGTAAAAGGT
GTTGGAACAATGATAATGGAACTCATCAGGATGATCAAACGCGGGATAAATGATCGAAAT
TTCTGGAGAGGTGAAAATGGTCGAAGAACCAGAATTGCTTATGAAAGAATGTGCAATATC
CTCAAAGGAAAATTTCAAACAGCAGCACAACGGACTATGATGGACCAAGTGAGGGAGGGC
CGCAATCCTGGAAATGCTGAGATTGAGGATCTCATTTTCTTGGCACGATCAGCACTCATT
TTGAGAGGATCAGTAGCCCATAAATCATGCCTACCTGCCTGTGTTTATGGCCTTGCAGTA
ACCAGTGGGTATGACTTTGAGAAGGAAGGATACTCTCTGGTTGGGATTGATCCTTTCAAA
CTACTCCAGAACAGCCAAATTTTCAGTCTAATCAGACCGAAAGAAAATCCAGCACACAAG
AGCCAGTTGGTGTGGATGGCATGCCATTCTGCAGCATTTGAGGACCTGAGAGTTTTGAAT
TTCATTAGAGGAACAAAAGTAATCCCAAGAGGACAGTTAGCAACCAGAGGAGTGCAGATT
GCTTCAAATGAAAATATGGAGACAATAGATTCTAGCACACTCGAACTGAGAAGCAGATAT
TGGGCAATAAGGACCAGAAGCGGAGGAAACACCAGTCAGCAGAGAGCATCTGCTGGACAG
ATAAGTGTGCAACCTACTTTCTCAGTGCAAAGAAATCTTCCCTTTGAAAGAGCAACCATT
ATGGCTGCATTTGCTGGGAACACTGAGGGGAGGACTTCCGACATGAGAACGGAAATCATA
AGGATGATGGAAAATGCCAAATCAGAAGATGTGTCTTTCCAGGGGCGGGGAGTCTTCGAG
CTCTCGGACGAAAAGGCAACGAACCCGATCGTGCCTTCCTTTGACATGAGCAATGAAGGG
TCTTATTTCTTCGGAGACAATGCTGAGGAGTTCGACAGTTAAAGAAAAATACCCTTGTTT
CTACT

#A/swine/Henan/01/06(H1N1)
AGCAAAAGCAGGGTAGATAATCACTCACTGAGTGACATCAAAGTCATGGCGTCCCAAGGC
ACCAAACGGTCTTACGAACAGATGGAGACTGATGGGGAACGCCAGAATGCAACTGAAATC
AGAGCATCCGTCGGAAAAATGATTAGTGGAATTGGGCGATTCTACATCCAAATGTGCACC
GAGCTTAAACTCAATGATTATGAGGGACGACTGATCCAGAACAGCTTAACAATAGAGAGA
ATGGTGCTCTCTGCTTTTGACGAGAGGAGGAATAAATATCTGGAAGAACATCCCAGCGCG
GGGAAAGATCCTAAGAAAACTGGAGGACCCATATACAAGAGAGTAGATGGAAAGTGGATG
AGGGAACTCGTCCTTTATGACAAAGAAGAAATAAGGCGAATCTGGCGCCAAGCCAACAAT
GGTGATGATGCAACGGCTGGTTTGACTCACATTATGATCTGGCACTCCAATTTGAATGAT
ACAACTTACCAGAGGACAAGAGCTCTTGTCCGCACCGGAATGGATCCCAGGATGTGCTCT
TTGATGCAGGGTTCAACTCTCCCTAGGAGATCTGGAGCTGCTGGCGCTGCAGTCAAAGGA
GTTGGAACAATGGTGTTGGAGTTGATCAGGATGATCAAACGTGGAATCAATGACAGAAAC
TTCTGGAGGGGTGAGAATGGAAGAAAAACAAGGATTGCTTATGAGAGAATGTGCAACATT
CTCAAAGGGAAATTTCAAACAGCTGCACAAAGAGCAATGATGGATCAAGTGAGAGAAAGC
CGAAACCCAGGAAATGCTGAGATCGAAGATCTCACCTTTCTGGCACGGTCTGCACTCATA
TTAAGAGGGTCAGTTGCTCACAAGTCTTGCCTGCCTGCCTGTGTGTATGGACCTGCCGTA
GCCAGTGGGTACGACTTCGAAAAAGAGGGATACTCTTTGGTAGGGATAGACCCTTTCAAA
CTGCTTCAAGCCAGCCAAGTATACAGCCTAATCAGACCAAACGAGAATCCCGCACACAAG
AGTCAGTTGGTGTGGATGGCATGCAATTCTGCTGCATTTGAAGATCTAAGAGTATCAAGC
TTCATCAGAGGGACAAGAGTACTTCCAAGGGGGAAGCTTTCCGCTAGAGGAGTACAAATT
GCTTCAAATGAAAACATGGATACTATGGTATCAAGTACTCTTGAACTGAGAAGCAGGTAC
TGGGCCATAAGGACCAGAAGTGGAGGAAACACTAATCAACAAAGGGCCTCTGCGGGCCAA
ATCAGCATACAACCTACGTTTTCTGTGCAGAGAAACCTCCCATTTGACAAAACAACCATC
ATGGCAGCATTCACTGGGAATGCGGAGGGAAGAACATCAGACATGAGGGCAGAAATCATA
AAGATGATGGAAAGTGCAAGACCAGAAGAAGTGTCCTTCCAGGGGCGGGGAGTCTTCGAG
CTCTCGGACGAAAGGGCAGCGAACCCGATCGTGCCCTCCTTTGACATGAGTAATGAAGGA
TCTTATTTCTTCGGAGACAATGCAGAGGAGTACGACAATTAATGCAAAATACCCTTGTTT
CTACT

#A/swine/Hangzhou/1/2006(H9N2)
---------------------------------------------ATGGCGCTTCAAGGC
ACCAAACGATCTTATGAACAGATGGAAACTGGTGGAGAACGCCAGAATGCTACTGAGATC
AGGGCATCTGTTGGAAGAATGGTTAGTGGCATTGGGAGGTTCTACATACAGATGTGCACA
GAACTCAAACTCAGTGACTATGAAGGGAGGCTGATCCAGAACAGCATAACAATAGAGAGA
ATGGTACTCTCTGCATTTGATGAGAGAAGGAACAGATACCTGGAAGAACACCCCAGTGCA
GGGAAGGACCCGAAGAAAACTGGAGGTCCAATTTATCGGAGGAGAGACGGGAAATGGGTG
AGAGAGCTGATTCTGTATGACAAAGAGGAGATCAGGAGGATTTGGCGTCAAGCGAACAAT
GGAGAGGACGCAACTGCTGGTCTTACCCACCTGATGATATGGCATTCCAACCTAAATGAT
GCCACATATCAGAGAACGAGAGCTCTCGTGCGTACTGGAATGGATCCCAGGATGTGCTCT
CTGATGCAAGGATCAACTCTCCCGAGGAGATCTGGAGCTGCCGGTGCAGCAGTAAAGGGG
GTAGGGACAATGGTGATGGAGCTGATTCGGATGATAAAACGAGGGATCAACGACCGGAAT
TTCTGGAGAGGCGAAAATGGAAGAAGAACAAGGATTGCATATGAGAGAATGTGCAACATT
CTCAAAGGGAAATTCCAAACAGCAGCACAAAGGGCAATGATGGATCAAGTGCGAGAAAGC
AGAAATCCTGGGAATGCTGAAATTGAAGATCTCATTTTTCTGGCACGGTCTGCACTCATC
CTGAGAGGATCAGTGGCCCATAAGTCCTGCTTGCCTGCTTGTGTGTACGGACTTGCAGTG
GCCAGTGGATATGACTTTGAGAGAGAAGGGTATTCTCTGGTTGGAATAGATCCTTTCCGT
CTGCTTCAAAACAGCCAGGTCTTTAGTCTCATTAGACCAAATGAGAATCCAGCACATAAG
AGTCAATTAGTGTGGATGGCATGCCACTCTGCAGCATTTGAGGACCTTAGAGTCTCAAGT
TTCATCAGAGGAACAAGAGTGGTCCCAAGAGGACAGCTATCCACCAGAGGGGTTCAAATT
GCTTCAAATGAGAACATGGAAGCAATGGACTCCAACACTCTTGAACTGAGAAGTAGATAT
TGGGCTATAAGAACCAGAAGCGGAGGAAACACCAACCAGCAGAGGGCATCTGCAGGGCAG
ATCAGCGTTCAGCCCACTTTCTCGGTACAGAGAAATCTTCCCTTCGAAAGAGCGACCATT
ATGGCAGCATTTACAGGAAATACTGAGGGCAGAACGTCTGACATGAGGACTGAAATCATA
AGAATGATGGAGAGTGCCAGACCAGAAGATGTGTCATTCCAGGGGCGGGGAGTCTTCGAG
CTCTCGGACGAAAAGGCAACGAACCCGATCGACGACAATCTCGAGAGAAATCGTCGACCT
GCAGGCATGCAAGCTTGG------------------------------------------
-----

#A/swine/Missouri/4296424/2006(H2N3)
---------------GATAATCACTCAATGAGTGACATCGAAGCCATGGCGTCTCAAGGC
ACCAAACGATCATATGAACAAATGGAGACTGGTGGGGAACGCCAGGATGCCACAGAAATC
AGAGCATCTGTCGGAAGAATGATTGGTGGAATCGGGAAATTCTACATCCAAATGTGCACT
GAACTCAAACTCAGTGACTATGAGGGACGACTAATCCAAAATAGCATGACAATAGAGAGA
ATGGTGCTCTCTGCTTTTGATGAGAGAAGAAATAAATACCTAGAAGAGCATCCCAGTGCA
GGGAAGGATCCTAAGAAAACTGGAGGACCCATATATAGAAGAGTAGACGGAAAGTGGATG
AGAGAACTCATTCTTTATGACAAAGAAGAAATAAGGAGAGTTTGGCGCCAAGCAAACAAT
GGTGAAGATGCAACAGCTGGTCTTGCTCATATCATGATTTGGCACTCCAATCTGAATGAT
GCCACGTACCAGAGAACAAGAGCGCTTGTTCGCACCGGAATGGATCCCAGAATGTGCTCT
CTAATGCAAGGTTCAACACTTCCCAGAAGGTCTGGGGCCGCAGGTGCTGCAGTGAAAGGA
GTTGGAACAGTAGCAATGGAATTAATCAGAATGATCAAACGTGGGATCAATGACCGAAAC
TTCTGGAGAGGTGAAAATGGACGAAAGACAAGGATTGCATATGAAAGAATGTGCAATATT
CTCAAGGGAAAATTTCAGACAGCTGCCCAGAGGGCAATGATGGATCAAGTGAGAGAAAGT
CGGAACCCCGGAAACGCTGAGATTGAAGATCTCATTTTCCTGGCACGGTCAGCACTTATT
CTAAGAGGATCAGTTGCACATAAGTCTTGCCTGCCTGCTTGTGTGTATGGGCTTGCAGTG
GCAAGTGGGCATGACTTTGAAAGGGAAGGGTATTCACTGGTCGGGATAGACCCATTTAAA
TTACTCCAAAACAGTCAAGTGTTCAGCTTGATAAGACCAAATGAAAACCCAGCTCACAAG
AGTCAATTAGTGTGGATGGCATGCCACTCTGCTGCATTTGAGGATCTGAGGGTATCAAGT
TTCATCAGAGGGAAGAAAGTGATTCCAAGAGGAAGGCTCTCCACAAGAGGGGTTCAGATT
GCTTCAAATGAGAATGTGGAAGCCATGGATTCCAATACCTTAGAGCTGAGAAGCAGATAC
TGGGCCATAAGGACCAGAAGTGGAGGAAATACCAATCAACAGAAGGCATCCGCGGGCCAG
ATCAGTGTGCAACCCACATTCTCAGTGCAACGGAATCTCCCTTTTGAAAGAGCAACCATT
ATGGCAGCTTTCAGCGGGAACAATGAAGGACGGACATCCGATATGCGAACAGAAGTTATA
AGGATGATGGAAAATGCAAAGCCAGAAGATTTGTCCTTCCAGGGGCGGGGAGTCTTCGAG
CTCTCGGACGAAAAAGCAACGAGCCCGATCGTGCCTTCCTTTGACATGAGTAATGAAGGA
TCTTATTTCTTCGGAGACAATGCAGAGGAGTATGACAGTTGAGGAAAAATA---------
-----

#A/swine/Miyazaki/1/2006(H1N2)
---------------------------ATGAGTGACATCGAAATCATGGCGTCTCAAGGC
ACCAAACGATCATATGAACAAATGGAAACTGGTGGGGAACGCCAGGATGCCACAGAAATC
AGAGCATCTGTTGGAAGAATGATTGGTGGAATCGGAAGATTCTACATCCAGATGTGTACT
GAACTAAAACTCAGTGACTATGAAGGACGACTAATTCAAAACAGTATAACAATAGAGAGA
ATGGTGCTCTCAGCATTTGACGAGAGAAGGAACAAATACCTAGAAGAGCATCCTAGTGCT
GGAAAAGATCCAAAGAAAACTGGAGGACCCATATATAGAAGAGTAGACGGAAAATGGATG
AGGGAACTCACCCTTTATGATAAAGAAGAAATAAGAAGAGTTTGGCGCCAAGCCAACAAT
GGTGAGGATGCAACAGCTGGTCTTACCCATATCATGATTTGGCACTCCAATCTGAATGAT
GCCACCTATCAGAGAACAAGAGCTCTTGTTCGCACTGGTATGGATCCCAGAATGTGCTCC
TTAATGCAAGGTTCAACACTTCCCAGAAGATCTGGAGCCGCAGGTGCTGCTGTAAAAGGT
ATTGGGACAATAGCGATGGAATTGATCAGAATGATCAAGCGTGGGATCAATGACCGAAAC
TTCTGGAGGGGTGAAAATGGACGAAGAACAAGAATTGCTTATGAAAGAATGTGCAATATC
CTCAAAGGGAAGTTTCAAACAGCTGCACAGAGAGCAATGATGGATCAAGTGAGAGAAAGT
CGAAGCCCAGGGAACGCTGAAATTGAAGATCTTATCTTTCTGGCACGGTCAGCACTTATT
TTGAGAGGGTCAGTTGCACATAAGTCTTGCCTGCCTGCTTGTGTGTATGGGCTTGCAGTA
GCAAGTGGACATGACTTTGAAAGAGAAGGATATTCTCTAGTTGGGGTAGACCCCTTCAAA
CTACTCCAAAACAGTCAAGTATTCAGCCTAATCAGACCAAATGAAAACCCAGCTCACAAG
AGTCAGTTAGTGTGGATGGCTTGCCACTCTGCCGCATTTGAAGACTTAAGAGTATCAGGC
TTCATAAGAGGGAAAAAAGTGGTTCCAAGAGGAAAGCTTTCCACAAGAGGGGTTCAGATT
GCTTCAAATGAGAGTGTAGAAAATATGGACTCTAGTACCCTGGAGTTGAGGAGCAGATAC
TGGGCCATAAGAACCAGAAGCGGAGGGAATACCAATCAGCAGAAGGCATCTGCAGGCCAA
ATCAGTGTGCAACCTACATTCTCAGTACAAAGAAACCTCCCCTTTGAGAGAGCGACCGTT
ATGGCAGCATTCATTGGAAACAATGAGGGACGAACTTCAGATATGCGAACTGAGATCATA
AGAATGATGGAAAATGCAAAGCCAGAAGATGTGTCTTTCCAGGGACGGGGAGTCTTCGAG
CTCTCGGACGAAAAGGCAACGAACCCGATCGTGCCTTCCTTTGACATGAATAATGAGGGG
TCTTATTTCTTCGGAGACAATGCAGAGGAGTATGACAATTGA------------------
-----

#A/swine/Anhui/01/2006(H3N8)
AGCAAAAGCAGGGTAGATAATCACTCACTGAGTGACATCAAAGTCATGGCGTCTCAAGGC
ACCAAACGATCTTATGAGCAGATGGAAACTGATGGGGAACGCCAGAATGCAACTGAAATC
AGAGCATCTGTCGGAAGGATGGTGGGAGGAATTGGCCGGTTTTATGTTCAGATGTGTACT
GAGCTTAAACTAAACGACCATGAAGGGCGGCTGATTCAGAACAGCATAACAATAGAAAGA
ATGGTACTTTCGGCATTCGACGAAAGAAGAAACAAGTACCTCGAGGAGCATCCCAGTGCT
GGGAAAGACCCTAAGAAAACGGGAGGCCCGATATACAGAAGGAAAGATGGGAAATGGATA
AGAGAACTCATCCTCCATGATAAAGAAGAAATCATAAGGATCTGGCGTCAGGCCAACAAT
GGTGAAGATGCTACTGCTGGCCTTACCCATATGATGATCTGGCACTCCAATCTCAATGAC
ACCACATACCAAAGAACAAGGGCTCTTGTTCGGACTGGGATGGATCCCAGAATGTGCTCT
CTGATGCAAGGCTCAACCCTCCCACGGAGATCTGGAGCTGCCGGTGCTGCAGTAAAAGGT
GTTGGAACAATGATAATGGAACTCATCAGGATGATCAAACGCGGGATAAATGATCGAAAT
TTCTGGAGAGGTGAAAATGGTCGAAGAACCAGAATTGCTTATGAAAGAATGTGCAATATC
CTCAAAGGAAAATTTCAAACAGCAGCACAACGGACTATGATGGACCAAGTGAGGGAGGGC
CGCAATCCTGGAAATGCTGAGATTGAGGATCTCATTTTCTTGGCACGATCAGCACTCATT
TTGAGAGGATCAGTAGCCCATAAATCATGCCTACCTGCCTGTGTTTATGGCCTTGCAGTA
ACCAGTGGGTATGACTTTGAGAAGGAAGGATACTCTCTGGTTGGGATTGATCCTTTCAAA
CTACTCCAGAACAGCCAAATTTTCAGTCTAATCAGACCGAAAGAAAATCCAGCACACAAG
AGCCAGTTGGTGTGGATGGCATGCCATTCTGCAGCATTTGAGGACCTGAGAGTTTTGAAT
TTCATTAGAGGAACAAAAGTAATCCCAAGAGGACAGTTAGCAACCAGAGGAGTGCAGATT
GCTTCAAATGAAAATATGGAGACAATAGATTCTAGCACACTCGAACTGAGAAGCAGATAT
TGGGCAATAAGGACCAGAAGCGGAGGAAACACCAGTCAGCAGAGAGCATCTGCTGGGCAG
ATAAGTGTGCAACCTACTTTCTCAGTGCAAAGAAATCTTCCCTTTGAAAGAGCAACCATT
ATGGCTGCATTTGCTGGGAACACTGAGGGGAGGACTTCCGACATGAGAACGGAAATCATA
AGGATGATGGAAAATGCCAAATCAGAAGATGTGTCTTTCCAGGGGCGGGGAGTCTTCGAG
CTCTCGGACGAAAAGGCAACGAACCCGATCGTGCCTTCCTTTGACATGAGCAATGAAGGG
TCTTATTTCTTCGGAGACAATGCTGAGGAGTTTGACAGTTAAAGAAAAATACCCTTGTTT
CTACT

#A/swine/Hungary/19774/2006(H1N1)
---------------------------------------------ATGGCGTCTCAGGGC
ACCAAACGATCTTATGAACAGATGGAAACCGGTGGAGAACGCCAAAATACTACTGAAATC
AGAGCATCTGTTGGAAGAATGATTGAAGGAATTGGACGATTCTACATACAGATGTGTACT
GAACTCCAACTCAGTGACTATGAAGGGAGGCTGATCCAAAATAGTATAACGATAGAGAGA
ATGGTCCTCTCTGCATTTGACGAGAGGAGAAACAAATACTTGGAAGAACATCCCAGTGCG
GGGAAAGATCCAAAGAAAACTGGAGGTCCAATCTACAAAAAGAGAGATGGAAAATGGATG
AGAGAGCTGATTTTGTATGACAAAGATGAAATCAGGAGAATTTGGCGCCAAGCAAACAAT
GGTGAAGATGCTACTGCTGGTCTCACTCACCTGATGATTTGGCATTCCAACCTGAATGAT
GCCACATATCAGAGAACAAGAGCTTTAGTGCGTACTGGGATGGATCCCAGAATGTGCTCT
CTGATGCAAGGTTCAACTCTCCCAAGGAGATCTGGAGCTGCTGGTGCAGCAGTAAAGGGA
GTTGGAACACTAGTAATGGAGCTGATTCGAATGATAAAGCGGGGTATCAATGATCGGAAC
TTCTGGAGAGGCGAGAATGGACGAAGGACAAGAATTGCATATGAGAGAATGTGCAACATC
CTCAAAGGGAAATTCCAAACAGCAGCGCAACGAGCAATGATGAGCCAAGTGCGAGAAAGC
AGAAATCCAGGAAATGCTGAGATTGAAGATCTCATCTTTCTGGCACGATCTGCACTCATT
CTGAGAGGATCAGTGGCTCATAAATCCTGCCTGCCTGCTTGTGTATATGGACTCATTGTG
GCAAGTGGATATGACTTTGAAAGAGAAGGGTACTCCCTAGTCGGGATAGATCCTTTTCGT
CTGCTTCAGAACAGTCAAGTGTTCAGCCTTATTAGACCGAATGAGAATCCAGTACATAAG
AGTCAGCTGGTATGGATGGCATGCCATTCTGCAGCATTTGAAGATCTGAGGGTGTCAAGT
TTTATCAGAGGAACAAAAGTGATCCCAAGAGGACAATTGTCCACCAGAGGGGTTCAAATT
GCTTCAAATGAAAACATGGAAACAATGGACTCCATTACTCTTGAACTTAGAAGCAAATAC
TGGGCTATAAGAACCAGGAGCGGAGGAAACACCAATCAACAGAGAGCATCCGCAGGGCAA
ATCAGTGTACAACCTACTTTCTCAGTACAGAGAAATCTTCCTTTTGAGAGAGCGACCATC
ATGGCAGCATTTACTGGAAACACTGAAGGCAGAACATCTGATATGAGGACTGAAATTATA
AGAATGATGGAAAGTGCCAGACCAGAAGATGTGTCCTTCCAGGGGCGGGGAGTCTTCGAG
CTCTCGGACGAAAAGGCAACGAACCCGATCGTGCCTTCCTTTGACATGAGTAATGAGGGA
TCTTATTTCTTCGGAGACAATGCAGAGGAGTATGACAGTTAAAGA---------------
-----

#A/swine/Korea/CY04/2007(H3N2)
---------------------------ATGAGTGACATCGAAGCCATGGCGTCTCAAGGC
ACCAAACGATCATATGAACAAATGGAGACTGGTGGGGAACGCCAGGATGCCACAGAAATC
AGAGCATCTGTCGGAAGAATGATTGGTGGAATCGGGAGATTCTACATCCAAATGTGCACT
GAACTCAAACTCAGTGACTATGAGGGACGACTAATCCAAAATAGCATAACAATAGAGAGA
ATGGTGCTCTCTGCTTTTGATGAGAGAAGAAATAAATACCTAGAAGAGCATCCCAGTGCT
GGGAAGGATCCTAAGAAAACTGGAGGACCCATATATAGAAGAGTAGACGGAAAGTGGATG
AGAGAACTCATCCTTTATGACAAAGAAGAAATAAGGAGAGTTTGGCGCCAAGCAAACAAT
AGTGAAGATGCAACAGCTGGTCTTACTCATATCATGATTTGGCATTCCAATCTGAATGAT
GCCACGTATCAGAGAACAAGAGCGCTTGTTCGCACCGGAATGGATCCCAGAATGTGCTCT
CTAATGCAAGGTTCAACACTTCCCAGAAGGTCTGGGGCCGCAGGTGCTGCAGTGAAAGGA
GTTGGAACAATAGCAATGGAGTTAATCAGAATGATCAAACGTGGAATCAATGACCGAAAC
TTCTGGAGGGGTGAAAATGGACGAAGGACAAGGACTGCATATGAAAGAATGTGCAATATT
CTCAAAGGAAAATTTCAGACAGCTGCCCAGAGGGCAATGATGGATCAAGTGAGAGAAAGT
CGGAACCCAGGAAACGCTGAGATTGAAGATCTCATTTTCCTGGCACGGTCAGCACTTATT
CTAAGGGGATCAGTTGCACATAAGTCTTGCCTGCCTGCTTGTGTGTATGGGCTTGCAGTA
GCAAGTGGGCATGACTTTGAAAGGGAAGGGTATTCACTGGTCGGGATAGACCCATTTAAA
TTACTCCAAAACAGCCAAGTGTTCAGCCTGATAAGACCAAATGAAAACCCAGCTCACAAG
AGTCAATTGGTGTGGATGGCATGCCACTCTGCTGCATTTGAGGATTTAAGAGTGTCAAGT
TTCATAAGAGGGAAGAAAGTGATTCCAAGAGGGAAGCTTTCCACAAGAGGGGTTCAGATT
GCTTCAAATGAGAATGTGGAAGCCATGGACTCCAATACCCTAGAACTGAGAAGCAGATAC
TGGGCCATAAGGACCAGGAGTGGAGGAAATACCAATCAACAGAAAGCATCCGCGGGCCAG
ATCAGTGTGCAACCTACATTCTCAGTGCAACGGAATCTCCCTTTTGAAAGAGCAACCGTT
ATGGCAGCTTTCAGCGGGAACAATGAAGGACGGACATCCGATATGCGAACAGAAGTTATA
AGGATGATGGAAAGTGCAAAGCCAGAAGATTTGTCCTTCCAGGGGCGGGGAGTATTCGAG
CTCTCGGACGAAAAGGCAACGAGCCCGATCGTGCCTTCCTTTGACATGAGTAATGAAGGG
TCTTATTTCTTCGGAGACAATGCAGAGGAGTATGACAGTTGA------------------
-----

#A/swine/Korea/CY07/2007(H3N2)
---------------------------ATGAGTGACATCGAAGCCATGGCGACTCAAGGC
ACCAAACGATCATATGAACAAATGGAGACTGGTGGGGAACGCCAGGATGCCACAGAAATC
AGAGCATCTGTCGGAAGAATGATTGGTGGAATCGGGAGATTCTACATCCAAATGTGTACT
GAACTCAAACTCAGTGACTATGAGGGACGACTAATTCAAAATAGCATAACAATAGAGAGA
ATGGTGCTCTCTGCTTTTGATGAGAGAAGGAATAAATACCTAGAAGAGCATCCCAGTGCT
GGGAAGGATCCTAAGAAAACTGGAGGACCCATATATAGAAGAGTAGACGGAAAGTGGATG
AGAGAACTCATCCTTTATGACAAAGAAGAAATAAGGAGAGTTTGGCGCCAAGCAAACAAT
GGTGAAGATGCAACAGCTGGTCTTACTCATATCATGATTTGGCATTCCAATCTGAATGAT
GCCACGTATCAGAGAACAAGAGCGCTTGTTCGCACTGGAATGGATCCCAGAATGTGCTCT
CTAATGCAAGGTTCAACACTTCCCAGAAGGTCTGGGGCCGCAGGTGCAGCAGTGAAAGGA
GTTGGAACAATAGCAATGGAGTTAATCAGAATGATCAAACGTGGAATCAATGACCGGAAC
TTCTGGAGAGGTGAAAATGGACGAAGAACAAGGACTGCATATGAAAGAATGTGCAATATT
CTCAAAGGAAAATTTCAGACAGCTGCCCAGAGGGCAATGATGGATCAAGTGAGAGAAAGT
CGGAATCCAGGAAACGCTGAGATTGAAGATCTTATTTTCCTGGCACGGTCAGCACTTATT
CTAAGGGGATCAGTTGCACATAAGTCTTGCCTGCCTGCTTGTGTGTATGGACTTGCAGTA
GCAAGTGGGCATGACTTTGAAAGGGAAGGGTATTCACTGGTCGGGATAGACCCATTTAAA
TTACTCCAAAACAGTCAAGTATTCAGCCTAATAAGACCAAATGAAAACCCAGCTCACAAG
AGTCAATTGGTGTGGATGGCATGCCACTCTGCTGCATTTGAGGATTTAAGAGTATCAAGT
TTCATAAGAGGGAAGAAAGTGATTCCAAGAGGAAAGCTTTCCACAAGAGGGGTTCAAATT
GCTTCAAATGAGAATGTGGAAGCCATGGACTCCAATACCCTAGAACTGAGAAGCAGATAC
TGGGCTATAAGGACCAGGAGTGGAGGAAATACCAATCAGCAGAAGGCATCCGCGGGCCAG
ATCAGTGTGCAACCCACATTCTCAGTGCAACGGAATCTCCCTTTTGAAAGAGCAACCGTT
ATGGCAGCTTTCAGTGGGAACAATGAAGGACGGACATCCGACATGCGAACAGAAGTTATA
AGGATGATGGAGAGTGCAAAACCAGAAGATTTGTCCTTTCAGGGGCGGGGAGTCTTCGAG
CTCTCGGACGAAAAGGCAACGAGCCCGATCGTGCCTTCCTTTGACATGAGTAATGAAGGG
TCTTATTTCTTCGGAGACAATGCAGAGGAGTATGACAGCTGA------------------
-----

#A/swine/Shanghai/1/2007(H1N2)
---------------------------ATGAGTGACATCGAAGCCATGGCGTCTCAAGGT
ACCAAACGATCATATGAACAAATGGAGACTGGTGGGGAACGCCAGGATGCCACAGAAATC
AGAGCATCTGTCGGGAGAATGATTGGTGGAATCGGGAGATTCTACATCCAAATGTGCACT
GAACTCAAACTCAGTGACTATGAGGGACGACTAATCCAAAATAGCATAACAATAGAGAGA
ATGGTGCTCTCTGCTTTTGATGAGAGAAGAAATAAATACCTAGAAGAGCATCCCAGTGCT
GGGAAGGATCCTAAGAAAACTGGAGGACCCATATATAGAAGAGTAGACGGAAAGTGGATG
AGAGAACTCATCCTTTATGACAAAGAAGAAATAAGGAGAGTTTGGCGCCAAGCAAACAAT
GGTGAAGATGCAACAGCTGGTCTTACTCATATCATGATTTGGCATTCCAATCTGAATGAT
GCCACATATCAGAGAACAAGAGCGCTTGTTCGCACCGGAATGGATCCTAGAATGTGCTCT
CTAATGCAAGGTTCGACACTTCCCAGAAGGTCGGGGGCCGCAGGTGCTGCGGTGAAAGGA
GTTGGAACAATAGCAATGGAGTTAATCAGAATGATCAAACGTGGAATCAATGACCGAAAC
TTCTGGAGGGGTGAAAATGGACGAAGGACAAGGATTGCATATGAAAGAATGTGCAATATT
CTCAAAGGGAAATTTCAGACAGCTGCCCAGAGGGCAATGATGGATCAAGTGAGAGAAAGT
CGGAACCCAGGAAACGCTGAGATTGAAGATCTTATTTTCCTGGCACGGTCAGCACTCATT
CTAAGGGGATCAGTTGCACATAAGTCTTGCCTGCCTGCTTGTGTGTATGGGCTCGCAGTA
GCAAGTGGGCATGACTTTGAAAGGGAGGGGTATTCACTGGTCGGGATAGATCCATTTAAA
TTACTCCAAAACAGCCAAGTGTTCAGCCTGATAAGACCAAATGAAAACCCAGCTCACAAG
AGTCAATTGGTGTGGATGGCATGCCATTCTGCTGCATTTGAGGATTTAAGAGTATCAAGT
TTCATAAGAGGGAAGAAAGTGATTCCAAGAGGAAAGCTTTCCACAAGAGGGGTTCAGATT
GCTTCAAACGAAAATGTGGAAGCCATGGACTCCAATACCCTAGAACTGAGAAGCAGATAT
TGGGCCATAAGGACCAGGAGTGGAGGAAATACCAATCAACAGAAAGCATCCGCGGGCCAA
ATCAGTGTGCAACCTACATTCTCAGTGCAACGGAATCTCCCTTTTGAAAGAGCAACCGTT
ATGGCAGCTTTCAGCGGGAACAATGAAGGACGAACATCCGATATGCGAACAGAAGTTATA
AGGATGATGGAAAATGCAAAGCCAGAAGATTTGTCCTTCCAGGGGCGGGGAGTCTTCGAG
CTCTCGGACGAAAAGGCAACGAGCCCGATCGTGCCTTCCTTTGACATGAGTAATGAAGGG
TCTTATTTCTTCGGAGACAATGCAGAGGAGTATGACAGTTGA------------------
-----

#A/swine/Zhejiang/1/2007(H1N1)
---------------------------------------------ATGGCGTCTCAAGGC
ACCAAACGATCTTATGAACAAATGGAAACTGGTGGAGAACGCCAAAATGCTACTGAAATC
AGAGCATCTGTTGGGAGAATGGTTGGAGGAATTGGAAGATTCTACATACAGATGTGCACT
GAACTCCAACTCAGTGACTATGAAGGGAGGCTGATCCAAAACAGTATAACAATAGAGAGA
ATGGTCCTCTCTGCATTTGATGAGAGGAGAAACAAATACCTGGAGGAACATCCCAGTGCG
GGGAAAGATCCAAAGAAAACGGGAGGGCCAATCTACAAAAAGAGAGACGGAAAATGGATG
AGAGAGCTGGTTCTATATGACAAAGATGAAATCAGGAGAATTTGGCGCCAAGCGAACAAT
GGTGAAGATGCTACTGCTGGTCTCACTCACCTGATGATTTGGCATTCCAACCTGAATGAT
GCCACATATCAGAGAACAAGAGCTTTAGTGCGTACTGGGATGGATCCCAGAATGTGTTCT
CTGATGCAAGGTTCAACTCTCCCAAGGAGATCTGGAGCTGCTGGTGCAGCAGTGAAGGGA
GTTGGGACGATGGTAATGGAACTGATTCGAATGATAAAGCGGGGTATCAATGATCGGAAC
TTCTGGAGAGGCGAGAATGGACGAAGAACAAGAATTGCATATGAGAGGATGTGCAACATC
CTCAAAGGGAAGTTCCAGACAGCAGCGCAACGAGCAATGATGGACCAAGTGCGGGAAAGC
AGGAATCCCGGGAATGCTGAGATTGAAGATCTCATCTTTATGGCACGATCTGCACTCATT
CTGAGAGGATCAGTGGCCCATAAATCATGCCTACCTGCTTGTATATATGGACTTGTTGTA
GCAAGTGGATATGACTTTGAAAGAGAAGGGTACTCTCTAGTCGGAATAGATCCTTTCCGT
CTGCTTCAAAGCAGTCAGGTGTTCAGCCTCATTAGACCAAATGAGAATCCAGTACATAAG
GGCCAGCTGATATGGATGGCATGTCATTCTGCAGCATTTGAAGACCTGAGAGTGTCAAGT
TTTATCAGAGGGACAAAAGTGGTCCCAAGAGGACAATTGTCCACCAGAGGGGTTCAAATT
GCGTCAAATGAAAACATGGAAACAATGGAGTCCATTACTCTTGAACTGAGAAGCAAATAC
TGGGCTATAAGAACCAGGAGCGGAGGAAACACCAATCAACAGAGAGCATCCGCAGGGCAA
ATCAGTGTACAACCTACTTTCTCAGTACAGAGAAACCTTCCTTTCGAGAGAACGACCATC
ATGGCAGCATTTACTGGAAACACTGAAGGCAGAACATCTGACATGAGGACTGAAATTATA
AGAATGATGGAAAGCGCCAGATCAGAAGATGTGTCCTTCCAGGGGCGGGGAGTCTTCGAG
CTCTCGGACGAAAAGGCAACGAACCCGATCGTGCCTTCCTTTGACATGAGTAATGAAGGA
TCTTATTTCTTCGGAGACAATGCAGAGGAGTATGACAATTAAAGAAAAA-----------
-----

#A/swine/Korea/C12/2008(H5N2)
---------------------------------------------ATGGCGTCTCAAGGC
ACCAAACGATCTTATGAGCAGATGGAAACTGGTGGAGAACGCCAGAATGCTACTGAGATC
AGAGCATCTGTTGGGAGAATGGTCGGTGGAATTGGGAGATTCTACATACAGATGTGCACT
GAGCTCAAACTCAGTGACTATGAAGGGAGACTAATCCAAAACAGCATAACAATAGAGAGA
ATGGTTCTCTCTGCATTTGATGAAAGGAGGAACAAATATCTGGAAGAACACCCCAGTGCG
GGGAAGGATCCGAAGAAAACCGGAGGTCCAATCTACAGAAGGAGAGACGGAAAGTGGATG
AGAGAGCTAATTCTGTATGACAAAGAGGAGATCAGGAGGATTTGGCGTCAAGCGAACAAC
GGAGAAGACGCAACTGCTGGTCTCACTCATCTGATGATCTGGCATTCCAACCTGAATGAT
GCCACATATCAGAGAACAAGAGCTCTCGTGCGTACTGGGATGGACCCTAGAATGTGCTCC
CTGATGCAAGGATCAACCCTCCCAAGAAGATCTGGAGCTGCTGGTGCAGCAGTAAAGGGA
GTTGGGACAATGGTGATGGAACTGATTCGGATGATAAAAAGGGGGATCAATGACCGGAAT
TTCTGGAGAGGCGAGAATGGACGGAGAACAAGGATTGCATATGAGAGAATGTGCAACATC
CTCAAAGGGAAATTCCAAACAGCAGCACAACGAGCAATGATGGACCAGGTGCGAGAAAGC
AGAAATCCTGGGAATGCTGAAATTGAAGACCTTATCTTCCTGGCACGGTCTGCACTCATC
CTGAGAGGATCAGTGGCCCATAAGTCCTGCTTGCCTGCTTGTGTATATGGACTTGCTGTG
GCCAGTGGATATGACTTTGAGAGAGAGGGATACTCTCTGGTCGGAATTGATCCTTTCCGT
CTGCTTCAGAACAGCCAGGTATTCAGCCTCATTAGACCAAATGAGAATCCGGCACATAAG
AGTCAGCTGGTATGGATGGCATGCCATTCTGCAGCATTTGAAGACCTAAGAGTATCAAGC
TTCATCAGAGGAACAAGGGTGGTCCCAAGAGGACAACTATCCACCAGAGGGGTTCAAATA
GCTTCAAATGAGAACATGGAAACAATGGACTCCAGCACTCTTGAACTGAGAAGCAGATAC
TGGGCTATAAGGACCAGAAGTGGGGGAAACACCAACCAACAGAGAGCATCTGCAGGACAA
ATCAGTGTACAGCCTACTTTCTCGGTACAGAGAAATCTTCCTTTCGAGAGAGCGACCATT
ATGGCGGCATTCACAGGGAACACTGAAGGCAGGACATCCGACATGAGGACTGAAATCATA
AGAATGATGGAAAGTGCCAGACCAGAAGATGTGTCTTTCCAGGGGCGGGGAGTCTTCGAG
CTCTCGGACGAAAAGGCAACGAACCCGATCGTGCCTTCCTTTGACATGAGTAACGAGGGA
TCTTATTTCTTCGGAGACAATGCAGAGGAGTATGACAATTAA------------------
-----

#A/swine/Alberta/OTH-33-8/2009(H1N1)
AGCAAAAGCAGGGTAGATAATCACTCAATGAGTGACATCGAAGCCATGGCGTCTCAAGGC
ACCAAACGATCATATGAACAAATGGAGACTGGTGGGGAGCGCCAGGATGCCACAGAAATC
AGAGCATCTGCCGGAAGAATGATTGGTGGAATCGGGAGATTCTACATCCAAATGTGCACT
GAACTCAAACTCAGTGATTATGATGGACGACTAATCCAGAATAGCATAACAATAGAGAGG
ATGGTGCTTTCTGCTTTTGATGAGAGAAGAAATAAATACCTAGAAGAGCATCCCAGTGCT
GGGAAGGACCCTAAGAAAACAGGAGGACCCATATATAGAAGAGTAGACGGAAAGTGGATG
AGAGAACTCATCCTTTATGACAAAGAAGAAATAAGGAGAGTTTGGCGCCAAGCAAACAAT
GGCGAAGATGCAACAGCAGGTCTTACTCATATCATGATTTGGCATTCCAACCTGAATGAT
GCCACATATCAGAGAACAAGAGCGCTTGTTCGCACCGGAATGGATCCCAGAATGTGCTCT
CTAATGCAAGGTTCAACACTTCCCAGAAGGTCTGGTGCCGCAGGTGCTGCGGTGAAAGGA
GTTGGAACAATAGCAATGAAGTTAATCAGAATGATCAAACGTGGAATCGATGACCGAAAT
TTCTGGAGGGGTGAAAATGGACGAAGGACAAGGGTTGCTTATGAAAGAACGTGCAATATC
CTCAAAGGAAAATTTCAAACAGCTGCCCAGAGGGCAATGATGGATCAAGTAAGAGAAAGT
CGAAACCCAGGAAACGCTGAGATTGAAGACCTCATTTTCCTGGCACGGTCAGCACTCATT
CTGAGGGGATCAGTTGCACATAAATCCTGCCTGCCTGCTTGTGTGTATGGGCTTGCAGTA
GCAAGTGGGCATGACTTTGAAAGGGAAGGGTACTCACTGGTCGGGATAGACCCATTCAAA
TTACTCCAAAACAGCCAAGTGGTCAGCCTGATGAGACCAAATGAAAACCCAGCTCACAAG
AGTCAATTGGTGTGGATGGCATGCCACTCTGCTGCATTTGAAGATTTAAGAGTATCAAGT
TTCATAAGAGGAAAGAAAGTGATTCCAAGAGGAAAGCTTTCCACAAGAGGGGTCCAGATT
GCTTCAAATGAGAATGTGGAAATCATGTACTCCAATACCCTGGAACTGAGAAGCAGATAC
TGGGCCATAAGGACCAGGAGTGGAGGAAATACCAATCAACAAAAGGCATCCGCAGGCCAG
ATCAGTGTGCAGCCTACATTCTCAGTGCAGCGGAATCTCCCTTTTGAAAGAGCAACCGTT
ATGGCAGCATTCAGCGGGAACAATGAAGGACGGACATCCGACATGCGAACAGAAGTTATA
AGAATGATGGAAAGTGCAAAGCCAGAAGATTTGTCCTTCCAGGGGCGGGGAGTCTTCGAG
CTCTCGGACGAAAAGGCAACGAACCCGATCGTGCCTTCCTTTGACATGAGTAATGAAGGG
TCTTATTTCTTCGGAGACAATGCAGAGGAGTATGACAGTTGAGAAAAAATACCCTTGTTT
CTACT

#A/tiger/Sup/Thailand/Ti-1/04(H5N1)
---------------------------------------------ATGGCGTCTCAAGGC
ACCAAACGATCTTATGAACAGATGGAAACTGGTGGGGAACGCCAGAATGCTACTGAGATC
AGGGCATCTGTTGGAAGAATGGTTAGTGGCATTGGGAGGTTCTACATACAGATGTGCACA
GAACTCAAACTCAGTGACTATGAAGGGAGGCTGATCCAGAACAGCATAACAATAGAGAGA
ATGGTACTCTCTGCATTTGATGAAAGAAGGAACAGATACCTGGAAGAACACCCCAGTGCG
GGAAAGGACCCGAAGAAGACTGGAGGTCCAATTTATCGGAGGAGAGACGGGAAATGGGTG
AGAGAGCTAATTCTGTACGACAAAGAGGAGATCAGGAGGATTTGGCGTCAAGCGAACAAT
GGAGAGGACGCAACTGCTGGTCTTACTCACCTGATGATATGGCATTCCAATCTAAATGAT
GCCACATATCAGAGAACGAGAGCTCTCGTGCGTACTGGAATGGACCCAAGGATGTGCTCT
CTGATGCAAGGGTCAACTCTCCCGAGGAGATCTGGAGCTGCCGGTGCAGCAGTAAAGGGG
GTAGGGACAATGGTGATGGAGCTGATTCGGATGATAAAACGAGGGATCAACGACCGGAAT
TTCTGGAGAGGCGAAAATGGAAGAAGAACAAGGATTGCATATGAGAGAATGTGCAACATC
CTCAAAGGGAAATTCCAAACAGCAGCACAAAGAGCAATGATGGATCAAGTGCGAGAGAGC
AGAAATCCTGGGAATGCTGAAATTGAAGATCTCATTTTTCTGGCACGGTCTGCACTCATC
CTGAGAGGATCAGTGGCCCATAAGTCCTGCTTGCCTGCTTGTGTGTACGGACTTGCAGTG
GCCAGTGGATATGACTTTGAGAGAGAAGGGTACTCTCTGGTTGGAATAGATCCTTTCCGC
CTGCTTCAAAACAGCCAGGTCTTTAGTCTCATTAGACCAAATGAGAATCCAGCACATAAG
AGTCAATTAGTGTGGATGGCATGCCACTCTGCAGCATTTGAGGACCTTAGAGTCTCAAGT
TTCATCAGAGGGACAAGAGTGGTCCCAAGAGGACAGCTATCCACCAGAGGGGTTCAAATT
GCTTCAAATGAGAACATGGAGGCAATGGACTCCAACACTCTTGAACTGAGAAGCAGATAT
TGGGCTATAAGAACCAGAAGCGGAGGAAACACCAACCAGCAGAGGGCATCTGCAGGACAG
ATCAGCGTTCAGCCCACTTTCTCGGTACAGAGAAACCTTCCCTTCGAAAGAGCGACCATT
ATGGCAGCATTTACAGGAAATACTGAGGGCAGAACGTCTGACATGAGGACTGAAATCATA
AGAATGATGGAAAGTGCCAGACCAGAAGATGTGTCATTCCAGGGGCGGGGAGTCTTCGAG
CTCTCGGACGAAAAGGCAACGAACCCGGTCGTGCCTTCCTTTGACATGAATAATGAAGGA
TCTTATTTCTTCGGAGACAATGCAGAGGA-------------------------------
-----

#A/whale/P.O./19/1976(H1N3)
AGCAAAAGCAGGGTAGATAATCACTCACTGAGTGACATCCACATCATGGCGTCTCAAGGC
ACCAAACGATCTTATGAGCAGATGGAAACTGGTGGAGAGCGCCAGAATGCCACTGAGATC
AGAGCATCTGTTGGGAGAATGGTCGGTGGAATCGGGAGATTCTACATACAGATGTGCACT
GAACTCAAACTCAGTGACTATGAAGGGAGGCTGATCCAGAACAGCATAACAATAGAGAGA
ATGGTTCTCTCTGCATTTGATGAAAGGAGGAACAAATACCTGGAAGAGCATCCCAGCGCG
GGGAAGGACCCGAAGAAAACTGGAGGTCCAATCTATAGAAGGAGAGACGGAAAATGGATG
AGAGAACTGATCCTGTATGACAAAGAGGAGATCAGGAGGATTTGGCGCCAAGCGAACAAT
GGAGAAGACGCAACTGCTGGTCTCACTCATCTGATGATCTGGCATTCCAACTTGAATGAT
GCCACATATCAGAGAACAAGAGCTCTTGTGCGTACTGGGATGGACCCCAGAATGTGCTCT
CTGATGCAAGGATCAACTCTCCCGAGGAGATCTGGAGCCGCTGGTGCAGCAGTGAAGGGA
GTTGGAACAATGGTAATGGAGCTAATTCGGATGATAAAGCGGGGAATCAATGATCGGAAT
TTTTGGAGAGGCGAAAATGGACGAAGAACAAGGATTGCATATGAGAGAATGTGCAACATC
CTCAAAGGGAAATTCCAAACAGCAGCACAACGAGCAATGATGGACCAGGTGCGAGAAAGC
CGGAATCCTGGGAATGCTGAAATTGAAGACCTTATCTTTCTGGCACGGTCTGCACTCATT
CTGAGAGGGTCAGTGGCTCATAAGTCCTGCCTGCCTGCTTGTGTATATGGACTTGCTGTG
GCCAGTGGATACGAATTTGAGAGAGAGGGATACTCTCTGGTCGGAATAGACCCTTTCCGT
CTGCTCCAAAACAGCCAGGTATTCAGCCTCATTAGACCAAAAGAGAATCCAGCACATAAG
AGCCAATTGGTATGGATGGCATGCCATTCTGCAGCATTTGAAGACCTGAGGGTATCAAGC
TTCATCAGAGGGACAAGAGTGGTCCCAAGAGGACAACTGTCCACCAGAGGAGTTCAAATT
GCTTCGAATGAGAACATGGAGGCAATGGACTCCAGTACTCTTGAACTGAGGAGCAGATAC
TGGGCTATAAGGACCAGGAGCGGAGGAAACACCAACCAACAGAGAGCATCTGCAGGACAA
ATCAGCGTACAACCCACTTTCTCAGTACAGAGAAATCTTCCTTTCGAGAGAGCGACCATC
ATGGCGGCATTTACAGGGAACACTGAAGGCAGAACATCTGACATGAGGACTGAGATCATA
AGAATGATGGAAAGTGCCAGACCAGAAGATGTGTCTTTCCAGGGGCGGGGAGTCTTCGAG
CTCTCGGACGAGAAGGCAACGAACCCGATCGTGCCTTCCTTTGACATGAGTAATGAGGGA
TCTTATTTCTTCGGAGACAATGCAGAGGAGTATGACAATTAAAGAAAAATACCCTTGTTT
CTACT

#A/whale/Maine/328/1984(H13N2)
AGCAAAAGCAGGGTAGATAATCACTCACTGAGTGACATCCACACCATGGCGTCTCAAGGC
ACCAAACGATCTTATGAGCAGATGGAAACTGGTGGCGAGCGCCAGAATGCAAATGAAATT
AGGGCATCTGTCGGGAGGATGGTTGGAGGAATCGGAAGATTCTACATACAGATGTGCACT
GAACTCAAGCTCAGTGACAATGAGGGAAGATTGATCCAAAACAGCATCACCATAGAGAGA
ATGGTCCTATCTGCATTTGATGAGAGAAGGAACAAGTACCTGGAAGAGCATCCCAGCACC
GGGAGAGACCCCAAGAAAACCGGAGGACCAATTTACAGAAGGAGAGATGGGAAATGGGTG
AGAGAATTAGTTCTGTATGACAAAGAAGAACTAAGAAGAATCTGGCGGCAGGCAAACAAT
GGGGAAGATGCGACCGCTGGTCTCACCCATTTGATGATCTGGCATTCCAATTTGAATGAC
GCCACGTATCAGAGAACTAGAGCACTAGTGCGCACAGGGATGGATCCCAGGATGTGTTCC
CTCATGCAGGGCTCAACACTCCCTAGAAGGTCTGGAGCTGCTGGTGCAGCAGTAAAGGGA
GTTGGGACAATGGTGATGGAACTCATCAGGATGATAAAGAGAGGAGTCAATGACCGCAAT
TTCTGGAGAGGTGAAAACGGCCGAAGAACGAGAATTGCCTATGAAAGAATGTGCAACATC
CTTAAAGGGAAATTTCAAACAGCAGCACAACGGGCTATGATGGATCAGGTGCGGGAAAGC
CGGAATCCTGGAAATGCTGAAATTGAGGACCTTATATTTCTGGCTCGATCTGCACTTATC
CTGAGGGGAGCAGTAGCTCACAAATCATGCCTGCCGGCCTGTGTGTATGGACTGGCTGTG
GCGAGTGGATATGACTTTGAAAGGGAGGGATATTCCCTCGTTGGAATAGATCCTTTCCGT
CTACTCCAAAACAGCCAGGTATTCAGCATAATACGACCAAATGAGAATCCAGCACATAAG
AGTCAATTGGTGTGGATGGCATGCCATTCTGCTGCATTTGAGGATTTGAGAGTGTCAAGT
TTCATCCGAGGCACACGAGTGCTACCAAGGGGACAATTGTCGACCAGGGGTGTTCAAATT
GCATCCAATGAGAACATGGAAACCATGAATTCCAGCACTCTTGAATTGAGAAGTAGATAC
TGGGCAATAAGGACCCGAAGTGGGGGAAACACCAACCAACAAAGAGCATCTGCGGGGCAA
GTCAGTGTTCAACCCACTTTCTCTGTGCAGAGAAACCTCCCCTTTGAGAGGGCGACCATC
ATGGCGGCATTCACAGGAAATCCGGAGGGCAGGACATCTGATATGAGAACGGAAATCATA
AGGATGATGGAAAATTCAAGGCCAGAGGATGTGTCTTTCCAGGGACGGGGAGTCTTCGAG
CTCTCAGACGAAAAGGCAACGAACCCGATCGTGCCTTCCTTTGACATGAGTAATGAGGGA
TCTTATTTCTTCGGAGACAATGCTGAGGAGTATGACAATTGAAGAAAAATACCCTTGTTT
CTACT

#A/BrevigMission/1/1918(H1N1)
---------------------------------------------ATGGCGTCTCAAGGC
ACCAAACGATCTTACGAACAGATGGAGACTGATGGGGAACGCCAGAATGCCACTGAAATC
AGAGCATCTGTCGGAAGAATGATTGGTGGAATTGGACGATTCTACATCCAAATGTGCACC
GAACTTAAACTCAGTGATTATGAGGGACGGCTGATCCAGAACAGCATAACAATAGAGAGA
ATGGTGCTCTCTGCTTTTGACGAGAGGAGGAATAAATATCTGGAAGAACATCCCAGCGCT
GGGAAAGACCCTAAGAAAACTGGAGGACCCATATACAGGAGAATAGATGGAAAGTGGATG
AGAGAACTCATCCTTTATGACAAAGAAGAAATAAGGAGAATCTGGCGCCAAGCTAATAAT
GGTGAAGATGCAACAGCTGGTCTGACTCACATGATGATCTGGCATTCCAATTTGAATGAT
GCCACTTATCAGAGGACAAGAGCTCTTGTTCGCACCGGAATGGATCCCAGGATGTGCTCT
CTGATGCAAGGTTCAACTCTCCCTAGGAGGTCTGGAGCCGCAGGTGCTGCAGTCAAAGGA
GTTGGAACAATGGTGATGGAGTTGATCAGGATGATCAAACGTGGGATCAATGATCGGAAC
TTCTGGAGGGGTGAGAATGGACGAAGGACAAGAATTGCCTATGAAAGAATGTGCAACATT
CTCAAAGGGAAATTTCAAACAGCTGCACAGAGAGCAATGATGGATCAAGTGAGAGAGAGC
CGGAATCCAGGAAATGCTGAAATTGAAGATCTCATCTTTCTGGCACGGTCTGCACTCATA
TTGAGAGGGTCAGTTGCTCACAAGTCCTGCCTGCCTGCCTGTGTGTATGGACCTGCTGTA
GCCAGTGGATACGACTTTGAAAGAGAGGGATACTCTCTGGTCGGAATAGACCCTTTCAGA
CTGCTTCAAAACAGCCAAGTATACAGTCTAATCAGACCAAATGAGAATCCAGCACACAAG
AGTCAACTGGTATGGATGGCATGCCATTCTGCTGCATTTGAAGATCTGAGAGTATCAAGC
TTCATCAGAGGGACAAGAGTGGTTCCAAGAGGGAAGCTTTCCACTAGAGGGGTTCAGATT
GCTTCCAATGAAAACATGGAGACTATGGACTCCAGTACCCTTGAACTGAGAAGCAGATAC
TGGGCCATAAGGACCAGAAGTGGAGGAAACACTAATCAACAGAGGGCATCTGCGGGCCAA
ATCAGCGTGCAACCTACATTCTCAGTACAGAGAAACCTCCCTTTTGAGAGAGCAACCATT
ATGGCAGCATTCACTGGGAACACAGAGGGGAGAACATCTGACATGAGAACCGAAATCATA
AGGATGATGGAAAGTGCAAGACCAGAAGATGTGTCTTTCCAGGGGCGGGGAGTCTTCGAG
CTCTCGGACGAAAAGGCAACGAGCCCGATCGTGCCTTCCTTTGACATGAGTAATGAAGGA
TCTTATTTCTTCGGAGACAATGCAGAGGAGTACGACAATTAA------------------
-----

#A/WSN/1933(H1N1)
--------------------TCACTCACAGAGTGACATCGAAATCATGGCGACCAAAGGC
ACCAAACGATCTTACGAACAGATGGAGACTGATGGAGAACGCCAGAATGCCACTGAAATC
AGAGCATCTGTCGGAAAAATGATTGATGGAATTGGACGATTCTACATCCAAATGTGCACC
GAACTTAAACTCAGTGATTATGAGGGACGGCTGATTCAGAACAGCTTAACAATAGAGAGA
ATGGTGCTCTCTGCTTTTGACGAGAGGAGGAATAAATATCTAGAAGAACATCCCAGTGCG
GGGAAAGATCCTAAGAAAACTGGAGGACCTATATACAGGAGAGTAGATGGAAAGTGGAGG
AGAGAACTCATCCTTTATGACAAAGAAGAAATAAGACGAATCTGGCGCCAAGCTAATAAT
GGTGACGATGCAACGGCTGGTCTGACTCACATGATGATCTGGCACTCCAATTTGAATGAT
GCAACTTACCAGAGGACAAGAGCTCTTGTTCGCACAGGAATGGATCCCAGGATGTGCTCA
CTGATGCAGGGTTCAACCCTCCCTAGGAGGTCTGGGGCCGCAGGTGCTGCAGTCAAAGGA
GTTGGAACAATGGTGATGGAATTGATCAGAATGATCAAACGTGGGATCAATGATCGGAAC
TTCTGGAGGGGTGAGAATGGACGGAGAACAAGGATTGCTTATGAAAGAATGTGCAACATT
CTCAAAGGGAAATTTCAAACAGCTGCACAAAGAACAATGGTGGATCAAGTGAGAGAGAGC
CGGAATCCAGGAAATGCTGAGTTCGAAGATCTCATCTTTTTAGCACGGTCTGCACTCATA
TTGAGAGGGTCAGTTGCTCACAAGTCCTGCCTGCCTGCCTGTGTGTATGGATCTGCCGTA
GCCAGTGGATACGACTTTGAAAGAGAGGGATACTCTCTAGTCGGAATAGACCCTTTCAGA
CTGCTTCAAAACAGCCAAGTATACAGCCTAATCAGACCAAATGAGAATCCAGCACACAAG
AGTCAACTGGTGTGGATGGCATGCCATTCTGCTGCATTTGAAGATCTAAGAGTATCAAGC
TTCATCAGAGGGACGAAAGTGGTCCCAAGAGGGAAGCTTTCCACTAGAGGAGTTCAAATT
GCTTCCAATGAAAACATGGAGACTATGGAATCAAGTACCCTTGAACTGAGAAGCAGATAC
TGGGCCATAAGGACCAGAAGTGGAGGGAACACCAATCAACAGAGGGCTTCCTCGGGCCAA
ATCAGCATACAACCTACGTTCTCAGTACAGAGAAATCTCCCTTTTGACAGACCAACCATT
ATGGCAGCATTCACTGGGAATACAGAGGGGAGAACATCTGACATGAGAACCGAAATCATA
AGGCTGATGGAAAGTGCAAGACCAGAAGATGTGTCTTTCCAGGGGCGGGGAGTCTTCGAG
CTCTCGGACGAAAAGGCAACGAGCCCGATCGTGCCCTCCTTTGACATGAGTAATGAAGGA
TCTTATTTCTTCGGAGACAATGCAGAGGAGTACGACAATTAAAGAA--------------
-----

#A/PuertoRico/8/1934(H1N1)
--------------------TCACTCACTGAGTGACATCAAAATCATGGCGTCTCAAGGC
ACCAAACGATCTTACGAACAGATGGAGACTGATGGAGAACGCCAGAATGCCACTGAAATC
AGAGCATCCGTCGGAAAAATGATTGGTGGAATTGGACGATTCTACATCCAAATGTGCACC
GAACTCAAACTCAGTGATTATGAGGGACGGTTGATCCAAAACAGCTTAACAATAGAGAGA
ATGGTGCTCTCTGCTTTTGACGAAAGGAGAAATAAATACCTTGAAGAACATCCCAGTGCG
GGGAAAGATCCTAAGAAAACTGGAGGACCTATATACAGGAGAGTAAACGGAAAGTGGATG
AGAGAACTCATCCTTTATGACAAAGAAGAAATAAGGCGAATCTGGCGCCAAGCTAATAAT
GGTGACGATGCAACGGCTGGTCTGACTCACATGATGATCTGGCATTCCAATTTGAATGAT
GCAACTTATCAGAGGACAAGAGCTCTTGTTCGCACCGGAATGGATCCCAGGATGTGCTCT
CTGATGCAAGGTTCAACTCTCCCTAGGAGGTCTGGAGCCGCAGGTGCTGCAGTCAAAGGA
GTTGGAACAATGGTGATGGAATTGGTCAGAATGATCAAACGTGGGATCAATGATCGGAAC
TTCTGGAGGGGTGAGAATGGACGAAAAACAAGAATTGCTTATGAAAGAATGTGCAACATT
CTCAAAGGGAAATTTCAAACTGCTGCACAAAAAGCAATGATGGATCAAGTGAGAGAGAGC
CGGAACCCAGGGAATGCTGAGTTCGAAGATCTCACTTTTCTAGCACGGTCTGCACTCATA
TTGAGAGGGTCGGTTGCTCACAAGTCCTGCCTGCCTGCCTGTGTGTATGGACCTGCCGTA
GCCAGTGGGTACGACTTTGAAAGGGAGGGATACTCTCTAGTCGGAATAGACCCTTTCAGA
CTGCTTCAAAACAGCCAAGTGTACAGCCTAATCAGACCAAATGAGAATCCAGCACACAAG
AGTCAACTGGTGTGGATGGCATGCCATTCTGCCGCATTTGAAGATCTAAGAGTATTAAGC
TTCATCAAAGGGACGAAGGTGCTCCCAAGAGGGAAGCTTTCCACTAGAGGAGTTCAAATT
GCTTCCAATGAAAATATGGAGACTATGGAATCAAGTACACTTGAACTGAGAAGCAGGTAC
TGGGCCATAAGGACCAGAAGTGGAGGAAACACCAATCAACAGAGGGCATCTGCGGGCCAA
ATCAGCATACAACCTACGTTCTCAGTACAGAGAAATCTCCCTTTTGACAGAACAACCATT
ATGGCAGCATTCAATGGGAATACAGAGGGGAGAACATCTGACATGAGGACCGAAATCATA
AGGATGATGGAAAGTGCAAGACCAGAAGATGTGTCTTTCCAGGGGCGGGGAGTCTTCGAG
CTCTCGGACGAAAAGGCAGCGAGCCCGATCGTGCCTTCCTTTGACATGAGTAATGAAGGA
TCTTATTTCTTCGGAGACAATGCAGAGGAGTACGACAATTAAAG----------------
-----

#A/Melbourne/35(H1N1)
-------------TAGATAATCACTCACTGAGTGACATCGAAATCATGGCGTCCCAAGGC
ACCAAACGGTCTTACGAACAGATGGAGACTGATGGAGAACGCCAGAATGCCACTGAAATC
AGAGCATCTGTCGGAAAAATGATTGGTGGAATTGGACGATTCTACATCCAAATGTGCACC
GAACTTAAACTCAGTGATTATGAGGGACGGCTGATTCAGAACAGCTTAACAATAGAGAGA
ATGGTGCTCTCTGCTTTTGACGAGAGAAGGAATAAATATCTGGAAGAACATCCCAGTGCG
GGGAAAGATCCTAAGAAAACTGGAGGACCTATATACAGGAGAGTAGATGGAAAGTGGATG
AGAGAACTCATCCTTTATGACAAAGAAGAAATAAGGCGAATCTGGCGCCAAGCTAATAAT
GGTGACGATGCAACGGCTGGTCTGACTCACATGATGATCTGGCATTCCAATTTGAATGAT
ACAACTTACCAGAGGACAAGAGCTCTTGTTCGCACCGGAATGGATCCCAGGATGTGCTCT
CTGATGCAGGGTTCAACTCTCCCTAGGAGATCTGGAGCCGCAGGTGCTGCAGTCAAAGGA
GTTGGAACAATGGTGATGGAATTGATCAGGATGATCAAACGTGGGATCAATGATCGGAAC
TTCTGGAGGGGTGAGAATGGACGAAAGACAAGAATTGCTTATGAAAGAATATGCAACATT
CTCAAAGGGAAATTTCAAACAGCTGCACAAAGAGCAATGATGGATCAAGTGAGAGAGAGC
CGGAATCCAGGAAATGCTGAGCTCGAAGACCTCATCTTTCTAGCACGGTCTGCACTCATA
TTGAGGGGGTCAGTTGCTCACAAGTCCTGCCTGCCTGCCTGTGTGTATGGACCTGCCGTA
GCCAGTGGGTACGACTTTGAAAGAGAGGGATACTCTCTAGTCGGGATAGACCCTTTCAGA
TTGCTTCAAAACAGTCAAGTATACAGCCTAATCAGACCAAATGAGAATCCAGCACACAAG
AGTCAACTGGTGTGGATGGCATGCCATTCTGCTGCATTTGAAGATATAAGAGTATCAAGC
TTCATCAGAGGAACAAAAGTGGTCCCAAGAGGGAAGCTTTCCACTAGAGGAGTTCAAATT
GCTTCCAATGAAAACATGGAGACTATGGGATCAAGTACCCTTGAACTGAGAAGCAGATAC
TGGGCCATAAGGACCAGAAGTGGAGGAAACACCAATCAACAGAGGGCATCTGCGGGCCAA
ATCAGCATACAACCTACGTTCTCAGTACAGAGAAATCTCCCTTTTGACAGACCAACCATT
ATGGCAGCATTCACTGGGAATACAGAGGGGAGAACATCTGACATGAGAACCGAGATCATA
AGGCTGATGGAAAGTGCAAGACCAGAAGATGTGTCTTTCCAGGGGCGGGGAGTCTTCGAG
CTCTCGGACGAAAAGGCAGCGAGCCCGATCGTGCCCTCCTTTGACATGAGTAATGAAGGA
TCTTATTTCTTCGGAGACAATGCAGAGGAGTACGACAATTAAAGAAAAAT----------
-----

#A/Phila/1935(H1N1)
--------------------TCACTCACTGAGTGACATCAAAATCATGGCGTCCCAAGGC
ACCAAACGGTCTTACGAACAGATGGAGACTGATGGAGAACGCCAGAATGCCACTGAAATC
AGAGCATCCGTCGGAAAAATGATTGGTGGAATTGGACGATTCTACATCCAAATGTGCACC
GAACTTAAACTCAGTGATTATGAGGGACGGCTGATCCAAAACAGCTTAACAATAGAGAGA
ATGGTGCTCTCTGCTTTTGACGAAAGGAGGAATAAATACCTGGAAGAACATCCCAGTGCG
GGGAAAGATCCTAAGAAAACTGGAGGACCTATATACAGGAGAGTAAACGGAAAGTGGATG
AGAGAACTCATCCTTTATGACAAAGAAGAAATAAGGCGAATCTGGCGCCAAGCTAATAAT
GGTGACGATGCAACGGCAGGTCTGACTCACATGATGATCTGGCATTCCAATTTGAATGAT
GCAACTTATCAGAGGACAAGAGCTCTTGTTCGCACCGGAATGGATCCCAGGATGTGCTCT
CTGATGCAGGGTTCAACTCTCCCTAGGAGGTCTGGAGCCGCAGGTGCTGCAGTCAAAGGA
GTTGGAACAATGGTGATGGAATTGATCAGGATGATCAAACGTGGGATCAATGATCGGAAC
TTCTGGAGGGGTGAGAATGGACGAAAAACAAGAATTGCTTATGAAAGAATGTGCAACATT
CTCAAAGGGAAATTTCAAACAGCTGCACAAAGAGCAATGATGGATCAAGTGAGAGAGAGC
CGGAATCCAGGAAATGCTGAGTTCGAAGATCTCACTTTTCTAGCACGGTCTGCACTCATA
TTGAGAGGGTCGGTTGCTCACAAGTCCTGCCTGCCTGCCTGTGTGTACGGACCTGCCGTA
GCCAGTGGGTACGACTTTGAAAGAGAGGGATACTCTCTAGTCGGAATAGACCCTTTCAGA
CTGCTTCAAAACAGCCAAGTATACAGCCTAATCAGACCAAATGAGAATCCAGCACACAAG
AGTCAACTGGTGTGGATGGCATGCCATTCTGCCGCATTTGAAGATCTAAGAGTATCAAGC
TTCATCAGAGGGACGAAAGTGGTCCCAAGAGGGAAGCTTTCCACTAGAGGAGTTCAAATT
GCTTCCAATGAAAATATGGAGGCTATGGAATCAAGTACCCTTGAACTGAGAAGCAAGTAC
TGGGCCATAAGGACCAGAAGTGGAGGAAACACCAATCAACAGAGGGCATCTGCGGGCCAA
ATCAGCATACAACCTACGTTCTCAGTACAGAGAAATCTCCCCTTTGACAGAACAACCGTT
ATGGCAGCATTCACTGGGAATACAGAGGGGAGAACATCTGACATGAGGACCGAAATCATA
AGGATGATGGAAAGTGCAAGACCAGAAGATGTGTCTTTCCAGGGGCGGGGAGTCTTCGAG
CTCTCGGACGAAAAGGCAGCGAGCCCGATCGTGCCCTCCTTTGACATGAGTAATGAAGGA
TCTTATTTCTTCGGAGACAATGCAGAGGAGTACGACAATTAAAGAAAAAT----------
-----

#A/Henry/1936(H1N1)
--------------------TCACTCACTGAGTGACATCAAAATCATGGCGTCCCAAGGC
ACCAAACGGTCTTACGAACAGATGGAGACTGATGGAGAACGCCAGAATGCCACTGAAATC
AGAGCATCCGTCGGAAAAATGATTGGTGGAATTGGACGATTCTACATCCAAATGTGCACC
GAACTCAAACTCAGTGATTATGAGGGACGGCTGATCCAAAACAGCTTAACAATAGAGAGA
ATGGTGCTCTCTGCTTTTGACGAAAGGAGGAATAAATACCTGGAAGAACATCCCAGTGCG
GGGAAAGATCCTAAGAAAACTGGAGGACCTATATACAGGAGAGTAAACGGAAAGTGGATG
AGAGAACTCATCCTTTATGACAAAGAAGAAATAAGGCGAATCTGGCGCCAAGCTAATAAT
GGTGACGATGCAACGGCTGGTCTGACTCACATGATGATCTGGCATTCCAATTTGAATGAT
ACAACTTATCAGAGGACAAGAGCTCTTGTTCGCACCGGAATGGATCCCAGGATGTGCTCT
CTGATGCAAGGTTCAACTCTCCCTAGGAGGTCTGGAGCCGCAGGTGCTGCAGTCAAAGGA
GTTGGAACAATGGTGATGGAATTGATCAGGATGATCAAACGTGGGATCAATGATCGGAAC
TTCTGGAGGGGTGAGAATGGACGAAAAACAAGAATTGCTTATGAAAGAATGTGCAACATT
CTCAAAGGGAAATTTCAAACTGCTGCACAAAAAGCAATGATGGATCAAGTGAGAGAGAGC
CGGAATCCAGGAAATGCTGAGTTCGAAGATCTCACTTTTCTAGCACGGTCTGCACTCATA
TTGAGAGGGTCGGTTGCTCACAAGTCCTGCCTGCCTGCCTGTGTGTATGGACCTGCCGTA
GCCAGTGGGTACGACTTTGAAAGAGAGGGATACTCTCTAGTTGGAATAGACCCTTTCAGA
CTGCTTCAAAACAGCCAAGTGTACAGCCTAATCAGACCAAATGAGAATCCAGCACACAAG
AGTCAACTGGTGTGGATGGCATGCCATTCTGCCGCATTTGAAGATCTAAGAGTATTAAGC
TTCATCAAAGGGACGAAAGTGGTCCCAAGAGGGAAGCTTTCCACTAGAGGAGTTCAAATT
GCTTCCAATGAAAATATGGAGACTATGGAATCAAGTACACTTGAACTGAGAAGCAAGTAC
TGGGCCATAAGGACCAGAAGTGGAGGAAACACCAATCAACAGAGGGCATCTGCGGGCCAA
ATCAGCATACAACCTACGTTCTCAGTACAGAGAAATCTCCCTTTTGACAGAACAACCGTT
ATGGCAGCATTCACTGGGAATACAGAGGGGAGAACATCTGACATGAGGACCGAAATCATA
AGGATGATGGAAAGTGCAAGACCAGAAGATGTGTCTTTCCAGGGGCGGGGAGTCTTCGAG
CTCTCGGACGAAAAGGCAGCGAGCCCGATCGTGCCCTCCTTTGACATGAGTAATGAAGGA
TCTTATTTCTTCGGAGACAATGCAGAGGAGTACGACAATTAAAGAAAAAT----------
-----

#A/Bel/1942(H1N1)
-------------TAGATAATCACTCACTGAGTGACATCAAAATCATGGCGTCCCAAGGC
ACCAAACGGTCTTACGAACAAATGGAGACTGATGGAGAACGCCAGAATGCCACTGAAATC
AGAGCATCCGTCGGAAAAATGGTTGGTGGAATTGGACGATTCTACATCCAAATGTGCACC
GAACTTAAACTCAGTGATTATGAGGGACGGCTGATCCAGAACAGCTTAACAATAGAGAGA
ATGGTGCTCTCTGCTTTTGACGAGAGGAGGAATAAATATCTGGAAGAACATCCCAGCGCG
GGGAAAGATCCTAAGAAAACTGGAGGACCCATATACAAGAGAGTGAATGGTAAGTGGATG
AGGGAACTCATCCTTTATGACAAAGAAGAAATAAGGCGAATTTGGCGCCAAGCTAATAAT
GGTGATGATGCAACGGCTGGTCTGACTCACATGATGATCTGGCATTCCAATTTGAATGAT
GCAACTTATCAGAGGACAAGAGCTCTTGTCCGCACCGGAATGGATCCCAGGATGTGCTCT
CTGATGCAGGGTTCAACTCTCCCTAGGAGGTCTGGAGCCGCAGGTGCTGCAGTCAAAGGA
GTTGGGACAATGGTGATGGAATTGATCAGGATGATCAAACGTGGAATCAATGATCGGAAC
TTCTGGAGGGGTGAGAATGGAAGAAAAACAAGGATTGCTTATGAGAGAATGTGCAACATT
CTCAAAGGGAAATTTCAAACAGCTGCACAAAGAGCAATGATGGATCAAGTGAGAGAAAGC
CGGAATCCAGGAAATGCTGAGTTCGAAGATCTCACCTTTCTAGCACGGTCTGCGCTCATA
TTGAGAGGGTCAGTTGCTCACAAGTCTTGCCTGCCTGCCTGTGTGTATGGACCTGCCGTA
GCCAGTGGGTACGACTTCGAAAGAGAGGGATACTCTCTAGTCGGAATAGACCCTTTCAAA
CTGCTTCAAAACAGCCAAGTATACAGCCTAATCAGACCGAACGAGAATCCAGCACACAAG
AGCCAGCTGGTGTGGATGGCATGCCATTTTGCTGCATTTGAAGATCTAAGAGTATCAAGC
TTCATCAGAGGGACGAAAGTAGTCCCAAGGGGGAAGCTTTCCACTAGAGGAGTTCAAATT
GCTTCCAATGAAAACATGGAGACTATGGAATCAAGTACTCTTGAGCTGAGGAGCAGGTAC
TGGGCCATAAGGACCAGAAGTGGAGGAAACACCAATCAACAGAGGGCTTCTGCAGGCCAA
ATCAGCATACAACCTACGTTTTCTGTACAGAGAAATCTCCCATTTGACAGAACAACCATC
ATGGCAGCATTCACTGGGAATACAGAGGGAAGAACATCTGACATGAGGACAGAAATCATA
AGGATGATGGAAAGTGCAAGACCAGAAGATGTGTCCTTCCAGGGGCGGGGAGTCTTCGAG
CTCTCGGACGAAAAGGCAGCGAACCCGATCGTGCCCTCCTTTGACATGAGTAATGAAGGA
TCTTATTTCTTCGGAGACAATGCAGAGGAGTACGACAATTAAGGAAAAAT----------
-----

#A/AA/Huston/1945(H1N1)
----------------ATAATCACTCACTGAGTGACATCAAAATCATGGCGTCCCAAGGC
ACCAAACGGTCTTACGAACAGATGGAGACTGATGGAGAACGCCAGAATGCCACTGAAATC
AGAGCATCCGTCGGAAAAATGATTAGTGGAATTGGGCGATTCTACATCCAAATGTGCACC
GAACTTAAACTCAGTGATTATGAGGGACGGCTGATCCAAAACAGCTTAACAATAGAGAGA
ATGGTGCTCTCTGCTTTTGACGAGAGGAGGAATAAATATCTGGAAGAACATCCCAGCGCG
GGGAAAGATCCTAAGAAAACTGGAGGACCCATATACAAGAGAGTAGATGGAAAGTGGATG
AGGGAACTCATCCTTTATGACAAAGAAGAAATAAGGCGAATCTGGCGCCAAGCTAATAAT
GGTGATGATGCAACTGCTGGTCTGACTCACATGATGATCTGGCATTCCAATTTGAATGAT
GCAACTTATCAGAGGACAAGAGCTCTTGTCCGCACCGGAATGGATCCCAGGATGTGCTCT
CTGATGCAGGGTTCAACTCTCCCTAGGAGGTCTGGAGCCGCAGGCGCTGCAGTCAAAGGA
ATTGGGACAATGGTGATGGAATTGATCAGGATGATCAAACGTGGGATCAATGATCGGAAC
TTCTGGAGGGGTGAGAATGGACGAAAAACAAGGATTGCTTATGAGAGAATGTGCAACATT
CTCAAAGGGAAATTTCAAACAGCTGCACAAAGAGCAATGATGGATCAAGTGAGGGAAAGC
CGGAATCCAGGAAATGCTGAGTTCGAAGATCTCACCTTTCTGGCACGGTCTGCACTCATA
TTGAGAGGATCAGTTGCTCACAAGTCTTGCCTGCCTGCCTGTGTGTATGGACCTGCCGTA
GCCAGTGGGTACGACTTCGAAAGAGAGGGATACTCTCTAGTTGGAATAGATCCTTTCAAA
CTGCTTCAAAACAGCCAAGTATACAGCCTAATCAGACCGAACGAGAATCCAGCACACAAG
AGTCAGCTGGTGTGGATGGCATGCCATTCTGCTGCATTTGAAGATCTAAGAGTATCAAGC
TTCATCAGAGGGACGAAAGTAATCCCAAGGGGAAAGCTTTCCACCAGAGGAGTTCAAATT
GCTTCCAATGAAAACATGGAGACTATGGGATCAAGTACTCTTGAACTGAGAAGCAGGTAC
TGGGCCATAAGGACCAGAAGTGGAGGGAACACCAATCAACAGAGGGCTTCTGCAGGCCAA
ATCAGCATACAACCTACGTTTTCTGTACAGAGAAATCTCCCATTTGACAGAACAACCATC
ATGGCAGCATTCACTGGGAATACAGAGGGAAGAACATCTGACATGAGGACAGAAATCATA
AGGATGATGGAAAGTGCAAGACCAGAAGATGTGTCCTTCCAGGGGCGGGGAGTCTTCGAG
CTCTCGGACGAAAAGGCAACGAACCCGATCGTGCCCTCCTTTGACATGAGTAATGAAGGA
TCTTATTTCTTCGGAGACAATGCAGAGGAGTACGACAATTAAGGAAAAAT----------
-----

#A/Cam/46(H1N1)
-------------TAGATAATCACTCACTGAGTGACATCTTAATCATGGCGTCCCAAGGC
ACCAAACGGTCTTACGAACAGATGGAGACTGATGGGGAACGCCAGAATGCCACTGAAATC
AGAGCATCCGTCGGAAAAATGATTAGTGGAATTGGACGATTCTACATCCAAATGTGCACC
GAACTTAAACTTAGTGATTATGAGGGACGGCTGATCCAGAACAGCTTAACAATAGAGAGA
ATGGTGCTCTCTGCTTTTGACGAGAGGAGGAATAAATATCTGGAAGAACATCCCAGCGCA
GGGAAAGATCCTAAGAAAACTGGAGGACCCATATACAAGAGAGTAGGTGGAAAGTGGATG
AGGGAACTCATCCTTTATGACAAAGAAGAAATAAGGCGAATCTGGCGCCAAGCTAATAAT
GGTGATGATGCAACGGCTGGTCTGACTCACATGATGATCTGGCATTCCAATTTGAATGAT
ACAACTTATCAGAGGACAAGAGCTCTTGTCCGCACCGGAATGGATCCCAGGATGTGCTCT
CTGATGCAGGGTTCAACTCTCCCTAGGAGGTCTGGAGCCGCAGGCGCTGCAGTCAAAGGA
GTTGGGACAATGGTGATGGAGTTGATCAGGATGATCAAACGTGGGATCAATGATCGAAAC
TTCTGGAGGGGTGAGAATGGACGAAAAACAAGGATTGCTTATGAGAGAATGTGCAACATT
CTCAAAGGGAAATTTCAAACAGCTGCACAAAGAGCAATGATGGATCAAGTGAGAGAAAGC
CGGAATCCAGGAAATGCTGAGATCGAAGATCTCATCTTTCTGGCACGGTCTGCACTCATA
TTGAGAGGGTCAGTTGCTCACAAGTCTTGCCTGCCTGCCTGTGTGTATGGACCTGCAGTA
GCCAGCGGATACGACTTCGAAAGAGAGGGATACTCTCTAGTCGGAATAGACCCTTTCAAA
CTGCTTCAAAACAGCCAAGTATACAGCCTAATAAGACCAAACGAGAATCCAGCACACAAG
AGTCAGCTGGTGTGGATGGCATGCAATTTTGCTGCATTTGAAGATCTAAGAGTATCAAGC
TTCATCAGAGGGACAAAGGTAGTCCCAAGGGGGAGGCTTTCCACTAGAGGAGTTCAAATT
GCTTCAAATGAAAACATGGATACTATGGAATCAAGTACTCTTGAACTGAGAAGCAGGTAC
TGGGCCATAAGGACCAGAAGTGGAGGAAACACTAATCAACAGAGGGCTTCTGCAGGCCAG
ATCAGCATACAACCTACGTTTTCTGTACAGAGAAATCTCCCATTTGACAAAACAACCATC
ATGGCAGCATTCACTGGGAATGCAGAGGGAAGAACATCTGACATGAGGGCAGAAATCATA
AGGATGATGGAGAATGCAAGACCAGAAGAAGTGTCCTTCCAGGGGCGGGGTGTCTTCGAG
CTCTCGGACGAAAGGGCAGCGAACCCGATCGTGCCCTCCTTTGACATGAGTAATGAAGGA
TCTTATTTCTTCGGAGACAATGCAGAGGAGTACGACAACTAAGGAAAAAT----------
-----

#A/FortMonmouth/1/47(H1N1)
-------------TAGATAATCACTCACTGAGTGACATCATAATCATGGCGTCCCAAGGC
ACCAAACGGTCTTACGAACAGATGGAGACTGATGGGGAACGCCAGAATGCCACTGAAATC
AGAGCATCCGTCGGAAAAATGGTTGGTGGAATTGGACGATTCTACATCCAAATGTGCACC
GAACTTAAACTCAGTGATTATGAGGGACGGCTGATCCAGAACAGCTTAACAATAGAGAGA
ATGGTGCTCTCTGCTTTTGACGAGAGGAGGAATAAATACCTGGAAGAACATCCCAGCGCA
GGGAAAGATCCTAAGAAAACTGGAGGACCCATATACAAGAGAGTAGATRGAAAGTGGATG
AGGGAACTCATCCTTTATGACAAAGAAGAAATAAGGCGAATCTGGCGCCAAGCTAATAAT
GGTGATGATGCAACGGCTGGTCTGACTCACATAATGATCTGGCATTCCAACTTGAATGAT
ACAACTTATCAGAGGACAAGAGCTCTTGTCCGCACCGGAATGGATCCCAGGATGTGCTCT
CTGATGCAGGGTTCTACTCTCCCTAGGAGGTCTGGAGCCGCAGGCGCTGCAGTCAAAGGA
GTTGGGACAATGGTAATGGAGTTGATCAGGATGATCAAACGTGGGATCAATGATCGAAAC
TTCTGGAGGGGTGAGAATGGACGAAAAACAAGGATTGCTTATGAGAGAATGTGCAACATT
CTCAAAGGGAAATTTCAAACAGCTGCACAAAGAGCAATGATGGATCAAGTGAGAGAAAGC
CGGAATCCAGGAAATGCTGAGATCGAAGATCTCATCTTTCTGGCACGGTCTGCACTCATA
TTGAGAGGGTCAGTTGCTCACAAGTCTTGCCTGCCTGCCTGTGTGTATGGACCTGCAGTA
GCCAGCGGATACGACTTCGAAAGAGAGGGATACTCTCTAGTCGGAATAGACCCTTTCAAA
CTGCTTCAAAACAGCCAAGTATACAGCCTAATAAGACCAAACGAGAATCCAGCACACAAG
AGCCAGCTGGTGTGGATGGCATGCAATTCTGCTGCATTTGAAGATCTAAGATTATCAAGC
TTCATCAGAGGGACAAAGGTAGTCCCAAGGGGGAGGCTTTCCACTAGAGGAATTCAAATT
GCTTCAAATGAAAACATGGATACTATGGAATCAAGTACTCTTGAACTGAGAAGCAGGTAC
TGGGCCATAAGGACCAGAAGTGGAGGAAACACTAATCAACAGAGGGCTTCTGCAGGCCAA
ATCAGCATACAACCTACGTTTTCTGTACAGAGAAATCTCCCATTTGACAAAACAACCATC
ATGGCAGCATTCACTGGGAATGCAGAGGGAAGAACATCTGACATGAGGGCAGAAATCATA
AGGATGATGGAAAATGCAAGACCAGAAGAAGTGTCCTTCCAGGGGCGGGGTGTCTTCGAG
CTCTCGGACGAAAGGGCAGCGAACCCGATCGTGCCCTCCTTTGACATGAGTAATGAAGGA
TCTTATTTCTTCGGAGACAATGCAGAGGAGTACGACAATTAAGGAAAAAT----------
-----

#A/Albany/4835/1948(H1N1)
-----------------------CTCACTGAGTGACATCAAAATCATGGCGTCCCAAGGC
ACCAAACGGTCTTACGAACAGATGGAGACTGATGGGGAACGCCAGAATGCAACTGAAATC
AGAGCATCCGTCGGAAAAATGATTGATGGAATTGGACGATTCTACATCCAAATGTGCACC
GAACTTAAACTCAGTGATTATGAGGGACGGCTGATCCAGAACAGCTTAACAATAGAGAGA
ATGGTGCTCTCTGCTTTTGACGAGAGGAGGAATAAATATCTGGAAGAACATCCCAGCGCG
GGGAAAGATCCTAAGAAAACTGGAGGACCCATATACAAGAGAGTAGATGGAAAGTGGATG
AGGGAACTCGTCCTTTATGACAAAGAAGAAATAAGGCGAATCTGGCGCCAAGCTAATAAT
GGTGATGATGCAACGGCTGGTCTGACTCACATGATGATCTGGCATTCCAATTTGAATGAT
ACAACTTACCAGAGGACAAGAGCTCTTGTCCGCACCGGAATGGATCCCAGGATGTGCTCT
TTGATGCAGGGTTCAACTCTCCCTAGGAGGTCTGGAGCCGCAGGCGCTGCAGTCAAAGGA
GTTGGGACAATGGTGATGGAGTTGATCAGGATGATCAAACGTGGGATCAATGATCGAAAC
TTCTGGAGGGGTGAGAATGGACGAAAAACAAGGATTGCTTATGAGAGAATGTGCAACATT
CTCAAAGGGAAATTTCAAACAGCTGCACAAAGAGCAATGATGGATCAAGTGAGAGAAAGC
CGGAACCCAGGAAATGCTGAGATCGAAGATCTCATCTTTCTGGCACGGTCTGCACTCATA
TTGAGAGGGTCAGTTGCTCACAAGTCTTGCCTGCCTGCCTGTGTGTATGGACCTGCCGTA
GCCAGTGGGTACGAATTCGAAAAAGAGGGATACTCTTTAGTAGGGATAGACCCTTTCAAA
CTGCTTCAAAACAGCCAAGTATACAGCCTAATCAGACCGAACGAGAATCCAGCACACAAG
AGTCAGCTGGTGTGGATGGCATGCAATTCTGCTGCATTTGAAGATCTAAGAGTATCAAGC
TTCATCAGAGGGACAAAAGTAATCCCAAGGGGGAAGCTTTCCACTAGAGGAGTACAAATT
GCTTCAAATGAAAACATGGATACTATGGAATCAAGTACTCTTGAACTGAGAAGCAGGTAC
TGGGCCATAAGGACCAGAAGTGGAGGAAACACTAATCAACAGAGGGCCTCTGCAGGCCAA
ATCAGCATACAACCTACGTTTTCTGTGCAGAGAAACCTCCCATTTGACAAAACAACCATC
ATGGCAGCATTCACTGGGAATGCGGAGGGAAGAACATCAGACATGAGGGCAGAAATCATA
AGGATGATGGAAAGTGCAAGACCAGAAGAAGTGTCCTTCCAGGGGCGGGGAGTCTTCGAG
CTCTCGGACGAAAAGGCAGCGAACCCGATCGTGCCCTCCTTTGACATGAGTAATGAAGGA
TCTTATTTCTTCGGAGACAATGCAGAGGAGTACGACAATTAAGGAAAAAT----------
-----

#A/Roma/1949(H1N1)
----------------------ACTCACTGAGTGACATCAAAATCATGGCGTCCCAAGGC
ACCAAACGGTCTTACGAACAGATGGAGACTGATGGGGAACGCCAGAGTGCAACTGAAATC
AGAGCATCCGTCGGAAAAATGATTGATGGAATTGGACGATTCTACATCCAAATGTGCACC
GAGCTTAAACTCAGTGATTATGAGGGACGGCTGATCCAGAACAGCTTAACAATAGAGAGA
ATGGTGCTCTCTGCTTTTGACGAGAGGAGGAATAAATATCTGGAAGAACATCCCAGCGCG
GGGAAAGATCCTAAGAAAACTGGAGGACCCATATACAAGAGAGTAAATGGAAAGTGGATG
AGGGAACTCGTCCTTTATGACAAAGAAGAAATAAGGCGAATCTGGCGCCAAGCTAATAAT
GGTGATGATGCAACGGCTGGTCTGACTCACATGATGATCTGGCATTCCAATTTGAATGAT
ACAACTTACCAGAGGACAAGAGCTCTTGTCCGCACCGGAATGGATCCCAGGATGTGCTCT
TTGATGCAGGGTTCAACTCTCCCTAGGAGGTCTGGAGCCGCAGGCGCTGCAGTCAAAGGA
GTTGGGACAATGGTGATGGAGTTGATCAGGATGATCAAACGTGGGATCAATGATCGAAAC
TTCTGGAGGGGTGAGAATGGACGAAAAACAAGGATTGCTTATGAGAGAATGTGCAACATT
CTCAAAGGGAAATTTCAAACAGCTGCACAAAGAGCAATGATGGATCAAGTGAGAGAAAGC
CGGAACCCAGGAAATGCTGAGATCGAAGATCTCATCTTTCTGGCACGGTCTGCACTCATA
TTGAGAGGGTCAGTTGCTCACAAGTCTTGCCTGCCTGCCTGTGTGTATGGACCTGCCATA
GCCAGTGGGTACGACTTCGAAAAAGAGGGATACTCTTTAGTAGGGATAGACCCTTTCAAA
CTGCTTCAAAACAGCCAAGTATACAGCCTAATCAGACCGAACGAGAATCCAGCACACAAG
AGTCAGCTGGTGTGGATGGCATGCAATTCTGCTGCATTTGAAGATCTAAGAGTATCAAGC
TTCATCAGAGGGACAAAAGTAATCCCAAGGGGGAAGCTTTCCACTAGAGGAGTACAAATT
GCTTCAAATGAAAACATGGATACTATGGAATCAAGTACTCTTGAACTGAGAAGCAGGTAC
TGGGCCATAAGGACCAGAAGTGGAGGAAACACTAATCAACAGAGGGCCTCTGCAGGCCAA
ATCAGCATACAACCTACGTTTTCTGTGCAGAGAAACCTCCCATTTGACAAAACAACCATC
ATGGCAGCATTCACTGGGAATGCGGAGGGAAGAACATCAGACATGAGGGCAGAAATCATA
AGGATGATGGAAAGTGCAAGACCAGAAGAAGTGTCCTTCCAGGGGCGGGGAGTCTTCGAG
CTCTCGGACGAAAAGGCAGCGAACCCGATCGTGCCCTCCTTTGACATGAGTAATGAAGGA
TCTTATTTCTTCGGAGACAATGCAGAGGAGTACGACAATTAAGGAAAAAAT---------
-----

#A/Albany/12/1951(H1N1)
----------------------ACTCACTGAGTGACATCAAAATCATGGCGTCCCAAGGC
ACCAAACGGTCTTATGAACAGATGGAAACTGATGGGGAACGCCAGAATGCAACTGAAATC
AGAGCATCCGTCGGGAAGATGATTGATGGAATTGGACGATTCTACATCCAAATGTGCACC
GAACTTAAACTCAGTGATTATGAGGGGCGGCTGATCCAGAACAGCTTAACAATAGAGAGA
ATGGTGCTCTCTGCTTTTGACGAGAGGAGGAATAAATATCTGGAAGAACATCCCAGCGCG
GGGAAAGATCCTAAGAAAACTGGAGGACCCATATACAAGAGAGTAGATAGAAAGTGGATG
AGGGAACTCGTCCTTTATGACAAAGAAGAAATAAGGCGAATCTGGCGCCAAGCTAATAAT
GGTGATGATGCAACAGCTGGTCTGACTCACATGATGATCTGGCATTCCAATTTGAATGAT
ACAACTTACCAGAGGACAAGAGCTCTTGTTCGCACCGGAATGGATCCCAGGATGTGCTCT
TTGATGCAGGGTTCAACTCTCCCTAGGAGGTCTGGAGCTGCAGGCGCTGCAGTCAAAGGA
GTTGGGACAATGGTGATGGAGTTGATCAGGATGATCAAGCGTGGGATCAATGATCGAAAC
TTCTGGAGGGGTGAGAATGGACGGAAAACAAGGATTGCTTATGAGAGAATGTGCAACATT
CTCAAAGGGAAATTTCAAACAGCTGCACAAAGAGCAATGATGGATCAAGTGAGAGAAAGC
CGGAACCCAGGAAATGCTGAGATCGAAGATCTCATCTTTCTGGCACGGTCTGCACTCATA
TTGAGAGGGTCAGTTGCTCACAAGTCTTGCCTGCCTGCCTGTGTGTATGGACCTGCCGTA
GCCAGTGGGTACGACTTCGAAAAAGAGGGATACTCTTTAGTCGGGATAGACCCTTTCAAA
CTGCTTCAAAACAGCCAAGTATACAGCCTAATCAGACCGAACGAGAATCCAGCACACAAG
AGTCAGCTGGTGTGGATGGCATGCAATTCTGCTGCATTTGAAGATCTAAGAGTATCAAGC
TTCATCAGAGGGACAAAAGTAATCCCAAGGGGGAAGCTTTCCACTAGAGGAGTACAAATT
GCTTCAAATGAAAACATGGATACTATGGAATCAAGTACTCTTGAACTGAGAAGCAGGTAC
TGGGCCATAAGGACCAGAAGTGGAGGAAACACTAATCAACAGAGGGCCTCTGCAGGTCAA
ATCAGCATACAACCTACGTTTTCTGTGCAGAGAAACCTCCCATTTGACAAAACAACCATC
ATGGCAGCATTCACTGGGAATGCGGAGGGAAGAACATCAGACATGAGGGCAGAAATCATA
AGGGTGATGGAAAGTGCAAAACCAGAAGAAGTGTCCTTCCAGGGGCGGGGAGTCTTCGAG
CTCTCGGACGAAAAGGCAGCGAACCCGATCGTGCCCTCCTTTGACATGAGTAATGAAGGA
TCTTATTTCTTCGGAGACAATGCAGAGGAGTACGACAATTAAGGAAAA------------
-----

#A/Malaysia/54(H1N1)
-------------TAGATAATCACTCACCGAGTGACATCAAAATCATGGCGTCCCAAGGC
ACCAAACGGTCTTATGAACAGATGGAAACTGATGGGGAACGCCAGAATGCAACTGAAATC
AGAGCATCCGTCGGGAAGATGATTGATGGAATTGGACGATTCTACATCCAAATGTGCACC
GAACTTAAACTCAGTGATTATGAGGGGCGGCTGATCCAGAACAGCTTAACAATAGAGAGA
ATGGTGCTCTCTGCTTTTGACGAGAGGAGGAATAAATATCTGGAAGAACATCCCAGCGCG
GGGAAAGATCCTAAGAAGACTGGAGGGCCCATATACAAGAGAGTAGATAGAAAGTGGATG
AGGGAACTCGTCCTTTATGACAAAGAAGAAATAAGGCGAATCTGGCGCCAAGCTAATAAT
GGTGATGATGCAACAGCTGGTCTGACTCACATGATGATCTGGCATTCCAATTTGAATGAT
ACAACTTACCAGAGGACAAGAGCTCTTGTTCGCACCGGAATGGATCCCAGGATGTGCTCT
TTGATGCAGGGTTCAACTCTCCCTAGGAGGTCTGGAGCCGCAGGCGCTGCAGTCAAAGGA
GTTGGGACAATGGTGATGGAGTTGATCAGGATGATCAAACGTGGGATCAATGATCGAAAC
TTCTGGAGGGGTGAGAATGGACGGAAAACAAGGATTGCTTATGAGAGAATGTGCAACATT
CTCAAAGGGAAATTTCAAACAGCTGCACAAAGAGCAATGATGGATCAAGTGAGAGAAAGC
CGGAACCCAGGAAATGCTGAGATCGAAGATCTCATCTTTCTGGCACGGTCTGCACTCATA
TTGAGAGGGTCAGTTGCTCACAAGTCTTGCCTGCCTGCCTGTGTGTATGGACCTGCCGTA
GCCAGTGGGTACGACTTCGAAAAAGAGGGATACTCTTTAGTAGGGATAGACCCTTTCAAA
CTGCTTCAAAACAGCCAGGTATACAGCCTAATCAGACCGAATGAAAATCCAGCACACAAG
AGTCAGCTTGTGTGGATGGCATGCAATTCTGCTGCATTTGAAGATCTAAGAGTATCAAGC
TTCATTAGAGGGACAAAAGTAATCCCAAGGGGGAAGCTTTCCACTAGAGGAGTACAAATT
GCTTCAAATGAAAACATGGATACTATGGAATCAAGTACTCTTGAACTGAGAAGCAGGTAC
TGGGCCATAAGGACCAGAAGTGGAGGAAACACTAATCAACAGAGGGCTTCTGCAGGTCAA
ATCAGCATACAACCCACGTTTTCTGTGCAGAGAAATCTCCCATTTGACAAAACAACCATC
ATGGCAGCATTCACTGGGAATGCGGAGGGAAGAACATCAGACATGAGGGCAGAAATCATA
AGGATGATGGAAAGTGCAAAACCAGAAGAAGTGTCCTTCCAGGGGCGGGGAGTCTTCGAG
CTCTCGGACGAAAAGGCAGCGAACCCGATCGTGCCCTCCTTTGACATGAGTAATGAAGGA
TCTTATTTCTTCGGAGACAATGCAGAGGAGTACGACAATTAAGGAAAAAT----------
-----

#A/Singapore/1/1957(H2N2)
AGCAAAAGCAGGGTAGATAATCACTCACTGAGTGACATCAAAATCATGGCGTCCCAAGGC
ACCAAACGGTCTTATGAACAGATGGAAACTGATGGGGAACGCCAGAATGCAACTGAAATC
AGAGCATCCGTCGGGAAGATGATTGATGGAATTGGACGATTCTACATCCAAATGTGCACC
GAACTTAAACTCAGTGATTATGAGGGGCGGCTGATCCAGAACAGCTTAACAATAGAGAGA
ATGGTGCTCTCTGCTTTTGACGAGAGGAGGAATAAATATCTGGAAGAACATCCCAGCGCG
GGGAAGGATCCTAAGAAAACTGGAGGACCCATATACAAGAGAGTAAATGGAAAGTGGATG
AGGGAACTCGTCCTTTATGACAAAGAAGAAATAAGGCGAATCTGGCGCCAAGCTAATAAT
GGTGATGATGCAACAGCTGGTCTGACTCACATGATGATCTGGCATTCCAATTTGAATGAT
ACAACATACCAGAGGACAAGAGCTCTTGTTCGCACCGGAATGGATCCCAGGATGTGCTCT
TTGATGCAGGGTTCGACTCTCCCTAGGAGGTCTGGAGCCGCAGGCGCTGCAGTCAAAGGA
GTTGGGACAATGGTGATGGAGTTGATCAGGATGATCAAACGTGGGATCAATGATCGGAAC
TTCTGGAGAGGTGAGAATGGGCGGAAAACAAGGATTGCTTATGAGAGAATGTGCAACATT
CTCAAAGGAAAATTTCAAACAGCTGCACAAAGAGCAATGATGGATCAAGTGAGAGAAAGC
CGGAACCCAGGAAATGCTGAGATCGAAGATCTCATCTTTCTGGCACGGTCTGCACTCATA
TTGAGAGGGTCAGTTGCTCACAAATCTTGCCTGCCTGCCTGTGTGTATGGACCTGCCGTA
GCCAGTGGGTACGACTTCGAAAAAGAGGGATACTCTTTAGTAGGGATAGACCCTTTCAAA
CTGCTTCAAAACAGCCAAGTATACAGCCTAATCAGACCGAACGAGAATCCAGCACACAAG
AGTCAGCTGGTGTGGATGGCATGCAATTCTGCTGCATTTGAAGATCTAAGAGTATCAAGC
TTCATCAGAGGGACCAAAGTAATCCCAAGGGGGAAACTTTCCACTAGAGGAGTACAAATT
GCTTCAAATGAAAACATGGATACTATGGAATCAAGTACTCTTGAACTGAGAAGCAGGTAC
TGGGCCATAAGGACCAGAAGTGGAGGAAACACTAATCAACAGAGGGCCTCTGCAGGTCAA
ATCAGTGTACAACCTACGTTTTCTGTGCAAAGAAACCTCCCATTTGACAAAACAACCATC
ATGGCAGCATTCACTGGGAATGCAGAGGGAAGAACATCAGACATGAGGGCAGAAATCATA
AGGATGATGGAAGGTGCAAAACCAGAAGAAGTGTCCTTCCAGGGGCGGGGAGTCTTCGAG
CTCTCGGACGAAAAGGCAACGAACCCGATCGTGCCCTCTTTTGACATGAGTAATGAAGGA
TCTTATTTCTTCGGAGACAATGCAGAGGAGTACGACAACTAAGGAAAAATACCCTTGTTT
CTACT

#A/Japan/305/57(H2N2)
---------------------------------------------ATGGCGTCCCAAGGC
ACCAAACGGTCTTATGAACAGATGGAAACTGATGGGGAACGCCAGAATGCAACTGAAATC
AGAGCATCCGTCGGGAAGATGATTGATGGAATTGGACGATTCTACATCCAAATGTGCACC
GAACTTAAACTCAGTGATTATGAGGGGCGGCTGATCCAGAACAGCTTAACAATAGAGAGA
ATGGTGCTCTCTGCTTTTGACGAGAGGAGGAACAAATATCTGGAAGAACATCCCAGCGCG
GGGAAGGATCCTAAGAAAACTGGAGGACCCATATACAAGAGAGTAGATGGAAAGTGGATG
AGGGAACTCGTCCTTTATGACAAAGAAGAAATAAGGCGAATCTGGCGCCAAGCTAATAAT
GGTGATGATGCAACAGCTGGTCTGACTCACATGATGATCTGGCATTCCAATTTGAATGAT
ACAACATACCAGAGGACAAGAGCTCTTGTTCGCACCGGAATGGATCCCAGGATGTGCTCT
TTGATGCAGGGTTCGACTCTCCCTAGGAGGTCTGGAGCCGCAGGCGCTGCAGTCAAAGGA
GTTGGGACAATGGTGATGGAGTTGATCAGGATGATCAAACGTGGGATCAATGATCGGAAC
TTCTGGAGAGGTGAGAATGGGCGGAAAACAAGGAATGCTTATGAGAGAATGTGCAACATT
CTCAAAGGAAAATTTCAAACAGCTGCACAAAGAGCAATGATGGATCAAGTGAGAGAAAGC
CGGAACCCAGGAAATGCTGAGATCGAAGATCTCATCTTTCTGGCACGGTCTGCACTCATA
TTGAGAGGGTCAGTTGCTCACAAATCTTGTCTGCCTGCCTGTGTGTATGGACCTGCCGTA
GCCAGTGGGTACGACTTCGAAAAAGAGGGATACTCTTTAGTAGGGATAGACCCTTTCAAA
CTGCTTCAAAACAGCCAAGTATACAGCCTAATCAGACCGAACGAGAATCCAGCACACAAG
AGTCAGCTGGTGTGGATGGCATGCAATTCTGCTGCATTTGAAGATCTAAGAGTATCAAGC
TTCATCAGAGGGACCAAAGTAATCCCAAGGGGGAAACTTTCCACTAGAGGAGTACAAATT
GCTTCAAATGAAAACATGGATACTATGGGATCAAGTACTCTTGAACTGAGAAGCAGGTAC
TGGGCCATCAGAACCAGAAGTGGAGGAAACACTAATCAACAGAGGGCCTCTGCAGGTCAA
ATCAGTGTACAACCTACGTTTTCTGTGCAAAGAAACCTCCCATTTGACAAACCAACCATC
ATGGCAGCATTCACTGGGAATGCAGAGGGAAGAACATCAGACATGAGGGCAGAAATCATA
AGGATGATGGAAGGTGCAAAACCAGAAGAAGTGTCCTTCCAGGGGCGGGGAGTCTTCGAG
CTCTCGGACGAAAAGGCAACGAACCCGATCGTGCCCTCTTTTGACATGAGTAATGAAGGA
TCTTATTTCTTCGGAGACAATGCAGAGGAGTACGACAATTAA------------------
-----

#A/Denver/57(H1N1)
-------------TAGATAATCACTCACTGAGTGACATCAAAATCATGGCGTCCCAAGGC
ACCAAACGGTCTTATGAACAGATGGAAACTGATGGGGAACGCCAGAATGCAACTGAAATC
AGAGCATCCGTCGGGAAGATGATTGATGGAATTGGACGATTCTACATCCAAATGTGCACC
GAACTTAAACTCAGTGATTATGAGGGGCGGCTGATCCAGAACAGCTTGACAATAGAGAGA
ATGGTGCTCTCTGCTTTTGACGAGAGGAGGAATAAATATCTGGAAGAACATCCCAGCGCG
GGGAAAGATCCTAAGAAAACTGGAGGACCCATATACAAGAGAGTAGATGGAAAGTGGATG
AGGGAACTCGTCCTTTATGACAAAGAAGAAATAAGGCGAATCTGGCGCCAAGCTAATAAT
GGTGATGATGCAACAGCTGGTCTGACTCACATGATGATCTGGCATTCCAATTTGAATGAT
ACAACTTACCAGAGGACAAGAGCTCTTGTTCGCACCGGAATGGATCCCAGGATGTGCTCT
TTGATGCAGGGTTCGACTCTCCCTAGGAGGTCTGGAGCCGCAGGCGCTGCAGTCAAAGGA
GTTGGGACAATGGTGATGGAGTTGATCAGGATGATCAAACGTGGGATCAATGATCGGAAC
TTCTGGAGAGGTGAGAATGGGCGGAAAACAAGGATTGCTTATGAGAGAATGTGCAACATT
CTCAAAGGGAAATTTCAAACAGCTGCACAAAGAGCAATGATGGATCAAGTGAGAGAAAGC
CGGAACCCAGGAAATGCTGAGATCGAAGATCTCATCTTTCTGGCACGGTCTGCACTCATA
TTGAGAGGGTCAGTTGCTCACAAATCTTGTCTGCCTGCCTGTGTGTATGGACCTGCCGTA
GCCAGTGGGTACAAATTCGAAAAAGAGGGATACTCTTTAGTAGGGATAGACCCTTTCAAA
CTGCTTCAAAACAGCCAAGTATACAGCCTAATCAGACCGAACGAGAATCCAGCACACAAA
AGTCAGCTGGTGTGGATGGCATGCAATTTTGCTGCATTTGAAGATCTAAGAGTATCAAGC
TTCATCAGAGGGACCAAAGTAATCCCAAGGGGGAAACTTTCCACTAGAGGAGTACAAATT
GCTTCAAATGAAAACATGGATACTATGGAATCAAGTACTCTTGAACTGAGAAGCAGGTAC
TGGGCCATAAGGACCAGAAGTGGAGGAAACACTAATCAACAGAGGGCCTCTGCAGGTCAA
ATCAGTGTACAACCTACGTTTTCTGTGCAAAGAAACCTCCCATTTGACAAAACAACCATC
ATGGCAGCATTCACTGGGAATGCAGAGGGAAGAACATCAGACATGAGGGCAGAAATCATA
AGGATGATGGAAAGTGCAAAACCAGAAGAAGTGTCCTTCCAGGGGCGGGGAGTCTTCGAG
CTCTCGGACGAAAAGGCAACGAACCCGATCGTGCCCTCTTTTGACATGAGTAATGAAGGA
TCTTATTTCTTCGGAGACAATGCAGAGGAGTACGACAATTAA------------------
-----

#A/Chile/13/57(H2N2)
--------------------------------------------SATGGCGTCCCAAGGC
ACCAAACGGTCTTATGAACAGATGGAAACTGATGGGGAACGCCAGAATGCAACTGAAATC
AGAGCATCCGTCGGGAAGATGATTGATGGAATTGGACGATTCTACATCCAAATGTGCACC
GAACTTAAACTCAGTGATTATGAGGGGCGGCTGATCCAGAACAGCTTAACAATAGAGAGA
ATGGTGCTCTCTGCTTTTGACGAGAGGAGGAATAAATATCTGGAAGAACATCCCAGCGCG
GGGAAGGATCCTAAGAAAACTGGAGGACCCATATACAAGAGAGTAGATGGAAAGTGGATG
AGGGAACTCGTCCTTTATGACAAAGAAGAAATAAGGCGAATCTGGCGCCAAGCTAATAAT
GGTGATGATGCGACAGCTGGTCTGACTCACATGATGATCTGGCATTCCAATTTGAATGAT
ACAACATACCAGAGGACAAGAGCTCTTGTTCGCACCGGAATGGATCCCAGGATGTGCTCT
TTGATGCAGGGTTCGACTCTCCCTAGGAGGTCTGGAGCCGCAGGCGCTGCAGTCAAAGGA
GTTGGGACAATGGTGATGGAGTTGATCAGGATGATCAAACGTGGGATCAATGATCGGAAC
TTCTGGAGAGGTGAGAATGGGCGGAAAACAAGGAATGCTTATGAGAGAATGTGCAACATT
CTCAAAGGAAAATTTCAAACAGCTGCACAAAGAGCAATGATGGATCAAGTGAGAGAAAGC
CGGAACCCAGGAAATGCTGAGATCGAAGATCTCATCTTTCTGGCACGGTCTGCACTCATA
TTGAGAGGGTCAGTTGCTCACAAATCTTGTCTGCCTGCCTGTGTGTATGGACCTGCCGTA
GCCAGTGGGTACGACTTCGAAAAAGAGGGATACTCTTTAGTAGGGATAGACCCTTTCAAA
CTGCTTCAAAACAGCCAAGTATACAGCCTAATCAGACCGAACGAGAATCCAGCACACAAG
AGTCAGCTGGTGTGGATGGCATGCAATTCTGCTGCATTTGAAGATCTAAGAGTATCAAGC
TTCATCAGAGGGACCAAAGTAATCCCAAGGGGGAAACTCTCCACTAGAGGAGTACAAATT
GCTTCAAATGAAAACATGGATACTATGGAATCAAGTACTCTTGAACTGAGAAGCAGGTAC
TGGGCCATAAGGACCAGAAGTGGAGGAAACACTAATCAACAGAGGGCCTCTGCAGGTCAA
ATCAGTGTACAACCTACGTTTTCTGTGCAAAGAAACCTCCCATTTGACAAACCAACCATC
ATGGCAGCATTCACTGGGAATGCAGAGGGAAGAACATCAGACATGAGGGCAGAAATCATA
AGGATGATGGAAGGTGCAAAACCAGAAGAAGTGTCCTTCCAGGGGCGGGGAGTCTTCGAG
CTCTCGGACGAAAAGGCAACGAACCCGATCGTGCCCTCTTTTGACATGAGTAATGAAGGA
TCTTATTTCTTCGGAGACAATGCAGAGGAGTACGACAATTAA------------------
-----

#A/Krasnodar/101/1959(H2N2)
-----------------------CTCACTGAGTGACATCAAAATCATGGCGTCCCAAGGC
ACCAAACGGTCTTATGAACAGATGGAAACTGATGGGGAACGCCAGAATGCAACTGAAATC
AGAGCATCCGTCGGGAAGATGATTGATGGAATTGGACGATTCTACATCCAAATGTGCACC
GAACTTAAACTCAGTGATTATGAGGGGCGGCTGATCCAGAACAGCTTAACAATAGAGAGA
ATGGTGCTCTCTGCTTTTGACGAGAGGAGGAATAAATATCTGGAAGAACATCCCAGCGCG
GGGAAGGATCCTAAGAAAACTGGAGGACCCATATACAAGAGAGTAAATGGAAAGTGGATG
AGGGAACTCGTCCTTTATGACAAAGAAGAAATAAGGCGAATCTGGCGCCAAGCTAATAAT
GGTGATGATGCAACAGCTGGTCTGACTCACATGATGATCTGGCATTCCAATTTGAATGAT
ACAACATACCAGAGGACAAGAGCTCTTGTTCGCACCGGAATGGATCCCAGGATGTGCTCT
TTGATGCAGGGTTCGACTCTCCCTAGGAGGTCTGGAGCCGCAGGCGCTGCAGTCAAAGGA
GTTGGGACAATGGTGATGGAGTTGATCAGGATGATCAAACGTGGGATCAATGATCGGAAC
TTCTGGAGAGGTGAGAATGGGCGGAAAACAAGGATTGCTTATGAGAGAATGTGCAACATT
CTCAAAGGAAAATTCCAAACAGCTGCACAAAGAGCAATGATGGATCAAGTGAGAGAAAGC
CGGAACCCAGGAAATGCTGAGATCGAAGATCTCATCTTTCTGGCACGGTCTGCACTCATA
TTGAGAGGGTCAGTTGCTCACAAATCTTGTCTGCCTGCCTGTGTGTATGGACCTGCCGTA
GCCAGTGGGTACGACTTCGAAAAAGAGGGATACTCTTTAGTAGGGATAGACCCTTTCAAA
CTGCTTCAAAACAGCCAAGTATACAGCCTAATCAGACCGAACGAGAATCCAGCACACAAG
AGTCAGCTGGTGTGGATGGCATGCAATTCTGCTGCATTTGAAGATCTAAGAGTATCAAGC
TTCATCAGAGGGACCAAAGTAATCCCAAGGGGGAAACTTTCCACTAGAGGAGTACAAATT
GCTTCAAATGAAAACATGGATACTATGGAATCAAGTACTCTTGAACTGAGAAGCAGGTAC
TGGGCCATAAGGACCAGAAGTGGAGGAAACACTAATCAACAGAGGGCCTCTGCAGGTCAA
ATCAGTGTACAACCTACGTTTTCTGTGCAAAGAAACCTCCCATTTGACAAAACAACCATC
ATGGCAGCATTCACTGGGAATGCAGAGGGAAGAACATCAGACATGAGGGCAGAAATCATA
AGGATGATGGAAGGTGCAAAACCAGAAGAAGTGTCCTTCCAGGGGCGGGGAGTCTTCGAG
CTCTCGGACGAAAAGGCAACGAACCCGATCGTGCCCTCTTTTGACATGAGTAATGAAGGA
TCTTATTTCTTCGGAGACAATGCAGAGGAGTACGACAATTAA------------------
-----

#A/Panama/1/61(H2N2)
---------------------------------------------ATGGCGTCCCAAGGC
ACCAAACGGTCTTATGAACAGATGGAAACTGATGGAGAACGCCAGAATGCAACTGAGATC
AGAGCATCCGTCGGGAAGATGATTGATGGAATTGGACGATTCTACATCCAAATGTGCACC
GAACTTAAACTCAGTGATTATGAGGGGCGACTGATCCAGAACAGCTTAACAATAGAGAGA
ATGGTGCTCTCTGCTTTTGACGAGAGAAGGAATAAATATCTGGAAGAACATCCCAGCGCG
GGGAAAGATCCTAAGAAAACTGGAGGACCCATATACAAGAGAGTAGATGGAAAGTGGACG
AGGGAACTCGTCCTTTATGACAAAGAAGAAATAAGGCGAATCTGGCGCCAAGCCAATAAT
GGTGATGATGCAACAGCTGGTCTGACTCACATGATGATCTGGCATTCCAATTTGAATGAT
ACAACATACCAGAGGACAAGAGCTCTTGTTCGCACCGGAATGGATCCCAGGATGTGCTCT
TTGATGCAGGGCTCGACTCTCCCTAGGAGGTCTGGAGCTGCAGGCGCTGCAGTCAAAGGA
GTTGGGACAATGGTGATGGAGTTGATCAGGATGATCAAACGTGGGATCAATGATCGGAAC
TTCTGGAGAGGTGAGAATGGGCGGAAAACAAGGAATGCTTATGAGAGAATGTGCAACATT
CTCAAAGGAAAATTTCAAACAGCTGCACAAAGAGCAATGATGGATCAAGTGAGAGAAAGC
CGGAACCCAGGAAATGCTGAGATCGAAGATCTCATCTTTCTGGCACGGTCTGCACTCATA
TTGAGAGGGTCAGTTGCCCACAAATCTTGTCTGCCTGCCTGTGTGTATGGACCTGCCGTA
GCCAGTGGGTACGACTTTGAAAAAGAGGGATACTCTTTAGTGGGGATAGACCCTTTCAAA
CTGCTTCAAAACAGCCAAGTATACAGCCTAATCAGACCGAATGAGAATCCAGCACACAAG
AGTCAGCTGGTGTGGATGGCATGCAATTCTGCTGCATTTGAAGATCTAAGAGTATTAAGC
TTCATCAGAGGGACCAAAGTATCCCCAAGGGGGAAACTTTCCACTAGAGGAGTACAAATT
GCTTCAAATGAAAACATGGATACTATGGGATCAAGTACTCTTGAACTGAGAAGCAGGTAC
TGGGCCATAAGGACCAGAAGTGGAGGAAACACTAATCAACAGAGGGCCTCTGCAGGTCAA
ATCAGTGTACAACCTGCGTTTTCTGTGCAAAGAAACCTCCCATTTGACAAACCAACCATC
ATGGCAGCATTCACTGGGAATACAGAGGGAAGAACATCAGACATGAGGGCAGAAATCATA
AGGATGATGGAAGGTGCAAAACCAGAAGAAATGTCCTTCCAGGGGCGGGGAGTCTTCGAG
CTCTCGGACGAAAAGGCAACGAACCCGATCGTGCCCTCTTTTGACATGAGTAATGAAGGA
TCTTATTTCTTCGGAGACAATGCAGAGGAATACGACAATTAA------------------
-----

#A/Japan/170/62(H2N2)
---------------------------------------------ATGGCGTCCCAAGGC
ACCAAACGGTCTTATGAACAGATGGAAACTGATGGGGAACGCCAGAATGCAACTGAGATC
AGAGCATCCGTCGGGAAGATGATTGATGGAATTGGACGATTCTACATCCAAATGTGCACC
GAACTTAAACTCAGTGATTATGAGGGGCGACTGATCCAGAACAGCTTAACAATAGAGAGA
ATGGTGCTCTCTGCTTTTGACGAGAGAAGGAATAAATATCTGGAAGAACATCCCAGCGCG
GGGAAGGATCCTAAGAAAACTGGAGGACCCATATACAAGAGAGTAAATGGAAAGTGGATG
AGGGAACTCGTCCTTTATGACAAAGAAGAAATAAGGCGAATCTGGCGCCAAGCCAATAAT
GGTGATGATGCAACAGCTGGTCTGACTCACATGATGATCTGGCATTCCAATTTGAATGAT
ACAACATACCAGAGGACAAGAGCTCTTGTTCGCACCGGAATGGATCCCAGGATGTGCTCT
TTGATGCAGGGTTCGACTCTCCCTAGGAGGTCTGGAGCTGCAGGCGCTGCAGTCAAAGGA
GTTGGGACAATGGTGATGGAGTTGATCAGGATGATCAAACGTGGGATCAATGATCGGAAC
TTCTGGAGAGGTGAGAACGGACGGAAAACAAGGAATGCTTACGAGAGAATGTGCAACATT
CTCAAAGGAAAATTTCAAACAGCTGCACAAAGAGCAATGATGGATCAAGTGAGAGAAAGC
CGGAACCCAGGAAATGCTGAGATCGAAGATCTCATCTTTCTGGCACGGTCTGCACTCATA
TTGAGAGGGTCAGTTGCTCACAAATCTTGTCTGCCTGCCTGTGTGTATGGACCTGCCGTA
GCCAGTGGGTACGACTTCGAAAAAGAGGGATACTCTTTAGTGGGAATAGACCCTTTCAAA
CTGCTTCAAAACAGCCAAGTATACAGCCTAATCAGACCGAACGAGAATCCAGCACACAAG
AGTCAGCTGGTGTGGATGGCATGCAATTCTGCTGCATTTGAAGATCTAAGAGTATTAAGC
TTCATCAGAGGGACCAAAGTATCCCCAAGGGGGAAACTTTCCACTAGAGGAGTACAAATT
GCTTCAAATGAAAACATGGATACTATGGAATCAAGTACTCTTGAACTGAGAAGCAGGTAC
TGGGCCATAAGGACCAGAAGTGGAGGAAACACTAATCAACAGAGGGCCTCTGCAGGTCAA
ATCAGTGTACAACCTGCATTTTCTGTGCAAAGAAACCTCCCATTTGACAAACCAACCATC
ATGGCAGCATTCACTGGGAATACAGAGGGAAGAACATCAGACATGAGGGCAGAAATCATA
AGGATGATGGAAGGTGCAAAACCAGAAGAAATGTCCTTCCAGGGGCGGGGAGTCTTCGAG
CTCTCGGACGAAAAGGCAACGAACCCGATCGTGCCCTCTTTTGACATGAGTAATGAAGGA
TCTTATTTCTTCGGAGACAATGCAGAGGAGTACGACAATTAA------------------
-----

#A/Netherlands/65/63(H2N2)
---------------------------------------------ATGGCGTCCCAAGGC
ACCAAACGGTCTTATGAACAGATGGAAACTGATGGGGAACGCCAGAATGCAACTGAGATC
AGAGCATCCGTCGGGAAGATGATTGATGGAATTGGACGATTCTACATCCAAATGTGCACC
GAACTTAAACTCAGTGATTATGAGGGGCGACTGATCCAGAACAGCTTAACAATAGAGAGA
ATGGTGCTCTCTGCTTTTGACGAGAGAAGGAATAAATATCTGGAAGAACATCCCAGCGCG
GGGAAGGATCCTAAGAAAACTGGAGGACCCATATACAAGAGAGTAGATGGAAAGTGGATG
AGGGAACTCGTCCTTTATGACAAAGAAGAAATAAGGCGAATCTGGCGCCAAGCCAATAAT
GGTGATGATGCAACAGCTGGTCTGACTCACATGATGATCTGGCATTCCAATTTGAATGAT
ACAACATACCAGAGGACAAGAGCTCTTGTTCGCACCGGAATGGATCCCAGGATGTGCTCT
TTGATGCAGGGTTCGACTCTCCCTAGGAGGTCTGGAGCTGCAGGCGCTGCAGTCAAAGGA
GTTGGGACAATGGTGATGGAGTTGATCAGGATGATCAAACGTGGGATCAATGATCGGAAC
TTCTGGAGAGGTGAGAATGGACGGAAAACAAGGAGTGCTTACGAGAGAATGTGCAACATT
CTCAAAGGAAAATTTCAAACAGCTGCACAAAGAGCAATGATGGATCAAGTGAGAGAAAGC
CGGAACCCAGGAAATGCTGAGATCGAAGATCTCATCTTTCTGGCACGGTCTGCACTCATA
TTGAGAGGGTCAGTTGCTCACAAATCTTGTCTGCCCGCCTGTGTGTATGGACCTGCCGTA
GCCAGTGGGTACGACTTCGAAAAAGAGGGATACTCTTTAGTGGGAATAGACCCTTTCAAA
CTGCTTCAAAACAGCCAAGTATACAGCCTAATCAGACCGAACGAGAATCCAGCACACAAG
AGTCAGCTGGTGTGGATGGCATGCAATTCTGCTGCATTTGAAGATCTAAGAGTATTAAGC
TTCATCAGAGGGACCAAAGTATCCCCAAGGGGGAAACTTTCCACTAGAGGAGTACAAATT
GCTTCAAATGAAAACATGGATACTATGGGATCAAGTACTCTTGAACTGAGAAGCAGGTAC
TGGGCCATAAGGACCAGAAGTGGAGGAAACACTAATCAACAGAGGGCCTCTGCAGGTCAA
ATCAGTGTACAACCTGCATTTTCTGTGCAAAGAAACCTCCCATTTGACAAACCAACCATC
ATGGCAGCATTCACTGGGAATACAGAGGGAAGAACATCAGACATGAGGGCAGAAATCATA
AGGATGATGGAAGGTGCAAAACCAGAAGAAATGTCCTTCCAGGGGCGGGGAGTCTTCGAG
CTCTCGGACGAAAAGGCAACGAACCCGATCGTGCCCTCTTTTGACATGAGTAATGAAGGA
TCTTATTTCTTCGGAGACAATGCAGAGGAGTACGACAATTAA------------------
-----

#A/Netherlands/56/1963(H2N2)
----------------------ACTCACTGAGTGACATCAAAATCATGGCGTCCCAAGGC
ACCAAACGGTCTTATGAACAGATGGAAACTGATGGGGAACGCCAGAATGCAACTGAGATC
AGAGCATCCGTCGGGAAGATGATTGATGGAATTGGACGATTCTACATCCAAATGTGCACC
GAACTTAAACTCAGTGATTATGAGGGGCGACTGATCCAGAACAGCTTAACAATAGAGAGA
ATGGTGCTCTCTGCTTTTGACGAGAGAAGGAATAAATATCTGGAAGAACATCCCAGCGCG
GGGAAGGATCCTAAGAAAACTGGAGGACCCATATACAAGAGAGTAGATGGAAAGTGGATG
AGGGAACTCGTCCTTTATGACAAAGAAGAAATAAGGCGAATCTGGCGCCAAGCCAATAAT
GGTGATGATGCAACAGCTGGTCTGACTCACATGATGATCTGGCATTCCAATTTGAATGAT
ACAACATACCAGAGGACAAGAGCTCTTGTTCGCACCGGAATGGATCCCAGGATGTGCTCT
TTGATGCAGGGTTCGACTCTCCCTAGGAGGTCTGGAGCTGCAGGCGCTGCAGTCAAAGGA
GTTGGGACAATGGTGATGGAGTTGATCAGGATGATCAAACGTGGGATCAATGATCGGAAC
TTCTGGAGAGGTGAGAATGGACGGAAAACAAGGAGTGCTTACGAGAGAATGTGCAACATT
CTCAAAGGAAAATTTCAAACAGCTGCACAAAGAGCAATGATGGATCAAGTGAGAGAAAGC
CGGAACCCAGGAAATGCTGAGATCGAAGATCTCATCTTTCTGGCACGGTCTGCACTCATA
TTGAGAGGGTCAGTTGCTCACAAATCTTGTCTGCCCGCCTGTGTGTATGGACCTGCCGTA
GCCAGTGGGTACGACTTCGAAAAAGAGGGATACTCTTTAGTGGGAATAGACCCTTTCAAA
CTGCTTCAAAACAGCCAAGTATACAGCCTAATCAGACCGAACGAGAATCCAGCACACAAG
AGTCAGCTGGTGTGGATGGCATGCAATTCTGCTGCATTTGAAGATCTAAGAGTATTAAGC
TTCATCAGAGGGACCAAAGTATCCCCAAGGGGGAAACTTTCCACTAGAGGAGTACAAATT
GCTTCAAATGAAAACATGGATACTATGGGATCAAGTACTCTTGAACTGAGAAGCAGGTAC
TGGGCCATAAGGACCAGAAGTGGAGGAAACACTAATCAACAGAGGGCCTCTGCAGGTCAA
ATCAGTGTACAACCTGCATTTTCTGTGCAAAGAAACCTCCCATTTGACAAACCAACCATC
ATGGCAGCATTCACTGGGAATACAGAGGGAAGAACATCAGACATGAGGGCAGAAATCATA
AGGATGATGGAAGGTGCAAAACCAGAAGAAATGTCCTTCCAGGGGCGGGGAGTCTTCGAG
CTCTCGGACGAAAAGGCAACGAACCCGATCGTGCCCTCTTTTGACATGAGTAATGAAGGA
TCTTATTTCTTCGGAGACAATGCAGAGGAGTACGACAATTAAGGAA--------------
-----

#A/Potsdam/2/1965(H2N2)
-----------------------CTCACTGAGTGACATCAAAATCATGGCGTCCCAAGGC
ACCAAACGGTCTTATGAACAGATGGAAACTGATGGGGAACGCCAGAATGCAACTGAGATC
AGAGCATCCGTCGGGAAGATGATTGATGGAATTGGGCGATTCTACATCCAAATGTGCACT
GAACTTAAACTCAGTGATTATGAGGGACGACTGATCCAGAACAGCTTAACAATAGAGAGA
ATGGTGCTCTCTGCCTTTGACGAGAGAAGGAATAAATATCTGGAAGAACATCCCAGCGCG
GGGAAGGATCCTAAGAAAACTGGAGGACCCATATACAAGAGAGTAGGTGGAAAGTGGATG
AGGGAACTCGTCCTTTATGACAAAGAAGAAATAAGGCGAATCTGGCGCCAAGCCAATAAT
GGTGATGATGCAACAGCTGGTCTGACTCACATGATGATCTGGCATTCCAATTTGAATGAT
ACAACATACCAGAGGACAAGAGCTCTTGTTCGCACCGGAATGGATCCCAGGATGTGCTCC
CTGATGCAGGGTTCGACTCTCCCTAGGAGGTCTGGAGCTGCAGGCGCTGCAGTCAAAGGA
GTTGGGACAATGGTGATGGAGTTGATCAGGATGATCAAACGTGGGATCAATGATCGGAAC
TTCTGGAGAGGTGAGAATGGACGAAAAACAAGGAGTGCTTACGAGAGAATGTGCAACATT
CTCAAAGGAAAATTTCAAACAGCTGCACAAAGAGCAATGATGGATCAAGTGAGAGAAAGC
CGGAACCCAGGAAATGCTGAGATCGAAGATCTCATCTTTCTGGCACGGTCTGCACTCATA
TTGAGAGGGTCAGTTGCTCACAAATCTTGTCTGCCCGCCTGTGTGTATGGACCTGCCGTA
GCCAGTGGGTACGACTTCGAAAAAGAGGGATACTCTTTAGTGGGAATAGACCCTTTCAAA
CTGCTTCAAAACAGCCAAGTATACAGCCTAATCAGACCGAACGAGAATCCAGCACACAAG
AGCCAGCTGGTGTGGATGGCATGCAATTCTGCTGCATTTGAAGATCTAAGAGTATTAAGC
TTCATCAGAGGGACCAAAGTATCCCCAAGGGGGAAACTTTCCACTAGAGGAGTACAAATT
GCTTCAAATGAAAACATGGATACTATGGAATCAAGTACTCTTGAACTGAGAAGCAGGTAC
TGGGCCATAAGGACCAGAAGTGGAGGAAACACTAATCAACAGAGGGCCTCTGCAGGTCAA
ATCAGTGTGCAACCTGCATTTTCTGTGCAAAGAAACCTCCCATTTGACAAACCAACCATC
ATGGCAGCATTCACTGGGAATACAGAGGGAAGAACATCAGACATGAGGGCAGAAATCATA
AGGATGATGGAAGGTGCAAAACCAGAAGAAATGTCCTTCCAGGGGCGGGGAGTCTTCGAG
CTCTCGGACGAAAAGGCAACGAACCCGATCGTGCCCTCTTTTGACATGAGTAATGAAGGA
TCTTATTTCTTCGGAGACAATGCAGAGGAGTACGACAATTAAGGAA--------------
-----

#A/Tokyo/3/67(H2N2)
---------------------------------------------ATGGCGTCCCAAGGC
ACCAAACGGTCTTATGAACAGATGGAAACTGATGGGGAACGCCAGAATGCAACTGAGATC
AGGGCATCCGTCGGGAAGATGATTGATGGAATTGGACGATTCTACATCCAAATGTGCACT
GAACTTAAACTCAGTGATTATGAGGGGCGATTGATCCAGAACAGCTTAACAATAGAGAGA
ATGGTGCTCTCTGCTTTTGACGAGAGAAGGAATAAATATCTGGAAGAACATCCCAGCGCG
GGGAAGGATCCTAAGAAAACTGGAGGGCCCATATACAGGAGAGTAGATGGAAAGTGGATG
AGGGAACTCGTCCTTTATGACAAAGAAGAAATAAGGCGAATCTGGCGCCAAGCCAATAAT
GGTGATGATGCGACAGCTGGTCTGACTCACATGATGATCTGGCATTCCAATTTGAATGAT
ACAACATACCAGAGGACAAGAGCTCTTGTTCGCACCGGAATGGATCCCAGGATGTGCTCT
CTGATGCAGGGTTCGACTCTCCCTAGGAGGTCTGGAGCTGCAGGCGCTGCAGTCAAAGGA
GTCGGGACAATGGTGATGGAGTTGATCAGAATGATCAAACGTGGGATCAACGATCGGAAT
TTCTGGAGAGGTGAGAATGGACGAAAAACAAGGAGTGCTTACGAGAGAATGTGCAACATT
CTCAAAGGAAAATTTCAAACAGCTGCACAAAGAGCAATGATGGATCAAGTGAGAGAAAGC
CGGAACCCAGGAAATGCTGAGATCGAAGATCTCATATTTTTGGCACGGTCTGCACTCATA
TTGAGAGGGTCAGTTGCTCACAAATCTTGTCTGCCCGCCTGTGTGTATGGACCTGCCGTA
GCCAGTGGGTACGACTTCGAAAAAGAGGGATACTCTTTAGTGGGAATAGACCCTTTCAAA
CTGCTTCAAAACAGCCAAGTATACAGCCTAATCAGACCGAACGAGAATCCAGCACACAAG
AGTCAGCTGGTGTGGATGGCATGCAATTCTGCTGCATTTGAAGATCTAAGAGTATTAAGC
TTCATCAGAGGGACCAAAGTATCTCCAAGGGGGAAACTTTCCACTAGAGGAGTACAAATT
GCTTCAAATGAAAACATGGATACTATGGAATCAAGAACTCTTGAACTGAGAAGCAGGTAC
TGGGCCATAAGGACCAGAAGTGGAGGAAACACTAATCAACAGAGGGCCTCTGCAGGTCAA
ATCAGTGTGCAACCTGCATTTTCTGTGCAAAGAAACCTCCCATTTGACAAACCAACCATC
ATGGCAGCATTCACTGGGAATACAGAGGGAAGAACATCAGACATGAGGGCAGAAATCATA
AGGATGATGGAAGGTGCAAAACCAGAAGAAATGTCCTTCCAAGGGCGGGGAGTCTTCGAG
CTCTCGGACGAAAAGGCAACGAACCCGATCGTGCCCTCTTTTGACATGAGTAATGAAGGA
TCTTATTTCTTCGGAGACAATGCAGAGGAGTACGACAATTAA------------------
-----

#A/Albany/6/1967(H2N2)
---------------GATAATCACTCACTGAGTGACATCGAAATCATGGCGTCCCAAGGC
ACCAAACGGTCTTATGAACAGATGGAAACTGATGGGGAACGCCAGAATGCAACTGAGATC
AGGGCATCCGTCGGGAAGATGATTGATGGAATTGGACGATTCTACATCCAAATGTGCACT
GAACTTAAACTCAGTGATTATGAGGGGCGATTGATCCAGAACAGCTTAACAATAGAGAGA
ATGGTGCTCTCTGCTTTTGACGAGAGAAGGAATAAATATCTGGAAGAACATCCCAGCGCG
GGGAAGGATCCTAAGAAAACTGGAGGGCCCATATACAAGAGAGTAGATGGAAAGTGGATG
AGGGAACTCGTCCTCTATGACAAAGAAGAAATAAGGCGAATCTGGCGCCAAGCCAATAAT
GGTGATGATGCGACAGCTGGTCTGACTCACATGATGATCTGGCATTCCAATTTGAATGAT
ACAACATACCAGAGGACAAGAGCTCTTGTTCGCACCGGAATGGATCCCAGGATGTGCTCT
CTGATGCAGGGTTCGACTCTCCCTAGGAGGTCTGGAGCTGCAGGCGCTGCAGTCAAAGGA
GTCGGGACAATGGTGATGGAGTTGATCAGAATGATCAAACGTGGGATCAACGATCGGAAC
TTCTGGAGAGGTGAGAATGGACGAAAAACAAGGAGTGCTTACGAGAGAATGTGCAACATT
CTCAAAGGAAAATTTCAAACAGCTGCACAAAGAGCAATGATGGATCAAGTGAGAGAAAGC
CGGAACCCAGGAAATGCTGAGATCGAAGATCTCATATTTTTGGCACGGTCTGCACTCATA
TTGAGAGGGTCAGTTGCTCACAAATCTTGTCTGCCCGCCTGTGTGTATGGACCTGCCGTA
GCCAGTGGGTACGACTTCGAAAAAGAGGGATACTCTTTAGTGGGAATAGACCCTTTCAAA
CTGCTTCAAAACAGCCAAGTATACAGCCTAATCAGACCGAACGAGAATCCAGCACACAAG
AGTCAGCTGGTGTGGATGGCATGCAATTCTGCTGCATTTGAAGATCTAAGAGTATTAAGC
TTCATCAGAGGGACCAAAGTATCCCCAAGGGGGAAACTTTCCACTAGAGGAGTACAAATT
GCTTCAAATGAAAACATGGATACTATGGAATCAAGTACTCTTGAACTGAGAAGCAGGTAC
TGGGCCATAAGGACCAGAAGTGGAGGAAACACTAATCAACAGAGGGCCTCTGCAGGTCAA
ATCAGTGTGCAACCTGCATTTTCTGTGCAAAGAAACCTCCCATTTGACAAACCAACCATC
ATGGCAGCATTCACTGGGAATACAGAGGGAAGAACATCAGACATGAGGGCAGAAATCATA
AGGATGATGGAAGGTGCAAAACCAGAAGAAATGTCCTTCCAGGGGCGGGGAGTCTTCGAG
CTCTCGGACGAAAAGGCAACGAACCCGATCGTGCCCTCTTTTGACATGAGTAATGAAGGA
TCTTATTTCTTCGGAGACAATGCAGAGGAGTACGACAATTAAGGAAA-------------
-----

#A/Albany/6/1968(H3N2)
--------------AGATAATCACTCACTGAGTGACATCAAAATCATGGCGTCCCAAGGC
ACCAAACGGTCTTATGAACAGATGGAAACTGATGGGGAACGCCAGAATGCAACTGAGATC
AGAGCATCCGTCGGGAAGATGATTGATGGAATTGGACGATTCTACATCCAAATGTGCACT
GAACTTAAACTCAGTGATTATGAGGGGCGACTGATCCAGAACAGCTTAACAATAGAGAGA
ATGGTGCTCTCTGCTTTTGACGAAAGAAGGAATAAATATCTGGAAGAACATCCCAGCGCG
GGGAAGGATCCTAAGAAAACTGGAGGACCCATATACAAGAGAGTAGATGGAAAGTGGATG
AGGGAACTCGTCCTTTATGACAAAGAAGAAATAAGGCGAATCTGGCGCCAAGCCAATAAT
GGTGATGATGCAACAGCTGGTCTGACTCACATGATGATCTGGCATTCCAATTTGAATGAT
ACAACATACCAGAGGACAAGAGCTCTTGTTCGCACCGGCATGGATCCCAGGATGTGCTCT
CTGATGCAGGGTTCGACTCTCCCTAGGAGGTCTGGAGCTGCAGGCGCTGCAGTCAAAGGA
GTTGGGACAATGGTGATGGAGTTGATAAGGATGATCAAACGTGGGATCAATGATCGGAAC
TTCTGGAGAGGTGAAAATGGACGAAAAACAAGGAGTGCTTACGAGAGAATGTGCAACATT
CTCAAAGGAAAATTTCAAACAGCTGCACAAAGGGCAATGATGGATCAAGTGAGAGAAAGT
CGGAACCCAGGAAATGCTGAGATCGAAGATCTCATCTTTCTGGCACGGTCTGCACTCATA
TTGAGAGGGTCAGTTGCTCACAAATCTTGTCTGCCCGCCTGTGTGTATGGACCTGCCGTA
GCCAGTGGCTACGACTTCGAAAAAGAGGGATACTCTTTAGTGGGAATAGACCCTTTCAAA
CTGCTTCAAAACAGCCAAGTATACAGCCTAATCAGACCGAACGAGAATCCAGCACACAAG
AGTCAGCTGGTGTGGATGGCATGCAATTCTGCTGCATTTGAAGATCTAAGAGTATTAAGC
TTCATCAGAGGGACCAAAGTATCCCCAAGGGGGAAACTTTCCACTAGAGGAGTACAAATT
GCTTCAAATGAAAACATGGATGCTATGGAATCAAGTACTCTTGAACTGAGAAGCAGGTAC
TGGGCCATAAGAACCAGAAGTGGAGGAAACACTAATCAACAGAGGGCCTCTGCAGGTCAA
ATCAGTGTGCAACCTGCATTTTCTGTGCAAAGAAACCTCCCATTTGACAAACCAACCATC
ATGGCAGCATTCACTGGGAATACAGAGGGAAGAACATCAGACATGAGGGCAGAAATTATA
AGGATGATGGAAGGTGCAAAACCAGAAGAAATGTCCTTCCAGGGGCGGGGAGTCTTCGAG
CTCTCGGACGAAAAGGCAGCGAACCCGATCGTGCCCTCTTTTGACATGAGTAATGAAGGA
TCTTATTTCTTCGGAGACAATGCAGAGGAGTACGACAATTAAGG----------------
-----

#A/Singapore/1/68(H3N2)
---------------------------------------------ATGGCGTCCCAAGGC
ACCAAACGGTCTTATGAACAGATGGAAACTGATGGGGAACGCCAGAATGCAACTGAGATC
AGAGCATCCGTCGGGAAGATGATTGATGGAATTGGACGATTCTACATCCAAATGTGCACT
GAACTTAAACTCAGTGATTATGAGGGGCGACTGATCCAGAACAGCTTAACAATAGAGAGA
ATGGTGCTCTCTGCTTTTGACGAAAGAAGGAATAAATATCTGGAAGAACATCCCAGCGCG
GGGAAGGATCCTAAGAAAACTGGAGGACCCATATACAAGAGAGTAGATGGAAAGTGGATG
AGGGAACTCGTCCTTTATGACAAAGAAGAAATAAGGCGAATCTGGCGCCAAGCCAATAAT
GGTGATGATGCAACAGCTGGTCTGACTCACATGATGATCTGGCATTCCAATTTGAATGAT
ACAACATACCAGAGGACAAGAGCTCTTGTTCGCACCGGCATGGATCCCAGGATGTGCTCT
CTGATGCAGGGTTCGACTCTACCTAGGAGGTCTGGAGCTGCAGGCGCTGCAGTCAAAGGA
GTTGGGACAATGGTGATGGAGTTGATAAGGATGATCAAACGTGGGATCAATGATCGGAAC
TTCTGGAGAGGTGAAAATGGACGAAAAACAAGGAGTGCTTACGAGAGAATGTGCAACATT
CTCAAAGGAAAATTTCAAACAGCTGCACAAAGGGCAATGATGGATCAAGTGAGAGAAAGT
CGGAACCCAGGAAATGCTGAGATCGAAGATCTCATCTTTCTGGCACGGTCTGCACTCATA
TTGAGAGGGTCAGTTGCTCACAAATCTTGTCTGCCCGCCTGTGTGTATGGACCTGCCGTA
GCCAGTGGCTACGACTTCGAAAAAGAGGGATACTCTTTAGTGGGAATAGACCCTTTCAAA
CTGCTTCAAAACAGCCAAGTATACAGCCTAATCAGACCGAACGAGAATCCAGCACACAAG
AGTCAGCTGGTGTGGATGGCATGCAATTCTGCTGCATTTGAAGATCTAAGAGTATTAAGC
TTCATCAGAGGGACCAAAGTATCCCCAAGGGGGAAACTTTCCACTAGAGGAGTACAAATT
GCTTCAAATGAAAACATGGATGCTATGGAATCAAGTACTCTTGAACTGAGAAGCAGGTAC
TGGGCCATAAGAACCAGAAGTGGAGGAAACACTAATCAACAGAGGGCCTCTGCAGGTCAA
ATCAGTGTGCAACCTGCATTTTCTGTGCAAAGAAACCTCCCATTTGACAAACCAACCATC
ATGGCAGCATTCACTGGGAATACAGAGGGAAGAACATCAGACATGAGGGCAGAAATTATA
AGGATGATGGAAGGTGCAAAACCAGAAGAAATGTCCTTCCAGGGGCGGGGAGTCTTCGAG
CTCTCGGACGAAAAGGCAGCGAACCCGATCGTGCCCTCTTTTGACATGAGTAATGAAGGA
TCTTATTTCTTCGGAGACAATGCAGAGGAGTACGACAATTAA------------------
-----

#A/Taiwan/2/70(H3N2)
---------------------------------------------ATGGCGTCCCAAGGC
ACCAAACGGTCTTATGAACAGATGGAAACTGATGGGGAACGCCAGAATGCAACTGAGATC
AGGGCATCCGTCGGGAAGATGATTGATGGAATTGGACGATTCTACATCCAAATGTGCACT
GAACTTAAACTCAGTGATTATGAGGGGCGATTGATCCAGAACAGCTTAACAATAGAGAGA
ATGGTGCTCTCTGCTTTTGACGAGAGAAGGAATAGATATCTGGAAGAACATCCCAGCGCG
GGGAAGGATCCTAAGAAAACTGGAGGGCCCATATACAGGAGAGTAGATGGAAAGTGGATA
AGGGAACTCGTCCTTTATGACAAAGAAGAAATAAGGCGAATCTGGCGCCAAGCCAATAAT
GGTGATGATGCGACAGCTGGTCTAACTCACATGATGATCTGGCATTCCAATTTGAATGAT
ACAACATACCAGAGGACAAGAGCTCTTGTCCGCACCGGAATGGATCCCAGGATGTGCTCT
CTGATGCAGGGTTCGACTCTCCCTAGGAGGTCCGGAGCTGCAGGCGCTGCAGTCAAAGGA
GTCGGAACAATGGTGATGGAGTTGATCAGAATGATCAAACGTGGGATCAACGATCGGAAC
TTCTGGAGAGGTGAGAATGGACGAAAAACAAGAGGTGCTTACGAGAGAATGTGCAACATT
CTCAAAGGAAAATTTCAAACAGCTGCACAAAGAGCAATGATGGATCAAGTGAGAGAAAGC
CGGAACCCAGGAAATGCTGAGATCGAAGATCTCATATTTTTGGCACGGTCTGCACTCATA
TTGAGAGGGTCAGTTGCTCACAAATCTTGTCTGCCCGCCTGTGTGTATGGACCTGCTGTA
GCCAGTGGGTACGACTTCGAAAAAGAGGGATACTCTTTAGTGGGAATAGACCCTTTCAAA
CTGCTTCAAAACAGCCAAGTATACAGCCTAATCAGACCGAACGAGAATCCAGCACACAAG
AGTCAGCTGGTGTGGATGGCATGCAATTCTGCTGCATTTGAAGATCTAAGAGTATTAAGC
TTCATCAGAGGGACCAAAGTATCTCCAAGGGGGAAACTTTCCACTAGAGGAGTACAAATT
GCTTCAAATGAAAACATGGATACTATGGAATCAAGTACTCTTGAACTGAGAAGCAAGTAC
TGGGCCATAAGAACCAGAAGTGGAGGAAACACTAATCAACAGAGGGCCTCTGCAGGCCAA
ATCAGTGTGCAACCTGCATTTTCTGTGCAAAGAAACCTCCCATTCGACAAACCAACCATC
ATGGCAGCATTCACTGGGAATACAGAGGGAAGAACATCAGACATGAGGGCAGAAATCATA
AGGATGATGGAAGGTGCAAAACCAGAAGAAGTGTCCTTCCGTGGGCGGGGAGTCTTCGAG
CTCTCGGACGAAAAGGCAACGAACCCGATCGTGCCCTCTTTTGACATGAGTAATGAAGGA
TCTTATTTCTTCGGAGACAATGCAGAGGAGTACGACAATTAA------------------
-----

#A/HongKong/46/71(H3N2)
---------------------------------------------ATGGCGTCCCAAGGC
ACCAAACGGTCTTATGAACAGATGGAAACTGATGGGGAACGCCAGAATGCAACTGAGATC
AGAGCATCCGTCGGGAAGATGATTGATGGAATTGGACGATTCTACATCCAAATGTGCACT
GAACTTAAACTCAGTGATTATGAGGGGCGACTGATCCAGAACAGCTTAACAATAGAGAGA
ATGGTGCTCTCTGCTTTTGACGAAAGAAGGAATAAATATCTGGAAGAACATCCCAGCGCG
GGTAAGGATCCTAAGAAAACTGGAGGACCCATATACAAGAGAGTAGATGGAAAGTGGATG
AGGGAACTCGTCCTTTATGACAAAGAAGAAATAAGGCGAATCTGGCGCCAAGCCAATAAT
GGTGATGATGCAACAGCTGGTCTGACTCACATTATGATCTGGCATTCCAATTTGAATGAT
ACAACATACCAGAGGACAAGAGCTCTTGTTCGCACCGGCATGGATCCCCGGATGTGCTCT
CTGATGCAGGGTTCGACTCTCCCTAGGAGGTCTGGAGCTGCAGGCGCTGCAGTCAAAGGA
GTTGGGACAATGGTGATGGAGTTGATAAGGATGATCAAACGTGGGATCAATGATCGGAAC
TTCTGGAGAGGTGAAAATGGACGAAAAACAAGGAGTGCTTACGAGAGAATGTGCAACATT
CTCAAAGGAAAATTTCAAACAGCTGCACAAAGAGCAATGATGGATCAAGTGAGAGAAAGT
CGGAACCCAGGAAATGCTGAGATCGAAGATCTCATCTTTCAGGCACGGTCTGCACTCATA
TTGAGAGGGTCAGTTGCTCACAAATCTTGTCTGCCCGCCTGTGTGTATGGACCTGCCGTA
GCCAGTGGTTACGACTTCGAAAAAGAGGGATACTCTTTAGTGGGAATAGACCCTTTCAAA
CTGCTTCAAAACAGCCAAGTATACAGCCTAATCAGACCGAACGAGAATCCAGCACACAAG
AGTCAGCTGGTGTGGATGGCATGCCATTCTGCTGCATTTGAAGATCTAAGAGTGTTAAGC
TTCATTAGAGGGACCAAAGTGTCCCCAAGGGGGAAACTTTCCACTAGAGGAGTACAAATT
GCTTCAAATGAAAACATGGATGCTATGGAATCAAGTACTCTTGAACTGAGAAGCAGGTAC
TGGGCCATAAGAACCAGAAGTGGAGGAAACACTAATCAACAGAGGGCCTCTGCAGGTCAA
ATCAGTGTGCAACCTGCATTTTCTGTGCAAAGAAACCTCCCATTTGACAAACCAACCATC
ATGGCAGCATTCACTGGGAATACAGAGGGAAGAACATCAGACATGAGGGCAGAAATTATA
AGGATGATGGAAGGTGCAAAACCAGAAGAAATGTCCTTCCAGGGGCGGGGAGTCTTCGAG
CTCTCGGACGAAAAGGCAACGAACCCGATCGTGCCCTCTTTTGACATGAGTAATGAAGGA
TCTTATTTCTTCGGAGACAATGCAGAGGAGTACGACAATTAAGG----------------
-----

#A/Tokyo/31/72(H3N2)
---------------------------------------------ATGGCGTCCCAAGGC
ACCAAACGGTCTTATGAACAGATGGAAACTGATGGGGAACGCCAGAATGCAACTGAGATC
AGGGCATCCGTCGGGAAGATGATTGATGGAATTGGACGATTCTACATCCAAATGTGCACT
GAACTTAAACTCAGTGATTATGAGGGGCGATTGATCCAGAACAGCTTAACAATAGAGAGA
ATGGTGCTCTCTGCTTTTGATGAGAGAAGGAATAGATATCTGGAAGAACATCCCAGCGCG
GGGAAAGATCCTAAGAAAACTGGAGGGCCCATATACAAGAGAGTAGATGGAAAGTGGATG
AGGGAACTCGTCCTTTATGACAAAGAAGAAATAAGGCGAATCTGGCGCCAAGCCAATAAT
GGTGATGATGCGACAGCTGGTCTAACTCACATGATGATCTGGCATTCCAATTTGAATGAT
ACAACATACCAGAGGACAAGAGCTCTTGTTCGCACCGGAATGGATCCCAGGATGTGCTCT
CTGATGCAGGGTTCGACTCTCCCTAGGAGGTCTGGAGCTGCAGGCGCTGCAGTCAAAGGA
GTCGGGACAATGGTGATGGAGCTGATCAGAATGATCAAACGTGGGATCAACGATCGGAAC
TTCTGGAGAGGTGAGAATGGACGAAAAACAAGGGGTGCTTATGAGAGAATGTGCAACATT
CTCAAAGGAAAATTTCAAACAGCTGCACAAAGAGCAATGATGGATCAAGTGAGAGAAAGC
CGGAACCCAGGAAATGCTGAGATCGAAGATCTCATATTTTTGGCACGGTCTGCACTAATA
TTGAGAGGGTCAGTTGCTCACAAATCTTGTCTGCCTGCCTGTGTGTATGGACCTGCCGTA
GCCAGTGGGTACGACTTCGAAAAAGAGGGATATTCTTTAGTGGGAATAGACCCTTTCAAA
CTACTTCAAAACAGCCAAGTATACAGCCTAATCAGACCGAACGAGAATCCAGCACACAAG
AGTCAGCTGGTGTGGATGGCATGCAATTCTGCTGCATTTGAAGATCTAAGATTATTAAGC
TTCATCAGAGGGACCAAAGTATCTCCAAGGGGGAAACTTTCAACTAGAGGAGTACAAATT
GCTTCAAATGAAAACATGGATACTATGGAATCAAGTACTCTTGAACTGAGAAGCAGGTAC
TGGGCCATAAGGACCAGAAGTGGAGGAAACACTAATCAACAGAGGGCCTCCGCAGGCCAA
ATCAGTGTGCAACCTGCATTTTCTGTGCAAAGAAACCTCCCATTTGACAAATCAACCATC
ATGGCAGCATTCACTGGGAATACGGAGGGAAGAACCTCAGACATGAGGGCAGAAATCATA
AGGATGATGGAAGGTGCAAAACCAGAAGAAGTGTCCTTCCGTGGGCGGGGAGTCTTCGAG
CTCTCGGACGAAAAGGCAACGAACCCGATCGTGCCCTCTTTTGACATGAGCAATGAAGGA
TCTTATTTCTTCGGAGACAATGCAGAGGAGTACGACAATTAA------------------
-----

#A/Memphis/101/74(H3N2)
-----------------------CTCACTGAGTGACATCAAAATCATGGCGTCCCAAGGC
ACCAAACGGTCTTATGAACAGATGGAAACTGATGGGGAACGCCAGAATGCAACTGAGATC
AGGGCATCCGTCGGGAAGATGATTGATGGAATTGGACGATTCTACATCCAAATGTGCACT
GAACTTAAACTCAGTGATTATGAAGGGCGATTGATCCAGAACAGCTTAACAATAGAGAGA
ATGGTGCTCTCTGCTTTTGATGAGAGAAGGAATAGATATCTGGAAGAACATCCCAGCGCG
GGGAAAGATCCTAAGAAAACTGGAGGGCCCATATACAAGAGAGTAGATGGAAAGTGGATG
AGGGAACTCGTCCTTTATGACAAAGAAGAAATAAGGCGAATCTGGCGCCAAGCCAATAAT
GGTGATGATGCGACAGCTGGTCTAACTCACATGATGATCTGGCATTCCAATTTGAATGAT
ACAACATATCAGAGGACAAGAGCTCTTGTTCGCACCGGAATGGATCCCAGGATGTGCTCT
CTGATGCAGGGTTCAACTCTCCCTAGGAGGTCTGGAGCTGCAGGCGCTGCAGTCAAAGGA
GTCGGGACAATGGTGATGGAGCTGATCAGAATGATCAAACGTGGGATCAACGATCGAAAC
TTCTGGAGAGGTGAGAATGGACGAAAAACAAGGAGTGCTTATGAGAGAATGTGCAACATT
CTCAAAGGAAAATTTCAAACAGCTGCACAAAGAGCAATGATGGATCAAGTGAGAGAAAGC
CGGAACCCAGGAAATGCTGAGATCGAAGATCTCATATTTTCGGCACGGTCTGCACTAATA
TTGAGAGGGTCAGTTGCTCACAAATCTTGTCTGCCTGCCTGTGTGTATGGACCTGCCGTA
GCCAGTGGGTACGACTTCGAAAAAGAGGGATATTCTTTGGTGGGAATAGACCCTTTCAAA
CTACTTCAAAACAGCCAAGTATACAGCCTAATCAGACCGAACGAGAATCCAGCACACAAG
AGTCAGCTGGTGTGGATGGCATGCCATTCTGCTGCATTTGAAGATCTAAGATTATTAAGC
TTCATCAGAGGGACCAAAGTATCTCCAAGGGGGAAACTTTCAACTAGAGGAGTACAAATT
GCTTCAAATGAAAACATGGATACTATGGAATCAAGTACTCTTGAACTGAGAAGCAGGTAC
TGGGCCATAAGGACCAGAAGTGGAGGAAACACTAATCAACAGAGGGCCTCCGCAGGCCAA
ATCAGTGTGCAACCTGCATTTTCTGTGCAAAGAAACCTCCCATTTGACAAATCAACCATC
ATGGCAGCATTCACTGGGAATACGGAGGGAAGAACCTCAGACATGAGGGCAGAAATCATA
AGGATGATGGAAGGTGCAAAACCAGAAGAAGTGTCCTTCCGTGGGCGGGGAGTCTTCGAG
CTCTCGGACGAAAAGGCAACGAACCCGATCGTGCCCTCTTTTGACATGAGTAATGAAGGA
TCTTATTTCTTCGGAGACAATGCAGAAGAGTACGACAATTAAGG----------------
-----

#A/Beijing/39/1975(H3N2)
AGCAAAAGCAGGGTTAATAATCACTCACTGAGTGACATCAAAATCATGGCGTCCCAAGGC
ACCAAACGGTCTTATGAACAGATGGAAACTGATGGGGAACGCCAGAATGCAACTGAAATC
AGGGCATCCGTCGGGAAGATGATTGATGGAATTGGACGATTCTACATCCAAATGTGCACT
GAACTTAAACTCAGTGATTATGAAGGGCGATTGATCCAGAACAGCTTAACAATAGAGAGA
ATGGTGCTCTCTGCTTTTGATGAGAGAAGGAATAGATATCTGGAAGAACATCCCAGCGCG
GGGAAAGATCCTAAGAAAACTGGAGGGCCCATATACAAGAGAGTAGATGGAAAGTGGATG
AGGGAACTCGTCCTTTATGACAAAGAAGAAATAAGGCGAATCTGGCGCCAAGCCAATAAT
GGTGATGATGCGACACGTGGTCTAACTCACATGATGATCTGGCATTCCAATTTGAATGAT
ACAACATATCAGAGGACAAGAGCTCTTGTTCGCACCGGAATGGATCCCAGGATGTGCTCT
CTGATGCAGGGTTCGACTCTCCCTAGGAGGTCTGGAGCTGCAGGCGCTGCAGTCAAAGGA
GTCGGGACAATGGTGATGGAGCTGATCAGAATGATCAAACGTGGGATCAACGATCGGAAC
TTCTGGAGAGGTGAGAATGGGCGAAAAACAAGGAGTGCTTATGAGAGAATGTGCAACATT
CTCAAAGGAAAATTTCAAACAGCTGCACAAAGAGCAATGATGGATCAAGTGAGAGAAAGC
CGGAACCCAGGAAATGCTGAGATCGAAGATCTCATATTTTCGGCACGGTCTGCACTAATA
TTGAGAGGGTCAGTTGCTCACAAATCTTGTCTGCCTGCCTGTGTGTATGGACCTGCCGTA
GCCAGTGGGTACAACTTTGAAAAAGAGGGATATTCTTTGGTGGGAATTGACCCTTTCAAA
CTACTTCAAAACAGCCAAGTATACAGCCTAATCAGACCGAACGAGAATCCAGCACACAAG
AGTCAGCTGGTGTGGATGGCATGCCATTCTGCTGCATTTGAAGATCTAAGATTATTAAGC
TTCATCAGAGGGACCAAAGTATCTCCAAGGGGGAAACTTTCAACTAGAGGAGTACAAATT
GCTTCAAATGAAAACATGGATACTATGGAATCAAGTACTCTTGAACTGAGAAGCAGGTAC
TGGGCCATAAGGACCAGAAGTGGAGGAAACACTAATCAACAGAGGGCCTCCGCAGGCCAA
ATCAGTGTGCAACCTGCATTTTCTGTGCAAAGAAACCTCCCATTTGACAAATCAACCATC
ATGGCAGCATTCACTGGGAATACGGAAGGAAGAACCTCAGACATGAGGGCAGAAATCATA
AGGATGATGGAAGGTGCAAAACCAGAAGAAGTGTCCTTCCGTGGGCGGGGAGTCTTCGAG
CTCTCGGACGAAAAGGCAACGAACCCGGTCGTGCCCTCTTTTGACATGAGTAATGAAGGA
TCTTATTTCTTCGGAGACAATGCAGAGGAGTACGACAATTAAGGAAAAATACCCTTGTTT
CTACT

#A/NewJersey/8/1976(H1N1)
--------------------TCACTCAATGAGTGACATCGAAATCATGGCGTCCCAAGGC
ACCAAACGATCATATGAACAAATGGAGACTGGTGGGGAACGCCAGGATGCCACAGAAATC
AGAGCATCTGTCGGAAGAATGATTGGTGGAATCGGAAGATTCTACATCCAAATGTGCACT
GAACTCAAACTCAGTGACTATGAGGGACGACTGATTCAAAATAGCATAACAATAGAGAGA
ATGGTGCTCTCTGCTTTTGACGAGAGAAGGAATAAATACCTAGAAGAGCATCCCAGTGCT
GGGAAAGATCCTAAGAAAACTGGAGGACCCATATATAAAAGAATAGACGGAAAATGGATG
AGGGAACTCATCCTTTATGACAAAGAAGAAATAAGGAGAGTTTGGCGCCAAGCCAACAAT
GGTGAAGATGCAACAGCCGGCCTTACCCATATTATGATTTGGCACTCCAATCTGAATGAT
GCCACCTATCAGAGAACAAGAGCTCTTGTTCGCACTGGGATGGATCCCAGAATGTGCTCC
CTAATGCAAGGTTCAACACTTCCCAGAAGGTCTGGAGCCGCAGGTGCTGCAGTAAAAGGA
GTTGGAACAATAGCGATGGAGTTAATCAGAATGATCAAACGTGGGATCAATGACCGAAAC
TTCTGGAGGGGTGAAAATGGACGAAGGACAAGGATTGCATATGAAAGAATGTGCAACATT
CTCAAAGGGAAATTTCAGACAGCTGCACAGAGGGCAATGATGGATCAAGTGAGAGAAAGT
CGGAACCCAGGAAACGCTGAAATTGAAGATCTTATTTTCCTGGCACGGTCAGCACTCATT
TTAAGAGGGTCAGTTGCACATAAGTCTTGCCTGCCTGCTTGTGTGTATGGGCTTGCAGTA
GCGAGTGGGCATGACTTTGAAAGAGAAGGATATTCTCTGGTCGGGATAGACCCCTTCAAA
CTACTTCAAAACAGTCAAGTATTCAGCCTAATCAGACCAAATGAAAACCCAGCTCACAAG
AGTCAACTGGTGTGGATGGCTTGCCACTCTGCCGCATTTGAGGATTTAAGAGTATCAGGC
TTCATAAGAGGGAAAAAAGTGGTTCCAAGAGGAAGGCTTTCCACAAGAGGGGTTCAGATT
GCTTCAAATGAGAATGTGGAAGCTATGGACTCTAGTACCCTGGAACTAAGGAGCAGGTAC
TGGGCCATAAGGACCAGAAGCGGGGGAAATACCAATCAACAGAAGGCATCCGCAGGCCAG
ATCAGTGTGCAACCTACATTCTCAGTACAAAGGAATCTCCCTTTTGAGAGAGCGACCGTT
ATGGCAGCTTTCATTGGGGACAATGAGGGACGGACATCAGATATGCGAACTGAAATCATA
AGGATGATGGAAAGTGCAAAGCCAGAAGATTTGTCCTTCCAGGGGCGGGGAGTCTTCGAG
CTCTCGGACGAAAAGGCAACGAACCCGATCGTGCCTTCCTTTGACATGAATAATGAGGGG
TCTTATTTCTTCGGAGACAATGCAGAGGAGTATGACAATTGAAGA---------------
-----

#A/NewJersey/1976(H1N1)
------------------AATCACTCACTGAGTGACATCAAAATCATGGCGTCTCAAGGC
ACCAAACGATCTTACGAACAGATGGAGACTGATGGAGAACGCCAGAATGCCACTGAAATC
AGAGCATCCGTCGGAAAAATGATTGGTGGAATTGGACGATTCTACATCCAAATGTGCACC
GAACTCAAACTCAGTGATTATGAGGGACGGTTGATCCAAAACAGCTTAACAATAGAGAGA
ATGGTGCTCTCTGCTTTTGACGAAAGGAGAAATAAATACCTTGAAGAACATCCCAGTGCG
GGGAAAGATCCTAAGAAAACTGGAGGACCTATATACAGGAGAGTAAACGGAAAGTGGATG
AGAGAACTCATCCTTTATGACAAAGAAGAAATAAGGCGAATCTGGCGCCAAGCTAATAAT
GGTGACGATGCAACGGCTGGTCTGACTCACATGATGATCTGGCATTCCAATTTGAATGAT
GCAACTTATCAGAGGACAAGAGCTCTTGTTCGCACCGGAATGGATCCCAGGATGTGCTCT
CTGATGCAAGGTTCAACTCTCCCTAGGAGGTCTGGAGCCGCAGGTGCTGCAGTCAAAGGA
GTTGGAACAATGGTGATGGAATTGGTCAGAATGATCAAACGTGGGATCAATGATCGGAAC
TTCTGGAGGGGTGAGAATGGACGAAAAACAAGAATTGCTTATGAAAGAATGTGCAACATT
CTCAAAGGGAAATTTCAAACTGCTGCACAAAAAGCAATGATGGATCAAGTGAGAGAGAGC
CGGAACCCAGGGAATGCTGAGTTCGAAGATCTCACTTTTCTAGCACGGTCTGCACTCATA
TTGAGAGGGTCGGTTGCTCACAAGTCCTGCCTGCCTGCCTGTGTGTATGGACCTGCCGTA
GCCAGTGGGTACGACTTTGAAAGGGAGGGATACTCTCTAGTCGGAATAGACCCTTTCAGA
CTGCTTCAAAACAGCCAAGTGTACAGCCTAATCAGACCAAATGAGAATCCAGCACACAAG
AGTCAACTGGTGTGGATGGCATGCCATTCTGCCGCATTTGAAGATCTAAGAGTATTAAGC
TTCATCAAAGGGACGAAGGTGCTCCCAAGAGGGAAGCTTTCCACTAGAGGAGTTCAAATT
GCTTCCAATGAAAATATGGAGACTATGGAATCAAGTACACTTGAACTGAGAAGCAGGTAC
TGGGCCATAAGGACCAGAAGTGGAGGAAACACCAATCAACAGAGGGCATCTGCGGGCCAA
ATCAGCATACAACCTACGTTCTCAGTACAGAGAAATCTCCCTTTTGACAGAACAACCATT
ATGGCAGCATTCAATGGGAATACAGAGGGGAGAACATCTGACATGAGGACCGAAATCATA
AGGATGATGGAAAGTGCAAGACCAGAAGATGTGTCTTTCCAGGGGCGGGGAGTCTTCGAG
CTCTCGGACGAAAAGGCAGCGAGCCCGATCGTGCCTTCCTTTGACATGAGTAATGAAGGA
TCTTATTTCTTCGGAGACAATGCAGAGGAGTACGACAATTAAAGAAAAAT----------
-----

#A/Tientsin/78/1977(H1N1)
----------------------ACTCACTGAGTGACATCAAAATCATGGCGTCCCAAGGC
ACCAAACGGTCTTACGAACAGATGGAGACTGATGGGGAACGCCAGAATGCAACTGAAATC
AGAGCATCCGTCGGAAAAATGATTGATGGAATTGGACGATTCTACATCCAAATGTGCACC
GAGCTTAAACTCAGTGATTATGAGGGACGGCTGATCCAGAACAGCTTAACAATAGAGAGA
ATGGTGCTCTCTGCTTTTGACGAGAGGAGGAATAAATATCTGGAAGAACATCCCAGCGCG
GGGAAAGATCCTAAGAAAACTGGAGGACCCATATACAAGAGAGTAGATGGAAAGTGGATG
AGGGAACTCGTCCTTTATGACAAAGAAGAAATAAGGCGAATCTGGCGCCAAGCTAACAAT
GGTGATGATGCAACGGCTGGTTTGACTCACATGATGATCTGGCATTCCAATTTGAATGAT
ACAACTTACCAGAGGACAAGAGCTCTTGTCCGCACCGGAATGGATCCCAGGATGTGCTCT
TTGATGCAGGGTTCAACTCTCCCTAGGAGGTCTGGAGCCGCAGGCGCTGCAGTCAAAGGA
GTTGGGACAATGGTGTTGGAGTTGATCAGGATGATCAAACGTGGGATCAATGATCGAAAC
TTCTGGAGGGGTGAGAATGGACGAAAAACAAGGATTGCTTATGAGAGAATGTGCAACATT
CTCAAAGGGAAATTTCAAACAGCTGCACAAAGAGCAATGATGGATCAAGTGAGAGAAAGC
AGGAACCCAGGAAATGCTGAGATCGAAGATCTCATCTTTCTGGCACGGTCTGCACTCATA
TTGAGAGGGTCAGTTGCTCACAAGTCTTGCCTGCCTGCCTGTGTGTATGGACCTGCCGTA
GCCAGTGGGTACAACTTCGAAAAAGAGGGATACTCTTTAGTAGGGATAGACCCTTTCAAA
CTGCTTCAAACCAGCCAAGTATACAGCCTAATCAGACCGAACGAGAATCCAGCACACAAG
AGTCAGCTGGTGTGGATGGCATGCAATTCTGCTGCATTTGAAGATCTAAGAGTATCAAGC
TTCATCAGAGGGACAAAAGTAATCCCAAGGGGGAAGCTTTCCACTAGAGGAGTACAAATT
GCTTCAAATGAAAACATGGATACTATGGGATCAAGTACTCTTGAACTGAGAAGCAGGTAC
TGGGCCATAAGGACCAGAAGTGGAGGAAACACTAATCAACAGAGGGCCTCTGCAGGCCAA
ATCAGCATACAACCTACGTTTTCTGTGCAGAGAAACCTCCCATTTGACAAAACAACCATC
ATGGCAGCATTCACTGGGAATGCGGAGGGAAGAACATCAGACATGAGGGCAGAAATCATA
AGGATGATGGAAAGTGCAAGACCAGAAGAAGTGTCCTTCCAGGGGCGGGGAGTCTTCGAG
CTCTCGGACGAAAGGGCAGCGAACCCGATCGTGCCCTCCTTTGACATGAGTAATGAAGGA
TCTTATTTCTTCGGAGACAATGCAGAGGAGTACGACAATTAAGAAAAAAAT---------
-----

#A/USSR/90/77(H1N1)
-------------TAGATAATCACTCACTGAGTGACATCAAAATCATGGCGTCCCAAGGC
ACCAAACGGTCTTACGAACAGATGGAGACTGATGGGGAACGCCAGAATGCAACTGAAATC
AGAGCATCCGTCGGAAAAATGATTGATGGAATTGGACGATTCTACATCCAAATGTGCACC
GAGCTTAAACTCAGTGATTATGAGGGACGGCTGATCCAGAACAGCTTAACAATAGAGAGA
ATGGTGCTCTCTGCTTTTGACGAGAGGAGGAATAAATATCTGGAAGAACATCCCAGCGCG
GGGAAAGATCCTAAGAAAACTGGAGGACCCATATACAAGAGAGTAGATGGAAAGTGGATG
AGGGAACTCGTCCTTTATGACAAAGAAGAAATAAGGCGAATCTGGCGCCAAGCTAACAAT
GGTGATGATGCAACGGCTGGTTTGACTCACATGATGATCTGGCATTCCAATTTGAATGAT
ACAACTTACCAGAGGACAAGAGCTCTTGTCCGCACCGGAATGGATCCCAGGATGTGCTCT
TTGATGCAGGGTTCAACTCTCCCTAGGAGGTCTGGAGCCGCAGGCGCTGCAGTCAAAGGA
GTTGGGACAATGGTGTTGGAGTTGATCAGGATGATCAAACGTGGGATCAATGATCGAAAC
TTCTGGAGGGGTGAGAATGGACGAAAAACAAGGATTGCTTATGAGAGAATGTGCAACATT
CTCAAAGGGAAATTTCAAACAGCTGCACAAAGAGCAATGATGGATCAAGTGAGAGAAAGC
CGGAACCCAGGAAATGCTGAGATCGAAGATCTCATCTTTCTGGCACGGTCTGCACTCATA
TTGAGAGGGTCAGTTGCTCACAAGTCTTGCCTGCCTGCCTGTGTGTATGGACCTGCCGTA
GCCAGTGGGTACAACTTCGAAAAAGAGGGATACTCTTTAGTAGGGATAGACCCTTTCAAA
CTGCTTCAAACCAGCCAAGTATACAGCCTAATCAGACCGAACGAGAATCCAGCACACAAG
AGTCAGCTGGTGTGGATGGCATGCAATTCTGCTGCATTTGAAGATCTAAGAGTATCAAGC
TTCATCAGAGGGACAAAAGTAATCCCAAGGGGGAAGCTTTCCACTAGAGGAGTACAAATT
GCTTCAAATGAAAACATGGATACTATGGGATCAAGTACTCTTGAACTGAGAAGCAGGTAC
TGGGCCATAAGGACCAGAAGTGGAGGAAACACTAATCAACAGAGGGCCTCTGCAGGCCAA
ATCAGCATACAACCTACGTTTTCTGTGCAGAGGAACCTCCCATTTGACAAAACAACCATC
ATGGCAGCATTCACTGGGAATGCGGAGGGAAGAACATCAGACATGAGGGCAGAAATCATA
AAGATGATGGAAAGTGCAAGACCAGAAGAAGTGTCCTTCCAGGGGCGGGGAGTCTTCGAG
CTCTCGGACGAAAGGGCAGCGAACCCGATCGTGCCCTCCTTTGACATGAGTAATGAAGGA
TCTTATTTCTTCGGAGACAATGCAGAGGAGTACGACAATTAAGGAAAAAAT---------
-----

#A/Nanjing/49/77(H3N2)
-----------------------CTCACTGAGTGACATCAAAATCATGGCGTCCCAAGGC
ACCAAACGGTCTTATGAACAGATGGAAACTGATGGGGAACGCCAGAATGCAACTGAGATC
AGAGCATCCGTCGGGAAGATGATTGATGGAATTGGACGATTCTACATCCAAATGTGCACT
GAACTTAAACTCAGTGATTATGAGGGGCGACTGATCCAGAACAGCTTAACAATAGAGAGA
ATGGTGCTCTCTGCTTTTGACGAAAGAAGGAATAAATATCTGGAAGAACATCCCAGCGCG
GGGAAGGATCCTAAGAAAACTGGAGGACCCATATACAAGAGAGTAGATGGAAAGTGGATG
AGGGAACTCGTCCTTTATGACAAAGAAGAAATAAGGCGAATCTGGCGCCAAGCCAATAAT
GGTGATGATGCAACAGCTGGTCTGACTCACATGATGATCTGGCATTCCAATTTGAATGAT
ACAACATACCAGAGGACAAGAGCTCTTGTTCGCACCGGCATGGATCCCAGGATGTGCTCT
CTGATGCAGGGTTCGACTCTCCCTAGGAGGTCTGGAGCTGCAGGCGCTGCAGTCAAAGGA
GTTGGGACAATGGTGATGGAGTTGATAAGGATGATCAAACGTGGGATCAATGATCGGAAC
TTCTGGAGAGGTGAAAATGGACGAAAAACAAGGAGTGCTTACGAGAGAATGTGCAACATT
CTCAAAGGAAAATTTCAAACAGCTGCACAAAGGGCAATGATGGATCAAGTGAGAGAAAGT
CGGAACCCAGGAAATGCTGAGATCGAAGATCTCATCTTTCTGGCAAGGTCTGCACTCATA
TTGAGAGGGTCAGTTGCTCACAAATCTTGTCTGCCCGCCTGTGTGTATGGACCTGCCGTA
GCCAGTGGCTACAACTTCGAAAAAGAGGGATACTCTTTAGTGGGAATAGACCCTTTCAAA
CTGCTTCAAAACAGCCAAGTATACAGCCTAATCAGACCGAACGAGAATCCAGCACACAAG
AGTCAGCTGGTGTGGATGGCATGCAATTCTGCTGCATTTGAAGATCTAAGAGTATTAAGC
TTCATCAGAGGGACCAAAGTATCCCCAAGGGGGAAACTTTCCACTAGAGGAGTTCAAATT
GCTTCAAATGAAAACATGGATGCTATGGAATCAAGTACTCTTGAACTGAGAAGCAGGTAC
TGGGCCATAAGAACCAGAAGTGGAGGAAACACTAATCAACAGAGGGCCTCTGCAGGTCAA
ATCAGTGTGCAACCTGCATTTTCTGTGCAAAGAAACCTCCCATTTGACAAATCAACCATC
ATGGCAGCATTCACTGGGAATACAGAGGGAAGAACATCAGACATGAGGGCAGAAATTATA
AGGATGATGGAAGGTGCAAAACCAGAAGAAATGTCCTTCCAGGGGCGGGGAGTCTTCGAG
CTCTCGGACGAAAAGGCAGCGAACCCGATCGTGCCCTCTTTTGACATGAGTAATGAAGGA
TCTTATTTCTTCGGAGACAATGCAGAGGAGTACGACAGTTAAGG----------------
-----

#A/India/6263/1980(H1N1)
-------------------ATCACTCACTGAGTGACATCAAAATCATGGCGTCCCAAGGC
ACCAAACGGTCTTACGAACAGATGGAGACTGATGGGGAACGCCAGAATGCAACTGAAATC
AGAGCATCCGTCGGAAAAATGATTGGTGGAATTGGACGATTCTACATCCAAATGTGCACC
GAGCTTAAACTCAATGATTATGAGGGACGGCTGATCCAGAACAGCTTAACAATAGAGAGA
ATGGTGCTCTCTGCTTTTGACGAGAGGAGGAATAAATATCTGGAAGAACATCCCAGCGCG
GGGAAAGATCCTAAGAAAACTGGAGGACCCATATACAAGAGAGTAGATGGAAAGTGGATG
AGGAAACTCGTCCTTTATGACAAAGAAGAAATAAGGCGAATCTGGCGCCAAGCCAACAAT
GGTGATGATGCAACGGCTGGTTTGACTCACATGATGATCTGGCATTCCAATTTGAATGAT
ACAACTTACCAGAGGACAAGAGCTCTTGTCCGCACCGGAATGGATCCCAGGATGTGCTCT
TTGATGCAGGGTTCAACTCTCCCTAGGAGGTCTGGAGCTGCAGGCGCTGCAGTCAAAGGA
GTTGGAACAATGGTGTTGGAGTTGATCAGGATGATCAAACGTGGGATCAATGACCGAAAC
TTCTGGAGGGGTGAGAATGGAAGAAAAACAAGGATTGCTTATGAGAGAATGTGCAACATT
CTCAAAGGGAAATTTCAAACAGCTGCACAAAGAGCAATGATGGATCAAGTGAGAGAAAGC
CGGAACCCAGGAAATGCTGAGATCGAAGATCTCACCTTTCTGGCACGGTCTGCACTCATA
TTGAGAGGGTCAGTTGCTCACAAGTCTTGCCTGCCTGCCTGTGTGTATGGACCTGCCGTA
GCCAGTGGGTACGACTTCGAAAAAGAGGGATACTCTTTGGTAGGGATAGACCCTTTCAAA
CTGCTTCAAACCAGCCAAGTATACAGCCTAATCAGATCGAACGAGAATCCAGCACACAAG
AGTCAGCTGGTGTGGATGGCATGCAATTCTGCTGCATTTGAAGATCTAAGAGTATCAAGC
TTCATCAGAGGGACAAAAGTAATCCCAAGGGGGAAGCTTTCCACTAGAGGAGTACAAATT
GCTTCAAATGAAAACATGGATACTATGGTATCAAGTACTCTTGAACTGAGAAGCAGGTAC
TGGGCCATAAGGACCAGAAGTGGAGGAAACACTAATCAACAAAGGGCCTCTGCGGGCCAA
ATCAGCATACAACCTACGTTTTCTGTGCAGAGAAACCTCCCATTTGACAAAACAACCATC
ATGGCAGCATTCACTGGGAATGCGGAGGGAAGAACATCAGACATGAGGGCAGAAATCATA
AAGATGATGGAAAGTGCAAGACCAGAAGAAGTGTCCTTCCAGGGGCGGGGAGTCTTCGAG
CTCTCGGACGAAAGGGCAGCGAACCCGATCGTGCCCTCCTTTGACATGAGTAATGAAGGA
TCTTATTTCTTCGGAGACAATGCAGAGGAGTACGACAATTAAGGAAAAAT----------
-----

#A/Memphis/7/1980(H1N1)
-------------TAGATAATCACTCACTGAGTGACATCAAAATCATGGCGTCCCAAGGC
ACCAAACGGTCTTACGAACAGATGGAGACTGATGGGGAACGCCAGAATGCAACTGAAATC
AGAGCATCCGTCGGAAAAATGATTGGTGGAATTGGACGATTCTACATTCAAATGTGCACC
GAGCTTAAACTCAATGATTATGAGGGACGGCTGATCCAGAACAGCTTAACAATAGAAAGA
ATGGTGCTCTCTGCTTTTGACGAGAGGAGGAATAAATATCTGGAAGAACATCCCAGCGCG
GGGAAAGATCCTAAGAAAACTGGAGGACCCATATACAAGAGAGTAGATGGAAAGTGGATG
AGGGAACTCGTCCTTTATGACAAAGAAGAAATAAGGCGAATCTGGCGCCAAGCCAACAAT
GGTGATGATGCAACGGCTGGTTTGACTCACATGATGATCTGGCATTCCAATTTGAATGAT
ACAACTTACCAGAGGACAAGAGCTCTTGTCCGCACCGGAATGGATCCCAGGATGTGCTCT
TTGATGCAGGGTTCAACTCTCCCTAGGAGGTCTGGAGCTGCAGGCGCTGCAGTCAAAGGA
GTTGGAACAATGGTGTTGGAGTTGATCAGGATGATCAAACGTGGGATCAATGACCGAAAC
TTCTGGAGGGGTGAGAATGGAAGAAAAACAAGGATTGCTTATGAGAGAATGTGCAACATT
CTCAAAGGGAAATTTCAAACAGCTGCACAAAGAGCAATGATGGATCAAGTGAGAGAAAGC
CGGAACCCAGGAAATGCTGAGATCGAAGATCTCACCTTTCTGGCACGGTCTGCACTCATA
TTGAGAGGGTCAGTTGCTCACAAGTCTTGCCTGCCTGCCTGTGTGTATGGACCTGCCGTA
GCCAGTGGGTACGACTTCGAAAAAGAGGGATACTCTTTGGTAGGGATAGACCCTTTCAAA
CTGCTTCAAACCAGCCAAGTATACAGCCTAATCAGACCGAACGAGAATCCAGCACACAAG
AGTCAGCTGGTGTGGATGGCATGCAATTCTGCTGCATTTGAAGATCTAAGAGTATCAAGC
TTCATCAGAGGGACAAAAGTAATCCCAAGGGGGAAGCTTTCCACTAGAGGAGTACAAATT
GCTTCAAATGAAAACATGGATACTATGGTATCAAGTACTCTTGAACTGAGAAGCAGGTAC
TGGGCCATAAGGACCAGAAGTGGAGGAAACACTAATCAACAAAGGGCCTCTGCGGGCCAA
ATCAGCATACAACCTACATTTTCTGTGCAGAGAAACCTCCCATTTGACAAAACAACCATC
ATGGCAGCATTCACTGGGAATGCGGAGGGAAGAACATCAGACATGAGGGCAGAAATCATA
AAGATGATGGAAAGTGCAAGACCAGAAGAAGTGTCCTTCCAGGGGCGGGGAGTCTTCGAG
CTCTCGGACGAAAGGGCAGCGAACCCGATCGTGCCCTCCTTTGACATGAGTAATGAAGGA
TCTTATTTCTTCGGAGACAATGCAGAGGAGTACGACAATTAAGGAAAAAT----------
-----

#A/Memphis/9/80(H3N2)
------------------------TCACTGAGTGACATCAAAATCATGGCGTCCCAAGGC
ACCAAACGGTCTTATGAACAGATGGAAACTGATGGGGAACGCCAGAATGCAACTGAGATT
AGGGCATCCGTCGGGAAGATGATTGATGGAATTGGGCGATTCTACATCCAAATGTGCACT
GAACTTAAACTCAGTGATTATGAAGGGCGGTTGATCCAGAACAGCTTAACAATAGAGAGA
ATGGTGCTCTCTGCTTTTGATGAGAGAAGGAATAGATATCTGGAAGAACATCCCAGCGCG
GGGAAAGATCCTAAGAAAACTGGAGGGCCCATATACAAGAGAGTAGATGGAAAGTGGATG
AGGGAACTCGTCCTTTATGACAAAGAAGAAATAAGGCGAATCTGGCGCCAAGCCAATAAT
GGTGATGATGCGACAGCTGGTCTAACTCACATGATGATCTGGCATTCCAATTTGAATGAT
ACAACATACCAGAGGACAAGAGCTCTTGTTCGCACCGGAATGGACCCCAGGATGTGCTCT
CTGATGCAGGGTTCGACTCTCCCTAGAAGGTCTGGAGCTGCAGGCGCTGCAGTCAAAGGA
ATCGGGACAATGGTGATGGAGCTGATCAGAATGATCAAACGGGGGATCAACGATCGGAAT
TTCTGGAGAGGTGAGAATGGGCGAAAAACAAGGAGTGCTTATGAGAGAATGTGCAACATT
CTCAAAGGAAAATTTCAAACAGCTGCACAAAGAGCAATGATGGATCAAGTGAGAGAAAGC
CGGAACCCAGGAAATGCTGAGATCGAAGATCTCATATTTTCGGCAAGGTCTGCCCTAATA
TTGAGAGGGTCAGTTGCTCACAAATCTTGTCTACCTGCCTGTGTGTATGGACCTGCCGTA
TCCAGTGGGTACGACTTCGAAAAAGAGGGATATTCCTTGGTGGGAATAGACCCTTTCAAA
CTACTTCAAAACAGCCAAGTATACAGCCTAATCAGACCGAACGAGAATCCAGCACACAAG
AGTCAGCTGGTGTGGATGGCATGCCATTCTGCTGCATTTGAAGATCTAAGATTGTTAAGC
TTCATCAGAGGGACCAAAGTATCTCCGCGGGGGAAACTTTCAACTAGAGGAGTACAAATT
GCTTCAAATGAGAACATGGATAATATGGAATCAAGTACTCTTGAACTGAGAAGCAGGTAC
TGGGCCATAAGGACCAGGAGTGGAGGAAACACTAATCAACAGAGGGCCTCAGCAGGTCAA
ATCAGTGTGCAACCTACATTTTCTGTGCAAAGAAACCTCCCATTTGAAAAATCAACCGTC
ATGGCAGCATTCACTGGGAATACGGAGGGAAGAACCTCAGACATGAGGGCAGAAATCATA
AGGATGATGGAAGGTGCAAAACCAGAAGAAGTGTCCTTCCGTGGGCGGGGAGTTTTCGAG
CTCTCAGACGAAAAGGCAACGAACCCGATCGTGCCCTCTTTTGACATGAGTAATGAAGGA
TCTTATTTCTTCGGAGACAATGCAGAAGATTACGACAATTAAGGA---------------
-----

#A/Nanjing/13/80(H3N2)
-----------------------CTCACTGAGTGACATCAAAATCATGGCGTCCCAAGGC
ACCAAACGGTCTTATGAACAGATGGAAACTGATGGGGAACGCCAGAATGCAACTGAGATC
AGGGCATCCGTCGGGAAGATGATTGATGGAATTGGGCGATTCTACATCCAAATGTGCACT
GAACTTAAGCTCAGTGATTATGAAGGGCGGTTGATCCAGAACAGCTTAACAATAGAGAGA
ATGGTGCTCTCTGCTTTTGATGAGAGAAGGAATAGATATCTGGAAGAACATCCCAGCGCG
GGGAAAGATCCTAAGAAAACTGGAGGGCCCATATACAGGAGAGTAGATGGAAAGTGGATG
AGGGAACTCGTCCTTTATGACAAAGAAGAAATAAGGCGAATCTGGCGCCAAGCCAATAAT
GGTGATGATGCGACAGCTGGTCTAACTCACATGATGATCTGGCATTCCAATTTGAATGAT
ACAACATACCAGAGGACAAGAGCTCTTGTTCGCACCGGAATGGATCCCAGGATGTGCTCT
CTGATGCAGGGTTCGACTCTCCCTAGGAGGTCTGGAGCTGCAGGCGCTGCAGTCAAAGGA
GTCGGGACAATGGTGATGGAGCTGATCAGAATGATCAAACGGGGGATCAACGATCGGAAT
TTCTGGAGAGGTGAGAATGGACGAAAAACAAGGAGTGCTTATGAGAGAATGTGCAACATT
CTCAAAGGAAAATTTCAAACAGCTGCACAAAGAGCAATGATGGATCAAGTGAGAGAAAGC
CGGAACCCAGGAAATGCTGAGATCGAAGATCTCATATTTTCGGCAAGGTCTGCACTGATA
TTGAGAGGGTCAGTTGCTCACAAATCTTGTCTACCTGCCTGTGTGTATGGACCTGCCGTA
TCCAGTGGGTACAACTTTGAAAAAGAGGGATATTCTTTGGTGGGAATAGACCCTTTCAAA
CTACTTCAAAACAGCCAAGTATACAGCCTAATCAGACCGAACGAGAATCCAGCACACAAG
AGTCAGCTGGTGTGGATGGCATGCCATTCTGCTGCATTTGAAGATCTAAGATTGTTAAGC
TTCATCAGAGGGACCAAAGTATCTCCGCGGGGGAAACTTTCAACTAGAGGAGTACAAATT
GCTTCAAATGAGAACATGGATACTATGGAATCAAGTACTCTTGAACTGAGAAGCAGGTAC
TGGGCCATAAGGACCAGGAGTGGAGGAAACACTAATCAACAGAGGGCCTCCGCAGGCCAA
ATCAGTGTGCAACCTACATTTTCTGTGCAAAGAAATCTCCCATTTGACAAATCAACCGTC
ATGGCAGCATTCACTGGGAATACGGAGGGAAGAACCTCAGACATGAGGGCAGAAATCATA
AGGATGATGGAAGGTGCAAAACCAGAAGAAGTGTCCTTCCGTGGGCGGGGAGTTTTCGAG
CTCTCAGACGAAAAGGCAACGAACCCGATCGTGCCCTCTTTTGACATGAGTAATGAAGGA
TCTTATTTCTTCGGAGACAATGCAGAAGAGTACGACAATTAAGG----------------
-----

#A/Baylor/4052/1981(H1N1)
----------------------ACTCACTGAGTGACATCAAAATCATGGCGTCCCAAGGC
ACCAAACGGTCTTACGAACAGATGGAGACTGATGGGGAACGCCAGAATGCAACTGAAATC
AGAGCATCCGTTGGAAAAATGATTGGTGGAATTGGACGATTCTACATCCAAATGTGCACC
GAGCTTAAACTCAATGATTATGAGGGACGGCTGATCCAGAACAGCTTAACAATAGAGAGA
ATGGTGCTCTCTGCTTTTGACGAGAGGAGGAATAAATATCTGGAAGAACATCCCAGCGCG
GGGAAAGATCCTAAGAAAACTGGAGGACCCATATACAAGAGAGTAGATGGAAAGTGGATG
AGGGAACTCGTCCTTTATGACAAAGAAGAAATAAGGCGAATCTGGCGCCAAGCCAACAAT
GGTGATGATGCAACGGCTGGTTTGACTCACATGATGATCTGGCATTCCAATTTGAATGAT
ACAACTTACCAGAGGACAAGAGCTCTTGTCCGCACCGGAATGGATCCCAGGATGTGCTCT
TTGATGCAGGGTTCAACTCTCCCTAGGAGGTCTGGAGCTGCAGGCGCTGCAGTCAAAGGA
GTTGGGACAATGGTATTGGAGTTGATCAGGATGATCAAACGTGGGATCAATGACCGAAAC
TTCTGGAGGGGTGAGAATGGAAGAAAAACAAGGATTGCTTATGAGAGAATGTGCAACATT
CTCAAAGGGAAATTTCAAACAGCTGCACAAAGAGCAATGATGGATCAAGTGAGAGAAAGC
CGGAACCCAGGAAATGCTGAGATCGAAGATCTCATCTTTCTGGCACGGTCTGCACTCATA
TTGAGAGGGTCAGTTGCTCACAAGTCTTGCCTGCCTGCCTGTGTGTATGGACCTGCCGTA
GCCAGTGGGTACGACTTCGAAAAAGAGGGATACTCTTTGGTAGGGATAGACCCTTTCAAA
CTGCTTCAAACCAGCCAAGTATACAGCCTAATCAGACCGAACGAGAATCCAGCACACAAG
AGTCAGCTGGTGTGGATGGCATGCAATTCTGCTGCATTTGAAGATCTAAGAGTATCAAGC
TTCATCAGAGGGACAAAAGTAATCCCAAGGGGGAAGCTTTCCACTAGAGGAGTACAAATT
GCTTCAAATGAAAACATGGATACTATGGTATCAAGTACTCTTGAACTGAGAAGCAGGTAC
TGGGCCATAAGGACCAGAAGTGGAGGAAACACTAATCAACAGAGGGCCTCTGCGGGCCAA
ATCAGCATACAACCTACGTTTTCTGTGCAGAGAAACCTCCCATTTGACAAAACAACCATC
ATGGCAGCATTCACTGGGAATGCGGAGGGAAGAACATCAGACATGAGGGCAGAAATCATA
AAGATGATGGAAAGTGCAAGACCAGAAGAAGTGTCCTTCCAGGGGCGGGGAGTCTTCGAG
CTCTCGGACGAAAGGGCAGCGAACCCGATCGTGCCCTCCTTTGACATGAGTAATGAAGGA
TCTTATTTCTTCGGAGACAATGCAGAGGAGTACGACAATTAAGGAAAAAAT---------
-----

#A/Baylor/11515/82(H1N1)
-------------TAGATAATCACTCACTGAGTGACATCAAAATCATGGCGTCCCAAGGC
ACCAAACGGTCTTACGAACAGATGGAGACTGATGGGGAACGCCAGAATGCAACTGAAATC
AGAGCATCCGTCGGAAAAATGATTGGTGGAATTGGACGATTCTACATCCAAATGTGCACC
GAGCTTAAACTCAATGATTATGAGGGACGGCTGATCCAGAACAGCTTAACAATAGAGAGA
ATGGTTCTCTCTGCCTTTGACGAGAGGAGGAATAAATATCTGGAAGAACATCCCAGCGCG
GGGAAAGATCCTAAGAAAACTGGAGGACCCATATACAAGAGAGTAGATGGAAAATGGTTG
AGGGAACTCGTCCTTTATGACAAAGAAGAAATAAGGCGAATCTGGCGCCAAGCCAACAAT
GGTGATGATGCAACGGCTGGTTTGACTCACATGATGATCTGGCATTCCAATTTGAATGAT
ACAACTTACCAGAGAACAAGAGCTCTTGTCCGCACCGGAATGGATCCCAGAATGTGCTCT
TTGATGCAGGGTTCAACTCTCCCTAGGAGGTCTGGAGCTGCAGGCGCTGCAGTCAAAGGA
GTTGGGACAATGGTGTTGGAGTTGATCAGGATGATCAAACGTGGGATCAATGACCGAAAC
TTCTGGAGGGGTGAAAATGGAAGAAAAACAAGGATTGCTTATGAGAGAATGTGTAACATT
CTCAAAGGGAAATTTCAAACAGCTGCACAACGAGCAATGATGGATCAAGTGAGAGAAAGT
CGGAACCCAGGAAATGCTGAGATCGAAGATCTCATCTTTCTGGCACGGTCTGCACTCATA
TTGAGAGGGTCAGTTGCTCACAAGTCTTGCCTGCCTGCCTGTGTGTATGGACCTGCCGTA
GCCAGTGGGTACGACTTCGAAAAAGAGGGATATTCTTTGGTAGGGATAGACCCTTTCAAA
CTGCTTCAAACCAGCCAAGTATACAGCCTAATCAGACCGAACGAGAATCCAGCACACAAG
AGTCAGCTGGTGTGGATGGCATGCAATTCTGCTGCATTTGAAGATCTAAGAGTATCAAGC
TTCATCAGAGGAACAAAAGTAATCCCAAGGGGGAAGCTTTCCACTAGAGGAGTACAAATT
GCTTCAAATGAAAACATGGATACTATGGTATCAAGTACTCTTGAACTGAGAAGCAGGTAC
TGGGCCATAAGGACCAGAAGTGGAGGAAACACTAATCAACAGAGGGCCTCTGCGGGCCAA
ATCAGCATACAACCTACGTTTTCTGTTCAGAGAAATCTCCCATTTGACAAAACAACCATC
ATGGCAGCATTCACTGGGAATGCGGAGGGAAGAACATCAGACATGAGGGCAGAAATCATA
AAGATGATGGAAAGTGCAAGACCAGAAGAAGTGTCTTTCCAGGGGCGGGGAGTCTTCGAG
CTCTCGGACGAAAGGGCAGCGAACCCGATCGTGCCCTCCTTCGACATGAGTAATGAAGGA
TCTTATTTCTTCGGAGACAATGCAGAGGAGTACGACAATTAAGAAAAAAT----------
-----

#A/Nanjing/36/83(H3N2)
-----------------------CTCACTGAGTGACATCAAAATCATGGCGTCCCAAGGC
ACCAAACGGTCTTATGAACAGATGGAAACTGATGGGGAACGCCAGAATGCAACTGAAATC
AGGGCATCCGTCGGGAAGATGATTGATGGAATTGGGCGATTCTACATCCAAATGTGCACT
GAACTTAAACTCAGTGATTATGAAGGGCGATTGATCCAGAACAGCTTAACAATAGAGAGA
ATGGTGCTCTCTGCTTTTGATGAGAGAAGGAATAGATATCTAGAAGAACATCCCAGCGCG
GGGAAAGACCCTAAGAAAACTGGAGGGCCCATATACAGGAGAGTAGATGGAAAGTGGATA
AGGGAACTCATCCTTTATGACAAAGAAGAAATAAGGCGAATCTGGCGCCAAGCCAATAAT
GGTGATGATGCGACAGCTGGTCTAACTCACATGATGATCTGGCATTCCAATTTGAATGAT
GCAACATACCAGAGGACAAGAGCTCTTGTTCGCACCGGAATGGATCCCAGGATGTGCTCT
CTGATGCAGGGTTCGACTCTCCCTAGGAGGTCTGGAGCTGCAGGCGCTGCAGTCAAAGGA
GTCGGGACAATGGTGATGGAGCTGATCAGAATGATCAAACGGGGAATCAACGATCGGAAT
TTCTGGAGAGGTGAGAATGGACGAAAAACAAGGAGTGCTTATGAGAGAATGTGCAACATT
CTCAAAGGAAAATTTCAAACAGCTGCACAAAGAGCAATGATGGATCAAGTGAGAGAAAGC
CGGAACCCAGGAAATGCTGAGATCGAAGATCTCATATTTTCGGCAAGGTCTGCACTAATA
TTGAGAGGGTCAGTTGCTCACAAATCTTGTCTACCTGCCTGTGTGTATGGACCTGCCGTA
TCCAGTGGGTACGACTTTGAAAAAGAGGGATATTCTTTGGTGGGAATAGACCCTTTCAAA
TTACTTCAAAACAGCCAAGTATACAGCCTAATCAGACCGAACGAGAATCCAGCACACAAG
AGTCAGCTGGTGTGGATGGCATGCCATTCTGCTGCATTTGAAGATCTAAGATTGTTAAGC
TTCATCAGAGGGACCAAAGTATCCCCGCGGGGGAAACTTTCAACTAGAGGAGTACAAATT
GCTTCAAATGAGAACATGGATACTATGGAATCAAGTACTCTTGAACTGAGAAGCAGGTAC
TGGGCCATAAGGACCAGGAGTGGAGGAAACACTAATCAACAGAGGGCCTCCGCAGGCCAA
ATCAGTGTGCAACCTACATTTTCTGTGCAAAGAAACCTCCCATTTGAAAAATCAACCGTT
ATGGCAGCATTCACTGGGAATACGGAGGGAAGAACCTCAGACATGAGGGCAGAAATCATA
AGGATGATGGAAAATGCAAAACCAGAAGAAGTGTCCTTCCGTGGGCGGGGAGTTTTCGAG
CTCTCAGACGAAAAGGCAACGAACCCGATCGTGCCCTCTTTTGACATGAGTAATGAAGGA
TCTTATTTCTTCGGAGACAATGCAGAAGAGTACGACAATTAAGG----------------
-----

#A/Memphis/40/1983(H1N1)
------------------------TCACTGAGTGACATCAAAATCATGGCGTCCCAAGGC
ACCAAACGGTCTTACGAACAGATGGAGACTGATGGGGAGCGCCAGAATGCAACTGAAATC
AGAGCATCTGTTGGAAAAATGATTGGTGGAATTGGACGATTCTACATCCAAATGTGCACC
GAGCTTAAACTCAATGATTATGAGGGACGGCTGATCCAGAACAGCTTAACAATAGAGAGA
ATGGTGCTCTCTGCTTTTGACGAGAGGAGGAATAAATATCTGGAAGAACATCCCAGCGCA
GGGAAAGATCCTAAGAAAACTGGAGGACCCATATACAAGAGAGTAGATGGAAAGTGGATG
AGGGAACTCGTCCTTTATGACAAAGAAGAAATAAGGCGAATCTGGCGCCAAGCCAACAAT
GGTGATGATGCAACGGCTGGCTTGACTCACATGATGATCTGGCATTCCAATTTGAATGAT
ACAACTTACCAGAGGACAAGAGCTCTTGTCCGCACCGGAATGGATCCCAGGATGTGCTCT
TTGATGCAGGGTTCAACTCTCCCTAGGAGGTCTGGAGCTGCAGGCGCTGCAGTCAAAGGA
GTTGGAACAATGGTGTTGGAGTTGATCAGGATGATCAAACGTGGGATCAATGACCGAAAC
TTCTGGAGGGGTGAGAATGGAAGAAAAACAAGGATTGCTTATGAGAGAATGTGCAACATT
CTCAAAGGGAAATTTCAAACAGCTGCACAAAGAGCAATGATGGATCAAGTGAGAGAAAGC
CGGAATCCAGGAAATGCTGAGATCGAAGATCTCACTTTTCTGGCACGGTCTGCACTCATA
TTGAGAGGGTCAGTTGCTCACAAGTCTTGCCTGCCTGCCTGTGTGTATGGACCTGCCGTA
GCCAGTGGGTACGACTTCGAAAAAGAGGGATACTCTTTGGTAGGGATAGACCCTTTCAAA
CTGCTTCAAACCAGCCAAGTATACAGCCTAATCAGACCGAACGAGAATCCAGCACACAAG
AGTCAGCTGGTGTGGATGGCATGCAATTCTGCTGCATTTGAAGATCTAAGAGTATCAAGC
TTCATCAGAGGGACAAAAGTAATCCCAAGGGGGAAGCTTTCCACCAGAGGAGTACAAATT
GCTTCAAATGAAAACATGGATACCATGGTATCAAGTACTCTTGAACTGAGAAGCAGGTAC
TGGGCCATAAGGACCAGAAGTGGAGGAAACACTAATCAACAAAGGGCCTCTGCGGGCCAA
ATCAGCATACAACCTACGTTTTCTGTGCAGAGAAACCTCCCATTTGACAAAACAACCATC
ATGGCAGCATTCACTGGGAATGCGGAGGGAAGAACATCAGACATGAGGGCAGAAATCATA
AAGATGATGGAAAGTGCAAGACCAGAAGAAGTGTCCTTCCAGGGGCGTGGAGTCTTCGAG
TTCTCGGACGAAAGAGCAGCGAACCCGATCGTGCCCTCCTTTGACATGAGTAATGAAGGA
TCTTATTTCTTCGGAGACAATGCAGAGGAGTACGACAATTAAG-----------------
-----

#A/Memphis/6/1983(H1N1)
-------------------------------GTGACATCAAAATCATGGCGTCCCAAGGC
ACCAAACGGTCTTACGAACAGATGGAGACTGATGGGGAACGCCAGAATGCAACTGAAATC
AGAGCATCCGTCGGAAAAATGATTGGTGGAATTGGACGATTCTACATCCAAATGTGCACC
GAACTTAAACTCAATGATTATGAGGGACGGCTGATCCAGAACAGCTTAACAATAGAGAGA
ATGGTTCTCTCTGCCTTTGACGAGAGGAGGAATAAATATCTGGAAGAACATCCCAGCGCG
GGGAAAGATCCTAAGAAAACTGGAGGACCCATATACAAGAGAGTAGATGGAAAGTGGTTG
AGGGAACTCGTCCTTTATGACAAAGAAGAAATAAGGCGAATCTGGCGCCAAGCCAACAAT
GGTGATGATGCAACGGCTGGTTTGACTCACATGATGATCTGGCATTCCAATTTGAATGAT
ACAACTTACCAGAGGACAAGAGCTCTTGTCCGCACCGGAATGGATCCCAGAATGTGCTCT
TTGATGCAGGGTTCAACTCTCCCTAGGAGGTCTGGAGCTGCAGGCGCTGCAGTCAAAGGA
GTTGGGACAATGGTGTTGGAGTTGATCAGGATGATCAAACGTGGGATCAATGACCGAAAC
TTCTGGAGGGGTGAAAATGGAAGAAAAACAAGGATTGCTTATGAGAGAATGTGTAACATT
CTCAAAGGGAAATTTCAAACAGCTGCACAACGAGCAATGATGGATCAAGTGAGAGAAAGC
CGGAACCCAGGAAATGCTGAGATCGAAGATCTCATCTTTCTGGCACGGTCTGCACTCATA
TTGAGAGGGTCAGTTGCTCACAAGTCTTGCCTGCCTGCCTGTGTGTATGGACCTGCCGTA
GCCAGTGGGTACGACTTCGAAAAAGAGGGATATTCTTTGGTAGGGATAGACCCTTTCAAA
CTGCTTCAAACCAGCCAAGTATACAGCCTAATCAGACCGAACGAGAATCCAGCACACAAG
AGTCAGCTGGTGTGGATGGCATGCAATTCTGCTGCATTTGAAGATCTAAGAGTATCAAGC
TTCATCAGAGGAACAAAAGTAATCCCAAGGGGGAAGCTTTCCACTAGAGGAGTACAAATT
GCTTCAAATGAAAACATGGATACTATGGTATCAAGTACTCTTGAACTGAGAAGCAGGTAC
TGGGCCATAAGGACCAGAAGTGGAGGAAACACTAATCAACAGAGGGCCTCTGCGGGCCAA
ATCAGCATACAACCTACGTTTTCTGTTCAGAGAAATCTCCCATTTGACAAAACAACCATC
ATGGCAGCATTCACTGGGAATGCGGAGGGAAGAACATCAGACATGAGGGCAGAAATCATA
AAGATGATGGAAAGTGCAAGACCAGAAGAAGTGTCTTTCCAGGGGCGGGGAGTCTTCGAG
CTCTCGGACGAAAGGGCAGCGAACCCGATCGTGCCCTCCTTCGACATGAATAATGAAGGA
TCTTATTTCTTCGGAGACAATGCAGAGGAGTACGACAATTAA------------------
-----

#A/HongKong/7/85(H3N2)
AGCAAAAGCAGGGTTAATAATCACTCACTGAGTGACATCAAAATCATGGCGTCCCAAGGC
ACCAAACGGTCTTATGAACAGATGGAAACTGATGGGGAACGCCAGAATGCAACTGAGATT
AGGGCATCCGTCGGGAAGATGATTGATGGAATTGGGCGATTCTACATCCAAATGTGCACT
GAACTTAAACTCAGTGATTATGAAGGGCGGTTGATCCAGAACAGCTTGACAATAGAGAGA
ATGGTGCTCTCTGCTTTTGATGAGAGAAGGAATAGATATCTGGAAGAACACCCCAGCGCG
GGGAAAGATCCTAAGAAAACTGGAGGGCCCATATACAAGAGAGTAGATGGAAAATGGATG
AGGGAACTCGTCCTTTATGACAAAGAAGAAATAAGGCGAATCTGGCGCCAAGCCAACAAT
GGTGATGATGCGACAGCTGGTCTAACTCACATGATGATCTGGCATTCCAATTTGAATGAT
ACAACATACCAGAGGACAAGAGCTCTTGTTCGCACCGGAATGGACCCCAGGATGTGCTCT
CTGATGCAGGGTTCGACTCTCCCTAGAAGGTCTGGAGCTGCAGGCGCTGCAGTCAAAGGA
ATCGGGACAATGGTGATGGAGCTGATCAGAATGATCAAACGGGGGATCAACGATCGGAAT
TTCTGGAGAGGTGAGAATGGGCGAAAAACAAGGAGTGCTTATGAGAGAATGTGCAACATT
CTCAAAGGAAAATTTCAAACAGCTGCACAAAGAGCAATGATGGATCAAGTGAGAGAAAGC
CGGAACCCAGGAAATGCTGAGATCGAAGATCTCATATTTTCGGCAAGGTCTGCACTAATA
TTGAGAGGGTCAGTTGCTCACAAATCTTGCCTACCTGCCTGTGTGTATGGACCTGCCGTA
TCCAGTGGGTACGACTTCGAAAAAGAGGGATATTCCTTGGTGGGAATAGACCCTTTCAAA
CTACTTCAAAACAGCCAAGTATACAGCCTAATCAGACCGAACGAGAATCCAGCACACAAG
AGTCAGCTGGTGTGGATGGCATGCCATTCTGCTGCATTTGAAGATCTAAGATTGTTAAGC
TTCATCAGAGGGACCAAAGTATCTCCACGGGGGAAACTTTCAACTAGAGGAGTACAAATT
GCTTCAAATGAGAACATGGATAACATGGAATCAAGTACTCTTGAACTGAGAAGCAGGTAC
TGGGCCATAAGGACCAGGAGTGGAGGAAACACTAATCAACAGAGGGCCTCCGCAGGCCAA
ATCAGTGTGCAACCTACATTTTCTGTGCAAAGAAACCTCCCATTTGAAAAATCAACCGTC
ATGGCAGCATTCACTGGGAATACGGAAGGAAGGACCTCAGACATGAGGGCAGAAATCATA
AGGATGATGGAAGGTGCAAAACCAGAAGAAGTGTCCTTCCGTGGGCGGGGAGTTTTCGAG
CTCTCAGACGAAAAGGCAACGAACCCGATCGTGCCCTCTTTTGACATGAGTAATGAAGGA
TCTTATTTCTTCGGAGACAATGCAGAAGAGTACGACAATTAAGGAAAAAATACCCTTGTT
TCTAC

#A/Taiwan/01/1986(H1N1)
--------------------------------------------SATGGCGTCCCAAGGC
ACCAAACGGTCTTACGAACAGATGGAGACTGATGGGGAACGCCAGAATGCAACTGAAATC
AGAGCATCCGTCGGAAAAATGATTGGTGGAATTGGGCGATTCTACATCCAAATGTGCACC
GAGCTTAAACTCAATGATTATGAGGGACGACTGATCCAGAACAGCTTAACAATAGAGAGA
ATGGTGCTCTCTGCTTTTGACGAGAGGAGGAATAAATATCTGGAAGAACATCCCAGCGCG
GGGAAAGATCCTAAGAAAACAGGAGGACCCATATACAAGAGAGTAGATGGAAAGTGGATG
AGGGAACTCGTCCTTTATGACAAAGAAGAAATAAGGCGAATCTGGCGCCAAGCCAACAAT
GGTGATGATGCAACGGCTGGTTTGACTCACATTATGATCTGGCATTCCAATTTGAATGAT
ACAACTTACCAGAGGACAAGAGCTCTTGTCCGCACCGGAATGGATCCCAGGATGTGCTCT
TTGATGCAGGGTTCAACTCTCCCTAGGAGATCTGGAGCTGCAGGCGCTGCAGTCAAAGGA
GTTGGAACAATGGTGTTGGAGTTGATCAGGATGATCAAACGTGGGATCAATGACCGAAAC
TTCTGGAGGGGTGAGAATGGAAGAAAAACAAGGATTGCTTATGAGAGAATGTGCAACATT
CTCAAAGGGAAATTTCAAACAGCTGCACAAAGAGCAATGATGGATCAAGTGAGAGAAAGC
CGAAACCCAGGAAATGCTGAGATCGAAGATCTCACCTTTCTGGCACGGTCTGCACTCATA
TTAAGAGGGTCAGTTGCTCACAAGTCTTGCCTACCTGCCTGTGTGTATGGACCTGCCGTA
GCCAGTGGGTACGACTTCGAAAAAGAGGGATACTCTTTGGTAGGGATAGACCCTTTCAAA
CTGCTTCAAACCAGCCAAGTATACAGCCTAATCAGACCAAACGAGAATCCCGCACACAAG
AGTCAGTTGGTGTGGATGGCATGCAATTCTGCTGCATTTGAAGATCTAAGAGTATCAAGC
TTCATCAGAGGGACAAGAGTACTTCCAAGGGGGAAGCTTTCCACTAGAGGAGTACAAATT
GCTTCAAATGAAAACATGGATACTATGGTATCAAGTACTCTTGAACTGAGAAGCAGGTAC
TGGGCCATAAGGACCAGAAGTGGAGGAAACACTAATCAACAAAGGGCCTCTGCGGGCCAA
ATCAGCATACAACCTACGTTTTCTGTGCAGAGAAACCTCCCATTTGACAAAACAACCATC
ATGGCAGCATTCACTGGGAATGCGGAGGGAAGAACATCAGACATGAGGGCAGAAATCATA
AAGATGATGGAAAGTGCAAGACCAGAAGAAGTGTCCTTCCAGGGGCGGGGAGTCTTCGAG
CTCTCGGACGAAAGGGCAGCGAACCCGATCGTGCCCTCCTTTGACATGAGTAATGAAGGA
TCTTATTTCTTCGGAGACAATGCAGAGGAGTACGACAATTAA------------------
-----

#A/Memphis/66/86(H3N2)
---AAAAGCAGGGTTAATAATCACTCACTGAGTGACATCAAAATCATGGCGTCCCAAGGC
ACCAAACGGTCTTATGAACAGATGGAAACTGATGGGGAACGCCAGAATGCAACTGAGATT
AGGGCATCCGTCGGGAAGATGATTGATGGAATTGGGCGATTCTACATCCAAATGTGCACT
GAACTTAAACTCAGTGATTATGAAGGGCGGTTGATCCAGAACAGCTTGACAATAGAGAGA
ATGGTGCTCTCTGCTTTTGATGAGAGAAGGAATAGATATCTGGAAGAACACCCCAGCGCG
GGGAAAGATCCTAAGAAAACTGGAGGGCCCATATACAAGAGAGTAGATGGAAGATGGATG
AGGGAACTCGTCCTTTATGACAAAGAAGAAATAAGGCGAATCTGGCGCCAAGCCAACAAT
GGTGATGATGCGACAGCTGGTCTAACTCACATGATGATCTGGCATTCCAATTTGAATGAT
ACAACATACCAGAGGACAAGAGCTCTTGTTCGCACCGGAATGGACCCCAGGATGTGCTCT
CTGATGCAGGGTTCGACTCTCCCTAGAAGGTCCGGAGCTGCAGGCGCTGCAGTCAAAGGA
ATCGGGACAATGGTGATGGAGCTGATCAGAATGATCAAACGGGGGATCAACGATCGAAAT
TTCTGGAGAGGTGAGAATGGGCGAAAAACAAGGAGTGCTTATGAGAGAATGTGCAACATT
CTCAAAGGAAAATTTCAAACAGCTGCACAAAGAGCAATGATGGATCAAGTGAGAGAAAGC
CGGAACCCAGGAAATGCTGAGATCGAAGATCTCATATTTTCGGCAAGATCTGCACTAATA
TTGAGAGGGTCAGTTGCTCACAAATCTTGCCTACCTGCCTGTGTGTATGGACCTGCAGTA
TCCAGTGGGTACGACTTCGAAAAAGAGGGATATTCCTTGGTGGGAATAGACCCTTTCAAA
CTACTTCAAAACAGCCAAGTATACAGCCTAATCAGACCGAACGAGAATCCAGCACACAAG
AGTCAGCTGGTGTGGATGGCATGCCATTCTGCTGCATTTGAAGATTTAAGATTGTTAAGC
TTCATCAGAGGGACCAAAGTATCTCCGCGGGGGAAACTTTCAACTAGAGGAGTACAAATT
GCTTCAAATGAGAACATGGATAATATGGAATCAAGTACTCTTGAACTGAGAAGCAGGTAC
TGGGCCATAAGGACCAGGAGTGGAGGAAACACTAATCAACAGAGGGCCTCCGCAGGCCAA
ATCAGTGTGCAACCTACATTTTCTGTGCAAAGAAACCTCCCATTTGAAAAATCAACCGTT
ATGGCAGCATTCACTGGAAATACGGAGGGAAGAACCTCAGACATGAGAGCAGAAATCATA
AGGATGATGGAAGGTGCAAAACCAGAAGAAGTGTCCTTCCGTGGGCGGGGAGTTTTCGAG
CTCTCAGACGAAAAGGCAACGAACCCGATCGTGCCCTCTTTTGACATGAGTAATGAAGGA
TCTTATTTCTTCGGAGACAATGCAGAAGAGTACGACAATTAA------------------
-----

#A/Singapore/6/1986(H1N1)
----------------------ACTCACTGAGTGACATCAAAGTCATGGCGTCCCAAGGC
ACCAAACGGTCTTACGAACAGATGGAGACTGATGGGGAACGCCAGAATGCAACTGAAATC
AGAGCATCCGTCGGAAAAATGATTGGTGGAATTGGGCGATTCTACATCCAAATGTGCACC
GAGCTTAAACTCAATGATTATGAGGGACGACTGATCCAGAACAGCTTAACAATAGAGAGA
ATGGTGCTCTCTGCTTTTGACGAGAGGAGGAATAAATATCTGGAAGAACATCCCAGCCCG
GGGAAAGATCCTAAGAAAACTGGAGGACCCATATACAAGAGAGTAGATGGAAAGTGGATG
AGGGAACTTGTCCTTTATGACAAAGAAGAAATAAGGCGAATCTGGCGCCAAGCCAACAAT
GGTGATGATGCAACGGCTGGTTTGACTCACATTATGATCTGGCATTCCAATTTGAATGAT
ACAACTTACCAGAGGACAAGAGCTCTTGTCCGCACCGGAATGGATCCCAGGATGTGCTCT
TTGATGCAGGGTTCAACTCTCCCTAGGAGATCTGGAGCTGCTGGCGCTGCAGTCAAAGGA
GTTGGAACAATGGTGTTGGAGTTGATCAGGATGATCAAACGTGGAATCAATGACAGAAAC
TTCTGGAGGGGTGAGAATGGAAGAAAAACAAGGATTGCTTATGAGAGAATGTGCAACATT
CTCAAAGGGAAATTTCAAACAGCTGCACAAAGAGCAATGATGGATCAAGTGAGAGAAAGC
CGAAACCCAGGAAATGCTGAGATCGAAGATCTCACCTTTCTGGCACGGTCTGCACTCATA
TTAAGAGGGTCAGTTGCTCACAAGTCCTGCCTGCCTGCCTGTGTGTATGGACCTGCCGTA
GCCAGTGGGTACGACTTCGAAAAAGAGGGATACTCTTTGGTAGGGATAGACCCTTTCAAA
CTGCTTCAAACCAGCCAAGTGTACAGCCTAATCAGACCAAACGAGAATCCCGCACACAAG
AGTCAGTTGGTGTGGATGGCATGCAATTCTGCTGCATTTGAAGATCTAAGAGTATCAAGC
TTCATCAGAGGGACAAGAGTACTTCCAAGGGGGAAGCTTTCCACTAGAGGAGTACAAATT
GCTTCAAATGAAAACATGGATACTATGGTATCAAGTACTCTTGAACTGAGAAGCAGGTAC
TGGGCCATAAGGACCAGAAGTGGAGGAAACACTAATCAACAAAGGGCCTCTGCGGGCCAA
ATCAGCATACAACCTACGTTTTCTGTGCAGAGAAACCTCCCATTTGACAAAACAACCATC
ATGGCAGCATTCACTGGGAATGCAGAGGGAAGAACATCAGACATGAGGGCAGAAATCATA
AAGATGATGGAAAGTGCAAGACCAGAAGAAGTGTCCTTCCAGGGGCGGGGAGTCTTCGAG
CTCTCGGACGAAAGGGCAGCGAACCCGATCGTGCCCTCCTTTGACATGAGTAATGAAGGA
TCTTATTTCTTCGGAGACAATGCAGAGGAGTACGACAATTAATGAAAAAT----------
-----

#A/Ohio/3559/1988(H1N1)
----------------ATAATCACTCAATGAGTGACATCGAAGCCATGGCGTCTCAAGGC
ACCAAACGATCATATGAACAAATGGAGACTGGTGGGGAACGCCAGGATGCCACAGAAATC
AGAGCATCTGTCGGAAGAATGATTGGTGGAATCGGAAGATTCTACATCCAAATGTGCACT
GAACTCAAACTCAGTGACTATGAGGGACGACTAATTCAAAATAGCATAACAATAGAGAGA
ATGGTGCTCTCTGCTTTTGATGAGAGAAGGAATAAATACCTAGAAGAGCATCCCAGTGCT
GGGAAGGATCCTAAGAAAACTGGAGGACCCATATATAGAAGAGTAGACGGAAAGTGGATG
AGAGAACTCATCCTTTATGACAAAGAAGAAATAAGGAGAGTTTGGCGCCAAGCAAACAAT
GGTGAAGATGCAACGGCCGGTCTTACTCATATCATGATTTGGCACTCCAATCTGAATGAT
GCCACCTATCAGAGAACAAGAGCGCTTGTTCGCACTGGAATGGATCCCAGAATGTGCTCC
CTAATGCAAGGTTCAACACTTCCCAGAAGGTCTGGAGCCGCAGGTGCTGCAGTGAAAGGA
GTTGGAACAATAGCAATGGAGTTAATCAGAATGATCAAACGTGGAATCAATGACCGAAAT
TTCTGGAGGGGTGAAAATGGACGAAGGACAAGGATTGCATATGAAAGAATGTGCAATATT
CTCAAAGGAAAATTTCAGACAGCTGCCCAGAGGGCAATGATGGATCAAGTGAGAGAAAGT
CGGAACCCAGGAAACGCTGAAATTGAAGATCTCATTTTCCTGGCACGGTCAGCACTTATT
CTAAGGGGGTCAGTTGCACATAAGTCTTGCCTGCCTGCTTGTGTGTATGGGCTTGCAGTA
GCAAGTGGGCATGACTTTGAAAGAGAAGGATATTCACTGGTCGGGATAGACCCCTTCAAA
CTACTTCAAAACAGCCAAGTGTTCAGCCTGATCAGACCAAATGAAAACCCAGCTCACAAG
AGTCAATTGGTGTGGATGGCATGCCACTCTGCTGCATTTGAGGATTTAAGAGTATCAAGC
TTCATAAGAGGGAAGAAAGTGGTTCCAAGAGGAAAGCTTTCCACAAGAGGGATTCAGATT
GCTTCAAATGAGAATGTGGAAGCTATGGACTCTAGTACCCTAGAACTAAGAAGCAGATAC
TGGGCCATAAGGACCAGAAGCGGAGGAAATACCAATCAACAGAAGGCATCCGCGGGCCAG
ATCAGTGTGCAACCTACATTCTCAGTGCAACGGAATCTCCCTTTTGAAAGAGCAACCGTT
ATGGCAGCTTTCAGCGGGAACAATGAGGGACGGACATCAGACATGCGAACGGAAGTTATA
AGGATGATGGAAAGTGCAAAGCCAGAAGATTTGTCCTTCCAGGGGCGGGGAGTCTTCGAG
CTCTCGGACGAAAAGGCAACGAACCCGATCGTGCCTTCCTTTGACATGAGTAATGAAGGG
TCTTATTTCTTCGGAGACAATGCAGAGGAGTATGACAATTGAAGAAAAAT----------
-----

#A/Siena/10/1989(H1N1)
-------------------ATCACTCACTGAGTGACATCAAAGTCATGGCGTCCCAAGGC
ACCAAACGGTCTTACGAACAGATGGAGACTGATGGGGAACGCCAGAATGCAACTGAAATC
AGAGCATCCGTCGGAAAAATGATTGGTGGAATTGGGCGATTCTACATCCAAATGTGCACC
GAGCTTAAACTCAATGATTATGAGGGACGACTKATCCAGAACAGCTTAACAATAGAGAGA
ATGGTGCTCTCTGCTTTTGACGAGAGGAGGAATAAATATCTGGAAGAACATCCCAGCGCG
GGGAAAGATCCTAAGAAAACTGGAGGACCCATATACAAGAGAGTAGATGGAAAGTGGGTG
AGGGAACTCGTCCTTTATGACAAAGAAGAAATAAGGCGAATTTGGCGCCAAGCCAACAAT
GGTGATGATGCAACGGCTGGTTTGACTCACATTATGATCTGGCATTCCAATTTGAATGAT
ACAACTTACCAGAGGACAAGAGCTCTTGTCCGCACCGGGATGGATCCCAGGATGTGCTCT
TTGATGCAGGGTTCAACTCTCCCTAGGAGATCTGGAGCAGCAGGCGCTGCGGTCAAAGGA
GTTGGAACAATGGTGTTGGAGTTGATCAGGATGATCAAACGTGGGATCAATGACCGAAAC
TTCTGGAGGGGTGAGAATGGAAGAAAAACAAGGATTGCTTATGAGAGAATGTGCAACATT
CTCAAAGGGAAATTTCAAACAGCTGCACAAAGAGCAATGATGGATCAAGTGAGAGAAAGC
CGAAACCCAGGAAATGCTGAGATCGAAGATCTCACCTTTCTGGCACGGTCTGCACTCATA
TTAAGAGGGTCAGTTGCTCACAAGTCTTGCCTGCCTGCCTGTGTGTATGGACCTGCCGTA
GCCAGTGGGTACGACTTCGAAAAAGAGGGATACTCTTTGGTAGGGATAGACCCTTTCAAA
CTGCTTCAAGCCAGCCAAGTATACAGCCTAATCAGACCAAACGAGAATCCCGCACACAAG
AGTCAGTTGGTGTGGATGGCATGCAATTCTGCTGCATTTGAAGATCTAAGAGTATCAAGC
TTCATCAGAGGGACAAGAGTACTTCCAAGGGGGAAGCTCTCCACTAGAGGAGTACAAATT
GCTTCAAATGAAAACATGGATGCTATGGTATCAAGTACTCTTGAACTGAGAAGCAGGTAC
TGGGCCATAAGAACCAGAAGTGGAGGAAACACTAATCAACAAAGGGCCTCTGCGGGCCAA
ATCAGCATACAACCTACGTTTTCTGTGCAGAGAAACCTCCCATTTGACAAAACAACCATC
ATGGCAGCATTCACTGGGAATGCGGAGGGAAGAACATCAGACATGAGGGCAGAAATCATA
AAGATGATGGAAAGTGCAAGACCAGAAGAAGTGTCCTTCCAGGGGCGGGGAGTCTTCGAG
CTCTCGGACGAAAGGGCAGCGAACCCGATCGTGCCCTCCTTTGACATGAGTAATGAAGGA
TCTTATTTCTTCGGAGACAATGCAGAGGAGTACGACAATTAATGAA--------------
-----

#A/Siena/10/1990(H3N2)
--------------------------ACTGAGTGACATCAAAATCATGGCGTCCCAAGGC
ACCAAACGGTCTTATGAACAGATGGAAACTGATGGGGAACGCCAGAATGCAACTGAGATT
AGGGCATCCGTCGGGAAGATGATTGATGGAATTGGGCGATTCTACATCCAAATGTGCACT
GAACTTAAACTCAGTGATTATGAAGGGCGGTTGATCCAGAACAGCTTGACAATAGAGAGA
ATGGTGCTCTCTGCCTTTGATGAGAGAAGGAATAGATATCTGGAAGAACACCCCAGTGCG
GGGAAAGATCCTAAGAAAACTGGAGGGCCCATATACAAGAGAGTAGATGGAAGATGGATG
AGGGAACTCGTCCTTTATGACAAAGAAGAAATAAGGCGAATCTGGCGCCAAGCCAACAAT
GGTGATGATGCGACAGCTGGTCTAACTCACATGATGATCTGGCATTCCAATTTGAATGAT
ACAACATACCAGAGGACAAGAGCTCTTGTTCGCACCGGAATGGACCCCAGGATGTGCTCT
CTGATGCAGGGTTCGACTCTCCCTAGAAGGTCCGGAGCTGCAGGCGCTGCAGTCAAAGGA
ATCGGGACAATGGTGATGGAGCTGATCAGAATGATCAAACGGGGGATCAACGATCGAAAT
TTCTGGAGAGGTGAGAATGGGCGGAAAACAAGGAGTGCTTATGAGAGAATGTGCAACATT
CTTAAAGGAAAATTTCAAACAGCTGCACAAAGAGCAATGATGGATCAAGTGAGAGAAAGC
CGGAACCCAGGAAATGCTGAGATCGAAGATCTCATATTTTCGGCAAGATCTGCATTAATA
TTGAGAGGGTCAGTGGCTCACAAATCTTGCCTACCTGCCTGTGTGTATGGACCTGCAGTA
TCCAGTGGGTACGACTTCGAAAAAGAGGGATATTCCTTAGTGGGAATAGACCCTTTCAAA
CTACTTCAAAATAGCCAAGTATACAGCCTAATCAGACCGAACGAGAATCCAGCACACAAG
AGTCAGCTGGTGTGGATGGCATGCCATTCCGCTGCATTTGAAGATTTAAGATTGTTAAGC
TTCATCAGAGGGACCAAAGTATCGCCGCGGGGGAAACTTTCAACTAGAGGAGTACAAATT
GCTTCAAATGAGAACATGGATAATATGGAATCAAGTACTCTTGAACTGAGAAGCAGGTAC
TGGGCCATAAGGACCAGGAGTGGAGGAAACACTAATCAACAGAGGGCCTCCGCAGGCCAA
ATCAGTGTGCAACCTACATTTTCTGTACAAAGAAACCTCCCATTTGAAAAGTCAACCGTC
ATGGCAGCATTCACTGGAAATACGGAGGGAAGAACCTCAGACATGAGGGCAGAAATCATA
AGGATGATGGAAGGTGCAAAACCAGAAGAAGTGTCCTTCCGTGGGCGGGGAGTTTTCGAG
CTCTCAGACGAAAAGGCAACGAACCCGATCGTGCCCTCTTTTGACATGAGTAATGAAGGA
TCTTATTTCTTCGGAGACAATGCAGAAGAGTACGACAATTAA------------------
-----

#A/Texas/36/1991(H1N1)
----------------------ACTCACTGAGTGACATCAAAGTCATGGCGTCCCAAGGC
ACCAAACGGTCTTACGAACAGATGGAGACTGATGGGGAACGCCCGAATGCAACTGAAATC
AGAGCATCCGTCGGAAAAATGATTGGTGGAATTGGGCGATTCTACATCCAAATGTGCACC
GAGCTTAAACTCAATGATTATGAGGGACGACTGATCCAGAACAGCTTAACAATAGAGAGA
ATGGTGCTCTCTGCTTTTGACGAGAGGAGGAATAAATATCTGGAAGAACATCCCAGCGCG
GGAAAAGATCCTAAGAAAACTGGAGGACCCATATACAAGAGAGTAGATGGAAAGTGGGTG
AGGGAACTCGTCCTTTATGACAAAGAAGAAATAAGGCGAATTTGGCGCCAAGCCAACAAT
GGTGATGATGCAACGGCTGGTTTGACTCACATTATGATCTGGCATTCCAATTTGAATGAT
ACAACTTACCAGAGGACAAGAGCTCTTGTCCGCACCGGGATGGATCCCAGGATGTGCTCT
TTGATGCAGGGTTCAACTCTCCCTAGGAGATCTGGAGCAGCAGGCGCTGCAGTCAAAGGA
GTTGGAACAATGGTGTTGGAGTTGATCAGGATGATCAAACGTGGGATCAATGACCGAAAC
TTCTGGAGGGGTGAGAATGGAAGAAAAACAAGGATTGCTTATGAGAGAATGTGCAACATT
CTCAAAGGGAAATTTCAAACAGCTGCACAAAGAGCAATGATGGATCAAGTAAGAGAAAGC
CGAAACCCAGGAAATGCTGAGATCGAAGATCTCACCTTTCTGGCACGGTCTGCACTCATA
TTAAGAGGGTCAGTTGCTCACAAGTCTTGCCTGCCTGCCTGTGTGTATGGACCTGCCGTA
GCCAGTGGGTACGACTTCGAAAAAGAGGGATACTCTTTGGTAGGGATAGACCCTTTCAAA
CTGCTTCAAACCAGCCAAGTATACAGCCTAATCAGACCAAACGAGAATCCCGCACACAAG
AGTCAGTTGGTGTGGATGGCATGCAATTCTGCTGCATTTGAAGATCTAAGAGTGTCAAGC
TTCATCAGAGGGACAAGAGTACTTCCAAGGGGGAAGCTCTCCACTAGAGGAGTACAAATT
GCTTCAAATGAAAACATGGATTCTATTGTATCAAGTACTCTTGAACTGAGAAGCAGGTAC
TGGGCCATAAGAACCAGAAGTGGAGGAAACACTAATCAACAAAGGGCCTCTGCGGGCCAA
ATCAGCATACAACCTACGTTTTCTGTGCAGAGAAACCTCCCATTTGACAAAACAACCATC
ATGGCAGCATTCACTGGGAATGCGGAGGGAAGAACATCAGACATGAGGGCAGAAATCATA
AAGATGATGGAAAGTGCAAGACCAGAAGAAGTGTCCTTCCAGGGGCGGGGAGTCTTCGAG
CTCTCGGACGAAAGGGCAACGAACCCGATCGTGCCCTCCTTTGACATGAGTAATGAAGGA
TCTTATTTCTTCGGAGACAATGCAGAGGAGTACGACAATTAATGA---------------
-----

#A/Maryland/12/1991(H1N1)
--------------------TCACTCAATGAGTGACATCGAAGCCATGGCGTCTCAAGGC
ACCAAACGATCATATGAACAAATGGAGACTGGTGGGGAACGCCAGGATGCCACAGAAATC
AGAGCATCTGTCGGAAGAATGATTGGTGGAATCGGAAGATTCTACATCCAAATGTGCACT
GAACTCAAACTTAGTGATTATGAGGGACGACTAATTCAAAATAGCATAACAATAGAGAGA
ATGGTGCTCTCTGCTTTTGATGAGAGAAGGAATAAATACCTAGAAGAGCATCCCAGTGCT
GGGAAGGATCCTAAGAAAACTGGAGGACCCATATATAGAAGAGTAGACGGAAAGTGGATG
AGAGAACTCATCCTTTATGACAAAGAAGAAATAAGGAGAGTTTGGCGCCAAGCAAACAAT
GGTGAAGATGCAACAGCCGGTCTTACTCATATCATGATTTGGCACTCCAATCTGAACGAT
GCCACCTATCAGAGAACAAGAGCGCTTGTTCGCACTGGAATGGATCCCAGAATGTGCTCT
CTAATGCAAGGTTCAACACTTCCCAGAAGGTCTGGGGCCGCAGGTGCTGCAGTGAAAGGA
GTTGGAACAATAGCAATGGAGTTAATCAGAATGATCAAACGTGGAATCAATGACCGAAAC
TTCTGGAGGGGTGAAAATGGGCGAAGGACAAGGATTGCATATGAAAGAATGTGCAATATT
CTCAAAGGAAAGTTTCAGACAGCTGCCCAGAGGGCAATGATGGATCAAGTGAGAGAAAGT
CGGAACCCAGGAAATGCTGAAATTGAAGATCTCATTTTCCTGGCACGGTCAGCACTTATT
CTAAGGGGGTCAGTTGCACATAAGTCTTGCCTGCCTGCTTGTGTGTATGGGCTTGCAGTA
GCAAGTGGGCATGACTTTGAAAGAGAAGGATATTCACTGGTCGGGATAGACCCCTTCAAA
TTACTTCAAAACAGTCAAGTGTTCAGCCTGATCAGACCAAATGAAAACCCAGCCCACAAG
AGTCAATTGGTGTGGATGGCATGCCACTCTGCTGCATTTGAGGATTTAAGAGTATCAAGC
TTCATAAGAGGGAAGAAAGTGGTTCCAAGAGGAAAGCTTTCCACAAGAGGGGTTCAGATT
GCTTCAAATGAGAATGTTGAAGCTATGGACTCTAGTACCCTAGAACTAAGAAGCAGATAC
TGGGCCATAAGGACCAGAAGCGGAGGAAATACCAATCAACAGAAGGCATCCGCGGGCCAG
ATCAGTGTGCAACCTACATTCTCAGTGCAACGGAATCTCCCTTTTGAAAGAGCAACCGTT
ATGGCAGCTTTCAGCGGGAACAATGAGGGACGGACATCAGACATGCGAACGGAAGTTATA
AGGATGATGGAAAGCGCAAAGCCAGAAGATTTGTCCTTCCAGGGGCGGGGAGTCTTCGAG
CTCTCGGACGAAAAGGCAACGAACCCGATCGTGCCTTCCTTTGACATGAGTAATGAAGGG
TCTTATTTCTTCGGAGACAATGCAGAGGAGTATGACAGTTGAAGA---------------
-----

#A/Siena/5/1991(H3N2)
-------------------------------GTGACATCAAAATCATGGCGTCCCAAGGC
ACCAAACGGTCTTATGAACAGATGGAAACTGATGGAGAACGCCAGAATGCGACTGAGATT
AGAGCATCTGTCGGAAAAATGATTAATGGAATTGGGCGATTCTACATCCAAATGTGCACT
GAACTTAAACTCAGTGATTATGAAGGGCGGTTGATCCAGAACAGCTTGACAATAGAGAGA
ATGGTGCTCTCTGCTTTTGATGAGAGAAGGAATAGATATCTGGAAGAACACCCCAGCGCG
GGGAAAGATCCTAAGAAAACTGGAGGGCCCATATACAAGAGAGTAGATGGAAGATGGATG
AGGGAACTCGTCCTTTATGACAAAGAAGAAATAAGGCGAATCTGGCGCCAAGCCAACAAT
GGTGATGATGCGACAGCTGGTCTAACTCACATGATGATCTGGCATTCCAATTTGAATGAT
ACAACATACCAGAGGACAAGAGCTCTTGTTCGCACCGGAATGGACCCCAGGATGTGCTCT
CTGATGCAGGGTTCGACTCTCCCTAGAAGGTCCGGAGCTGCAGGCGCTGCAGTCAAAGGA
ATCGGGACAATGGTGATGGAACTGATCAGAATGATCAAAAGGGGGATCAACGATCGAAAT
TTCTGGAGAGGTGAGAATGGGCGGAAAACAAGGAGTGCTTATGAGAGAATGTGCAACATT
CTTAAAGGAAAATTTCAAACAGCTGCACAAAGAGCAATGATGGATCAAGTGAGAGAAAGC
CGGAACCCAGGAAATGCTGAGATCGAAGATCTCATATTTTCGGCAAGATCTGCACTAATA
TTGAGAGGGTCAGTTGCTCACAAATCATGCCTACCTGCCTGTGTGTATGGACCTGCAGTA
TCCAGTGGGTACGACTTCGAAAAAGAGGGATATTCCTTAGTGGGAATAGACCCTTTCAAA
CTACTTCAAAATAGCCAAGTATACAGCCTAATCAGACCGAACGAGAATCCAGCACACAAG
AGTCAGCTGGTGTGGATGGCATGCCATTCTGCTGCATTTGAAGATTTAAGATTATTAAGC
TTCATCAGAGGGACCAAAGTATCTCCTCGAGGGAAACTTTCAACTAGAGGAGTACAAATT
GCTTCAAATGAGAACATGGATAATATGGAATCAAGTACTCTTGAACTGAGAAGCAGGTAC
TGGGCCATAAGGACCAGGAGTGGAGGAAACACTAATCAACAGAGGGCCTCCGCAGGCCAA
ATCAGTGTGCAACCTACGTTTTCTGTACAAAGAAACCTCCCATTTGAAAAGTCAACCGTC
ATGGCAGCATTCACTGGAAATACTGAGGGAAGAACCTCAGACATGAGGGCAGAAATCATA
AGGATGATGGAAGGTGCAAAACCAGAAGAAGTGTCCTTCCGTGGGCGGGGAGTTTTCGAG
CTCTCAGACGAAAAGGCAACGAACCCGATCGTGCCCTCTTTTGACATGAGTAATGAAGGA
TCTTATTTCTTCGGAGACAATGCAGAAGAGTACGACAATTAAGAAAA-------------
-----

#A/Beijing/32/1992(H3N2)
-----------------------CTCACTGAGTGACATCAAAATCATGGCGTCCCAAGGC
ACCAAACGGTCTTATGAACAGATGGAAACTGATGGGGAACGCCAGAATGCAACTGAGATT
AGGGCATCCGTCGGGAAGATGATTGATGGAATTGGGCGATTCTACATCCAAATGTGCACT
GAACTTAAACTCAGTGATTATGAAGGGCGGTTGATCCAGAACAGCTTGACAATAGAGAGA
ATGGTGCTCTCTGCTTTTGATGAGAGAAGGAATAGATATCTGGAAGAACACCCCAGCGCG
GGGAAAGATCCTAAGAAAACTGGAGGGCCCATATACAAGAGAGTAAATGGAAGGTGGATG
AGGGAACTCGTCCTTTATGACAAAGAAGAAATAAGGCGAATCTGGCGCCAAGCCAACAAT
GGTGATGATGCGACAGCTGGTCTAACTCACATGATGATCTGGCATTCCAATTTGAATGAT
ACAACATACCAGAGGACAAGAGCTCTTGTTCGCACCGGGATGGACCCCAGGATGTGCTCT
CTGATGCAGGGTTCGACTCTCCCTAGAAGGTCCGGAGCTGCAGGCGCTGCAGTCAAAGGA
ATCGGGACAATGGTGATGGAGCTTATCAGAATGATCAAACGGGGGATCAACGATCGAAAT
TTCTGGAGAGGTGAGAATGGGCGGAAAACAAGGAGTGCTTATGAGAGAATGTGCAACATT
CTTAAAGGAAAATTTCAAACAGCTGCACAAAGAGCAATGATGGATCAAGTGAGAGAAAGC
CGGAACCCAGGAAATGCTGAGATCGAAGATCTCATATTTTCGGCAAGATCTGCACTAATA
TTGAGAGGGTCAGTTGCTCACAAATCTTGCCTACCTGCCTGTGTGTATGGACCTGCAGTA
TCCAGTGGGTACGACTTCGAAAAAGAGGGATATTCCTTAGTGGGAATAGACCCTTTCAAA
CTACTTCAAAATAGTCAAGTATACAGCCTAATCAGACCGAACGAGAATCCAGCACACAAG
AGTCAGCTGGTGTGGATGGCATGCCATTCTGCTGCATTTGAAGATTTAAGATTGTTAAGC
TTCATCAGAGGGACCAAAGTATCTCCGCGGGGGAAACTTTCAACTAGAGGAGTACAAATT
GCTTCAAATGAGAACATGGATAATATGGAATCAAGTACTCTTGAACTGAGAAGCAGGTAC
TGGGCAATAAGGACCAGGAGTGGAGGAAACACTAATCAACAGAGGGCCTCCGCAGGCCAA
ATCAGTGTGCAACCTACATTTTCTGTACAAAGAAACCTCCCATTTGAAAAGTCAACCGTC
ATGGCAGCATTCACTGGAAATACGGAGGGAAGAACCTCAGACATGAGGGCAGAAATCATA
AGGATGATGGAAGGTGCAAAACCAGAAGAAGTGTCCTTCCGTGGGCGGGGAGTTTTCGAG
CTCTCAGACGAAAAGGCAACGAACCCGATCGTGCCCTCTTTTGACATGAGTAATGAAGGA
TCTTATTTCTTCGGAGACAATGCAGAAGAGTACGACAATTAAGAAAAA------------
-----

#A/NewYork/754/1993(H3N2)
--------------TAATAATCACTCACTGAGTGACATCAAAATCATGGCGTCCCAAGGC
ACCAAACGGTCTTATGAACAGATGGAAACTGATGGGGAACGCCAGAATGCAACTGAGATT
AGGGCATCCGTCGGGAAGATGATTGATGGAATTGGGCGATTCTACATCCAAATGTGCACT
GAACTTAAACTCAGTGATTATGAAGGGCGGTTGATCCAGAACAGCTTGACAATAGAGAGA
ATGGTGCTCTCTGCTTTTGATGAGAGAAGGAATAGATATCTGGAAGAACACCCCAGCGCG
GGGAAAGATCCTAAGAAAACTGGAGGGCCCATATACAAGAGAGTAGATGGAAGATGGATG
AGGGAACTTGTCCTTTATGACAAAGAAGAAATAAGGCGAATCTGGCGCCAAGCCAACAAT
GGTGATGATGCGACAGCTGGTCTAACTCACATGATGATCTGGCATTCCAATTTGAATGAT
ACAACATACCAGAGGACAAGAGCTCTTGTTCGCACCGGAATGGACCCCAGGATGTGCTCT
CTGATGCAGGGTTCGACTCTCCCTAGAAGGTCCGGAGCTGCAGGCGCTGCAGTCAAAGGA
ATCGGGACAATGGTGATGGAGCTTATCAGAATGATCAAACGGGGGATCAACGATCGAAAT
TTCTGGAGAGGTGAGAATGGGCGGAAAACAAGGAGTGCTTATGAGAGAATGTGCAACATT
CTTAAAGGAAAATTTCAAACAGCTGCACAAAGAGCAATGATGGATCAAGTGAGAGAAAGC
CGGAACCCAGGAAATGCTGAGATCGAAGATCTCATATTTTCAGCAAGATCTGCACTAATA
TTGAGAGGGTCAGTTGCTCACAAATCTTGCCTACCTGCCTGTGTGTATGGACCTGCAGTA
TCCAGTGGATACGACTTCGAAAAAGAGGGATATTCCTTAGTGGGAATAGACCCTTTCAAA
CTACTTCAAAATAGTCAAGTATACAGCCTAATCAGACCGAACGAGAATCCAGCACACAAG
AGTCAGCTGGTGTGGATGGCATGCCATTCTGCTGCATTTGAAGATTTAAGATTGTTAAGC
TTCATCAGAGGGACCAAAGTATCTCCGCGGGGGAAACTTTCAACTAGAGGAGTACAAATT
GCTTCAAATGAGAACATGGATAATATGGAATCAAGTACTCTTGAACTGAGGAGCAGGTAC
TGGGCCATAAGGACCAGGAGTGGAGGAAACACTAATCAACAGAGGGCCTCCGCAGGCCAA
ATCAGTGTGCAACCTACATTTTCTGTACAAAGAAACCTCCCATTTGAAAAGTCAACCGTC
ATGGCAGCATTCACTGGAAATACGGAGGGAAGAACCTCAGACATGAGGGCAGAAATCATA
AGGATGATGGAAGGTGCAAAACCAGAAGAAGTGTCCTTCCGTGGGCGGGGAGTTTTCGAG
CTCTCAGACGAAAAGGCAACGAACCCGATCGTGCCCTCTTTTGACATGAGTAATGAAGGA
TCTTATTTCTTCGGAGACAATGCAGAAGAGTATGACAATTAAGAA---------------
-----

#A/Nanchang/A1/94(H3N2)
-----------------------CTCACTGAGTGACATCAAAATCATGGCGTCCCAAGGC
ACCAAACGGTCTTATGAACAGATGGAAACTGATGGGGAACGCCAGAATGCAACTGAGATT
AGGGCATCCGTCGGAAAGATGATTGATGGAATTGGGCGATTCTACATCCAAATGTGCACT
GAACTTAAACTCAGTGATTATGAAGGGCGGTTGATCCAGAACAGCTTGACAATAGAGAGA
ATGGTGCTCTCTGCTTTTGATGAGAGAAGGAATAGATATCTGGAAGAACACCCCAGCGCG
GGGAAAGATCCTAAGAAAACTGGAGGGCCCATATACAAGAGAGTAGATGGAAGATGGATG
AGGGAACTCGTCCTTTATGACAAAGAAGAAATAAGGCGAATCTGGCGCCAAGCCAACAAT
GGTGATGATGCGACAGCTGGTCTAACTCACATGATGATCTGGCATTCCAATTTGAATGAT
ACAACATACCAGAGGACAAGAGCTCTTGTTCGCACCGGAATGGACCCCAGGATGTGCTCT
CTGATGCAGGGTTCGACTCTCCCTAGAAGGTCCGGAGCTGCAGGCGCTGCAGTCAAAGGA
ATCGGGACAATGGTGATGGAGCTTATCAGAATGATCAAACGGGGGATCAACGATCGAAAT
TTCTGGAGAGGTGAGAATGGGCGGAAAACAAGGAGTGCTTATGAGAGAATGTGCAACATT
CTTAAAGGAAAATTTCAAACAGCTGCACAAAGAGCAATGATGGATCAAGTGAGAGAAAGC
CGGAACCCAGGAAATGCTGAGATCGAAGATCTCATATTTTCGGCAAGATCTGCACTAATA
TTGAGAGGGTCAGTTGCTCACAAATCTTGCCTACCTGCCTGTGTTTATGGACCTGCAGTA
TCCAGTGGGTACAACTTCGAAAAAGAGGGATATTCCTTAGTGGGAATAGACCCTTTCAAA
CTACTTCAAAATAGTCAAGTATACAGCCTAATCAGACCGAACGAGAATCCAGCACACAAG
AGTCAGCTGGTGTGGATGGCATGCCATTCTGCTGCATTTGAAGATTTAAGATTGTTAAGC
TTCATCAGAGGGACCAAAGTATCTCCGCGGGGGAAACTTTCAACTAGAGGAGTACAAATT
GCTTCAAATGAGAACATGGATAATATGGAATCAAGTACTCTTGAACTGAGGAGCAGGTAC
TGGGCAATAAGGACCAGGAGTGGAGGAAACACTAATCAACAGAGGGCCTCCGCAGGCCAA
ATCAGTGTGCAACCTACATTTTCTGTACAAAGAAACCTCCCATTTGAAAAGTCAACCGTC
ATGGCAGCATTCACTGGAAATACGGAGGGAAGAACCTCAGACATGAGGGCAGAAATCATA
AGGATGATGGAAGGTGCAAAACCAGAAGAAGTGTCCTTCCGTGGGCGGGGAGTTTTCGAG
CTCTCAGACGAAAAGGCAACGAACCCGATCGTGCCCTCTTTTGACATGAGTAATGAAGGA
TCTTATTTCTTCGGAGACAATGCAGAAGAGTACGACAATTAAG-----------------
-----

#A/NewYork/723/1994(H3N2)
------------------------TCACTGAGTGACATCAAAATCATGGCGTCCCAAGGC
ACCAAACGGTCTTATGAACAGATGGAAACTGATGGGGAACGCCAGAATGCAACTGAGATT
AGGGCATCCGTCGGGAAGATGATTGATGGAATTGGGCGATTCTACATCCAAATGTGCACT
GAACTTAAACTCAGTGATTATGAAGGGCGGTTGATCCAGAACAGCTTGACAATAGAGAAA
ATGGTGCTCTCTGCTTTTGATGAGAGAAGGAATAGATATCTGGAAGAACACCCCAGCGCG
GGGAAAGATCCTAAGAAAACTGGAGGGCCCATATACAAGAGAGTAGATGGAAGATGGATG
AGGGAACTCGTCCTTTATGACAAAGAAGAAATAAGGCGAATCTGGCGCCAAGCCAACAAT
GGTGAGGATGCGACAGCTGGTCTAACTCACATGATGATCTGGCATTCCAATTTGAATGAT
ACAACATACCAGAGGACAAGAGCTCTTGTTCGCACCGGAATGGATCCCAGGATGTGCTCT
CTGATGCAGGGTTCGACTCTCCCTAGAAGGTCCGGAGCTGCAGGTGCTGCAGTCAAAGGA
ATCGGGACAATGGTGATGGAGCTGATCAGAATGGTCAAACGGGGGATCAACGATCGAAAT
TTCTGGAGAGGTGAGAATGGGCGGAAAACAAGGAGTGCTTATGAAAGAATGTGCAACATT
CTTAAAGGAAAATTTCAAACAGCTGCACAAAGAGCAATGATGGATCAAGTGAGAGAAAGC
CGGAACCCAGGAAATGCTGAGATCGAAGATCTCATATTTTTGGCAAGATCTGCATTAATA
TTGAGAGGGTCAGTTGCTCACAAATCTTGTCTACCTGCCTGTGTGTATGGACCTGCAGTA
TCCAGTGGGTACGACTTCGAAAAAGAGGGATATTCCTTAGTGGGAATAGACCCTTTCAAA
CTACTTCAAAATAGCCAAGTATACAGCCTAATCAGACCGAACGAGAATCCAGCACACAAG
AGTCAGCTGGTGTGGATGGCATGCCATTCTGCTGCATTTGAAGATTTGAGATTGTTAAGC
TTCATCAGAGGGACCAAAGTATCTCCGCGGGGGAAACTTTCAACTAGAGGAGTACAAATT
GCTTCAAATGAGAACATGGATAATATGGGATCAAGTACTCTTGAACTGAGAAGCGGGTAC
TGGGCCATAAGGACCAGGAGTGGAGGAAACACTAATCAACAGAGGGCCTCCGCAGGCCAA
ATCAGTGTGCAACCTACGTTTTCTGTACAAAGAAACCTCCCATTTGAAAAGTCAATCGTC
ATGGCAGCATTCACTGGAAATACGGAGGGAAGAACCTCAGACATGAGGGCAGAAATCATA
AGAATGATGGAAGGTGCAAAACCAGAAGAAGTGTCCTTCCGTGGGCGGGGAGTTTTCGAG
CTCTCAGACGAGAAGGCAACGAACCCGATCGTGCCCTCTTTTGACATGAGTAATGAAGGA
TCTTATTTCTTCGGAGACAATGCAGAAGAGTACGACAATTAAGGA---------------
-----

#A/Beijing/262/1995(H1N1)
--------------------TCACTCACTGAGTGACATCAAAGTCATGGCGTCCCAAGGC
ACCAAACGGTCTTACGAACAGATGGAGACTGATGGGGAACGCCAGAATGCAACTGAAATC
AGAGCATCCGTCGGAAGAATGATTGGTGGAATTGGGCGATTCTACATCCAAATGTGCACC
GAGCTTAAACTCAATGATTATGAGGGACGACTGATCCAGAACAGCTTAACAATAGAGAGA
ATGGTGCTCTCTGCTTTTGACGAGAGGAGGAATAAATATCTGGAAGAACATCCCAGCGCG
GGGAAAGATCCTAAGAAAACTGGAGGACCCATATACAAGAGAGTAGATGGAAAGTGGGTG
AGGGAACTCGTCCTTTATGACAAAGAAGAAATAAGGCGAATTTGGCGCCAAGCCAACAAT
GGTGATGATGCAACGGCTGGTTTGACTCACATTATGATCTGGCATTCCAATTTGAATGAT
ACAACTTACCAGAGGACAAGAGCTCTTGTCCGCACCGGAATGGATCCCAGGATGTGCTCT
TTGATGCAAGGTTCAACTCTCCCTAGGAGATCTGGAGCAGCAGGCGCTGCAGTCAAAGGA
GTTGGAACAATGGTGTTGGAGTTAATCAGGATGATCAAACGTGGGATCAATGACCGAAAC
TTCTGGAGGGGTGAGAATGGAAGAAAAACAAGGATTGCTTATGAGAGAATGTGCAACATT
CTCAAAGGAAAATTTCAAACAGCTGCACAAAGAGCAATGATGGATCAAGTGAGAGAAAGC
CGAAACCCAGGAAATGCTGAGATCGAAGATCTCACCTTTCTGGCACGGTCTGCACTCATA
TTAAGAGGGTCAGTTGCTCACAAGTCTTGCCTACCTGCCTGTGTGTATGGACCTGCCGTG
GCCAGTGGGTACGACTTCGGAAAAGAGGGATACTCTTTGGTAGGGGTAGACCCTTTCAAA
CTGCTTCAAACCAGCCAAGTATACAGCCTAATCAGACCAAACGAGAATCCCGCACACAAG
AGTCAGTTGGTGTGGATGGCATGCAATTCTGCTGCATTTGAAGATCTAAGAGTGTCAAGC
TTCATCAGAGGGACAAGAGTACTTCCAAGGGGGAGGCTCTCCACTAGAGGAGTACAAATT
GCTTCAAATGAAAACATGGATGCTATTGTATCAAGTACTCTTGAACTGAGAAGCAAGTAC
TGGGCCATAAGAACCAGAAGTGGAGGAAACACTAATCAACAAAGGGCCTCTGCGGGCCAA
ATCAGCACACAACCTACGTTTTCTGTGCAGAGAAACCTCCCATTTGACAAAACAACCATC
ATGGCAGCATTCACTGGGAATGCGGAGGGAAGAACATCAGACATGAGGGCAGAAATCATA
AAGATGATGGAAAATGCAAGACCAGAAGAAGTGTCCTTCCAGGGGCGGGGAGTCTTCGAG
CTCTCGGACGAAAGGGCAACGAACCCGATCGTGCCCTCCTTTGACATGAGTAATGAAGGA
TCTTATTTCTTCGGAGACAATGCAGAGGAGTACGACAATTAATGAA--------------
-----

#A/NewYork/691/1995(H3N2)
-----------------------CTCACTGAGTGACATCAAAATCATGGCGTCCCAAGGC
ACCAAACGGTCTTATGAACAGATGGAGACTGATGGGGAACGCCAGAATGCAACTGAGATC
AGGGCATCCGTCGGGAAGATGATTGATGGAATTGGGCGATTCTACATCCAAATGTGCACT
GAACTTAAACTCAGTGATTATGAAGGGCGGTTGATCCAGAACAGCTTGACAATAGAGAAA
ATGGTGCTCTCTGCTTTTGATGAGAGAAGGAATAGATATTTGGAAGAACACCCCAGCGCG
GGGAAAGATCCTAAGAAAACTGGAGGGCCCATATACAAGAGAGTAGATGGAAGATGGATG
AGGGAACTCGTCCTTTATGACAAAGAAGAAATAAGGCGAATCTGGCGTCAAGCCAACAAT
GGTGAGGATGCGACAGCTGGTCTAACTCACATGATGATCTGGCATTCCAATTTGAATGAT
ACAACATACCAGAGGACAAGAGCTCTTGTTCGCACCGGAATGGATCCCAGGATGTGCTCT
CTGATGCAGGGTTCGACTCTCCCTAGAAGGTCTGGAGCTGCAGGTGCTGCAGTCAAAGGA
ATCGGGACAATGGTGATGGAGCTGATCAGAATGGTCAAACGGGGGATCAACGATCGAAAT
TTCTGGAGAGGTGAGAATGGGCGGAAAACAAGGAGTGCTTATGAAAGAATGTGCAACATT
CTAAAAGGAAAATTTCAAACAGCTGCACAAAGAGCAATGATGGATCAAGTGAGAGAAAGC
CGGAACCCAGGAAATGCTGAGATCGAAGATCTCATATTTTTGGCAAGATCTGCATTAATA
TTGAGAGGATCAGTTGCTCACAAATCTTGCCTACCTGCCTGTGTGTATGGACCTGCAGTA
TCCAGTGGGTACGACTTCGAAAAAGAGGGATATTCCTTAGTGGGAATAGACCCTTTCAAA
CTACTTCAAAATAGCCAAGTATACAGCCTAATCAGACCGAACGAGAATCCAGCACACAAG
AGTCAGCTGGTGTGGATGGCATGCCATTCTGCTGCATTTGAAGATTTGAGATTGTTAAGC
TTCATCAGAGGGACCAAAGTATCTCCGCGGGGGAAACTTTCAACTAGAGGAGTACAAATT
GCTTCAAATGAGAACATGGATAATATGGGATCAAGTACTCTTGAACTGAGAAGCGGGTAC
TGGGCCATAAGGACCAGGAGTGGAGGAAACACTAATCAACAGAGGGCCTCCGCAGGCCAA
ATCAGTGTGCAACCTACGTTTTCTGTACAAAGAAACCTCCCATTTGAAAAGTCAACCGTC
ATGGCAGCATTCACTGGAAATACGGAGGGAAGAACCTCAGACATGAGGGCAGAAATCATA
AGAATGATGGAAGGTGCAAAACCAGAAGAAGTGTCCTTCCGTGGGCGGGGAGTTTTCGAG
CTCTCAGACGAGAAGGCAACGAACCCGATCGTGCCCTCTTTTGACATGAGTAATGAAGGA
TCTTATTTCTTCGGAGACAATGCAGAAGAGTACGACAATTAAGG----------------
-----

#A/Nanchang/14/1996(H1N1)
----------------------ACTCACTGAGTGACATCAAAGTCATGGCGTCCCAAGGC
ACCAAACGGTCTTACGAACAGATGGAGACTGATGGGGAACGCCAGAATGCAACTGAAATC
AGAGCATCCGTCGGAAGAATGATTGGTGGAATTGGGCGATTCTACATCCAAATGTGCACC
GAGCTTAAACTCAATGATTATGAGGGACGACTGATCCAGAACAGCTTAACAATAGAGAGA
ATGGTGCTCTCTGCTTTTGACGAGAGGAGGAATAAATATCTGGAAGAACATCCCAGCGCG
GGGAAAGATCCTAAGAAAACTGGAGGACCCATATACAAGAGAGTAGATGGAAAGTGGGTG
AGGGAACTCGTCCTTTATGACAAAGAAGAAATAAGGCGAATTTGGCGCCAAGCCAACAAT
GGTGATGATGCAACGGCTGGTTTGACTCACATTATGATCTGGCATTCCAATTTGAATGAT
ACAACTTACCAGAGGACAAGAGCTCTTGTCCGCACCGGAATGGATCCCAGGATGTGCTCT
TTGATGCAAGGTTCAACTCTCCCTAGGAGATCTGGAGCAGCAGGCGCTGCAGTCAAAGGA
GTTGGAACAATGGTGTTGGAGTTAATCAGGATGATCAAACGTGGGATCAATGACCGAAAC
TTCTGGAGGGGTGAGAATGGAAGAAAAACAAGGATTGCTTATGAGAGAATGTGCAACATT
CTCAAAGGAAAATTTCAAACAGCTGCACAAAGAGCAATGATGGATCAAGTGAGAGAAAGC
CGAAACCCAGGAAATGCTGAGATCGAAGATCTCACCTTTCTGGCACGGTCTGCACTCATA
TTAAGAGGGTCAGTTGCTCACAAGTCTTGCCTGCCTGCCTGTGTGTATGGACCTGCCGTA
GCCAGTGGGTACGACTTCGAAAAAGAGGGATACTCTTTGGTAGGGGTAGATCCTTTCAAA
CTGCTTCAAACCAGTCAAGTATACAGCCTAATCAGACCAAACGAGAATCCCGCACACAAG
AGTCAGTTGGTGTGGATGGCATGCAATTCTGCTGCATTTGAAGATCTAAGAGTGTCAAGC
TTCATCAGAGGGACAAGAGTACTTCCAAGGGGGAAGCTCTCCACTAGAGGAGTACAAATT
GCTTCAAATGAAAACATGGATGCTATTGTATCAAGTACTCTTGAACTGAGAAGCAGATAC
TGGGCCATAAGAACCAGAAGTGGAGGAAACACTAATCAACAAAGGGCCTCTGCGGGCCAA
ATCAGCACACAACCTACGTTTTCTGTGCAGAGAAACCTCCCATTTGACAAAACAACCATC
ATGGCAGCATTCACTGGGAATGCGGAGGGAAGAACATCAGACATGAGAGCAGAAATCATA
AAGATGATGGAAAGTGCAAGACCAGAAGAAGTGTCCTTCCAGGGGCGGGGAGTCTTTGAG
CTCTCGGACGAAAGGGCAACGAACCCGATCGTGCCCTCCTTTGACATGAGTAATGAAGGA
TCTTATTTCTTCGGAGACAATGCAGAGGAGTACGACAATTAATGAAAAAT----------
-----

#A/Taiwan/117/96(H1N1)
AGCAAAAGCAGGGTAGATAATCACTCACTGAGTGACATCAAAGTCATGGCGTCCCAAGGC
ACCAAACGGTCTTACGAACAGATGGAGACTGATGGGGAACGCCAGAATGCAACTGAAATC
AGGGCATCCGTCGGGAAAATGATTGGTGGAATTGGGCGGTTCTACATCCAAATGTGCACC
GAACTTAAACTCAATGATTATGAGGGAAGGCTGATCCAGAACAGCTTAACAATAGAGAGA
ATGGTGCTCTCTGCTTTTGACGAGAGGAGGAATAAATATCTGGAAGAACATCCCAGCGCG
GGGAAAGATCCTAAGAAAACTGGAGGACCCATATACAAGAGAGTAGATGGAAAGTGGGTG
AGGGAACTCGTCCTTTATGACAAAGAAGAAATAAGGCGAATTTGGCGCCAAGCCAACAAT
GGTGATGATGCAACGGCTGGTTTGACTCACATTATGATCTGGCATTCCAATTTAAATGAT
ACAACTTATCAGAGGACAAGAGCTCTTGTCCGCACCGGGATGGATCCCAGGATGTGCTCT
TTGATGCAGGGTTCAACCCTCCCTAGGAGATCTGGAGCAGCAGGCGCTGCAGTCAAAGGA
GTTGGAACAATGGCGCTGGAGTTGATCAGGATGATCAAACGTGGGATCAATGATCGAAAT
TTCTGGAGGGGTGAGAATGGAAGAAAAACAAGGATTGCTTATGAGAGAATGTGCAACATC
CTCAAAGGGAAATTTCAAACAGCTGCACAAAGAGCAATGATGGATCAAGTGAGAGAAAGC
CGAAACCCAGGGAATGCTGAGATCGAAGATCTCACCTTTCTGGCACGGTCTGCACTCATA
TTAAGAGGGTCAGTTGCTCACAAGTCTTGTCTGCCTGCCTGTGTGTATGGACCTGCCGTA
GCCAGTGGGTACGACTTCGAAAAAGAGGGATACTCCTTGGTAGGGATAGACCCTTTCAAA
CTGCTTCAAACCAGCCAAGTATACAGCCTAATCAGACCAAACGAGAATCCCGCACACAAG
AGTCAGTTGGTGTGGATGGCATGCAATTCTGCTGCATTTGGAGATCTAAGAGTGTCAAGC
TTCATCAGAGGGACAAGAGTACTTCCAAGGGGGAAGCTCTCCGCTAGAGGAGTACAAATT
GCTTCAAATGAAAACATGGATTCTATTGTGTCAAGTACTCTTGAACTGAGAAGCAGGTAC
TGGGCCATAAGAACCAGAAGTGGAGGAAACACTAATCAACAAAGGGCATCTGCGGGCCAA
ATCAGCATACAACCTACGTTTTCTGTGCAGAGAAACCTCCCATTTGGCAAAACAACCATC
ATGGCAGCATTCGCTGGGAATGCGGAGGGAAGAACATCAGACATGAGGGCAGAAATCATA
AAGATGATGGAAAGTGCAAGACCAGAAGAAGTGTCCTTCCAGGGGAGGGGAGTCTTCGAG
CTCTCGGACGGAAGGGCAACGAACCCGATCGTGCCCTCCTTTGACATGAGTAATGAAGGA
TCTTATTTCTTCGGAGACAATGCAGAGGAGTACGACAATTAATGAAAAATACCCTTGTTT
CTACT

#A/NewYork/653/1996(H1N1)
------------------------------------ATCAAAGTCATGGCGTCCCAAGGC
ACCAAACGGTCTTATGAACAGATGGAGACTGATGGGGAACGCCAGAATGCAACTGAAATC
AGAGCATCCGTCGGAAAAATGATTGGTGGAATTGGGCGGTTCTACATCCAAATGTGCACC
GAGCTTAAACTCAATGATTATGAGGGAAGACTGATCCAGAACAGCTTAACAATAGAGAGA
ATGGTGCTCTCTGCTTTTGACGAGAGGAGGAATAAATATCTGGAAGAACATCCCAGCGCG
GGGAAAGATCCTAAGAAAACTGGAGGACCCATATACAAGAGAGTAGATGGAAAGTGGGTG
AGGGAACTCGTCCTTTATGACAAAGAAGAAATAAGGCGAATTTGGCGCCAAGCCAACAAT
GGTGATGATGCAACGGCTGGTTTGACTCACATTATGATCTGGCATTCCAATTTAAATGAT
ACAACTTATCAGAGGACAAGAGCTCTTGTCCGCACCGGGATGGATCCCAGGATGTGCTCT
TTGATGCAGGGTTCAACCCTCCCTAGGAGATCTGGAGCAGCAGGCGCTGCAGTCAAAGGA
GTTGGAACAATGGTGCTGGAGTTGATCAGGATGATCAAACGTGGGATCAATGATCGAAAT
TTCTGGAGGGGTGAGAATGGAAGAAAAACAAGGATTGCTTATGAGAGAATGTGCAACATC
CTCAAAGGGAAATTTCAAACAGCTGCACAAAGAGCAATGATGGATCAAGTGAGAGAAAGC
CGAAACCCAGGGAATGCTGAGATCGAAGATCTCACCTTTCTGGCACGGTCTGCACTCATA
TTAAGAGGGTCAGTTGCTCACAAGTCTTGTCTGCCTGCCTGTGTGTATGGACCTGCCGTA
GCCAGTGGGTACGACTTCGAAAAAGAGGGGTACTCTTTGGTAGGGATAGACCCTTTCAAA
CTGCTTCAAACCAGCCAAGTATACAGCCTAATCAGACCAAACGAGAATCCCGCACACAAG
AGTCAGTTGGTGTGGATGGCATGCAATTCTGCTGCATTTGAAGATCTAAGAGTGTCAAGC
TTCATCAGAGGGACAAGAGTACTTCCAAGGGGGAAGCTCTCCACTAGAGGAGTACAAATT
GCTTCAAATGAAAACATGGATTCTATTGTATCAAGTACTCTTGAACTGAGAAGCAGGTAC
TGGGCCATAAGAACCAGAAGTGGAGGAAACACTAATCAACAAAGGGCATCTGCGGGCCAA
ATCAGCATACAACCTACGTTTTCTGTACAGAGAAACCTCCCATTTGACAAAACAACCATC
ATGGCAGCATTCACTGGGAATGCGGAGGGAAGAACATCAGACATGAGGGCAGAAATCATA
AAGATGATGGAAAGTGCAAGACCAGAAGAAGTGTCCTTCCAGGGGAGGGGAGTCTTCGAG
CTCTCGGACGAAAGGGCAACGAACCCGATCGTGCCCTCCTTTGACATGAGTAATGAAGGA
TCTTATTTCTTCGGAGACAATGCAGAGGAGTACGACAATTAATGAAAAAT----------
-----

#A/HongKong/156/97(H5N1)
AGCAAAAGCAGGGTAGATAATCACTCACTGAGTGACATCAACATCATGGCGTCTCAAGGC
ACCAAACGATCTTATGAACAGATGGAAACTGGTGGAGAACGCCAGAATGCCACTGAGATC
AGGGCATCCGTTGGAAGAATGGTTGGTGGAATTGGGAGGTTTTACATACAGATGTGCACT
GAACTCAAACTCAGCGACCAGGAAGGAAGGTTGATCCAGAACAGTATAACAATAGAGAGA
ATGGTTCTCTCTGCATTTGATGAAAGGAGGAACAGGTACCTAGAGGAACATCCCAGTGCG
GGGAAGGACCCGAAGAAGACCGGAGGTCCAATCTACCGAAGAAGAGACGGGAAATGGGTG
AGAGAGCTGATTCTGTATGACAAAGAGGAGATAAGGAGAATTTGGCGCCAAGCGAACAAT
GGAGAAGACGCAACTGCTGGTCTCACTCACATGATGATCTGGCATTCCAACCTAAATGAT
GCCACATACCAGAGAACAAGAGCCCTCGTGCGGACTGGAATGGACCCCAGAATGTGCTCT
CTGATGCAAGGATCAACCCTCCCGAGGAGATCTGGAGCTGCTGGTGCAGCAATAAAGGGA
GTCGGGACGATGGTAATGGAACTAATTCGGATGATAAAGCGAGGCATTAATGACCGGAAC
TTCTGGAGAGGCGAGAATGGACGAAGAACAAGGATTGCATATGAGAGAATGTGCAACATC
CTCAAAGGGAAATTCCAAACAGCAGCACAACGAGCAATGATGGACCAGGTGAGGGAAAGC
CGGAATCCTGGGAATGCTGAAATTGAAGATCTCATTTTTCTGGCTCGGTCTGCACTCATC
CTGAGAGGATCCGTAGCCCATAAGTCCTGCTTGCCTGCTTGTGTGTACGGACTCGCTGTG
GCCAGTGGATATGATTTTGAGAGGGAAGGGTACTCTCTGGTTGGGATAGATCCTTTCCGT
CTGCTTCAGAACAGTCAGGTCTTCAGTCTCATTAGACCAAAAGAGAATCCAGCACATAAA
AGTCAATTGGTATGGATGGCATGCCATTCTGCAGCATTTGAGGACCTGAGAGTCTCAAGT
TTCATTAGAGGAACAAGAGTAATCCCAAGAGGACAACTATCCACTAGAGGAGTTCAGATT
GCTTCAAATGAGAACGTGGAAGCAATGGACTCCAGCACTCTTGAACTGAGAAGCAGATAT
TGGGCTATAAGGACCAGGAGTGGAGGAAACACCAACCAACAGAGAGCATCTGCAGGACAA
ATCAGTGTACAGCCCACTTTCTCAGTACAGAGAAATCTTCCCTTCGAAAGAGTGACCATT
ATGGCCGCGTTTAAGGGGAATACCGAGGGCAGAACATCTGACATGAGGACTGAAATCATA
AGAATGATGGAAAGTGCCAGACCAGAAGATGTGTCTTTCCAGGGGCGGGGAGTCTTCGAG
CTCTCAGACGAAAAGGCAACGAACCCGATCGTGCCTTCCTTTGACATGAGTAATGAAGGA
TCTTATTTCTTCGGAGACAATGCAGAGGAATATGACAATTGAGGAAAAATACCCTTGTTT
CTACT

#A/HongKong/470/97(H1N1)
AGCAAAAGCAGGGTAGATAATCACTCACTGAGTGACATCAAAGTCATGGCGTCCCAAGGC
ACCAAACGGTCTTACGAACAGATGGAGACTGATGGGGAACGCCAGAATGCAACTGAAATC
AGAGCATCCGTCGGAAAAATGATTGGTGGAATTGGGCGATTCTACATCCAAATGTGCACC
GAGCTTAAACTCGATGATTATGAGGGGCGACTGATCCAGAACAGCTTAACAATAGAGAGA
ATGGTACTCTCTGCTTTTGACGAGAGGAGGAATAAATATCTGGAAGAACATCCCAGCGCG
GGGAAAGATCCTAAGAAAACTGGAGGACCCATATACAAGAGAGTAGATGGAAAGTGGGTG
AGGGAACTCGTCCTTTATGACAAAGAAGAAATAAGGCGAATTTGGCGCCAAGCCAACAAT
GGTGATGATGCAACGGCTGGTTTGACTCACATTATGATCTGGCATTCCAATTTGAATGAT
ACAACTTACCAGAGGACAAGAGCTCTTGTCCGCACCGGAATGGATCCCAGGATGTGCTCT
TTGATGCAAGGTTCAACTCTCCCTAGGAGATCTGGAGCAGCAGGCGCTGCAGTCAAAGGA
GTTGGGACAATGGTGTTGGAGTTAATCAGGATGATCAAACGTGGGATCAATGACCGAAAC
TTCTGGAGGGGTGAGAATGGAAGAAAAACAAGGATTGCTTATGAGAGAATGTGCAACATT
CTCAAAGGAAAATTTCAAACAGCTGCACAAAGAGCAATGATGGATCAAGTGAGAGAAAGC
CGAAACCCAGGAAATGCTGAGATCGAAGATCTCACCTTTCTGGCACGGTCTGCACTCATA
TTAAGAGGGTCAGTTGCTCACAAGTCTTGCCTGCCTGCCTGTGTGTATGGACCAGCCGTA
GCCAGTGGGTACGACTTCGAAAAAGAGGGATACTCTTTGGTAGGGGTAGACCCTTTCAAA
CTACTTCAAACCAGTCAGGTATACAGCCTAATCAGACCAAACGAGAATCCCGCACACAAG
AGTCAGTTGGTGTGGATGGCATGCAATTCTGCTGCATTTGAAGATCTAAGAGTGTCAAGC
TTCATCAGAGGGACAAGAGTACTTCCAAGGGGGAAGCTCTCCACTAGAGGAGTACAAATT
GCTTCAAATGAAAACATGGATGCTATTGTATCAAGTACTCTTGAACTGAGAAGCAGATAC
TGGGCCATAAGAACCAGAAGTGGAGGAAACACTAATCAACAAAGGGCCTCTGCGGGCCAA
ATCAGCACACAACCTACGTTTTCTGTGCAGAGAAACCTCCCATTTGACAAAACAACCATC
ATGGCAGCATTCACTGGGAATACGGAGGGAAGAACATCAGACATGAGGGCAGAAATCATA
AAGATGATGGAAAGTGCAAGACCAGAAGAAGTGTCCTTCCAGGGGCGGGGAGTCTTTGAG
CTCTCGGACGAAAGGGCAACGAACCCGATCGTGCCCTCCTTTGACATGAGTAATGAAGGA
TCTTATTTCTTCGGAGACAATGCAGAGGAGTACGACAATTGA------------------
-----

#A/HongKong/497/97(H3N2)
AGCAAAAGCAGGGTAGATAATCACTCACTGAGTGACATCAAAATCATGGCGTCCCAAGGC
AACAAACGGTCTTATGAACAGATGGAAACTGATGGGGATCGCCAGAATGCAACTGAGATT
AGGGCATCCGTCGGGAAGATGATTGATGGAATTGGGCGATTCTACATCCAAATGTGCACT
GAACTTGAACTCAGTGATTATGAAGGGCGGTTGATCCAAAACAGCTTGACAATAGAGAGA
ATGGTGCTCTCTGCTTTTGATGAGAGAAGGAATAAATATCTGGAAGAACACCCCAGCGCG
GGGAAAGATCCTAAGAAAACTGGAGGGCCCATATACAGGAGAGTAAATGGAAGATGGATG
AGGGAACTCGTCCTTTATGACAAAGAAGAAATAAGGCGAATCTGGCGCCAAGCCAACAAT
GGTGAGGATGCGACAGCTGGTCTAACTCACATGATGATCTGGCATTCCAATTTGAATGAT
ACAACATACCAGAGGACAAGAGCTCTTGTTCGAACCGGAATGGATCCCAGGATGTGCTCT
CTGATGCAGGGCTCGACCCTCCCTAGAAGGTCCGGAGCTGCGGGTGCTGCAATAAAAGGA
ATCGGGACAATGGTGATGGAGCTGATCAGAATGGTCAAACGGGGGATCAACGATCGAAAT
TTCTGGAGAGGTGAGAATGGGCGGAAAACAAGAAGTGCTTATGAGAGAATGTGCAACATT
CTTAAAGGAAAATTTCAAACAGCTGCACAAAAAGCAATGGTGGATCAAGTGAGAGAAAGT
CGGAACCCAAGAAATGCTGAGATCGAAGATCTCATATTTTTGGCAAGATCTGCATTAATA
TTGAGAGGGTCAGTTGCTCACAAATCTTGCCTACCTGCCTGTGTGTATGGACCTGCAGTA
TCCAGTGGGTACGACTTCGAAAAAGAGGGATATTCCTTGGTGGGAATAGATCCTTTCAAA
CTACTTCAAAATAGCCAAGTATACAGCCTAATCAGACCGAACGAGAATCCAGCACACAAG
AGTCAGCTGGTGTGGATGGCATGCCATTCTGCTGCATTTGAAGATTTAAGATTGTTAAGC
TTCATCAGAGGGACCAAAGTATCTCCGCGGGGGAAACTTTCAACTAGAGGAGTACAAATT
GCTTCAAATGAGAACATGGATAATATGGGATCAAGTACTCTTGAACTGAGAAGCGGGTAC
TGGGCCATAAGGACCAGGAGTGGTGGAAACATTAATCCACAGAGGGCCTCCGCAGGCCAA
ATCAGTGTGCAACCTACGTTTTCTGTACAAAGAAACCTCCCATTTGAAAAGTCAACTGTC
ATGGCAGCATTCACTGGAAATACGGAGGGAAGAACCTCAGACATGAGGGCAGAAATCATA
AGAATGATGGAAGGTGCAAAACCAGAAGAAGTGTCTTTCCGTGGGCGGGGAGTTTTCGAG
CTCTCAGACGAGAAGGCAACGAACCCGATCGTGCCCTCTTTTGAAATGAGTAATGAAGGA
TCTTATTTCTTCGGAGACAATGCAGAGGAGTACGACAATTAAGGAAAAA-TACCCTTGTT
TCTAC

#A/HongKong/97/98(H5N1)
AGCAAAAGCAGGGTAGATAATCACTCACTGAGTGACATCAACATCATGGCGTCTCAAGGC
ACCAAACGATCTTATGAACAGATGGAAACTGGTGGAGAACGCCAGAATGCCACTGAGATC
AGGGCATCCGTTGGAAGAATGGTTGGTGGAATTGGGAGGTTTTACATACAGATGTGCACT
GAACTCAAACTCAGCGACCAGGAAGGAAGGTTGATCCAGAACAGTATAACAATAGAGAGA
ATGGTTCTCTCTGCATTTGATGAAAGGAGGAACAGGTACCTAGAGGAACATCCCAGTGCG
GGGAAGGACCCGAAGAAGACCGGAGGTCCAATCTACCGAAGAAGAGACGGGAAATGGGTG
AGAGAGCTGATTCTGTATGACAAAGAGGAGATAAGGAGAATTTGGCGCCAAGCGAACAAT
GGAGAAGACGCAACTGCTGGTCTCACTCACATGATGATCTGGCATTCCAACCTAAATGAT
GCCACATACCAGAGAACAAGAGCCCTCGTGCGGACTGGAATGGACCCCAGAATGTGCTCT
CTGATGCAAGGATCAACCCTCCCGAGGAGATCTGGAGCTGCTGGTGCAGCAATAAAGGGA
GTCGGGACGATGGTAATGGAACTAATTCGGATGATAAAGCGAGGCATTAATGACCGGAAC
TTCTGGAGAGGCGAGAATGGACGAAGAACAAGGATTGCATATGAGAGAATGTGCAACATC
CTCAAAGGGAAATTTCAAACAGCAGCACAAAAAGCAATGATGGATCAGGTGCGAGAAAGC
AGAAATCCTGGGAATGCTGAAATTGAAGATCTCATTTTTCTGGCACGGTCTGCACTCATC
CTGAGAGGATCCGTAGCCCATAAGTCCTGCTTGCCTGCTTGTGTGTACGGACTCGCTGTG
GCCAGTGGATATGATTTTGAGAGGGAAGGGTACTCTCTGGTTGGGATAGATCCTTTCCGT
CTGCTTCAGAACAGTCAGGTCTTCAGTCTCATTAGACCAAATGAGAATCCAGCACATAAA
AGTCAATTGGTATGGATGGCATGCCATTCTGCAGCATTTGAGGACCTGAGAGTCTCAAGT
TTCATTAGAGGAACAAGAGTAATCCCAAGAGGACAACTATCCACTAGAGGAGTTCAGATT
GCTTCAAATGAGAACGTGGAAGCAATGGACTCCAGCACTCTTGAACTGAGAAGCAGATAT
TGGGCTATAAGGACCAGGAGTGGAGGAAACACCAATCAACAGAGAGCATCTGCAGGACAA
ATCAGTGTACAGCCCACTTTCTCAGTACAGAGAAATCTTCCCTTCGAAAGATCGACCATT
ATGGCTGCGTTTAAGGGGAATACCGAGGGCAGAACATCTGACATGAGGACTGAAATCATA
AGGATGATGGAAAGTGCCAGACCAGAAGATGTGTCTTTCCAGGGGCGGGGAGTCTTCGAG
CTCTCGGACGAAAAGGCAACGAACCCGATCGTGCCTTCCTTTGACATGAGTAATGAAGGA
TCTTATTTCTTCGGAGACAATGCAGAGGAGTATGACAATTGAAGAAAAATACCCTTGTTT
CTACT

#A/HongKong/427/98(H1N1)
AGCAAAAGCAGGGTAGATAATCACTCACTGAGTGACATCAAAGTCATGGCGTCCCAAGGC
ACCAAACGGTCTTACGAACAGATGGAGACTGATGGGGACCGCCAGAATGCAACTGAAATC
AGAGCATCCGTCGGAAAAATGATTGGTGGAATTGGGCGATTCTACATCCAAATGTGCACC
GAGCTTAAACTCAATGATTATGAGGGAAGACTGATCCAGAACAGCTTAACAATAGAGAGA
ATGGTGCTCTCTGCTTTTGACGAGAGGAGGAATAAATATCTGGAAGAACATCCCAGCGCG
GGGAAAGATCCTAAGAAAACTGGAGGACCCATATACAGGAGAGTAGATGGAAAGTGGGTG
AGGGAACTCGTCCTCTATGACAAAGAAGAAATAAGGCGAATTTGGCGCCAAGCCAACAAT
GGTGATGATGCAACGGCTGGTTTGACTCACATTATGATCTGGCATTCCAATTTGAATGAT
ACAACTTATCAGAGGACAAGAGCTCTTGTCCGCACCGGGATGGATCCCAGGATGTGCTCT
TTGATGCAGGGTTCAACCCTTCCTAGGAGATCTGGAGCAGCAGGCGCTGCAGTCAAAGGA
GTTGGAACAATGGTGCTGGAATTGATCAGGATGATCAAACGTGGGATCAATGATCGAAAT
TTCTGGAGGGGTGAGAATGGAAGAAAAACAAGGATTGCTTATGAGAGAATGTGCAACATT
CTCAAAGGAAAATTTCAAACAGCTGCACAAAGAGCAATGATGGATCAAGTGAGAGAAAGC
CGAAACCCAGGAAATGCTGAAGATGAAGATCTCACCTTTCTGGCACGGTCTGCACTCATA
TTAAGAGGGTCAGTTGCTCACAAGTCTTGCCTGCCTGCCTGTGTGTATGGACCAGCCGTA
GCCAGTGGGTACGACTTCGAAAAAGAGGGATACTCTTTGGTAGGGGTAGACCCTTTCAAA
CTACTTCAAACCAGTCAGGTATACAGCCTAATCAGACCAAACGAGAATCCCGCACACAAG
AGTCAGTTGGTGTGGATGGCATGCAATTCTGCTGCATTTGAAGATCTAAGAGTGTCAAGC
TTCATCAGAGGGACAAGAGTACTTCCAAGGGGGAAGCTCTCCACTAGAGGAGTACAAATT
GCTTCAAATGAAAACATGGATGCTATTGTATCAAGTACTCTTGAACTGAGAAGCAGATAC
TGGGCCATAAGGACCAGAAGTGGAGGAAACACTAATCAACAAAGGGCCTCTGCGGGCCAA
ATCAGCACACAACCTACGTTTTCTGTGCAGAGAAACCTCCCATTTGAAAAAACAACCATC
ATGGCAGCATTCACTGGGAATACGGAGGGAAGAACATCAGACATGAGAAGGGCAGAAATC
ATAAAGATGGAAAGTGCAAGACCAGAAGAAGTGTCCTTCCAGGGGCGGGGAGTCTTTGAG
CTCTCGGACAAAAGGGCAACGAACCCGATCGTGCCCTCCTTTGACATGAGTAATGAAGGA
TCTTATTTCTTCGGAGACAATGCAGAGGATTACGACAATTGAAGAAAAATACCCTTGTTT
C----

#A/Wisconsin/10/98(H1N1)
------------------------------AGTGACATCGAAGCCATGGCGTCTCAAGGC
ACCAAACGATCATATGAACAAATGGAGACTGGTGGGGAACGCCAGGATGCCACAGAAATC
AGAGCATCTGTCGGAAGAATGATTGGTGGAATCGGGAGATTCTACATCCAAATGTGCACT
GAACTCAAACTCAGTGACTATGAGGGACGACTAATCCAAAATAGCATAACAATAGAGAGA
ATGGTGCTCTCTGCTTTTGATGAGAGAAGAAATAAATACCTAGAAGAGCATCCCAGTGCT
GGGAAGGATCCTAAGAAAACTGGAGGACCCATATATAGAAGAGTAGACGGAAAGTGGATG
AGAGAACTCATCCTTTATGACAAAGAAGAAATAAGGAGAGTTTGGCGCCAAGCAAACAAT
GGTGAAGATGCAACAGCTGGTCTTACTCATATCATGATTTGGCATTCCAATCTGAATGAT
GCCACGTATCAGAGAACAAGAGCGCTTGTTCGCACCGGAATGGATCCCAGAATGTGCTCT
CTAATGCAAGGTTCAACACTTCCCAGAAGGTCTGGGGCCGCAGGTGCTGCAGTGAAAGGA
GTTGGAACAATAGCAATGGAGTTAATCAGAATGATCAAACGTGGAATCAATGACCGAAAC
TTCTGGAGGGGTGAAAATGGACGAAGGACAAGGATTGCATATGAAAGAATGTGCAATATT
CTCAAAGGAAAATTTCAGACAGCTGCCCAGAGGGCAATGATGGATCAAGTGAGAGAAAGT
CGGAACCCAGGAAACGCTGAGATTGAAGATCTCATTTTCCTGGCACGGTCAGCACTTATT
CTAAGGGGATCAGTTGCACATAAGTCTTGCCTGCCTGCTTGTGTGTATGGGCTTGCAGTG
GCAAGTGGGCATGACTTTGAAAGGGAAGGGTATTCACTGGTCGGGATAGACCCATTTAAA
TTACTCCAAAACAGTCAAGTGTTCAGCCTGATAAGACCAAATGAAAACCCAGCCTACAAG
AGTCAATTGGTGTGGATGGCATGCCACTCTGCTGCATTTGAGGATTTAAGAGTATCAAGT
TTCATAAGAGGGAAGAAAGTGATTCCAAGAGGAAAGCTTTCCACAAGAGGGGTTCAGATT
GCTTCAAATGAGAATGTGGAAGCCATGGACTCCAATACCCTAGAACTAAGAAGCAGATAC
TGGGCCATAAGGACCAGGAGTGGAGGAAATACCAATCAACAGAAAGCATCCGCGGGCCAG
ATCAGTGTGCAACCTACATTCTCAGTGCAACGGAATCTCCCTTTTGAAAGAGCAACCGTT
ATGGCAGCTTTCAGCGGGAACAATGAAGGACGGACATCCGATATGCGAACAGAAGTTATA
AGGATGATGGAAAGTGCAAAGCCAGAAACTTTGTCTTTCCAGGGGCGGGGAGTCTTCGAG
CTCTCGGACGAAAAGGCAACGAGCCCGATCGTGCCTTCCTTTGACATGAGTAACGAAGGA
TCTTATTTCTTCGGAGACAATGCAGAGGAGTATGACAATTGA------------------
-----

#A/NewYork/504/1998(H3N2)
-----------------------CTCACTGAGTGACATCAAAATCATGGCGTCCCAAGGC
ACCAAACGGTCTTATGAACAGATGGAAACTGATGGGGATCGCCAGAATGCAACTGAGATT
AGGGCATCCGTCGGGAAGATGATTGATGGAATTGGGCGATTCTACATCCAAATGTGCACT
GAACTTAAACTCAGTGATTATGAAGGGCGGTTGATCCAGAACAGCTTGACAATAGAGAAA
ATGGTGCTCTCTGCTTTTGATGAGAGAAGGAATAGATATCTGGAAGAACACCCCAGCGCG
GGGAAAGATCCTAAGAAAACTGGAGGGCCCATATACAAGAGAGTAGATGGAAGATGGATG
AGGGAACTCGTCCTTTATGACAAAGAAGAAATAAGGCGAATCTGGCGCCAAGCCAACAAT
GGTGAGGATGCGACAGCTGGTCTAACTCACATGATGATCTGGCATTCCAATTTGAATGAT
ACAACATACCAGAGGACAAGAGCTCTTGTTCGCACTGGAATGGATCCCAGAATGTGCTCT
CTGATGCAGGGCTCGACTCTCCCTAGAAGGTCCGGAGCTGCAGGTGCTGCAGTCAAAGGA
ATCGGGACAATGGTGATGGAGCTGATCAGAATGGTCAAACGGGGGATCAACGATCGAAAC
TTCTGGAGAGGTGAGAATGGGCGGAAAACAAGGAGTGCTTATGAGAGAATGTGCAACATT
CTTAAAGGAAAATTTCAAACAGCTGCACAAAGAGCAATGGTGGACCAAGTGAGAGAAAGT
CGGAACCCAGGAAATGCTGAGATCGAAGATCTCATATTTTTGGCAAGATCTGCATTAATA
TTGAGAGGGTCAGTTGCTCACAAATCTTGCCTACCTGCCTGTGTGTATGGACCTGCAGTA
TCCAGTGGGTACGACTTCGAAAAAGAGGGATATTCCTTGGTGGGAATAGACCCTTTCAAA
CTACTTCAAAATAGCCAAGTATACAGCCTAATCAGACCGAACGAGAATCCAGCACACAAG
AGTCAGCTGGTGTGGATGGCATGCCATTCTGCTGCATTTGAAGATTTGAGATTGTTAAGC
TTCATCAGAGGGACCAAAGTATCTCCGCGGGGGAAACTTTCAACTAGAGGAGTACAAATT
GCTTCAAATGAGAACATGGACAATATGGGATCAAGTACTCTTGAACTGAGAAGCGGGTAC
TGGGCCATAAGGACCAGGAGTGGAGGAAACACTAATCAACAGAGGGCCTCCGCAGGCCAA
ATCAGTGTGCAACCTACGTTTTCTGTACAAAGAAACCTCCCATTTGAAAAGTCAACCGTC
ATGGCAGCATTCACTGGAAATACGGAGGGAAGAACCTCAGACATGAGGGCAGAAATCATA
AGAATGATGGAAGGTGCAAAACCAGAAGAAGTGTCTTTCCGTGGGCGGGGAGTTTTCGAG
CTCTCAGACGAGAAGGCAACGAACCCGATCGTGCCCTCTTTTGACATGAGTAATGAAGGA
TCTTATTTCTTCGGAGACAATGCAGAAGAGTACGACAATTAAGGA---------------
-----

#A/NewYork/518/1998(H3N2)
-----------------------CTCACTGAGTGACATCAAAATCATGGCGTCCCAAGGC
ACCAAACGGTCTTATGAACAGATGGAAACTGATGGGGATCGCCAGAATGCAACTGAGATT
AGGGCATCCGTAGGGAAGATGATTGATGGAATTGGGCGATTCTACATCCAAATGTGCACT
GAACTTAAACTCAGTGATTATGAAGGGCGGTTGATCCAGAACAGCTTGACAATAGAGAAA
ATGGTGCTCTCTGCTTTTGATGAGAGAAGGAATAGATATCTGGAAGAACACCCCAGTGCG
GGGAAAGATCCTAAGAAAACTGGAGGGCCCATATACAAGAGAGTAGATGGAAGGTGGATG
AGGGAACTCGTCCTTTATGACAAAGAAGAAATAAGGCGAATCTGGCGCCAAGCCAACAAT
GGTGAGGATGCGACAGCTGGTCTAACTCACATGATGATCTGGCATTCCAATTTGAATGAT
ACAACATACCAGAGGACAAGAGCTCTTGTTCGCACCGGAATGGATCCCAGAATGTGCTCT
CTGATGCAGGGCTCGACTCTCCCTAGAAGGTCCGGGGCTGCAGGTGCTGCAGTCAAAGGA
ATCGGGACAATGGTGATGGAGCTGATCAGAATGGTCAAACGGGGGATCAACGATCGAAAT
TTCTGGAGAGGTGAGAATGGGCGGAAAACAAGGAGTGCTTATGAGAGAATGTGCAACATT
CTTAAAGGAAAATTTCAAACAGCTGCACAAAGAGCAATGGTGGATCAAGTGAGAGAAAGT
CGGAACCCAGGAAACGCTGAGATTGAAGATCTCATATTTTTGGCAAGATCTGCATTAATA
TTGAGAGGGTCAGTTGCTCACAAATCTTGCCTACCTGCCTGTGTGTATGGACCTGCAGTA
TCCAGTGGATACGACTTCGAAAAAGAGGGATATTCCTTGGTGGGAATAGACCCTTTCAAA
CTACTTCAAAATAGCCAAGTATACAGCCTAATCAGACCGAACGAGAATCCAGCACACAAG
AGTCAACTGGTGTGGATGGCATGCCATTCTGCTGCATTTGAAGATTTAAGATTGTTAAGC
TTCATCAGAGGGACCAAAGTATCTCCGCGAGGGAAACTTTCAACTAGAGGAGTACAAATT
GCTTCAAATGAGAACATGGATAATATGGGATCAAGTACTCTTGAACTGAGAAGCGGGTAC
TGGGCCATAAGGACCAGGAGTGGAGGAAACACTAATCAACAGAGGGCCTCCGCAGGCCAA
ATCAGTGTGCAACCTACGTTTTCTGTACAAAGAAACCTCCCATTTGAAAAGTCAACCGTC
ATGGCAGCATTCACTGGAAATACGGAGGGAAGAACCTCAGACATGAGGGCAGAAATCATA
AGAATGATGGAAGGTGCAAAACCAGAAGAAGTGTCTTTCCGCGGGAGGGGAGTTTTCGAG
CTCTCAGACGAGAAGGCAACGAACCCGATCGTGCCCTCTTTTGACATGAGTAATGAAGGA
TCTTATTTCTTCGGAGACAATGCAGAAGAGTACGACAATTAAGGA---------------
-----

#A/HongKong/1073/99(H9N2)
AGCAAAAGCAGGGTAGATAATCACTCACTGAGTGACATCAACATCATGGCGTCCCAAGGC
ACCAAACGATCCTATGAACAGATGGAAACTGGTGGAGAACGCCAGAATGCCACTGAGATC
AGGGCATCTGTTGGAAGAATGGTTGGTGGAATTGGGAGGTTTTACGTACAGATGTGCACT
GAACTCAAACTCAGCGACCAAGAAGGAAGGTTGATCCAGAACAGTATAACAATAGAGAGA
ATGGTTCTCTCCGCATTTGATGAAAGGAGGAACAGGTACCTAGAGGAACATCCCAGTGCG
GGGAAGGACCCGAAGAAGACCGGAGGTCCAATCTACCGAAGGAGAGACGGGAAATGGGTG
AGAGAGCTGATTCTGTATGACAAAGAGGAGATAAGGAGAATTTGGCGTCAAGCGAACAAT
GGAGAAGACGCAACTGCTGGTCTCACTCATATGATGATCTGGCATTCCAACCTAAATGAT
GCCACATACCAGAGAACAAGAGCCCTCGTGCGGACTGGAATGGACCCCAGAATGTGCTCT
CTGATGCAAGGATCAACCCTCCCGAGGAGATCTGGAGCTGCTGGTGCAGCAATAAAGGGA
GTCGGGACAATGGTAATGGAACTAATTCGGATGATAAAGCGAGGCATTAATGACCGGAAC
TTCTGGAGAGGCGATAATGGACGAAGAACAAGGATTGCATATGAGAGAATGTGCAACATC
CTCAAAGGGAAATTTCAAACAGCAGCACAAAGAGCAATGATGGATCAGGTGCGAGAAAGC
AGAAATCCTGGGAATGCTGAAATTGAAGATCTCATCTTTCTGGCACGGTCTGCACTCATC
CTGAGAGGATCCGTAGCCCATAAGTCCTGCTTGCCTGCTTGTGTGTACGGGCTCGCTGTG
GCCAGTGGATATGATTTTGAGAGGGAAGGGTACTCTCTGGTTGGGATAGATCCTTTCCGT
CTGCTTCAGAACAGTCAGGTCTTCAGTCTTATTAGACCAAATGAGAATCCAGCACATAAA
AGTCAATTGGTATGGATGGCATGCCATTCTGCAGCATTTGAGGACCTGAGAGTCTCAAGT
TTCATTAGAGGAACAAGAGTGATCCCAAGAGGACAACTATCCACTAGAGGAGTTCAGATT
GCTTCAAATGAGAACGTGGAAGCAATGGATTCCAGCACTCTTGAACTGAGAAGCAGATAT
TGGGCTATAAGGACCAGGAGTGGAGGAAACACCAATCAACAGAGAGCATCTGCAGGACAA
ATCAGTGTACAGCCCACTTTCTCAGTACAGAGAAATCTTCCCTTCGAAAGACCGACCATT
ATGGCTGCGTTTAAGGGGAATACCGAGGGCAGAACATCTGACATGAGGACTGAAATCATA
AGGATGATGGAAAGTGCCAGACCAGAAGATGTGTCTTTCCAGGGGCGGGGAGTCTTCGAG
CTCTCGGACGAAAAGGCAACGAACCCGATCGTGCCTTCCTTTGACATGAGTAATGAAGGA
TCTTATTTCTTCGGAGACAATGCAGAGGAATATGACAATTGAAGAAAAATACCCTTGTTT
CTACT

#A/Guangzhou/333/99(H9N2)
------------------------------------------------------CAAGGC
ACCAAACGATCTTATGAGCAGATGGAAATTGGTGGAGAACGCCAGAATGCTACTGAGATC
AGAGCATCCGTTGGTAGAATGGTCGGTGGAATTGGAAAATTCTACATACAAATGTGCACT
GAACTCAAACTCAGCGACCACGAATGCAGGCTGATCCAAAATAGCATAACAATAGAGAGA
ATGGTCCTCTCTGCATTTGATGAAAGGAGGAACAGATACTTGGAAGAACATCCCAGTGCG
GGGAAGGATCCGAAGAAAACTGGAGGTCCAATCTACAGAAGAAGGGAAGGAAAGTGGATG
AGAGAGCTGATTTTGTATGACAAGGAAGAAATCAGGAGAATATGGCGTCAAGCGAACAAT
GGGGAAGACGCAACAGCTGGTCTTACCCATCTGATGATCTGGCATTCCAATCTGAATGAT
GCCACATATCAGAGAACAAGAGCTCTAGTGCGTACTGGGATGGACCCCAGAATGTGCTCC
CTAATGCAAGGATCAACTCTCCCGAGAAGATCTGGAGCTGCTGGTGCAGCAATAAAGGGA
ATTGGAACAATGGTGATGGAACTAATTCGGATGATAAAGCGGGGAATCAATGACCGGAAT
TTCTGGAGAGGCGAAAATGGAAGAAGAACGAGGATTGCATATGAGAGAATGTGCAACATC
CTCAAAGGGAAATTCCAAACAGCAGCACAACGAGCAATGGTGGACCAGGTGCGGGAAAGC
AGAAATCCTGGGAATGCTGAGATTGAAGACCTTATCTTTCTGGCACGGTCCGCACTCATT
CTGAGAGGATCAGTAGCTCATAAATCCTGTTTGCCTGCTTGTATCTATGGGCTTGCTGTG
GCCAGTGGGTATGACTTTGAGAGGGAAGGGTACTCTCTGGTCGGAATAGACCCTTTTCGT
CTGCTCCAAAACAGCCAGGTGTTCAGCCTCATTAGATCAAATGAGAATCCAGCACATAAG
AGTCAACTGATATGGATGGCATGCCATTCTGCAGCATTTGAAGACCTGAGAGTGTCAAGC
TTTATCAGAGGGACAAGAGTAGTCCCAAGGGGACAACTGTCCACCAGAGGTGTTCAAATA
GCTTCAAATGAGAACATGGAAACAGTGGACTCCAGTACTCTTGAACTGAGAAGCAGATAC
TGGGCTATAAGGACTAGGAGTGGAGGAAACACCAACCAACATAGAGCATCTGCAGGGCAA
ATCAGTGTGCAACCTACTTTCTCAGTACAGAGAAGCCTTCCTTTCGAGAGAGCAACCATC
ATGGCGGCCTTCACAGGGAACACTGAAGGCAGAACATCCGACATGAGGACTGAAATCATA
AGAATGATGGAAAGTGCCAAACCAGAAGACGTGTCTTTCCAAGGACGGGGAGTCTTCGAG
CTCTCGGACGAAAAGGCAACGAACCCGATCGTGCCTTCCTTTGACAT-------------
------------------------------------------------------------
-----

#A/NewCaledonia/20/1999(H1N1)
---------------------------------------------ATGGCGTCCCAAGGC
ACCAAACGGTCTTACGAACAGATGGAGACTGATGGGGAACGCCAGAATGCAACTGAAATC
AGAGCATCCGTCGGAAGAATGATTGGTGGGATTGGGCGATTCTACATCCAAATGTGCACT
GAGCTTAAACTCAATGATTATGAGGGACGACTGATCCAGAACAGCTTAACAATAGAGAGA
ATGGTGCTCTCTGCTTTTGATGAGAGGAGAAATAAATATCTGGAAGAACATCCCAGCGCG
GGGAAAGATCCTAAGAAAACTGGAGGACCCATATACAAGAGAGTAGATGGAAAGTGGGTG
AGAGAACTCGTTCTTTATGACAAAGAAGAAATAAGGCGGATTTGGCGCCAAGCCAACAAT
GGTGATGATGCAACGGCTGGTTTGACTCACATTATGATCTGGCATTCTAATTTGAATGAT
ACAACTTACCAGAGGACAAGAGCTCTTGTCCGCACCGGAATGGATCCCAGGATGTGCTCT
TTGATGCAAGGTTCAACTCTCCCTAGAAGATCTGGAGCAGCAGGCGCTGCAGTCAAAGGA
GTTGGGACAATGGTATTGGAGTTAATCAGGATGATCAAACGTGGGATCAATGACCGAAAC
TTCTGGAGGGGTGAAAATGGAAGAAAAACAAGGATTGCTTATGAGAGAATGTGCAACATT
CTCAAAGGAAAATTTCAAACAGCTGCACAAAAAGCAATGATGGATCAAGTGAGAGAAAGC
CGGAACCCAGGAAATGCTGAGATCGAAGATCTCACTTTTCTGGCACGGTCTGCACTCATA
TTAAGAGGGTCAGTTGCTCACAAGTCTTGCCTGCCTGCCTGTGTGTATGGACCAGCCGTA
GCCAGTGGGTACGACTTCGAAAAAGAGGGATACTCTTTGGTAGGGGTAGACCCTTTCAAA
CTGCTTCAAACCAGTCAGGTATACAGCCTAATCAGACCAAACGAGAATCCCGCACACAAG
AGCCAGTTGGTGTGGATGGCATGCAATTCTGCTGCATTTGAAGATCTAAGAGTGTCAAGC
TTCATCAGAGGGACAAGAGTACTTCCAAGGGGGAAGCTCTCCACTAGAGGAGTACAAATT
GCTTCAAATGAAAACATGGATGCTATTGTATCAAGTACTCTTGAACTGAGAAGCAGATAC
TGGGCCATAAGAACCAGGAGTGGAGGGAACACTAATCAACAAAGGGCCTCTGCGGGCCAA
ATCAGCACACAACCTACGTTTTCTGTGCAGAGAAACCTCCCATTTGACAAAACAACCATC
ATGGCAGCATTCACTGGGAATACGGAGGGAAGAACATCAGACATGAGGGCAGAAATCATA
AAGATGATGGAAAGTGCAAGACCAGAAGAAGTGTCCTTCCAGGGGCGGGGAGTCTTTGAG
CTCTCGGACGAAAGGGCAACGAACCCGATCGTGCCCTCCTTTGACATGAGTAATGAAGGA
TCTTATTTCTTCGGAGACAATGCAGAGGAGTACGACAATTA-------------------
-----

#A/NewYork/177/1999(H3N2)
AGCAAAAGCAGGGTTAATAATCACTCACTGAGTGACATCAAAATCATGGCGTCCCAAGGC
ACCAAACGGTCTTATGAACAGATGGAAACTGATGGGGATCGCCAGAATGCAACTGAGATT
AGGGCATCCGTCGGGAAGATGATTGATGGAATTGGGCGATTCTACATCCAAATGTGCACT
GAACTTAAACTCAGTGATTATGAAGGGCGGTTGATCCAAAACAGCTTGACAATAGAGAAA
ATGGTGCTCTCTGCTTTTGATGAGAGAAGGAATAGATATCTGGAAGAACACCCCAGCGCG
GGGAAAGATCCTAAGAAAACTGGAGGGCCCATATACAGGAGAGTAGATGGAAAATGGATG
AGGGAACTCGTCCTTTATGACAAAGAAGAAATAAGGCGAATCTGGCGCCAAGCCAACAAT
GGTGAGGATGCGACAGCTGGTCTAACTCACATGATGATCTGGCATTCCAATTTGAATGAT
ACAACATACCAGAGGACAAGAGCTCTTGTTCGAACCGGAATGGATCCCAGAATGTGCTCT
CTGATGCAGGGCTCGACCCTCCCTAGAAGGTCCGGAGCTGCAGGTGCTGCAGTCAAAGGA
ATCGGGACAATGGTGATGGAACTGATCAGAATGGTCAAACGGGGGATCAACGATCGAAAT
TTCTGGAGAGGTGAGAATGGGCGGAAAACAAGAAGTGCTTATGAGAGAATGTGCAACATT
CTTAAAGGAAAATTTCAAACAGCTGCACAAAGAGCAATGGTGGATCAAGTGAGAGAAAGT
CGGAACCCAGGAAATGCTGAGATCGAAGATCTCATATTTTTGGCAAGATCTGCATTAATA
TTGAGAGGGTCAGTTGCTCACAAATCTTGCCTACCTGCCTGTGTGTATGGACCTGCAGTA
TCCAGTGGGTACGACTTCGAAAAAGAGGGATATTCCTTGGTGGGAATAGACCCTTTCAAA
CTACTTCAAAATAGCCAAGTATACAGCCTAATCAGACCGAACGAGAATCCAGCACACAAG
AGTCAGCTGGTGTGGATGGCATGCCATTCTGCTGCATTTGAAGATTTAAGATTGTTAAGC
TTCATCAGAGGGACCAAAGTATCTCCGCGGGGGAAACTTTCAACTAGAGGAGTACAAATT
GCTTCAAATGAGAACATGGATAATATGGGATCAAGTACTCTTGAACTGAGAAGCGGGTAC
TGGGCCATAAGGACCAGGAGTGGAGGAAACACTAATCAACAGAGGGCCTCCGCAGGCCAA
ATCAGTGTGCAACCTACGTTTTCTGTACAAAGAAACCTCCCATTTGAAAAGTCAACTGTC
ATGGCAGCATTCACTGGAAATACGGAGGGAAGAACCTCAGACATGAGGGCAGAAATCATA
AGAATGATGGAAGGTGCAAAACCAGAAGAAGTGTCTTTCCGTGGGCGGGGAGTGTTCGAG
CTCTCAGATGAGAAGGCAACGAACCCTATCGTGCCCTCTTTTGAAATGAGTAATGAAGGA
TCTTATTTCTTCGGAGACAATGCAGAAGAGTACGACAATTAAGGAAAAA-TACCCTTGTT
TCTAC

#A/SouthAustralia/45/2000(H1N1)
----------------------ACTCACTGAGTGACATCAAAGTCATGGCGTCCCAAGGC
ACCAAACGGTCTTACGAACAGATGGAGACTGATGGGGAACGCCAGAATGCAACTGAAATC
AGAGCATCCGTTGGAAAAATGATTGGTGGAATTGGGCGATTCTACATCCAAATGTGCACC
GAGCTTAAACTCAACGATCATGAGGGAAGACTGATCCAGAACAGCTTAACAATAGAGAGA
ATGGTGCTCTCTGCTTTTGACGAGAGGAGGAATAAATATCTGGAAGAACATCCCAGCGCA
GGGAAAGATCCTAAGAAAACTGGAGGACCCATCTACAGGAGAGTAGATGGAAAGTGGGTG
AGGGAACTCGTCCTTTATGACAAAGAAGAAGTAAGGCGAATTTGGCGCCAAGCCAACAAT
GGTGATGATGCAACGGCTGGTTTGACTCACATTATGATCTGGCATTCCAATTTGAATGAT
ACAACTTATCAGAGGACAAGAGCTCTTGTCCGCACCGGGTTGGATCCCAGGATGTGCTCT
TTGATGCAGGGTTCAACCCTTCCTAGGAGATCTGGAGCAGCAGGCGCTGCAGTCAAAGGA
GTTGGAACAATGGTGCTGGAGTTGATCAGGATGATCAAACGTGGGATCAATGATCGAAAT
TTCTGGAGGGGTGAGAATGGAAGAAAAACCAGGATTGCTTATGAGAGAATGTGCAATATC
CTCAAAGGGAAATTTCAAACAGCTGCACAAAGAGCTATGATGGATCAAGTGAGAGAAAGC
CGAAACCCAGGGAATGCTGAGATCGAAGATCTCACCTTTCTGGCACGGTCTGCACTCATA
TTGAGAGGATCAGTTGCTCACAAGTCTTGTCTGCCTGCCTGTGTGTATGGACCTGCTGTA
GCCAGTGGGTACGACTTCGAAAAAGAGGGATACTCTTTGGTAGGGATAGACCCTTTCAAA
CTGCTTCAAACCAGCCAAGTATATAGCCTAATCAGACCAAACGAGAATCCCGCACACAAG
AGTCAGTTGGTGTGGATGGCATGCAATTTTGCTGCATTTGAAGACCTAAGAGTGTCGAGC
TTCATCAGAGGGACAAAAGTGCTTCCAAGGGGGAAGCTCTCTACTAGAGGAGTACAAATT
GCTTCAAATGAAAACATGGATTCTATTGTATCAAGTACTCTTGAACTGAGAAGCAGGTAC
TGGGCCATAAGAACCAGAAGTGGAGGAAACACTAATCAACAAAAAGCCTCTGCGGGCCAA
ATCAGTATACAACCTACGTTTTCTGTGCAGAGAAACCTCCCATTTGACAAAACAACCATC
ATGGCAGCATTCACTGGGAATGCGGAGGGAAGAACATCAGACATGAGGGCAGAAATCATA
AAAATGATGGAAAGTGCAAGACCAGAAGAAGTGTCCTTCCAGGGGAGGGGAGTCTTCGAG
CTCTCGGACGAAAGGGCAACGAACCCGATCGTGCCCTCCTTTGACATGAGTAATGAAGGA
TCTTATTTCTTCGGAGACAATGCAGAGGAGTACGACAATTAATGAAAAAT----------
-----

#A/NewYork/169/2000(H3N2)
AGCAAAAGCAGGGTTAATAATCACTCACTGAGTGACATCAAAATCATGGCGTCCCAAGGC
ACCAAACGGTCTTATGAACAGATGGAAACTGATGGGGATCGCCAGAATGCAACTGAGATT
AGGGCATCCGTCGGGAAGATGATTGATGGAATTGGGAGATTCTACATCCAAATGTGCACT
GAACTTAAACTCAGTGATTATGAAGGGCGGTTGATCCAGAACAGCTTGACAATAGAGAAA
ATGGTGCTCTCTGCTTTTGATGAGAGAAGGAATAGATATCTGGAAGAACACCCCAGCGCG
GGGAAAGATCCTAAGAAAACTGGAGGGCCCATATACAGGAGAGTAGATGGAAAATGGATG
AGGGAACTCGTCCTTTATGACAAAGAAGAAATAAGGCGAATCTGGCGCCAAGCCAACAAT
GGTGAGGATGCAACAGCTGGTCTAACTCACATGATGATCTGGCATTCCAATTTGAATGAT
ACAACATACCAGAGGACAAGAGCTCTTGTTCGAACCGGAATGGATCCCAGAATGTGCTCT
CTGATGCAGGGCTCGACTCTCCCTAGAAGGTCCGGAGCTGCAGGTGCTGCAGTCAAAGGA
ATCGGGACAATGGTGATGGAGCTGATCAGAATGGTCAAACGGGGGATCAACGATCGAAAT
TTCTGGAGAGGTGAGAATGGGCGGAAAACAAGAAGTGCTTATGAGAGAATGTGCAACATT
CTTAAAGGAAAATTTCAAACAGCTGCACAAAGAGCAATGGTGGATCAAGTGAGAGAAAGT
CGGAACCCAGGAAATGCTGAGATCGAAGATCTCATATTTTTGGCAAGATCTGCATTGATA
TTGAGAGGGTCAGTTGCTCACAAATCTTGCCTACCTGCCTGTGTGTATGGACCTGCAGTA
TCCAGTGGGTACGACTTCGAAAAAGAGGGATATTCCTTGGTGGGAATAGACCCTTTCAAA
CTACTTCAAAATAGCCAAGTATACAGCCTAATCAGACCTAACGAGAATCCAGCACACAAG
AGTCAGCTGGTGTGGATGGCATGCCATTCTGCTGCATTTGAAGATTTAAGATTGTTAAGC
TTCATCAGAGGGACCAAAGTATCTCCGCGGGGGAAACTTTCAACTAGAGGAGTACAAATT
GCTTCAAATGAGAACATGGATAATATGGGATCGAGTACTCTTGAACTGAGAAGCGGGTAC
TGGGCCATAAGGACCAGGAGTGGAGGAAACACTAATCAACAGAGGGCCTCCGCAGGCCAA
ATCAGTGTGCAACCTACGTTTTCTGTACAAAGAAACCTCCCATTTGAAAAGTCAACCGTC
ATGGCAGCATTCACTGGAAATACGGAGGGAAGAACCTCAGACATGAGGGCAGAAATCATA
AGAATGATGGAAGGTGCAAAACCAGAAGAAGTGTCGTTCCGGGGGAGGGGAGTTTTCGAG
CTCTCAGACGAGAAGGCAACGAACCCGATCGTGCCCTCTTTTGACATGAGTAATGAAGGA
TCTTATTTCTTCGGAGACAATGCAGAAGAGTACGACAATTAAGGAAAAAATACCCTTGTT
TCTAC

#A/NewYork/146/2000(H1N1)
--CAAAAGCAGGGTAGATAATCACTCACTGAGTGACATCAAAGTCATGGCGTCCCAAGGC
ACCAAACGGTCTTACGAACAGATGGAGACTGATGGGGAACGCCAGAATGCAACTGAAATC
AGAGCATCCGTTGGAAAAATGATTGGTGGAATTGGGCGATTCTACATCCAAATGTGCACC
GAGCTTAAACTCAACGATCATGAGGGAAGACTGATCCAGAACAGCTTAACAATAGAGAGA
ATGGTGCTCTCTGCTTTTGACGAGAGGAGGAATAAATATCTGGAAGAACATCCCAGCGCA
GGGAAAGATCCTAAGAAAACTGGAGGACCCATCTACAGGAGAGTAGATGGAAAGTGGGTG
AGGGAACTCGTCCTTTATGACAAAGAAGAAGTAAGGCGAATTTGGCGCCAAGCCAACAAT
GGTGATGATGCAACGGCTGGTTTGACTCACATTATGATCTGGCATTCCAATTTGAATGAT
ACAACTTATCAGAGGACAAGAGCTCTTGTCCGCACCGGGTTGGATCCCAGGATGTGCTCT
TTGATGCAGGGTTCAACCCTTCCTAGGAGATCTGGAGCAGCAGGCGCTGCAGTCAAAGGA
GTTGGAACAATGGTGCTGGAGTTGATCAGGATGATCAAACGTGGGATCAATGATCGAAAT
TTCTGGAGGGGTGAGAATGGAAGAAAAACCAGGATTGCTTATGAGAGAATGTGCAATATC
CTCAAAGGGAAATTTCAAACAGCTGCACAAAGAGCTATGATGGATCAAGTGAGAGAAAGC
CGAAACCCAGGGAATGCTGAGATCGAAGATCTCACCTTTCTGGCACGGTCTGCACTCATA
TTGAGAGGATCAGTTGCTCACAAGTCTTGTCTGCCTGCCTGTGTGTATGGACCTGCCGTA
GCCAGTGGGTACGACTTCGAAAAAGAGGGATACTCTTTGGTAGGGATAGACCCTTTCAAA
CTGCTTCAAACCAGCCAAGTATATAGCCTAATCAGACCAAACGAGAATCCCGCACACAAG
AGTCAGTTGGTGTGGATGGCATGCAATTCTGCTGCATTTGAAGACCTAAGAGTGTCGAGC
TTCATCAGAGGGACAAGAGTGCTTCCAAGGGGGAAGCTCTCTACTAGAGGAGTACAAATT
GCTTCAAATGAAAACATGGATTCTATTGTATCAAGTACTCTTGAACTGAGAAGCAGGTAC
TGGGCCATAAGAACCAGAAGTGGAGGAAACACTAATCAACAAAAAGCCTCTGCGGGCCAA
ATCAGTATACAACCTACGTTTTCTGTGCAGAGAAACCTCCCATTTGACAAAACAACCATC
ATGGCAGCATTCACTGGGAATGCGGAGGGAAGAACATCAGACATGAGGGCAGAAATCATA
AAAATGATGGAAAGTGCAAGACCAGAAGAAGTGTCCTTCCAGGGGAGGGGAGTCTTCGAG
CTCTCGGACGAAAGGGCAACGAACCCGATCGTGCCCTCCTTTGACATGAGTAATGAAGGA
TCTTATTTCTTCGGAGACAATGCAGAGGAGTACGACAATTAATGAAAAATACCCTTGTTT
CTACT

#A/Denmark/11/2001(H1N1)
---------------------------------------------ATGGCGTCCCAAGGC
ACCAAACGGTCTTACGAACAGATGGAGACTGATGGGGAACGCCAGAATGCAACTGAAATC
AGAGCATCCGTCGGAAGAATGATTGGTGGGATTGGGCGATTCTACATCCAAATGTGCACT
GAGCTTAAACTCAATGATTATGAGGGACGACTGATCCAGAACAGCTTAACAATAGAGAGA
ATGGTGCTCTCTGCTTTTGATGAGAGGAGAAATAAATATCTGGAAGAACATCCCAGCGCG
GGGAAAGATCCTAAGAAAACTGGAGGACCCATATACAAGAGAGTAGATGGAAAGTGGGTG
AGAGAACTCGTTCTTTATGACAAAGAAGAAATAAGGCGGATTTGGCGCCAAGCCAACAAT
GGTGATGATGCAACGGCTGGTTTGACTCACATTATGATCTGGCATTCTAATTTGAATGAT
ACAACTTACCAGAGGACAAGAGCTCTTGTCCGCACCGGAATGGATCCCAGGATGTGCTCT
TTGATGCAAGGTTCAACTCTCCCTAGAAGATCTGGAGCAGCAGGCGCTGCAGTCAAAGGA
GTTGGGACAATGGTATTGGAGTTAATCAGGATGATCAAACGTGGGATCAATGACCGAAAC
TTCTGGAGGGGTGAAAATGGAAGAAAAACAAGGATTGCTTATGAGAGAATGTGCAACATT
CTCAAAGGAAAATTTCAAACAGCTGCACAAAAAGCAATGATGGATCAAGTGAGAGAAAGC
CGGAACCCGGGAAATGCTGAGATCGAAGATCTCACTTTTCTGGCACGGTCTGCACTCATA
TTAAGAGGGTCAGTTGCTCACAAGTCTTGCCTGCCTGCCTGTGTGTATGGACCAGCCGTA
GCCAGTGGGTACGACTTCGAAAAAGAGGGATACTCTTTGGTAGGGGTAGACCCTTTCAAA
CTGCTTCAAACCAGTCAGGTATACAGCCTAATCAGACCAAACGAGAATCCCGCACACAAG
AGCCAGTTGGTGTGGATGGCATGCAATTCTGCTGCATTTGAAGATCTAAGAGTATCAAGC
TTCATCAGAGGGACAAGAGTACTTCCAAGGGGGAAGCTCTCCACTAGAGGAGTACAAATT
GCTTCAAATGAAAACATGGATGCTATTGTATCAAGTACTCTTGAACTGAGAAGCAGATAC
TGGGCCATAAGAACCAGGAGTGGAGGGAACACTAATCAACAAAGGGCCTCTGCGGGCCAA
ATCAGCACACAACCTACGTTTTCTGTGCAGAGAAACCTCCCATTTGACAAAACAACCATC
ATGGCAGCATTCACTGGGAATACGGAGGGAAGAACATCAGACATGAGGGCAGAAATCATA
AAGATGATGGAAAGTGCAAGACCAGAAGAAGTGTCCTTCCAGGGGCGGGGAGTCTTTGAG
CTCTCGGACGAAAGGGCAACGAACCCGATCGTGCCCTCCTTTGACATGAGTAATGAAGGA
TCTTATTTCTTCGGAGACAATGCAGAGGAGTACGACAATTA-------------------
-----

#A/WesternAustralia/14/2001(H3N2)
--------------TAATAATCACTCACTGAGTGACATCAAAATCATGGCGTCCCAAGGC
ACCAAACGGTCTTATGAACAGATGGAAACTGATGGGGATCGCCAGAATGCAACTGAGATT
AGGTCATCCGTCGGGAAGATGATTGATGGAATTGGGCGATTCTACATCCAAATGTGCACT
GAACTCAAACTCAGTGATTATGAAGGGCGGTTGATCCAAAACAGCTTGACAATAGAGAAA
ATGGTGCTCTCTGCTTTTGATGAGAGAAGGAATAGATATCTGGAAGAACACCCCAGCGCG
GGGAAAGATCCTAAGAAAACTGGAGGGCCCATATACAAAAGAGTAGATGGAAGATGGATG
AGGGAACTCGTCCTTTATGATAAAGAAGAAATAAGGCGAATCTGGCGTCAAGCCAACAAT
GGTGAGGATGCGACAGCTGGTCTAACTCACATGATGATCTGGCACTCCAATTTGAATGAT
GCAACATACCAGAGGACAAGAGCTCTTGTTCGAACCGGAATGGATCCCAGAATGTGCTCT
CTGATGCAGGGCTCGACCCTTCCTAGAAGGTCCGGAGCAGCAGGTGCTGCAGTCAAAGGA
ATCGGGACAATGGTGATGGAGCTGATCAGAATGGTCAAACGGGGGATCAACGATCGAAAT
TTCTGGAGAGGTGAGAATGGGCGGAAAACAAGAAGTGCTTATGAGAGAATGTGCAACATT
CTTAAAGGAAAATTTCAAACAGCTGCACAAAGAGCAATGGTGGATCAAGTGAGAGAAAGT
CGGAACCCAGGAAATGCTGAGATCGAAGATCTCATATTTTTGGCAAGATCTGCATTAATA
TTGAGAGGGTCAGTTGCTCACAAATCTTGCCTACCTGCTTGTGTGTATGGACCTGCAGTA
TCCAGTGGGTACGACTTCGAAAAAGAGGGATATTCCTTGGTGGGAATAGACCCTTTCAAA
CTACTTCAAAATAGCCAGGTGTACAGCCTAATCAGACCGAACGAGAATCCAGCACACAAG
AGTCAGCTGGTGTGGATGGCATGCCATTCTGCTGCATTTGAAGATTTAAGATTGTTAAGC
TTCATCAGAGGGACCAAAGTATCTCCGCGGGGGAAGCTTTCAACTAGAGGAGTACAAATT
GCTTCAAATGAGAACATGGATAATATGGGATCAAGTACTCTTGAACTGAGAAGCGGGTAC
TGGGCCATAAGGACCAGGAGTGGAGGAAACACTAATCAACAGAGGGCCTCCGCAGGCCAA
ATCAGTGTGCAACCTACGTTTTCTGTACAAAGAAACCTCCCATTTGAAAAGTCAACTGTC
ATGGCAGCATTCACTGGAAATACGGAGGGAAGAACCTCAGACATGAGGGCAGAAATCATA
AGAATGATGGAAGGTGCAAAACCAGAAGAAGTGTCTTTCCGTGGGCGGGGAGTTTTCGAG
CTCTCAGACGAGAAGGCAACGAACCCGATCGTGCCCTCTTTTGAAATGAGTAATGAAGGA
TCTTATTTCTTCGGAGACAATGCAGAAGAGTACGACAATTAAGGA---------------
-----

#A/Switzerland/8808/2002(H1N1)
------------------------------------------------------------
------------------------------------------------------------
------------------------------------------------------------
------------------------------------------------------------
------------------------------------------------------------
------------------------------------------------------------
------------------------------------------------------------
------------------------------------------------------------
------------------------------------------------------------
------------------------------------------------------------
------------------------------------------------------------
------------------------------------------------------------
------------------------------------------------------------
------------------------------------------------------------
------------------------------------------------------------
------------------------------------------------------------
------------------------------------------------------------
------------------------------------------------------------
---ATCAGAGGGACAGAAGTGGTCCCAAGAGGACAATTGTCCACCAGAGGGGTTCAAATT
GCTTCAAACGAAAACATGGAAACAATGGACTCCATTACTCTTGAACTGAGAAGCAAATAC
TGGGCTATAAGAACCAGGAGCGGAGGAAACACCAATCAACAGAGAGCATCCGCAGGGCAA
ATCAGTGTACAACCTACTTTCTCAGTACAGAGAAATCTTCCTTTCGAGAGAGCGACCATC
ATGGCAGCATTTACTGGAAACACTGAAGGCAGAACATCTGACATGAGGACTGAAATTATA
AGAATGATGGAAAGTGCCAGACCAGAAGATGTGTCCTTCCAGGGGCGGGGAGTCTTCGAG
CTCTCGGACGAAAAGGCAACGAACCCGATCGTGCCTTCCTTTGACATGAGTAACGAGGGG
TCTTATTTCTTCGGAGACAATGCAGAGGAGTATGACAATTAAGGAAAAATACCCTTGTTT
CTACT

#A/Yokohama/22/2002(H1N2)
---------------------------------------------ATGGCGTCCCAAGGC
ACCAAACGGTCTTATGAACAGATGGAAACTGATGGGGATCGCCAGAATGCAACTGAGATT
AGGGCATCCGTCGGGAAGATGATTGATGGAATTGGGAGATTCTACATCCAGATGTGCACT
GAACTTAAACTCAGTGATTATGAAGGGCGGTTGATCCAGAACAGCTTGACAATAGAGAAA
ATGGTGCTCTCTGCTTTTGATGAGAGAAGAAATAGATATCTGGAAGAACACCCCAGCGCG
GGGAAAGATCCTAAGAAAACTGGAGGGCCCATATACAGGAGAGTAGATGGAAAATGGATG
AGGGAACTCGTCCTTTATGACAAAGAAGAAATAAGGCGGATCTGGCGCCAAGCCAACAAT
GGTGAGGATGCAACAGCTGGTCTAACTCACATGATGATCTGGCATTCCAATTTGAATGAT
ACAACATACCAGAGGACAAGAGCTCTTGTTCGAACCGGAATGGATCCCAGAATGTGCTCT
CTGATGCAGGGCTCGACTCTCCCTAGAAGGTCCGGAGCTGCAGGTGCTGCAGTCAAAGGA
ATCGGGACAATGGTGATGGAGCTGATCAGAATGGTCAAACGGGGGATCAACGATCGAAAT
TTCTGGAGAGGTGAGAATGGGCGGAAAACAAGAAGTGCTTATGAGAGAATGTGCAACATT
CTTAAAGGAAAATTTCAAACAGCTGCACAAAGAGCAATGATGGATCAAGTGAGAGAAAGT
CGGAACCCAGGAAATGCTGAGATCGAAGATCTCATATTTTTGGCAAGATCTGCATTGATA
TTAAGAGGGTCAGTTGCTCACAAATCTTGTCTACCTGCCTGTGTGTATGGACCTGCAGTA
TCCAGTGGGTACGACTTCGAAAAAGAGGGGTATTCCTTGGTGGGAATAGACCCTTTCAAA
CTACTTCAAAATAGCCAAGTATACAGCCTAATCAGACCTAACGAGAATCCAGCACACAAG
AGTCAGCTGGTGTGGATGGCATGCCATTCTGCTGCATTTGAAGATTTAAGATTGTTAAGC
TTCATCAGAGGGACCAAAGTGTCTCCGCGGGGGAAACTTTCAACTAGAGGAGTACAAATT
GCTTCAAATGAGAACATGGATAATATGGGATCGAGTACTCTTGAACTGAGAAGCGGATAC
TGGGCCATAAGAACCAGGAGTGGAGGAAACACTAATCAACAAAGGGCCTCCGCAGGCCAA
ATCAGTGTGCAACCTACGTTTTCTGTACAAAGAAATCTCCCATTTGAAAAGTCAACCGTC
ATGGCAGCATTCACTGGAAATACGGAGGGAAGAACCTCAGACATGAGGGCAGAAATCATA
AGAATGATGGAAGGTGCAAAACCAGAAGAAGTGTCGTTCCGGGGGAGGGGAGTTTTCGAG
CTCTCAGACGAGAAGGCAACGAACCCGATCGTGCCCTCTTTTGACATGAGTAATGAAGGA
TCTTATTTCTTCGGAGACAATGCAGAAGAGTACGACAAT---------------------
-----

#A/TW/872/02(H3N2)
---------------------------------------------ATGGCGTCCCAAGGC
ACCAAACGGTCTTATGAACAGATGGAAACTGATGGGGATCGCCAGAATGCAACTGAGATT
AGGGCATCCGTCGGGAAGATGATTGATGGAATTGGGAGATTCTACATCCAAATGTGCACT
GAACTTAAACTCAGTGATTATGAAGGACGGTTGATCCAGAACAGCTTGACAATAGAGAAA
ATGGTGCTCTCTGCTTTTGATGAAAGAAGGAATAAATATCTGGAAGAACACCCCAGCGCG
GGGAAAGATCCTAAGAAAACTGGGGGGCCCATATACAGGAGAGTAGATGGAAAATGGATG
AGGGAACTCGTCCTTTATGACAAAGAAGAAATAAGGCGAATCTGGCGCCAAGCCAACAAT
GGTGAGGATGCGACAGCTGGTCTAACTCACATAATGATCTGGCATTCCAATTTGAATGAT
GCAACATACCAGAGGACAAGAGCTCTTGTTCGAACCGGAATGGATCCCAGAATGTGCTCT
CTGATGCAGGGCTCGACTCTCCCTAGAAGGTCCGGAGCTGCAGGTGCTGCAGTCAAGGGA
ATCGGGACAATGGTGATGGAGCTGATCAGAATGGTCAAACGGGGGATCAACGATCGAAAT
TTCTGGAGAGGTGAGAATGGGCGGAAAACAAGAAGTGCTTATGAGAGAATGTGCAACATT
CTTAAAGGAAAATTTCAGACAGCTGCACAAAGAGCAATGGTGGATCAAGTGAGAGAAAGT
CGGAACCCAGGAAATGCTGAGATCGAAGATCTCATATTTTTGGCAAGATCTGCATTGATA
TTGAGAGGGTCAGTTGCTCACAAATCTTGCCTACCTGCCTGTGTGTATGGACCTGCAGTA
TCCAGTGGGTACGACTTCGAAAAAGAGGGATATTCCTTGGTGGGAATAGACCCTTTCAAA
CTACTTCAAAATAGCCAAGTATACAGCCTAATCAGACCTAACGAGAATCCAGCACACAAG
AGTCAGCTGGTGTGGATGGCATGCCATTCTGCTGCATTTGAAGATTTAAGATTGTTAAGC
TTCATCAGAGGGACCAAAGTATCTCCGCGGGGGAAACTTTCAACTAGAGGAGTACAAATT
GCTTCAAATGAGAACATGGATAATATGGGATCGAGCACTCTTGAACTGAGAAGCGGGTAC
TGGGCCATAAGGACCAGGAGTGGAGGAAACACTAATCAACAGAGGGCCTCCGCAGGTCAA
ACCAGTGTGCAACCTACGTTTTCTGTACAAAGAAACCTCCCATTTGAAAAGTCAACCATC
ATGGCAGCATTCACTGGAAATACGGAGGGAAGAACTTCAGACATGAGGGCAGAAATCATA
AGAATGATGGAAGGTGCAAAACCAGAAGAAGTGTCGTTCCGGGGGAGGGGAGTTTTCGAG
CTCTCAGACGAGAAGGCAACGAACCCGATCGTGCCCTCTTTTGATATGAGTAATGAAGGA
TCTTATTTCTTCGGAGACAATGCAGAAGAGTACGACAATTAA------------------
-----

#A/NewYork/494/2002(H1N1)
--CAAAAGCAGGGTAGATAATCACTCACTGAGTGACATCAAAGTCATGGCGTCCCAAGGC
ACCAAACGGTCTTACGAACAGATGGAGACTGATGGGGAACGCCAGAATGCAACTGAAATC
AGAGCATCCGTCGGAAGAATGATTGGTGGAATTGGGCGATTCTACATCCAAATGTGCACC
GAGCTTAAGCTCAATGATTATGAGGGACGACTGATCCAGAACAGCTTAACAATAGAGAGA
ATGGTGCTCTCTGCTTTTGATGAGAGGAGAAATAAATATCTGGAAGAACATCCCAGCGCG
GGGAAAGATCCTAAGAAAACTGGAGGACCCATATACAAGAGAGTAGATGGAAAGTGGGTG
AGGGAACTCGTCCTTTATGACAAAGAAGAAATAAGGCGGATTTGGCGCCAAGCCAACAAT
GGTGATGATGCAACGGCTGGTTTGACTCACATTATGATCTGGCATTCTAATTTGAATGAT
ACAACTTACCAGAGGACAAGAGCTCTTGTCCGCACCGGAATGGATCCCAGGATGTGCTCT
TTGATGCAAGGTTCAACTCTCCCTAGAAGATCTGGAGCAGCAGGCGCTGCAGTCAAAGGA
GTTGGGACAATGGTATTGGAGTTAATCAGGATGATCAAACGTGGGATCAATGACCGAAAC
TTCTGGAGGGGTGAGAATGGAAGAAAAACAAGGATTGCTTATGAGAGAATGTGCAACATT
CTCAAAGGAAAATTTCAAACAGCTGCACAAAAAGCAATGATGGATCAAGTGAGAGAAAGC
CGGAACCCAGGAAATGCTGAGATCGAAGATCTCACTTTTCTGGCACGGTCTGCACTCATA
TTGAGAGGGTCCGTTGCTCACAAGTCTTGCCTGCCTGCCTGTGTGTATGGACCAGCCGTA
GCCAGTGGGTACGACTTCGAAAAAGAGGGATACTCTTTGGTAGGAGTAGACCCTTTCAAA
CTGCTTCAAACCAGTCAGGTATACAGCCTAATCAGACCAAACGAGAATCCCGCACACAAG
AGCCAGTTGGTGTGGATGGCATGCAATTCTGCTGCTTTTGAAGATCTAAGAGTGTCTAGC
TTCATCAGAGGGACAAGAGTACTTCCAAGGGGGAAGCTCTCCACTAGAGGAGTACAAATT
GCTTCAAATGAAAACATGGATGCTATTGTGTCAAGTACTCTTGAACTGAGAAGCAGATAC
TGGGCCATAAGAACCAGAAGTGGAGGGAACACTAATCAACAAAGGGCCTCTGCGGGCCAA
ATCAGCACACAACCTACGTTTTCTGTGCAGAGAAACCTCCCATTTGACAAAACAACCATC
ATGGCAGCATTTACTGGGAATACAGAGGGTAGAACATCAGACATGAGGGCAGAAATCATA
AAGATGATGGAAAGTGCAAGACCAGAAGAAGTGTCCTTCCAGGGGCGGGGAGTCTTTGAG
CTCTCGGACGAAAGGGCAACGAACCCGATCGTGCCCTCCTTTGACATGAGTAATGAAGGA
TCTTATTTCTTCGGAGACAATGCAGAGGAGTACGACAATTAATGAAAAAT----------
-----

#A/NewYork/217/2002(H1N2)
-----------------------CTCACTGAGTGACATCAAAATCATGGCGTCCCAAGGC
ACCAAACGGTCTTATGAACAGATGGAAACTGATGGGGATCGCCAGAATGCAACTGAGATT
AGGGCATCCGTCGGGAAGATGATTGATGGAATTGGGAGATTCTACATCCAGATGTGCACT
GAACTTAAACTCAGTGATTATGAAGGGCGGTTGATCCAGAACAGCTTGACAATAGAGAAA
ATGGTGCTCTCTGCTTTTGATGAGAGAAGGAATAGATATCTGGAAGAACACCCCAGCGCG
GGGAAAGATCCTAAGAAAACTGGAGGGCCCATATACAGGAGAGTAGATGGAAAATGGATG
AGGGAACTTGTCCTTTATGACAAAGAAGAAATAAGGCGGATCTGGCGCCAAGCCAACAAT
GGTGAGGATGCAACAGCTGGTCTAACTCACATGATGATCTGGCATTCCAATTTGAATGAT
ACAACATACCAGAGAACAAGAGCTCTTGTTCGAACCGGAATGGATCCCAGAATGTGCTCT
CTGATGCAGGGCTCGACTCTCCCTAGAAGGTCCGGAGCTGCAGGTGCTGCAGTCAAAGGA
ATCGGAACAATGGTGATGGAGCTGATCAGAATGGTCAAACGGGGGATCAACGATCGAAAT
TTCTGGAGAGGTGAGAATGGGCGGAAAACAAGAAGTGCTTATGAGAGAATGTGCAACATT
CTCAAAGGAAAATTTCAAACAGCTGCACAAAGAGCAATGGTGGATCAAGTGAGAGAAAGT
CGGAACCCAGGAAATGCTGAGATCGAAGATCTCATATTTCTGGCAAGATCTGCATTGATA
TTGAGAGGGTCAGTTGCTCACAAATCTTGTCTACCTGCCTGTGTGTATGGGCCTGCAGTA
TCCAGTGGGTACGATTTCGAAAAAGAGGGATATTCCTTGGTGGGAATAGACCCTTTCAAA
CTACTTCAAAATAGCCAAGTATACAGCCTAATCAGACCTAACGAGAATCCAGCACACAAG
AGTCAGCTGGTGTGGATGGCATGCCATTCTGCTGCATTTGAAGATTTAAGATTGTTAAGC
TTCATCAGAGGGACCAAAGTATCTCCGCGGGGGAAACTTGCAACTAGAGGAGTACAAATT
GCTTCAAATGAGAACATGGATAATATGGGATCGAGTACTCTTGAACTGAGAAGCGGGTAC
TGGGCCATAAGGACCAGGAGTGGAGGAAACACTAATCAACAGAGGGCCTCCGCAGGCCAA
ATCAGTGTGCAACCTACGTTTTCTGTACAAAGAAATCTCCCATTTGAAAAGTCAACCGTC
ATGGCAGCATTCACTGGAAATACGGAGGGAAGAACCTCAGACATGAGGGCAGAAATCATA
AGAATGATGGAAGGTGCAAAACCAGAAGAAGTGTCGTTCCGGGGGAGGGGAGTTTTCGAG
CTCTCAGATGAGAAGGCAACGAACCCGATCGTGCCCTCTTTTGACATGAGTAATGAAGGA
TCTTATTTCTTCGGAGACAATGCAGAAAAGTACGACAATTAAGAAAAAAATA--------
-----

#A/Netherlands/219/03(H7N7)
AGCAAAAGCAGGGTAGATAATCACTCACTGAGTGACATCAACATCATGGCGTCTCAAGGC
ACCAAACGATCTTATGAACAGATGGAAACTGGTGGGGAACGCCAGAATGCTACTGAGATC
AGAGCATCTGTCGGAAGAATGGTTGGTGGAATTGGGAGGTTTTACATACAGATGTGCACA
GAACTCAAACTCAGCGACCATGAAGGGAGGCTGATCCAGAACAGCATAACAATAGAGAGA
ATGGTTCTCTCTGCATTTGATGAAAGAAGGAACAAATACCTGGAAGAACATCCCAGTGCG
GGGAAGGACCCGAAGAAAACTGGAGGTCCAATCTACCGAAGGAGAGACGGGAAATGGATG
AGGGAGTTGATTCTGTATGACAAAGAGGAGATCAGGAGGATCTGGCGTCAAGCAAACAAC
GGAGAAGACGCAACTGCTGGTCTCACTCATTTGATGATCTGGCATTCCAACCTGAATGAT
GCCACATATCAGAGAACGAGAGCTCTCGTGCGCACTGGTATGGACCCAAGAATGTGCTCT
CTGATGCAAGGATCAACCCTCCCGAGGAGATCTGGAGCTGCTGGTGCAGCAGTAAAAGGA
GTCGGGACGATGGTGATGGAACTAATTCGGATGATAAAGCGAGGGATTAACGATAGGAAT
TTCTGGAGAGGCGAAAACGGAAGGAGGACAAGAATTGCATATGAGAGAATGTGCAACATC
CTCAAAGGGAAATTCCAAACAGCAGCACAAAGAGCAATGATGGATCAAGTACGAGAAAGC
AGAAATCCTGGGAATGCTGAAATTGAAGATCTCATCTTTCTGGCACGGTCTGCACTCATC
CTGAGAGGATCAGTGGCCCATAAGTCCTGCTTGCCTGCTTGTGTGTACGGACTTGCTGTG
GCCAGTGGATATGACTTTGAGAGAGAAGGATACTCTCTGGTCGGAATAGATCCTTTCCGT
CTTCTCCAAAACAGCCAGGTCTTCAGTCTCATTAGACCAAATGAGAATCCAGCACACAAG
AGTCAACTGGTATGGATGGCATGCCATTCTGCAGCGTTTGAAGACCTGAGAGTATCAAGT
TTCATCAGAGGGACAAGAGTGGTTCCAAGAGGACAACTATCCACCAGAGGAGTTCAAATT
GCTTCAAATGAGAACATGGAAACAATGGACTCCAGTACTCTCGAACTGAGAAGCAGATAT
TGGGCTATAAGGACCAGGAGTGGAGGAAACACCAACCAACAGAGAGCATCTGCAGGACAA
ATCAGTGTACAACCTACCTTCTCAGTACAGAGAAATCTTCCCTTTGAAAGGGCGACCATT
ATGGCGGCATTTACAGGGAACACTGAGGGCAGAACATCTGACATGAGGACTGAAATCATA
AGAATGATGGAAAGTGCCAGACCAGAAGATGTGTCTTTCCAGGGGCGGGGAGTCTTCGAG
CTCTCGGACGAAAAGGCAACGAACCCGATCGTGCCTTCCTTTGACATGAGTAATGAAGGA
TCTTATTTCTTCGGAGACAATGCAGAGGAGTATGACAATTAAAGAAAAATACCCTTGTTT
CTACT

#A/Netherlands/033/03(H7N7)
AGCAAAAGCAGGGTAGATAATCACTCACTGAGTGACATCAACATCATGGCGTCTCAAGGC
ACCAAACGATCTTATGAACAGATGGAAACTGGTGGGGAACGCCAGAATGCTACTGAGATC
AGAGCATCTGTCGGAAGAATGGTTGGTGGAATTGGGAGGTTTTACATACAGATGTGCACA
GAACTCAAACTCAGCGACCATGAAGGGAGGCTGATCCAGAACAGCATAACAATAGAGAGA
ATGGTTCTCTCTGCATTTGATGAAAGAAGGAACAAATACCTGGAAGAACATCCCAGTGCG
GGGAAGGACCCGAAGAAAACTGGAGGTCCAATCTACCGAAGGAGAGACGGGAAATGGATG
AGGGAGCTGATTCTGTATGACAAAGAGGAGATCAGGAGGATCTGGCGTCAAGCAAACAAC
GGAGAAGACGCAACTGCTGGTCTCACTCATTTGATGATCTGGCATTCCAACCTGAATGAT
GCCACATATCAGAGAACGAGAGCTCTCGTGCGCACTGGTATGGACCCAAGAATGTGCTCT
CTGATGCAAGGATCAACCCTCCCGAGGAGATCTGGAGCTGCTGGTGCAGCAGTAAAAGGA
GTCGGGACGATGGTGATGGAACTAATTCGGATGATAAAGCGAGGGATTAACGATAGGAAT
TTCTGGAGAGGCGAAAACGGAAGGAGGACAAGAATTGCATATGAGAGAATGTGCAACATC
CTCAAAGGGAAATTCCAAACAGCAGCACAAAGAGCAATGATGGATCAAGTACGAGAAAGC
AGAAATCCTGGGAATGCTGAAATTGAAGATCTCATCTTTCTGGCACGGTCTGCACTCATC
CTGAGAGGATCAGTGGCCCATAAGTCCTGCTTGCCTGCTTGTGTGTACGGACTTGCTGTG
GCCAGTGGATATGACTTTGAGAGAGAAGGATACTCTCTGGTCGGAATAGATCCTTTCCGT
CTTCTCCAAAACAGCCAGGTCTTCAGTCTCATTAGACCAAATGAGAATCCAGCACACAAG
AGTCAACTGGTATGGATGGCATGCCATTCTGCAGCGTTTGAAGACCTGAGAGTATCAAGT
TTCATCAGAGGGACAAGAGTGGTTCCAAGAGGACAACTATCCACCAGAGGAGTTCAAATT
GCTTCAAATGAGAACATGGAAACAATGGACTCCAGTACTCTCGAACTGAGAAGCAGATAT
TGGGCTATAAGGACCAGGAGTGGAGGAAACACCAACCAACAGAGAGCATCTGCAGGACAA
ATCAGTGTACAACCTACCTTCTCAGTACAGAGAAATCTTCCCTTTGAAAGGGCGACCATT
ATGGCGGCATTTACAGGGAACACTGAGGGCAGAACATCTGACATGAGGACTGAAATCATA
AGAATGATGGAAAGTGCCAGACCAGAAGATGTGTCTTTCCAGGGGCGGGGAGTCTTCGAG
CTCTCGGACGAAAAGGCAACGAACCCGATCGTGCCTTCCTTTGACATGAGTAATGAAGGA
TCTTATTTCTTCGGAGACAATGCAGAGGAGTATGACAATTAAAGAAAAATACCCTTGTTT
CTACT

#A/Beijing/01/2003(H5N1)
AGCGAAAGCAGGGTAGATAATCACTCACCGAGTGACATCAACATCATGGCGTCTCAAGGC
ACCAAACGATCTTATGAACAGATGGAAACTGGTGGAGAACGCCAGAATGCTACTGAGATC
AGGGCATCTGTTGGAAGAATGGTTAGTGGCATTGGGAGGTTCTACATACAGATGTGCACA
GAACTCAAACTCAGTGACTATGAAGGGAGGCTTATCCAGAACAGCATAACAATAGAGAGA
ATGGTACTCTCTGCATTTGATGAAAGAAGGAACAGATACCTGGAAGAACACCCCAGTGCG
GGGAAGGACCCGAAGAAAACTGGAGGTCCAATTTATAGGAGGAGAGACGGGAAATGGGTG
AGAGAGCTGATTCTGTACGACAAAGAGGAGATCAGGAGGATTTGGCGTCAAGCGAACAAT
GGAGAGGACGCAACTGCTGGTCTTACCCACCTGATGATATGGCATTCCAATCTAAATGAT
GCCACATATCAGAGAACGAGAGCTCTCGTACGTACTGGAATGGACCCCAGGATGTGCTCT
CTGATGCAAGGGTCAACTCTCCCGAGGAGATCTGGAGCTGCCGGTGCAGCAGTGAAGGGG
GTAGGGACAATGGTGATGGAGCTGATTCGGATGATAAAACGAGGGATCAACGACCGGAAT
TTCTGGAGAGGCGAAAATGGAAGAAGAACAAGGATTGCATATGAGAGAATGTGCAACATC
CTCAAAGGGAAATTCCAAACAGCAGCGCAAAGAGCAATGATGGATCAAGTGCGAGAGAGC
AGAAATCCTGGGAATGCTGAAATTGAAGATCTCATTTTTCTGGCACGGTCTGCACTCATC
CTGAGAGGATCAGTAGCCCATAAGTCCTGCTTGCCTGCTTGTGTGTACGGACTTGCTGTG
GCCAGTGGATATGACTTTGAGAGAGAAGGGTACTCTCTGGTTGGAATAGATCCTTTCCGT
CTGCTTCAAAACAGCCAGGTCTTTAGTCTCATTAGACCAAATGAGAATCCAGCACATAAG
AGTCAATTAGTGTGGATGGCATGCCACTCTGCAGCATTTGAGGACCTTAGAGTCTCAAGT
TTCATCAGAGGGACAAGAGTGGTCCCAAGAGGACAGCTATCCACCAGAGGGGTTCAAATT
GCTTCAAATGAGAACATGGAAGCAATGGACTCCAACACTCTTGAACTGAGAAGTAGATAT
TGGGCTATAAGAACCAGAAGCGGAGGAAACACCAACCAGCAGAGGGCATCTGCAGGACAG
ATCAGCGTTCAGCCCACTTTCTCGGTACAGAGAAACCTTCCCTTCGAAAGAGCGACCATT
ATGGCAGCATTTACAGGAAATACTGAGGGCAGAACGTCTGACATGAGGACTGAAATCATA
AGAATGATGGAAAGTGCCAGACCAGAAGATGTGTCATTCCAGGGGCGGGGAGTCTTCGAG
CTCTCGGACGAAAAGGCAACGAACCCGATCGTGCCTTCCTTTGACATGAATAATGAAGGA
TCTTATTTCTTCGGAGACAATGCAGAGGAGTATGAAAATTAAAGAAAAATACCCTTGTTT
CTACT

#A/NewYork/107/2003(H7N2)
------------------------------------------------------CAAGGC
ACCAAACGATCTTATGAGCAGATGGAAACTGGAGGGGAACGCCAGAATGCCACTGAGATC
AGAGCATCTGTTGGGAGAATGGTTGGTGGAATCGGGAGATTCTACATACAGATGTGTACT
GAACTCAAACTCAGTGACTATGAAGGAAGACTGATCCAAAACAGCATAACAATAGAGAGA
ATGGTTCTCTCGGCATTTGATGAGAGAAGAAATAGATATCTGGAAGAACACCCCAGTGCT
GGAAAAGACCCTAAGAAAACTGGAGGCCCAATCTACAGGAGGAGAGATGGGAAATGGGTG
AGAGAATTGATCCTGTATGACAAGGAGGAGATAAGGAGGATTTGGCGTCAAGCAAATAAT
GGAGAAGATGCGACTGCTGGTCTCACCCATTTGATGATCTGGCATTCCAATCTGAATGAT
GCCACATATCAGAGGACAAGGGCACTTGTGCGCAGTGGAATGGACCCCAGAATGTGCTCT
CTGATGCAAGGCTCGACTCTTCCGAGGAGATCTGGAGCGGCAGGAGCAGCAGTAAAAGGA
GTTGGAACAATGGTGATGGAATTGGTCCGGATGATCAAGCGGGGAATCAATGATCGGAAT
TTCTGGAGAGGCGAAAATGGACGGAGAACAAGAACTGCTTACGAAAGAATGTGCAACATT
CTCAAGGGGAAATTCCAAACAGCAGCACAACGAGCAATGATGGACCAGGTGAGGGAAAGC
CGAAATCCTGGGAATGCTGAAATTGAAGATCTCATCTTCCTGGCACGATCTGCTCTCATT
CTGAGAGGATCAGTGGCTCACAAATCCTGTCTGCCTGCTTGTGTATATGGACTTGCTGTG
GCCAGTGGATACGATTTTGAAAGAGAGGGATACTCCCTAGTCGGAATTGATCCTTTCCGC
CTGCTTCAAAACAGTCAAGTCTTCAGTCTTATCAGGCCGAACGAAAATCCAGCTCATAAA
AGCCAACTGGTATGGATGGCATGTCACTCTGCAGCATTTGAGGATCTAAGAGTGTCAAGC
TTCATCAGAGGAACAAGAGTGGTTCCAAGAGGACAACTGTCCACCAGAGGAGTCCAAGTC
GCTTCAAATGAGAACATGGAGACGATGGATTCCAGCACTCTTGAATTGAGAAGTAGATAC
TGGGCTATAAGAACCAGAAGTGGAGGAAACACAAATCAGCAGAGAGCGTCCGCAGGACAA
ATCAGCATACAGCCAACATTCTCTGTTCAGAGAAACCTCCCATTCGAGAGAGCAACCATT
ATGGCGGCATTTACAGGAAACACTGAAGGCAGAACTTCAGACATGAGAACTGAGATCATA
AGGATGATGGAAAATGCCAAACCTGAAGATGTGTCTTTCCAAGGGCGGGGAGTATTCGAG
CTCTCGGACGAAAAGGCAACGAACCCGATCGTGCCTTCCTTTGACATGAGTAACGAAGGA
------------------------------------------------------------
-----

#A/NewYork/211/2003(H1N2)
-----------------------CTCACTGAGTGACATCAAAATCATGGCGTCCCAAGGC
ACCAAACGGTCTTATGAACAGATGGAAACTGATGGGGATCGCCAGAATGCAACTGAGATT
AGGGCATCCGTCGGGAAGATGATTGATGGAATTGGGAGATTCTACATCCAGATGTGCACT
GAACTTAAACTCAGTGATTATGAAGGGCGGTTGATCCAGAACAGCTTGACAATAGAGAAA
ATGGTGCTCTCTGCTTTTGATGAGAGAAGGAATAGATATCTGGAAGAACACCCCAGCGCG
GGGAAAGATCCTAAGAAAACTGGAGGGCCCATATACAGGAGAGTAGATGGAAAATGGATG
AGGGAACTTGTCCTTTATGACAAAGAAGAAATAAGGCGGATCTGGCGCCAAGCCAACAAT
GGTGAGGATGCAACAGCTGGTCTAACTCACATGATGATCTGGCATTCCAATTTGAATGAT
ACAACATACCAGAGAACAAGAGCTCTTGTTCGAACCGGAATGGATCCCAGAATGTGCTCT
CTGATGCAGGGCTCGACTCTCCCTAGAAGGTCCGGAGCTGCAGGTGCTGCAGTCAAAGGA
ATCGGGACAATGGTGATGGAGCTGATCAGAATGGTCAAACGGGGGATCAACGATCGAAAT
TTCTGGAGAGGTGAGAATGGGCGGAAAACAAGAAGTGCTTATGAGAGAATGTGCAACATT
CTCAAAGGAAAATTTCAAACAGCTGCACAAAGAGCAATGGTGGATCAAGTGAGAGAAAGT
CGGAACCCAGGAAATGCTGAGATCGAAGATCTCATATTTCTGGCAAGATCTGCATTGATA
TTGAGAGGGTCAGTTGCTCACAAATCTTGTCTACCTGCCTGTGTGTATGGGCCTGCAGTA
TCCAGTGGGTACGATTTCGAAAAAGAGGGATATTCCTTGGTGGGAATAGACCCTTTCAAA
CTACTTCAAAATAGCCAAGTATACAGCCTAATCAGACCTAACGAGAATCCAGCACACAAG
AGTCAGCTGGTGTGGATGGCATGCCATTCTGCTGCATTTGAAGATTTAAGATTGTTAAGC
TTCATCAGAGGGACCAAAGTATCTCCGCGGGGGAAACTTTCAACTAGAGGAGTACAAATT
GCTTCAAATGAGAACATGGATAATATGGGATCGAGTACTCTTGAACTGAGAAGCGGGTAC
TGGGCCATAAGGACCAGGAGTGGAGGAAACACTAATCAACAGAGGGCCTCCGCAGGCCAA
ATCAGTGTGCAACCTACGTTTTCTGTACAAAGAAATCTCCCATTTGAAAAGTCAACCGTC
ATGGCAGCATTCACTGGAAATACGGAGGGAAGAACCTCAGACATGAGGGCAGAAATCATA
AGAATGATGGAAGGTGCAAAACCAGAAGAAGTGTCGTTCCGGGGGAGGGGAGTTTTCGAG
CTCTCAGATGAGAAGGCAACGAACCCGATCGTGCCCTCTTTTGACATGAGTAATGAAGGA
TCTTATTTCTTCGGAGACAATGCAGAAGAGTACGACAATTAAGAA---------------
-----

#A/NewYork/222/2003(H1N1)
AGCAAAAGCAGGGTAGATAATCACTCACTGAGTGACATCAAAGTCATGGCGTCCCAAGGC
ACCAAACGGTCTTACGAACAGATGGAGACTGATGGGGAACGCCAGAATGCAACTGAAATC
AGAGCATCCGTCGGAAGAATGATTGGTGGAATTGGGCGATTCTACATCCAAATGTGCACC
GAGCTTAAGCTCAATGATTATGAGGGACGACTGATCCAGAACAGCTTAACAATAGAGAGA
ATGGTGCTCTCTGCTTTTGATGAGAGGAGAAATAAATATCTGGAAGAACATCCCAGCGCG
GGGAAAGATCCTAAGAAAACTGGAGGACCCATATACAAGAGAGTAGATGGAAAGTGGGTG
AGGGAACTCGTCCTTTATGACAAAGAAGAAATAAGGCGGATTTGGCGCCAAGCCAACAAT
GGTGATGATGCAACGGCTGGTTTGACTCACATTATGATCTGGCATTCTAATTTGAATGAT
ACAACTTACCAGAGGACAAGAGCTCTTGTCCGCACCGGAATGGATCCCAGGATGTGCTCT
TTGATGCAAGGTTCAACTCTCCCTAGAAGATCTGGAGCAGCAGGCGCTGCAGTCAAAGGA
GTTGGGACAATGGTATTGGAGTTAATCAGGATGATCAAACGTGGGATCAATGACCGAAAC
TTCTGGAGGGGTGAGAATGGAAGAAAAACAAGGATTGCTTATGAGAGAATGTGCAACATT
CTCAAAGGAAAATTTCAAACAGCTGCACAAAAAGCAATGATGGATCAAGTGAGAGAAAGC
CGGAACCCAGGAAATGCTGAGATCGAAGATCTCACTTTTCTGGCACGGTCTGCACTCATA
TTGAGAGGATCAGTTGCTCACAAGTCTTGCCTGCCTGCCTGTGTGTATGGACCAGCCGTA
GCCAGTGGGTACGACTTCGAAAAAGAGGGATACTCTTTGGTAGGAGTAGACCCTTTCAAA
CTGCTTCAAACCAGTCAGGTATACAGCCTAATCAGACCAAACGAGAATCCCGCACACAAG
AGCCAGTTGGTGTGGATGGCATGCAATTCTGCTGCATTTGAAGATCTAAGAGTGTCAAGC
TTCATCAGAGGGACAAGAGTACTTCCAAGGGGGAAGCTCTCCACTAGAGGAGTACAAATT
GCTTCAAATGAAAACATGGATGCTATTGTATCAAGTACTCTTGAACTGAGAAGCAGATAC
TGGGCCATAAGAACCAGAAGTGGAGGGAACACTAATCAACAAAGGGCCTCTGCGGGCCAA
ATCAGCACACAACCTACGTTTTCTGTGCAGAGAAACCTCCCATTTGACAAAACAACCATC
ATGGCAGCATTCACTGGGAATACAGAGGGAAGAACATCAGACATGAGGGCAGAAATCATA
AAGATGATGGAAAGTGCAAGACCAGAAGAAGTGTCCTTCCAGGGGCGGGGAGTCTTTGAG
CTCTCGGACGAAAGGGCAACGAACCCGATCGTGCCCTCCTTTGACATGAGTAATGAAGGA
TCTTATTTCTTCGGAGACAATGCAGAGGAGTACGACAATTAATGAAAAAT----------
-----

#A/NewYork/213/2003(H3N2)
AGCAAAAGCAGGGTTAATAATCACTCACTGAGTGACATCAAAATCATGGCGTCTCAAGGC
ACCAAACGGTCTTATGAACAGATGGAAACTGATGGGGATCGCCAGAATGCAACAGAGATT
AGGTCATCCGTCGGGAAGATGATTGATGGAATTGGGCGATTCTACATCCAAATGTGCACT
GAACTTAAACTCAGTGATTATGAAGGGCGGTTGATCCAAAACAGCTTGACAATAGAGAAA
ATGGTGCTCTCTGCTTTTGATGAGAGAAGGAATAGATATCTGGAAGAACACCCCAGTGCG
GGGAAAGATCCTAAGAAAACTGGAGGGCCCATATACAAAAGAGTAGATGGAAGATGGATG
AGGGAACTCGTCCTTTATGATAAAGAAGAAATAAGGCGAATCTGGCGTCAAGCCAACAAT
GGTGAGGATGCGACAGCTGGTCTAACTCACATGATGATCTGGCACTCCAATTTGAATGAT
GCAACATACCAGAGGACAAGAGCTCTTGTTCGAACCGGAATGGATCCCAGAATGTGCTCT
CTGATGCAGGGCTCGACCCTTCCTAGAAGGTCCGGAGCTGCAGGTGCTGCAGTCAAAGGA
ATCGGGACAATGGTGATGGAGCTGATCAGAATGATCAAACGGGGGATCAACGATCGAAAT
TTCTGGAGAGGTGAGAATGGGCGGAAAACAAGAAGTGCTTATGAGAGAATGTGCAACATT
CTTAAAGGAAAATTTCAAACGGCTGCACAAAGAGCAATGGTGGATCAAGTGAGAGAAAGT
CGGAACCCAGGAAATGCTGAGATCGAAGATCTCATATTTTTGGCAAGATCTGCATTAATA
TTGAGAGGGTCAGTTGCTCACAAGTCTTGCCTACCTGCCTGTGTGTATGGACCTGCAGTA
TCCAGTGGGTACGACTTCGAAAAAGAGGGATATTCCTTGGTGGGAATAGACCCTTTCAAA
CTACTTCAAAATAGCCAGGTGTACAGCCTAATCAGACCGAACGAGAATCCAGCACACAAG
AGTCAGCTGGTGTGGATGGCATGCCATTCTGCTGCATTTGAAGATTTAAGATTGTTAAGC
TTCATCAGAGGGACCAAAGTATCTCCGCGGGGGAAGCTTTCAACTAGAGGAGTACAAATT
GCTTCAAATGAGAACATGGATAATATGGGATCAAGTACTCTTGAACTGAGAAGCGGGTAC
TGGGCCATAAGGACCAGGAGTGGAGGAAACACTAATCAACAGAGGGCCTCCGCAGGCCAA
ATCAGTGTGCAACCTACGTTTTCTGTACAAAGAAACCTCCCATTTGAAAAATCAACTGTC
ATGGCAGCATTCACTGGAAATACGGAGGGAAGAACCTCAGACATGAGGGCAGAAATCATA
AGAATGATGGAAGGTGCAAAACCAGAAGAAGTGTCTTTCCGTGGGCGGGGAGTTTTCGAG
CTCTCAGACGAGAAGGCAACGAACCCGATCGTGCCCTCTTTTGAAATGAGTAATGAAGGA
TCTTATTTCTTCGGAGACAATGCAGAAGAGTACGACAATTAAAGAAAAAATACCCTTGTT
TCTAC

#A/Denmark/16/2004(H1N1)
---------------------------------------------ATGGCGTCCCAAGGC
ACCAAACGGTCTTACGAACAGATGGAGACTGATGGGGAACGCCAGAATGCAACTGAAATC
AGAGCATCCGTCGGAAGAATGATTGGTGGAATTGGGCGATTCTACATCCAAATGTGCACC
GAGCTTAAGCTCAATGATTATGAGGGACGACTGATCCAGAACAGCTTAACAATAGAGAGA
ATGGTGCTCTCTGCTTTTGATGAGAGGAGAAATAAATATCTGGAAGAACATCCCAGCGCG
GGGAAAGATCCTAAGAAAACTGGAGGACCCATATACAAGAGAGTAGATGGAAAGTGGGTG
AGGGAACTCGTCCTTTATGACAAAGAAGAAATAAGGCGGATTTGGCGCCAAGCCAACAAT
GGTGATGATGCAACGGCTGGTTTGACTCACATTATGATCTGGCATTCTAATTTGAATGAT
ACAACTTACCAGAGGACAAGAGCTCTTGTCCGCACCGGAATGGATCCCAGGATGTGCTCT
TTAATGCAAGGTTCAACTCTCCCTAGAAGATCTGGAGCAGCAGGCGCTGCAGTCAAAGGA
GTTGGGACAATGGTATTGGAGTTAATCAGGATGATCAAACGTGGGATCAATGACCGAAAC
TTCTGGAGGGGTGAGAATGGAAGAAAAACAAGGATTGCTTATGAGAGAATGTGCAACATT
CTCAAAGGAAAATTTCAAACAGCTGCACAAAAAGCAATGATGGATCAAGTGAGAGAAAGC
CGGAACCCAGGAAATGCTGAGATCGAAGATCTCACTTTTCTGGCACGGTCTGCACTCATA
TTGAGAGGATCAGTTGCTCACAAGTCTTGCCTGCCTGCCTGTGTGTATGGACCAGCCGTA
GCCAGTGGGTATGACTTCGAAAAAGAGGGATACTCTTTGGTAGGAGTAGACCCTTTCAAA
CTGCTTCAAACCAGTCAGGTATACAGCCTAATTAGACCTAACGAGAATCCCGCACACAAG
AGCCAGTTGGTGTGGATGGCATGCAATTCTGCTGCATTTGAAGATCTAAGAGTGTCAAGC
TTCATCAGAGGGACAAGAGTACTTCCAAGGGGGAAGCTCTCCACTAGAGGAGTACAAATT
GCTTCAAATGAAAACATGGATGCTATTGTATCAAGTACTCTTGAACTGAGAAGCAGATAC
TGGGCCATAAGAACCAGAAGTGGAGGGAACACTAATCAACAAAGGGCCTCTGCGGGCCAA
ATCAGCACACAACCTACGTTTTCTGTGCAGAGAAACCTCCCATTTGACAAAACAACCATC
ATGGCAGCATTCACTGGGAATACAGAGGGAAGAACATCAGACATGAGGGCAGAAATCATA
AAGATGATGGAAAGTGCAAGACCAGAAGAAGTGTCCTTCCAGGGGCGGGGAGTCTTTGAG
CTCTCGGACGAAAGGGCAACGAACCCGATCGTGCCCTCCTTTGACATGAGTAATGAAGGA
TCTTATTTCTTCGGAGACAATGCAGAGGAGTACGACAATTA-------------------
-----

#A/NewYork/52/2004(H3N2)
--CAAAAGCAGGGTTAATAATCACTCACTGAGTGACATCAAAATCATGGCGTCCCAAGGC
ACCAAACGGTCTTATGAACAGATGGAAACTGATGGGGATCGCCAGAATGCAACTGAGATT
AGGTCATCCGTCGGGAAGATGATTGATGGAATTGGGCGATTCTACATCCAAATGTGCACT
GAACTTAAACTCAGTGATTATGAAGGGCGGTTGATCCAAAACAGCTTGACAATAGAGAAA
ATGGTGCTCTCTGCTTTTGATGAGAGAAGGAATAGATATCTGGAAGAACACCCCAGCGCG
GGGAAAGATCCTAAGAAAACTGGAGGGCCCATATACAAAAGAGTAGATGGAAGATGGATG
AGAGAACTCGTCCTTTATGATAAAGAAGAAATAAGGCGAATCTGGCGTCAAGCTAACAAT
GGTGAGGATGCAACAGCTGGTCTAACTCACATGATGATCTGGCACTCCAATTTGAATGAT
GCAACATACCAGAGGACAAGAGCTCTTGTTCGAACCGGAATGGATCCCAGAATGTGCTCT
CTGATGCAGGGCTCGACCCTTCCTAGAAGGTCCGGAGCTGCAGGTGCTGCAGTCAAAGGA
ATCGGGACAATGGTGATGGAGCTGATCAGAATGATCAAACGAGGGATCAACGATCGAAAT
TTCTGGAGAGGTGAGAATGGGCGGAAAACAAGAAGTGCTTATGAGAGAATGTGCAACATT
CTTAAAGGAAAATTTCAAACAGCTGCACAAAGAGCAATGGTGGATCAAGTGAGAGAAAGT
CGGAACCCAGGAAATGCTGAGATCGAAGATCTCATATTTTTGGCAAGATCTGCATTAATA
TTGAGGGGGTCAGTTGCTCACAAATCTTGCCTACCTGCCTGTGTGTATGGACCTGCAGTA
TCCAGTGGGTACGACTTCGAAAAAGAGGGATATTCCTTGGTGGGAATAGACCCTTTCAAA
CTACTTCAAAATAGCCAGGTGTACAGCCTAATCAGACCGAACGAGAATCCAGCACACAAG
AGTCAGCTGGTGTGGATGGCATGCCATTCTGCAGCATTTGAAGATTTAAGATTGTTAAGC
TTCATCAGAGGGACCAAAGTATCTCCGCGGGGGAAGCTTTCAACTAGAGGAGTACAAATT
GCTTCAAATGAGAACATGGATAATATGGGATCAAGTACTCTTGAACTGAGAAGCGGGTAC
TGGGCCATAAGGACCAGGAGTGGAGGAAACACTAATCAACAGAGGGCCTCCGCAGGCCAA
ATCAGTGTGCAACCTACGTTTTCTGTACAAAGAAACCTCCCATTTGAAAAGTCAACTGTC
ATGGCAGCATTCACTGGAAATACGGAGGGAAGAACCTCAGACATGAGGGCAGAAATCATA
AGAATGATGGAAAGTGCAAAACCAGAAGAAGTGTCTTTCCGTGGGCGGGGAGTTTTCGAG
CTCTCAGACGAGAAGGCAACGAACCCGATCGTGCCCTCTTTTGAAATGAGTAATGAAGGA
TCTTATTTCTTCGGAGACAATGCAGAAGAGTACGACAACTAAGGAAAAAATACCCTTGTT
TCTAC

#A/Philippines/344/2004(H1N2)
------------------------------------------------------------
------------------------------------------------------------
------------------------------------------------------------
------------------------------------------------------------
------------------------------------------------------------
------------------------------------------------------------
------------------------------------------------------------
------------------------------------------------------------
------------------------------------------------------------
-------------CGACTCTCCCTAGGAGGTCTGGAGCTGCAGGCGCAGCAGTCAAAGGA
GTCGGGACGATGGTGATGGAGCTGATCAGAATGATAAAACGTGGAATCAATGATCGGAAC
TTCTGGAGAGGCGAGAATGGACGAAGAACAAGAATTGCATATGAGAGAATGTGCAACATC
CTTAAAGGAAAATTTCAGACAGCAGCGCAACGAGCAATGATGGATCAGGTGCGAGAAAGC
AGGAACCCTGGGAATGCTGAGATTGAAGATCTCATCTTTCTGGCGCGATCTGCACTCATT
TTGAGAGGATCAGTGGCCCACAAATCTTGCCTGCCTGCTTGTGTATATGGACTTGTTGTA
GCAAGTGGATATGACTTTGAAAGAGAAGGGTACTCTTTAGTCGGAATAGATCCTTTCCGT
CTGCTTCAGAACAGCCAGGTGTTCAGCCTCATTAGACCAAATGAGAATCCAGTGCATAAG
AGCCAACTTATGTGGATGGCATGCCATTCTGCAGCATTTGAAGATCTGAGAGTGTCAAGT
TTTATCAGAGGGACAAAAGTGGTCCCAAGAGGACAACTGTCCACCAGAGGAGTTCAAATT
GCTTCAAATGAAAACATGGAAACAATGGAATCCATTACTCTTGAACTGAGAAGCAAATAC
TGGGCTATAAGAACCAGGAGTGGAGGGAATACCAATCAACAGAGAGCATCTGCAGGGCAA
ATCAGTGTACAACCTACTTTCTCAGTACAGAGAAATCTTCCTTTCGAGAGAGCGACCATC
ATGGCAGCATTTACAGGAAACAATGAAGGCAGAACATCTGATATGAGGACTGAAATCATA
AGAATGATGGAAAGTGCCAGACCAGAAGATGTGTCTTTCCAGGGGCGGGGAGTCTTCGAG
CTCTCGGACGAAAAGGCAACGAACCCGGTCGTGCCTTCCTTTGACATGAGTAATGAAG--
------------------------------------------------------------
-----

#A/HongKong/HKU20/2004(H3N2)
------------------------------------ATCAAAATCATGGCGTCCCAAGGC
ACCAAACGGTCTTATGAACAGATGGAAACTGATGGGGATCGCCAGAATGCAACTGAGATT
AGGGCATCCGTCGGGAAGATGATTGATGGAATTGGGAGATTCTACATCCAAATGTGCACT
GAACTTAAACTCAGTGATTATGAAGGGCGGTTGATCCAGAACAGCTTGACAATAGAGAAA
ATGGTGCTCTCTGCTTTTGATGAAAGAAGGAATAAATATCTGGAAGAACACCCCAGCGCG
GGGAAAGATCCTAAGAAAACTGGGGGGCCCATATACAGGAGAGTAGATGGAAAATGGATG
AGGGAACTCGTCCTTTATGACAAAGAAGAAATAAGACGAATCTGGCGCCAAGCCAACAAT
GGTGAGGATGCGACAGCTGGTCTAACTCACATAATGATCTGGCATTCAAATTTGAATGAT
GCAACATACCAGAGGACAAGAGCTCTTGTTCGAACCGGAATGGATCCCAGAATGTGCTCT
CTGATGCAGGGCTCGACTCTCCCTAGAAGGTCCGGAGCTGCAGGTGCTGCAGTCAAAGGA
ATTGGAACAATGGTGATGGAGCTGATCAGAATGGTCAAACGGGGGATCAACGATCGAAAT
TTCTGGAGAGGTGAGAATGGGCGGAAAACAAGAAGTGCTTATGAGAGAATGTGCAACATT
CTTAAAGGAAAATTTCAAACAGCTGCACAAAGAGCAATGGTGGATCAAGTGAGAGAAAGT
CGGAACCCAGGAAATGCTGAGATCGAAGATCTCATATTTTTGGCAAGATCTGCATTGATA
TTGAGAGGGTCAGTTGCTCACAAATCTTGCCTACCTGCCTGTGTGTATGGACCTGCAGTA
TCCAGTGGGTACGACTTCGAAAAGGAGGGATATTCCTTGGTGGGAATAGATCCTTTCAAA
CTACTTCAAAATAGCCAAGTATACAGCCTAATCAGACCTAACGAGAATCCAGCACACAAG
AGTCAGCTAGTGTGGATGGCATGCCATTCTGCTGCATTTGAAGATTTAAGATTGTTAAGC
TTCATCAGAGGGACAAAAGTATCTCCGCGAGGGAAACTTTCAACTAGAGGGGTACAAATT
GCTTCAAATGAGAACATGGATAATATGGGATCGGGCACTCTTGAACTGAGAAGCGGGTAC
TGGGCCATAAGGACCAGGAGTGGAGGAAACACTAATCAACAGAGGGCCTCCGCAGGCCAA
ACCAGTGTGCAACCTACGTTTTCTGTACAAAGAAACCTCCCATTTGAGAAGTCAACCATC
ATGGCAGCATTCACTGGAAATACGGAGGGAAGAACTTCAGACATGAGGGCAGAAATCATA
AGAATGATGGAAGGTGCAAAACCAGAAGAAGTGTCGTTCCGGGGGAGGGGAGTTTTCGAG
CTCTCAGACGAGAAGGCAACGAACCCGATCGTGCCCTCTTTTGATATGAGTAATGAAGGT
TCTTATTTCTTCGGAGACAATGCAGAAGAGTACGACAATTGAGGAAA-------------
-----

#A/Canterbury/106/2004(H1N1)
-----------GGTAGATAATCACTCACTGAGTGACATCAAAGTCATGGCGTCCCAAGGC
ACCAAACGGTCTTATGAACAGATGGAGACTGATGGGGAACGCCAGAATGCAACTGAAATC
AGAGCATCCGTCGGAAGAATGATTGGTGGAATTGGGCGATTCTACATCCAAATGTGCACC
GAGCTTAAGCTCAATGATTATGAGGGACGGCTGATCCAGAACAGCTTAACAATAGAGAGA
ATGGTGCTCTCTGCTTTTGATGAGAGGAGAAATAAATATCTGGAAGAACATCCCAGCGCG
GGGAAAGATCCTAAGAAAACTGGAGGACCCATATACAAGAGAGTAGATGGAAAGTGGGTG
AGGGAACTCGTCCTTTATGACAAAGAAGAAATAAGGCGGATTTGGCGCCAAGCCAACAAT
GGTGATGATGCAACGGCTGGCTTGACTCACATTATGATCTGGCATTCTAATTTGAATGAT
ACAACTTACCAGAGGACAAGAGCTCTTGTTCGCACCGGAATGGATCCCAGGATGTGCTCT
TTGATGCAAGGTTCAACTCTCCCTAGAAGATCTGGAGCAGCAGGAGCTGCAGTCAAAGGA
GTTGGGACAATGGTATTGGAGTTAATCAGGATGATCAAACGTGGGATCAATGACCGAAAC
TTCTGGAGGGGTGAGAATGGAAGAAAAACAAGGATTGCTTATGAGAGAATGTGCAACATT
CTCAAAGGAAAATTTCAAACAGCTGCACAAAAAGCAATGATGGATCAAGTGAGAGAAAGC
CGGAACCCAGGAAATGCTGAGATCGAAGATCTCACTTTTCTGGCACGGTCTGCACTCATA
TTGAGAGGGTCAGTTGCTCACAAGTCTTGCCTGCCTGCCTGTGTGTACGGACCAGCCGTA
GCCAGTGGGTACGACTTCGAAAAAGAGGGATACTCTTTGGTAGGAGTAGACCCTTTCAAA
CTACTCCAAACCAGTCAGGTATACAGCCTAATCAGACCAAACGAGAATCCCGCACACAAG
AGCCAGTTGGTGTGGATGGCTTGCAATTCTGCTGCATTTGAAGATCTAAGAGTGTCAAGC
TTCATCAGAGGGACAAGAGTACTTCCAAGGGGGAAGCTCTCCACTAGAGGAGTACAAATT
GCTTCAAATGAAAACATGGATGCTATTGTATCAAGTACTCTTGAACTGAGAAGCAGATAC
TGGGCCATAAGAACCAGAAGTGGAGGGAACACTAATCAACAAAGGGCCTCTGCGGGCCAA
ATCAGCACACAACCTACGTTTTCTGTGCAGAGAAACCTCCCATTTGACAAAACAACCATC
ATGGCAGCATTCACTGGGAATACAGAGGGAAGAACATCAGACATGAGGGCAGAAATCATA
AAGATGATGGAAAGTGCAAGACCAGAAGAAGTGTCCTTCCAGGGGCGGGGAGTCTTTGAG
CTCTCGGACGAAAGGGCAACGAACCCGATCGTGCCCTCCTTTGACATGAGTAATGAAGGA
TCTTATTTCTTCGGAGACAATGCAGAGGAGTACGACAATTAATGAAAAAT----------
-----

#A/Iowa/CEID23/2005(H1N1)
---------------------------------------------ATGGCGTCTCAAGGC
ACCAAACGATCATATGAACAAATGGAGACTGGTGGGGAACGCCAGGATGCCACAGAAATC
AGAGCATCTGTCGGAAGAATGATTGGTGGAATCGGGAAATTCTACATCCAAATGTGCACT
GAACTCAAACTCAGTGACTATGAGGGACGACTAATCCAAAATAGCATAACAGTAGAGAGA
ATGGTGCTCTCTGCTTTTGATGAGAGAAGAAATAAATACCTAGAAGAGCATCCCAGTGCA
GGGAAGGATCCTAAGAAAACTGGAGGACCCATATATAGAAGAGTAGACGGAAAGTGGATG
AGAGAACTCATTCTTTATGACAAAGAAGAAATAAGGAGAGTTTGGCGCCAAGCAAACAAT
GGTGAAGATGCAACAGCTGGTCTTACTCATATCATGATTTGGCATTCCAATCTGAATGAT
GCCACGTACCAGAGAACAAGAGCGCTTGTTCGCACCGGAATGGATCCCAGAATGTGCTCT
CTGATGCAAGGTTCAACCCTTCCCAGAAGGTCTGGGGCCGCAGGTGCTGCAGTGAAAGGA
GTTGGAACAGTAGCAATGGAATTAATCAGAATGATCAAACGTGGGATCAATGACCGAAAC
TTCTGGAGAGGTGAAAATGGACGAAAGACAAGGATTGCATATGAAAGAATGTGCAATATT
CTCAAAGGAAAATTTCAGACAGCTGCCCAGAGGGCAATGATGGATCAAGTGAGAGAAAGT
CGGAACCCAGGAAACGCTGAGATTGAAGATCTCATTTTCCTGGCACGGTCAGCACTTATT
CTAAGGGGATCAGTTGCACATAAGTCTTGCCTGCCTGCTTGTGTGTATGGGCTTGCAGTG
GCAAGTGGGCATGACTTTGAAAGGGAAGGGTATTCACTGGTCGGGATAGACCCATTTAAA
TTACTCCAAAACAGTCAAGTGTTCAGCCTGATAAGACCAAATGAAAACCCAGCTCACAAG
AGTCAATTAGTGTGGATGGCATGCCACTCTGCTGCATTTGAGGATCTAAGAGTATCAAGT
TTCATAAGAGGGAAGAAAGTGATTCCAAGAGGAAGGCTTTCCACAAGAGGGGTTCAGATT
GCTTCAAATGAGAATGTGGAAGCCATGGATTCCAATACCTTAGAACTGAGAAGCAGATAC
TGGGCCATAAGGACCAGAAGTGGAGGAAATACCAATCAACAGAAAGCATCCGCGGGCCAG
ATCAGTGTGCAACCTACATTCTCAGTGCAACGGAATCTCCCTTTTGAAAGAGCAACCGTT
ATGGCAGCTTTCAGCGGGAACAATGAAGGACGGACATCCGATATGCGAACAGAAGTTATA
AGGATGATGGAAAATGCAAAACCAGAAGATTTGTCCTTCCAGGGGCGGGGAGTCTTCGAG
CTCTCGGACGAAAAGGCAACGAGCCCGATCGTGCCTTCCTTTGACATGAGTAATGAAGGA
TCTTATTTCTTCGGAGACAATGCAGAGGAGTATGACAGTTGA------------------
-----

#A/Ontario/RV1273/2005(H3N2)
---------------------------ATGAGTGACATCGAAGCCATGGCGTCTCAAGGC
ACCAAACGATCATATGAACAAATGGAGACTGGTGGGGAACGCCAGGATGCCACAGAAATC
AGAGCATCTGTCGGAAAAATGATTGGCGGAATCGGGAAATTCTACATCCAAATGTGCACT
GAACTCAAACTCAGTGACTATGAGGGACGACTAATCCAAAATAGCATAACAATAGAGAGA
ATGGTGCTCTCTGCTTTTGATGAGAGAAGAAATAAATACCTAGAAGAGCATCCCAGTGCT
GGGAAGGATCCTAAGAAAACTGGAGGACCCATATATAGAAGAGTAGACGGAAAGTGGATG
AGAGAACTCATTCTTTATGACAAAGAAGAAATAAGGAGAGTTTGGCGCCAAGCAAATAAT
GGTGAAGATGCAACAGCTGGTCTTACTCATATCATGATTTGGCATTCCAATCTGAATGAT
GCCACGTACCAGAGAACAAGAGCGCTTGTTCGCACCGGAATGGATCCCAGAATGTGCTCT
CTAATGCAAGGTTCAACACTTCCCAGAAGGTCTGGGGCCGCAGGTGCTGCAGTGAAAGGA
GTTGGAACAATAGCAATGGAATTGATCAGAATGATCAAACGTGGGATCAATGACCGAAAC
TTCTGGAGAGGTGAAAATGGACGAAGGACAAGGGTTGCATATGAAAGAATGTGCAATATT
CTCAAAGGAAAATTTCAGACAGCTGCCCAGAGGGCAATGATGGATCAAGTGAGAGAAAGT
CGGAACCCAGGAAACGCTGAGATTGAAGATCTCATTTTCCTGGCACGGTCAGCACTTATT
CTAAGGGGATCAGTTGCACATAAGTCTTGCCTGCCTGCTTGTGTGTATGGGCTTGCAGTG
GCAAGTGGGCATGACTTTGAAAGGGAAGGGTATTCACTGGTCGGGATAGACCCGTTTAAA
TTACTCCAAAACAGTCAAGTGTTCAGCCTGATAAGACCAAATGAAAACCCAGCTCACAAG
AGTCAATTAGTGTGGATGGCATGCCACTCTGCTGCATTTGAGGATCTAAGGGTATCAAGT
TTCATAAGAGGGAAGAAAGTGATTCCAAGAGGAAAGCTTTCCACAAGAGGAGTTCAGATT
GCTTCAAATGAGAATGTGGAAGCCATGGATTCCAATACCTTAGAGCTGAGAAGCAGATAC
TGGGCCATAAGGACCAGAAGTGGAGGAAATACCAACCAACAAAAAGCATCCGCTGGCCAG
ATCAGTGTGCAACCTACATTCTCAGTGCAACGGAATCTCCCTTTTGAAAGAGCAACCGTT
ATGGCAGCCTTCAGCGGGAACAATGAAGGACGGACATCCGATATGCGAACAGAAGTTATA
AAGATGATGGAAAGTGCAAAGCCAGAAGATTTGTCCTTCCAGGGGCGGGGAGTCTTCGAG
CTCTCGGACGAAAAGGCAACGAGCCCGATCGTGCCTTCCTTTGACATGAGTAATGAAGGA
TCTTATTTCTTCGGAGACAATGCAGAGGAGTATGACAGTTGA------------------
-----

#A/Thailand/271/2005(H1N1)
AGCAAAAGCAGGGTAGATAATCACTCACTGAGTGACATTCCCATCATGGCGTCTCAAGGC
ACCAAACGATCTTATGAGCAGATGGAAACCGGTGGAGAACGCCAGAATGCTACTGAAATC
AGAGCATCTGTTGGGAGAATGGTTGAAGGAATTGGAAGATTCTACATACAGATGTGCACT
GAACTCCAACTCAGTGATTATGAAGGGAGGCTGATCCAGAACAGCATAACAATAGAGAGA
ATGGTTCTCTCTGCATTTGACGAGAGAAGAAACAAATACCTGGAAGAACATCCCAGTGCG
GGGAAGGATCCAAAGAAAACTGGAGGTCCAATCTACAAAAAGAGAGACGGAAAGTGGATG
AGAGAGCTGATTCTGTATGACAAAGACGAGATTAGGAGAATTTGGCGCCAAGCAAACAAT
GGTGAAGATGCTACTGCTGGTCTCACTCACCTAATGATTTGGCATTCTAACCTGAATGAT
GCCACATATCAGAGAACAAGAGCTCTAGTGCGTACTGGGATGGATCCCAGAATGTGCTCT
CTGATGCAAGGATCAACTCTCCCGAGGAGATCTGGAGCCGCTGGGGCAGCAGTAAAGGGA
ATTGGGACGATGGTAATGGAGCTGATTCGGATGATAAAGCGAGGGATCAATGATCGGAAC
TTTTGGAGAGGAGAGAATGGACGAAGAACAAGAATTGCATATGAAAGAATGTGCAACATC
CTTAAAGGAAAATTTCAGACAGCAGCGCAAAGAGCAATGATGGACCAGGTGCGAGAGAGC
AGAAACCCTGGGAATGCTGAGATTGAAGATCTTATCTTTCTAGCACGATCTGCACTCATT
CTGAGAGGATCAGTGGCTCATAAATCCTGCCTGCCTGCTTGTGTATATGGACTTGTGGTG
GCAAGTGGATATGACTTTGAAAGAGAAGGATACTCTCTAGTCGGAATAGATCCTTTCCGT
CTGCTTCAGAACAGCCAGGTGTTCAGCCTCATTAGACCAAATGAGAATCCAGCACATAAG
AGTCAACTGATATGGATGGCATGCCATTCTGCAGCATATGAAGACCTGAGAGTGTCAAGT
TTCATCAGGGGGACAAAAGTGATCCCAAGAGGACAACTTTCCACCAGAGGAGTTCAAATT
GCCTCAAATGAAAACATGGAAACAATGGACTCCGTTACTCTTGAATTGAGAAGCAAATAC
TGGGCTATAAGAACCAGGAGCGGAGGAAACACCAATCAACAGAGGGCATCTGCAGGGCAA
ATTAGTGTACAACCTACTTTCTCAGTACAGAGAAATCTTCCTTTCGAGAGATCAACCATC
ATGGCAGCATTTACAGGGAATACTGAAGGCAGAACATCTGACATGAGGACTGAAATTATA
AGAATGATGGAAAATGCCAGGCCAGAAGATGTGTCCTTCCAAGGGCGGGGGGTCTTCGAG
CTCTCGGACGAAAAGGCAACGAACCCGATCGTGCCTTCCTTTGACATGAGTAATGAGGGA
TCTTATTTCTTCGGAGACAATGCAGAGGAGTATGACAATTA-------------------
-----

#A/China/GD01/2006(H5N1)
AGCAAAAGCAGGGTAGATAATCACTCACCGAGTGACATCAACATCATGGCGTCTCAAGGC
ACCAAACGATCTTATGAACAAATGGAAACTGGTGGAGAACGCCAGAATGCTACTGAGATC
AGGGCATCTGTTGGAAGAATGGTTAGTGGCATTGGGAGGTTCTACATACAGATGTGCACA
GAGCTCAAACTCAGTGACTATGAAGGGAGACTGATCCAGAACAGCATAACAATAGAGAGA
ATGGTACTCTCTGCATTTGATGAAAGAAGGAACAGATACCTGGAAGAACACCCCAGTGCG
GGGAAAGACCCGAAGAAAACTGGAGGTCCAATTTATAGGAGGAGAGACGGAAAATGGGTG
AGGGAGCTGATTCTGTATGACAAAGAGGAGATCAGGAGGATTTGGCGTCAAGCGAACAAT
GGAGAGGACGCAACTGCTGGTCTCACCCACCTGATGATATGGCATTCCAATCTAAATGAT
GCCACATATCAGAGAACGAGAGCTCTCGTGCGTACTGGAATGGACCCCAGGATGTGCTCT
CTGATGCAAGGGTCAACTCTCCCAAGGAGATCTGGAGCTGCCGGTGCAGCAGTGAAGGGG
GTAGGAACAATGGTGATGGAGCTGATTCGGATGATAAAACGAGGGATCAACGACCGGAAT
TTCTGGAGAGGCGAAAATGGAAGAAGAACAAGAATTGCATATGAGAGAATGTGCAACATC
CTCAAAGGGAAATTCCAAACAGCAGCACAAAGAGCAATGATGGATCAAGTGCGAGAGAGC
AGAAATCCTGGGAATGCTGAAATTGAAGATCTCATTTTTCTGGCACGGTCTGCACTCATC
CTGAGAGGATCAGTGGCCCATAAGTCCTGCTTGCCTGCTTGCGTGTACGGACTTGCAGTG
GCCAGTGGATATGACTTTGAGAGAGAAGGGTACTCTCTGGTTGGAATAGATCCTTTCCGT
CTGCTTCAAAACAGCCAGGTCTTTAGTCTCATTAGACCAAATGAGAATCCAGCACATAAG
AGTCAATTAGTGTGGATGGCATGCCACTCTGCAGCATTTGAGGACCTTAGAGTCTCAAGT
TTCATCAGAGGAACAAGAGTGGTTCCAAGAGGACAGCTATCCACCAGAGGGGTTCAAATT
GCTTCAAATGAGAGCATGGAAACAATGGACTCCAACACTCTTGAATTGAGAAGTAGATAT
TGGGCTATAAGAACCAGAAGCGGGGGAAACACCAACCAGCAGAGGGCTTCTGCAGGACAG
ATCAGCGTTCAGCCCACTTTCTCGGTACAGAGAAACCTTCCTTTCGAAAGAGCGACCATT
ATGGCAGCATTTACAGGAAATACTGAAGGCAGAACGTCTGACATGAGGACTGAAATCATA
AAGATGATGGAAAGTGCCAGACCAGAAGATGTGTCATTCCAGGGGCGGGGAGTCTTCGAG
CTCTCGGACGAAAAGGCAACGAACCCGATCGTGCCTTCCTTTGACATGAATAATGAAGGG
TCTTATTTCTTCGGAGACAATGCAGAGGAGTATGACAATTAAAGAAAAATACCCTTGTTT
CTACT

#A/NewYork/4/2006(H3N2)
--------------TAATAATCACTCACTGAGTGACATCAAAATCATGGCGTCCCAAGGC
ACCAAACGGTCTTATGAACAGATGGAAACTGATGGGGATCGCCAGAATGCAACTGAGATT
AGGGCATCCGTCGGGAAGATGATTGATGGAATTGGGAGATTCTACATCCAAATGTGCACT
GAACTTAAACTCAGTGATTATGAAGGGCGGTTGATCCAGAACAGCTTGACAATAGAGAAA
ATGGTGCTCTCTGCTTTTGATGAAAGAAGGAATAAATATCTGGAAGAACACCCCAGCGCT
GGGAAAGATCCTAAGAAAACTGGGGGGCCCATATACAGGAGAGTAGATGGAAAATGGATG
AGGGAACTCGTCCTTTATGACAAAGAAGAAATAAGACGAATCTGGCGCCAAGCCAACAAT
GGTGAGGATGCAACAGCTGGTCTAACTCACATAATGATCTGGCATTCAAATTTAAATGAT
GCAACATACCAGAGGACAAGAGCTCTTGTTAGAACCGGAATGGATCCCAGAATGTGCTCT
CTGATGCAGGGCTCGACTCTCCCTAGAAGGTCCGGAGCTGCAGGTGCTGCAGTCAAAGGA
ATTGGAACAATGGTGATGGAGCTGATCAGAATGGTCAAACGGGGGATCAACGACCGAAAT
TTCTGGAGAGGTGAAAATGGGCGGAAAACAAGAAGTGCTTATGAGAGAATGTGCAACATT
CTTAAAGGAAAATTTCAAACAGCTGCACAAAGAGCAATGGTGGATCAAGTGAGAGAAAGT
CGGAACCCAGGAAATGCTGAGATCGAAGATCTCATATTTTTGGCAAGATCTGCATTGATA
TTGAGAGGGTCAGTTGCTCACAAATCTTGCCTACCTGCCTGTGTGTATGGACCTGCAGTA
TCCAGTGGGTACGACTTCGAAAAGGAGGGATATTCCTTGGTGGGAATAGATCCTTTCAAA
CTACTTCAAAATAGCCAAGTATACAGCCTAATCAGACCTAACGAGAATCCAGCACACAAG
AGTCAGCTGGTGTGGATGGCATGCCATTCTGCTGCATTTGAAGATTTAAGATTGTTAAGC
TTCATCAGAGGGACAAAAGTATCTCCGCGAGGGAAACTTTCAACTAGAGGGGTACAAATT
GCTTCAAATGAGAACATGGATAATATGGGATCGGGCACTCTTGAACTGAGAAGCGGGTAC
TGGGCCATAAGGACCAGGAGTGGAGGAAACACTAATCAACAGAGGGCCTCCGCAGGCCAA
ACCAGTGTGCAACCTACGTTTTCTGTACAAAGAAACCTCCCATTTGAGAAGTCAACCATC
ATGGCAGCATTCACTGGAAATACGGAGGGAAGAACTTCAGACATGAGGGCAGAAATCATA
AGAATGATGGAAGGTGCAAAACCAGAAGAAGTGTCGTTCCGGGGGAGGGGAGTTTTCGAG
CTCTCAGACGAGAAGGCAACGAACCCGATCGTGCCCTCTTTTGATATGAGTAATGAAGGT
TCTTATTTCTTCGGAGACAATGCAGAAGAGTACGACAATTGAGG----------------
-----

#A/NewYork/8/2006(H1N1)
------------------------------------ATCAAAGTCATGGCGTCCCAAGGC
ACCAAACGGTCTTACGAACAGATGGAGACTGATGGGGAACGCCAGAATGCAACTGAAATC
AGAGCATCCGTCGGAAGAATGATTGGTGGAATTGGGCGATTCTACATCCAAATGTGCACC
GAGCTTAAGCTCAATGATTATGAGGGACGGCTGATCCAGAACAGCTTAACAATAGAGAGA
ATGGTGCTCTCTGCTTTTGATGAGAGGAGAAATAAATATCTGGAAGAACATCCCAGCGCG
GGGAAAGATCCTAAGAAAACTGGAGGACCCATATACAAGAGAGTAGATGGAAAGTGGGTG
AGGGAACTCGTCCTTTATGACAAAGAAGAAATAAGGCGGATTTGGCGCCAAGCCAACAAT
GGTGATGATGCAACGGCTGGTTTGACTCACATTATGATCTGGCATTCTAATTTGAATGAT
ACAACTTACCAGAGGACAAGAGCTCTTGTCCGCACCGGAATGGATCCCAGGATGTGCTCT
TTGATGCAAGGTTCAACTCTCCCTAGAAGATCTGGAGCAGCAGGCGCTGCAGTCAAAGGA
GTTGGGACAATGGTATTGGAGTTAATCAGGATGATCAAACGTGGGATCAATGACCGAAAC
TTCTGGAGGGGTGAGAATGGAAGAAAAACAAGGATTGCTTATGAGAGAATGTGCAACATT
CTCAAAGGAAAATTTCAAACAGCTGCACAAAAAGCAATGATGGATCAAGTGAGAGAAAGC
CGGAACCCAGGAAATGCTGAGATCGAAGATCTCACTTTTCTGGCACGGTCTGCACTCATA
TTGAGAGGATCAGTTGCTCACAAGTCTTGCCTGCCTGCCTGTGTGTATGGACCAGCCGTA
GCCAGTGGGTATGACTTCGAAAAAGAGGGTTACTCTTTGGTAGGAGTAGACCCTTTCAAA
CTGCTTCAAACCAGTCAGGTATACAGTCTAATTAGACCAAACGAGAATCCCGCACACAAG
AGCCAGTTGGTGTGGATGGCATGCAATTCTGCTGCATTTGAAGATCTAAGAGTGTCAAGC
TTCATCAGAGGGACAAGAGTACTTCCAAGGGGGAAGCTCTCCACTAGAGGAGTACAAATT
GCTTCAAATGAAAACATGGATGCTATTGTATCAAGTACTCTTGAACTGAGAAGCAGATAC
TGGGCCATAAGAACCAGAAGTGGAGGGAACACTAATCAACAAAGGGCCTCTGCGGGCCAA
ATCAGCACACAACCTACGTTTTCGGTGCAGAGAAACCTCCCATTTGACAAAGCAACCATC
ATGGCAGCATTCACTGGGAATACAGAGGGAAGAACATCAGACATGAGGGCAGAAATCATA
AAGATAATGGAAAGTACAAGACCAGAAGAAGTGTCCTTCCAGGGGCGGGGAGTCTTTGAG
CTCTCGGACGAAAGGGCAACGAACCCGATCGTGCCCTCCTTTGACATGAGTAATGAAGGA
TCTTATTTCTTCGGAGACAATGCAGAGGAGTACGACAATTAATGAAAAAT----------
-----

#A/Ontario/1252/2007(H3N2)
---------------------------ATGAGTGACATCGAAGCCATGGCGTCTCAAGGC
ACCAAACGATCATATGAACAAATGGAGACTGGTGGGGAACGCCAGGATGCCACAGAAATC
AGGGCATCTGTCGGAAAAATGATTGGCGGAATCGGGAAATTCTACATTCAAATGTGCACT
GAACTCAAACTCAGTGACTATGAGGGACGACTAATCCAAAATAGCATAACAATAGAGAGA
ATGGTGCTCTCTGCTTTTGATGAGAGAAGAAATAAATACCTAGAAGAGCATCCCAGTGCT
GGGAAGGATCCTAAGAAAACTGGAGGGCCCATATATAGAAGAGTAGACGGAAAGTGGATG
AGAGAACTCATTCTTTATGACAAAGAAGAAATAAGGAGAGTTTGGCGCCAAGCAAATAAT
GGTGAAGATGCAACAGCTGGTCTTACTCATATCATGATTTGGCACTCCAATCTGAATGAT
GCCACGTACCAGAGAACAAGAGCGCTTGTTCGCACCGGAATGGATCCCAGAATGTGCTCT
CTAATGCAAGGTTCAACACTTCCCAGAAGATCTGGGGCCGCAGGTGCTGCAGTGAAAGGA
GTTGGAACAATAGCAATGGAATTGATCAGAATGATCAAACGTGGGATCAATGACCGAAAC
TTCTGGAGAGGTGAAAATGGACGAAGGACAAGGGTTGCATATGAGAGAATGTGCAATATT
CTCAAAGGAAAATTTCAGACAGCTGCCCAGAGGGCAATGATGGATCAAGTGAGAGAAAGT
CGGAACCCAGGAAACGCTGAGATTGAAGATCTCATTTTCTTGGCACGGTCAGCACTTATT
CTAAGGGGATCAGTTGCACATAAGTCTTGCCTGCCTGCTTGTGTGTATGGGCTTGCAGTG
GCAAGTGGGCATGACTTTGAAAGAGAAGGGTATTCCCTGGTCGGGATAGACCCGTTTAAA
TTACTTCAAAACAGTCAAGTGTTCAGCCTGATAAGACCAAATGAAAACCCAGCTCACAAG
AGTCAATTAGTGTGGATGGCATGCCACTCTGCTGCATTTGAGGATCTAAGGGTATCAAGT
TTCATAAGAGGGAAGAAAGTGATTCCAAGAGGAAAGCTTTCCACAAGAGGAGTTCAGATT
GCTTCAAATGAGAATGTGGAAGCCATGGATTCCAATACCTTAGAGCTGAGAAGCAGATAC
TGGGCCATAAGGACCAGAAGTGGAGGAAATACCAACCAACAAAAAGCATCCGCTGGCCAG
ATCAGTGTGCAACCTACATTCTCAGTGCAACGGAATCTCCCTTTTGAAAGAGCAACCGTT
ATGGCAGCCTTCAGCGGGAACAATGAAGGACGGACATCCGATATGCGAACAGAAGTTATA
AAGATGATGGAAAGTGCAAAGCCAGAAGATTTGTCCTTCCAGGGGCGGGGAGTCTTCGAG
CTCTCGGACGAAAAGGCAACGAGCCCGATCGTGCCTTCCTTTGACATGAGTAATGAAGGA
TCTTATTTCTTCGGAGACAATGCAGAGGAGTATGACAGTTGA------------------
-----

#A/Indonesia/CDC1046T/2007(H5N1)
AGCAAAAGCAGGGTAGATAATCACTCACCGAGTGACATCAACATCATGGCGTCCCAAGGC
ACCAAACGATCTTATGAACAGATGGAAACTGGTGGAGAGCGCCAGAATGCCACTGAGATC
AGGGCATCTGTTGGAAGAATGGTTAGTGGCATTGGGAGGTTTTACATACAGATGTGCACA
GAACTCAAACTCAGTGACTATGAAGGGAGGCTGATCCAAAACAGCATAACAATAGAGAGA
ATGGTACTCTCTGCATTTGATGAAAGAAGGAACAGATACCTGGAAGAACACCCCAGTGCG
GGGAAGGACCCGAAGAAAACTGGAGGTCCAATTTATCGGAGGAGAGACGGAAAATGGGTG
AGAGAGCTGATTCTGTACGACAAAGAGGAGATCAGGAGGATATGGCGTCAAGCCAACAAT
GGAGAGGATGCAACTGCTGGTCTTACCCACCTGATGATATGGCATTCCAATCTAAATGAT
GCCACATATCAGAGAACAAGAGCTCTCGTGCGTACTGGAATGGACCCCAGGATGTGCTCT
CTGATGCAAGGGTCAACTCTACCGAGGAGATCTGGAGCTGCCGGTGCAGCAGTGAAAGGG
GTAGGGACAATGGTGATGGAGCTGATTCGGATGATAAAACGAGGGATCAACGACCGGAAT
TTCTGGAGAGGTGAAAATGGGAGAAGAACAAGGATTGCATATGAGAGAATGTGCAACATC
CTCAAAGGGAAATTCCAAACAGCAGCACAAAGAGCAATGATGGATCAAGTGCGAGAGAGC
AGAAATCCTGGGAATGCTGAAATTGAAGATCTCATTTTTCTGGCACGGTCTGCACTCATC
CTGAGAGGATCAGTGGCCCATAAGTCCTGCTTGCCTGCTTGTGTGTACGGACTTGCAGTG
GCCAGTGGATATGACTTTGAGAGAGAAGGGTACTCTCTGGTTGGAATAGATCCTTTCCGT
CTGCTTCAAAACAGCCAGGTCTTTAGTCTCATTAGACCAAATGAGAATCCAGCACATAAG
AGTCAATTAGTGTGGATGGCATGCCACTCTGCAGCATTTGAGGACCTTAGAGTTTCAAGT
TTCATCAGAGGGACAAGAGTAGTCCCAAGAGGACAGCTATCCACCAGAGGGGTTCAAATT
GCTTCAAATGAGAACATGGAAGTAATGGACTCCAACACTCTTGAACTGAGAAGTAGATAT
TGGGCTATAAGAACCAGGAGCGGAGGAAACACCAACCAGCAGAAAGCATCTGCAGGACAG
ATCAGCGTTCAGCCCACTTTCTCGGTACAGAGAAACCTTCCCTTCGAAAGAGCGACCATC
ATGGCAGCATTTACAGGAAATACTGAGGGCAGAACGTCTGACATGAGGACTGAAATCATA
AGAATGATGGAAAGTGCCAGACCAGAAGATGTGTCATTCCAGGGGCGGGGAGTCTTCGAG
CTCTCGGACGAAAAGGCAACGAACCCGATCGTGCCTTCCTTTGACATGAATAATGAAGGA
TCTTATTTCTTCGGAGACAATGCAGAGGAGTATGACAATTAAGGAAAAATACCCTTGTTT
CTACT

#A/Kentucky/UR06-0044/2007(H3N2)
--------------TAATAATCACTCACTGAGTGACATCAAAATCATGGCGTCCCAAGGC
ACCAAACGGTCTTATGAACAGATGGAAACTGATGGGGATCGCCAGAATGCAACTGAGATT
AGGGCATCCGTCGGGAAGATGATTGATGGAATTGGGAGATTCTACATCCAAATGTGCACT
GAACTTAAACTCAGTGATCATGAAGGGCGGTTGATCCAGAACAGCTTGACAATAGAGAAA
ATGGTGCTCTCTGCTTTTGATGAAAGAAGGAATAAATACCTGGAAGAACACCCCAGCGCG
GGGAAAGATCCCAAGAAAACTGGGGGGCCCATATACAGGAGAGTAGATGGAAAATGGATG
AGGGAACTCGTCCTTTATGACAAAGAAGAAATAAGGCGAATCTGGCGCCAAGCCAACAAT
GGTGAGGATGCTACATCTGGTCTAACTCACATAATGATTTGGCATTCCAATTTGAATGAT
GCAACATACCAGAGGACAAGAGCTCTTGTTCGAACTGGAATGGATCCCAGAATGTGCTCT
CTGATGCAGGGCTCGACTCTCCCTAGAAGGTCCGGAGCTGCAGGTGCTGCAGTCAAAGGA
ATCGGGACAATGGTGATGGAACTGATCAGAATGGTCAAACGGGGGATCAACGATCGAAAT
TTTTGGAGAGGTGAGAATGGGCGGAAAACAAGAAGTGCTTATGAGAGAATGTGCAACATT
CTTAAAGGAAAATTTCAAACAGCTGCACAAAGAGCAATGGTGGATCAAGTGAGAGAAAGT
CGGAACCCAGGAAACGCTGAGATCGAAGATCTCATATTTTTAGCAAGATCTGCATTGATA
TTGAGAGGATCAGTTGCTCACAAATCTTGCCTACCTGCCTGTGCGTATGGACCTGCAGTA
TCCAGTGGGTACGACTTCGAAAAAGAGGGATATTCCTTGGTGGGAATAGACCCTTTCAAA
CTACTTCAAAATAGCCAAATATACAGCTTAATCAGACCTAACGAGAATCCAGCACACAAG
AGTCAGCTGGTATGGATGGCATGCCATTCTGCTGCATTTGAAGATTTAAGATTGTTAAGC
TTCATCAGAGGGACAAAAGTATCTCCTCGGGGGAAACTGTCAACTAGAGGAGTACAAATT
GCTTCAAATGAGAACATGGATAATATGGGATCGAGCACTCTTGAACTGAGAAGCGGGTAC
TGGGCCATAAGGACCAGGAGTGGAGGAAACACTAATCAACAGAGGGCCTCCGCAGGCCAA
ACCAGTGTACAACCTACGTTTTCTGTACAAAGAAACCTCCCATTTGAAAAGTCAACCATC
ATGGCAGCATTCACTGGAAATACGGAGGGAAGAACTTCAGACATGAGGGCAGAAATCATA
AGAATGATGGAAGGTGCAAAACCAGAAGAAGTGTCATTCCGGGGGAGGGGAGTTTTCGAG
CTCTCAGACGAGAAGGCAACGAACCCGATCGTGCCCTCTTTTGATATGAGTAATGAAGGA
TCTTATTTCTTCGGAGACAATGCAGAAGAGTACGACAATTAAGGA---------------
-----

#A/NewYork/UR06-0386/2007(H1N1)
----------------------ACTCACTGAGTGACATCAAAGTCATGGCGTCCCAAGGC
ACCAAACGGTCCTACGAACAGATGGAGACTGATGGGGAACGCCAGAATGCAACTGAAATC
AGAGCATCTGTCGGAAGAATGATTGGTGGAATTGGGCGATTCTACATCCAAATGTGCACC
GAGCTTAAGCTCAATGATTATGAGGGACGGCTGATCCAGAACAGCTTAACAATAGAGAGA
ATGGTGCTCTCTGCTTTTGATGAGAGGAGAAATAAATATCTGGAAGAACATCCCAGCGCG
GGGAAAGATCCTAAGAAAACTGGAGGACCCATATACAAGAGAGTAGATGGAAAGTGGGTG
AGGGAACTCGTCCTTTATGACAAAGAAGAAATAAGGCGGATTTGGCGCCAAGCCAACAAT
GGTGATGATGCAACGGCTGGTTTGACTCACATTATGATCTGGCATTCTAATTTGAATGAT
ACAACTTACCAGAGGACAAGAGCTCTTGTCCGCACCGGAATGGATCCCAGGATGTGCTCT
TTGATGCAAGGTTCAACCCTCCCTAGAAGATCTGGAGCAGCAGGCGCTGCAGTCAAAGGA
GTTGGGACAATGGTATTGGAGTTAATCAGGATGATCAAACGTGGGATCAACGATCGAAAC
TTCTGGAGGGGTGAGAATGGAAGAAAAACAAGGATTGCTTATGAGAGAATGTGCAACATT
CTCAAAGGAAAATTTCAAACAGCTGCACAAAAAGCAATGATGGATCAAGTGAGAGAAAGC
CGGAACCCAGGAAATGCTGAGATCGAAGATCTCACTTTTCTGGCACGGTCTGCACTCATA
TTGAGAGGATCAGTTGCTCACAAGTCTTGCCTGCCTGCCTGTGTGTATGGACCAGCCGTA
GCCAGTGGGTATGACTTCGAAAAAGAGGGTTACTCTTTGGTAGGAGTAGACCCTTTCAAA
CTGCTTCAAACCAGTCAGGTATACAGTCTAATTAGACCAAACGAGAATCCCGCACACAAG
AGCCAGTTGGTGTGGATGGCATGCAATTCTGCTGCATTTGAAGATCTAAGAGTGTCAAGC
TTCATCAGAGGGACAAGAGTACTTCCAAGAGGGAAGCTCTCCACTAGAGGAGTACAAATT
GCTTCAAATGAAAACATGGATGCTATTGTATCAAGTACTCTTGAACTGAGAAGCAGATAC
TGGGCCATAAGAACCAGAAGTGGAGGGAACACTAATCAACAAAGGGCCTCTGCGGGCCAA
ATCAGCACACAACCTACGTTTTCTGTGCAGAGAAACCTCCCATTTGACAAAGCAACCATC
ATGGCAGCATTCACTGGGAATACAGAGGGAAGAACATCAGACATGAGGGCAGAAATCATA
AAGATGATGGAAAGTGCAAGACCAGAGGAAGTGTCCTTCCAGGGGCGGGGAGTCTTTGAG
CTCTCGGACGAAAGGGCAACGAACCCAATCGTGCCCTCCTTTGACATGAGTAACGAAGGA
TCTTATTTCTTCGGAGACAATGCAGAGGAGTACGACAATTAATGAAAAA-----------
-----

#A/Denmark/122/2008(H1N1)
---------------------------------------------ATGGCGTCCCAAGGC
ACCAAACGGTCTTACGAACAGATGGAGACTGATGGGGAACGCCAGAATGCAACTGAAATC
AGAGCATCCGTCGGAAGAATGATTGGTGGAATTGGGCGATTCTACATCCAAATGTGCACC
GAGCTTAAGCTCAATGATTATGAGGGACGGCTGATCCAGAACAGCTTAACAATAGAGAGA
ATGGTGCTCTCTGCTTTTGATGAGAGGAGAAATAAATATCTAGAGGAACATCCCAGCGCG
GGGAAAGATCCTAAGAAAACTGGAGGACCCATATACAAGAGAGTAGATGGAAAGTGGGTG
AGGGAACTCGTCCTTTATGACAAAGAAGAAATAAGGCGGATTTGGCGCCAAGCCAACAAT
GGTGATGATGCAACGGCTGGTTTGACTCACATTATGATCTGGCATTCTAATTTGAATGAT
ACAACTTACCAGAGGACAAGAGCTCTTGTCCGCACCGGAATGGATCCCAGGATGTGCTCT
TTGATGCAAGGTTCAACTCTCCCTAGAAGATCTGGAGCAGCAGGCGCCGCAGTCAAAGGA
GTTGGGACAATGGTATTGGAATTAATCAGGATGATCAAACGTGGGATCAATGACCGAAAC
TTCTGGAGGGGTGAGAATGGAAGAAAAACAAGGATTGCTTATGAGAGAATGTGCAACATT
CTAAAAGGGAAATTTCAAACAGCTGCACAAAAAGCAATGATGGACCAAGTGAGAGAAAGC
CGGAACCCAGGAAATGCTGAGATCGAAGATCTCACTTTTCTGGCACGGTCTGCACTCATA
TTGAGAGGATCAGTTGCTCACAAGTCTTGCCTGCCTGCCTGTGTGTATGGACCAGCCGTA
GCCAGTGGGTATGACTTCGAAAAAGAGGGTTACTCTTTGGTAGGAGTAGACCCTTTCAAA
CTGCTTCAAACCAGTCAGGTATACAGTCTAATTAGACCAAACGAGAATCCCGCACACAAG
AGCCAGTTGGTGTGGATGGCATGCAATTCTGCTGCATTTGAAGATCTAAGAGTGTCAAGC
TTCATCAGAGGAACAAGAGTACTTCCAAGGGGGAAGCTCTCCACTAGAGGAGTACAAATT
GCTTCAAATGAAAACATGGATGCTATTGTGTCAAGTACTCTTGAACTGAGAAGCAGATAC
TGGGCCATAAGAACCAGAAGTGGAGGGAACACTAATCAACAAAGGGCCTCTGCGGGCCAA
ATCAGCACACAACCTACGTTTTCTGTGCAGAGAAACCTCCCATTTGACAAAGCAACCATC
ATGGCAGCATTCTCTGGGAATACAGAGGGAAGAACATCAGACATGAGGGCAGAAATCATA
AAGATGATGGAAAGTGCAAGACCAGAAGAAGTGTCCTTCCAGGGGCGGGGAGTCTTTGAG
CTCTCGGACGAAAGGGCAACGAACCCGATCGTGCCCTCCTTTGACATGAGTAATGAAGGA
TCTTATTTCTTCGGAGACAATGCAGAGGAGTACGACAATTA-------------------
-----

#A/Florida/UR07-0146/2008(H3N2)
------------------------------------ATCAAAATCATGGCGTCCCAAGGC
ACCAAACGGTCTTATGAACAGATGGAAACTGATGGGGATCGCCAGAATGCAACTGAGATT
AGGGCATCCGTCGGGAAGATGATTGATGGAATTGGGAGATTCTACATCCAAATGTGCACT
GAACTTAAACTCAGTGATCATGAAGGGCGGTTGATCCAGAACAGCTTGACAATAGAGAAA
ATGGTACTCTCTGCTTTTGATGAAAGAAGGAATAAATACCTGGAAGAACACCCCAGCGCG
GGGAAAGATCCCAAGAAAACTGGGGGGCCCATATACAGGAGAGTAGATGGAAAATGGATG
AGGGAACTCGTCCTTTATGACAAAGAAGAAATAAGGCGAATCTGGCGCCAAGCCAACAAT
GGTGAGGATGCTACATCTGGTCTAACTCACATAATGATTTGGCATTCCAATTTGAATGAT
GCAACATACCAGAGGACAAGAGCTCTTGTTCGAACTGGAATGGATCCCAGAATGTGCTCT
CTGATGCAGGGCTCGACTCTCCCTAGAAGGTCCGGAGCTGCAGGTGCTGCAGTCAAAGGA
ATCGGGACAATGGTGATGGAACTGATCAGAATGGTCAAACGGGGGATCAACGATCGAAAT
TTTTGGAGAGGTGAGAATGGGCGGAAAACAAGAAGTGCTTATGAGAGAATGTGCAACATT
CTTAAAGGAAAATTTCAAACAGCTGCACAAAGAGCAATGGTGGATCAAGTGAGAGAAAGT
CGGAACCCAGGAAACGCTGAGATCGAAGATCTCATATTTTTAGCAAGATCTGCATTGATA
TTGAGAGGATCAGTTGCTCACAAATCTTGCCTACCTGCCTGTGCGTATGGACCTGCAGTA
TCCAGTGGGTACGACTTCGAAAAAGAGGGATATTCCTTGGTGGGAATAGACCCTTTCAAA
CTACTTCAAAATAGCCAAATATACAGCTTAATCAGACCTAACGAGAATCCAGCACACAAG
AGTCAGCTGGTGTGGATGGCATGCCATTCTGCTGCATTTGAAGATTTAAGATTGTTAAGC
TTCATCAGAGGGACAAAAGTATCTCCTCGGGGGAAACTGTCAACTAGAGGAGTACAAATT
GCTTCAAATGAGAACATGGATAATATGGGATCGAGCACTCTTGAACTGAGAAGCGGGTAC
TGGGCCATAAGGACCAGGAGTGGAGGAAACACTAATCAACAGAGGGCCTCCGCAGGCCAA
ACCAGTGTGCAACCTACGTTTTCTGTACAAAGAAACCTCCCATTTGAAAAGTCAACCATC
ATGGCAGCATTCACTGGAAATACGGAGGGAAGAACTTCAGACATGAGGGCAGAAATCATA
AGAATGATGGAAGGTGCAAAACCAGAAGAAGTGTCATTCCGGGGGAGGGGAGTTTTCGAG
CTCTCAGACGAGAAGGCAACGAACCCGATCGTGCCCTCTTTTGATATGAGTAATGAAGGA
TCTTATTTCTTCGGAGACAATGCAGAAGAGTACGACAATTAAGGAAAAAA----------
-----

#A/Mexico/InDRE4114/2009(H1N1)
---------------GATAATCACTCAATGAGTGACATCGAAGCCATGGCGTCTCAAGGC
ACCAAACGATCATATGAACAAATGGAGACTGGTGGGGAGCGCCAGGATGCCACAGAAATC
AGAGCATCTGTCGGAAGAATGATTGGTGGAATCGGGAGATTCTACATCCAAATGTGCACT
GAACTCAAACTCAGTGATTATGATGGACGACTAATCCAGAATAGCATAACAATAGAGAGG
ATGGTGCTTTCTGCTTTTGATGAGAGAAGAAATAAATACCTAGAAGAGCATCCCAGTGCT
GGGAAGGACCCTAAGAAAACAGGAGGACCCATATATAGAAGAGTAGACGGAAAGTGGATG
AGAGAACTCATCCTTTATGACAAAGAAGAAATAAGGAGAGTTTGGCGCCAAGCAAACAAT
GGCGAAGATGCAACAGCAGGTCTTACTCATATCATGATTTGGCATTCCAACCTGAATGAT
GCCACATATCAGAGAACAAGAGCGCTTGTTCGCACCGGAATGGATCCCAGAATGTGCTCT
CTAATGCAAGGTTCAACACTTCCCAGAAGGTCTGGTGCCGCAGGTGCTGCGGTGAAAGGA
GTTGGAACAATAGCAATGGAGTTAATCAGAATGATCAAACGTGGAATCAATGACCGAAAT
TTCTGGAGGGGTGAAAATGGACGAAGGACAAGGGTTGCTTATGAAAGAATGTGCAATATC
CTCAAAGGAAAATTTCAAACAGCTGCCCAGAGGGCAATGATGGATCAAGTAAGAGAAAGT
CGAAACCCAGGAAACGCTGAGATTGAAGACCTCATTTTCCTGGCACGGTCAGCACTCATT
CTGAGGGGATCAGTTGCACATAAATCCTGCCTGCCTGCTTGTGTGTATGGGCTTGCAGTA
GCAAGTGGGCATGACTTTGAAAGGGAAGGGTACTCACTGGTCGGGATAGACCCATTCAAA
TTACTCCAAAACAGCCAAGTGGTCAGCCTGATGAGACCAAATGAAAACCCAGCTCACAAG
AGTCAATTGGTGTGGATGGCATGCCACTCTGCTGCATTTGAAGATTTAAGAGTATCAAGT
TTCATAAGAGGAAAGAAAGTGATTCCAAGAGGAAAGCTTTCCACAAGAGGGGTCCAGATT
GCTTCAAATGAGAATGTGGAAACCATGGACTCCAATACCCTGGAACTGAGAAGCAGATAC
TGGGCCATAAGGACCAGGAGTGGAGGAAATACCAATCAACAAAAGGCATCCGCAGGCCAG
ATCAGTGTGCAGCCTACATTCTCAGTGCAGCGGAATCTCCCTTTTGAAAGAGCAACCGTT
ATGGCAGCATTCAGCGGGAACAATGAAGGACGGACATCCGACATGCGAACAGAAGTTATA
AGAATGATGGAAAGTGCAAAGCCAGAAGATTTGTCCTTCCAGGGGCGGGGAGTCTTCGAG
CTCTCGGACGAAAAGGCAACGAACCCGATCGTGCCTTCCTTTGACATGAGTAATGAAGGG
TCTTATTTCTTCGGAGACAATGCAGAGGAGTATGACAGTTGA------------------
-----

#A/California/04/2009(H1N1)
---------------------------------------------ATGGCGTCTCAAGGC
ACCAAACGATCATATGAACAAATGGAGACTGGTGGGGAGCGCCAGGATGCCACAGAAATC
AGAGCATCTGTCGGAAGAATGATTGGTGGAATCGGGAGATTCTACATCCAAATGTGCACT
GAACTCAAACTCAGTGATTATGATGGACGACTAATCCAGAATAGCATAACAATAGAGAGG
ATGGTGCTTTCTGCTTTTGATGAGAGAAGAAATAAATACCTAGAAGAGCATCCCAGTGCT
GGGAAGGACCCTAAGAAAACAGGAGGACCCATATATAGAAGAGTAGACGGAAAGTGGATG
AGAGAACTCATCCTTTATGACAAAGAAGAAATAAGGAGAGTTTGGCGCCAAGCAAACAAT
GGCGAAGATGCAACAGCAGGTCTTACTCATATCATGATTTGGCATTCCAACCTGAATGAT
GCCACATATCAGAGAACAAGAGCGCTTGTTCGCACCGGAATGGATCCCAGAATGTGCTCT
CTAATGCAAGGTTCAACACTTCCCAGAAGGTCTGGTGCCGCAGGTGCTGCGGTGAAAGGA
GTTGGAACAATAGCAATGGAGTTAATCAGAATGATCAAACGTGGAATCAATGACCGAAAT
TTCTGGAGGGGTGAAAATGGACGAAGGACAAGGGTTGCTTATGAAAGAATGTGCAATATC
CTCAAAGGAAAATTTCAAACAGCTGCCCAGAGGGCAATGATGGATCAAGTAAGAGAAAGT
CGAAACCCAGGAAACGCTGAGATTGAAGACCTCATTTTCCTGGCACGGTCAGCACTCATT
CTGAGGGGATCAGTTGCACATAAATCCTGCCTGCCTGCTTGTGTGTATGGGCTTGCAGTA
GCAAGTGGGCATGACTTTGAAAGGGAAGGGTACTCACTGGTCGGGATAGACCCATTCAAA
TTACTCCAAAACAGCCAAGTGGTCAGCCTGATGAGACCAAATGAAAACCCAGCTCACAAG
AGTCAATTGGTGTGGATGGCATGCCACTCTGCTGCATTTGAAGATTTAAGAGTATCAAGT
TTCATAAGAGGAAAGAAAGTGATTCCAAGAGGAAAGCTTTCCACAAGAGGGGTCCAGATT
GCTTCAAATGAGAATGTGGAAACCATGGACTCCAATACCCTGGAACTGAGAAGCAGATAC
TGGGCCATAAGGACCAGGAGTGGAGGAAATACCAATCAACAAAAGGCATCCGCAGGCCAG
ATCAGTGTGCAGCCTACATTCTCAGTGCAGCGGAATCTCCCTTTTGAAAGAGCAACCGTT
ATGGCAGCATTCAGCGGGAACAATGAAGGACGGACATCCGACATGCGAACAGAAGTTATA
AGAATGATGGAAAGTGCAAAGCCAGAAGATTTGTCCTTCCAGGGGCGGGGAGTCTTCGAG
CTCTCGGACGAAAAGGCAACGAACCCGATCGTGCCTTCCTTTGACATGAGTAATGAAGGG
TCTTATTTCTTCGGAGACAATGCAGAGGAGTATGACAGTTGA------------------
-----

#A/Valencia/GP4/2009(H1N1)
---------------------------------------------ATGGCGTCTCAAGGC
ACCAAACGATCATATGAACAAATGGAGACTGGTGGGGAGCGCCAGGATGCCACAGAAATC
AGAGCATCTGTCGGAAGAATGATTGGTGGAATCGGGAGATTCTACATCCAAATGTGCACT
GAACTCAAACTCAGTGATTATGATGGACGACTAATCCAGAATAGCATAACAATAGAGAGG
ATGGTGCTTTCTGCTTTTGATGAGAGAAGAAATAAATACCTAGAAGAGCATCCCAGTGCT
GGGAAGGACCCTAAGAAAACAGGAGGACCCATATATAGAAGAGTAGACGGAAAGTGGATG
AGAGAACTCATCCTTTATGACAAAGAAGAAATAAGGAGAGTTTGGCGCCAAGCAAACAAT
GGCGAAGATGCAACAGCAGGTCTTACTCATATCATGATTTGGCATTCCAACCTGAATGAT
GCCACATATCAGAGAACAAGAGCGCTTGTTCGCACCGGAATGGATCCCAGAATGTGCTCT
CTAATGCAAGGTTCAACACTTCCCAGAAGGTCTGGTGCCGCAGGTGCTGCGGTGAAAGGA
GTTGGAACAATAGCAATGGAGTTAATCAGAATGATCAAACGTGGAATCAATGACCGAAAT
TTCTGGAGGGGTGAAAATGGACGAAGGACAAGGGTTGCTTATGAAAGAATGTGCAATATC
CTCAAAGGAAAATTTCAAACAGCTGCCCAGAGGGCAATGATGGATCAAGTAAGAGAAAGT
CGAAACCCAGGAAACGCTGAGATTGAAGACCTCATTTTCCTGGCACGGTCAGCACTCATT
CTGAGGGGATCAGTTGCACATAAATCCTGCCTGCCTGCTTGTGTGTATGGGCTTGCAGTA
GCAAGTGGGCATGACTTTGAAAGGGAAGGGTACTCACTGGTCGGGATAGACCCATTCAAA
TTACTCCAAAACAGCCAAGTGGTCAGCCTGATGAGACCAAATGAAAACCCAGCTCACAAG
AGTCAATTGGTGTGGATGGCATGCCACTCTGCTGCATTTGAAGATTTAAGAGTATCAAGT
TTCATAAGAGGAAAGAAAGTGATTCCAAGAGGAAAGCTTTCCACAAGAGGGGTCCAGATT
GCTTCAAATGAGAATGTGGAAATCATGGACTCCAATACCCTGGAACTGAGAAGCAGATAC
TGGGCCATAAGGACCAGGAGTGGAGGAAATACCAATCAACAAAAGGCATCCGCAGGCCAG
ATCAGTGTGCAGCCTACATTCTCAGTGCAGCGGAATCTCCCTTTTGAAAGAGCAACCGTT
ATGGCAGCATTCAGCGGGAACAATGAAGGACGGACATCCGACATGCGAACAGAAGTTATA
AGAATGATGGAAAGTGCAAAGCCAGAAGATTTGTCCTTCCAGGGGCGGGGAGTCTTCGAG
CTCTCGGACGAAAAGGCAACGAACCCGATCGTGCCTTCCTTTGACATGAGTAATGAAGGG
TCTTATTTCTTCGGAGACAATGCAGAGGAGTATGACAGTTGA------------------
-----

#A/chicken/Yokohama/aq45/2002(H9N2)
---------------------------------------------ATGGCGCTTCAAGGC
ACCAAACGATCTTATGAGCAGATGGAAACTGGTGGAGAACGCCAGAATGCTACTGAGATC
AGAGCATCTGTTGGGAGAATGGTTGGTGGAATCGGAAGATTCTACATACAGATGTGCACT
GAACTCAAACTCAGCGACTACGAAGGCAGGCTGATCCAAAACAGTATAACAATAGAGAGA
ATGGTCCTCTCTGCATTTGATGAGAGGAGGAACAGATACCTGGAAGAAAATCCCAGTGCG
GGGAAGGATCCGAAGAAAACTGGAGGTCCAATCTACAAAAGAAGGGAAGGAAAGTGGGTG
AGAGAGCTGATTTTGTATGACAAGGAGGAGATCAGGAGGATTTGGCGTCAAGCGAACAAT
GGAGAAGACGCAACTGCTGGTCTCACCCATCTGATGATTTGGCATTCCAATCTGAATGAT
GCCACATATCAAAGAACAAGAGCTCTAGTGCGTACTGGGATGGACCCCAGAATGTGTTCT
CTGATGCAAGGATCAACTCTTCCGAGAAGATCAGGGGCTGCTGGTGCAGCAGTAAAGGGA
ATTGGGACAATGGTGATGGAACTAATTCGGATGATAAAACGGGGAATCAATGACCGGAAT
TTCTGGAGAGGCGACAATGGACGAAGAACAAGGATTGCATATGAGAGAATGTGCAACATC
CTCAAAGGGAAATTCCAAACAGCAGCACAACGAGCAATGATGGACCAAGTGCGAGAAAGC
AGAAATCCTGGGAATGCTGAAATTGAAGACCTTATCTTTCTGGCACGGTCTGCACTCATT
CTGAGAGGATCAGTAGCCCATAAGTCCTGTTTGCCTGCTTGTGTCTATGGGCTTGCTGTA
GCCAGTGGGTATGACTTTGAGAGAGAAGGGTACTCTCTGGTCGGAATAGATCCTTTTCGT
CTACTCCAAAACAGCCAGGTGTTCAGTCTCATTAGATCAAATGAGAATCCAGCACATAAG
AGTCAACTGGTATGGATGGCATGTCATTCTGCAGCATTTGAAGACCTGAGAGTGTCAAGC
TTCATCAGAGGAACAAGAGTAATCCCAAGGGGACAACTGTCCACCAGAGGTGTTCAAATA
GCTTCAAATGAGAACATGGAAACAGTAGATTCCAGTACTCTTGAACTAAGAAGCAGATAC
TGGGCTATAAGGACCAGGAGTGGAGGAAACACCAACCAAAATAGAGCGTCTGCAGGGCAA
ATCAGTGTACAACCTACTTTCTCGGTACAGAGAAGCCTTCCTTTCGAGAGAGCAACCATC
ATGGCGGCATTCAAAGGGAACACTGAAGGCAGAACATCCGACATGAGGACTGAAATCATA
AGAATGATGGAAAATGCCAAACCAGAAGACGTGTCTTTCCAGGGGCGGGGAGTCTTCGAG
CTCTCGGACGAAAAGGCAACGAACCCGATCGTGCCTTCCTTTGACATGAGTAATGAAGGA
TCTTATTTCTTCGGAGACAATGCAGAGGAGTATGACAATTAA------------------
-----

#A/chicken/Yokohama/aq134/2002(H9N2)
---------------------------------------------ATGGCGTCTCAAGGC
ACCAAACGATCTTACGAACAGATGGAAACTGGTGGAGAACGCCAGAATGCTACTGAGATC
AGAGCATCTGTTGGAAGGATGGTTGGTGGCATTGGAAGGTTCTACATACAGATGTGCACA
GAACTCAAACTCAGTGACTATGAAGGGAGGCTGATCCAGAACAGCATAACAATAGAGAGA
ATGGTACTCTCTGCATTTGATGAGAGGAGGAACAGATACCTGGAAGAACACCCCAGTGCA
GGGAAGGACCCGAAGAAAACTGGAGGTCCAATTTATCGGAGGAGAGACGGGAAATGGGTG
AGAGAGCTGATTCTGTATGACAAAGAGGAGATCAGGAGGATTTGGCGTCAAGCGAACAAT
GGAGAAGACGCAACTGCTGGTCTTACCCATCTGATGATATGGCATTCCAACCTAAATGAT
GCCACATATCAGAGAACGAGAGCTCTCGTGCGTACTGGAATGGATCCCAGGATGTGCTCT
CTGATGCAAGGATCAACTCTTCCGAGGAGATCTGGAGCTGCCGGTGCAGCAGTAAAGGGG
GTAGGGACAATGGTAATGGAGCTGATTCGGATGATAAAGCGAGGGATCAACGACCGGAAT
TTCTGGAGAGGTGAAAACGGAAGAAGAACAAGAATTGCATATGAGAGAATGTGCAATATC
CTCAAAGGGAAATTCCAAACAGCAGCACAAAGAGCAATGATGGATCAAGTGAGAGAGAGC
AGAAATCCTGGGAATGCTGAAATTGAAGATCTCATTTTCCTGGCACGGTCTGCACTCATC
CTGAGAGGATCAGTGGCCCATAAGTCCTGCTTGCCTGCTTGTGTGTACGGACTTGCCGTG
GCCAGTGGATATGACTTTGAGAGAGAAGGGTACTCTCTGGTTGGAATAGATCCTTTCCGT
CTGCTTCAAAACAGCCAGGTCTTTAGTCTCATTAGACCAAATGAGAATCCAGCACATAAG
AGTCAATTGGTGTGGATGGCATGCCACTCTGCAGCATTTGAGGATCTGAGAGTCTCAAGT
TTCATCAGAGGGACAAGAGTGGTCCCAAGAGGACAGCTATCCACCAGAGGAGTTCAAATT
GCTTCAAATGAGAACATGGAAGCAATGGACTCCAGCACTCTTGAACTGAGAAGTAGATAT
TGGGCTATAAGAACCAGGAGTGGAGGAAACACCAATCAACAGAGAGCATCTGCAGGACAG
ATCAGCGTTCAACCCACTTTCTCAGTACAGAGAAATCTTCCCTTCGAAAGAGCGACCATT
ATGGCAGCATTCACAGGGAATACTGAGGGCAGAACGTCTGACATGAGGACCGAAATCATA
AGAATGATGGAAAGTGCCAGACCAGAAGATGTGTCATTCCAGGGGCGGGGAGTCTTCGAG
CTGTCGGACGAAAAGGCAACGAACCCGATCGTGCCTTCCTTTGACATGAATAATGAAGGA
TCTTATTTCTTCGGAGACAATGCAGAGGAGTATGACAATTAA------------------
-----

#A/duck/Hokkaido/84/2002(H5N3)
---------------------------------------------ATGGCGTCTCAAGGC
ACCAAACGATCTTATGAGCAGATGGAAACTGGTGGAGAACGCCAGAATGCTACTGAAATC
AGAGCATCTGTTGGGAGAATGGTCGGTGGAATTGGGAGATTCTACATACAGATGTGTACT
GAGCTCAAACTCAGCGACTATGAAGGGAGACTAATCCAAAACAGCATAACAATAGAGAGA
ATGGTTCTCTCTGCATTTGATGAAAGGAGGAACAAATATCTGGAAGAACATCCCAGTGCG
GGGAAGGATCCGAAGAAAACCGGAGGTCCAATCTACAGAAGGAGAGACGGAAAGTGGATG
AGAGAGCTAATTCTGTATGACAAAGAGGAGATCAGGAGGATTTGGCGTCAAGCGAACAAT
GGAGAAGACGCAACTGCTGGTCTCACTCATCTGATGATCTGGCATTCCAACCTGAATGAT
GCCACATATCAGAGAACAAGAGCTCTCGTGCGTACTGGGATGGACCCTAGAATGTGCTCC
CTGATGCAAGGATCAACCCTCCCAAGAAGATCTGGAGCTGCTGGTGCAGCAGTAAAGGGA
GTCGGGACAATGGTGATGGAAATGATTCGGATGATAAAGCGGGGGATCAATGACCGGAAT
TTCTGGAGAGGCGAGAATGGACGGAGAACAAGGATTGCATATGAGAGAATGTGCAACATC
CTCAAAGGGAAATTCCAAACAGCAGCACAACGAGCAATGATGGACCAGGTGCGAGAAAGC
AGAAATCCTGGGAATGCTGAAATTGAAGACCTTATCTTCCTGGCACGGTCTGCACTCATC
CTGAGAGGATCAGTGGCTCATAAGTCCTGCTTGCCTGCTTGTGTATATGGACTTGCTGTG
GCCAGTGGATATGACTTTGAGAGAGAGGGATACTCTCTGGTCGGGATTGATCCTTTCCGT
CTGCTTCAGAACAGCCAGGTGTTCAGCCTCATTAGACCAAATGAGAATCCGGCACATAAG
AGTCGCCTGGTATGGATGGCATGCCATTCTGCAGCATTTGAAGACCTAAGAGTATCAAGC
TTCATCAGAGGAACAAGGGTGGTCCCAAGAGGACAACTGTCCACCAGAGGAATTGAGATA
GCATGGAATGAGCACATAGGGACAATCCAGCACAGTACTCTTGAACTGAGAAGCAGATAC
TGGGCTATAAGGACCAGAAGTGGAGGAAACACCAACCAACAGAGAGCATCTGCAGGACAA
ATCAGTGTACAGCCTACTTTCTCGGTACAGAGAAATCTTCCTTTCGAGAGAGCGACCATC
ATGGCGGCATTCACAGGGAACACTGAAGGCAGGACATCCGACATGAGGACTGAAATCATA
AGAATGATGGAAAGTGCCAGACCAGAAGATGTGTCTTTCCAGGGGCGGGGAGTCTTCGAG
CTCTCGGACGAAAAGGCAACGAACCCGATCGTGCCTTCCTTTGACATGAGTAACGAGGGA
TCTTATTTCTTCGGAGACAATGCAGAGGAGTATGACAATTGA------------------
-----

#A/ck/Chile/184240-4322/2002(H7N3)
AGCAAAAGCAGGGTAGATAATCACTCACTGAGTGACATCAAAATCATGGCGTCTCAAGGC
ACCAAACGATCTTATGAGCAGATGGAAACTGGTGGGGAACGCCAGAATGCTACTGAAATC
AGAGCATCCGTCGGAAGAATGGTGGGAGGAATTGGTCGCTTCTACATTCAGATGTGTACT
GAGCTCAAACTCAGTGACCACGAAGGGAGGCTCATTCAGAACAGCATAACAATAGAGAGG
ATGGTGCTCTCTGCATTCGATGAAAGAAGAAACAAGTACTTAGAAGAGCATCCCAGCGCC
GGAAAAGACCCCAAGAAGACTGGAGGCCCAATATACAGAAGGAGAGATGGAAAATGGATA
AGAGAGCTCATCCTCTATGATAAAGAGGAGATCAGGAGGATCTGGCGTCAAGCCAATAAC
GGAGAAGATGCTACTGCTGGTCTTACTCACATGATGATTTGGCACTCCAACCTCAATGAC
ACCACTTATCAAAGAACAAGGGCTCTTGTTCGGACCGGAATGGATCCTAGGATGTGCTCT
CTGATGCAGGGGTCGACTCTCCCACGGAGATCTGGAGCTGCGGGTGCTGCAGTGAAAGGT
GTTGGAACAATGGTGATGGAACTCATCAGAATGATTAAGCGTGGAATAAACGACCGTAAT
TTCTGGAGAGGAGAAAACGGTCGGAGAACCAGAATTGCCTATGAAAGGATGTGCAACATC
CTCAAAGGGAAATTTCAAACAGCTGCACAACGAGCAATGATGGACCAAGTAAGGGAGAGC
CGTAATCCTGGAAATGCTGAGATAGAAGATCTCATTTTCCTAGCACGATCAGCACTCATC
[truncated: 307,965 more chars]
