# Supplementary material for: Panorama phylogenetic diversity and distribution of type A influenza viruses based on their six internal gene sequences
Source: Virol J. 2009 Sep 8;6:137. doi: 10.1186/1743-422X-6-137 (PMC2746212; doi:10.1186/1743-422X-6-137)
Supplement: Additional file 5 — The designations and alignment of the representative sequences of MP gene. The data could be read out with NotePad and the Mega software, and gaps are showed with hyphens. [file 1743-422X-6-137-S5.txt]

#mega
!Title M;
!Format DataType=DNA indel=- CodeTable=Standard;

!Domain=Data property=Coding CodonStart=1;
#A/Brevig_Mission/1/1918(H1N1)
-------------------------ATGAGTCTTTTAACCGAGGTCGAAACGTACGTTCT
CTCTATCGTCCCGTCAGGCCCCCTCAAAGCCGAGATCGCGCAGAGACTTGAAGATGTCTT
TGCAGGGAAGAACACCGATCTTGAGGCTCTCATGGAATGGCTAAAGACAAGACCAATCCT
GTCACCTCTGACTAAGGGGATTTTAGGATTTGTGTTCACGCTCACCGTGCCCAGTGAGCG
AGGACTGCAGCGTAGACGCTTTGTCCAAAATGCCCTTAATGGGAACGGGGATCCAAATAA
CATGGACAGAGCAGTTAAACTGTACAGGAAGCTTAAGAGGGAGATAACATTCCATGGGGC
CAAAGAAGTAGCACTCAGTTATTCCGCTGGTGCACTTGCCAGTTGTATGGGCCTCATATA
CAACAGGATGGGGACTGTGACCACTGAAGTGGCATTTGGCCTGGTATGCGCAACCTGTGA
ACAGATTGCTGATTCCCAGCATCGGTCTCACAGGCAAATGGTGACAACAACCAATCCACT
AATCAGACATGAGAACAGAATGGTACTGGCCAGCACTACGGCTAAGGCTATGGAGCAAAT
GGCTGGATCGAGTGAGCAAGCAGCAGAGGCCATGGAGGTTGCTAGTCAGGCTAGGCAAAT
GGTGCAGGCGATGAGAACCATTGGGACTCATCCTAGCTCCAGTGCTGGTCTGAAAGACGA
TCTTATTGAAAATTTGCAGGCCTACCAGAAACGAATGGGGGTGCAGATGCAACGATTCAA
GTGATCCTCTCGTTATTGCCGCAAGTATCATTGGGATCTTGCACTTGATATTGTGGATTC
TTGATCGTCTTTTTTTCAAATGCATTTATCGTCGCCTTAAATACGGTTTGAAAAGAGGGC
CTTCTACGGAAGGAGTGCCGGAGTCTATGAGGGAAGAATATCGAAAGGAACAGCAGAGTG
CTGTGGATGTTGACGATGGTCATTTTGTCAACATAGAGCTGGAGTAA-------------
-------

#A/WSN/1933_TS61(H1N1)
-----------GTAGATATTGAAAGATGAGTCTTCTAACCGAGGTCGAAACGTACGTTCT
CTCTATCGTCCCGTCAGGCCCCCTCAAAGCCGAGATCGCACAGAGACTTGAAGATGTCTT
TGCAGGGAAGAACACCGATCTTGAGGTTCTCATGGAATGGCTAAAGACAAGACCAATCCT
GTCACCTCTGACTAAGGGGATTTTAGGATTTGTGTTCACGCTCACCGTGCCCAGTGAGCG
GGGACTGCAGCGTAGACGCTTTGTCCAAAATGCTCTTAATGGGAACGGAGATCCAAATAA
CATGGACAAAGCAGTTAAACTGTATAGGAAGCTTAAGAGGGAGATAACATTCCATGGGGC
CAAAGAAATAGCACTCAGTTATTCTGCTGGTGCACTTGCCAGTTGTATGGGCCTCATATA
CAACAGGATGGGGGCTGTGACCACTGAAGTGGCATTTGGCCTGGTATGCGCAACCTGTGA
ACAGATTGCTGACTCCCAGCATCGGTCTCATAGGCAAATGGTGACAACAACCAATCCACT
AATCAGACATGAGAACAGAATGGTTCTAGCCAGCACTACAGCTAAGGCTATGGAGCAAAT
GGCTGGATCGAGTGAGCAAGCAGCAGAGGCCATGGATATTGCTAGTCAGGCCAGGCAAAT
GGTGCAGGCGATGAGAACCATTGGGACTCATCCTAGCTCCAGTGCTGGTCTAAAAGATGA
TCTTCTTGAAAATTTGCAGGCCTATCAGAAACGAATGGGGGTGCAGATGCAACGATTCAA
GTGATCCTCTCGTCATTGCAGCAAATATCATTGGAATCTTGCACTTGATATTGTGGATTC
TTGATCGTCTTTTTTTCAAATGCATTTATCGTCGCTTTAAATACGGTTTGAAAAGAGGGC
CTTCTACGGAAGGAGTGCCAGAGTCTATGAGGGAAGAATATCGAAAGGAACAGCAGAATG
CTGTGGATGTTGACGATGGTCATTTTGTCAACATAGAGCTGGAGTAA-------------
-------

#A/NWS/1933(H1N1)
AGCAAAAGCAGGTAGATATTGAAAGATGAGTCTTCTAACCGAGGTCGAAACGTACGTTCT
CTCTATCGTCCCGTCAGGCCCCCTCAAAGCCGAGATCGCACAGAGACTTGAAGATGTCTT
TGCAGGGAAGAACACCGATCTTGAGGTTCTCATGGAATGGCTAAAGACAAGACCAATCCT
GTCACCTCTGACTAAGGGGATTTTAGGATTTGTGTTCACGCTCACCGTGCCCAGTGAGCG
GGGACTGCAGCGTAGACGCTTTGTCCAAAATGCTCTTAATGGGAACGGAGATCCAAATAA
CATGGACAAAGCAGTTAAACTGTATAGGAAGCTTAAGAGGGAGATAACATTCCATGGGGC
CAAAGAAATAGCACTCAGTTATTCTGCTGGTGCACTTGCCAGTTGTATGGGCCTCATATA
CAACAGGATGGGGGCTGTGGCCACTGAAGTGGCATTTGGCCTGGTATGCGCAACCTGTGA
ACAGATTGCTGACTCCCAGCATCGGTCTCATAGGCAAATGGTGACAACAACCAATCCACT
AATCAGACATGAGAACAGAATGGTTCTAGCCAGCACTACAGCTAAGGCTATGGAGCAAAT
GGCTGGATCGAGTGAGCAAGCAGCAGAGGCCATGGATATTGCTAGTCAGGCCAGGCAAAT
GGTGCAGGCGATGAGAACCATTGGGACTCATCCTAGCTCCAGTACTGGTCTAAAAGATGA
TCTTCTTGAAAATTTGCAGGCCTATCAGAAACGAATGGGGGTGCAGATGCAACGATTCAA
GTGATCCTCTCGTTATTGCAGCAAATATCATTGGGATCTTGCACTTGATATTGTGGATTC
TTGATCGTCTTTTTTTCAAATGCATTTATCGTCGCTTTAAATACGGTTTGAAAAGAGGGC
CTTCTACGGAAGGAGTGCCAGAGTCTATGAGGGAAGAATATCGAAAGGAACAGCAGAATG
CTGTGGATGTTGACGATGGTCATTTTGTCAACATAGAGCTGGAGTAAAAAACTACCTTGT
TTCTACT

#A/Puerto_Rico/8/34(H1N1)
AGCGAAAGCAGGTAGATATTGAAAGATGAGTCTTCTAACCGAGGTCGAAACGTACGTACT
CTCTATCATCCCGTCAGGCCCCCTCAAAGCCGAGATCGCACAGAGACTTGAAGATGTCTT
TGCAGGGAAGAACACCGATCTTGAGGTTCTCATGGAATGGCTAAAGACAAGACCAATCCT
GTCACCTCTGACTAAGGGGATTTTAGGATTTGTGTTCACGCTCACCGTGCCCAGTGAGCG
AGGACTGCAGCGTAGACGCTTTGTCCAAAATGCCCTTAATGGGAACGGGGATCCAAATAA
CATGGACAAAGCAGTTAAACTGTATAGGAAGCTCAAGAGGGAGATAACATTCCATGGGGC
CAAAGAAATCTCACTCAGTTATTCTGCTGGTGCACTTGCCAGTTGTATGGGCCTCATATA
CAACAGGATGGGGGCTGTGACCACTGAAGTGGCATTTGGCCTGGTATGTGCAACCTGTGA
ACAGATTGCTGACTCCCAGCATCGGTCTCATAGGCAAATGGTGACAACAACCAATCCACT
AATCAGACATGAGAACAGAATGGTTTTAGCCAGCACTACAGCTAAGGCTATGGAGCAAAT
GGCTGGATCGAGTGAGCAAGCAGCAGAGGCCATGGAGGTTGCTAGTCAGGCTAGACAAAT
GGTGCAAGCGATGAGAACCATTGGAACTCATCCTAGCTCCAGTGCTGGTCTGAAAAATGA
TCTTCTTGAAAATTTGCAGGCCTATCAGAAACGAATGGGGGTGCAGATGCAACGGTTCAA
GTGATCCTCTCACTATTGCCGCAAATATCATTGGGATCTTGCACTTGACATTGTGGATTC
TTGATCGTCTTTTTTTCAAATGCATTTACCGTCGCTTTAAATACGGACTGAAAGGAGGGC
CTTCTACGGAAGGAGTGCCAAAGTCTATGAGGGAAGAATATCGAAAGGAACAGCAGAGTG
CTGTGGATGCTGACGATGGTCATTTTGTCAGCATAGAGCTGGAGTAAAAAACTACCTTGT
TTCTACT

#A/Puerto_Rico/8-SV14/1934(H1N1)
-------------------------ATGAGTCTTCTAACCGAGGTCGAAACGTACGTACT
CTCTATCATCCCGTCAGGCCCCCTCAAAGCCGAGATCGCACAGAGACTTGAAGATGTCTT
TGCAGGGAAGAACACCGATCTTGAGGTTCTCATGGAATGGCTAAAGACAAGACCAATCCT
GTCACCTCTGACTAAGGGGATTTTAGGATTTGTGTTCACGCTCACCGTGCCCAGTGAGCG
AGGACTGCAGCGTAGACGCTTTGTCCAAAATGCCCTTAATGGGAACGGGGATCCAAATAA
CATGGACAAAGCAGTTAAACTGTATAGGAAGCTCAAGAGGGAGATAACATTCCATGGGGC
CAAAGAAATCTCACTCAGTTATTCTGCTGGTGCACTTGCCAGTTGTATGGGCCTCATATA
CAACAGGATGGGGGCTGTGACCACTGAAGTGGCATTTGGCCTGGTATGTGCAACCTGTGA
ACAGATTGCTGACTCCCAGCATCGGTCTCATAGGCAAATGGTGACAACAACCAATCCACT
AATCAGACATGAGAACAGAATGGTTTTAGCCAGCACTACAGCTAAGGCTATGGAGCAAAT
GGCTGGATCGAGTGAGCAAGCAGCAGAGGCCATGGAGGTTGCTAGTCAGGCTAGACAAAT
GGTGCAAGCGATGAGAACCATTGGGACTCATCCTAGCTCCAGTGCTGGTCTGAAAAATGA
TCTTCTTGAAAATTTGCAGGCCTATCAGAAACGAATGGGGGTGCAGATGCAACGGTTCAA
GTGATCCTCTCACTATTGCCGCAAATATCATTGGGATCTTGCACTTGACATTGTGGATTC
TTGATCGTCTTTTTTTCAAATGCATTTACCGTCGCTTTAAATACGGACTGAAAGGAGGGC
CTTCTACGGAAGGAGTGCCAAAGTCTATGAGGGAAGAATATCGAAAGGAACAGCAGAGTG
CTGTGGATGCTGACGATGGTCATTTTGTCAGCATAGAGCTGGAGTAAAAA----------
-------

#A/Melbourne/35(H1N1)
-----------GTAGATGTTGAAAGATGAGTCTTCTAACCGAGGTCGAAACGTACGTTCT
CTCTATCGTCCCGTCAGGCCCCCTCAAAGCCGAAATCGCACAGAGACTTGAAGATGTCTT
TGCAGGGAAAAACACCGATCTTGAGGCTCTCATGGAATGGCTAAAGACAAGACCAATCCT
GTCACCTCTGACTAAGGGGATTTTAGGATTTGTGTTCACGCTCACCGTGCCCAGTGAGCG
GGGACTGCAGCGTAGACGCTTTGTCCAAAATGCCCTTAATGGGAACGGGGATCCAAATAA
CATGGACAGGGCAGTTAAACTGTATAGGAAGCTTAAGAGGGAGATAACATTCCATGGGGC
CAAAGAAATAGCACTCAGTTATTCTGCTGGTGCACTTGCCAGTTGTATGGGCCTCATATA
CAACAGGATGGGGGCTGTGACCACTGAAGTGGCATTTGGCCTGGTATGCGCAACCTGTGA
ACAGATTGCTGACTCCCAGCATCGGTCTCATAGGCAAATGGTGACAACAACCAATCCACT
AATCAGACATGAGAACAGAATGGTTCTAGCCAGCACTACAGCTAAGGCTATGGAGCAAAT
GGCTGGATCGAGTGAGCAAGCAGCAGAGGCCATGGAGGTTGCTAGTCAGGCTAGGCAAAT
GGTGCAGGCGATGAGGACCATTGGGACCCATCCTAGCTCCAGTGCTGGTCTGAAAGATGA
TCTTCTTGAAAATTTGCAGGCCTACCAGAAACGAATGGGGGTGCAGATACAACGATTCAA
GTGATCCTCTCGTTATTGCCGCAAATATCATTGGGATCTTGCACTTGATATTGTGGATTC
TTGATCGTCTTTTTTTCAAATGCATTTATCGTCGCTTTAAATACGGTTTGAAAAGAGGGC
CTTCTACGGAAGGAGTGCCAGAGTCTATGAGGGAAGAATATCGAAAGGAACAGCAGAGTG
CTGTGGATGCTGACGATGGTCATTTTGTCAGCATAGAGCTGGAGTAAAAAA---------
-------

#A/Phila/1935(H1N1)
------------------------GATGAGTCTTCTAACCGAGGTCGAAACGTACGTTCT
CTCTATCGTCCCGTCAGGCCCCCTCAAAGCCGAGATAGCACAGAGACTTGAAGATGTCTT
TGCAGGGAAGAACACCGATCTTGAGGCTCTCATGGAATGGCTAAAGACAAGACCAATCCT
GTCACCTCTGACTAAGGGGATTTTAGGATTTGTGTTCACGCTCACCGTGCCCAGTGAGCG
GGGACTGCAGCGTAGACGCTTTGTCCAAAATGCCCTTAATGGAAACGGGGATCCAAATAA
CATGGACAAAGCAGTTAAACTGTATAGGAAGATTAAGAGGGAGATAACATTCCATGGGGC
CAAAGAAATAGCACTCAGTTATTCTGCTGGTGCACTTGCCAGTTGTATGGGCCTCATATA
CAACAGGATGGGGGCTGTGACCACTGAAGTGGCATTTGGCCTGGTCTGTGCAACCTGTGA
ACAGATTGCTGACTCCCAGCATCGGTCTCATAGGCAAATGGTGACAACAACCAATCCACT
AATCAGACATGAGAACAGAATGGTTTTAGCCAGCACTACAGCTAAGGCTATGGAGCAAAT
GGCTGGATCGAGTGAGCGAGCAGCAGAGGCCATGGAGGTTGCTAGTCAGGCTAGGCAAAT
GGTGCAGGCGATGAGAACCATTGGGACTCATCCTAGCTCCAGTGCTGGTCTGAAAGATGA
TCTTCTTGAAAATTTGCAGGCCTATCAGAAACGAATGGGGGTGCAGATGCAACGGTTCAA
GTGATCCTCTCGTTATTGCCGCAAGTATCATTGGGATCTTGCACTTGATATTGTGGATTC
TTGATCGTCTTCTTTTCAAATGCATTTATCGTCGCTTTAAATACGGTTTGAAAAGAGGGC
CTTCTACGGAAGGAGTGCCAGAGTCTATGAGGGAAGAATATCGAAAGGAACAGCAGAGTG
CTGTGGATGCTGACGATGGTCATTTTGTCAACATAGAGCCGGAGTAA-------------
-------

#A/Henry/1936(H1N1)
-------------------------ATGAGTCTTCTAACCGAGGTCGAAACGTACGTTCT
CTCTATCATCCCGTCAGGCCCCCTCAAAGCCGAGATCGCACAGAGACTTGAAGATGTCTT
TGCAGGGAAGAACACCGATCTTGAGGCTCTCATGGAATGGCTAAAGACAAGACCAATCCT
GTCACCTCTGACTAAGGGGATTTTAGGATTTGTGTTCACGCTCACCGTGCCCAGTGAGCG
GGGACTGCAGCGTAGACGCTTTGTCCAAAATGCCCTTAATGGGAACGGGGATCCAAATAA
CATGGACAAAGCAGTTAAACTGTATAGGAAGCTCAAGAGGGAGATAACATTCCATGGGGC
CAAAGAAATATCACTCAGTTATTCTGCTGGTGCACTTGCCAGTTGTATGGGCCTCATATA
CAACAGGATGGGGGCTGTGACCACTGAAGTGGCATTTGGCCTGGTATGTGCAACCTGTGA
ACAGATTGCTGACTCCCAGCATCGGTCTCATAGGCAAATGGTGACAACAACCAATCCACT
AATCAGACATGAGAACAGAATGGTTTTAGCCAGCACTACAGCTAAGGCTATGGAGCAAAT
GGCTGGATCGAGTGAGCAAGCAGCAGAGGCCATGGAGGTTGCTAGTCAGGCTAGGCAAAT
GGTGCAGGCGATGAGAACCATTGGGACTCATCCTAGCTCCAGTGCTGGTCTGAAAAATGA
TCTTCTTGAAAATTTGCAGGCCTATCAGAAACGAATGGGGGTGCAGATGCAACGGTTCAA
GTGATCCTCTCGTTATTGCCGCAAATATCATTGGGATCTTGCACTTGATATTGTGGATTC
TTGATCGTCTTTTTTTCAAATGCATTTACCGTCTCTTTGAATACGGTTTGAAAAGAGGGC
CTTCTACGGAAGGAGTGCCAGAGTCTATGAGGGAAGAATATCGAAAGGAACAGCAGAGTG
CTGTGGATGCTGACGATGGTCATTTTGTCAGCATAGAGCTGGAGTAAAAA----------
-------

#A/AA/Huston/1945(H1N1)
-----------GTAGATATTGAAAGATGAGTCTTCTAACCGAGGTCGAAACGTACGTTCT
CTCTATCGTCCCGTCAGGCCCCCTCAAAGCCGAGATCGCACAGAGACTTGAAGATGTCTT
TGCTGGGAAGAACACAGATCTTGAGGCTCTCATGGAATGGCTAAAGACAAGACCAATCCT
GTCACCTCTGACTAAGGGGATTTTAGGTTTTGTGTTCACGCTCACCGTGCCCAGTGAGCG
AGGACTGCAGCGTAGACGCTTCGTCCAAAATGCCCTTAATGGGAATGGGGATCCAAATAA
CATGGACAGAGCAGTTAAACTGTATAGGAAGCTTAAGAGGGAGATAACATTCCATGGGGC
CAAAGAAATAGCACTCAGTTATTCTGCTGGTGCACTTGCCAGTTGTATGGGCCTCATATA
CAACAGGATGGGGGCTGTGACCACTGAAGTGGCATTTGGCCTGGTATGCGCAACCTGTGA
ACAGATTGCTGACTCCCAGCATCGGTCTCATAGGCAAATGGTGACAACAACCAATCCACT
AATAAGACATGAGAACAGAATGGTTCTAGCCAGCACTACAGCTAAGGCTATGGAGCAAAT
GGCTGGATCGAGTGAGCAAGCAGCAGAGGCCATGGAGGTTGCTAGTCAGGCTAGGCAAAT
GGTGCAGGCGATGAGAACCATTGGGACTCATCCTAGCTCCAGTGCTGGTCTGAAAGATGA
TCTTCTTGAAAATTTGCAGGCCTATCAGAAACGAATGGGGGTGCAGATGCAACGATTCAA
GTGATCCTCTCGTTGTTGCCGCAAATATCATTGGGATCTTGCACTTGATATTGTGGATTC
TTGATCGTCTTTTTTTCAAATGCATTTATCGTCTCTTTAAACACGGTCTGAAAAGAGGGC
CTTCTACGGAAGGAGTGCCAGAGTCTATGAGGGAAGAATATCGAAAGGAACAGCAGAGTG
CTGTAGATGCTGACGATAGTCATTTTGTCAACATAGAGCTGGAGTAAAAAA---------
-------

#A/Cam/46(H1N1)
-----------GTAGATATTGAAAGATGAGTCTTCTAACCGAGGTCGAAACGTACGTTCT
CTCTATCATCCCGTCCGGCCCCCTCAAAGCCGAGATAGCACAGAAACTTGAAGATGTCTT
TGCTGGGAAGAACACTGACCTTGAGGCTCTCATGGAATGGCTAAAGACAAGACCAATCCT
GTCACCTCTGACTAAGGGGATTTTAGGGGTTGTGTTCACGCTCACCGTGCCCAGTGAGCG
AGGACTGCAGCGTAGACGCTTTGTCCAAAATGCCCTTAATGGGAATGGAGATCCAAATAA
CATGGACAGAGCAGTTAAACTGTATAGGAAGCTTAAGAGGGAGATAACATTACATGGGGC
CAAAGAAATAGCACTCAGTTATTCTGCTGGTGCACTTGCCAGTTGTATGGGCCTTATATA
CAACAGGATGGGGGCTGTGACCACTGAAGTGGCATTTGGCCTGGTATGCGCAACCTGTGA
ACAGATTGCCGACTCCCAGCATCGGTCTCATAGGCAAATGGTGACAACAACCAATCCACT
AATAAGACATGAGAACAGAATGGTTCTAGCCAGCACTACAGCTAAGGCTATGGAGCAAAT
GGCTGGATCGAGTGAGCAAGCAGCAGAGGCCATGGAGATTGCTAGTCAGGCTAGGCAAAT
GGTGCAGGCGATGAGAGCCATTGGAACTCATCCTAGCTCCAGTGCTGGTCTGAAAAATGA
TCTTCTTGAAAATTTGCAGGCCTATCAGAAACGAATGGGAGTGCAAATGCAACGATTCAA
GTGATCCTCTCGTTGTTGCCGCAAGTATCATTGGGATCTTGCACTTGATATTGTGGATTC
TTGATCGTCTTTTTTTCAAATGCATTTATCGTCTCTTTAAACACGGTCTGAAAAGAGGGC
CTTCTACGGAAGGAGTGCCAGAGTCTATGAGGGAAGAATATCGAAAGGAACAGCAGAGTG
CTGTGGATGCTGACGATAGTCATTTTGTCAGCATAGAGCTGGAG----------------
-------

#A/FortMonmouth/1/47(H1N1)
-----------GTAGATATTGAAAGATGAGTCTTCTAACCGAGGTCGAAACGTACGTTCT
CTCTATCGTCCCGTCAGGCCCCCTCAAAGCCGAGATCGCACAGAGACTTGAAGATGTCTT
TGCTGGGAAGAACACCGACCTTGAGGCTCTCATGGAATGGCTAAAGACAAGACCAATCCT
GTCACCTCTGACTAAGGGGATTTTAGGGTTTGTGTTCACGCTCACCGTGCCCAGTGAGCG
AGGACTGCAGCGTAGACGCTTTGTCCAAAATGCCCTTAATGGGAACGGGGATCCAAATAA
CATGGACAGAGCAGTTAAACTGTATAGGAAGCTTAAGAGGGAGATAACATTCCATGGGGC
CAAAGAGATAGCACTCAGTTATTCTGCTGGTGCACTTGCCAGTTGTATGGGCCTTATATA
CAACAGGATGGGGGCTGTGACCACTGAAGTGGCATTTGGCCTGGTATGCGCAACCTGTGA
ACAGATTGCCGACTCCCAGCATCGGTCTCATAGGCAAATGGTGACAACAACCAATCCACT
AATAAGACATGAGAACAGAATGGTTCTAGCCAGCACTACAGCTAAGGCTATGGAGCAAAT
GGCTGGATCGAGTGAGCAAGCAGCAGAGGCCATGGAGGTTGCTAGTCAGGCTAGGCAAAT
GGTGCAGGCGATGAGAGCCATTGGAACTCATCCTAGCTCCAGTGCTGGTCTGAAAGATGA
TCTTCTTGAAAATTTGCAGGCCTATCAAAAACGAATGGGAGTGCAGATGCAACGATTCAA
GTGATCCTCTCGTTGTTGCCGCAAGTATCATTGGGATCTTGCACTTGATATTGTGGATTC
TTGATCGTCTTTTTTTCAAATGCATTTATCGTCTCTTTAAACACGGTCTAAAAAGAGGGC
CTTCTACGGAAGGAGTGCCAGAGTCTATGAGGGAAGAATATCGAAAGGAACAGCAGAGTG
CTGTGGATGCTGACGATAGTCATTTTGTCAACATAGAGCTGGAGTAAAAAA---------
-------

#A/Albany/4835/1948(H1N1)
-----------------------AGATGAGTCTTCTAACCGAGGTCGAAACGTACGTTCT
CTCTATCGTCCCGTCAGGCCCCCTCAAAGCCGAGATCGCACAGAGACTTGAAGATGTCTT
TGCTGGGAAGAACACCGATCTTGAGGCTCTCATGGAATGGCTAAAGACAAGACCAATCCT
GTCACCTCTGACTAAGGGGATTTTAGGATTTGTGTTCACGCTCACCGTGCCCAGTGAGCG
AGGACTGCAGCGTAGACGCTTTGTCCAAAATGCCCTTAATGGGAATGGGGATCCAAATAA
CATGGACAGAGCAGTTAAACTGTATAGAAAGCTTAAGAGGGAGATAACATTCCATGGGGC
CAAAGAAATAGCACTCAGTTATTCTGCTGGTGCACTTGCCAGTTGTATGGGCCTCATATA
CAACAGGATGGGGGCTGTGACCACTGAAGTGGCATTTGGCCTGGTATGCGCAACCTGTGA
ACAGATTGCTGACTCCCAGCATAGGTCTCATAGGCAAATGGTGACAACAACCAATCCACT
AATAAGACATGAGAACAGAATGGTTCTGGCCAGCACTACAGCTAAGGCTATGGAGCAAAT
GGCTGGATCGAGTGAGCAAGCAGCAGAGGCCATGGAGGTTGCTAGTCAGGCCAGGCAAAT
GGTGCAGGCAATGAGAGCCATTGGGACTCATCCTAGCTCCAGTGCTGGTCTGAAAGATGA
TCTTCTTGAAAATTTGCAGGCCTATCAGAAACGAATGGGGGTGCAGATGCAACGATTCAA
GTGATCCTCTTGTTGTTGCCGCAAGTATCATTGGGATCTTGCACTTGATATTGTGGATTC
TTGATCGTCTTTTTTTCAAATGCATTTATCGTCTCTTTAAACACGGTCTGAAAAGAGGGC
CTTCTACGGAAGGAGTACCAGAGTCTATGAGGGAAGAATATCGAAAGGAACAGCAGAATG
CTGTGGATGCTGACGATAGTCATTTTGTCAACATAGAGCTGGAGTAA-------------
-------

#A/Roma/1949(H1N1)
-------------------------ATGAGTCTTCTAACCGAGGTCGAAACGTACGTTCT
CTCTATCGTCCCGTCAGGCCCCCTCAAAGCCGAGATCGCACAGAGACTTGAAGATGTCTT
TGCTGGGAAGAACACTGATCTTGAGGCTCTCATGGAATGGCTAAAGACAAGACCAATCCT
GTCACCTCTGACTAAGGGGATTTTAGGATTTGTGTTCACGCTCACCGTGCCCAGTGAGCG
AGGACTGCAGCGTAGACGCTTTGTCCAAAATGCCCTTAATGGGAATGGGGATCCAAATAA
CATGGACAGAGCAGTTAAACTGTATAGAAAGCTTAAGAGGGAGATAACATTCCATGGGGC
CAAAGAAATAGCACTCAGTTATTCTGCTGGTGCACTTGCCAGTTGTATGGGCCTCATATA
CAACAGGATGGGGGCTGTGACCACTGAAGTGGCATTTGGCCTGGTATGCGCAACCTGTGA
ACAGATTGCTGACTCCCAGCATAGGTCTCATAGGCAAATGGTGACAACAACCAATCCACT
AATAAGACATGAGAACAGAATGGTTCTGGCCAGCACTACAGCTAAGGCTATGGAGCAAAT
GGCTGGATCGAGTGAGCAAGCAGCAGAGGCCATGGAGGTTGCTAGTCAGGCCAGGCAAAT
GGTGCAGGCAATGAGAGCCATTGGGACTCATCCTAGCTCCAGCGCTGGTCTGAAAGATGA
TCTTCTTGAAAATTTGCAGGCCTATCAGAAACGAATGGGGGTGCAGATGCAACGATTCAA
GTGATCCTCTTGTTGTTGCCGCAAGTATCATTGGGATCTTGCACTTGATATTGTGGATTC
TTGATCGTCTTTTTTTCAAATGCATTTATCGTCTCTTTAAACACGGTCTGAAAAGAGGGC
CTTCTACGGAAGGAGTACCAGAGTCTATGAGGGAAGAATATCGAAAGGAACAGCAGAGTG
CTGTGGATGCTGACGATAGTCATTTTGTCAACATAGAGCTGGAGTAA-------------
-------

#A/Albany/12/1951(H1N1)
------------------------GATGAGTCTTCTAACCGAGGTCGAAACGTACGTTCT
CTCTATCGTCCCGTCAGGCCCCCTCAAAGCCGAGATAGCACAGAGACTTGAAGATGTCTT
TGCTGGAAAGAACACTGATCTTGAGGCTCTCATGGAATGGCTAAAGACAAGACCAATCCT
GTCACCTCTGACTAAGGGGATTTTAGGATTTGTGTTCACGCTCACCGTGCCCAGTGAGCG
AGGACTGCAGCGTAGACGCTTTGTCCAAAATGCCCTCAATGGGAATGGGGATCCAAATAA
CATGGACAGAGCAGTTAAACTGTATAGAAAGCTTAAGAGGGAGATAACATTCCATGGGGC
CAAAGAAATAGCGCTCAGTTATTCTGCTGGTGCACTTGCCAGTTGTATGGGCCTCATATA
CAACAGGATGGGGGCGGTGACCACTGAAGTGGCCTTTGGCCTGGTATGCGCAACCTGTGA
ACAGATTGCTGACTCCCAGCATAGGTCTCATAGGCAAATGGTGACAACAACCAATCCACT
AATAAGACATGAGAACAGAATGGTTCTGGCCAGCACTACAGCTAAGGCTATGGAGCAAAT
GGCTGGATCGAGTGAGCAAGCAGCAGAGGCCATGGAGGTTGCTAGTCAGGCCAGGCAAAT
GGTGCAGGCAATGAGAGCCATTGGGACTCATCCTAGCTCCAGTGCTGGTCTGAAAGATGA
TCTTCTTGAAAATTTGCAGGCCTATCAGAAACGAATGGGGGTGCAGATGCAACGATTCAA
GTGATCCTCTTGTTGTTGCCGCAAGTATCATTGGGATCTTGCACTTGATATTGTGGATTC
TTGATCGTCTTTTTTTCAAATGCATTTATCGTCTCTTTAAACACGGTCTGAAAAGAGGGC
CTTCTACGGAAGGAGTACCAGAGTCTATGAGGGAAGAATATCGAAAGGAACAGCAGAGTG
CTGTGGATGCTGACGATAGTCATTTTGTCAACATAGAGCTGGAGTAAAAAA---------
-------

#A/Malaysia/54(H1N1)
-----------GTAGATATTGAAAGATGAGTCTTCTAACCGAGGTCGAAACGTACGTTCT
CTCTATCGTCCCGTCAGGCCCCCTCAAAGCCGAGATCGCACAGAGACTTGAAGATGTCTT
TGCTGGAAAGAACACCGATCTTGAGGCTCTCATGGAATGGCTAAAGACAAGACCAATCCT
GTCACCTCTGACTAAGGGGATTTTAGGATTTGTGTTCACGCTCACCGTGCCCAGTGAGCG
AGGACTGCAGCGTAGACGCTTTGTCCAAAATGCCCTCAATGGGAATGGGGATCCAAATAA
CATGGACAGAGCAGTTAAACTGTATAGAAAGCTTAAGAGGGAGATAACATTCCATGGGGC
CAAAGAAATAGCACTCAGTTATTCTGCTGGCGCACTTGCCAGTTGTATGGGCCTCATATA
CAACAGGATGGGGGCTGTGACCACTGAAGTGGCCTTTGGCCTGGTATGCGCAACCTGTGA
ACAGATTGCTGACTCCCAGCATAGGTCTCATAGGCAAATGGTGACAACAACCAATCCACT
AATAAGACATGAGAACAGAATGGTTCTGGCCAGCACTACAGCTAAGGCTATGGAGCAAAT
GGCTGGATCGAGCGAGCAAGCAGCAGAGGCCATGGAGGTTGCTAGTCAGACCAGGCAAAT
GGTGCAGGCAATGAGAGCCATTGGGACTCATCCTAGCTCCAGTGCTGGTCTGAAAAATGA
TCTTCTTGAAAATTTGCAGGCCTATCAGAAACGAATGGGGGTGCAGATGCAACGATTCAA
GTGATCCTCTTATTATTGCCGCAAGTGTCGTTGGGATATTGCACTTGATATTGTGGATTC
TTGATCGTCTTTTTTTCAAATGCATTTATCGTCTCTTTAAACACGGTCTGAAAAGAGGGC
CTTCTACGGAAGGAGTACCAGAGTCTATGAGGGAAGAATATCGAAAGGAACAGCAGAGTG
CTGTGGATGCTGACGATAGTCATTTTGTCAACATAGAGCTGGAGTAAAAA----------
-------

#A/Denver/1/57(H1N1)
------------------------------------------------------------
--------------------------------------------------AAGATGTCTT
TGCTGGGAAGAACACCGATCTTGAGGCTCTCATGGAATGGCTAAAGACAAGACCAATCCT
GTCACCTCTGACTAAGGGGATTTTGGGATTTGTATTCACGCTCACCGTGCCCAGTGAGCG
AGGACTGCAGCGTATACGCTTTGTCCAAAATGCCCTCAATGGGAATGGGGATCCAAATAA
CATGGACAGAGCAGTTAAACTGTATAGAAAGCTTAAGAGGGAGATAACATTCCATGGGGC
CAAAGAAATAGCGCTCAGTTATTCTGCTGGTGCACTTGCCAGTTGTATGGGCCTCATATA
CAACAGGATGGGGGCTGTGACCACTGAAGTGGCCTTTGGCCTGGTATGTGCAACCTGTGA
ACAGATTGCTGACTCCCAGCATAGGTCTCATAGGCAAATGGTGGCAACAACCAATCCACT
AATAAGACATGA------------------------------------------------
------------------------------------------------------------
------------------------------------------------------------
------------------------------------------------------------
------------------------------------------------------------
------------------------------------------------------------
------------------------------------------------------------
------------------------------------------------------------
-------

#A/Chile/13/57(H2N2)
-------------------------ATGAGTCTTCTAACCGAGGTCGAAACGTACGTTCT
CTCTATCGTCCCGTCAGGCCCCCTCAAAGCCGAGATCGCACAGAGACTTGAAGATGTCTT
TGCTGGGAAGAACACCGATCTTGAGGCTCTCATGGAATGGCTAAAGACAAGACCAATCCT
GTCACCTCTGACTAAGGGGATTTTGGGATTTGTATTCACGCTCACCGTGCCCAGTGAGCG
AGGACTGCAGCGTAGACGCTTTGTCCAAAATGCCCTCAATGGGAATGGGGATCCAAATAA
CATGGACAGAGCAGTTAAACTGTATAGAAAGCTTAAGAGGGAGATAACATTCCATGGGGC
CAAAGAAATAGCGCTCAGTTATTCTGCTGGTGCACTTGCCAGTTGTATGGGCCTCATATA
CAACAGGATGGGGGCTGTGACCACTGAAGTGGCCTTTGGCCTGGTATGTGCAACCTGTGA
ACAGATTGCTGACTCCCAGCATAGGTCTCATAGGCAAATGGTGACAACAACCAATCCACT
AATAAGACATGAGAACAGAATGGTTCTGGCCAGCACTACAGCTAAGGCTATGGAGCAAAT
GGCTGGATCGAGTGAGCAAGCAGCAGAGGCCATGGAGGTTGCTAGTCAGGCCAGGCAAAT
GGTGCAGGCAATGAGAGCCATTGGGACTCATCCTAGCTCCAGTGCTGGTCTAAAAGATGA
TCTTCTTGAAAATTTGCAGGCCTATCAGAAACGAATGGGGGTGCAGATGCAACGATTCAA
GTGACCCTCTTGTTGTTGCCGCGAGTATCATTGGGATCTTGCACTTGATATTGTGGATTC
TTGATCGTCTTTTTTTCAAATGCATTTATCGCTTCTTTAAACACGGTCTGAAAAGAGGGC
CTTCTACGGAAGGAGTACCAGAGTCTATGAGGGAAGAATATCGAAATGAACAGCAGAGTG
CTGTGGATGCTGACGATAGTCATTTTGTCAGCATAGAGCTGGAGTAA-------------
-------

#A/Japan/305/57(H2N2)
-------------------------ATGAGTCTTCTAACCGAGGTCGAAACGTACGTTCT
CTCTATCGTCCCGTCAGGCCCCCTCAAAGCCGAGATCGCACAGAGACTTGAAGATGTCTT
TGCTGGGAAGAACACCGATCTTGAGGCTCTCATGGAATGGCTAAAGACAAGACCAATCCT
GTCACCTCTGACTAAGGGGATTTTGGGATTTGTATTCACGCTCACCGTGCCCAGTGAGCG
AGGACTGCAGCGTAGACGCTTTGTCCAAAATGCCCTCAATGGGAATGGGGATCCAAATAA
CATGGACAGAGCAGTTAAACTGTATAGAAAGCTTAAGAGGGAGATAACATTCCATGGGGC
CAAAGAAATAGCGCTCGGTTATTCTGCTGGTGCACTTGCCAGTTGTATGGGCCTCATATA
CAACAGGATGGGGGCTGTGACCACTGAAGTGGCCTTTGGCCTGGTATGTGCAACCTGTGA
ACAGATTGCTGACTCCCAGCATAGGTCTCATAGGCAAATGGTGACAACAACCAATCCACT
AATAAGACATGAGAACAGAATGGTTCTGGCCAGCACTACAGCTAAGGCTATGGAGCAAAT
GGCTGGATCGAGTGAGCAAGCAGCAGAGGCCATGGAGGTTGCTAGTCAGGCCAGGCAAAT
GGTGCAGGCAATGAGAGCCATTGGGACTCATCCTAGCTCCAGTGCTGGTCTAAAAGATGA
TCTTCTTGAAAATTTGCAGGCCTATCAGAAACGAATGGGGGTGCAGATGCAACGATTCAA
GTGACCCTCTTGTTGTTGCCGCGAGTATCATTGGGATCTTGCACTTGATATTGTGGATTC
TTGATCGTCTTTTTTTCAAATGCATTTATCGCTTCTTTAAACACGGTCTGAAAAGAGGGC
CTTCTACGGAAGGAGTACCAGAGTCTATGAGGGAAGAATATCGAAATGAACAGCAGAGTG
CTGTGGATGCTGACGATGGTCATTTTGTCAGCATAGAGCTGGAGTAA-------------
-------

#A/Singapore/1/1957(H2N2)
-------------------------ATGAGTCTTCTAACCGAGGTCGAAACGTACGTTCT
CTCTATCGTCCCGTCAGGCCCCCTCAAAGCCGAGATCGCACAGAGACTTGAAGATGTCTT
TGCTGGGAAGAACACCGATCTTGAGGCTCTCATGGAATGGCTAAAGACAAGACCAATCCT
GTCACCTCTGACTAAGGGGATTTTGGGATTTGTATTCACGCTCACCGTGCCCAGTGAGCG
AGGACTGCAGCGTAGACGCTTTGTCCAAAATGCCCTCAATGGGAATGGGGATCCAAATAA
CATGGACAGAGCAGTTAAACTGTATAGAAAGCTTAAGAGGGAGATAACATTCCATGGGGC
CAAAGAAATAGCGCTCAGTTATTCTGCTGGTGCACTTGCCAGTTGTATGGGCCTCATATA
CAACAGGATGGGGGCTGTGACCACTGAAGTGGCCTTTGGCCTGGTATGTGCAACCTGTGA
ACAGATTGCTGACTCCCAGCATAGGTCTCATAGGCAAATGGTGACAACAACCAATCCACT
AATAAGACATGAGAACAGAATGGTTCTGGCCAGCACTACAGCTAAGGCTATGGAGCAAAT
GGCTGGATCGAGTGAGCAAGCAGCAGAGGCCATGGAGGTTGCTAGTCAGGCCAGGCAAAT
GGTGCAGGCAATGAGAGCCATTGGGACTCATCCTAGCTCCAGTGCTGGTCTAAAAGATGA
TCTTCTTGAAAATTTGCAGGCCTATCAGAAACGAATGGGGGTGCAGATGCAACGATTCAA
GTGACCCTCTTGTTGTTGCCGCGAGTATCATTGGGATCTTGCACTTGATATTGTGGATTC
TTGATCGTCTTTTTTTCAAATGCATTTATCGCTTCTTTAAACACGGTCTGAAAAGAGGGC
CTTCTACGGAAGGAGTACCAGAGTCTATGAGGGAAGAATATCGAAAGGAACAGCAGAGTG
CTGTGGATGCTGACGATAGTCATTTTGTCAGCATAGAGCTGGAGTAAA------------
-------

#A/Krasnodar/101/1959(H2N2)
------------------------GATGAGTCTTCTAACCGAGGTCGAAACGTACGTTCT
CTCTATCGTCCCGTCAGGCCCCCTCAAAGCCGAGATCGCACAGAGACTTGAAGATGTCTT
TGCTGGGAAGAACACCGATCTTGAGGCTCTCATGGAATGGCTAAAGACAAGACCAATCCT
GTCACCTCTGACTAAGGGGATTTTGGGATTTGTATTCACGCTCACCGTGCCCAGTGAGCG
AGGACTGCAGCGTAGACGCTTTGTCCAAAATGCCCTCAATGGGAATGGGGATCCAAATAA
CATGGACAGAGCAGTTAAACTGTATAGAAAGCTTAAGAGGGAGATAACATTCCATGGGGC
CAAAGAAATAGCGCTCAGTTATTCTGCTGGTGCACTTGCCAGTTGTATGGGCCTCATATA
CAACAGGATGGGGGCTGTGACCACTGAAGTGGCCTTTGGCCTGGTATGTGCAACCTGTGA
ACAGATTGCTGACTCCCAGCATAGGTCTCATAGGCAAATGGTGACAACAACCAATCCACT
AATAAGACATGAGAACAGAATGGTTCTGGCCAGCACTACAGCTAAGGCTATGGAGCAAAT
GGCTGGATCGAGTGAGCAAGCAGCAGAGGCCATGGAGGTTGCTAGTCAGGCCAGGCAAAT
GGTGCAGGCAATGAGAGCCATTGGGACTCGTCCTAGCTCCAGTGCTGGTCTAAAAGATGA
TCTTCTTGAAAATTTGCAGGCCTATCAGAAACGAATGGGGGTGCAGATGCAACGATTCAA
GTGACCCTCTTGTTGTTGCCGCGAGTATCATTGGGATCTTGCACTTGATATTGTGGATTC
TTGATCGTCTTTTTTTCAAATGCATTTATCGCTTCTTTAAACACGGTCTGAAAAGAGGGC
CTTCTACGGAAGGAGTACCAGAGTCTATGAGGGAAGAATATCGAAAGGAACAGCAGAGTG
CTGTGGATGCTGACGATAGTCATTTTGTCAGCATAGAGCTGGAGTAAA------------
-------

#A/Panama/1/61(H2N2)
-------------------------ATGAGTCTTCTAACCGAGGTCGAAACGTACGTTCT
CTCTATCGTTCCGTCAGGCCCCCTCAAAGCCGAGATCGCACAGAGACTTGAAGATGTCTT
TGCTGGGAAGAACACCGATCTTGAGGCTCTCATGGAATGGCTAAAGACAAGACCAATCCT
GTCACCTCTGACTAAGGGGATTTTGGGATTTGTATTCACGCTCACCGTGCCCAGTGAGCG
AGGACTGCAGCGTAGACGCTTTGTCCAAAATGCCCTCAATGGGAATGGGGATCCAAATAA
CATGGACAGAGCAGTTAAACTGTATAGAAAGCTTAAGAGGGAGATAACATTCCATGGGGC
CAAAGAAATAGCGCTCAGTTATTCTGCTGGTGCACTTGCCAGTTGTATGGGCCTCATATA
CAACAGGATGGGAGCTGTGACCACTGAAGTGGCCTTTGGCCTGGTATGTGCAACCTGTGA
ACAGATTGCTGATTCCCAGCATAGGTCTCATAGGCAAATGGTGACAACAACCAATCCACT
AATAAGACATGAGAACAGAATGGTTCTGGCCAGCACTACAGCTAAGGCTATGGAGCAAAT
GGCTGGATCGAGTGAGCAAGCAGCAGAGGCCATGGAGGTTGCTAGTCAGGCCAGGCAAAT
GGTGCAGGCAATGAGAGCCATTGGGACTCATCCTAGCTCCAGTGCTGGTCTAAAAGATGA
TCTTCTTGAAAATTTGCAGGCCTATCAGAAACGAATGGGGGTGCAGATGCAACGATTCAA
GTGACCCTCTTGTTATTGCCGCGAGTATCATTGGGATCTTGCACTTGATATTGTGGATTC
TTGATCGTCTTTTTTTCAAATGCATTTATCGCTTCCTTAAACGCGGTCTGAAAAGAGGGC
CTTCTACGGAAGGAGTACCAGAGTCTATGAGGGAAGAATATCGAAAGGAACAGCAGAGTG
CTGTGGATGCTGACGATAGTCATTTTGTCAGCATAGAGCTGGAGTAA-------------
-------

#A/Japan/170/62(H2N2)
-------------------------ATGAGTCTTCTAACCGAGGTCGAAACGTACGTTCT
CTCTATCGTCCCGTCCGGCCCCCTCAAAGCCGAGATCGCACAGAGACTTGAAGATGTCTT
TGCTGGGAAAAACACAGATCTTGAGGCTCTCATGGAATGGCTAAAGACAAGACCAATCCT
GTCACCTCTGACTAAGGGGATTTTGGGATTTGTATTCACGCTCACCGTGCCCAGTGAGCG
AGGACTGCAGCGTAGACGCTTTGTCCAAAATGCCCTCAATGGGAATGGGGATCCAAATAA
CATGGACAGAGCAGTTAAACTGTATAGAAAGCTTAAGAGGGAGATAACATTCCATGGGGC
CAAAGAAATAGCGCTCAGTTACTCTGCTGGTGCACTTGCCAGTTGTATGGGCCTAATATA
CAACAGGATGGGGGCTGTGACCACTGAAGTGGCCTTTGGCCTGGTATGTGCAACCTGTGA
ACAGATTGCTGACTCCCAGCATAGGTCTCATAGGCAAATGGTGACAACAACCAATCCACT
AATAAGACATGAGAACAGAATGGTTCTGGCCAGCACTACAGCTAAGGCTATGGAGCAAAT
GGCTGGATCGAGTGAGCAAGCAGCAGAGGCCATGGAGGTTGCTAGTCAGGCCAGGCAAAT
GGTGCAGGCAATGAGAGCCATTGGGACTCATCCTAGCTCCAGTGCTGGTCTAAAAGATGA
TCTTCTTGAAAATTTGCAGGCCTATCAGAAGCGAATGGGGGTGCAGATGCAACGATTCAA
GTGACCCTCTTGTTGTTGCCGCGAGTATCATTGGGATCTTGCACTTGATATTGTGGATTC
TTGATCGTCTTTTTTTCAAATGCATTTATCGCTTCTTTAAACACGGTCTGAAAAGAGGGC
CTTCTACGGAAGGAGTACCTGAGTCTATGAGGGAAGAATATCGAAAGGAACAGCAGAGTG
CTGTGGATGCTGACGATAGTCATTTTGTCAGCATAGAGCTGGAGTAA-------------
-------

#A/Netherlands/65/63(H2N2)
-------------------------ATGAGTCTTCTAACCGAGGTCGAAACGTACGTTCT
CTCTATCGTCCCGTCAGGCCCCCTCAAAGCCGAGATCGCACAGAGACTTGAAGATGTCTT
TGCTGGGAAGAACACAGATCTTGAGGCTCTCATGGAATGGCTAAAGACAAGACCAATCCT
GTCACCTCTGACTAAGGGGATTTTGGGATTTGTATTCACGCTCACCGTGCCCAGTGAGCG
AGGACTGCAGCGTAGACGCTTTGTCCAAAATGCCCTCAATGGGAATGGGGATCCAAATAA
CATGGACAGAGCAGTTAAACTGTATAGAAAGCTTAAGAGGGAGATAACATTCCATGGGGC
CAAAGAAATAGCGCTCAGTTATTCTGCTGGTGCACTTGCCAGTTGCATGGGCCTCATATA
CAACAGGATGGGGGCTGTGACCACTGAAGTGGCCTTTGGCCTGGTATGTGCAACCTGTGA
ACAGATTGCTGACTCCCAGCATAGGTCTCATAGGCAAATGGTGACAACAACCAATCCACT
AATAAGACATGAGAACAGAATGGTTCTGGCCAGCACTACAGCTAAGGCTATGGAGCAAAT
GGCTGGATCGAGTGAGCAAGCAGCAGAGGCCATGGAGGTTGCTAGTCAGGCCAGGCAAAT
GGTGCAGGCAATGAGAGCCATTGGGACTCATCCTAGCTCCAGTGCTGGTCTAAAAGATGA
TCTTCTTGAAAATTTGCAGGCCTATCAGAAACGAATGGGGGTGCAGATGCAACGATTCAA
GTGACCCTCTTGTTGTTGCTGCGAGTATCATTGGGATCTTGCACTTGATATTGTGGATTC
TTGATCGTCTTTTTTTCAAATGCATTTATCGCTTCTTTAAACACGGTCTGAAAAGAGGGC
CTTCTACGGAAGGAGTACCTGAGTCTATGAGGGAAGAATATCGAAAGGAACAGCAGAGTG
CTGTGGATGCTGACGATAGTCATTTTGTCAGCATAGAGCTGGAGTAA-------------
-------

#A/Netherlands/56/1963(H2N2)
----------------------AAGATGAGCCTTCTAACCGAGGTCGAAACGTACGTTCT
CTCTATCGTCCCGTCAGGCCCCCTCAAAGCCGAGATCGCACAGAGACTTGAAGATGTCTT
TGCTGGGAAGAACACAGATCTTGAGGCTCTCATGGAATGGCTAAAGACAAGACCAATCCT
GTCACCTCTGACTAAGGGGATTTTGGGATTTGTATTCACGCTCACCGTGCCCAGTGAGCG
AGGACTGCAGCGTAGACGCTTTGTCCAAAATGCCCTCAATGGGAATGGGGATCCAAATAA
CATGGACAGAGCAGTTAAACTGTATAGAAAGCTTAAGAGGGAGATAACATTCCATGGGGC
CAAAGAAATAGCGCTCAGTTATTCTGCTGGTGCACTTGCCAGTTGCATGGGCCTCATATA
CAACAGGATGGGGGCTGTGACCACTGAAGTGGCCTTTGGCCTGGTATGTGCAACCTGTGA
ACAGATTGCTGACTCCCAGCATAGGTCTCATAGGCAAATGGTGACAACAACCAATCCACT
AATAAGACATGAGAACAGAATGGTTCTGGCCAGCACTACAGCTAAGGCTATGGAGCAAAT
GGCTGGATCGAGTGAGCAAGCAGCAGAGGCCATGGAGGTTGCTAGTCAGGCCAGGCAAAT
GGTGCAGGCAATGAGAGCCATTGGGACTCATCCTAGGTCCAGTGCTGGTCTAAAAGATGA
TCTTCTTGAAAATTTGCAGGCCTATCAGAAACGAATGGGGGTGCAGATGCAACGATTCAA
GTGACCCTCTTGTTGTTGCTGCGAGTATCATTGGGATCTTGCACTTGATATTGTGGATTC
TTGATCGTCTTTTTTTCAAATGCATTTATCGCTTCTTTAAACACGGTCTGAAAAGAGGGC
CTTCTACGGAAGGAGTACCTGAGTCTATGAGGGAAGAATATCGAAAGGAACAGCAGAGTG
CTGTGGATGCTGACGATAGTCATTTTGTCAGCATAGAGCTGGAGTAAA------------
-------

#A/Potsdam/2/1965(H2N2)
-----------------------AGATGAGCCTTCTAACCGAGGTCGAAACGTACGTTCT
CTCTATCGTCCCGTCAGGCCCCCTCAAAGCCGAGATCGCACAGAGACTTGAAGATGTCTT
TGCTGGGAAGAACACAGATCTTGAGGCTCTCATGGAATGGCTAAAGACAAGACCAATCCT
GTCACCTCTGACTAAGGGGATTTTGGGATTTGTATTCACGCTCACCGTGCCCAGTGAGCG
AGGACTGCAGCGTAGACGCTTTGTCCAAAATGCCCTCAATGGGAATGGGGATCCAAATAA
CATGGACAGAGCAGTTAAACTGTATAGAAAGCTTAAGAGGGAGATAACATTCCATGGGGC
CAAAGAAATAGCGCTCAGTTATTCTGCTGGTGCACTTGCCAGTTGCATGGGCCTCATATA
CAACAGGATGGGGGCTGTGACCACTGAAGTGGCCTTTGGCCTGGTATGTGCAACCTGTGA
ACAGATTGCTGACTCCCAGCATAGGTCTCATAGGCAGATGGTGACAACAACCAATCCACT
AATAAGACATGAGAACAGAATGGTTCTGGCCAGCACTACAGCTAAGGCTATGGAGCAAAT
GGCTGGATCGAGTGAGCAAGCAGCAGAGGCCATGGAGGTTGCTAGTCAGGCCAGGCAAAT
GGTGCAGGCAATGAGAGCCATTGGGACTCATCCTAGATCCAGTGCTGGTCTAAAAGATGA
TCTTCTTGAAAATTTGCAGGCCTATCAGAAACGAATGGGGGTGCAGATGCAACGATTCAA
GTGACCCTCTTGTTGTTGCTGCGAGTATCATTGGGATCTTGCACTTGATATTGTGGATTC
TTGATCGTCTTTTTTTCAAATGCATTTATCGCTTCTTTGAGCACGGTCTGAAAAGAGGGC
CTTCTACGGAAGGAGTACCTGAGTCTATGAGGGAAGAATATCGAAAGGAACAGCAGAGTG
CTGTGGATGCTGACGATAGTCATTTTGTCAGCATAGAGCTGGAGTAA-------------
-------

#A/Tokyo/3/67(H2N2)
-------------------------ATGAGTCTTCTAACCGAGGTCGAAACGTACGTTCT
ATCTATCGTCCCGTCAGGCCCCCTCAAAGCCGAGATCGCACAGAGACTTGAAGATGTCTT
TGCTGGGAAGAACACAGATCTTGAGGCTCTCATGGAGTGGCTAAAGACAAGACCAATCCT
GTCACCTCTAACTAAGGGGATTTTGGGATTTGTGTTCACGCTCACCGTGCCCAGTGAGCG
AGGACTGCAGCGTAGACGCTTTGTCCAAAATGCCCTCAATGGGAATGGGGATCCAAATAA
CATGGACAGAGCAGTTAAACTGTATAGAAAGCTTAAGAGGGAGATAACATTCCATGGGGC
CAAAGAAATAGCGCTCAGTTATTCTGCTGGTGCACTTGCCAGTTGCATGGGCCTCATATA
CAACAGGATGGGGACTGTGACCACTGAAGTGGCCTTTGGCCTGGTATGTGCAACCTGTGA
ACAGATTGCTGACTCCCAGCATAGGTCTCATAGGCAAATGGTGACAACAACCAACCCACT
GATAAGACATGAGAACAGAATGGTTCTGGCCAGCACTACAGCTAAGGCTATGGAGCAAAT
GGCTGGATCGAGTGAGCAAGCAGCAGAGGCCATGGAGGTTGCTAGTCAGGCCAGGCAAAT
GGTGCAGGCAATGAGAGCCATTGGGACTCATCCTAGCTCCAGTACTGGTCTAAAAGATGA
TCTTCTTGAAAATTTGCAGGCCTATCAGAAACGAATGGGGGTGCAGATGCAACGATTCAA
GTGACCCTCTTGTTGTTGCTGCGAGTATCATTGGGATCTTGCACTTGATATTGTGGATTC
TTGATCGCCTTTTTTTCAAATGCATTTACCGCTTCTTTGAACACGGTCTGAAAAGAGGGC
CTTCTACGGAAGGAGTACCTGAGTCTATGAGGGAAGAATATCGAAAGGAACAGCAGAGTG
CTGTGGATGCTGACGATGGTCATTTTGTCAGCATAGAGCTGGAGTAA-------------
-------

#A/Albany/6/1967(H2N2)
-----------------ATTGAAAGATGAGCCTTCTAACCGAGGTCGAAACGTACGTTCT
CTCTATCGTCCCGTCAGGCCCCCTCAAAGCCGAGATCGCACAGAGACTTGAAGATGTCTT
TGCTGGGAAGAACACAGATCTTGAGGCTCTCATGGAATGGCTAAAGACAAGACCAATCCT
GTCACCTCTGACTAAGGGGATTTTGGGATTTGTGTTCACGCTCACCGTGCCCAGTGAGCG
AGGACTTCAGCGTAGACGCTTTGTCCAAAACGCCCTCAATGGGAATGGGGATCCAAATAA
CATGGACAGAGCAGTTAAACTGTACAGAAAGCTTAAGAGGGAGATAACATTCCATGGGGC
CAAAGAAATAGCGCTCAGTTATTCTGCTGGTGCACTTGCCAGTTGCATGGGCCTCATATA
CAACAGGATGGGGGCTGTGACCACTGAAGTGGCCTTTGGCCTGGTATGTGCAACCTGTGA
ACAGATTGCTGACTCCCAGCATAGGTCTCATAGGCAAATGGTGACAACAACCAATCCACT
AATAAGACATGAGAACAGAATGGTTCTAGCCAGCACTACAGCTAAGGCTATGGAGCAAAT
GGCTGGATCGAGTGAGCAAGCAGCAGAGGCCATGGAGGTTGCTAGCCAGGCCAGGCAAAT
GGTGCAGGCAATGAGAGCCATTGGGACTCATCCTAGCTCCAGTGCTGGTCTAAAAGATGA
TCTTCTTGAAAATTTGCAGGCCTATCAGAAACGAATGGGGGTGCAGATGCAACGATTCAA
GTGACCCTCTTGTTGTTGCTGCGAGTATCATTGGAATCTTGCACTTGATATTGTGGATTC
TTGATCGTCTTTTTTTCAAATGCATTTACCGCTTCTTTGAGCACGGTCTGAAAAGAGGGC
CTTCTACGGAAGGAGTACCTGAGTCTATGAGGGAAGAATATCGAAAGGAACAGCAGAGTG
CTGTGGATGCTGACGATGGTCATTTTGTCAGCATAGAGCTGGAGTAAA------------
-------

#A/Albany/6/1968(H3N2)
-------------------------ATGAGCCTTCTAACCGAGGTCGAAACGTACGTTCT
CTCTATCGTCCCGTCAGGCCCCCTCAAAGCCGAGATCGCACAGAGACTTGAAGATGTCTT
TGCTGGGAAGAACACAGATCTTGAGGCTCTCATGGAATGGCTAAAGACAAGACCAATCCT
GTCACCTCTGACTAAGGGGATTTTGGGATTTGTATTCACGCTCACCGTGCCCAGTGAGCG
AGGACTGCAGCGTAGACGCTTTGTCCAAAATGCCCTCAATGGGAATGGGGATCCAAATAA
CATGGACAGAGCAGTTAAACTGTATAGAAAACTTAAGAGGGAGATAACATTCCATGGGGC
CAAAGAAATAGCACTCAGTTATTCTGCTGGTGCACTTGCCAGTTGCATGGGCCTCATATA
CAACAGGATGGGGGCTGTGACCACTGAAGTGGCCTTTGGCCTGGTATGTGCAACCTGTGA
ACAGATTGCTGACTCCCAGCATAGGTCTCATAGGCAAATGGTGACAACAACCAATCCACT
AATAAGACATGAGAACAGAATGGTTCTGGCCAGCACTACAGCTAAGGCTATGGAGCAAAT
GGCTGGATCGAGTGAGCAGGCAGCAGAGGCCATGGAGGTTGCTAGTCAGGCCAGGCAAAT
GGTGCAGGCAATGAGAGCCATTGGGACTCATCCTAGCTCCAGTGCTGGTCTAAAAGATGA
TCTTCTTGAAAATTTGCAGGCCTATCAGAAACGAATGGGGGTGCAGATGCAACGATTCAA
GTGACCCTCTTGTTGTTGCTGCGAGTATCATTGGGATCTTGCACTTGATATTGTGGATTC
TTGATCGTCTTTTTTTCAAATGCATTTATCGATTCTTTGAACACGGTCTGAAAAGAGGGC
CTTCTACGGAAGGAGTACCTGAGTCTATGAGGGAAGAATATCGAAAGGAACAGCAGAGTG
CTGTGGATGCTGACGATAGTCATTTTGTCAGCATAGAGCTGGAGTAAAA-----------
-------

#A/Singapore/1/68(H3N2)
-------------------------ATGAGCCTTCTAACCGAGGTCGAAACGTACGTTCT
CTCTATCGTCCCGTCAGGCCCCCTCAAAGCCGAGATCGCACAGAGACTTGAAGATGTCTT
TGCTGGGAAGAACACAGATCTTGAGGCTCTCATGGAATGGCTAAAGACAAGACCAATCCT
GTCACCTCTGACTAAGGGGATTTTGGGATTTGTATTCACGCTCACCGTGCCCAGTGAGCG
AGGACTGCAGCGTAGACGCTTTGTCCAAAATGCCCTCAATGGGAATGGGGATCCAAATAA
CATGGACAGAGCAGTTAAACTGTATAGAAAACTTAAGAGGGAGATAACATTCCATGGGGC
CAAAGAAATAGCACTCAGTTATTCTGCTGGTGCACTTGCCAGTTGCATGGGCCTCATATA
CAACAGGATGGGGGCTGTGACCACTGAAGTGGCCTTTGGCTTGGTATGTGCAACCTGTGA
ACAGATTGCTGACTCCCAGCATAGGTCTCATAGGCAAATGGTGACAACAACCAATCCACT
AATAAGACATGAGAACAGAATGGTTCTGGCCAGCACTACAGCTAAGGCTATGGAGCAAAT
GGCTGGATCGAGTGAGCAGGCAGCAGAGGCCATGGAGGTTGCTAGTCAGGCCAGGCAAAT
GGTGCAGGCAATGAGAGCCATTGGGACTCATCCTAGCTCCAGTGCTGGTCTAAAAGATGA
TCTTCTTGAAAATTTGCAGGCCTATCAGAAACGAATGGGGGTGCAGATGCAACGATTCAA
GTGACCCTCTCGTTGTTGCTGCGAGTATCATTGGGATCTTGCACTTGATATTGTGGATTC
TTGATCGTCTTTTTTTCAAATGCATTTATCGATTCTTTGAACACGGTCTGAAAAGAGGGC
CTTCTACGGAAGGAGTACCTGAGTCTATGAGGGAAGAATATCGAAAGGAACAGCAGAGTG
CTGTGGATGCTGACGATAGTCATTTTGTCAGCATAGAGCTGGAGTAA-------------
-------

#A/Taiwan/2/70(H3N2)
-------------------------ATGAGCCTTCTAACCGAGGTCGAAACGTATGTTCT
CTCTATCGTCCCGTCAGGCCCCCTCAAAGCCGAGATCGCGCAGAGACTTGAAGATGTCTT
TGCTGGGAAGAACACAGATCTTGAGGCTCTCATGGAATGGCTAAAGACAAGACCAATCCT
GTCACCTCTGACTAAGGGGATTTTGGGATTTGTATTCACGCTCACCGTGCCCAGTGAGCG
AGGACTGCAGCGTAGACGCTTTGTCCAAAATGCCCTCAATGGAAATGGGGATCCAAATAA
CATGGACAGAGCAGTTAAACTGTATAAAAAACTTAAGAGGGAGATAACATTCCATGGGGC
CAAAGAAATAGCACTCAGTTATTCTGCTGGTGCACTTGCCAGTTGCATGGGCCTCATATA
CAACAGGATGGGGGCTGTGACCACTGAAGTGGCCTTTGGCCTGGTATGTGCAACCTGTGA
ACAGATTGCTGACTCCCAGCATAGGTCTCATAGGCAAATGGTAGCAACAACCAATCCACT
GATAAGACATGAGAACAGAATGGTTCTGGCCAGCACTACAGCTAAGGCTATGGAGCAAAT
GGCTGGATCAAGTGAGCAGGCAGCAGAGGCCATGGAGGTTGCTAGTCAGGCCAGGCAAAT
GGTGCAGGCAATGAGAGCCATTGGGACTCATCCTAGCTCCAGTGCTGGTCTAAAAGATGA
TCTTCTTGAAAATTTGCAGGCCTATCAGAAACGAATGGGGGTGCAGATGCAACGATTCAA
GTGACCCTCTTGTTGTTGCTGCGAGTATCATTGGGATCTTGCACTTGATATTGTGGATTC
TTGATCGTCTTTTTTTCAAATGCATCTATCGATTCTTTGAACACGGTCTGAAAAGAGGGC
CTTCTACGGAAGGAGTACCTGAGTCTATGAGGGAAGAATATCGAAAGGAACAGCAGAGTG
CTGTGGATGCTGACGATAGTCATTTTGTCAGCATAGAGCTGGAGTAA-------------
-------

#A/Hong_Kong/46/71(H3N2)
-------------------------ATGAGCCTTCTAACCGAGGTCGAAACGTATGTTCT
CTCTATCGTCCCGTCAGGCCCCCTCAAAGCCGAGATCGCGCAGAGACTTGAAGATGTCTT
TGCTGGGAAGAACACAGATCTTGAGGCTCTCATGGAGTGGCTAAAGACAAGACCAATCCT
GTCACCTCTGACTAAGGGGATTTTGGGATTTGTATTCACGCTCACCGTGCCCAGTGAGCG
AGGACTGCAGCGTAGACGCTTTGTCCAAAATGCCCTCAATGGGAATGGGGATCCAAATAA
CATGGACAGAGCAGTTAAACTGTATAGAAAACTTAAGAGGGAGATAACATTCCATGGGGC
CAAAGAAATAGCACTCAGTTATTCTGCTGGTGCACTTGCCAGTTGCATGGGCCTCATATA
CAACAGGATGGGGACTGTGACCACTGAAGTGGCCTTTGGCCTGGTATGTGCAACCTGTGA
ACAGATTGCTGACTCCCAGCATAGGTCTCATAGGCAAATGGTAGCAACAACCAATCCACT
GATAAGACATGAGAACAGAATGGTTCTGGCCAGCACTACAGCTAAGGCTATGGAGCAAAT
GGCTGGATCGAGTGAGCAGGCAGCAGAGGCCATGGAGGTTGCTAGTCAGGCCAGGCAAAT
GGTGCAGGCAATGAGAGCCATTGGGACTCATCCTAGCTCCAGTGCTGGTCTAAAAGATGA
TCTTCTTGAAAATTTACAGGCCTATCAGAAACGAATGGGGGTGCAGATGCAACGATTCAA
GTGACCCTCTTGTTGTTGCTGCGAGTATCATTGGGATCTTGCACTTGATATTGTGGATTC
TTGATCGTCTTTTTTTCAAATGCATCTATCGATTCTTTGAACACGGTCTGAAAAGAGGGC
CTTCTACGGAAGGAGTACCTGAGTCTATGAGGGAAGAATATCGAAAGGAACAGCAGAGTG
CTGTGGATGCTGACGATAGTCATTTTGTCAGCATAGAGCTGGAGTAA-------------
-------

#A/Tokyo/31/72(H3N2)
-------------------------ATGAGCCTTCTAACCGAGGTCGAAACGTATGTTCT
CTCTATCGTTCCGTCAGGCCCCCTCAAAGCCGAGATCGCGCAGAGACTTGAAGATGTCTT
TGCTGGAAAGAACACAGATCTTGAGGCTCTCATGGAATGGCTAAAGACAAGACCAATCCT
GTCACCTCTGACTAAGGGGATTTTGGGATTTGTATTCACGCTCACCGTGCCCAGTGAGCG
AGGACTGCAGCGTAGACGCTTTGTCCAAAATGCCCTCAATGGGAATGGGGATCCAAATAA
CATGGACAGAGCAGTTAAACTGTATAGAAAACTTAAGAGGGAGATAACATTCCATGGGGC
CAAAGAAATAGCACTCAGTTATTCTGCTGGTGCACTTGCCAGTTGCATGGGCCTCATATA
CAACAGGATGGGGGCTGTGACCACTGAAGTGGCCTTTGGCCTGGTATGTGCAACCTGTGA
ACAGATTGCTGACTCCCAGCACAGGTCTCATAGGCAAATGGTGGCAACAACCAATCCACT
AATAAGACATGAGAACAGAATGGTTCTGGCCAGCACTACAGCTAAGGCTATGGAGCAAAT
GGCTGGATCAAGTGAGCAGGCAGCAGAGGCCATGGAGGTTGCTAGTCAGGCCAGGCAAAT
GGTGCAGGCAATGAGAGCCATTGGGACTCATCCTAGCTCCAGTGCTGGTCTAAAAGATGA
TCTTCTTGAAAATTTGCAGGCCTATCAGAAACGAATGGGGGTGCAGATGCAACGATTCAA
GTGACCCTCTTGTTGTTGCTGCGAGTATCATTGGGATCTTGCACTTGATATTGTGGATTC
TTGATCGTCTTTTTTTCAAATGCATCTATCGATTCTTTGAACACGGTCTGAAAAGAGGGC
CTTCTACGGAAGGAGTACCTGAGTCTATGAGGGAAGAATATCGAAAGGAACAGCAGAGTG
CTGTGGATGCTGACGACAGTCATTTTGTCAGCATAGAGCTGGAGTAA-------------
-------

#A/Memphis/101/74(H3N2)
------------TAGATATTGAAAGATGAGCCTTCTAACCGAGGTCGAAACGTATGTTCT
CTCTATCGTTCCGTCAGGCCCCCTCAAAGCCGAAATCGCGCAGAGACTTGAAGATGTCTT
TGCTGGAAAGAACACAGATCTTGAGGCTCTCATGGAATGGCTAAAGACAAGACCAATCCT
GTCACCTCTGACTAAGGGGATTTTGGGATTTGTATTCACGCTCACCGTGCCCAGTGAGCG
AGGACTGCAGCGTAGACGCTTTGTCCAAAATGCCCTCAATGGGAATGGGGATCCAAATAA
CATGGACAGAGCAGTTAAACTGTACAGAAAACTTAAGAGGGAGATAACATTCCATGGGGC
CAAAGAAATAGCACTCAGTTATTCTGCTGGTGCACTTGCCAGTTGCATGGGCCTCATATA
CAACAGGATGGGGGCTGTGACCACTGAAGTGGCCTTTGGCCTGGTATGTGCAACCTGTGA
ACAGATTGCTGACTCCCAGCACAGGTCTCATAGGCAAATGGTGGCAACAACCAATCCACT
AATAAGACATGAGAACAGAATGGTTCTGGCCAGCACTACGGCTAAGGCTATGGAGCAAAT
GGCTGGATCAAGTGAGCAGGCAGCAGAGGCCATGGAGGTTGCTAGTCAGGCCAGGCAAAT
GGTGCAGGCAATGAGAGCCATTGGGACTCATCCTAGCTCCAGTGCTGGTCTAAAAGATGA
TCTTCTTGAAAATTTGCAGGCCTATCAGAAACGAATGGGGGTGCAGATGCAACGATTCAA
GTGACCCTCTTGTTGTTGCTGCGAGTATCATTGGGATCTTGCACTTGATATTGTGGATTC
TTGATCGTCTTTTTTCCAAATGCATCTATCGATTCTTTGAACACGGTCTGAAAAGAGGGC
CTTCTACGGAAGGAGTACCTGAGTCTATGAGGGAAGAATATCGAAAGGAACAGCAGAGTG
CTGTGGATGCTGACGACAGTCATTTTGTCAGCATAGAGCTGGAGTAA-------------
-------

#A/Beijing/39/75(H3N2)
AGCAAAAGCAGGTAGATATTGAAAGATGAGCCTTCTAACCGAGGTCGAAACGTATGTTCT
CTCTATCGTTCCGTCAGGCCCCCTCAAAGCCGAAATCGCGCAGAGACTTGAAGATGTCTT
TGCTGGAAAGAACACAGATCTTGAGGCTCTCATGGAATGGCTAAAGACAAGACCAATCCT
GTCACCTCTGACTAAGGGGATTTTGGGATTTGTATTCACGCTCACCGTGCCCAGTGAGCG
AGGACTGCAGCGTAGACGCTTTGTCCAAAATGCCCTCAATGGGAATGGGGATCCAAATAA
CATGGACAGAGCAGTTAAACTGTACAGAAAACTTAAGAGGGAGATAACATTCCATGGGGC
CAAAGAAATAGCACTCAGTTATTCTGCTGGTGCACTTGCCAGTTGCATGGGCCTCATATA
CAACAGGATGGGGGCTGTGACCACTGAAGTGGCCTTTGGCCTGGTATGTGCAACCTGTGA
ACAGATTGCTGACTCCCAGCACAGGTCTCATAGGCAAATGGTGGCAACAACCAATCCACT
AATAAGACATGAGAACAGAATGGTTCTGGCCAGCACTACAGCTAAGGCTATGGAGCAAAT
GGCTGGATCAAGTGAGCAGGCAGCAGAGGCCATGGAGGTTGCTAGTCAGGCCAGGCAAAT
GGTGCAGGCAATGAGAGCCATTGGGACTCATCCTAGCTCCAGTGCTGGTCTAAAAGATGA
TCTTCTTGAAAATTTGCAGGCCTATCAGAAGCGAATGGGAGTGCAGATGCAACGATTCAA
GTGACCCTCTTGTTGTTGCTGCGAGTATCATTGGGATCTTGCACTTGATATTGTGGATTC
TTGATCGTCTTTTTTTCAAATGCATCTATCGATTCTTTGAACACGGTCTGAAAAGAGGGC
CTTCTACGGAAGGAGTACCTGAGTCTATGAGGGAAGAATATCGAAAGGAACAGCAGAGTG
CTGTGGATGCTGACGACAGTCATTTTGTCAGCATAGAGCTGGAGTAAAAAACTACCTTGT
TTCTACT

#A/New_Jersey/1976(H1N1)
------------------------GATGAGTCTTCTAACCGAGGTCGAAACGTACGTACT
CTCTATCATCCCGTCAGGCCCCCTCAAAGCCGAGATCGCACAGAGACTTGAAGATGTCTT
TGCAGGGAAGAACACCGATCTTGAGGTTCTCATGGAATGGCTAAAGACAAGACCAATCCT
GTCACCTCTGACTAAGGGGATTTTAGGATTTGTGTTCACGCTCACCGTGCCCAGTGAGCG
AGGACTGCAGCGTAGACGCTTTGTCCAAAATGCCCTTAATGGGAACGGGGATCCAAATAA
CATGGACAAAGCAGTTAAACTGTATAGGAAGCTCAAGAGGGAGATAACATTCCATGGGGC
CAAAGAAATCTCACTCAGTTATTCTGCTGGTGCACTTGCCAGTTGTATGGGCCTCATATA
CAACAGGATGGGGGCTGTGACCACTGAAGTGGCATTTGGCCTGGTATGTGCAACCTGTGA
ACAGATTGCTGACTCCCAGCATCGGTCTCATAGGCAAATGGTGACAACAACCAATCCACT
AATCAGACATGAGAACAGAATGGTTTTAGCCAGCACTACAGCTAAGGCTATGGAGCAAAT
GGCTGGATCGAGTGAGCAAGCAGCAGAGGCCATGGAGGTTGCTAGTCAGGCTAGACAAAT
GGTGCAAGCGATGAGAACCATTGGGACTCATCCTAGCTCCAGTGCTGGTCTGAAAAATGA
TCTTCTTGAAAATTTGCAGGCCTATCAGAAACGAATGGGGGTGCAGATGCAACGGTTCAA
GTGATCCTCTCACTATTGCCGCAAATATCATTGGGATCTTGCACTTGACATTGTGGATTC
TTGATCGTCTTTTTTTCAAATGCATTTACCGTCGCTTTAAATACGGACTGAAAGGAGGGC
CTTCTACGGAAGGAGTGCCAAAGTCTATGAGGGAAGAATATCGAAAGGAACAGCAGAGTG
CTGTGGATGCTGACGATGGTCATTTTGTCAGCATAGAGCTGGAGTAA-------------
-------

#A/New_Jersey/8/1976(H1N1)
------------------TTTAAAGATGAGCCTTCTAACCGAGGTCGAAACGTATGTTCT
CTCTATCGTTCCGTCAGGCCCCCTCAAAGCCGAGATAGCGCAGAGACTTGAAGATGTTTT
TGCAGGGAAAAACACCGATCTTGAGGCACTCATGGAATGGCTAAAGACAAGACCAATCCT
GTCACCTCTGACTAAGGGGATTTTAGGATTTGTATTCACGCTCACCGTGCCCAGTGAGCG
AGGACTGCAGCGTAGACGCTTTGTCCAGAATGCCCTCAATGGGAACGGTGACCCGAACAA
CATGGACAAAGCGGTCAAACTGTACAGAAAACTCAAAAGGGAAATAACATTCCACGGGGC
CAAAGAAGTAGCGCTCAGTTATTCTGCTGGTGCACTTGCCAGTTGCATGGGCCTCATATA
CAACAGAATGGGGACTGTCACCACTGAGGTGGCATTTGGTCTAGTATGCGCAACCTGTGA
ACAGATTGCTGATTCCCAGCATCGATCTCATAGACAAATGGTGACAACAACCAATCCACT
AATCAGGCATGAGAACAGAATGGTATTAGCCAGCACAACGGCTAAAGCCATGGAACAAAT
GGCTGGATCAAGTGAACAAGCAGCAGAGGCCATGGAGGTTGCCAGCCAGGCTAGGCAAAT
GGTACAGGCAATGAGAACAATTGGGACTCACCCTAGTTCCAGTGCTGGTCTAAAAGATGA
TCTTCTTGAAAATTTACAGGCCTATCAGAAGCGAATGGGGGTGCAGATGCAACGATTCAA
GTGATCCTCTCGTTGCTGCCGCAAGCATCATTGGGATTTTGCACCTGATATTGTGGATTC
TTGATCGTCTTTTTTTCAAATGCATTTACCGTCGCTTTAAATACGGTTTGAAAAGAGGGC
CTTCTACGGAAGGAGTGCCGGAGTCTATGAGGGAAGAATATCGGCAGAAACAGCAGAGTG
CTGTGGATGTTGACGATGGTCATTTTGTCAACATAGTGCTAGAGTAA-------------
-------

#A/Tientsin/78/1977(H1N1)
-------------------------ATGAGTCTTCTAACCGAGGTCGAAACGTACGTTCT
CTCTATCGTCCCGTCAGGCCCCCTCAAAGCCGAGATCGCACAGAGACTTGAAGATGTCTT
TGCTGGGAAGAACACCGATCTTGAGGCTCTCATGGAATGGCTAAAGACAAGACCAATCCT
GTCACCTCTGACTAAGGGGATTTTAGGATTTGTGTTCACGCTCACCGTGCCCAGTGAGCG
AGGACTGCAGCGTAGACGCTTTGTCCAAAATGCCCTTAATGGGAATGGGGATCCAAATAA
CATGGACAGAGCAGTTAAACTGTATAGAAAGCTTAAGAGGGAGATAACATTCCATGGGGC
CAAAGAAATAGCACTCAGTTATTCTGCTGGTGCACTTGCCAGTTGTATGGGCCTCATATA
CAACAGGATGGGGGCTGTGACCACTGAAGTGGCATTTGGCCTGATATGCGCAACCTGTGA
ACAGATTGCTGACTCCCAGCATAGGTCTCATAGGCAAATGGTGACAACAACCAATCCACT
AATAAGACATGAGAACAGAATGGTTCTGGCCAGCACTACAGCTAAGGCTATGGAGCAAAT
GGCTGGATCGAGTGAGCAAGCAGCAGAGGCCATGGAGGTTGCTAGTCAGGCCAGGCAAAT
GGTGCAGGCAATGAGAGCCATTGGGACTCATCCTAGCTCCAGTGCTGGTCTGAAAAATGA
TCTTCTTGAAAATTTGCAGGCCTATCAGAAACGAATGGGGGTGCAGATGCAACGATTCAA
GTGATCCTCTTGTTGTTGCCGCAAGTATCATTGGGATTTTGCACTTGATATTGTGGATTC
TTGATCGTCTTTTTTTCAAATGCATTTATCGTCTCTTTAAACACGGTCTGAAAAGAGGGC
CTTCTACGGAAGGAGTACCAGAGTCTATGAGGGAAGAATATCGAAAGGAACAGCAGAGTG
CTGTGGATGCTGACGATAGTCATTTTGTCAACATAGAGCTAGAGTAAAAAA---------
-------

#A/USSR/90/77(H1N1)
-----------GTAGATATTGAAAGATGAGTCTTCTAACCGAGGTCGAAACGTACGTTCT
CTCTATCGTCCCGTCAGGCCCCCTCAAAGCCGAGATCGCACAGAGACTTGAAGATGTCTT
TGCTGGGAAGAACACCGATCTTGAGGCTCTCATGGAATGGCTAAAGACAAGACCAATCCT
GTCACCTCTGACTAAGGGGATTTTAGGATTTGTGTTCACGCTCACCGTGCCCAGTGAGCG
AGGACTGCAGCGTAGACGCTTTGTCCAAAATGCCCTTAATGGGAATGGGGATCCAAATAA
CATGGACAGAGCAGTTAAACTGTATAGAAAGCTTAAGAGGGAGATAACATTCCATGGGGC
CAAAGAAATAGCACTCAGTTATTCTGCTGGTGCACTTGCCAGTTGTATGGGCCTCATATA
CAACAGGATGGGGGCTGTGACCACCGAAGCGGCATTTGGCCTGATATGCGCAACCTGTGA
ACAGATTGCTGACTCCCAGCATAGGTCTCATAGGCAAATGGTGACAACAACCAATCCACT
AATAAGACATGAGAACAGAATGGTTCTGGCCAGCACTACAGCTAAGGCTATGGAGCAAAT
GGCTGGATCGAGTGAGCAAGCAGCAGAGGCCATGGAGGTTGCTAGTCAGGCCAGGCAAAT
GGTGCAGGCAATGAGAGCCATTGGGACTCATCCTAGCTCCAGTGCTGGTCTGAAAAATGA
TCTTCTTGAAAATTTGCAGGCCTATCAGAAACGAATGGGGGTGCAGATGCAACGATTCAA
GTGATCCTCTTGTTGTTGCCGCAAGTATCATTGGGATTTTGCACTTGATATTGTGGATTC
TTGATCGTCTTTTTTTCAAATGCATTTATCGTCTCTTTAAACACGGTCTGAAAAGAGGGC
CTTCTACGGAAGGAGTACCAGAGTCTATGAGGGAAGAATATCGAAAGGAACAGCAGAATG
CTGTGGATGCTGACGATAGTCATTTTGTCAACATAGAGCTAGAGTAAAAAA---------
-------

#A/Nanjing/49/77(H3N2)
------------TAGATATTGAAAGATGAGCCTTCTAACCGAGGTCGAAACGTACGTTCT
CTCTATCGTCCCGTCAGGCCCCCTCAAAGCCGAGATCGCACAGAGACTTGAAGATGTATT
TGCTGGGAAGAACACAGATCTTGAGGCTCTCATGGAATGGCTAAAGACAAGACCAATCCT
GTCACCTCTGACTAAGGGGATTTTGGGATTTGTATTCACGCTCACCGTGCCCAGTGAGCG
AGGACTGCAGCGTAGACGCTTTGTCCAAAATGCCCTCAATGGGAATGGGGACCCAAATAA
CATGGACAGAGCAGTTAAACTGTATAGAAAACTTAAGAGGGAGATAACATTCCATGGGGC
CAAAGAAATAGCACTCAGTTATTCTGCTGGTGCACTTGCCAGTTGCATGGGCCTCATATA
CAACAGGATGGGAGCTGTGACCACTGAAGTGGCCTTTGGCCTGGTATGTGCAACCTGTGA
ACAGATTGCTGACTCCCAGCATAGGTCTCATAGGCAGATGGTGACAACAACCAATCCACT
AATAAGACATGAGAACAGAATGGTTCTGGCCAGTACTACAGCTAAGGCTATGGAGCAAAT
GGCTGGATCGAGTGAGCAGGCAGCAGAGGCCATGGAGGTTGCTAGTCAGGCCAGGCAAAT
GGTGCAGGCAATGAGAGCCATTGGGACTCATCCTAGCTCCAGTGCTGGTCTAAAAAATGA
TCTTCTTGAAAATTTGCAGGCCTATCAGAAACGAATGGGGGTGCAGATGCAACGATTCAA
GTGACCCTCTTGTTGTTGCTGCGAGTATCATTGGGATCTTGCACTTGATATTGTGGATTC
TTGATCGTCTTTTTTTCAAATGCATTTATCGATTCTTTGAACACGGTCTGAAAAGAGGGC
CTTCTACGGAAGGAGTACCTGAGTCTATGAGGGAAGAATATCGAAAGGAACAGCAGAGTG
CTGTGGATGCTGACGATAGTCATTTTGTCAGCATAGAGCT--------------------
-------

#A/India/6263/1980(H1N1)
-----------------------AGATGAGTCTTCTAACCGAGGTCGAAACGTACGTTCT
CTCTATCGTCCCGTCAGGCCCCCTCAAAGCCGAGATCGCACAGAGACTTGAAGATGTCTT
TGCTGGGAAGAACACCGATCTTGAGGCTCTCATGGAATGGCTAAAGACAAGACCGATCCT
GTCACCTCTGACTAAGGGGATTTTAGGATTTGTGTTCACGCTCACCGTGCCCAGTGAGCG
AGGACTGCAGCGTAGACGCTTTGTCCAAAATGCCCTTAATGGGAATGGGGATCCAAATAA
CATGGACAGAGCAGTTAAACTGTATAGAAAGCTTAAGAGGGAGATAACATTCCATGGGGC
CAAAGAAATAGCACTCAGTTATTCTGCTGGTGCACTTGCCAGTTGTATGGGCCTCATATA
CAACAGGATGGGGGCTGTGACCACCGAATCGGCATTTGGCCTGATATGCGCAACCTGTGA
ACAGATTGCTGACTCCCAGCATAAGTCTCATAGGCAAATGGTGACAACAACCAATCCATT
AATAAGACATGAGAACAGAATGGTTCTGGCCAGCACTACAGCTAAGGCTATGGAGCAAAT
GGCTGGATCGAGTGAGCAAGCAGCAGAGGCCATGGAGGTTGCTAGTCAGGCCAGGCAAAT
GGTGCAGGCAATGAGAGCCATTGGGACTCATCCTAGCTCCAGCGCTGGTCTGAAAAATGA
TCTTCTTGAAAATTTGCAGGCCTATCAGAAACGAATGGGGGTGCAGATGCAACGATTCAA
GTGATCCTCTTGTTGTTGCCGCAAGTATCATTGGGATTTTGCACTTGATATTGTGGATTC
TTGATCGCCTTTTTTTCAAATGCATTTATCGTCTCTTTAAACACGGTCTGAAAAGAGGGC
CTTCTACGGAAGGAGTACCAGAGTCTATGAGGGAAGAATATCGAGAGGAACAGCAGAATG
CTGTGGATGCTGACGATGGTCATTTTGTCAGCATAGAGCTAGAGTAA-------------
-------

#A/Memphis/7/1980(H1N1)
-----------GTAGATATTGAAAGATGAGTCTTCTAACCGAGGTCGAAACGTACGTTCT
CTCTATCGTCCCGTCAGGCCCCCTCAAAGCCGAGATCGCACAGAGACTTGAAGATGTCTT
TGCTGGGAAGAACACCGATCTTGAGGCTCTCATGGAATGGCTAAAGACAAGACCGATCCT
GTCACCTCTGACTAAGGGGATTTTAGGATTTGTGTTCACGCTCACCGTGCCCAGTGAGCG
AGGACTGCAGCGTAGACGCTTTGTCCAAAATGCCCTTAATGGGAATGGGGATCCAAATAA
CATGGACAGAGCAGTTAAACTGTATAGAAAGCTTAAGAGGGAGATAACATTCCATGGGGC
CAAAGAAATAGCACTCAGTTATTCTGCTGGTGCACTTGCCAGTTGTATGGGCCTCATATA
CAACAGGATGGGGGCTGTGACCACCGAATCGGCATTTGGCCTGATATGCGCAACCTGTGA
ACAGATTGCTGACTCCCAGCATAAGTCTCATAGGCAAATGGTGACAACAACCAATCCATT
AATAAGACATGAGAACAGAATGGTTCTGGCCAGCACTACAGCTAAGGCTATGGAGCAAAT
GGCTGGATCGAGTGAGCAAGCAGCAGAGGCCATGGAGGTTGCTAGTCAGGCCAGGCAAAT
GGTGCAGGCAATGAGAGCCATTGGGACTCATCCTAGCTCCAGCGCTGGTCTGAAAAATGA
TCTTCTTGAAAATTTGCAGGCCTATCAGAAACGAATGGGGGTGCAGATGCAACGATTCAA
GTGATCCTCTTGTTGTTGCCGCAAGTATCATTGGGATTTTGCACTTGATATTGTGGATTC
TTGATCGCCTTTTTTTCAAATGCATTTATCGTCTCTTTAAACACGGTCTGAAAAGAGGGC
CTTCTACGGAAGGAGTACCAGAGTCTATGAGGGAAGAATATCGAGAGGAACAGCAGAATG
CTGTGGATGCTGACGATGGTCATTTTGTCAGCATAGAGCTAGAGTAAAAAA---------
-------

#A/Memphis/9/80(H3N2)
------------TAGATATTGAAAGATGAGCCTTCTAACCGAGGTCGAAACGTATGTTCT
CTCTATCGTTCCATCAGGCCCCCTCAAAGCCGAAATCGCGCAGAGACTTGAAGATGTCTT
TGCTGGGAAAAACACAGATCTTGAGGCTCTCATGGAATGGCTAAAGACAAGACCAATCCT
GTCACCTCTGACTAAGGGGATTTTGGGATTTGTGTTCACGCTCACCGTGCCCAGTGAGCG
AGGACTGCAGCGTAGACGCTTTGTCCAAAATGCCCTCAATGGGAATGGGGATCCAAATAA
CATGGACAGAGCAGTTAAACTATACAGAAAACTTAAGAGGGAGATAACATTCCATGGGGC
CAAAGAAATAGCACTCAGTTATTCTGCTGGTGCACTTGCCAGTTGCATGGGCCTCATATA
CAACAGGATGGGGGCTGTAACCACTGAAGTGGCCTTTGGCCTGGTATGTGCAACATGTGA
ACAGATTGCTGACTCCCAGCACAGGTCTCATAGGCAAATGGTGGCAACAACCAATCCACT
AATAAGACATGAGAACAGAATGGTTCTGGCCAGCACTACAGCTAAGGCTATGGAGCAAAT
GGCTGGATCAAGTGAGCAGGCAGCAGAGGCCATGGAGGTTGCTAGTCAGGCCAGGCAAAT
GGTGCAGGCAATGAGAGCCATTGGGACTCATCCTAGCTCCAGTGCTGGTCTAAAAGATGA
TCTTCTTGAAAATTTGCAGACCTATCAGAAACGAATGGGGGTGCAGATGCAACGATTCAA
GTGACCCTCTTGTTGTTGCTGCGAGTATCATTGGGATCTTGCACTTGATATTGTGGATTC
TTGATCGTCTTTTTTTCAAATGCATCTATCGATTCTTCAAACACGGCCTGAAAAGAGGGC
CTTCTACGGAAGGAGTACCTGAGTCTATGAGGGAAGAATATCGAAAGGAACAGCAGAATG
CTGTGGATGCTGACGACAGTCATTTTGTCAGCATAGAGCTGGAGTAA-------------
-------

#A/Nanjing/13/80(H3N2)
------------TAGATATTGAAAGATGAGCCTTCTAACCGAGGTCGAAACGTATGTTCT
CTCTATCGTTCCGTCAGGCCCCCTCAAAGCCGAAATCGCGCAGAGACTTGAAGATGTCTT
TGCTGGAAAGAACACAGATCTTGAGGCTCTCATGGAATGGCTAAAGACAAGACCAATCCT
GTCACCTCTGACTAAGGGGATTTTGGGATTTGTATTCACGCTCACCGTGCCCAGTGAGCG
AGGACTGCAGCGTAGACGCTTTGTCCAAAATGCCCTCAATGGGAATGGGGATCCAAATAA
CATGGACAGAGCAGTTAAACTATACAGAAAACTTAAGAGGGAGATAACATTCCATGGGGC
CAAAGAAATAGCACTCAGTTATTCTGCTGGTGCACTTGCCAGTTGCATGGGCCTCATATA
CAACAGGATGGGGGCTGTAACCACTGAAGTGGCCTTTGGCCTGGTATGTGCAACCTGTGA
ACAGATTGCTGACTCCCAGCACAGGTCTCATAGGCAAATGGTGGCAACAACCAATCCACT
AATAAGACATGAGAACAGAATGGTTCTGGCCAGCACTACAGCTAAGGCTATGGAGCAAAT
GGCTGGATCAAGTGAGCAGGCAGCAGAGGCCATGGAGGTTGCTAGTCAGGCCAGGCAAAT
GGTGCAGGCAATGAGAGCCATTGGGACTCATCCTAGCTCCAGTGCTGGTCTAAAAGATGA
TCTTCTTGAAAATTTGCAGACCTATCAGAAACGAATGGGGGTGCAGATGCAACGATTCAA
GTGACCCTCTTGTTGTTGCTGCGAGTATCATTGGGATCTTGCACTTGATATTGTGGATTC
TTGATCGTCTTTTTTTCAAATGCATCTATCGATTCTTCAAACACGGCCTGAAAAGAGGGC
CTTCTACGGAAGGAGTACCTGAGTCTTTGAGGGAAGAATATCGAAAGGAACAGCAGAATG
CTGTGGATGCTGACGACAGTCATTTTGTCAGCATAGAGCT--------------------
-------

#A/Baylor/4052/1981(H1N1)
------------------------GATGAGTCTTCTAACCGAGGTCGAAACGTACGTTCT
CTCTATCGTCCCGTCAGGCCCCCTCAAAGCCGAGATCGCGCAGAGACTTGAAGATGTCTT
TGCTGGGAAGAACACCGATCTTGAGGCTCTCATGGAATGGCTAAAGACAAGACCGATCCT
GTCACCTCTGACTAAGGGGATTTTAGGATTTGTGTTCACGCTCACCGTGCCCAGTGAGCG
AGGACTGCAGCGTAGACGCTTTGTCCAAAATGCCCTTAATGGGAATGGGGATCCAAATAA
CATGGACAGAGCAGTTAAACTGTATAGAAAGCTTAAGAGGGAGATAACATTCCATGGGGC
CAAAGAAATAGCACTCAGTTATTCTGCTGGTGCACTTGCCAGTTGTATGGGCCTCATATA
CAACAGGATGGGGGCTGTGACCACTGAATCGGCATTTGGCCTGATATGCGCAACCTGTGA
ACAGATTGCTGACTCCCAGCATAAGTCTCATAGGCAAATGGTGACAACAACCAATCCACT
AATAAGACATGAGAACAGAATGGTTCTGGCCAGCACTACAGCTAAGGCTATGGAGCAAAT
GGCTGGATCGAGTGAGCAAGCAGCAGAGGCCATGGAGGTTGCTAGTCAGGCCAGGCAAAT
GGTGCAGGCAATGAGAGCCATTGGGACTCATCCTAGCTCCAGTGCTGGTCTGAAAAATGA
TCTTCTTGAAAATTTGCAGGCCTATCAGAAACGAATGGGGGTGCAGATGCAACGATTCAA
GTGATCCTCTTGTTGTTGCCGCAAGTATCATTGGGATTTTGCACTTGATATTGTGGATTC
TTGATCGCCTTTTTTTCAAATGCATTTATCGTCTCTTTAAACACGGTCTGAAAAGAGGGC
CTTCTACGGAAGGAGTACCAGAGTCTATGAGGGAAGAATATCGAGAGGAACAGCAGAATG
CTGTGGATGCTGACGATGGTCATTTTGTCAGCATAGAGCTAGAGTAAAAAA---------
-------

#A/Baylor/11515/82(H1N1)
-----------GTAGATGTTGAAAGATGAGTCTTCTAACCGAGGTCGAAACGTACGTTCT
CTCTATCGTCCCGTCAGGCCCCCTCAAAGCCGAGATCGCACAGAGACTTGAAGATGTCTT
TGCTGGAAAGAACACCGATCTTGAGGCTCTCATGGAATGGCTAAAGACAAGACCGATCCT
GTCACCTCTGACTAAGGGGATTTTAGGATTTGTGTTCACGCTCACCGTGCCCAGTGAGCG
AGGACTGCAGCGTAGACGCTTTGTCCAAAATGCCCTTAATGGGAATGGGGATCCAAATAA
CATGGACAGAGCAGTTAAACTGTATAGAAAGCTTAAGAGGGAGATAACATTCCATGGGGC
CAAAGAAATAGCACTCAGTTATTCTGCTGGTGCACTTGCCAGTTGTATGGGCCTCATATA
CAACAGAATGGGGGCTGTGACCACTGAATCGGCATTTGGCCTGATATGCGCAACCTGTGA
ACAGATTGCTGACTCCCAGCATAAGTCTCATAGGCAAATGGTGACAACAACCAATCCACT
AATAAGACATGAGAACAGAATGGTTCTGGCCAGCACTACAGCTAAGGCTATGGAGCAAAT
GGCTGGATCGAGTGAGCAGGCAGCAGAGGCCATGGAGGTTGCTAGTCAGGCCAGGCAAAT
GGTGCAGGCAATGAGAGCCATTGGGACTCATCCTAGCTCCAGTGCTGGTCTGAAAAATGA
TCTTCTTGAAAATTTGCAGGCCTATCAGAAACGAATGGGGGTGCAGATGCAACGATTCAA
GTGATCCTCTTGTTGTTGCCGCAAGTATCATTGGGATTTTGCACTTGATATTGTGGATTC
TTGATCGCCTTTTTTTCAAATGCATTTATCGTCTCTTTAAACACGGTCTAAAAAGAGGGC
CTTCTACGGAAGGAGTACCAGAGTCTATGAGGGAAGAATATCGAGAGGAACAGCAGAATG
CTGTGGATACTGACGATGGTCATTTTGTCAGCATAGAGCTAGAGTAAAAAA---------
-------

#A/Nanjing/36/83(H3N2)
----------GGTAGATATTGAAAGATGAGCCTTCTAACCGAGGTCGAAACGTATGTTCT
CTCTATCGTTCCGTCAGGCCCCCTCAAAGCCGAAATCGCGCAGAGACTTGAAGATGTCTT
TGCTGGAAGGAACACAGATCTTGAGGCTCTCATGGAATGGCTAAAGACAAGACCAATCCT
GTCACCTCTGACTAAGGGGATTTTGGGATTTGTATTCACGCTCACCGTGCCCAGTGAGCG
AGGACTGCAGCGTAGACGCTTTGTCCAAAATGCCCTCAATGGGAATGGGGATCCAAATAA
CATGGACAGAGCAGTTAAACTATACAGAAAACTTAAGAGGGAGATAACATTCCATGGGGC
CAAAGAAATAGCACTCAGTTATTCTGCTGGTGCACTTGCCAGTTGCATGGGCCTCATATA
CAACAGGATGGGGGCTGTAACCACCGAAGTGGCCTTTGGTCTGGTATGTGCAACCTGTGA
ACAGATTGCTGACTCCCAGCACAGGTCTCATAGGCAAATGGTGGCAACAACCAATCCACT
AATAAGACATGAGAACAGAATGGTTCTGGCCAGCACTACAGCTAAGGCTATGGAGCAAAT
GGCTGGATCAAGTGAGCAGGCAGCAGAGGCCATGGAGGTTGCTAGTCAGGCCAGGCAAAT
GGTGCAGGCAATGAGAGCCATTGGGACTCATCCTAGCTCCAGTGCTGGTCTAAAAGATGA
TCTTCTTGAAAATTTGCAGACCTATCAGAAACGAATGGGGGTGCAGATGCAACGATTCAA
GTGACCCTCTTGTTGTTGCTGCGAGTATCATTGGGATTTTGCACTTGATATTGTGGATTC
TTGATCGTCTTTTTTTCAAATGCATCTATCGATTCTTCAAACACGGCCTGAAAAGAGGGC
CTTCTACGGAAGGAGTACCTGAGTCTTTGAGGGAAGAATATCGGAAGGAACAGCAGAATG
CTGTGGATGCTGACGACAGTCATTTTGTCAGCATAGAGCTGGAGTAA-------------
-------

#A/Memphis/40/1983(H1N1)
----------------------AAGATGAGTCTTCTAACCGAGGTCGAAACGTACGTTCT
CTCTATCGTCCCGTCAGGCCCCCTCAAAGCCGAGATCGCACAGAGACTTGAAGATGTTTT
TGCTGGGAAGAACACCGATCTTGAGGCTCTCATGGAATGGCTAAAGACAAGACCGATCCT
GTCACCTCTGACTAAGGGGATTTTAGGATTTGTGTTCACGCTCACCGTGCCCAGTGAGCG
AGGACTGCAGCGTAGACGCTTTGTCCAAAATGCCCTTAATGGGAATGGGGATCCCAATAA
CATGGACAGAGCAGTTAAACTGTATAGAAAGCTTAAGAGGGAGATAACATTCCATGGGGC
CAAAGAAATAGCACTCAGTTATTCTGCTGGTGCACTTGCCAGTTGTATGGGCCTCATATA
CAACAGGATGGGGGCTGTGACCACCGAATCGGCATTTGGCCTGATATGCGCAACCTGTGA
ACAGATTGCTGACTCCCAGCATAAGTCTCATAGGCAAATGGTGACAACAACCAATCCATT
GATAAGACATGAGAACAGAATGGTTCTGGCCAGCACTACAGCTAAGGCTATGGAGCAAAT
GGCTGGATCGAGTGAGCAAGCAGCAGAGGCCATGGAGGTTGCTAGTCAGGCCAGGCAAAT
GGTGCAGGCAATGAGAGCCATTGGGACTCATCCTAGCTCCAGCACTGGTCTGAAAAATGA
TCTTCTTGAAAATTTGCAGGCCTATCAGAAACGAATGGGGGTGCAGATGCAACGATTCAA
GTGATCCGCTTGTTGTTGCCGCAAGTATCATTGGGATTTTGCACTTGATATTGTGGATTC
TTGATCGCCTTTTTTTCAAATGCATATATCGTCTCTTTAAACACGGTCTGAAAAGAGGGC
CTTCTACGGAAGGAGTACCAGAGTCTATGAGGGAAGAATATCGAGAGGAACAGCAGAATG
CTGTGGATGCTGACGATGGTCATTTTGTCAGCATAGAGCTAGAGTAAAAA----------
-------

#A/Memphis/6/1983(H1N1)
-----------GTAGATGTTGAAAGATGAGTCTTCTAACCGAGGTCGAAACGTACGTTCT
CTCTATCGTCCCGTCAGGCCCCCTCAAAGCCGAGATCGCACAGAGACTTGAAGATGTCTT
TGCTGGAAAGAACACCGATCTTGAGGCTCTCATGGAATGGCTAAAGACAAGACCGATCCT
GTCACCTCTGACTAAGGGGATTTTAGGATTTGTGTTCACGCTCACCGTGCCCAGTGAGCG
AGGACTGCAGCGTAGACGCTTTGTCCAAAATGCCCTTAATGGGAATGGAGATCCAAATAA
CATGGACAGAGCAGTTAAACTGTATAGAAAGCTTAAGAGGGAGATAACATTCCATGGGGC
CAAGGAAATAGCACTCAGTTATTCTGCTGGTGCACTTGCCAGTTGTATGGGCCTCATATA
CAACAGAATGGGGGCTGTGACCACTGAATCGGCATTTGGCCTGATATGCGCAACCTGTGA
ACAGATTGCTGACTCCCAGCATAAGTCTCATAGGCAAATGGTGACAACAACCAATCCACT
AATAAGACATGAGAACAGAATGGTTCTGGCCAGCACTACAGCTAAGGCTATGGAGCAAAT
GGCTGGATCGAGTGAGCAGGCAGCAGAGGCCATGGAGGTTGCTAGTCAGGCCAGGCAAAT
GGTGCAGGCAATGAGAGCCATTGGGACTCATCCTAGCTCCAGTGCTGGTCTGAAAAATGA
TCTTCTTGAAAATTTGCAGGCCTATCAGAAACGAATGGGGGTGCAGATGCAACGATTCAA
GTGATCCTCTTGTTGTTGCCGCAAGTATCATTGGGATTTTGCACTTGATATTGTGGATTC
TTGATCGCCTTTTTTTCAAATGCATTTATCGTCTCTTTAAACACGGTCTGAAAAGAGGGC
CTTCTACGGAAGGAGTACCAGAGTCTATGAGGGAAGAATATCGAGAGGAACAGCAGAATG
CTGTGGACACTGACGATGGTCATTTTGTCAGCATAGAGCTAGAGTAAAAAA---------
-------

#A/Hong_Kong/7/85(H3N2)
AGCAAAAGCAGGTAGATATTGAAAGATGAGCCTTCTAACCGAGGTCGAAACGTATGTTCT
CTCTATCGTTCCATCAGGCCCCCTCAAAGCCGAAATCGCGCAGAGACTTGAAGATGTCTT
TGCTGGGAAAAACACAGATCTTGAGGCTCTCATGGAATGGCTAAAGACAAGACCAATCCT
GTCACCTCTGACTAAGGGGATTTTGGGATTTGTGTTCACGCTCACCGTGCCCAGTGAGCG
AGGACTGCAGCGTAGACGCTTTGTCCAAAATGCCCTCAATGGGAATGGGGATCCAAATAA
CATGGACAGAGCAGTTAAACTATACAGAAAACTTAAGAGGGAGATAACATTCCATGGGGC
CAAAGAAATAGCACTCAGTTATTCTGCTGGTGCACTTGCCAGTTGCATGGGCCTCATATA
CAACAGGATGGGGGCTGTAACCACTGAAGTGGCCTTTGGCCTGGTATGTGCAACATGTGA
ACAGATTGCTGACTCCCAGCACAGGTCTCATAGGCAAATGGTGGCAACAACCAATCCACT
AATAAGACATGAGAACAGAATGGTTCTGGCCAGCACTACAGCTAAGGCTATGGAGCAAAT
GGCTGGATCAAGTGAGCAGGCAGCGGAGGCCATGGAGATTGCTAGTCAGGCCAGGCAAAT
GGTGCAGGCAATGAGAGCCATTGGGACTCATCCTAGCTCCAGTGCTGGTCTAAAAGATGA
TCTTCTTGAAAATTTGCAGACCTATCAGAAACGAATGGGGGTGCAGATGCAACGATTCAA
GTGACCCTCTTGTTGTTGCTGCGAGTATCATTGGGATCTTGCACTTGATATTGTGGATTC
TTGATCGTCTTTTTTTCAAATGCATCTATCGACTCTTCAAACACGGCCTGAAAAGAGGGC
CTTCTACGGAAGGAGTACCTGAGTCTATGAGGGAAGAATATCGAAAGGAACAGCAGAATG
CTGTGGATGCTGACGACAGTCATTTTGTCAGCATAGAGCTGGAGTAAAAAACTACCTTGT
TTCTACT

#A/Memphis/66/86(H3N2)
AGCAAAAGCAGGTAGATATTGAAAGATGAGCCTTCTAACCGAGGTCGAAACGTATGTTCT
CTCTATCGTTCCATCAGGCCCCCTCAAAGCCGAAATCGCGCAGAGACTTGAAGATGTCTT
TGCTGGGAAAAACACAGATCTTGAGGCTCTCATGGAATGGCTAAAGACAAGACCAATCCT
GTCACCTCTGACTAAGGGGATTTTGGGATTTGTGTTCACGCTCACCGTGCCCAGTGAGCG
AGGACTGCAGCGTAGACGCTTTGTCCAAAATGCCCTCAATGGGAATGGGGATCCAAATAA
CATGGACAGAGCAGTTAAACTGTACAGAAAACTTAAGAGGGAGATAACATTCCATGGGGC
CAAAGAAATAGCACTCAGTTATTCTGCTGGTGCACTTGCCAGTTGCATGGGCCTCATATA
CAACAGGATGGGGGCTGTAACCACTGAAGTGGCCTTTGGCCTGGTATGTGCAACATGTGA
ACAGATTGCTGACTCCCAGCACAGGTCTCATAGGCAAATGATAGCAACAACCAATCCACT
AATAAGACATGAAAACAGAATGGTTCTGGCCAGCACTACAGCTAAGGCTATGGAGCAAAT
GGCTGGATCAAGTGAGCAGGCAGCAGAGGCCATGGAGGTTGCTAGTCAGGCCAGGCAAAT
GGTGCAGGCAATGAGAGCCATTGGAACTCATCCTAGCTCCAGTGCTGGTCTAAAAGATGA
TCTTCTTGAAAATTTGCAGACCTATCAGAAACGAATGGGGGTGCAGATGCAACGATTCAA
GTGACCCTCTTGTTGTTGCTGCGAGCATCATTGGGATCTTGCACTTGATATTGTGGATTC
TTGATCGTCTTTTTTTCAAATGTATCTATCGACTCTTCAAACACGGCCTGAAAAGAGGGC
CTTCTACGGAAGGAGTACCTGAGTCTATGAGGGAAGAATATCGAAAGGAACAGCAGAATG
CTGTGGATGCTGACGACAGTCATTTTGTCAGCATAGAGCTGGAGTAAAAAACTACCTTGT
TTCTACT

#A/Singapore/6/1986(H1N1)
------------------------GATGAGTCTTCTAACCGAGGTCGAAACGTACGTTCT
CTCTATCGTCCCGTCAGGCCCCCTCAAAGCCGAGATCGCACAGAGACTTGAAGATGTCTT
TGCTGGGAAGAACACCGATCTTGAGGCTCTCATGGAATGGCTAAAGACAAGACCGATCCT
GTCACCTCTGACTAAGGGGATTTTAGGATTTGTGTTCACGCTCACCGTGCCCAGTGAGCG
AGGACTGCAGCGTAGACGCTTTGTCCAAAATGCCCTTAATGGGAATGGGGATCCAAATAA
TATGGACAGAGCCGTTAAACTGTATAGAAAGCTTAAGAGGGAGATAACATTCCATGGGGC
CAAAGAAATAGCACTCAGTTATTCTGCTGGTGCACTTGCCAGTTGTATGGGCCTCATATA
CAACAGGATGGGGGCTGTGACCACCGAATCGGCATTTGGCCTAATATGCGCAACCTGTGA
ACAGATTGCTGACTCCCAGCATAAATCTCATAGGCAAATGGTGACAACAACCAATCCATT
AATAAGACATGAGAACAGAATGGTTCTGGCCAGCACTACAGCTAAGGCTATGGAGCAAAT
GGCTGGATCGAGTGAGCAGGCAGCAGAGGCCATGGAGGTTGCTAGCCAGGCCAGGCAGAT
GGTGCAGGCAATGAGAGCCATTGGGACTCACCCTAGCTCCAGCGCTGGTCTGAAAAATGA
TCTTCTTGAAAATTTGCAGGCCTATCAGAAACGAATGGGGGTGCAGATGCAACGATTCAA
GTGATCCTCTTGTTGTTGCCGCAAGTATCATTGGGATTTTGCACTTGATATTGTGGATTC
TTGATCGCCTTTTTTTCAAATGCATTTATCGTCTCCTTAAACGCGGTCTGAAAAGAGGGC
CTTCTACGGAAGGAGTACCAGAGTCTATGAGGGAAGAATATCGAGAGGAACAGCAGAATG
CTGTGGATGCTGACGATGGTCATTTTGTCAGCATAGAGCT--------------------
-------

#A/Taiwan/01/1986(H1N1)
-------------------------ATGAGTCTTCTAACCGAGGTCGAAACGTACGTTCT
CTCTATCGTCCCGTCAGGCCCCCTCAAAGCCGAGATCGCACAGAGACTTGAAGATGTCTT
TGCTGGGAAGAACACCGATCTTGAGGCTCTCATGGAATGGCTAAAGACAAGACCGATCCT
GTCACCTCTGACTAAGGGGATTTTAGGATTTGTGTTCACGCTCACCGTGCCCAGTGAGCG
AGGACTGCAGCGTAGACGCTTTGTCCAAAATGCCCTTAATGGGAATGGGGATCCAAATAA
TATGGACAGAGCCGTTAAACTGTATAGAAAGCTTAAGAGGGAGATAACATTCCATGGGGC
CAAAGAAATAGCACTCAGTTATTCTGCTGGTGCACTTGCCAGTTGTATGGGCCTCATATA
CAACAGGATGGGGGCTGTGACCACCGAATCGGCATTTGGCCTGATATGCGCAACCTGTGA
ACAGATTGCTGACTCCCAGCATAAGTCTCATAGGCAAATGGTGACAACAACCAATCCATT
AATAAGACATGAGAACAGAATGGTTCTGGCCAGCACTACAGCTAAGGCTATGGAGCAAAT
GGCTGGATCGAGTGAGCAGGCAGCAGAGGCCATGGAGGTTGCTAGCCAGGCCAGGCAAAT
GGTGCAGGCAATGAGAGCCATTGGGACTCATCCTAGCTCCAGCGCTGGTCTGAAAAATGA
TCTTCTTGAAAATTTGCAGGCCTATCAGAAACGAATGGGGGTGCAGATGCAACGATTCAA
GTGATCCTCTTGTTGTTGCCGCAAGTATCATTGGGATTTTGCACTTGATATTGTGGATTC
TTGATCGCCTTTTTTTCAAATGCATTTATCGTCTCCTTAAACACGGTCTGAAAAGAGGGC
CTTCTACGGAAGGAGTACCAGAGTCTATGAGGGAAGAATATCGAGAGGAACAGCAGAATG
CTGTGGATGCTGACGATGGTCATTTTGTCAGCATAGAGCTGGAGTAAAA-----------
-------

#A/Ohio/3559/1988(H1N1)
-----------GTAGATGTTTAAAGATGAGTCTTCTAACCGAGGTCGAAACGTATGTTCT
CTCTATCGTTCCGTCAGGCCCCCTCAAAGCCGAGATAGCGCAGAGACTTGAAGACGTTTT
TGCAGGGAAAAACACCGATCTTGAGGCACTCATGGAATGGCTAAAGACAAGACCAATCCT
GTCACCTCTGACTAAGGGGATTTTAGGATTTGTGTTCACGCTCACCGTGCCCAGTGAGCG
AGGACTGCAGCGTAGACGCTTTGTCCAGAATGCCCTCAATGGGAATGGTGACCCGAACAA
CATGGACAAAGCGGTCAAACTGTACAGAAAACTTAAAAGGGAAATAACATTCCACGGGGC
CAAAGAAGTAGCGCTCAGTTACTCTGCTGGTGCACTTGCCAGTTGCATGGGCCTCATATA
CAACAGAATGGGGACTGTCACCACTGAGGTGGCCTTTGGTCTAGTATGCGCAACCTGTGA
ACAGATTGCTGATTCCCAGCATCGATCTCATAGACAAATGGTGACAACAACCAATCCACT
AATCAGGCATGAGAACAGAATGGTATTAGCCAGCACAACAGCTAAAGCCATGGAACAAAT
GGCTGGATCAAGTGAACAAGCAGCAGAGGCTATGGAGGTTGCCAGCCAGGCTAGACAAAT
GGTACAGGCAATGAGAACAATTGGGACTCACCCTAGTTCCAGCGCTGGTCTAAAAGATGA
TCTTCTTGAAAATTTACAGGCCTATCAGAAACGAATGGGGGTGCAAATGCAACGATTCAA
GTGATCCTCTCGTTGCTGCCGCAAGCATCATTGGGATTTTGCACCTGATATTGTGGATTC
TTGATCGTCTTTTTTTCAAATGCATTTACCGTCGCTTTAAATACGGTCTGAAAAGAGGGC
CTTCTACGGAAGGAGTGCCGGAGTCCATGAGGGAAGAATATCGACAGAAACAGCAGAGTG
CTGTGGATGTTGACGATGGTCATTTTGTCAACATAGTGCTAGAGTAAAAAA---------
-------

#A/Wisconsin/3523/88_(H1N1)
AGCAAAAGCAGGTAGATGTTTAAAGATGAGTCTTCTAACCGAGGTCGAAACGTATGTTCT
CTCTATCGTTCCGTCAGGCCCCCTCAAAGCCGAGATAGCGCAGAGACTTGAAGATGTTTT
TGCAGGGAAAAACACCGATCTTGAGGCACTCATGGAATGGCTAAAGACAAGACCAATCCT
GTCACCTCTGACTAAGGGGATTTTAGGATTTGTGTTCACGCTCACCGTGCCCAGTGAGCG
AGGACTGCAGCGTAGACGCTTTGTCCAGAATGCCCTCAATGGGAATGGTGACCCGAACAA
CATGGACAAAGCGGTCAAACTGTACAGAAAACTTAAAAGGGAAATAACATTCCACGGGGC
CAAAGAAGTAGCGCTCAGTTACTCTGCTGGTGCACTTGCCAGTTGCATGGGCCTCATATA
CAACAGAATGGGGACTGTCACCACTGAGGTGGCCTTTGGTCTAGTATGCGCAACCTGTGA
ACAGATTGCTGATTCCCAGCATCGATCTCATAGACAAATGGTGACAACAACCAATCCACT
AATCAGGCATGAGAACAGAATGGTATTAGCCAGCACAACAGCTAAAGCCATGGAACAAAT
GGCTGGATCAAGTGAACAAGCAGCAGAGGCTATGGAGGTTGCCAGCCAGGCTAGACAAAT
GGTACAGGCAATGAGAACAATTGGGACTCACCCTAGTTCCAGCGCTGGTCTAAAAGATGA
TCTTCTTGAAAATTTACAGGCCTATCAGAAACGAATGGGGGTGCAAATGCAACGATTCAA
GTGATCCTCTCGTTGCTGCCGCAAGCATCATTGGGATTTTGCACCTGATATTGTGGATTC
TTGATCGTCTTTTTCTCAAATGCATTTACCGTCGCTTTAAATACGGTCTGAAAAGAGGGC
CTTCTACGGAAGGAGTGCCGGAGTCCATGAGGGAAGAATATCGACAGAAACAGCAGAGTG
CTGTGGATGTTGACGATGGTCATTTTGTCAACATAGTGCTAGAGTAAAAAACTACCTTGT
TTCTACT

#A/Siena/10/1989(H1N1)
-------------------------ATGAGTCTTCTAACCGAGGTCGAAACGTACGTTCT
CTCTATCGTCCCGTCAGGCCCCCTCAAAGCCGAGATCGCACAGAGACTTGAAAATGTCTT
TGCTGGGAAGAACACCGATCTTGAGGCTCTCATGGAATGGCTAAAGACAAGACCGATCCT
GTCACCTCTGACTAAGGGGATTTTAGGATTTGTGTTCACGCTCACCGTGCCCAGTGAGCG
AGGACTGCAGCGTAGACGCTTTGTCCAAAATGCCCTTAATGGGAATGGGGATCCAAATAA
CATGGACAGAGCAGTTAAACTGTATAGAAAGCTTAAGAGGGAGATAACATTCCATGGGGC
CAAAGAAATAGCACTCAGTTATTCTGCTGGTGCACTTGCCAGTTGTATGGGCCTCATATA
CAACAGGATGGGGGCTGTGACCACCGAATCAGCATTTGGCCTGATATGCGCAACCTGTGA
ACAGATTGCTGACTCCCAGCATAAGTCTCATAGGCAAATGGTAACAACAACCAATCCATT
AATAAGACATGAGAACAGAATGGTTCTGGCCAGCACTACAGCTAAGGCTATGGAGCAAAT
GGCTGGATCGAGTGAACAAGCAGCTGAGGCCATGGAGGTTGCTAGTCAGGCCAGGCAAAT
GGTGCAGGCAATGAGAGCCATTGGGACTCATCCTAGCTCTAGCGCTGGTCTGAAAAATGA
TCTTCTTGAAAATTTGCAGGCCTATCAGAAACGAATGGGGGTGCAGATGCAACGATTCAA
GTGATCCTCTTGTTGTTGCCGCAAGTATCATTGGGATTGTGCACCTGATATTGTGGATTA
TTGATCGCCTTTTTTTCAAATGCATTTATCGTATCTTTAAACACGGTCTGAAAAGAGGGC
CTTCTACGGAAGGAGTACCAGAGTCTATGAGGGAAGAATATCGAGAGGAACAGCAGAATG
CTGTGGATGCTGACGATGGTCATTTTGTCAGCATAGAGCTAGAGTAAAAAA---------
-------

#A/Siena/10/1990(H3N2)
------------------------GATGAGCCTTCTAACCGAGGTCGAAACGTATGTTCT
CTCTATCGTTCCATCAGGCCCCCTCAAAGCCGAAATCGCGCAGAGACTTGAAGATGTCTT
TGCTGGGAAAAACACAGATCTTGAGGCTCTCATGGAATGGCTAAAGACAAGACCAATCCT
GTCACCTCTGACTAAGGGGATTTTGGGATTTGTGTTCACGCTCACCGTGCCCAGTGAGCG
AGGACTGCAGCGTAGACGCTTTGTCCAAAATGCCCTCAATGGGAATGGGGATCCAAATAA
CATGGACAGAGCAGTCAAACTATACAGAAAACTTAAGAGGGAGATAACATTCCATGGGGC
CAAAGAAATAGCACTCAGTTATTCTGCTGGTGCACTTGCCAGTTGCATGGGCCTCATATA
CAACAGGATGGGGGCTGTAACCACTGAAGTGGTCTTTGGCCTGGTATGTGCAACATGTGA
ACAGATTGCTGACTCCCAGCACAGGTCTCATAGGCAAATGGTGGCAACAACCAATCCATT
AATAAGACATGAGAACAGAATGGTTCTGGCCAGCACTACAGCTAAGGCTATGGAGCAAAT
GGCTGGATCAAGTGAGCAGGCAGCGGAGGCCATGGAGATTGCTAGTCAGGCCAGGCAAAT
GGTGCAGGCAATGAGAGCCATTGGGACTCATCCTAGCTCCAGTGCTGGTCTAAAAGATGA
TCTTCTTGAAAATTTGCAGACCTATCAGAAACGAATGGGGGTGCAGATGCAACGATTCAA
GTGACCCGCTTGTTGTTGCTGCGAGTATCATTGGGATCTTGCACTTGATATTGTGGATTC
TTGATCGTCTTTTTTTCAAATGCATCTATCGACTCTTCAAACACGGCCTGAAAAGAGGGC
CTTCTACGGAAGGAGTACCTGAGTCTATGAGGGAAGAATATCGAAAGGAACAGCAGAATG
CTGTGGATGCTGACGACAGTCATTTTGTCAGCATAGAGCTGGAGTAAAAA----------
-------

#A/Texas/36/1991(H1N1)
------------------------GATGAGTCTTCTAACCGAGGTCGAAACGTACGTTCT
CTCTATCGTCCCGTCAGGCCCCCTCAAAGCCGAGATCGCACAGAGACTTGAAGATGTCTT
TGCTGGAAAGAACACCGATCTTGAGGCTCTCATGGAATGGCTAAAGACAAGACCGATCCT
GTCACCTCTGACTAAGGGGATTTTAGGATTTGTGTTCACGCTCACCGTGCCCAGTGAGCG
AGGACTGCAGCGTAGACGCTTTGTCCAAAATGCCCTTAATGGGAATGGGGATCCAAACAA
CATGGACAGAGCAGTTAAACTGTATAGAAAGCTTAAGAGGGAGATAACATTCCATGGGGC
CAAAGAAATAGCACTCAGTTATTCTGCTGGTGCACTTGCCAGTTGTATGGGCCTCATATA
CAACAGGATGGGGGCTGTGACCACCGAATCAGCATTTGGCCTGATATGCGCAACCTGTGA
ACAGATTGCTGACTCCCAGCATAAGTCTCATAGGCAAATGGTAACAACAACCAATCCATT
AATAAGACATGAGAACAGAATGGTTCTGGCCAGCACTACAGCTAAGGCTATGGAGCAAAT
GGCTGGATCGAGTGAACAAGCAGCTGAGGCCATGGAGGTTGCTAGTCAGGCCAGGCAAAT
GGTGCAGGCAATGAGAGCCATTGGGACTCATCCTAGCTCTAGCACTGGTCTGAAAAATGA
TCTTCTTGAAAATTTGCAGGCCTATCAGAAACGAATGGGGGTGCAGATGCAACGATTCAA
GTGATCCTCTTGTTGTTGCCGCAAGTATCATTGGGATTGTGCACCTGATATTGTGGATTA
TTGATCGCCTTTTTTTCAAATGCATTTATCGTATCTTTAAACACGGTCTGAAAAGAGGGC
CTTCTACGGAAGGAGTACCAGAGTCTATGAGGGAAGAATATCGAGAGGAACAGCAGAATG
CTGTGGATGCTGACGATGGTCATTTTGTCAGCATAGAGCTAGAGTAA-------------
-------

#A/Maryland/12/1991(H1N1)
---------------ATGTTTAAAGATGAGTCTTCTAACCGAGGTCGAAACGTATGTTCT
CTCTATCGTTCCGTCAGGCCCCCTCAAAGCCGAGATAGCGCAGAGACTTGAAGATGTTTT
TGCAGGGAAAAACACCGATCTTGAAGCACTCATGGAATGGCTAAAGACAAGACCAATCCT
GTCACCTCTGACTAAGGGGATTTTAGGATTTGTGTTCACGCTCACCGTGCCCAGTGAGCG
AGGACTGCAGCGTAGACGCTTTGTCCAGAATGCTCTCAATGGGAATGGTGACCCGAACAA
CATGGACAAAGCGGTCAAACTGTACAGAAAACTTAAAAGGGAAATAACATTCCACGGGGC
CAAAGAAGTAGCGCTCAGTTACTCTGCTGGTGCACTTGCCAGTTGCATGGGCCTCATATA
CAACAGAATGGGGACTGTCACCACTGAGGTGGCCTTTGGTCTAGTATGCGCAACCTGTGA
ACAGATTGCTGATTCCCAGCATCGATCTCATAGACAAATGGTGACAACAACCAATCCACT
AATCAGGCATGAGAACAGAATGGTATTAGCCAGCACAACAGCTAAAGCCATGGAACAAAT
GGCTGGATCAAGTGAACAAGCAGCAGAGGCTATGGAGGTTGCTAGCCAGGCTAGACAAAT
GGTACAGGCAATGAGAACAATTGGGACTCACCCTAGTTCCAGCGCTGGTCTAAAAGATGA
TCTTCTTGAAAATTTACAGGCCTATCAGAAACGAATGGGGGTGCAAATGCAACGATTCAA
GTGATCCTCTCATTGCTGCCGCAAGCATCATTGGGATTTTGCACCTGATATTGTGGATTC
TTGATCGTCTTTTTTTCAAATGCATTTACCGTCACTTTAAATACGGTCTGAAAAGAGGGC
CTTCTACGGAAGGAGTGCCGGAGTCCATGAGGGAAGAATATCGACAGAAACAGCAGAGTG
CTGTGGATGTTGACGATGGTCATTTTGTCAACATAGTGCTAGAG----------------
-------

#A/Siena/5/1991(H3N2)
------------------------GATGAGCCTTCTAACCGAGGTCGAAACGTATGTTCT
CTCTATCGTTCCATCAGGCCCCCTCAAAGCCGAAATCGCGCAGAGACTTGAAGATGTCTT
TGCTGGGAAAAACACAGATCTTGAGGCTCTCATGGAATGGCTAAAGACAAGACCAATCCT
GTCACCTCTGACTAAGGGGATTTTGGGGTTTGTGTTCACGCTCACCGTGCCCAGTGAGCG
AGGACTGCAGCGTAGACGCTTTGTCCAAAATGCCCTCAATGGGAATGGGGATCCAAATAA
CATGGACAGAGCAGTTAAACTATATAGAAAACTTAAGAGGGAGATAACATTCCATGGGGC
CAAAGAAATAGCACTCAGTTATTCTGCTGGTGCACTTGCCAGTTGCATGGGCCTCATATA
CAACAGGATGGGGGCTGTAACCACTGAAGTTGCCTTTGGCCTGGTATGTGCAACATGTGA
ACAGATTGCTGACTCCCAGCACAGGTCTCATAGGCAAATGGTGGCAACAACCAATCCATT
AATAAGACATGAGAACAGAATGGTTTTGGCCAGCACTACAGCTAAGGCTATGGAGCAAAT
GGCTGGATCAAGTGAGCAGGCAGCGGAAGCCATGGAGATTGCTAGTCAGGCCAGGCAAAT
GGTGCAGGCAATGAGAGCCATTGGGACTCATCCTAGCTCCAGTACTGGTCTAAAAGATGA
TCTTCTTGAAAATTTGCAGACCTATCAGAAACGAATGGGGGTGCAGATGCAACGATTCAA
GTGACCCGCTTGTTGTTGCTGCGAGTATCATTGGGATCTTGCACTTGATATTGTGGATTC
TTGATCGTCTTTTTTTCAAATGCATCTATCGACTCTTCAAACACGGTCTGAAAAGAGGGC
CTTCTACGGAAGGAGTACCTGAGTCTATGAGGGAAGAATATCGAAAGGAACAGCAGAATG
CTGTGGATGCTGACGACAGTCATTTTGTCAGCATAGAGCTGGAGTAAAAA----------
-------

#A/Beijing/32/1992(H3N2)
-------------------------ATGAGCCTTCTAACCGAGGTCGAAACGTATGTTCT
CTCTATCGTTCCATCAGGCCCCCTCAAAGCCGAAATCGCGCAGAGACTTGAAGATGTCTT
TGCTGGGAAAAACACAGATCTTGAGGCTCTCATGGAATGGCTAAAGACAAGACCAATCCT
GTCACCTCTGACTAAGGGGATTTTGGGGTTTGTGTTCACGCTCACCGTGCCCAGTGAGCG
AGGACTGCAGCGTAGACGCTTTGTCCAAAATGCCCTCAATGGGAATGGGGATCCAAATAA
CATGGACAGAGCAGTTAAACTATATAGAAAACTTAAGAGGGAGATTACATTCCATGGGGC
CAAAGAAATAGCACTCAGTTATTCTGCTGGTGCACTTGCCAGTTGCATGGGCCTCATATA
CAACAGAATGGGGGCTGTAACCACTGAAGTGGCCTTTGGCCTGGTATGTGCAACATGTGA
ACAGATTGCTGACTCCCAGCACAGGTCTCATAGGCAAATGGTGGCAACAACCAATCCATT
AATAAGGCATGAGAACAGAATGGTTTTGGCCAGCACTACAGCTAAGGCTATGGAGCAAAT
GGCTGGATCAAGTGAGCAGGCAGCGGAGGCCATGGAAATTGCTAGTCAGGCCAGGCAAAT
GGTGCAGGCAATGAGAGCCATTGGGACTCATCCTAGCTCCAGTGCTGGTCTAAAAGATGA
TCTTCTTGAAAATTTGCAGACCTATCAGAAACGAATGGGGGTGCAGATGCAACGATTCAA
GTGACCCGCTTGTTGTTGCTGCGAGTATCATTGGGATCTTGCACTTGATATTGTGGATTC
TTGATCGTCTTTTTTTCAAATGCATCTATCGACTCTTCAAACACGGCCTGAAAAGAGGGC
CTTCTACGGAAGGAGTACCTGAGTCTATGAGGGAAGAATATCGAAAGGAACAGCAGAATG
CTGTGGATGCTGACGACAGTCATTTTGTCAGCATAGAGCTGGAGTAAAA-----------
-------

#A/New_York/754/1993(H3N2)
------------------------GATGAGCCTTCTAACCGAGGTCGAAACGTATGTTCT
CTCTATCGTTCCATCAGGCCCCCTCAAAGCCGAAATCGCGCAGAGACTTGAAGATGTCTT
TGCTGGGAAAAACACAGATCTTGAGGCTCTCATGGAATGGCTAAAGACAAGACCAATCCT
GTCACCTCTGACTAAGGGGATTTTGGGGTTTGTGTTCACGCTCACCGTGCCCAGTGAGCG
AGGACTGCAACGTAGACGCTTTGTCCAAAATGCCCTCAATGGGAATGGGGATCCAAATAA
CATGGACAGAGCAGTTAAACTATATAGAAAACTTAAGAGGGAGATTACATTCCATGGGGC
CAAAGAAATAGCACTCAGTTATTCTGCTGGTGCACTTGCCAGTTGCATGGGCCTCATATA
CAACAGAATGGGGGCTGTAACCACTGAAGTGGCCTTTGGCCTGGTATGTGCAACATGTGA
ACAGATTGCTGACTCCCAGCACAGGTCTCATAGGCAAATGGTGGCAACAACCAATCCATT
AATAAGGCATGAGAACAGAATGGTTTTGGCCAGCACTACAGCTAAGGCTATGGAGCAAAT
GGCTGGATCAAGTGAGCAGGCAGCGGAGGCCATGGAAATTGCTAGTCAGGCCAGGCAAAT
GGTGCAGGCAATGAGAGCCATTGGGACTCATCCTAGCTCCAGTGCTGGTCTAAAAGACGA
TCTTCTTGAAAATTTGCAGACCTATCAGAAACGAATGGGGGTGCAGATGCAACGATTCAA
GTGACCCGCTTGTTGTTGCTGCGAGTATCATTGGGATCTTGCACTTGATATTGTGGATTC
TTGATCGTCTTTTTTTCAAATGCATCTATCGACTCTTCAAACACGGCCTGAAAAGAGGGC
CTTCTACGGAAGGAGTACCTGAGTCTATGAGGGAAGAATATCGAAAGGAACAGCAGAATG
CTGTGGATGCTGACGACAGTCATTTTGTCAGCATAGAGCTGGAGTAAAA-----------
-------

#A/Nanchang/A1/94(H3N2)
-------------------------ATGAGCCTTCTAACCGAGGTCGAAACGTATGTTCT
CTCTATCGTTCCATCAGGCCCCCTCAAAGCCGAAATCGCGCAGAGACTTGAAGATGTCTT
TGCTGGGAAAAACACAGATCTTGAGGCTCTCATGGAATGGCTAAAGACAAGACCAATCCT
GTCACCTCTGACTAAGGGGATTTTGGGGTTTGTGTTCACGCTCACCGTGCCCAGTGAGCG
AGGACTGCAGCGTAGACGCTTTGTCCAAAATGCCCTCAATGGGAATGGGGATCCAAATAA
CATGGACAGAGCAGTTAAACTATATAGAAAACTTAAGAGGGAGATTACATTCCATGGGGC
CAAAGAAATAGCACTCAGTTATTCTGCTGGTGCACTTGCCAGTTGCATGGGCCTCATATA
CAACAGAATGGGGGCTGTAACCACTGAAGTGGCCTTTGGCCTGGTATGTGCAACATGTGA
ACAGATTGCTGACTCCCAGCACAGGTCTCATAGGCAAATGGTGGCAACAACCAATCCATT
AATAAGGCATGAGAACAGAATGGTTTTGGCCAGCACTACAGCTAAGGCTATGGAGCAAAT
GGCTGGATCAAGTGAGCAAGCAGCGGAGGCCATGGAAATTGCTAGTCAGGCCAGGCAAAT
GGTGCAGGCAATGAGAGCCATTGGGACTCATCCTAGCTCCAGTGCTGGTCTAAAAGATGA
TCTTCTTGAAAATTTGCAGACCTATCAGAAACGAATGGGGGTGCAGATGCAACGATTCAA
GTGACCCGCTTGTTGTTGCTGCGAGTATCATTGGGATCTTGCACTTGATATTGTGGATTC
TTGATCGTCTTTTTTTCAAATGCATCTATCGACTCTTCAAACACGGCCTGAAAAGAGGGC
CTTCTACGGAAGGAGTACCTGAGTCTATGAGGGAAGAATATCGAAAGGAACAGCAGAATG
CTGTGGATGCTGACGACAGTCATTTTGTCAGCATAGAGCT--------------------
-------

#A/WI/4754/1994(H1N1)
AGCAAAAGCAGGTAGATGTTTAAAGATGAGTCTTCTGACCGAGGTCGAAACGTATGTTCT
CTCTATCGTTCCGTCAGGCCCCCTCAAAGCCGAGATAGCGCAGAGACTTGAAGATGTTTT
TGCAGGGAAAAACACCGATCTTGAGGCACTCATGGAATGGCTAAAGACAAGACCAATCCT
GTCACCTCTGACTAAGGGGATTTTAGGATTTGTGTTCACGCTCACCGTGCCCAGTGAGCG
AGGACTGCAGCGTAGACGCTTTGTCCAGAATGCCCTCAATGGGAATGGTGACCCGAACAA
CATGGACAAAGCGGTCAAACTGTACAGAAAACTTAAAAGGGAAATAACATTCCACGGGGC
CAAAGAAGTAGCGCTCAGTTACTCTGCTGGTGCACTTGCCAGTTGCATGGGCCTCATATA
CAACAGAATGGGGACTGTCACCACTGAGGTGGCCTTTGGTCTAGTATGCGCAACCTGTGA
ACAGATTGCTGATTCCCAGCATCGATCTCATAGACAAATGGTGACAACAACCAATCCACT
AATCAGGCATGAGAACAGAATGGTATTAGCCAGCACAACAGCTAAAGCCATGGAACAAAT
GGCTGGATCAAGTGAACAAGCAGCAGAGGCTATGGAGGTTGCCAGCCAGGCTAGACAAAT
GGTACAGGCAATGAGAACAATTGGGACTCACCCTAGTTCCAGCGCTGGTCTAAAAGATGA
TCTTCTTGAAAATTTACAGGCCTATCAGAAACGAATGGGGGTGCAAATGCAACGATTCAA
GTGATCCTCTCGTTGCTGCCGCAAGCATCATTGGGATTTTGCACCTGATATCGTGGATTC
TTGATCGTCTTTTTTTCAAATGCATTTACCGTCGCTTTAAATACGGTCTGAAAAGAGGGC
CTTCTACGGAAGGAGTGCCGGAGTCCATGAGGGAAGAATATCGACAGAAACAGCAGAGTG
CTGTGGATGTTGACGATGGTCATTTTGTCAACATAGTGCTAGAGTAAAAAACTACCTTGT
TTCTACT

#A/New_York/723/1994(H3N2)
------------------------GATGAGCCTTCTAACCGAGGTCGAAACGTATGTTCT
CTCTATCGTTCCATCAGGCCCCCTCAAAGCCGAAATCGCTCAGAGACTTGAAGATGTCTT
TGCTGGGAAAAACACAGATCTTGAGGCTCTCATGGAATGGCTAAAGACAAGACCAATCCT
GTCACCTCTGACTAAGGGGATTTTGGGGTTTGTGTTCACGCTCACCGTGCCCAGTGAGCG
AGGACTGCAGCGTAGACGCTTTGTCCAAAATGCCCTCAATGGGAATGGGGATCCAAATAA
CATGGACAGAGCAGTTAAACTATATAGAAAACTTAAGAGGGAGATTACATTCCATGGGGC
CAAAGAAATAGCACTCAGTTATTCTGCTGGTGCACTTGCCAGTTGCATGGGCCTCATATA
CAACAGAATGGGGGCTGTAACCACTGAAGTGGCCTTTGGCCTGGTATGTGCAACATGTGA
ACAGATTGCTGACTCCCAGCACAGGTCTCATAGGCAAATGGTGGCAACAACCAATCCATT
AATAAGGCATGAGAACAGAATGGTTTTGGCCAGCACTACAGCTAAGGCTATGGAGCAGAT
GGCTGGATCAAGTGAGCAGGCAGCGGAGGCCATGGAAATTGCTAGTCAGGCCAGGCAAAT
GGTGCAGGCAATGAGAGCCATTGGGACTCATCCCAGCTCCAGTGCTGGTCTAAAAGATGA
TCTTCTTGAAAATTTGCAGACCTATCAGAAACGAATGGGGGTGCAGATGCAACGATTCAA
GTGACCCGCTTGTTGTTGCTGCGAGTATCATTGGGATCTTGCACTTGATATTGTGGATTC
TTGATCGTCTTTTTTTCAAATGCATCTATCGACTCTTCAAACACGGCTTGAAAAGAGGGC
CTTCTACGGAAGGAGTACCTGAGTCTATGAGGGAAGAATATCGAAAGGAACAGCAGAATG
CTGTGGATGCTGACGACAGTCATTTTGTCAGCATAGAGCTGGAGTAAA------------
-------

#A/Beijing/262/1995(H1N1)
-----------------------AGATGAGTCTTCTAACCGAGGTCGAAACGTACGTTCT
CTCTATCGTCCCGTCAGGCCCCCTCAAAGCCGAGATCGCACAGAGACTTGAAGATGTCTT
TGCTGGAAAGAACACCGATCTTGAGGCTCTCATGGAGTGGCTAAAGACAAGACCGATCCT
GTCACCTCTGACTAAGGGGATTTTAGGATTTGTGTTCACGCTCACCGTGCCCAGTGAGCG
AGGACTGCAGCGTAGACGCTTTGTCCAAAATGCCCTTAATGGGAATGGGGATCCAAATAA
TATGGACAGAGCAGTTAAACTGTATCGAAAGCTTAAGAGGGAGATAACATTCCATGGGGC
CAAAGAAATAGCACTCAGTTATTCTGCTGGTGCACTTGCCAGTTGTATGGGACTCATATA
CAACAGGATGGGGGCTGTGACCACCGAATCAGCATTTGGCCTGATATGCGCAACCTGTGA
ACAGATTGCCGACTCCCAGCATAAGTCTCATAGGCAAATGGTAACAACAACCAATCCATT
AATAAGACATGAGAACAGAATGGTTCTGGCCAGCACTACAGCTAAGGCTATGGAGCAAAT
GGCTGGATCGAGTGAACAAGCAGCTGAGGCCATGGAGGTTGCTAGTCAGGCCAGGCAGAT
GGTGCAGGCAATGAGAGCCATTGGGACTCATCCTAGCTCTAGCACTGGTCTGAAAAATGA
TCTTCTTGAAAATTTGCAGGCCTATCAGAAACGAATGGGGGTGCAGATGCAACGATTCAA
GTGATCCTCTTGTTGTTGCCGCAAGTATAATTGGGATTGTGCACCTGATATTGTGGATTA
TTGATCGCCTTTTTTCCAAAAGCATTTATCGTATCTTTAAACACGGTTTAAAAAGAGGAC
CTTCTACGGAAGGAGTACCAGAGTCTATGAGGGAAGAATATCGAGAGGAACAGCAGAATG
CTGTGGATGCTGACGATGGTCATTTTGTCAGCATAGAGCTAGAGTAAAA-----------
-------

#A/New_York/691/1995(H3N2)
------------------------GATGAGCCTTCTAACCGAGGTCGAAACGTATGTTCT
CTCTATCGTTCCATCAGGCCCCCTCAAAGCCGAAATCGCGCAGAGACTTGAAGATGTCTT
TGCTGGGAAAAACACAGATCTTGAGGCTCTCATGGAATGGCTAAAGACAAGACCAATCCT
GTCACCTCTGACTAAGGGGATTTTGGGGTTTGTGTTCACGCTCACCGTGCCCAGTGAGCG
AGGACTGCAGCGTAGACGCTTTGTCCAAAATGCCCTCAATGGGAATGGGGATCCAAATAA
CATGGACAGAGCAGTTAAACTGTATAGAAAACTTAAGAGGGAGATAACATTCCATGGGGC
CAAAGAAATAGCGCTCAGTTATTCTGCTGGTGCACTTGCCAGTTGCATGGGCCTCATATA
CAACAGGATGGGGGCTGTAACCACTGAAGTGGCCTTTGGCCTGGTATGTGCAACATGTGA
ACAGATTGCTGACTCCCAGCACAGGTCTCATAGGCAAATGGTGGCAACAACCAATCCATT
AATAAGACATGAGAACAGAATGGTTTTGGCCAGCACTACAGCTAAGGCTATGGAGCAAAT
GGCTGGATCAAGTGAGCAGGCAGCGGAGGCCATGGAGATTGCTAGTCAGGCCAGGCAAAT
GGTGCAGGCAATGAGAGCCGTTGGGACTCATCCTAGCTCCAGTACTGGTCTAAGAGATGA
TCTTCTTGAAAATTTGCAGACCTATCAGAAACGAATGGGGGTGCAGATGCAACGATTCAA
GTGACCCGCTTGTTGTTGCTGCGAGTATCATTGGGATCTTGCACTTGATATTGTGGATTC
TTGATCGTCTTTTTTTCAAATGCATCTATCGACTCTTCAAACACGGCCTGAAAAGAGGGC
CTTCTACGGAAGGAGTACCTGAGTCTATGAGGGAAGAATATCGAAAGGAACAGCAGAATG
CTGTGGATGCTGACGACAGTCATTTTGTCAGCATAGAGCT--------------------
-------

#A/Nanchang/14/1996(H1N1)
-------------------------ATGAGTCTTCTAACCGAGGTCGAAACGTACGTTCT
CTCTATCGTCCCGTCAGGCCCCCTCAAAGCCGAGATCGCACAGAGACTTGAAGATGTCTT
TGCTGGAAAGAACACCGATCTTGAGGCTCTCATGGAGTGGCTAAAGACAAGACCGATCCT
GTCACCTCTGACTAAGGGGATTTTAGGATTTGTGTTCACGCTCACCGTGCCCAGTGAGCG
AGGACTGCAGCGTAGACGCTTTGTCCAAAATGCCCTTAATGGGAATGGGGATCCAAATAA
TATGGACAGAGCAGTTAAACTGTATCGAAAGCTTAAGAGGGAGATAACATTCCATGGGGC
CAAAGAAATAGCACTCAGTTATTCTGCTGGTGCACTTGCCAGTTGTATGGGACTCATATA
CAACAGGATGGGGGCTGTGACCACCGAATCAGCATTTGGCCTTATATGCGCAACCTGTGA
ACAGATTGCCGACTCCCAGCATAAGTCTCATAGGCAAATGGTAACAACAACCAATCCATT
AATAAGACATGAGAACAGAATGGTTCTGGCCAGCACTACAGCTAAGGCTATGGAGCAAAT
GGCTGGATCGAGTGAACAAGCAGCTGAGGCCATGGAGGTTGCTAGTCAGGCCAGGCAGAT
GGTGCAGGCAATGAGAGCCATTGGGACTCATCCTAGCTCTAGCACTGGTCTGAAAAATGA
TCTTCTTGAAAATTTGCAGGCCTATCAGAAACGAATGGGGGTGCAGATGCAACGATTCAA
GTGATCCTCTTGTTGTTGCCGCAAGTATAATTGGGATTGTGCACCTGATATTGTGGATTA
TTGATCGCCTTTTTTCCAAAAGCATTTATCGTATCTTTAAACACGGTTTAAAAAGAGGGC
CTTCTACGGAAGGAGTACCAGAGTCTATGAGGGAAGAATATCGAGAGGAACAGCAGAATG
CTGTGGATGCTGACGATGGTCATTTTGTCAGCATAGAGCTAGAGTAAAAAA---------
-------

#A/Taiwan/117/96(H1N1)
AGCAAAAGCAGGTAGATATTGAAAGATGAGTCTTCTAACCGAGGTCGAAACGTACGTTCT
CTCTATCGTCCCGTCAGGCCCCCTCAAAGCCGAGATCGCACAGAGACTTGAAGATGTCTT
TGCTGGAAAGAACACCGATCTTGAGGCTCTCATGGAGTGGCTAAAGACAAGACCGATCCT
GTCACCTCTGACTAAGGGGATTTTAGGATTTGTGTTCACGCTCACCGTGCCCAGTGAGCG
AGGACTGCAGCGTAGACGCTTTGTCCAAAATGCCCTTAATGGGAATGGGGATCCAAATAA
CATGGACAGAGCAGTTAAACTGTATAGAAAGCTTAAGAGGGAGATAACATTCCATGGGGC
CAAAGAAATAGCACTCAGTTATTCTGCTGGTGCACTTGCCAGTTGTATGGGCCTCATATA
CAACAGGATGGGGGCTGTGACCACCGAATCAGCATTTGGCCTGATATGCGCAACCTGTGA
ACAGATTGCTGACTCCCAGCATAAGTCTCATAGGCAAATGGTAACAACAACCAATCCATT
AATAAGACATGAGAACAGAATGGTTCTGGCCAGCACTACAGCTAAGGCTATGGAGCAAAT
GGCTGGATCGAGTGAACAAGCAGCTGAGGCCATGGAGGTTGCTAGTCAGGCCAGGCAAAT
GGTGCAGGCAATGAGAGCCATTGGGACTCATCCTAGCTCTAGCACTGGTCTGAAAAATGA
TCTTCTTGAAAATTTGCAGGCCTATCAGAAACGAATGGGGGTGCAGATGCAACGATTCAA
GTGATCCTCTTGTTGTTGCCGCAAGTATCATTGGGATTGTGCACCTGATATTGTGGATTA
TTGATCGCCTTTTTTTCAAATGCATTTATCGTATCTTTAAACACGGTCTGAAAAGAGGGC
CTTCTACGGAAGGAGTACCAGAGTCTATGAGGGAAGAATATCGAGAAGAACAGCAGAATG
CTGTGGATGCTGACGAAGGTCATTTTGTCAGCATAGAGCTAGAGTAAAAAACTACCTTGT
TTCTACT

#A/New_York/653/1996(H1N1)
-----------------------AGATGAGTCTTCTAACCGAGGTCGAAACGTACGTTCT
CTCTATCGTCCCGTCAGGCCCCCTCAAAGCCGAGATCGCACAGAGACTTGAAGATGTCTT
TGCTGGGAAGAACACCGATCTTGAGGCTCTCATGGAGTGGCTAAAGACAAGACCGATCCT
GTCACCTCTGACTAAGGGGATTTTAGGATTTGTGTTCACACTCACCGTGCCCAGTGAGCG
AGGACTGCAGCGTAGACGCTTTGTCCAAAATGCCCTTAATGGGAATGGGGATCCAAATAA
CATGGACAGAGCAGTTAAACTGTATAGAAAGCTTAAGAGGGAGATAACATTCCATGGGGC
CAAAGAAATAGCACTCAGTTATTCTGCTGGAGCACTTGCCAGTTGTATGGGCCTCATATA
CAACAGGATGGGGGCTGTGACCACCGAATCAGCATTTGGCCTGATATGCGCAACCTGTGA
ACAGATTGCTGACTCCCAACATAAGTCTCATAGGCAAATGGTAACAACAACCAATCCATT
AATAAGACATGAGAACAGAATGGTTCTGGCCAGCACTACAGCTAAGGCTATGGAGCAAAT
GGCTGGATCGAGTGAACAAGCAGCTGAGGCCATGGAGGTTGCTAGTCAGGCCAGGCAAAT
GGTGCAGGCAATGAGAGCCATTGGGACTCATCCTAGCTCTAGCACTGGTCTGAAAAATGA
TCTTCTTGAAAATTTGCAGGCCTATCAGAAACGAATGGGGGTGCAGATGCAGCGATTCAA
GTGATCCTCTTGTTGTTGCCGCAAGTATCGTTGGGATTGTGCACCTGATATTGTGGATTA
TTGATCGCCTTTTTTTCAAATGCATTTATCGTATCTTTAAACACGGTCTGAAAAGAGGGC
CTTCTACGGAAGGAGTACCAGAGTCTATGAGGGAAGAATATCGAGAGGAACAGCAGAATG
CTGTGGATGCTGACGAAGGTCATTTTGTCAGCATAGAGCTAGAGTAA-------------
-------

#A/Hong_Kong/156/97(H5N1)
------------TAGATGTTGAAAGATGAGTCTTCTAACCGAGGTCGAAACGTACGTTCT
CTCTATCATCCCATCAGGCCCCCTCAAAGCCGAGATCGCGCAGAGACTTGAGGATGTTTT
TGCAGGGAAGAACACAGATCTTGAGGCTCTCATGGAATGGCTAAAGACAAGACCAATCCT
GTCACCTCTGACTAAGGGAATTTTAGGGTTTGTGTTCACGCTCACCGTGCCCAGTGAGCG
AGGACTGCAGCGTAGACGATTTGTCCAAAATGCCCTAAATGGGAATGGAGACCCAAACAA
CATGGACAGGGCAGTTAAACTATACAAGAAGCTGAAGAGGGAAATGACATTCCATGGAGC
AAAGGAAGTTGCACTCAGTTACTCAACTGGTGCGCTTGCCAGTTGCATGGGTCTCATATA
CAACCGGATGGGAACAGTGACCACAGAAGTGGCTCTTGGCCTAGTATGTGCCACTTGTGA
GCAGATTGCTGATGCCCAACATCGGTCCCACAGGCAGATGGCGACTACCACCAACCCACT
AATCAGGCATGAGAACAGAATGGTACTAGCCAGCACTACGGCTAAGGCCATGGAGCAAAT
GGCTGGATCAAGTGAGCAGGCAGCAGAGGCCATGGAAGTCGCAAGTCAGGCTAGACAAAT
GGTGCAGGCAATGAGGACAATTGGGACTCACCCTAGCTCCAGTGCAGGTCTAAAAGATGA
TCTTATTGAAAATTTGCAGGCTTACCAGAAACGGATGGGGGTGCAGATGCAGCGATTCAA
GTGATCCTCTCGTTGTTGCAGCAAGTATCATTGGGATATTGCACTTGATATTGTGGATTC
TTGATCGTCTTTTCTTCAAATGCATTTATCGTCGCTTTAAATACGGTTTGAAAAGAGGGC
CTTCTACGGAAGGAGTGCCTGAGTCTATGAGGGAAGAGTATCGGCAGGAACAGCAGAATG
CTGTGGATGTTGACGATGGTCATTTTGTCAACATAGAGCTGGAGTAAAAAACTA------
-------

#A/Hong_Kong/470/97(H1N1)
AGCAAAAGCAGGTAGATATTGAAAGATGAGTCTTCTAACCGAGGTCGAAACGTACGTTCT
CTCTATCGTCCCGTCAGGCCCCCTCAAAGCCGAGATCGCACAGAGACTTGAAGATGTCTT
TGCTGGAAAGAACACCGATCTTGAGGCTCTCATGGAATGGCTAAAGACAAGACCGATCCT
GTCACCTCTGACTAAGGGGATTTTAGGATTTGTGTTCACGCTCACCGTGCCCACTGAGCG
AGGACTGCATCGTACACTCTTTGTCCAAAATGCCCTTAATGGGAATGGGGATCCAAATAA
TATGGACAGAGCAGTTAAACTGTATAGAAAGCTTAAGAGGGAGATAACATTCCATGGGGC
CAAAGAAATAGCACTCAGTTATTCTGCTGGTGCACTTGCCAGTTGTATGGGACTCATATA
CAACAGGATGGGGGCTGTGACCACCGAATCAGCATTTGGCCTTATATGCGCAACCTGTGA
ACAGATTGCCGACTCCCAGCATAAGTCTCATAGGCAAATGGTAACAACAACCAATCCATT
AATAAGACATGAGAACAGAATGGTTCTGGCCAGCACTACCGCTAAGGCTATGGAGCAAAT
GGCTGGATCGAGTGAACAAGCAGCTGAGGCCATGGAGGTTGCTAGTCAGGCCAGGCAAAT
GGTGCAGGCAATGAGAGCCATTGGGACTCATCCTAGCTCTAGCACTGGTCTGAAAAATGA
TCTCCTTGAAAATTTGCAGGCCTATCAGAAACGAATGGGGGTGCAGATGCAACGATTCAA
GTGACCCTCTTGTTGTTGCCGCAAGTATAATTGGGATTGTGCACCTGATATTGTGGATTA
TTGATCGCCTTTTTTCCAAAAGCATTTATCGTATCTTTAAACACGGTTTAAAAAGAGGGC
CTTCTACGGAAGGAGTACCAGAGTCTATGAGGGAAGAATATCGAGAGGAACAGCAGAATG
CTGTGGATGCTGACGATGGTCATTTTGTCAGCATAGAGCTAGAGTAAAAAACTACCTTGT
TTCTACT

#A/HK/CUHK12160/1997(H3N2)
-------------------------ATGAGCCTTCTAACCGAGGTCGAAACGTATGTTCT
CTCTATCGTTCCATCAGGCCCCCTCAAAGCCGAAATCGCGCAGAGACTTGAAGATGTCTT
TGCTGGGAAAAACACAGATCTTGAGGCTCTCATGGAATGGCTAAAGACAAGACCAATCCT
GTCACCTCTGACTAAGGGAATTTTGGGGTTTGTGTTCACGCTCACCGTGCCCAGTGAGCG
AGGACTGCAGCGTAGACGCTTTGTCCAAAATGCCCTCAATGGGAATGGGGATCCAAATAA
CATGGACAGAGCAGTTAAACTGTATAGAAAACTTAAAAGGGAGATAACATTCCATGGGGC
CAAAGAAATAGCACTCAGTTATTCTGCTGGTGCACTTGCCAGTTGCATGGGCCTCATATA
CAATAGGATGGGGGCTGTAACCACCGAAGTGGCATTTGGCCTGGTATGTGCAACATGTGA
ACAGATTGCTGACTCCCAGCACAGGTCTCATAGGCAAATGGTGGCAACAACCAATCCATT
AATAAGACATGAGAACAGAATGGTTTTGGCCAGCACTACAGCTAAGGCTATGGAGCAAAT
GGCTGGATCAAGTGAGCAGGCAGCGGAGGCCATGGAGATTGCTAGTCAGGCCAGGCAAAT
GGTGCAGGCAATGAGAGCCGTTGGGACTCATCCTAGCTCCAGTACTGGTCTAAGAGATGA
TCTTCTTGAAAATTTGCAGACCTACCAGAAACGAATGGGGGTGCAGATGCAACGATTCAA
GTGACCCGCTTGTTGTTGCTGCGAGTATCATTGGGATCTTGCACTTGATATTGTGGATTC
TTGATCGTCTTTTTTTCAAATGCATCTATCGACTCTTCAAACACGGCCTGAAAAGAGGGC
CTTCTACGGAAGGAGTACCTGAGTCTATGAGGGAAGAATATCGAAAGGAACAGCAGAATG
CTGTGGATGCTGACGACAGTCATTTTGTCAGCATAGAGCTGGAGTAAAAA----------
-------

#A/HongKong/97/98(H5N1)
AGCAAAAGCAGGTAGATGTTGAAAGATGAGTCTTCTAACCGAGGTCGAAACGTACGTTCT
CTCTATCGTCCCATCAGGCCCCCTCAAAGCCCAGATCGCGCAGAGACTTGAGGATGTTTT
TGCAGGGAAGAACACAGATCTTGAGGCTCTCATGGAATGGCTAAAGACAAGACCAATCCT
GTCACCTCTGACTAAGGGAATTTTAGGGTTTGTGTTCACGCTCACCGTGCCCAGTGAGCG
AGGACTGCAGCGTAGACGATTTGTCCAAAATGCCCTAAATGGGAATGGAGACCCAAACAA
CATGGACAGGGCAGTTAAACTATACAAGAAGCTAAAGAGGGAAATGACATTCCATGGAGC
AAAGGAAGTTGCACTCAGTTACTCAACTGGTGCGCTTGCCAGTTGCATGGGTCTCATATA
CAATCGGATGGGAACAGTGACCACAGAAGTGGCTCTTGGCCTAGTATGTGCCACTTGTGA
GCAGATTGCTGATGCCCAACATCGGTCCCACAGGCAGATGGCGACTACCACCAACCCACT
AATCAGGCATGAGAACAGAATGGTACTGGCCAGCACTACGGCTAAGGCCATGGAGCAGAT
GGCTGGATCAAGTGAGCAAGCAGCAGAAGCCATGGAAGTCGCAAGTCAGGCTAGGCAAAT
GGTGCAGGCAATGAGGACAATTGGGACTCACCCTAGCTCCAGTGCAGGTCTAAAAGATGA
TCTTATTGAAAATTTGCAGGCTTACCAGAAACGGATGGGGGTGCAGATGCAGCGATTCAA
GTGATCCTCTCGTTGTTGCAGCAAGTATCATTGGGATATTGCACTTGATATTGTGGATTC
TTGATCGTCTTTTCTTCAAATGCATCTATCGTCGCTTTAAATACGGTTTGAAAAGAGGGC
CTCCTACGGAAGGAGTGCTTGAGTCTATGAGGGAAGAGTATCGGCAGGAACAGCAGAATG
CTGTGGATGTTGACGATGGTCATTTTGTCAACATAGAGCTGGAGTAAAAAACTACCTTGT
TTCTACT

#A/Hong_Kong/427/98(H1N1)
AGCAAAAGCAGGTAGATATTGAAAGATGAGTCTTCTAACCGAGGTCGAAACGTACGTTCT
CTCTATCGTCCCGTCAGGCCCCCTCAAAGCCGACATCGCACAGAGACTTGAATATGTCTT
TGCCGGAAAGAACACCGATCTTGAGGCTCTCATGGAATGGCTAAAGACAAGACCGATCCT
GTCACCTCTGACTAAGGGGATTTTAGGATTTGTATTCACGCTCACCGTGCCCAGTGAGCG
GGGACTGCAGCGTACACGCTTTGTCCAAAATGCCCTTAATGGGAATGGGGATCCAAATAA
CATGGACAGAGCGGTTAAACTGTATAGAAAGCTTAAGAGAGAGATAACATTTCATGGGGC
CAAAGTAATAGCACTCAGTTATTCTGCTGGTGCACTTGCCAGTTGTATGGGCCTCATATA
CAACAGGATGGGGGCTGTGACCACCGAATCAGCATTTGGCCTGATATGTGCAACCTGTGA
ACAGATTGCTGACTCCCAGCATAAGTCCCATAGGCAAATGGTAACAACAACCAATCCATT
AATAAGACATGAGAACAGAATGGTTCTGGCCAGCACTACAGCTAAGGCTATGGAGCAAAT
GGCTGGATCGAGTGAACAAGCAGCTGAGGCCATGGAGGTTGCTAGTCAGGCCAGGCAAAT
GGTGCAGGCAATGAGAGCCATTGGGACTCATCCCAGCTCTAGCACTGGTCTGAAAAATGA
TCTTCTTGAAAATTTGCAGGCCTATCAGAAACGAATGGGAGTGCAGATGCAACGATTCAA
GTGATCCTCTTGTTGTTGCCGCAAGTATCATTGGGATCATGCACCTGATATTGTGGATTA
TTGATCGCCTTTTTTTCAAATGCATTTATCGTATCTTTAAACACGGTCTGAAAAGAGGGC
CTTCTACGGAAGGAGTACCAGAGTCTATGAGGGAAGAATATCGAGAGGAACAGCAGAATG
CTGTGGATGCTGACGAAGGTCATTTTGTCAGCATAGAGCTAGAGTAAAAAACTACCTTGT
TTCTACT

#A/Wisconsin/10/98_(H1N1)
AGCAAAAGCAGGTAGATGTTTAAAGATGAGTCTTCTAACCGAGGTCGAAACGTATGTTCT
CTCTATCGTTCCGTCAGGCCCCCTCAAAGCCGAGATAGCACAGAGACTCGAAGACGTTTT
TGCAGGGAAAAACACCGATCTTGAGGCTCTCATGGAATGGCTAAAGACAAGACCAATCCT
GTCACCTCTGACTAAGGGGATTTTAGGGTTTGTGTTCACGCTCACCGTGCCCAGTGAGCG
AGGACTGCAGCGTAAACGCTTTGTCCAGAATGCCCTCAATGGGAATGGTGACCCGAACAA
CATGGACAAAGCGGTCAAACTGTACAGGAAACTTAAAAGGGAAATAACATTCCATGGGGC
CAAAGAAGTAGCGCTCAGTTACTCTGCTGGTGCACTTGCCAGTTGCATGGGCCTCATATA
CAACAGAATGGGGACTGTCACCACTGAGGTGGCCTTTGGTCTAGTATGCGCAACCTGTGA
ACAGATTGCTGATTCCCAGCATCGATCTCATAGACAAATGGTGACAACAACCAATCCACT
AATCAGGCACGAGAACAGAATGGTAATAGCCAGCACAACAGCTAAAGCCATGGAACAAAT
GGCTGGATCAAGCGAACAAGCAGCAGAGGCTATGGAGGTTGCCAGCCAGGCTAGACAAAT
GGTACAGGCAATGAGAACAATTGGGACTCACCCTAGTTCCAGCGCTGGTCTAAAAGATGA
TCTTCTTGAAAATTTACAGGCCTATCAGAAACGGATGGGAGTGCAAATGCAACGATTCAA
GTGATCCTCTCATTGCTGCCGCAAGCATCATTGGGATTTTGCACCTGATATTGTGGATTC
TTGATCGTCTTTTTTTCAAATGCATTTACCGTCGCTTTAAATACGGTCTGCAAAGAGGAC
CTTCTACGGAAGGAGTGCCGGAGTCCATGAGGGAAGAATATCGACAGAAACAGCAGAGTG
CTGTGGATGTTGACGATGGTCATTTTGTCAACATAGTGCTAGAGTAAAAAACTACCTTGT
TTCTACT

#A/New_York/518/1998(H3N2)
------------TAGATATTGAAAGATGAGCCTTCTAACCGAGGTCGAAACGTATGTTCT
CTCTATCGTTCCATCAGGCCCCCTCAAAGCCGAAATCGCGCAGAGACTTGAAGATGTCTT
TGCTGGGAAAAACACAGATCTTGAGGCTCTCATGGAATGGCTAAAGACAAGACCAATCCT
GTCACCTCTGACTAAGGGGATTTTGGGGTTTGTGTTCACGCTCACCGTGCCCAGTGAGCG
AGGACTGCAGCGTAGACGCTTTGTCCAAAATGCCCTCAATGGGAATGGGGATCCAAATAA
CATGGACAGAGCAGTTAAACTGTATAGAAAACTTAAGAGAGAGATAACATTCCATGGGGC
CAAAGAAATCGCACTCAGTTATTCTGCTGGTGCACTTGCCAGTTGCATGGGCCTCATATA
CAACAGGATGGGGGCTGTAACCACTGAAGTGGCCTTTGGCCTGGTATGTGCAACATGTGA
ACAGATTGCTGACTCCCAGCACAGGTCTCATAGGCAAATGGTGGCAACAACCAATCCATT
AATAAAACATGAGAACAGAATGGTTTTGGCCAGCACTACGGCTAAGGCTATGGAGCAAAT
GGCTGGATCAAGTGAGCAGGCAGCGGAGGCCATGGAGATTGCTAGTAAGGCCAGGCAAAT
GGTGCAGGCAATGAGAGCCGTTGGGACTCATCCTAGCTCCAGTACTGGTCTAAGAGATGA
TCTTCTTGAAAATTTGCAGACCTATCAGAAACGAATGGGAGTGCAGATGCAACGATTCAA
GTGACCCGCTTGTTGTTGCTGCGAGTATCATTGGGATCTTGCACTTGATATTGTGGATTC
TTGATCGTCTTTTTTTCAAATGCATCTATCGACTCTTCAAACACGGCCTGAAAAGAGGGC
CTTCTACGGAAGGAGTACCTGAGTCTATGAGGGAAGAATATCGAAAGGAACAGCAGAATG
CTGTGGATGCTGACGACAGTCATTTTGTCAGCATAGAG----------------------
-------

#A/New_Caledonia/20/99(H1N1)
------------------------------------------------------------
------------------------------------------------------------
-------------------------------ATGGAATGGCTAAAGACAAGACCAATCCT
GTCACCTCTGACTAAGGGGATTTTAGGATTTGTGTTCACGCTCACCGTGCCCAGTGAGCG
AGGACTGCAGCGTAGACGCTTTGTCCAAAATGCCCTTAATGGGAATGGGGATCCAAATAA
TATGGACAGAGCAGTTAAACTGTATCGAAAGCTTAAGAGGGAGATAACATTCCATGGGGC
CAAAGAAATAGCACTCAGTTATTCTGCTGGTGCACTTGCCAGTTGTATGGGACTCATATA
CAACAGGATGGGGGCTGTGACCACCGAATCAGCATTTGGCCTTATATGCGCAACCTGTGA
ACAGATTGCCGACTCCCAGCATAAGTCTCATAGGCAAATGGTAACAACAACCAACCCATT
AATAAGACATGAGAACAGAATGGTTCTGGCCAGCACTACAGCTAAGGCTATGGAGCAAAT
GGCTGGATCGAGTGAACAAGCAGCTGAGGCCATGGAGGTTGCTAGTCAGGCCAGGCAGAT
GGTGCAGGCAATGAGAGCCATTGGGACTCATCCTAGCTCTAGCACTGGTCTGAAAAATGA
TCTCCTTGAAAATTTGCAGGCCTATCAGAAACGAATGGGGGTGCAGATGCAACGATTCAA
GTGATCCTCTTGTTGTTGCCGCAAGTATAATTGGGATTGTGCACCTGATATTGTGGATTA
TTGATCGCCTTTTTTCCAAAAGCATTTATCGTATCTTTAAACACG---------------
------------------------------------------------------------
------------------------------------------------------------
-------

#A/Hong_Kong/1073/99(H9N2)
TCCAAAAGCAGGTAGATATTTAAAGATGAGTCTTCTAACCGAGGTCGAAACGTACGTTCT
CTCTATCATCCCATCAGGCCCCCTCAAAGCCGAGATCGCGCAGAGACTTGAGGATGTTTT
TGCAGGGAAGAACACAGATCTTGAGGCTCTCATGGAATGGCTAAAGACAAGACCAATCCT
GTCACCTCTGACTAAGGGGATTTTAGGGTTTGTGTTCACGCTCACCGTGCCCAGTGAGCG
AGGACTGCAGCGTAGACGGTTTGTCCAAAATGCCCTAAATGGGAATGGAGACCCAAACAA
CATGGACAGGGCAGTTAAATTATACAAGAAGCTGAAGAGGGAAATGACATTTCATGGAGC
AAAGGAAGTTGCACTCAGTTACTCAACTGGTGCGCTTGCCAGTTGCATGGGTCTCATATA
CAACCGGATGGGAACAGTGACCACAGAAGTGGCTCTTGGCCTAGTATGTGCCACTTGTGA
GCAGATTGCTGATGCCCAACATCGGTCCCACAGGCAGATGGCGACTACCACCAACCCACT
AATCAGGCATGAGAACAGAATGGTACTAGCCAGCACTACGGCTAAGGCCATGGAGCAGAT
GGCTGGATCAAGTGAACAGGCAGCAGAAGCCATGGAAGTCGCAAGTCAGGCTAGGCAAAT
GGTGCAGGCTATGAGGACAATTGGGACTCACCCTAGCTCCAGTGCAGGTCTAAAAGATGA
TCTTATTGAAAATTTGCAGGCTTACCAGAAACGGATGGGAGTGCAAATGCAGCGATTCAA
GTGATCCTCTCGTTGTTGCAGCAAGTATCATTGGGATATTGCACTTGATATTGTGGATTC
TTGATCGTCTTTTCTTCAAATGCATTTATCGTCGCTTTAAATACGGTTTGAAAAGAGGGC
CTTCTACGGAAGGAGTGCCTGAGTCTATGAGGGAAGAGTATCGGCAGGAACAGCAGAATG
CTGTGGATGTTGACGATGGTCATTTTGTCAACATAGAGCTGGAGTAAAAGATCTTCCTG-
-------

#A/Hong_Kong/1774/99(H3N2)
TGCAAAAGCAGGTAGATATTTAAAGATGAGTCTTCTAACCGAGGTCGAAACGTACGTTCT
TTCTATCATCCCGTCAGGCCCCCTCAAAGCCGAGATCGCGCAGAGACTGGAAGGTGTCTT
TGCAGGGAAGAACACAGATCTTGAGGCTCTCATGGAGTGGCTAAAGACAAGACCAATCCT
GTCACCTCTGACTAAGGGAATTTTAGGATTCGTGTTCACGCTCACCGTGCCCAGTGAGCG
AGGACTGCAGCGTAGACGCTTTGTCCAAAATGCCCTAAATGGGAATGGGGACCCGAATAA
CATGGATAGAGCAGTCAAACTATACAAGAAGCTCAAAAGAGAAATAACGTTCCATGGGGC
CAAGGAGGTGTCACTAAGCTACTCAACTGGTGCACTTGCCAGTTGCATGGGCCTCATATA
CAACAGAATGGGAACAGTGACCACAGAAGCTGCTTTTGGTCTAGTGTGTGCCACTTGTGA
ACAGATTGCTGATTCACAGCATCGGTCTCACAGACAAATGGCTACTACCACCAACCCACT
AATCAGGCATGAAAACAGAATGGTGCTGGCTAGCACCACAGCTAAGGCTATGGAACAGAT
GGTTGGATCGAGTGAACAGGCAGCGGAGGCAATGGAGGTTGCCAATCAGACAAGGCAGAT
GGTGCATGCAATGAGAACAATTGGGACTCATCCTAGCTCCAGTGCTGGTCTGAAAGATGA
CCTTCTTGAAAATTTGCAGGCCTACCAGAAACGGATGGGAGTGCAGATGCAGCGGTTCAA
GTGATCCTCTCGTCATTGCAGCAAATATCATTGGGATCTTGCACCTGATATTGTGGATTG
TTGATCGTCTTTTTTTCAAATGTATTTATCGTCGCTTTAAATACGGTTTGAAAAGAGGGC
CTTCTACGGAAGGAGTGCCTGAGTCCATGAGGGAAGAATATCAACAGGAACAGCAGAGTG
CTGTGGATGTTGACAATGGTCATTTTGTCAACATAGAGCTGGAGTAAAGAACTTCTTTGT
TTCTACT

#A/Guangzhou/333/99(H9N2)
-------------------------------TTTTTAACCGAGGTCGAAACGTACGTTCT
CTCTATCATCCCATCAGGCCCCCTCAAAGCCGAGATCGCGCAGAGACTTGAAGATGTTTT
TGCAGGGAAAACCACAGATCTTGAGGCTCTCATGGAATGGCTAAAGCCAAGACCAATCCT
GTCACTTCTGACTAAGGGGATTTTAGGGTTTGTGTTCACGCTCACCGTGCCCAGTGAGCG
AGGACTGCAGCGTAGACGATTTGTCCAAAATGCCCTAAATGGGAATGGAGACCCAAACAA
CATGGACAGGGCAGTTAAACTATACAAGAAGCTGAAGAGGGAAATGACATTCCATGGAGC
AAAGGAAGTTGCACTCAGTTACTCAACTGGTGCGCTTGCCAGTTGCATGGGTCTCATATA
CAACCGGATGGGAACAGTGACCACAGAAGTGGCTCTTGGCCTAGTATGTGCCACTTGTGA
GCAGATTGCTGATGCCCAACATCGGTCCCACAGGCAGATGGCGACTACCACAAACCCACT
AATCAGGCATGAGAACAGAATGGTACTAGCCAGCACCACGGCTAAGGCCATGGAGCAGAT
GGCTGGATCAAGTGAGCAAGCAGCAGAAGCCATGGAAGTCGCAAGTCAGGCTAGGCAAAT
GGTGCAGGCTATGAGGACAATTGGGACTCACCCTAGCTCCAGTGCAGGTCTAAAAGATGA
TCTTATTGAAAATTTGCAGGCTTACCAGAAACGGATGGGAGTGCAGATGCAGCGATTCAA
GTGATCCTCTCGTTGTTGCAGCAAGTATCATTGGGATATTGCACTTGATATTGTGGATTC
TTGATCGTCTTTTCTTCAAATGCATTTATCGTCGCTTTAAATACGGTTTGAAAAGAGGGC
CTTCTACGGAAGGAGTGCCTGAGTCTATGAGGGAAGAGTATCGGCATGAACAGCAGAATG
CTGTGGATGTTGACGA--------------------------------------------
-------

#A/New_York/177/1999(H3N2)
--CAAAAGCAGGTAGATATTGAAAGATGAGCCTTCTGACCGAGGTCGAAACGTATGTTCT
CTCTATCGTTCCATCAGGCCCCCTCAAAGCCGAAATCGCGCAGAGACTTGAAGATGTCTT
TGCTGGGAAAAACACAGATCTTGAGGCTCTCATGGAATGGCTAAAGACAAGACCAATCCT
GTCACCTCTGACTAAGGGGATTTTGGGGTTTGTGTTCACGCTCACCGTGCCCAGTGAGCG
AGGACTGCAGCGTAGACGCTTTGTCCAAAATGCCCTCAATGGGAATGGGGATCCAAATAA
CATGGACAAAGCAGTTAAACTGTATAGAAAACTTAAGAGGGAGATAACATTCCATGGGGC
CAAAGAAATAGCACTCAGTTATTCTGCTGGTGCACTTGCCAGTTGCATGGGCCTCATATA
CAATAGGATGGGGGCTGTAACCACCGAAGTGGCATTTGGCCTGGTATGTGCAACATGTGA
ACAGATTGCTGACTCCCAGCACAGGTCTCATAGGCAAATGGTGGCAACAACCAATCCATT
AATAAAACATGAGAACAGAATGGTTTTGGCCAGCACTACAGCTAAGGCTATGGAGCAAAT
GGCTGGATCAAGTGAGCAGGCAGCGGAGGCCATGGAGATTGCTAGTCAGGCCAGGCAAAT
GGTGCAGGCAATGAGAACCGTTGGGACTCATCCTAGCTCCAGTACTGGTCTAAGAGATGA
TCTTCTTGAAAATTTGCAGACCTATCAGAAACGAATGGGGGTGCAGATGCAACGATTCAA
GTGACCCGCTTGTTGTTGCTGCGAGTATCATTGGGATCTTGCACTTGATATTGTGGATTC
TTGATCGTCTTTTTTTCAAATGCATCTATCGACTCTTCAAACACGGCCTGAAAAGAGGGC
CTTCTACGGAAGGAGTACCTGAGTCTATGAGGGAAGAATATCGAAAGGAACAGCAGAATG
CTGTGGATGCTGACGACAGTCATTTTGTCAGCATAGAGCTGGAGTAAAAAACTACCTTGT
TTCTACT

#A/S-Australia/45/2000(H1N1)
-------------------------ATGAGTCTTCTAACCGAGGTCGAAACGTACGTTCT
CTCTATCATCCCGTCAGGCCCCCTCAAAGCCGAGATCGCACAGAGACTTGAAGATGTCTT
TGCTGGAAAGAACACCGATCTTGAGGCTCTCATGGAGTGGCTAAAGACAAGACCGATCCT
GTCACCTCTGACTAAGGGGATTTTAGGATTTGTGTTCACGCTCACCGTGCCCAGTGAGCG
AGGACTGCAACGTAGACGCTTTGTTCAAAATGCCCTTAACGGGAATGGGGATCCAAATAA
CATGGACAGAGCGGTTAAACTGTATAGAAAGCTTAAGAGGGAGATAACATTTCATGGGGC
CAAAGAAATAGCACTCAGTTATTCTGCTGGTGCACTTGCCAGTTGTATGGGCCTCATATA
CAACAGGATGGGGGCTGTGACCACCGAATCAGCATTTGGCCTGATATGCGCAACCTGTGA
ACAGATTGCTGACTCCCAGCATAAGTCCCATAGGCAAATGGTAACAACAACTAATCCATT
AATAAGACATGAGAACAGAATGGTTCTGGCCAGCACTACAGCTAAGGCTATGGAGCAAAT
GGCTGGATCGAGTGAACAAGCAGCTGAGGCCATGGAGGTTGCTAGTCAGGCCAGGCAAAT
GGTGCAGGCAATGAGAGCCATTGGGACTCACCCCAGCTCTAGCACTGGTCTGAAAAATGA
TCTTCTTGAAAATTTGCAGGCCTATCAGAAACGAATGGGAGTGCAGATGCAACGGTTCAA
GTGATCCTCTTGTTGTTGCCGCAAGTATCATTGGGATCATGCACCTGATATTGTGGATTA
TTGATCGCCTTTTTTTCAAATGCATTTATCGTATCTTTAAACACGGTCTGAAAAGAGGGC
CTTCTACGGAAGGAGTACCAGAGTCTATGAGGGAAGAATATCGAGAGGAGCAGCAGAATG
CTGTGGATGCTGACGAAGGTCATTTTGTCAGCATAGAGCTAGAGTAAAA-----------
-------

#A/New_York/169/2000(H3N2)
--CAAAAGCAGGTAGATATTGAAAGATGAGCCTTCTAACCGAGGTCGAAACGTATGTTCT
CTCTATCGTTCCATCAGGCCCCCTCAAAGCCGAAATCGCGCAGAGACTTGAAGATGTCTT
TGCTGGGAAAAACACAGATCTTGAGGCTCTCATGGAATGGCTAAAGACAAGACCAATCCT
GTCACCTCTGACTAAGGGGATTTTGGGGTTTGTGTTCACGCTCACCGTGCCCAGTGAGCG
AGGACTGCAGCGTAGACGCTTTGTCCAAAATGCCCTCAATGGGAATGGGGATCCAAATAA
CATGGACAAAGCAGTTAAACTGTATAGAAAACTTAAGAGGGAGATAACATTCCATGGGGC
CAAAGAAATAGCACTCAGTTATTCTGCTGGTGCGCTTGCCAGCTGCATGGGCCTCATATA
CAATAGGATGGGGGCTGTAACCACAGAAGTGGCATTTGGCCTGGTATGTGCAACATGTGA
ACAGATTGCTGACTCCCAGCACAGGTCTCATAGGCAAATGGTGGCAACAACCAATCCATT
AATAAAACATGAGAACAGAATGGTTTTGGCCAGCACTACAGCTAAGGCTATGGAGCAAAT
GGCTGGATCAAGTGAGCAGGCAGCGGAGGCCATGGAGATTGCTAGTCAGGCCAGGCAAAT
GGTGCAGGCAATGAGAACCGTTGGGACTCATCCTAGCTCCAGTACTGGTCTAAGAGATGA
TCTTCTTGAAAATTTGCAGACCTATCAGAAACGAATGGGGGTGCAGATGCAACGATTCAA
GTGACCCGCTTGTTGTTGCTGCGAGTATCATTGGGATCTTGCACTTGATATTGTGGATTC
TTGATCGTCTTTTTTTCAAATGCATCTATCGACTCTTCAAACACGGCCTGAAAAGAGGGC
CTTCTACGGAAGGAGTACCTGAGTCTATGAGGGAAGAATATCGAAAGGAACAGCAGAATG
CTGTGGATGCTGACGACAGTCATTTTGTCAGCATAGAGCTGGAGTAAAAAACTACCTTGT
TTCTACT

#A/New_York/146/2000(H1N1)
AGCAAAAGCAGGTAGATATTGAAAGATGAGTCTTCTAACCGAGGTCGAAACGTACGTTCT
CTCTATCATCCCGTCAGGCCCCCTCAAAGCCGAGATCGCACAGAGACTTGAAGATGTCTT
TGCTGGAAAGAACACCGATCTTGAGGCTCTCATGGAGTGGCTAAAGACAAGACCGATCCT
GTCACCTCTGACTAAGGGGATTTTAGGATTTGTGTTCACGCTCACCGTGCCCAGTGAGCG
AGGACTGCAACGTAGACGCTTTGTTCAAAATGCCCTTAACGGGAATGGGGATCCAAATAA
CATGGACAGAGCGGTTAAACTGTATAGAAAGCTTAAGAGGGAGATAACATTTCATGGGGC
CAAAGAAATAGCACTCAGTTATTCTGCTGGTGCACTTGCCAGTTGTATGGGCCTCATATA
CAACAGGATGGGGGCTGTGACCACCGAATCAGCATTTGGCCTGATATGCGCAACCTGTGA
ACAGATTGCTGACTCCCAGCATAAGTCCCATAGGCAAATGGTAACAACAACTAATCCATT
AATAAGACATGAGAACAGAATGGTTCTGGCCAGCACTACAGCTAAGGCTATGGAGCAAAT
GGCTGGATCGAGTGAACAAGCAGCTGAGGCCATGGAGGTTGCTAGTCAGGCCAGGCAAAT
GGTGCAGGCAATGAGAGCCATTGGGACTCACCCCAGCTCTAGCACTGGTCTGAAAAATGA
TCTTCTTGAAAATTTGCAGGCCTATCAGAAACGAATGGGAGTGCAGATGCAACGGTTCAA
GTGATCCTCTTGTTGTTGCCGCAAGTATCATTGGGATCATGCACCTGATATTGTGGATTA
TTGATCGCCTTTTTTTCAAATGCATTTATCGTATCTTTAAACACGGTCTGAAAAGAGGGC
CTTCTACGGAAGGAGTACCAGAGTCTATGAGGGAAGAATATCGAGAGGAGCAGCAGAATG
CTGTGGATGCTGACGAAGGTCATTTTGTCAGCATAGAGCTAGAGTAAAAAACTACCTTGT
TTCTACT

#A/Denmark/11/2001(H1N1)
-------------------------ATGAGTCTTCTAACCGAGGTCGAAACGTACGTTCT
CTCTATCGTCCCGTCAGGCCCCCTCAAAGCCGAGATCGCACAGAGACTTGAAGATGTCTT
TGCTGGAAAGAATACCGATCTTGAGGCTCTCATGGAATGGCTAAAGACAAGACCAATCCT
GTCACCTCTGACTAAGGGGATTTTAGGATTTGTGTTCACGCTCACCGTGCCCAGTGAGCG
AGGACTGCAGCGTAGACGCTTTGTCCAAAATGCCCTTAATGGGAATGGGGATCCAAATAA
TATGGACAGAGCAGTTAAACTGTATCGAAAGCTTAAGAGGGAGATAACATTCCATGGGGC
CAAAGAAATAGCACTCAGTTATTCTGCTGGTGCACTTGCCAGTTGTATGGGACTCATATA
CAACAGGATGGGGGCTGTGACCACCGAATCAGCATTTGGCCTTATATGCGCAACCTGTGA
ACAGATTGCCGACTCCCAGCATAAGTCTCATAGGCAAATGGTAACAACAACCAATCCATT
AATAAGACATGAGAACAGAATGGTTCTGGCCAGCACTACAGCTAAGGCTATGGAGCAAAT
GGCTGGATCGAGTGAACAAGCAGCTGAGGCCATGGAGGTTGCTAGTCAGGCCAGGCAGAT
GGTGCAGGCAATGAGAGCCATTGGGACTCATCCTAGCTCTAGCACTGGTCTGAAAAATGA
TCTCCTTGAAAATTTGCAGGCCTATCAGAAACGAATGGGGGTGCAGATGCAACGATTCAA
GTGATCCTCTTGTTGTTGCCGCAAGTATAATTGGGATTGTGCACCTGATATTGTGGATTA
TTGATCGCCTTTTTTCCAAAATCATTTATCGTATCTTTAAACACGGTTTAAAAAGAGGGC
CTTCTACGGAAGGAGTACCAGAGTCTATGAGGGAAGAATATCGAGAGGAACAGCAGAATG
CTGTGGATGCTGACGATGGTCATTTTGTCAGCATAG------------------------
-------

#A/Denmark/40/2001(H1N1)
-------------------------ATGAGTCTTCTAACCGAGGTCGAAACGTACGTTCT
CTCTATCATCCCGTCAGGCCCCCTCAAAGCCGAGATCGCACAGAGACTTGAAGATGTCTT
TGCTGGAAAGAACACCGATCTTGAGGCTCTCATGGAGTGGCTAAAGACAAGACCGATCCT
GTCACCTCTGACTAAGGGAATTTTAGGATTTGTGTTCACGCTCACCGTGCCCAGTGAGCG
AGGACTGCAACGTAGACGCTTTGTTCAAAATGCCCTTAACGGGAATGGGGATCCAAATAA
CATGGACAGAGCGGTTAAACTGTATAGAAAGCTTAAGAGGGAGATAACATTTCATGGGGC
CAAAGAAATAGCACTCAGTTATTCTGCTGGTGCACTTGCCAGTTGTATGGGCCTCATATA
CAACAGGATGGGGGCTGTGACCACCGAATCAGCATTTGGCCTGATATGCGCAACCTGTGA
ACAGATTGCTGACTCCCAGCATAAGTCCCATAGGCAAATGGTAACAACAACTAATCCATT
AATAAGACATGAGAACAGAATGGTTCTGGCCAGCACTACAGCTAAGGCTATGGAGCAAAT
GGCTGGATCGAGTGAACAAGCAGCTGAGGCCATGGAGGTTGCTAGTCAGGCCAGGCAAAT
GGTGCAGGCAATGAGAGCCATTGGGACTCACCCCAGCTCTAGCACTGGTCTGAAAAATGA
TCTTCTTGAAAATTTGCAGGCCTATCAGAAACGAATGGGAGTGCAGATGCAACGGTTCAA
GTGATCCTCTTGTTGTTTCCGCAAGTATCATTGGGATCATGCACCTGATATTGTGGATTA
TTGATCGCCTTTTTTTCAAATGCATTTATCGTATCTTTAAACACGGTCTGAAAAGAGGGC
CTTCTACGGAAGGAGTACCAGAGTCTATGAGGGAAGAATATCGAGAGGAGCAGCAGAATG
CTGTGGATGCTGACGAAGGTCATTTTGTCAGCATAG------------------------
-------

#A/W-Australia/14/2001(H3N2)
---------------------AAAGATGAGCCTTCTAACCGAGGTCGAAACGTATGTTCT
CTCTATCGTTCCATCAGGCCCCCTCAAAGCCGAAATCGCGCAGAGACTTGAAGATGTCTT
TGCTGGGAAAAACACAGATCTTGAGGCTCTCATGGAATGGCTAAAGACAAGACCAATCCT
GTCACCTCTGACTAAGGGGATTTTGGGGTTTGTGTTCACGCTCACCGTGCCCAGTGAGCG
GGGACTGCAGCGTAGACGCTTTGTCCAAAATGCCCTCAATGGGAATGGGGATCCAAATAA
CATGGACAAAGCAGTTAAACTGTATAGAAAACTTAAGAGGGAGATAACATTCCATGGGGC
CAAAGAAATAGCACTCAGTTATTCTGCTGGTGCACTTGCCAGTTGCATGGGCCTCATATA
CAATAGGATGGGGGCTGTAACCACCGAAGTGGCATTTGGCCTGGTATGTGCAACATGTGA
ACAGATTGCTGACTCCCAGCACAGGTCCCATAGGCAAATGGTGGCAACAACCAATCCATT
AATAAAACATGAGAACAGAATGGTTTTGGCCAGCACTACAGCTAAGGCTATGGAGCAAAT
GGCTGGATCAAGTGAGCAGGCAGCGGAGGCCATGGAGATTGCTAGTCAGGCCAGGCAAAT
GGTGCAGGCAATGAGAACCGTTGGGACTCATCCTAGCTCCAGTACTGGTCTAAGAGATGA
TCTTCTTGAAAATTTGCAGACCTATCAGAAACGAATGGGGGTGCAGATGCAACGATTCAA
GTGACCCGCTTGTTGTTGCTGCGAGTATCATTGGGATCTTGCACTTGATATTGTGGATTC
TTGATCGTCTTTTTTTCAAATGCATCTATCGACTCTTCAAACACGGCCTGAAAAGAGGGC
CTTCTACGGAAGGAGTACCTGAGTCTATGAGGGAAGAATATCGAAAGGAACAGCAGAATG
CTGTGGATGCTGACGACAGTCATTTTGTCAGCATAGAGCTGGAGTAAAA-----------
-------

#A/Switzerland/8808/2002(H1N1)
------------------------------------------------------------
------------------------------------------------------------
----------------------------------GAGTGGCTAAAGACAAGACCAATCCT
GTCACCTCTGACTAAGGGAATTTTAGGATTCGTATTCACGCTCACCGTGCCCAGTGAGCG
AGGACTGCAGCGTAGACGCTTTGTCCAAAATGCCCTAAATGGAAATGGGGACCCGAATAA
CATGGATAAAGCAGTCAAATTATATAAGAAGCTCAAAAGGGAAATAACGTTCCATGGGGC
CAAAGAGGTGTCACTAAGCTACTCAACTGGTGCACTTGCCAGTTGCATGGGCCTCATATA
CAACAGAATGGGAACAGTGACCACAGAAGCTGCTTTTGGCCTAGTGTGTGCCACTTGTGA
GCAAATTGCTGATTCACAGCATCGGTCTCACAGACAAATGGCTACTACCACCAACCCATT
AATCAGGCATGAAAACAGAATGGTTCTGGCTAGCACTACAGCTAAGGCTATGGAACAGAT
GGCTGGATCGAGTGAACAGGCAGCAGAGGCCATGGAGGTTGCCAGTCAGACTAGGCAGAT
GGTGCATGCAATGAGAACAATTGGAACACATCCTAGCTCCAGTGCCGGTCTGAAAGATGA
CCTTCTTGAAAATTTGCAGGCCTACCAGAAACGGATGGGAGTGCAGATACAGCGATTCAA
GTGATCCTCTCGTCATTGCAGCAAATATTATTGGAATCTTGCACCTGATATTGTGGATTC
TTGATCGTCTTTTCTTCAAATGTATTTATCGTCGCCTTAAATA-----------------
------------------------------------------------------------
------------------------------------------------------------
-------

#A/Yokohama/22/2002(H1N2)
-------------------------ATGAGCCTTCTAACCGAGGTCGAAACGTGTGTTCT
CTCTATCGTTCCATCAGGCCCCCTCAAAGCCGAAATCGCGCAGAGACTTGAAGATGTCTT
TGCTGGGAAAAACACAGATCTTGAGGCTCTCATGGAATGGCTAAAGACAAGACCAATTCT
GTCACCTCTGACTAAGGGGATTTTGGGGTTTGTGTTCACGCTCACCGTGCCCAGTGAGCG
AGGACTGCAGCGTAGACGCTTTGTCCAAAATGCCCTCAATGGGAATGGGGATCCAAATAA
CATGGACAAAGCAGTTAAACTGTATAGAAAACTTAAGAGGGAGATAACATTCCATGGGGC
CAAAGAAATAGCACTCAGTTATTCTGCTGGTGCACTTGCTAGTTGCATGGGCCTCATATA
CAATAGGATGGGGGCTGTAACCACCGAAGTGGCATTTGGCCTGGTATGTGCAACATGTGA
ACAGATTGCTGACTCCCAGCACAGGTCTCATAGGCAAATGGTGGCAACAACCAATCCATT
AATAAAACATGAGAACAGAATGGTTTTGGCCAGCACTACAGCTAAAGCTATGGAGCAAAT
GGCTGGATCAAGTGAGCAGGCAGCGGAGGCCATGGAGATTGCTAGTCAGGCCAGGCAAAT
GGTGCAGGCAATGAGAACCGTTGGGACTCATCCTAGTTCCAGTACTGGTCTAAGAGATGA
TCTTCTTGAAAATTTGCAGACCTATCAGAAACGAATGGGAGTACAGATGCAGCGATTCAA
GTGACCCGCTTGTTGTTGCTGCGAGTATCATTGGGATCTTGCACTTGATATTGTGGATTC
TTGATCGTCTTTTTTTCAAATGCATCTATCGGCTCTTCAAACACGGCCTGAAAAGAGGGC
CTTCTACGGAAGGAGTACCTGAGTCTATGAGGGAAGAATATCGAAAGGAACAGCAGAATG
CTGTGGATGCTGACGACAGTCATTTTGTCAGCATAGAGCTGGAGTAAAAAACTACCTTGT
TTCTACT

#A/TW/872/02(H3N2)
-------------------------ATGAGCCTTCTAACCGAGGTCGAAACGTATGTTCT
CTCTATCGTTCCATCAGGCCCCCTCAAAGCCGAGATCGCGCAGAGACTTGAAGATGTCTT
TGCTGGGAAAAACACAGATCTTGAGGCTCTCATGGAATGGCTAAAGACAAGACCAATTCT
GTCACCTCTGACTAAGGGGATTTTGGGGTTTGTGTTCACGCTCACCGTGCCCAGTGAGCG
AGGACTGCAGCGTAGACGCTTTGTCCAAAATGCCCTCAATGGGAATGGAGATCCAAATAA
CATGGACAAGGCAGTTAAACTGTATAGGAAACTTAAGAGGGAGATAACGTTCCATGGGGC
CAAAGAAATAGCTCTCAGTTATTCTGCTGGTGCACTTGCCAGTTGCATGGGCCTCATATA
CAATAGGATGGGGGCTGTAACCACTGAAGTGGCATTTGGCCTGGTATGTGCAACATGTGA
ACAGATTGCTGACTCCCAGCACAGGTCTCATAGGCAAATGGTGGCAACAACCAATCCATT
AATAAGACATGAGAACAGAATGGTTTTGGCCAGCACTACAGCTAAGGCTATGGAGCAAAT
GGCTGGATCAAGTGAGCAGGCAGCGGAGGCCATGGAGATTGCTAGTCAGGCCAGGCAAAT
GGTGCAGGCAATGAGAGCCGTTGGGACTCATCCTAGCTCCAGTACTGGTCTAAGAGATGA
TCTTCTTGAAAATTTGCAGACCTATCAGAAACGAATGGGGGTGCAGATGCAACGATTCAA
GTGACCCACTTGTTGTTGCCGCGAGTATCATTGGGATCTTGCACTTGATATTGTGGATTC
TTGATCGTCTTTTTTTCAAATGCGTCTATCGACTCTTCAAACACGGCCTTAAAAGAGGCC
CTTCTACGGAAGGAGTACCTGAGTCTATGAGGGAAGAATATCGAAAGGAACAGCAGAATG
CTGTGGATGCTGACGACAGTCATTTTGTCAGCATAGAGTTGGAGTAA-------------
-------

#A/New_York/494/2002(H1N1)
----AAAGCAGGTAGATATTGAAAGATGAGTCTTCTAACCGAGGTCGAAACGTACGTTCT
CTCTATCGTCCCGTCAGGCCCCCTCAAAGCCGAGATCGCACAGAGACTTGAAGATGTATT
TGCTGGAAAGAATACCGATCTTGAGGCTCTCATGGAGTGGCTAAAGACAAGACCAATCCT
GTCACCTCTGACTAAGGGGATTTTAGGATTTGTGTTCACGCTCACCGTGCCCAGTGAGCG
AGGACTGCAGCGTAGACGCTTTGTCCAAAATGCCCTTAATGGGAATGGGGATCCAAATAA
TATGGACAGAGCAGTCAAACTGTATCGAAAGCTTAAGAGGGAGATAACATTCCATGGGGC
CAAAGAAATAGCACTCAGTTATTCTGCTGGTGCACTTGCCAGTTGTATGGGACTCATATA
CAACAGGATGGGGGCTGTGACCACCGAATCAGCATTTGGCCTTATATGCGCAACCTGTGA
ACAGATTGCCGACTCCCAGCATAAGTCTCATAGGCAAATGGTAACAACAACCAATCCATT
AATAAGACATGAGAACAGAATGGTTCTGGCCAGCACTACAGCTAAGGCTATGGAGCAAAT
GGCTGGATCGAGTGAACAAGCAGCTGAGGCCATGGAGGTTGCTAGTCAGGCCAGGCAGAT
GGTGCAGGCAATGAGAGCCATTGGGACTCATCCTAGCTCTAGCACTGGTCTGAAAAATGA
TCTCCTTGAAAATTTGCAGGCCTATCAGAAACGAATGGGGGTGCAGATGCAACGATTCAA
GTGATCCTCTTGTTGTTGCCGCAAGTATAATTGGGATTGTGCACCTGATATTGTGGATTA
TTGATCGGCTTTTTTCCAAAAGCATTTATCGTATCTTTAAACACGGTTTAAAAAGAGGGC
CTTCTACGGAAGGAGTACCAGAGTCTATGAGGGAAGAATATCGAGAGGAACAGCAGAATG
CTGTGGATGCTGACGATGGTCATTTTGTCAGCATAGAGCTAGAGTAAAAAACTACCTTGT
TTCTACT

#A/New_York/217/2002(H1N2)
-------------------------ATGAGCCTTCTAACCGAGGTCGAAACGTATGTTCT
CTCTATCGTTCCATCAGGCCCCCTCAAAGCCGAAATCGCGCAGAGACTTGAAGATGTCTT
TGCTGGGAAAAACACAGATCTTGAGGCTCTCATGGAATGGCTAAAGACAAGACCAATTCT
GTCACCTCTGACTAAGGGGATTTTGGGGTTTGTGTTCACGCTCACCGTGCCCAGTGAGCG
AGGACTGCAGCGTAGACGCTTTGTCCAAAATGCCCTTAATGGGAATGGGGATCCAAATAA
CATGGACAAAGCAGTCAAACTGTATAGAAAACTTAAGAGGGAGATAACATTCCATGGGGC
CAAAGAAATAGCACTCAGTTATTCTGCTGGTGCACTTGCTAGTTGCATGGGCCTCATATA
CAATAGGATGGGGGCTGTAACCACCGAAGTGGCATTTGGCCTGGTATGTGCAACATGTGA
ACAGATTGCTGACTCCCAGCACAGGTCTCATAGGCAAATGGTGGCAACAACCAATCCATT
AATAAAACATGAGAACAGAATGGTTTTGGCCAGCACTACAGCTAAAGCTATGGAGCAAAT
GGCTGGATCAAGTGAGCAGGCAGCGGAGGCCATGGAGATTGCTAGTCAGGCCAGGCAAAT
GGTGCAGGCAATGAGAACCGTTGGGACTCATCCTAGTTCCAGTACTGGTCTAAGAGATGA
TCTTCTTGAAAATTTGCAGACCTATCAGAAACGAATGGGAGTACAGATGCAACGATTCAA
GTGACCCGCTTGTTGTTGCTGCGAGTATCATTGGGATCTTGCACTTGATATTGTGGATTC
TTGATCGTCTTTTTTTCAAATGCATCTATCGACTCTTCAAACACGGCCTGAAAAGAGGGC
CTTCTACGGAAGGAGTACCTGAGTCTATGAGGGAAGAATATCGAAAGGAACAGCAGAATG
CTGTGGATGCTGACGACAGTCATTTTGTCAGCATAGAGCTGGAGTAAAAAACT-------
-------

#A/Netherlands/219/03(H7N7)
AGCAAAAGCAGGTAGATATTGAAAGATGAGTCTTCTAACCGAGGTCGAAACGTACGTTCT
CTCTATCGTCCCGTCAGGCCCCCTCAAAGCCGAGATCGCGCAGAGACTTGAAGATGTCTT
TGCAGGGAAGAACACAGATCTCGAGGCTCTCATGGAATGGCTAAAGACAAGACCAATCCT
GTCACCTCTGACTAAGGGGATTTTGGGTTTTGTGTTCACGCTCACCGTGCCCAGTGAGCG
AGGACTGCAGCGTAGACGCTTTGTCCAAAATGCACTAAATGGAAATGGAGACCCAAACAA
CATGGATAGGGCAGTCAAACTATACAGGAAGCTGAAAAGAGAGATAACATTCCATGGAGC
TAAGGAGGTTGCACTTAGCTACTCAACCGGTGCCCTTGCCAGTTGCATGGGTCTCATATA
CAACAGAATGGGAACAGTAACCACAGAAGTGGCTTTTGGGCTAGTGTGTGCCACTTGTGA
GCAGATTGCTGACTCACAGCACCGGTCTCACAGGCAGATGGTAACTACTACCAACCCACT
AATCAGGCATGAGAACAGAATGGTGCTTGCCAGCACCACGGCTAAGGCCATGGAGCAGAT
GGCTGGATCGAGTGAACAGGCAGCGGAGGCAATGGAGGTTGCTAGTCAGGCTAGACAGAT
GGTGCAGGCAATGAGGACAATTGGGACTCATCCTAGCTCCAGTGCCGGTCTGAAAGATGA
TCTTCTTGAAAATTTGCAGGCCTACCAGAAACGGATGGGAGTGCAAATGCAACGATTCAA
GTGATCCTCTCGTTATTGCCGCAAGTATCATTGGGATCTTGCACTTGATATTGTGGATTC
TTGATCGTCTTTTCTTCAAATGCATTTATCGTCGCCTTAAATACGGTTTGAAAAGAGGGC
CTTCTACGGAAGGAGTGCCTGAGTCTATGAGGGAAGAATATCGGCAGGAACAGCAGAGTG
CTGTGGATGTTGACGATGGTCATTTTGTCAACATAGAGCTGGAGTAAAAAACTACCTTGT
TTCTACT

#A/Beijing/01/2003(H5N1)
AGCGAAAGCAGGTAGATGTTGAAAGATGAGTCTTCTAACCGAGGTCGAAACGTACGTTCT
CTCTATCATCCCGTCAGGCCCCCTCAAAGCCGAGATCGCGCAGAAACTTGAAGATGTCTT
CGCAGGAAAGAACACCGATCTCGAGGCTCTCATGGAGTGGCTAAAGACAAGACCAATCCT
GTCACCTCTGACTAAAGGGATTTTGGGATTTGTATTCACGCTCACCGTGCCCAGTGAGCG
AGGACTGCAGCGTAGACGCTTTGTCCAGAATGCCCTAAATGGAAATGGAGATCCAAATAA
TATGGATAGGGCAGTTAAGCTGTATAAGAAGCTGAAAAGAGAAATAACATTCCATGGGGC
TAAGGAGGTCGCACTCAGCTACTCAACCGGTGCACTTGCCAGTTGCATGGGTCTCATATA
CAACAGGATGGGAACGGTGACTACGGAAGTGGCTTTTGGCTTAGTGTGTGCCACTTGTGA
GCAGATTGCAGATTCACAGCATCGGTCTCACAGACAGATGGCAACTATCACCAACCCACT
AATCAGGCATGAGAACAGAATGGTGCTGGCCAGCACTACAGCTAAGGCTATGGAGCAGAT
GGCGGGATCAAGTGAGCAGGCAGCGGAAGCCATGGAGGTCGCTAATCAGGCTAGGCAGAT
GGTGCAGGCAATGAGGACAATTGGGACTCATCCTAACTCTAGTGCTGGTCTGAGAGACAA
TCTTCTTGAAAATTTGCAGGCCTACCAGAAACGAATGGGAGTGCAGATGCAGCGATTCAA
GTGATCCTCTTGTTGTTGCCGCAAGTATCATTGGGATCTTGCACTTGATATTGTGGATTC
TTGATCGTCTTTTCTTCAAATGCATTTATCGTCGCCTTAAATACGGTTTGAAAAGAGGGC
CTTCTACGGCAGGGGTACCTGAGTCTATGAGGGAAGAGTACCGGCAGGAACAGCAGAGTG
CTGTGGATGTTGACGATGGTCATTTTGTCAACATAGAATTGGAGTAAAAAACTACCTTGT
TTCTACT

#A/New_York/107/2003(H7N2)
-------------------------ATGAGTCTTCTAACCGAGGTCGAAACGTACGTTCT
CTCTATCATCCCATCAGGCCCCCTCAAAGCCGAGATCGCGCAGAGACTTGAAGATGTTTT
TGCAGGGAAAAACACAGATCTTGAGGCACTCATGGAATGGCTAAAGACAAGACCAATCCT
GTCACCTCTGACTAAGGGGATTTTAGGATTTGTGTTCACACTCACCGTGCCCAGTGAGCG
AGGACTGCAGCGTAGACGCTTTGTCCAAAATGCTCTTAATGGGAATGGAGATCCAAACAA
CATGGACAGGGCAGTCAAACTGTACAGGAAATTAAAAAGGGAAATTACATTCCATGGGGC
CAAAGAGGTGTCACTCAGTTATTCCACTGGTGCACTTGCCAGTTGCATGGGCCTTATATA
CAACAGAATGGGAACTGTGACCACTGAAGGGGCATTTGGCCTGGTGTGCGCCACGTGTGA
GCAGATTGCTGACTCCCAGCATCGGTCCCACAGACAGATGGTGACAACAACCAACCCATT
GATCAGACATGAAAACAGAATGGTACTGGCTAGTACTACAGCTAAAGCCATGGAACAGGT
GGCAGGGTCAAGTGAACAAGCAGCAGAGGCTATGGAGGTTGCCAGTCAGGCTAGGCAGAT
GGTGCAGGCGATGAGGACCATTGGGACTCATCCTAGTTCCAGTGCCGGTCTAAGAGATGA
TCTTCTTGAAAATTTGCAGGCCTATCAGAAAAGGATGGGAGTGCAACTGCAGCGATTCAA
GTGATCCTCTTGCCATTGCCGCAAATATCATTGGAATCTTGCACTTGATATTGTGGATTC
TTGATCGCCTTTTTTTCAAATGCATTTATCGTCGCCTTAAATACGGGTTGAAAAGAGGGC
CTTCTACGGAAGGAGTGCCTAAGTCTATGAGGGAGGAATATCGGCAGGAACAGCAGAGTG
CTGTGGATGTTGACGATGGTCATTTTGTCAACATAGAGCTGGAGTAAAA-----------
-------

#A/New_York/211/2003(H1N2)
----------------------AAGATGAGCCTTCTAACCGAGGTCGAAACGTATGTTCT
CTCTATCGTTCCATCAGGCCCCCTCAAAGCCGAAATCGCGCAGAGACTTGAAGATGTCTT
TGCTGGGAAAAACACAGATCTTGAGGCTCTCATGGAATGGCTAAAGACAAGACCAATTCT
GTCACCTCTGACTAAGGGGATTTTGGGGTTTGTGTTCACGCTCACCGTGCCCAGTGAGCG
AGGACTGCAGCGTAGACGCTTTGTCCAAAATGCCCTTAATGGGAATGGGGATCCAAATAA
CATGGACAAAGCAGTCAAACTGTATAGAAAACTTAAGAGGGAGATAACATTCCATGGGGC
CAAAGAAATAGCACTCAGTTATTCTGCTGGTGCACTTGCTAGTTGCATGGGCCTCATATA
CAATAGGATGGGGGCTGTAACCACCGAAGTGGCATTTGGCCTGGTATGTGCAACATGTGA
ACAGATTGCTGACTCCCAGCACAGGTCTCATAGGCAAATGGTGGCAACAACCAATCCATT
AATAAAACATGAGAACAGAATGGTTTTGGCCAGCACTACAGCTAAAGCTATGGAGCAAAT
GGCTGGATCAAGTGAGCAGGCAGCGGAGGCCATGGAGATTGCTAGTCAGGCCAGGCAAAT
GGTGCAGGCAATGAGAACCGTTGGGACTCATCCTAGTTCCAGTACTGGTCTAAGAGATGA
TCTTCTTGAAAATTTGCAGACCTATCAGAAACGAATGGGAGTACAGATGCAGCGATTCAA
GTGACCCGCTTGTTGTTGCTGCGAGTATCATTGGGATCTTGCACTTGATATTGTGGATTC
TTGATCGTCTTTTTTTCAAATGCATCTATCGACTCTTCAAACACGGCCTGAAAAGAGGGC
CTTCTACGGAAGGAGTACCTGAGTCTATGAGGGAAGAATATCGAAAGGAACAGCAGAATG
CTGTGGATGCTGACGACAGTCATTTTGTCAGCATAGAGCTGGAGTAAAAAACTACCTTGT
TTCTACT

#A/New_York/222/2003(H1N1)
----AAAGCAGGTAGATATTGAAAGATGAGTCTTCTAACCGAGGTCGAAACGTACGTTCT
CTCTATCGTCCCGTCAGGCCCCCTCAAAGCCGAGATCGCACAGAGACTTGAAGATGTATT
TGCTGGAAAGAATACCGATCTTGAGGCTCTCATGGAGTGGCTAAAGACAAGACCAATCCT
GTCACCTCTGACTAAGGGGATTTTAGGATTTGTGTTCACGCTCACCGTGCCCAGTGAGCG
AGGACTGCAGCGTAGACGCTTTGTCCAAAATGCCCTTAATGGGAATGGGGATCCAAATAA
TATGGACAGAGCAGTCAAACTGTATCGAAAGCTTAAGAGGGAGATAACATTCCATGGGGC
CAAAGAAATAGCACTCAGTTATTCTGCTGGTGCACTTGCCAGTTGTATGGGACTCATATA
CAACAGGATGGGGGCTGTGACCACCGAATCAGCATTTGGCCTTATATGCGCAACCTGTGA
ACAGATTGCCGACTCCCAGCATAAGTCTCATAGGCAAATGGTAACAACAACCAATCCATT
AATAAGACATGAGAACAGAATGGTTCTGGCCAGCACTACAGCTAAGGCTATGGAGCAAAT
GGCTGGATCGAGTGAACAAGCAGCTGAGGCCATGGAGGTTGCTAGTCAGGCCAGGCAGAT
GGTGCAGGCAATGAGAGCCATTGGGACTCATCCTAGCTCTAGCACTGGTCTGAAAAATGA
TCTCCTTGAAAATTTGCAGGCCTATCAGAAACGAATGGGGGTGCAGATGCAACGATTCAA
GTGATCCTCTTGTTGTTGCCGCAAGTATAATTGGGATTGTGCACCTGATATTGTGGATTA
TTGATCGCCTTTTTTCCAAAAGCATTTATCGTATCTTTAAACACGGTTTAAAAAGAGGGC
CTTCTACGGAAGGAGTACCAGAGTCTATGAGGGAAGAATATCGAGAGGAACAGCAGAATG
CTGTGGATGCTGACGATGGTCATTTTGTCAGCATAGAGCTAGAGTAAAAAACTACCTTGT
TTCTACT

#A/New_York/213/2003(H3N2)
--CAAAAGCAGGTAGATATTGAAAGATGAGCCTTCTAACAGAGGTCGAAACGTATGTTCT
CTCTATCGTTCCATCAGGCCCCCTCAAAGCCGAAATCGCGCAGAGACTTGAAGATGTCTT
TGCTGGGAAAAACACAGATCTTGAGGCTCTCATGGAATGGCTAAAGACAAGACCAATCCT
GTCACCTCTGACTAAGGGGATTTTGGGGTTTGTGTTCACGCTCACCGTGCCCAGTGAGCG
GGGACTGCAGCGTAGACGCTTTGTCCAAAATGCCCTCAATGGGAATGGGGATCCAAATAA
CATGGACAAAGCAGTTAAACTGTATAGAAAGCTTAAGAGGGAGATAACATTCCATGGGGC
CAAAGAAATAGCACTCAGTTATTCTGCTGGTGCACTTGCCAGTTGCATGGGCCTCATATA
CAATAGGATGGGGGCTGTAACCACCGAAGTGGCATTTGGCCTGGTATGTGCAACATGTGA
ACAGATTGCTGACTCCCAGCACAGGTCCCATAGGCAAATGGTGGCAACAACCAATCCATT
AATAAAACATGAGAACAGAATGGTTTTGGCCAGCACTACAGCTAAGGCTATGGAGCAAAT
GGCTGGATCAAGTGAGCAGGCAGCGGAGGCCATGGAGATTGCTAGTCAGGCCAGGCAAAT
GGTGCAGGCAATGAGAACCGTTGGGACTCATCCTAGCTCCAGTACTGGTCTAAGAGATGA
TCTTCTTGAAAATTTGCAGACCTATCAGAAACGAATGGGGGTGCAGATGCAACGATTCAA
ATGACCCGCTTGTTGTTGCTGCGAGTATCATTGGGATCTTGCACTTGATATTGTGGATTC
TTGATCGTCTTTTTTTCAAATGCATCTATCGACTCTTCAGACACGGCCTGAAAAGAGGGC
CTTCTACGGAAGGAGTACCTGAGTCTATGAGGGAAGAATATCGAAAGGAACAGCAGAATG
CTGTGGATGCTGACGACAGTCATTTTGTCAGCATAGAGCTGGAGTAAAAAACTACCTTGT
TTCTACT

#A/Viet_Nam/1194/2004(H5N1)
-------------------------ATGAGTCTTCTAACCGAGGTCGAAACGTACGTTCT
CTCTATCATCCCGTCAGGCCCCCTCAAAGCCGAGATCGCGCAGAAACTTGAAGATGTCTT
TGCAGGAAAGAACACCGATCTCGAGGCTCTCATGGAGTGGCTAAAGACAAGACCAATCCT
GTCACCTCTGACTAAAGGGATTTTGGGATTTGTATTCACGCTCACCGTGCCCAGTGAGCG
AGGACTGCAGCGTAGACGCTTTGTCCAGAATGCCCTAAATGGAAATGGAGATCCAAATAA
TATGGATAGGGCAGTTAAGCTATATAAGAAGCTGAAAAGAGAAATAACATTCCATGGGGC
TAAGGAGGTCGCACTCAGCTACTCAACCGGTGCACTTGCCAGTTGCATGGGTCTCATATA
CAACAGGATGGGAACGGTGACCACGGAAGTGGCTTTTGGCCTAGTGTGTGCCACTTGTGA
GCAGATTGCAGATTCACAGCATCGGTCTCACAGACAGATGGCAACTATCACCAACCCACT
AATCAGACATGAGAACAGAATGGTGCTGGCCAGCACTACAGCTAAGGCTATGGAGCAGAT
GGCGGGATCAAGTGAGCAGGCAGCGGAAGCCATGGAGATCGCTAATCAGGCTAGGCAGAT
GGTGCAGGCAATGAGGACAATTGGGACTCATCCTAACTCTAGTGCTGGTCTGAGAGATAA
TCTTCTTGAAAATTTGCAGGCCTACCAGAAACGAATGGGAGTGCAGATGCAGCGATTCAA
GTGATCCTATTGTTGTTGCCGCAAATATCATTGGGATCTTGCACTTGATATTGTGGATTC
TTGATCGTCTTTTCTTCAAATGCATTTATCGTCGCCTTAAATACGGTTTGAAAAGAGGGC
CTGCTACGGCAGGGGTACCTGAGTCTATGAGGGAAGAGTACCGGCAGGAACAGCAGAGTG
CTGTGGATGTTGACGATGGTCATTTTGTCAACATAGAATTGGAGTAA-------------
-------

#A/Denmark/16/2004(H1N1)
-------------------------ATGAGTCTTCTAACCGAGGTCGAAACGTACGTTCT
CTCTATCGTTCCGTCAGGCCCCCTCAAAGCCGAGATCGCACAGAGACTTGAAGATGTATT
TGCTGGAAAGAATACCGATCTTGAGGCTCTCATGGAGTGGCTAAAGACAAGACCAATCCT
GTCACCTCTGACTAAGGGGATTTTAGGATTTGTGTTCACGCTCACCGTGCCCAGTGAGCG
GGGACTGCAGCGTAGACGCTTTGTCCAAAATGCCCTTAATGGGAATGGGGATCCAAATAA
TATGGACAGAGCAGTCAAACTGTATCGAAAGCTTAAGAGGGAGATAACATTCCATGGGGC
CAAAGAAATAGCACTCAGTTATTCTGCTGGTGCACTTGCCAGTTGTATGGGACTCATATA
CAACAGGATGGGGGCTGTGACCACCGAATCAGCATTTGGCCTTATATGTGCAACCTGTGA
ACAGATTGCCGACTCCCAGCATAAGTCTCATAGGCAAATGGTAACAACAACCAATCCATT
AATAAGACATGAGAACAGAATGGTTCTGGCCAGCACTACAGCTAAGGCTATGGAGCAAAT
GGCTGGATCGAGCGAACAAGCAGCTGAGGCCATGGAGGTTGCTAGTCAGGCCAGGCAGAT
GGTGCAGGCAATGAGAGCCATTGGGACTCATCCTAGCTCTAGCACTGGTCTGAAAAATGA
TCTCCTTGAAAATTTGCAGGCCTATCAGAAACGAATGGGGGTGCAGATGCAACGATTCAA
GTGATCCTCTTGTTGTTGCCGCAAGTATAATTGGGATTGTGCACCTGATATTGTGGATTA
TTGATCGCCTTTTTTCCAAAAGCATTTATCGTATCTTTAAACACGGTTTAAAAAGAGGGC
CTTCTACGGAAGGAGTACCAGAGTCTATGAGGGAAGAATATCGAGAGGAACAGCAGAATG
CTGTGGATGCTGACGATGGTCATTTTGTCAGCATAG------------------------
-------

#A/New_York/52/2004(H3N2)
--CAAAAGCAGGTAGATATTGAAAGATGAGCCTTCTAACAGAGGTCGAAACGTATGTTCT
CTCTATCGTTCCATCAGGCCCCCTCAAAGCCGAAATCGCGCAGAGACTTGAAGATGTCTT
TGCTGGGAAAAACACAGATCTTGAGGCTCTCATGGAATGGCTAAAGACAAGACCAATCCT
GTCACCTCTGACTAAGGGGATTTTGGGGTTTGTGTTCACGCTCACCGTGCCCAGTGAGCG
GGGACTGCAGCGTAGACGCTTTGTCCAAAATGCCCTCAATGGGAATGGGGATCCAAATAA
CATGGACAAAGCAGTTAAACTGTATAGAAAACTTAAGAGGGAGATAACATTCCATGGGGC
CAAAGAAATAGCACTCAGTTATTCTGCTGGTGCACTTGCCAGTTGTATGGGCCTCATATA
CAATAGGATGGGGGCTGTAACCACCGAAGTGGCATTTGGACTGGTATGTGCAACATGTGA
GCAGATTGCTGATTCCCAGCACAGGTCCCATAGGCAAATGGTGGCAACAACCAATCCATT
AATAAAACATGAGAACAGAATGGTTTTGGCCAGCACTACAGCTAAGGCTATGGAGCAAAT
GGCTGGATCAAGTGAGCAGGCAGCGGAGGCCATGGAGATTGCTAGTCAGGCCAGGCAAAT
GGTGCAGGCAATGAGAACCGTTGGGACTCATCCTAGCTCCAGTACTGGTCTAAGAGATGA
TCTTCTTGAAAATTTGCAGACCTATCAGAAACGAATGGGGGTGCAGATGCAACGATTCAA
GTGACCCGCTTGTTGTTGCTGCGAGTATCATTGGGATCTTGCACTTGATATTGTGGATTC
TTGATCGTCTTTTTTTCAAATGCATCTATCGACTCTTCAAACACGGCCTGAAAAGAGGGC
CTTCTACGGAAGGAGTACCTGAGTCTATGAGGGAAGAATATCGAAAGGAACAGCAGAATG
CTGTGGATGCTGACGACAGTCATTTTGTCAGCATAGAGCTGGAGTAAAAAACTACCTTGT
TTCTACT

#A/Philippines/344/2004(H1N2)
AGCAAAAGCAGGTAGATATTGAAAGATGAGCCTTCTAACCGAGGTCGAAACGTATGTTCT
CTCTATCATCCCGTC-GGCCCCCTCAAAGCCGAGATCGCGCAGAGACTGGAAGATGTCTT
TGCAGGGAAGAACACAGATCTTGAGGCTCTCATGGAGTGGCTAAAGACAAGACCAATCCT
GTCACCTCTGACTAAGGGGATTTTAGGATTTGTGTTCACGCTCACCGTGCCCAGTGAGCG
AGGACTGCAGCGTAGACGCTTTGTCCAAAATGCACTAAATGGAAATGGAGACCCGAATAA
CATGGATAGAGCAGTCAAATTATACAAGAAGCTCAAAAGAGAAATAACATTCCATGGAGC
CAAGGAGGTGTCACTCAGCTACTCAACTGGTGCACTTGCCAGCTGCATGGGCCTCATATA
TAACAGAATGGGAACAGTGACCACAGAAGTGGCTTTTGGTCTAGTGTGTGCCACTTGTGA
GCAGATTGCTGACTCGCAGCATCGGTCTCACAGACAAATGGCGACTACCACCAACCCACT
AATCAGGCATGAAAACAGAATGGTGCTAGCTAGCACTACAGCTAAGGCTATGGAACAGAT
GGCTGGGTCTAGTGAACAGGCAGCGGATGCCATGGAGGTTGCCAGTAAGGCTAGGCAAAT
GGTGCATGCGATGAGAACAATTGGGACTCATCCCAGCTCCAGTGCTGGTCTGAAAGATGA
TCTTCTTGAAAATTTGCAGGCCTACCAGAAACGGATGGGAGTGCAGATACAGCGATTCAA
GTGATCTTCTCGTTATTGCGGCAAATATCATTGGGATCTTGCACCTGATATTGTGGATTC
TTGATCGTCTTTTTTTCAAATGTATTTATCGTCGCCTTAAATACGGTTTGAAAAGAGGGC
CTTCTACGGAAGGAGTGCCTGAGTCCATGAGGGAAGAATATCAACAGGAACAGCAGAGTG
CTGTGGATGTTGACGATGGTCATTTTGTCAACATAGAGCTGGAGTAA-------------
-------

#A/Hong_Kong/HKU20/2004(H3N2)
-------------------------ATGAGCCTTCTAACCGAGGTCGAAACGTATGTTCT
CTCTATCGTTCCATCAGGCCCCCTCAAAGCCGAGATCGCGCAGAGACTTGAAGATGTCTT
TGCTGGGAAAAACACAGATCTTGAGGCTCTCATGGAATGGCTAAAGACAAGACCAATTCT
GTCACCTCTGACTAAGGGGATTTTGGGGTTTGTGTTCACGCTCACCGTGCCCAGTGAGCG
AGGACTGCAGCGTAGACGCTTTGTCCAAAATGCCCTCAATGGGAATGGAGATCCAAATAA
CATGGACAAAGCAGTTAAACTGTATAGGAAACTTAAGAGGGAGATAACGTTCCATGGGGC
CAAAGAAATAGCTCTCAGTTATTCTGCTGGTGCACTTGCCAGTTGCATGGGCCTCATATA
CAATAGGATGGGGGCTGTAACCACTGAAGTGGCATTTGGCCTGGTATGTGCAACATGTGA
GCAGATTGCTGACTCCCAGCACAGGTCTCATAGGCAAATGGTGGCAACAACCAATCCATT
AATAAGACATGAGAACAGAATGGTTTTGGCCAGCACTACAGCTAAGGCTATGGAGCAAAT
GGCTGGATCAAGTGAGCAGGCAGCGGAGGCCATGGAGATTGCTAGTCAGGCCAGGCAAAT
GGTGCAGGCAATGAGAGCCATTGGGACTCATCCTAGTTCCAGTACTGGTCTAAGAGATGA
TCTTCTTGAAAATTTGCAGACCTATCAGAAACGAATGGGGGTGCAGATGCAACGATTCAA
GTGACCCGCTTGTTGTTGCCGCGAATATCATTGGGATCTTGCACTTGATATTGTGGATTC
TTGATCGTCTTTTTTTCAAATGCGTCTATCGACTCTTCAAACACGGCCTTAAAAGAGGCC
CTTCTACGGAAGGAGTACCTGAGTCTATGAGGGAAGAATATCGAAAGGAACAGCAGAATG
CTGTGGATGCTGACGACAGTCATTTTGTCAGCATAGAGTTGGAGTAAAAA----------
-------

#A/Canterbury/106/2004(H1N1)
-----------GTAGATATTGAAAGATGAGTCTTCTAACCGAGGTCGAAACGTACGTTCT
CTCTATCATCCCGTCAGGCCCCCTCAAAGCCGAGATCGCACAGAGACTTGAAGATGTATT
TGCTGGAAAGAATACCGATCTTGAGGCTCTCATGGAGTGGCTAAAGACAAGACCAATCCT
GTCACCTCTGACTAAGGGGATTTTAGGATTTGTGTTCACGCTCACCGTGCCCAGTGAGCG
AGGACTGCAGCGTAGACGCTTTGTCCAAAATGCCCTTAATGGGAATGGGGATCCAAATAA
TATGGACAAAGCAGTCAAACTGTATCGAAAGCTTAAGAGGGAGATAACATTCCATGGGGC
CAAAGAAATAGCACTCAGTTATTCTGCTGGTGCACTTGCCAGTTGTATGGGACTCATATA
CAACAGGATGGGGGCTGTGACCACCGAATCAGCATTTGGCCTTATATGCGCAACCTGTGA
ACAGATTGCCGACTCCCAGCATAAGTCTCATAGGCAAATGGTAACAACAACCAATCCATT
AATAAGACATGAGAACAGAATGGTTCTGGCCAGCACTACAGCTAAGGCTATGGAGCAAAT
GGCTGGATCGAGTGAACAAGCAGCTGAGGCCATGGAGGTTGCTAGTCAGGCCAGGCAGAT
GGTGCAGGCAATGAGAGCCATTGGGACTCATCCTAGCTCTAGCACTGGTCTGAAAAATGA
TCTCCTTGATAATTTGCAGGCCTATCAGAAACGAATGGGGGTGCAGATGCAACGATTCAA
GTGATCCTCTTGTTGTTGCCGCAAGTATAATTGGGATTGTGCACCTGATATTGTGGATTA
TTGATCGGCTTTTTTCCAAAAGCATTTATCGTATCTTTAAACACGGTTTAAAAGGAGGGC
CTGCTACGGAAGGAGTACCAGAGTCTATGAGGGAAGAATATCGAGAGGAACAGCAGAATG
CTGTGGATGCTGACGATGGTCATTTTGTCAGCATAGAGCTAGAGTAAAAAA---------
-------

#A/Iowa/CEID23/2005(H1N1)
-------------------------ATGAGTCTTCTAACCGAGGTCGAAACGTATGTTCT
CTCTATCGTCCCGTCAGGCCCCCTCAAAGCCGAGATAGCACAGAGACTCGAAGACGTTTT
TGCAGGGAAAAACACCGATCTTGAGGCTCTCATGGAATGGCTAAAGACAAGACCAATCCT
GTCACCTCTGACTAAGGGGATTTTAGGGTTTGTGTTCACGCTCACCGTGCCCAGTGAGCG
AGGACTGCAGCGTAGACGTTTTGTCCAGAATGCCCTCAATGGGAATGGTGACCCGAACAA
CATGGACAAGGCGGTCAAACTTTACAGGAAACTAAAAAGGGAAATAACATTCCATGGGGC
CAAAGAAGTAGCACTCAGTTACTCTGCTGGTGCACTTGCCAGTTGCATGGGCCTCATATA
CAACAGAATGGGGACTGTCACCACTGAGGTTGCCTTTGGTCTGGTATGCGCAACCTGTGA
ACAGATTGCTGATTCTCAGCATCGATCCCATAGACAAATGGTGACAACAACCAATCCACT
AATCAGGCACGAGAACAGAATGGTAATAGCCAGCACAACAGCTAAAGCAATGGAACAAAT
GGCTGGATCAAGCGAACAAGCATCAGAGGCTATGGAGGTTGCCAGCCAGGCTAGACAAAT
GGTACAGGCAATGAGAACAATTGGGACTCACCCTAATTCCAGCACTGGTCTAAAAGATGA
TCTTCTTGAAAATTTACAGGCCTATCAGAAGCGGATGGGAGTGCAAATGCAACGATTCAA
ATGATCCTCTCATTGATGCCGCAAGCATCATTGGGATTTTGCACCTGATGTTGTGGATTC
TTGATCGTCTTTTTTTCAAATGCATTTACCGTCACTTTAAATACGGTCTGCAAAGAGGGC
CTTCTACGGAGGGAGTGCCGGAGTCCATGAGGGAAGAATATCGACAGAAACAGCAGAGTG
CTGTGGATGTTGACGATGGTCATTTTGTCAACATAGTGCTAGAGTAA-------------
-------

#A/Ontario/RV1273/2005(H3N2)
-------------------------ATGAGTCTTCTAACCGAGGTCGAAACGTATGTTCT
CTCTATCGTCCCGTCAGGCCCCCTCAAAGCCGAGATAGCACAGAGACTCGAAGACGTTTT
TGCAGGGAAAAACACCGATCTTGAGGCTCTCATGGAATGGCTAAAGACAAGACCAATCCT
GTCACCTCTGACTAAGGGGATTTTAGGGTTTGTGTTCACGCTCACCGTGCCCAGTGAGCG
AGGACTGCAGCGTAGACGTTTTGTCCAGAATGCCCTCAATGGGAATGGTGACCCGAACAA
CATGGACAAGGCGGTCAAACTGTACAGGAAACTAAAAAGGGAAATAACATTCCATGGGGC
CAAGGAAGTAGCGCTCAGTTACTCTGCTGGTGCACTTGCCAGTTGCATGGGCCTCATATA
CAACAGAATGGGGACTGTCGCCACTGAGGTGGCATTTGGTCTGGTATGCGCAACCTGTGA
ACAGATTGCTGATTCTCAGCATCGATCTCATAGACAAATGGTGACAACAACCAATCCACT
AATCAGGCACGAGAACAGAATGGTAATAGCCAGCACAACAGCTAAGGCCATGGAACAAAT
GGCTGGATCAAGCGAACAAGCAGCAGAGGCTATGGAGGTTGCCAGCCAGGCTAGACAAAT
GGTACAGGCAATGAGAACAATTGGGACTCACCCTAGTTCCAGCACTGGTCTAAAAGATGA
TCTTCTTGAAAATTTACAGGCCTATCAGAAACGGATGGGAGTGCAAATGCAACGATTCAA
GTGATCCTCTCATTGATGCCGCAAGCATCATTGGGATTTTGCACCTGATATTGTGGATTC
TTGATCGTCTTTTTTTCAAATGCATTTACCGTCGCTTTAAATACGGTCTGCAAAGAGGGC
CTTCTACGGAAGGAGTGCCGGAGTCCATGAGGGAAGAATATCGGCAGAAACAGCAGAGTG
CTGTGGATGTTGACGATGGTCATTTTGTCAACATAGTGCTAGAGTAA-------------
-------

#A/Thailand/271/2005(H1N1)
AGCAAAAGCAGGTAGATATTGAAAGATGAGCCTTCTAACCGAGGTCGAAACGTATGTTCT
TTCTATCATCCCGTCAGGCCCCCTCAAAGCCGAAATCGCACAGAGACTGGAAGGTGTTTT
TGCAGGGAAGAACACAGATCTTGAGGCTCTCATGGAATGGTTAAAGACAAGACCAATCCT
GTCACCACTGACTAAGGGAATTTTAGGATTCGTGTTCACGCTCACCGTGCCCAGTGAGCG
AGGACTGCAGCGTAGACGCTTTGTCCAAAATGCCCTAAATGGAAATGGGGATCCGAATAA
TATGGATAGAGCTGTCAAATTATACAAGAAGCTCAAAAGAGAAATAACGTTTCATGGGGC
CAAAGAGGTGTCACTAAGCTACTCAACTGGTGCACTTGCCAGTTGCATGGGACTCATATA
CAACAGAATGGGAACAGTGACCACAGAAGCAGCTTTTGGTCTAGTGTGTGCCACTTGTGA
GCAGATTGCTGACTCACAACATAGGTCTCACAGACAAATGGCTACCACCACCAACCCACT
AATTAGACATGAAAATAGAATGGTGCTGGCTAGCACTACAGCTAAGGCCATGGAACAGAT
GGCCGGATCGAGTGAACAGGCAGCGGAGGCCATGGAGGTTGCCAGTCAGACTAGGCAGAT
GGTGCATGCAATGAGAACAATTGGGACACATCCTAGCTCCAGTGCTGGTCTGAAAGATGA
CCTTCTTGAAAATTTGCAGGCTTACCAAAAACGGATGGGAGTGCAGATACAGCGATTCAA
GTGATCCTCTCGTCATTGCAGCAAATATCATTGGGATCTTGCACCTGATATTGTGGATTC
TTGATCGTCTTTTTTTCAAATGCATTTACCGTCACCTTAAATACGGTTTGAAAAGAGGTC
CTTCTACGGAAGGAGTGCCTGAGTCCATGAGGGAAGAATATCAACAGGAACAGCAGAGTG
CTGTGGATGTTGACGATGGTCATTTTGTCAACAT--------------------------
-------

#A/China/GD01/2006(H5N1)
AGCAAAAGCAGGTAGATGTTGAAAGATGAGTCTTCTAACCGAGGTCGAAACGTACGTTCT
CTCTATCATCCCGTCAGGCCCCCTCAAAGCCGAGATCGCGCAGAAACTTGAAGATGTCTT
TGCAGGGAAGAACACCGATCTCGAGGCTCTCATGGAGTGGCTAAAGACAAGACCAATCCT
GTCACCTCTGACTAAAGGGATTTTGGGATTTGTATTCACGCTCACCGTGCCCAGTGAGCG
AGGACTGCAGCGTAGACGCTTTGTCCAGAATGCCCTAAATGGAAATGGAGATCCAAATAA
TATGGATAGGGCAGTTAAGCTATATAAGAAGCTGAAAAGAGAAATAACATTCCATGGGGC
TAAGGAGGTCGCACTCAGCTACTCAACCGGTGCACTTGCCAGTTGCATGGGTCTCATATA
CAACAGGATGGGAACGGTGACTACGGAAGTGGCTTTTGGCCTAGTGTGTGCCACTTGTGA
GCAGATTGCAGATTCACAGCATCGGTCTCACAGACAGATGGCAACCATCACCAACCCACT
AATCAGGCATGAGAACAGAATGGTGCTGGCCAGCACTACAGCTAAGGCTATGGAGCAGAT
GGCGGGATCAAGCGAGCAGGCAGCGGAAGCCATGGAAGTCGCTAATCAGGCTAGGCAGAT
GGTACAGGCAATGAGGACAATTGGGACTCATCCTAACTCTAGTGCTGGTCTGAGAGATAA
TCTTCTTGAAAATTTGCAGGCCTACCAGAAACGAATGGGAGTGCAGATGCAGCGATTCAA
GTGATCCTCTTGTTGTTGCCGCAAGTATCATTGGGATCTTGCACTTGATATTGTGGATTC
TTGATCGTCTTTTCTTCAAATGCATTTATCGTCGCCTTAAATACGGTTTGAAAAGAGGGC
CTTCTACGGAAGGGGTACCTGAGTCTATGAGGGAAGAGTACCGGCAGGAACAGCAGAGTG
CTGTGGATGTTGACGATGGTCATTTTGTCAACATAGAATTGGAGTAAAAAACTACCTTGT
TTCTACT

#A/New_York/4/2006(H3N2)
-----------------------AGATGAGCCTTCTAACCGAGGTCGAAACGTATGTTCT
CTCTATCGTTCCATCAGGCCCCCTCAAAGCCGAGATCGCGCAGAGACTTGAAGATGTCTT
TGCTGGGAAAAACACAGATCTTGAGGCTCTCATGGAATGGTTAAAGACAAGACCAATTCT
GTCACCTCTGACTAAGGGGATTTTGGGGTTTGTGTTCACGCTCACCGTGCCCAGTGAGCG
AGGACTGCAGCGTAGACGCTTTGTCCAAAATGCCCTCAATGGGAATGGAGATCCAAATAA
CATGGACAAAGCAGTTAAACTGTATAGGAAACTTAAGAGGGAGATAACGTTCCATGGGGC
CAAAGAAATAGCTCTCAGTTATTCTGCTGGTGCACTTGCCAGTTGCATGGGCCTCATATA
CAATAGGATGGGGGCTGTAACCACTGAAGTGGCATTTGGCCTGGTATGTGCAACATGTGA
GCAGATTGCTGACTCCCAGCACAGGTCTCATAGGCAAATGGTGGCAACAACCAATCCATT
AATAAGACATGAGAACAGAATGGTTTTGGCCAGCACTACAGCTAAGGCTATGGAGCAAAT
GGCTGGATCAAGTGAGCAGGCAGCGGAGGCCATGGAGATTGCTAGTCAGGCCAGGCAGAT
GGTGCAGGCAATGAGAGCCATTGGGACTCATCCTAGTTCCAGTACTGGTCTAAGAGATGA
TCTTCTTGAAAATTTGCAGACCTATCAGAAACGAATGGGGGTGCAGATGCAACGATTCAA
GTGACCCGCTTGTTGTTGCCGCGAATATCATTGGGATCTTGCACTTGATATTGTGGATTC
TTGATCGTCTTTTTTTCAAATGCGTCTATCGACTCTTCAAACACGGCCTTAAAAGAGGCC
CTTCTACGGAAGGAGTACCTGAGTCTATGAGGGAAGAATATCGAAAGGAACAGCAGAATG
CTGTGGATGCTGACGACAGTCATTTTGTCAGCATAGAGTTGGAGTAAA------------
-------

#A/New_York/8/2006(H1N1)
-------------------------ATGAGTCTTCTAACCGAGGTCGAAACGTACGTTCT
CTCTATCGTCCCGTCAGGCCCCCTCAAAGCCGAGATCGCACAGAGACTTGAAGATGTATT
TGCTGGAAAGAATACCGATCTTGAGGCTCTCATGGAGTGGCTAAAGACAAGACCAATCCT
GTCACCTCTGACTAAGGGGATTTTAGGATTTGTGTTCACGCTCACCGTGCCCAGTGAGCG
AGGACTGCAGCGTAGACGCTTTGTCCAAAATGCCCTTAATGGGAATGGGGATCCAAATAA
TATGGACAGAGCAGTCAAACTGTATCGAAAGCTTAAGAGGGAGATAACATTCCATGGGGC
CAAAGAAATAGCACTCAGTTATTCTGCTGGTGCACTTGCCAGTTGTATGGGACTCATATA
CAACAGGATGGGGGCTGTAACCACCGAATCAGCATTTGGCCTTATATGTGCAACCTGTGA
ACAGATTGCCGACTCCCAGCATAAGTCTCATAGGCAAATGGTAACAACAACCAATCCATT
AATAAGACATGAGAACAGAATGGTTCTGGCCAGCACTACAGCTAAGGCTATGGAGCAAAT
GGCTGGATCGAGCGAACAAGCAGCTGAGGCCATGGAGGTTGCTAGTCAGGCCAGGCAGAT
GGTGCAGGCAATGAGAGCCATTGGGACTCATCCTAGCTCTAGCACTGGTCTGAAAAATGA
TCTCCTTGAAAATTTACAGGCCTATCAGAAACGAATGGGGGTGCAGATGCAACGATTCAA
GTGATCCTCTTGTTGTTGCCGCAAGTATAATTGGGATTGTGCACTTGATATTGTGGATTA
TTGATCGCCTTTTTTCCAAAAGCATTTATCGTATCTTTAAACACGGTTTAAAAAGAGGGC
CTTCTACGGAAGGAGTACCAGAGTCTATGAGGGAAGAATATCGAGAGGAACAGCAGAATG
CTGTGGATGCTGACGATGATCATTTTGTCAGCATAGAGCTAGAGTAAAAAA---------
-------

#A/Ontario/1252/2007(H3N2)
-------------------------ATGAGTCTTCTAACCGAGGTCGAAACGTATGTTCT
CTCTATCGTCCCGTCAGGCCCCCTCAAAGCCGAGATAGCACAGAGACTCGAAGACGTTTT
TGCAGGGAAAAACACCGATCTTGAGGCTCTCATGGAATGGCTGAAGACAAGACCAATCCT
GTCACCTCTGACTAAGGGGATTTTAGGGTTTGTGTTCACGCTCACCGTGCCCAGTGAGCG
AGGACTGCAGCGTAGACGTTTTGTCCAGAATGCCCTCAATGGGAATGGTGACCCGAACAA
CATGGACAAGGCGGTCAAACTGTACAGGAAACTAAAAAGGGAAATAACATTCCATGGGGC
CAAGGAAGTATCGCTCAGCTACTCTGCTGGTGCACTTGCCAGTTGCATGGGCCTCATATA
CAACAGAATGGGGACTGTCGCCACTGAGGTGGCATTTGGTCTGGTATGCGCAACCTGTGA
ACAGATTGCTGATTCTCAGCATCGATCTCATAGACAAATGGTGACAACAACCAATCCACT
AATCAGGCACGAGAACAGAATGGTAATAGCCAGCACAACAGCTAAGGCCATGGAACAAAT
GGCTGGATCAAGCGAACAAGCAGCAGAGGCTATGGAGGTTGCCAGTCAGGCTAGACAAAT
GGTACAGGCAATGAGAACAATTGGGACTCACCCTAGTTCCAGCACTGGTCTAAAAGATGA
TCTTCTTGAAAATTTACAGGCCTATCAGAAACGGATGGGAGTGCAAATGCAACGATTCAA
GTGATCCTCTCATTGATGCCGCAAGCATCATTGGGATTTTGCACCTGATATTGTGGATTC
TTGATCGTCTTTTTTTCAAATGCATTTACCGTCACTTTAAATACGGTCTGCAAAGAGGGC
CTTCTACGGAAGGAGTGCCGGAGTCCATGAGGGAAGAATATTGGCAGAAACAGCAGAGTG
CTGTGGATGTTGACGATGGTCATTTTGTCAACATAGTGCTAGAGTAA-------------
-------

#A/Texas/UR06-0026/2007(H1N1)
------------------------GATGAGTCTTCTAACCGAGGTCGAAACGTACGTTCT
CTCTATCGTCCCATCAGGCCCCCTCAAAGCCGAGATCGCACAGAGACTTGAAGATGTATT
TGCTGGAAAGAATACCGATCTTGAGGCTCTCATGGAGTGGCTAAAGACAAGACCAATCCT
GTCACCTCTGACTAAGGGGATTTTAGGATTTGTATTCACGCTCACCGTGCCCAGTGAGCG
AGGACTGCAGCGTAGACGCTTTGTCCAAAATGCCCTTAATGGGAATGGGGATCCAAATAA
TATGGACAGGGCAGTCAAACTGTATCGAAAGCTTAAGAGGGAGATAACATTCCATGGGGC
CAAAGAAATAGCACTCAGTTATTCTGCTGGAGCACTTGCCAGTTGTATGGGACTCATATA
CAACAGGATGGGGGCTGTGACCACCGAATCAGCATTTGGCCTTATATGTGCAACCTGTGA
ACAGATTGCCGACTCCCAGCATAAGTCTCATAGGCAAATGGTAACAACAACCAATCCATT
AATAAGACATGAGAACAGAATGGTTCTGGCCAGCACTACAGCTAAGGCTATGGAGCAAAT
GGCTGGATCGAGTGAACAAGCAGCTGAGGCCATGGAAGTTGCTAGCCAGGCCAGGCAGAT
GGTGCAGGCAATGAGAGCCATTGGGACTCATCCTAGCTCTAGCACTGGTCTGAAAAATGA
TCTCCTTGAAAATTTGCAGGCCTATCAGAAACGAATGGGGGTGCAGATGCAACGATTCAA
GTGATCCTCTTGTTGTTGCCGCAAGTATAATTGGGATTGTGCACCTGATATTGTGGATTA
TTGATCGCCTTTTTTCCAAAAGCATTTATCGTATCTTTAAACACGGTTTAAAAAGAGGGC
CTTCTACGGAAGGAGTACCGGAGTCTATGAGGGAAGAATATCGAGAGGAACAGCAGAATG
CTGTGGATGCTGACGATGGTCATTTTGTCAGCATAGAGCTAGAGTAAAAA----------
-------

#A/Indonesia/CDC1046T/2007(H5N1)
AGCAAAAGCAGGTAGATATTGAAAGATGAGTCTTCTAACCGAGGTCGAAACGTACGTTCT
CTCTATCATCCCGTCAGGCCCCCTCAAAGCCGAGATCGCGCAGAAACTTGAAGATGTCTT
TGCAGGAAAGAACGCCGATCTCGAGGCTCTCATGGAGTGGCTAAAGACAAGACCAATCCT
GTCACCTCTGACTAAAGGGATTTTGGGATTTGTATTCACGCTCACCGTGCCCAGTGAGCG
AGGACTGCAGCGTAGACGCTTTGTCCAGAATGCCCTAAATGGAAATGGAGATCCAAATAA
TATGGATAAGGCAGTTAAGCTATATAAGAAGCTGAAAAGAGAAATAACATTCCATGGGGC
TAAGGAGGTCGCACTCAGCTACTCGACCGGTGCACTTGCCAGTTGCATGGGTCTCATATA
CAACAGGATGGGAGCGGTGACTACGGAAGTGGCTTTTGGCCTAGTGTGTGCCACTTGTGA
GCAGATTGCAGATTCACAGCATCGGTCTCACAGGCAGATGGCAACTATCACCAACCCACT
AATCAGGCATGAAAACAGAATGGTGCTGGCCAGCACTACAGCTAAGGCTATGGAGCAGAT
GGCGGGATCAAGTGAGCAGGCAGCGGAAGCCATGGAGGTCGCTAATCAGGCTAGGCAGAT
GGTGCAGGCAATGAGGACAATTGGGACTCATCCTAACTCTAGTGCTGGTCTGAGAGATAA
TCTTCTTGAAAATTTACAGGCCTACCAGAAACGAATGGGAGTGCAGATGCATCGATTCAA
GTGATCCTCTTGCTGTTGCCGCAAATATCATTGGGATCTTGCACTTGATATTGTGGATTC
TTGATCGTCTTTTCTTCAAGTTCATTTATCGTCGCCTTAAATACGGGTTGAAAAGAGGGC
CTTCTACGGCAGGGGTACCTGAGTCTATGAGGGAAGAGTATCGGCAGGAACAGCAGAATG
CTGTGGATGTTGACGATGGTCATTTTGTCAACATAGAATTGGAGTAAAAAACTACCTTGT
TTCTACT

#A/Kentucky/UR06-0044/2007(H3N2)
------------TAGATATTGAAAGATGAGCCTTCTAACCGAGGTCGAAACGTATGTTCT
CTCTATCGTTCCATCAGGCCCCCTCAAAGCCGAGATCGCGCAGAGACTTGAAGATGTCTT
TGCTGGGAAAAACACAGATCTTGAGGCTCTCATGGAATGGCTAAAGACAAGACCAATTCT
GTCACCTCTGACTAAGGGGATTTTGGGGTTTGTGTTCACGCTCACCGTGCCCAGTGAGCG
AGGACTGCAGCGTAGACGCTTTGTCCAAAATGCCCTCAATGGGAATGGAGATCCAAATAA
CATGGACAAAGCAGTTAAACTGTATAGGAAACTTAAGAGGGAGATAACGTTCCATGGGGC
CAAAGAAATAGCTCTCAGTTATTCTGCTGGTGCACTTGCCAGTTGCATGGGCCTCATATA
CAATAGGATGGGGGCTGTAACCACTGAAGTGGCGTTTGGCCTGGTATGTGCAACATGTGA
GCAGATTGCTGACTCCCAGCACAGGTCTCATAGGCAAATGGTGGCAACAACCAATCCATT
AATAAGACATGAGAACAGAATGGTTTTGGCCAGCACTACAGCTAAGGCTATGGAGCAAAT
GGCTGGATCAAGTGAGCAGGCAGCGGAGGCCATGGAGATTGCTAGTCAGGCCAGGCAGAT
GGTGCAGGCAATGAGAGCCATTGGGACTCATCCTAGTTCCAGTACTGGTCTAAGAGATGA
TCTTCTTGAAAATTTGCAGACCTATCAGAAACGAATGGGGGTGCAGATGCAACGATTCAA
GTGACCCGCTTGTTGTTGCCGCGAATATCATTGGGATCTTGCACTTGATATTGTGGATTC
TTGATCGTCTTTTTTTCAAATGCGTCTATCGACTCTTCAAACACGGCCTTAAAAGAGGCC
CTTCTACGGAAGGAGTACCTGAGTCTATGAGGGAAGAATATCGAAAGGAACAGCAGAATG
CTGTGGATGCTGACGACAGTCATTTTGTCAGCATAGAGTTGGAGTAAAA-----------
-------

#A/New_York/UR06-0386/2007(H1N1)
------------------------GATGAGTCTTCTAACCGAGGTCGAAACGTACGTTCT
CTCTATCGTCCCGTCAGGCCCCCTCAAAGCCGAGATCGCACAGAGACTTGAAGATGTATT
TGCTGGAAAGAATACCGATCTTGAGGCTCTCATGGAGTGGCTAAAGACAAGACCAATCCT
GTCACCTCTGACTAAGGGGATTTTAGGATTTGTGTTCACGCTCACCGTGCCCAGTGAGCG
AGGACTGCAGCGTAGACGCTTTGTCCAAAATGCCCTTAATGGGAATGGGGATCCAAATAA
TATGGACAGAGCAGTCAAACTGTATCGAAAGCTTAAGAGGGAGATAACATTCCATGGGGC
CAAAGAAATAGCACTCAGTTATTCTGCTGGTGCACTTGCCAGTTGTATGGGACTCATATA
CAACAGGATGGGGGCTGTGACCACCGAATCAGCATTTGGCCTTATATGTGCAACCTGTGA
ACAGATTGCCGACTCCCAGCATAAGTCTCATAGGCAAATGGTAACAACAACCAACCCATT
AATAAGACATGAGAACAGAATGGTTCTGGCCAGCACTACAGCTAAGGCTATGGAGCAAAT
GGCTGGATCGAGCGAACAAGCAGCTGAAGCCATGGAGGTTGCTAGTCAGGCCAGGCAGAT
GGTGCAGGCAATGAGAGCCATTGGGACTCATCCTAGCTCTAGCACTGGTCTGAAAAATGA
TCTCCTTGAAAATTTACAGGCCTATCAGAAACGAATGGGGGTGCAGATGCAACGATTCAA
GTGATCCTCTTGTTGTTGCCGCAAGTATAATTGGGATTGTGCACTTGATATTGTGGATTA
TTGATCGCCTTTTTTCCAAAAGCATTTATCGTATCTTTGAACACGGTTTAAAAAGAGGGC
CTTCTACGGAAGGAGTACCAGAGTCTATGAGGGAAGAATATCGAGAGGAACAGCAGAATG
CTGTGGATGCTGACGATGATCATTTTGTCAGCATAGAGCTAGAGTAAAAAA---------
-------

#A/Denmark/122/2008(H1N1)
-------------------------ATGAGTCTTCTAACCGAGGTCGAAACGTACGTTCT
CTCTATCATCCCGTCAGGCCCCCTCAAAGCCGAGATCGCACAGAGACTTGAAGATGTATT
TGCTGGAAAGAATACCGATCTTGAGGCTCTCATGGAGTGGCTAAAGACAAGACCAATCCT
GTCACCTCTGACTAAGGGGATTTTAGGATTTGTGTTCACGCTCACCGTGCCCAGTGAGCG
AGGACTGCAGCGTAGACGCTTTGTCCAAAATGCCCTTAATGGGAATGGGGATCCAAATAA
TATGGACAGAGCAGTCAAACTTTATCGAAAGCTTAAGAGGGAGATAACATTCCATGGGGC
CAAAGAAATAGCACTCAGTTATTCTGCTGGTGCACTTGCCAGTTGTATGGGACTCATATA
CAACAGGATGGGGGCTGTGACCACCGAATCAGCATTTGGCCTTATATGTGCAACCTGTGA
ACAGATTGCCGACTCCCAGCATAAGTCTCACAGGCAAATGGTAACAACAACCAATCCATT
AATAAGACATGAGAACAGAATGGTTCTGGCCAGCACTACAGCTAAGGCTATGGAGCAAAT
GGCTGGATCGAGCGAACAAGCAGCTGAGGCCATGGAGGTTGCTAGTCAGGCCAGGCAGAT
GGTGCAGGCAATGAGAGCCATTGGGACTCATCCTAGCTCTAGCACTGGTCTGAAAAATGA
TCTCCTTGAAAATTTACAGGCCTATCAGAAACGAATGGGGGTGCAGATGCAACGATTCAA
GTGATCCTCTTGTTGTTGCCGCAAGTATAATTGGGATTGTGCACTTGATATTGTGGATTA
TTGATCGCCTTTTTTCCAAAAGCATTTATCGTATCTTTAAACACGGTTTAAAAAGAGGGC
CTTCTACGGAAGGAGTACCAGAGTCTATGAGGGAAGAATATCGAGAGGAACAGCAGAATG
CTGTGGATGCTGACGATGATCATTTTGTCAGCATAG------------------------
-------

#A/Florida/UR07-0146/2008(H3N2)
------------------------GATGAGCCTTCTAACCGAGGTCGAAACGTATGTTCT
CTCTATCGTTCCATCAGGCCCCCTCAAAGCCGAGATCGCGCAGAGACTTGAAGATGTCTT
TGCTGGGAAAAACACAGATCTTGAGGCTCTCATGGAATGGCTAAAGACAAGACCAATTCT
GTCACCTCTGACTAAGGGGATTTTGGGGTTTGTGTTCACGCTCACCGTGCCCAGTGAGCG
AGGACTGCAGCGTAGACGCTTTGTCCAAAATGCCCTCAATGGGAATGGAGACCCAAATAA
CATGGACAAAGCAGTTAAACTGTATAGGAAACTTAAGAGGGAGATAACGTTCCATGGGGC
CAAAGAAATAGCTCTCAGTTATTCTGCTGGTGCACTTGCCAGTTGCATGGGCCTCATATA
CAATAGGATGGGGGCTGTAACCACTGAAGTGGCATTTGGCCTGGTATGTGCAACATGTGA
GCAGATTGCTGACTCCCAGCACAGGTCTCATAGGCAGATGGTGGCAACAACCAATCCATT
AATAAAACATGAGAACAGAATGGTTTTGGCCAGCACTACAGCTAAGGCTATGGAGCAAAT
GGCTGGATCAAGTGAACAGGCAGCGGAGGCCATGGAGATTGCTAGTCAGGCCAGGCAGAT
GGTGCAGGCAATGAGAGCCATTGGGACTCATCCTAGTTCCAGTACTGGTCTAAGAGATGA
TCTTCTTGAAAATTTGCAGACCTATCAGAAACGAATGGGGGTGCAGATGCAACGATTCAA
GTGACCCGCTTGTTGTTGCCGCGAATATCATTGGGATCTTGCACTTGATATTGTGGATTC
TTGATCGTCTTTTTTTCAAATGCGTCTATCGACTCTTCAAACACGGCCTTAAAAGAGGCC
CTTCTACGGAAGGAGTACCTGAGTCTATGAGGGAAGAATATCGAAAGGAACAGCAGAATG
CTGTGGATGCTGACGACAGTCATTTTGTCAGCATAGAGTTGGAGTAAAAA----------
-------

#A/Aragon/RR3218/2008(H1N1)
------------------------------------ACCCGAGGTCGAAACGTACGTTCT
TTCTATCATTCCATCAGGCCCCCTCAAAGCCGAGATCGCGCAGAGACTGGAAGGTGTTTT
CGCAGGGAAGAACACAGACCTTGAGGCTCTCATGGAGTGGCTAAAGACAAGACCGATCCT
GTCACCTCTGACTAAGGGAATTCTGGGATTTGTGTTCACGCTCACCGTGCCCAGTGAGCG
AGGACTGCAGCGTAGACGCTTTGTTCAAAATGCCCTAAACGGAAATGGGGACCCTAATAA
CATGGATAGAGCAGTCAAATTATACAAGAAGCTAAAAAGGGAAATAACGTTCCATGGGGC
CAAGGAGGTGTCACTAAGCTACTCAACTGGTGCTCTTGCCAGTTGCATGGGCCTCATATA
CAATAGAATGGGAACAGTGACCACAGAAGCTGCTTTTGGCCTAGTGTGTGCCACTTGTGA
GCAGATCGCTGATTCACAGCATCGGTCACACAGACAGATGGCTACTACCACCAACCCACT
AATCAGGCATGAAAACAGAATGGTACTGGCTAGCACTACAGCTAAGGCTATGGAACAGAT
GGCTGGATCGAGTGAACAGGCAGCAGAGGCCATGGAGGTTGCCAGTCAGACTAGGCAGAT
GGTGCATGCAATGAGAACAATTGGGACACATCCCAGCTCCAGTGCCGGTCTGAAAGATGA
TCTTCTTGAAAATTTGCAGGCCTACCAGAAACGGATGGGAGTGCAAATACAGCGATTCAA
GTGATGCTATCGCCACTGCAGCAAATATCATTGGAATCTTACACCTGATATTGTGGATTC
TTGATCGTCTTTTTTTCAAATGTATTTATCGTCGCCTTAAATACGGTTTGAAAAGAGGGC
CTTCTACGGAAGGAGTGCCTGAGTCCATGAGGGAAGAATATCAACAGGAACAGCAGAATG
CTGTGGATGTTGACGATGGTCATTTTGTCAACA---------------------------
-------

#A/California/04/2009(H1N1)
-----------------------------------TAACCGAGGTCGAAACGTACGTTCT
TTCTATCATCCCGTCAGGCCCCCTCAAAGCCGAGATCGCGCAGAGACTGGAAAGTGTCTT
TGCAGGAAAGAACACAGATCTTGAGGCTCTCATGGAATGGCTAAAGACAAGACCAATCTT
GTCACCTCTGACTAAGGGAATTTTAGGATTTGTGTTCACGCTCACCGTGCCCAGTGAGCG
AGGACTGCAGCGTAGACGCTTTGTCCAAAATGCCCTAAATGGGAATGGGGACCCGAACAA
CATGGATAGAGCAGTTAAACTATACAAGAAGCTCAAAAGAGAAATAACGTTCCATGGGGC
CAAGGAGGTGTCACTAAGCTATTCAACTGGTGCACTTGCCAGTTGCATGGGCCTCATATA
CAACAGGATGGGAACAGTGACCACAGAAGCTGCTTTTGGTCTAGTGTGTGCCACTTGTGA
ACAGATTGCTGATTCACAGCATCGGTCTCACAGACAGATGGCTACTACCACCAATCCACT
AATCAGGCATGAAAACAGAATGGTGCTGGCTAGCACTACGGCAAAGGCTATGGAACAGAT
GGCTGGATCGAGTGAACAGGCAGCGGAGGCCATGGAGGTTGCTAATCAGACTAGGCAGAT
GGTACATGCAATGAGAACTATTGGGACTCATCCTAGCTCCAGTGCTGGTCTGAAAGATGA
CCTTCTTGAAAATTTGCAGGCCTACCAGAAGCGAATGGGAGTGCAGATGCAGCGATTCAA
GTGATCCTCTCGTCATTGCAGCAAATATCATTGGGATCTTGCACCTGATATTGTGGATTA
CTGATCGTCTTTTTTTCAAATGTATTTATCGTCGCTTTAAATACGGTTTGAAAAGAGGGC
CTTCTACGGAAGGAGTGCCTGAGTCCATGAGGGAAGAATATCAACAGGAACAGCAGAGTG
CTGTGGATGTTGACGATGGTCATTTTGTCAACATAGAGCTAGAGTAA-------------
-------

#A/Mexico/4108/2009(H1N1)
-------------------------ATGAGTCTTCTAACCGAGGTCGAAACGTACGTTCT
TTCTATCATCCCGTCAGGCCCCCTCAAAGCCGAGATCGCGCAGAGACTGGAAAGTGTCTT
TGCAGGAAAGAACACAGATCTTGAGGCTCTCATGGAATGGCTAAAGACAAGACCAATCTT
GTCACCTCTGACTAAGGGAATTTTAGGATTTGTGTTCACGCTCACCGTGCCCAGTGAGCG
AGGACTGCAGCGTAGACGCTTTGTCCAAAATGCCCTAAATGGGAATGGGGACCCGAACAA
CATGGATAGAGCAGTTAAACTATACAAGAAGCTCAAAAGAGAAATAACGTTCCATGGGGC
CAAGGAGGTGTCACTAAGCTATTCAACTGGTGCACTTGCCAGTTGCATGGGCCTCATATA
CAACAGGATGGGAACAGTGACCACAGAAGCTGCTTTTGGTCTAGTGTGTGCCACTTGTGA
ACAGATTGCTGATTCACAGCATCGGTCTCACAGACAGATGGCTACTACCACCAATCCACT
AATCAGGCATGAAAACAGAATGGTGCTGGCTAGCACTACGGCAAAGGCTATGGAACAGAT
GGCTGGATCGAGTGAACAGGCAGCGGAGGCCATGGAGGTTGCTAATCAGACTAGGCAGAT
GGTACATGCAATGAGAACTATTGGGACTCATCCTAGCTCCAGTGCTGGTCTGAAAGATGA
CCTTCTTGAAAATTTGCAGGCCTACCAGAAGCGAATGGGAGTGCAGATGCAGCGATTCAA
GTGATCCTCTCGTCATTGCAGCAAATATCATTGGGATCTTGCACCTGATATTGTGGATTA
CTGATCGTCTTTTTTTCAAATGTATTTATCGTCGCTTTAAATACGGTTTGAAAAGAGGGC
CTTCTACGGAAGGAGTGCCTGAGTCCATGAGGGAAGAATATCAACAGGAACAGCAGAATG
CTGTGGATGTTGACGATGGTCATTTTGTCAACATAGAGCTAGAGTAA-------------
-------

#A/Paris/2573/2009(H1N1)
---------------ATATTTAAAGATGAGTCTTCTAACCGAGGTCGAAACGTACGTTCT
TTCTATCATCCCGTCAGGCCCCCTCAAAGCCGAGATCGCGCAGAGACTGGAAAGTGTCTT
TGCAGGAAAGAACACAGATCTTGAGGCTCTCATGGAATGGCTAAAGACAAGACCAATCTT
GTCACCTCTGACTAAGGGAATTTTAGGATTTGTGTTCACGCTCACCGTGCCCAGTGAGCG
AGGACTGCAGCGTAGACGCTTTGTCCAAAATGCCCTAAATGGGAATGGGGACCCGAACAA
CATGGATAGAGCAGTTAAACTATACAAGAAGCTCAAAAGAGAAATAACGTTCCATGGGGC
CAAGGAGGTGTCACTAAGCTATTCAACTGGTGCACTTGCCAGTTGCATGGGCCTCATATA
CAACAGGATGGGAACAGTGACCACAGAAGCTGCTTTTGGTCTAGTGTGTGCCACTTGTGA
ACAGATTGCTGATTCACAGCATCGGTCTCACAGACAGATGGCTACTACCACCAATCCACT
AATCAGGCATGAAAACAGAATGGTGCTGGCTAGCACTACGGCAAAGGCTATGGAACAGAT
GGCTGGATCGAGTGAACAGGCAGCGGAGGCCATGGAGGTTGCTAATCAGACTAGGCAGAT
GGTACATGCAATGAGAACTATTGGGACTCATCCTAGCTCCAGTGCTGGTCTGAAAGATGA
CCTTCTTGAAAATTTGCAGGCCTACCAGAAGCGAATGGGAGTGCAGATGCAGCGATTCAA
GTGATCCTCTCGTCATTGCAGCAAATATCATTGGGATCTTGCACCTGATATTGTGGATTA
CTGATCGTCTTTTTTTCAAATGTATTTATCGTCGCTTTAAATACGGTTTGAAAAGAGGGC
CTTCTACGGAAGGAGTGCCTGAGTCCATGAGGGAAGAATATCAACAGGAACAGCAGAGTG
CTGTGGATGTTGACGATGGTCATTTTGTCAACATAGAGCTAGAGTAAAAA----------
-------

#A/chicken/Victoria/1/1985(H7N7)
-----------------ATTGAAAGATGAGTCTTCTAACCGAGGTCGAAACGTACGTTCT
CTCTATCGTCCCGTCAGGCCCCCTCAAAGCCGAGATTGCGCAGAGACTTGAAGATGTTTT
TGCAGGGAAAAACACCGATCTCGAGGCTCTCATGGAATGGTTAAAGACAAGACCAATCCT
GTCACCTCTGACTAAGGGGATTTTAGGATTTGTGTTCACGCTCACCGTGCCCAGTGAGCG
AGGACTGCAGCGTAGACGCTTTGTCCAAAATGCCCTAAATGGGAATGGAGACCCAAACAA
CATGGACAGGGCAGTCAAACTGTACAGGAAATTGAAAAGAGAGATAACATTCCATGGAGC
CAAAGAAGTTGCACTCAGCTACTCAACCGGTGCACTTGCCAGTTGTATGGGTCTCATATA
CAACAGGATGGGAACGGTGACCACAGAAGTGGCTTTTGGCCTAGTGTGTGCCACTTGTGA
GCAGATTGCTGATTCACAGCATCGGTCCCACAGGCAGATGGTAACTACCACCAATCCACT
AATCAGGCACGAAAACAGGATGGTGCTGGCCAGCACTACTGCTAAAGCTATGGAGCAGAT
GGCTGGATCGAGTGAGCAGGCAGCGGAAGCCATGGAGGTTGCTAGTCAGGCTAGGCAGAT
GGTGCAAGCGATGAGGACTATTGGAACTCACCCTAGCTCCAGTGCCGGTCTGAAAGATGA
TCTTCTTGAAAATTTGCAGGCCTACCAGAAACGGATGGGAGTGCAAATGCAGCGATTCAA
GTGATCCTCTCGTTATCGCCGCAAGTATCATTGGGATCTTGCACTTGATATTGTGGATTC
TTGATCGTCTTTTCTTCAAATGTATTTATCGTCGCCTTAAATACGGTTTGAAAAGAGGGC
CTTCTACGGAAGGAGTGCCTGAGTCTATGAGGGAAGAGTATCGGCAGGAACAGCAGAGTG
CTGTGGATGTTGACGATGGTCATTTTGCCAACATAGAGCTGGAGTAA-------------
-------

#A/canine/Florida/242/2003(H3N8)
-------------------------ATGAGTCTTCTAACCGAGGTCGAAACGTACGTTCT
CTCTATCGTACCATCAGGCCCCCTCAAAGCCGAGATCGCGCAGAGACTTGAAGATGTCTT
TGCAGGGAAGAACACCGATCTTGAGGCACTCATGGAATGGCTAAAGACAAGACCAATCCT
GTCACCTCTGACTAAAGGGATTTTAGGATTTGTATTCACGCTCACCGTGCCCAGTGAGCG
AGGACTGCAGCGTAGACGCTTTGTCCAAAATGCCCTTAGTGGAAACGGAGATCCAAACAA
CATGGACAGAGCAGTAAAACTGTACAGGAAGCTTAAAAGAGAAATAACATTCCATGGGGC
AAAAGAGGTGGCACTCAGCTATTCCACTGGTGCACTAGCCAGCTGCATGGGACTCATATA
CAACAGAATGGGAACTGTTACAACCGAAGTGGCATTTGGCCTGGTATGCGCCACATGTGA
ACAGATTGCTGATTCCCAGCATCGATCTCACAGGCAGATGGTGACAACAACCAACCCATT
AATCAGACATGAAAACAGAATGGTATTAGCCAGTACCACGGCTAAAGCCATGGAACAGAT
GGCAGGATCGAGTGAGCAGGCAGCAGAGGCCATGGAGGTTGCTAGTAGGGCTAGGCAGAT
GGTACAGGCAATGAGAACCATTGGGACCCACCCTAGCTCCAGTGCCGGTTTGAAAGATGA
TCTCCTTGAAAATTTACAGGCCTACCAGAAACGGATGGGAGTGCAAATGCAGCGATTCAA
GTGATCCTCTCGTTATTGCAGCAAGTATCATTGGGATCTTGCACTTGATATTGTGGATTC
TTGATCGTCTTTTCTTCAAATTCATTTATCGTCGCCTTAAATACGGGTTGAAAAGAGGGC
CTTCTACGGAAGGAGTACCTGAGTCTATGAGGGAAGAATATCGGCAGGAACAGCAGAATG
CTGTGGATGTTGACGATGGTCATTTTGTCAACATAGAGCTGGAGTAA-------------
-------

#A/canine/Jacksonville/2005(H3N8)
-------------------------ATGAGTCTTCTAACCGAGGTCGAAACGTACGTTCT
CTCTATCGTACCATCAGGCCCCCTCAAAGCCGAGATCGCGCAGAGACTTGAAGATGTCTT
TGCGGGAAAGAACACCGATCTTGAGGCACTCATGGAATGGCTAAAGACAAGACCAATCCT
GTCACCTCTGACTAAAGGGATTTTAGGATTTGTATTCACGCTCACCGTGCCCAGTGAGCG
AGGACTGCAGCGTAGACGCTTTGTCCAAAATGCCCTTAGTGGAAACGGAGATCCAAACAA
CATGGACAGAGCAGTAAAACTGTACAGGAAGCTTAAAAGAGAAATAACATTCCATGGGGC
AAAAGAGGTGGCACTCAGCTATTCCACTGGTGCACTAGCCAGCTGCATGGGACTCATATA
CAACAGAATGGGAACTGTTACAACCGAAGTGGCATTTGGCCTGGTATGCGCCACATGTGA
ACAGATTGCTGATTCCCAGCATCGATCTCACAGGCAGATGGTGACAACAACCAACCCATT
AATCAGACATGAAAACAGAATGGTATTAGCCAGTACCACGGCTAAAGCCATGGAACAGAT
GGCAGGATCGAGTGAGCAGGCAGCAGAGGCCATGGAGGTTGCTAGTAGGGCTAGGCAGAT
GGTACAGGCAATGAGAACCATTGGGACCCACCCTAGCTCCAGTGCCGGTTTGAAAGATGA
TCTCCTTGAAAATTTACAGGCCTACCAGAAACGGATGGGAGTGCAAATGCAGCGATTCAA
GTGATCCTCTCGTCATTGCAGCAAGTATCATTGGGATCTTGCACTTGATATTGTGGATTC
TTGATCGTCTTTTCTTCAAATTCATTTATCGTCGCCTTAAATACGGGTTGAAAAGAGGGC
CTTCTACGGAAGGAGTACCTGAGTCTATGAGGGAAGAATATCGGCAGGAACAGCAGAATG
CTGTGGATGTTGACGATGGTCATTTTGTCAACATAGAGCTGGAGTAA-------------
-------

#A/cat/Thailand/KU-02/04(H5N1)
-------------------------ATGAGTCTTCTAACCGAGGTCGAAACGTACGTTCT
CTCTATCATCCCGTCAGGCCCCCTCAAAGCCGAGATCGCGCAGAAACTTGAAGATGTCTT
TGCAGGAAAGAACACCGATCTCGAGGCTCTCATGGAGTGGCTAAAGACAAGACCAATCCT
GTCACCTCTGACTAAAGGGATTTTGGGATTTGTATTCACGCTCACCGTGCCCAGTGAGCG
AGGACTGCAGCGTAGACGCTTTGTCCAGAATGCCCTAAATGGAAATGGAGATCCAAATAA
TATGGATAGAGCAGTTAAGCTATATAAGAAGCTGAAAAGAGAAATAACATTCCATGGGGC
TAAGGAGGTCGCACTCAGCTACTCAACCGGTGCACTTGCCAGTTGCATGGGTCTCATATA
CAACAGGATGGGAACGGTGACTACGGAAGTGGCTTTTGGCCTAGTGTGTGCCACCTGTGA
GCAGATTGCAGATTCACAGCATCGGTCTCACAGACAGATGGCAACTACCACCAACCCACT
AATCAGACATGAGAACAGAATGGTGCTGGCCAGCACTACAGCTAAGGCTATGGAGCAGAT
GGCAGGATCAAGTGAGCAGGCAGCGGAAGCCATGGAGATCGCTAATCAGGCTAGGCAGAT
GGTGCAGGCAATGAGGACAATTGGGACTCATCCTAACTCTAGTGCTGGTCTGAGAGATAA
TCTTCTTGAAAATTTGCAGGCCTACCAGAAACGAATGGGAGTGCAGATGCAGCGATTCAA
GTGATCCTATTGTTGTTGCCGCAAATATCATTGGGATCTTGCACTTGATATTGTGGATTC
TTGATCGTCTTTTCTTCAAATGCATTTATCGTCGCCTTAAATACGGTTTGAAAAGAGGGC
CTGCTACGGCAGGGGTACCTGAGTCTATGAGGGAAGAGTACCGGCAGGAACAGCAGAGTG
CTGTGGATGTTGACGATGGTCATTTTGTCAACA---------------------------
-------

#A/equine/Miami/1/1963(H3N8)
-------------------------ATGAGTCTTCTGACCGAGGTCGAAACGTACGTTCT
CTCTATCGTACCATCAGGCCCCCTCAAAGCCGAGATCGCGCAGAGACTTGAAGATGTCTT
TGCAGGAAAGAACACCGATCTTGAGGCACTCATGGAATGGCTAAAGACAAGACCAATCCT
GTCACCTCTGACTAAGGGGATTTTAGGATTTGTGTTCACGCTCACCGTGCCCAGTGAGCG
AGGACTGCAGCGTAGACGCTTTGTCCAAAATGCCCTTAATGGGAACGGAGATCCAAACAA
CATGGACAGAGCAGTAAAACTGTACAGGAAGCTTAAAAGGGAAATAACATTCCATGGGGC
AAAAGAGGTGGCACTCAGCTATTCCACTGGTGCACTAGCCAGCTGCATGGGACTCATATA
CAACAGAATGGGGACTGTGACAACCGAAGTGGCATTTGGCCTGGTATGCGCCACATGTGA
ACAGATTGCTGATTCCCAGCACCGATCTCACAGACAGATGGTGACAACAACCAACCCACT
AATCAGACACGAGAACAGAATGGTACTAGCCAGTACCACAGCTAAAGCCATGGAGCAGAT
GGCAGGGTCGAGTGAGCAGGCAGCAGAGGCCATGGAGGTTGCTAGTCAGGCCAGGCAGAT
GGTGCAGGCAATGAGAACCATTGGGACCCACCCTAGCTCCAGTGCCGGTTTGAAAAATGA
TCTTCTTGAAAATTTGCAGGCCTACCAGAAACGGATGGGAGTGCAAATGCAGCGATTCAA
GTGATCCTCTCGTTATTGCAGCAAGTATCATTGGGATCTTGCACTTGATATTGTGGATTC
TTGATCGTCTTTTCTTCAAATGCATTTATCGTCGTCTTAAATACGGTTTGAAAAGAGGGC
CTTCTACGGAAGGAGTACCTGAGTCTATGAGGGAAGAATATCGGCAGGAACAGCAGAGTG
CTGTGGATGTTGACGATGGTCATTTTGTCAACATAGAGCTGGAGTAAA------------
-------

#A/equine/Sao_Paulo/6/1963(H3N8)
------------------TTGAAAGATGAGTCTTCTGACCGAGGTCGAAACGTATGTTCT
CTCTATCGTACCGTCAGGCCCCCTCAAAGCCGAGATCGCGCAGAGACTTGAAGATGTCTT
TGCAGGAAAGAACACCGATCTTGAGGCACTCATGGAATGGCTAAAGACAAGACCAATCCT
GTCACCTCTGACTAAGGGGATTTTAGGATTTGTGTTCACGCTCACCGTGCCCAGTGAGCG
AGGACTGCAGCGTAGACGCTTTGTCCAAAATGCCCTTAATGGAAACGGAGATCCAAACAA
CATGGACAGAGCAGTAAAACTGTACAGGAAGCTTAAAAGGGAAATAACATTCCATGGGGC
AAAAGAGGTGGCACTCAGCTATTCCACTGGTGCACTAGCCAGCTGCATGGGGCTCATATA
CAACAGAATGGGGACTGTGACAACCGAAGTGGCATTTGGCCTGGTATGCGCCACATGTGA
ACAGATTGCTGATTCCCAGCACCGATCTTACAGACAGATGGTGACAACAACCAACCCACT
AATCAGACACGAGAACAGAATGGTACTAGCCAGTACCACAGCTAAAGCAATGGAGCAGAT
GGCAGGGTCGAGTGAGCAGGCAGCAGAAGCCATGGAGGTTGCTAGTCAGGCCAGGCAGAT
GGTGCAGGCAATGAGAACCATTGGGACTCACCCTAGCTCCAGTGCCGGTTTGAAAAATGA
TCTTCTTGAAAATTTGCAGGCCTACCAGAAACGAATGGGAGTGCAAATGCAGCGGTTCAA
GTGATCCTCTCGTTATTGCAGCAAGTATCATTGGGATCTTGCACTTGATATTGTGGATTC
TTGATCGTCTTTTCTTCAAATGCATTTATCGTCGCCTTAAATACGGTTTGAAAAGAGGGC
CTTCTACGGAAGGAGTACCTGAGTCTATGAGGGAAGAATATCGGCAGGAACAGCAGAGTG
CTGTGGATGTTGACGATGGTCATTTTGTCAACATAGAGCTGGAGTAA-------------
-------

#A/equine/Lexington/1/1966(H7N7)
---------------ATGTTGAAAGATGAGCCTTCTAACCGAGGTCGAAACGTATGTTCT
CTCTATCATCCCATCAGGCCCCCTCAAAGCCGAAATCGCGCAGAGACTTGAGAATGTTTT
TGCAGGGAAAAATACAGATCTTGAGGCTCTCATGGAATGGCTAAAGACAAGACCAATTTT
GTCACCTCTGACTAAAGGGATTTTAGGATTTGTGTTCACGCTCACCGTGCCCAGTGAGCG
GGGACTGCAGCGTAGACGATTTGTCCAAAATGCCCTCAATGGGAATGGAGACCCAAACAA
CATGGATAAGGCAATTAAACTGTATAAAAAACTAAAAAGAGACGTAACATTCCACGGGGC
CAAAGAAGTTGCACTTGGCTATTCTACTGGTGCTCTTGCCAGCTGTATGGGCCTCATATA
CAACAGAATGGGGACTGTAACCACTGAAGTGGCATTTGGTTTGGTATGTGCAACTTGTGA
ACAAATTGCTGATTCACAGCATCGCGCATACAGGCAAATGGCAACAACAACCAATCCGCT
AATAAGACATGAGAACCGAATGGTGTTAGCAAGCACCACAGCCAAAGCTATGGAGCAAAT
GGCTGGATCAAATGAGCAAGCAGCGGAAGCTATGGAAATTGCAAATCAGGCCAGGCAAAT
GGTGCAGGCAATGAGAACAGTTGGGACTCACCCTAATTCCAGCACTGGTCTGAAAGATGA
CCTTCTCGAAAATTTACAGGCCTATCAAAAGCGGATGGGAGTGCAGATGCAACGGTTCAA
GTGATCTTCTCGTTGCCATTGCAAGCATCACTGGGATATTGCACTTGATATTGTGGATTT
TTGATCGTCTTTTCTTCAAATGTGCCTACCGCCGATTCAGACATGGGTTGAAAAAAGGAC
CTTCTACAGGGGGGATACCTGAATCTATGAGGGAAGAATATCGGCAGGAACAACAAAGCG
ATGTTAGTGTTGACAATAGTCATTTTGTCAACATAGAGCTGGAGTAA-------------
-------

#A/equine/Sao_Paulo/1/1969(H3N8)
------------------------GATGAGTCTTCTGACCGAGGTCGAAACGTATGTTCT
CTCTATCGTACCGTCAGGCCCCCTCAAAGCCGAGATCGCGCAGAGACTTGAAGATGTCTT
TGCAGGAAAGAACACCGATCTTGAGGCACTCATGGAATGGCTAAAGACAAGACCAATCCT
GTCACCTCTGACTAAGGGGATTTTAGGATTTGTGTTCACGCTCACCGTGCCCAGTGAGCG
AGGACTGCAGCGTAGACGCTTTGTCCAAAATGCCCTTAATGGAAACGGAGATCCAAACAA
CATGGACAGAGCAGTAAAACTGTACAGGAAGCTTAAAAGGGAAATAACATTCCATGGGGC
AAAAGAGGTGGCACTCAGCTATTCCACTGGTGCACTAGCCAGCTGCATGGGGCTCATATA
CAACAGAATGGGGACTGTGACAACCGAAGTGGCATTTGGCCTGGTATGCGCCACATGTGA
ACAGATTGCTGATTCCCAGCACCGATCTTACAGACAGATGGTGACAACAACCAACCCACT
AATCAGACACGAGAACAGAATGGTACTAGCCAGTACCACAGCTAAAGCAATGGAGCAGAT
GGCAGGGTCGAGTGAGCAGGCAGCAGAAGCCATGGAGGTTGCTAGTCAGGCCAGGCAGAT
GGTGCAGGCAATGAGAACCATTGGGACTCACCCTAGCTCCAGTGCCGGTTTGAAAAATGA
TCTTCTTGAAAATTTGCAGGCCTACCAGAAACGAATGGGAGTGCAAATGCAGCGGTTCAA
GTGATCCTCTCGTTATTGCAGCAAGTATCATTGGGATCTTGCACTTGATATTGTGGATTC
TTGATCGTCTTTTCTTCAAATGCATTTATCGTCGCCTTAAATACGGTTTGAAAAGAGGGC
CTTCTACGGAAGGAGTACCTGAGTCTATGAGGGAAGAATATCGGCAGGAACAGCAGAGTG
CTGTGGATGTTGACGATGGTCATTTTGTCAACATAGAGCTGGAGTAAA------------
-------

#A/equine/Sachiyama/1/1971(H3N8)
------------------TTGAAAGATGAGTCTTCTGACCGAGGTCGAAACGTACGTTCT
CTCTGTCATACCATCAGGCCCCCTCAAAGCCGAGATCGCGCAGAGACTTGAAGATGTCTT
TGCAGGAAAGAACACCGATCTTGAGGCACTCATGGAATGGCTAAAGACAAGACCAATCCT
GTCACCTCTGACTAAGGGGATTTTAGGATTTGTGTTCACGCTCACCGTGCCCAGTGAGCG
AGGACTGCAGCGTAGACGCTTTGTCCAAAATGCCCTTAATGGGAACGGAGATCCAAACAA
CATGGACAGAGCAGTGAAACTGTACAAGAAGCTTAAAAGAGAAATAACATTCCATGGAGC
AAAAGAGGTGGCACTCAGCTATTCCACTGGTGCACTAGCCAGCTGCATGGGACTTATATA
CAACAGAATGGGGACTGTGACAACCGAAGTAGCATTTGGCCTGGTATGCGCCACATGTGA
ACAGATTGCTGATTCCCAGCACCGATCTCACAGACAGATAGTGACAACAACCAACCCACT
AATCAGACACGAGAACAGAATGGTACTAGCCAGTACCACAGCTAAAGCCATGGAGCAGAT
GGCAGGGTCGAGTGAGCAGGCAGCAGAGGCCATGGAGGTTGCTAGTCAGGCCAGGCAGAT
GGTGCAGGCAATGAGAACCATTGGGACAAACCCTAGCTCCAGTGCCGGTTTGAAAGATGA
TCTTCTTGAAAATTTGCAGGCCTACCAGAAACGGATGGGAGTGCAAATGCAGCGATTCAA
GTGATCCTCTCGTTATTGCAGCAAGCATCATTGGGATCTTGCACTTGATATTGTGGATTC
TTGATCGTCTTTTCTTCAAATGCATTTATCGTCGTCTTAAATACGGTTTGAAAAGAGGGC
CTTCTACGGAAGGAGTGCCTGAGTCTATGAGGGAAGAATATCGGCAGGAACAGCAGAATG
CTGTGGATGTTGACGATGGTCATTTTGTCAACATAGGGCTGGAGTAAA------------
-------

#A/equine/New_York/49/1973(H7N7)
------------------------------------------------------------
----------CCATCAGGCCCCCTCAAAGCCGAAATCGCGCAAAGACTTGAGAATGTTTT
TGCAGGGAAAAATACAGATCTTGAGGCTCTCATGGAATGGCTAAAGACAAGACCAATTTT
GTCACCTCTGACTAAAGGGATTTTAGGATTTGTGTTCACGCTCACCGTGCCCAGTGAGCG
GGGACTGCAGCGTAGACGATTTGTCCAAAATGCTCTCAATGGGAATGGAGACCCAAACAA
CATGGATAAGGCAATTAAACTATATAAAAAACTAAAAAGAGACGTAACATTCCACGGAGC
CAAAGAAGTTGCACTTGGCTATTCTACTGGTGCTCTTGCCAGCTGTATGGGCCTCATATA
CAACAGAATGGGGACTGTAACCACTGAAGTGGCATTTGGTTTGGTATGTGCAACTTGTGA
ACAAATTGCTGATTCACAGCATCGCGCATACAGGCAAATGGCAACAACAACCAATCCGCT
AATAAGACATGAAAACCGAATGGTGTTAGCAAGCACAACAGCCAAAGCTATGGAGCAAAT
GGCTGGATCAAATGAGCAAGCAGCGGAAGCTATGGAAATTGCAAATCAGGCCAGGCAAAT
GGTACAGGCAATGAGAACAGTTGGGACTCACCCTAATTCCAGCACTGGTCTGAAAGATGA
CCTTCTCGAAAATTTACAGGCCTACCAAAAGCGAATGGGAGTGCAGATGCAACGTTTCAA
GTGATCTTCTCGTTGCCATTGCAAGTATCACTGGGATATTGCACTTGATATTGTGGATTT
TTGATCGTCTTTTCTTCAAATGTGCCTACCGCCGATTCAGATATGGGTTAAAAAAAGGAC
------------------------------------------------------------
------------------------------------------------------------
-------

#A/equine/Cornell/16/74(H7N7)
AGCAAAAGCAGGTAGATGTTGAAAGATGAGCCTTCTAACCGAGGTCGAAACGTATGTTCT
CTCTATCATCCCATCAGGCCCCCTCAAAGCCGAAATCGCGCAGAGACTTGAGAATGTTTT
TGCAGGGAAAAATACAGATCTTGAGGCTCTCATGGAATGGCTAAAGACAAGACCAATTTT
GTCACCTCTGACTAAAGGGATTTTAGGATTTGTGTTCACGCTCACCGTGCCCAGTGAGCG
GGGACTGCAGCGTAGACGATTTGTCCAAAATGCTCTCAATGGGAATGGAGACCCAAACAA
CATGGATAAGGCAATTAAACTATATAAAAAACTAAAAAGAGACGTAACATTCCACGGAGC
CAAAGAAGTTGCACTTGGCTATTCTACTGGTGCTCTTGCCAGCTGTATGGGCCTCATATA
CAACAGAATGGGGACTGTAACCACTGAAGTGGCATTTGGTTTGGTATGTGCAACTTGTGA
ACAAATTGCTGATTCACAGCATCGCGCACACAGGCAAATGGCAACAACAACCAATCCCCT
AATAAGACATGAAAACCGAATGGTGTTAGCAAGCACAACAGCCAAAGCTATGGAGCAAAT
GGCTGGATCAAATGAGCAAGCAGCGGAAGCTATGGAAATTGCAAATCAGGCCAGGCAAAT
GGTACAGGCAATGAGAACAGTTGGGACTCACCCTAATTCCAGCACTGGTCTGAAAGATGA
CCTTCTCGAAAATTTACAGGCCTACCAAAAGCGAATGGGAGTGCAGATGCAACGTTTCAA
GTGATCTTCTCGTTGCCATTGCAAGTATCACTGGAATATTGCACTTGATATTGTGGATTT
TTGATCGTCTTTTCTTCAAATGTGCCTACCGCCGATTCAGATATGGGTTAAAAAAAGGAC
CTTCTACAGGGGTGATACCTGAATCTATGAGGGAAGAATATCGGCAGGAACAACAAAGCG
ATGTTAGTGTTGACAATGGTCATTTTGTCAACATAGAGCTGGAGTAAAAAACTACCTTGT
TTCTACT

#A/equine/Sao_Paulo/4/1976(H7N7)
--------------------GAAAGATGAGCCTTCTAACCGAGGTCGAAACGTATGTTCT
CTCTATCATCCCATCAGGCCCCCTCAAAGCCGAAATCGCGCAGAGACTTGAGAATGTTTT
TGCAGGAAAAAATACAGATCTTGAGGCTCTCATGGAATGGCTAAAGACAAGACCAATTTT
GTCACCTCTGACTAAAGGGATTTTAGGATTTGTGTTCACGCTCACCGTGCCCAGTGAGCG
GGGACTGCAGCGTAGACGATTTGTCCAAAATGCTCTCAATGGGAATGGAGACCCAAACAA
CATGGATAAGGCAATTAAACTATATAAAAAACTAAAAAGAGACGTAACATTCCACGGAGC
CAAAGAAGTTGCACTTGGCTATTCTACTGGTGCTCTTGCCAGCTGTATGGGCCTCATATA
CAACAGAATGGGGACTGTAACCACTGAAGTGGCATTTGGTTTGGTATGTGCAACTTGTGA
ACAAATTGCTGATTCACAGCATCGCGCATACAGGCAAATGGCAACAACAACCAATCCGCT
AATAAGACATGAAAACCGAATGGTGTTAGCAAGCACAACAGCCAAAGCTATGGAGCAAAT
GGCTGGATCAAATGAGCAAGCAGCGGAAGCTATGGAAATTGCAAATCAGGCCAGGCAAAT
GGTACAGGCAATGAGAACAGTTGGGACTCACCCTAATTCCAGCACTGGTCTGAAAGATGA
CCTTCTCGAAAATTTACAGGCCTACCAAAAGCGAATGGGAGTGCAGATGCAACGTTTCAA
GTGATCTTCTCGTTGCCATTGCAAGTATCACTGGGATATTGCACTTGATATTGTGGATTT
TTGATCGTCTTTTCTTCAAATGTGCCTACCGCCGATTCAGATATGGGTTAAAAAAAGGAC
CTTCTACAGGGGTGATACCTGAATCTATGAGGGAAGAATATCGGCAGGAACAACAAAGCG
ATGTTAGTGTTGACAATGGTCATTTTGTCAACATAGAGCTGGAGTAA-------------
-------

#A/eq/Kentucky/p_t_pepper1/76(H3N8)
------------------TTTAAAGATGAGTCTTCTGACCGAGGTCGAAACGTACGTTCT
CTCTATCGTACCATCAGGCCCCCTCAAAGCCGAGATCGCGCAGAGACTTGAAGATGTCTT
TGCAGGGAAGAACACCGATCTTGAGGCACTCATGGAATGGCTAAAGACAAGACCAATCCT
GTCACCTCTGACTAAAGGGATTTTAGGATTTGTGTTCACGCTCACCGTGCCCAGTGAGCG
AGGACTGCAGCGTAGACGCTTTGTCCAAAATGCCCTTAGTGGAAACGGAGATCCAAACAA
CATGGACAGAGCAGTAAAACTGTACAGGAAGCTTAAAAGAGAAATAACATTCCATGGGGC
AAAAGAGGTGGCACTCAGCTATTCCACTGGTGCACTAGCCAGCTGCATGGGACTCATATA
CAACAGAATGGGGACTGTGACAACCGAAGTGGCATTTGGCCTGGTATGCGCCACATGTGA
ACAGATTGCTGATTCCCAGCATCGATCTCACAGGCAGATGGTGACAACAACCAACCCATT
AATCAGACATGAAAACAGAATGGTACTAGCCAGTACCACAGCTAAAGCCATGGAGCAGAT
GGCAGGGTCGAGTGAGCAGGCAGCAGAGGCCATGGAGGTTGCTAGTAAGGCCAGGCAGAT
GGTACAGGCAATGAGGACCATTGGGACCCACCCTAGCTCCAGTGCCGGTTTGAAAGATGA
TCTTCTTGAAAATTTGCAGGCCTACCAGAAACGGATGGGAGTGCAAATGCAGCGGTTCAA
GTGATCCTCTCGTTATTGCAGCAAGTATCATTGGGATTTTGCACTTGATATTGTGGATTC
TTGATCGCCTTTTCTTCAAATTCATTTATCGTCGCCTTAAATACGGTTTGAAAAGAGGGC
CTTCTACGGAAGGAGTACCTGAGTCTATGAGGGAAGAATATCGGCAGGAACAGCAGAATG
CTGTGGATGTTGACGATGGTCATTTTGTCAACATAGAGCTGGAGTAAAA-----------
-------

#A/eq/Newmarket/1/77(H7N7)
-------------------------ATGAGTCTTCTGACCGAGGTCGAAACGTACGTTCT
CTCTATCGTACCATCAGGCCCCCTCAAAGCCGAGATCGCGCAGAGACTTGAAGATGTCTT
TGCAGGAAAGAACACCGATCTTGAGGCACTCATGGAATGGCTAAAGACAAGACCAATCCT
GTCACCTCTGACTAAGGGGATTTTAGGATTTGTGTTCACGCTCACCGTGCCCAGTGAGCG
AGGACTGCAGCGTAGACGCTTTGTCCAAAATGCCCTTAATGGGAACGGAGATCCAAACAA
CATGGACAGAGCAGTAAAACTGTACAGGAAGCTTAAAAGGGAAATAACATTCCATGGGGC
AAAAGAGGTGGCACTCAGCTATTCCACTGGTGCACTAGCCAGCTGCATGGGACTCATATA
CAACAGAATGGGGACTGTGACAACCGAAGTGGCATTTGGCCTGGTATGCGCCACATGTGA
ACAGATTGCTGATTCCCAGCACCGATCTCACAGACAGATGGTGACAACAACCAACCCACT
AATCAGACACGAGAACAGAATGGTACTAGCCAGTACCACAGCTAAAGCCATGGAGCAGAT
GGCAGGGTCGAGTGAGCAGGCAGCAGAGGCCATGGAGGTTGCTAGTCAGGCCAGGCAGAT
GGTGCAGGCAATGAGAACCATTGGGACCCACCCTAGCTCCAGTGCCGGTTTGAAAAATGA
TCTTCTTGAAAATTTGCAGGCCTACCAGAAACGGATGGGAGTGCAAATGCAGCGATTCAA
GTGATCCTCTCGTTATTGCAGCAAGTATCATTGGGATCTTGCACTTGATATTGTGGATTC
TTGATCGTCTTTTCTTCAAATGCATTTATCGTCGTCTTAAATACGGTTTGAAAAGAGGGC
CTTCTACGGAAGGAGTACCTGAGTCTATGAGGGAAGAATATCGGCAGGAACAGCAGAGTG
CTGTGGATGTTGACGATGGTCATTTTGTCAACATAGAGCTGGAGTAA-------------
-------

#A/equine/Fontainbleu/1/1979(H3N8)
------------------TTTAAAGATGAGTCTTCTGACCGAGGTCGAAACGTACGTTCT
CTCTATCGTACCATCAGGCCCCCTCAAAGCCGAGATCGCGCAGAGACTTGAAGATGTCTT
TGCAGGGAAGAACACCGATCTTGAGGCACTCATGGAATGGCTAAAGACAAGACCAATCCT
GTCACCTCTGACTAAAGGGATTTTAGGATTTGTGTTCACGCTCACCGTGCCCAGTGAGCG
AGGACTGCAGCGTAGACGCTTTGTCCAAAATGCCCTTAGTGGAAACGGAGATCCAAACAA
CATGGACAGAGCAGTAAAACTGTACAGGAAGCTTAAAAGAGAAATAACATTCCATGGGGC
AAAAGAGGTGGCACTCAGCTATTCCACTGGTGCACTAGCCAGCTGCATGGGACTCATATA
CAACAGAATGGGGACTGTGACAACCGAAGTGGCATTTGGCCTGGTATGCGCCACATGTGA
ACAGATTGCTGATTCCCAGCATCGATCTCACAGGCAGATGGTGACAACAACCAACCCACT
AATCAGACATGAAAACAGAATGGTACTAGCCAGTACCACAGCTAAAACCATGGAGCAGAT
GGCAGGGTCGAGTGAGCAGGCAGCAGAGGCCATGGAGGTTGCTAGTAAAGCCAGGCAGAT
GGTACAGGCAATGAGGACCATTGGGACCCACCCTAGCTCCAGTGCCGGTTTGAAAGATGA
TCTTCTTGAAAATTTGCAGGCCTACCAGAAACGGATGGGAGTGCAAATGCAGCGATTCAA
GTGATCCTCTCGTTATTGCAGCAAGTATCATTGGGATCTTGCACTTGATATTGTGGATTC
TTGATCGCCTTTTCTTCAAATTCATTTATCGTCGCCTTAAATACGGTTTGAAAAGAGGGC
CTTCTACGGAAGGAGTACCTGAGTCTATGAGGGAAGAATATCGGCAGGAACAGCAGAATG
CTGTGGATGTTGACGATGGTCATTTTGTCAACATAGAGCTGGAGTAAA------------
-------

#A/eq/Switzerland/1118/1979(H3N8)
-------------------TTAAAGATGAGTCTTCTGACCGAGGTCGAAACGTACGTTCT
CTCTATCGTACCATCAGGCCCCCTCAAAGCCGAGATCGCGCAGAGACTTGAAGATGTCTT
TGCAGGGAAGAACACCGATCTTGAGGCACTCATGGAATGGCTAAAGACAAGACCAATCCT
GTCACCTCTGACTAAAGGGATTTTAGGATTTGTGTTCACGCTCACCGTGCCCAGTGAGCG
AGGACTGCAGCGTAGACGCTTTGTCCAAAATGCCCTTAGTGGAAACGGAGATCCAAACAA
CATGGACAGAGCAGTAAAACTGTACAGGAAGCTTAAAAGAGAAATAACATTCCATGGGGC
AAAAGAGGTGGCACTCAGCTATTCCACTGGTGCACTAGCCAGCTGCATGGGACTCATATA
CAACAGAATGGGGACTGTGACAACCGAAGTGGCATTTGGCCTGGTATGCGCCACATGTGA
ACAGATTGCTGATTCCCAGCATCGATCTCACAGGCAGATGGTGACAACAACCAACCCACT
AATCAGACATGAAAACAGAATGGTACTAGCCAGTACCACAGCTAAAACCATGGAGCAGAT
GGCAGGGTCGAGTGAGCAGGCAGCAGAGGCCATGGAGGTTGCTAGTAAAGCCAGGCAGAT
GGTACAGGCAATGAGGACCATTGGGACCCACCCTAGCTCCAGTGCCGGTTTGAAAGATGA
TCTTCTTGTAAATTTGCAGGCCTACCAGAAACGGATGGGAGTGCAAATGCAGCGATTCAA
GTGATCCTCTCGTTATTGCAGCAAGTATCATTGGGATCTTGCACTTGATATTGTGGATTC
TTGATCGCCTTTTCTTCAAATTCATTTATCGTCGCCTTAAATACGGTTTGAAAAGAGGGC
CTTCTACGGAAGGAGTACCTGAGTCTATGAGGGAAGAATATCGGCAGGAACAGCAGAATG
CTGTGGATGTTGACGATGGTCATTTTGTCAACATAGAGCTGGAGTAAA------------
-------

#A/eq/Newmarket/79(H3N8)
-------------------------ATGAGTCTTCTAACCGAGGTCGAAACGTACGTTCT
CTCTATCGTACCATCAGGCCCCCTCAAAGCCGAGATCGCGCAGAGACTTGAAGATGTCTT
TGCAGGGAAGAACACCGATCTTGAGGCACTCATGGAATGGCTAAAGACAAGACCAATCCT
GTCACCTCTGACTAAAGGGATTTTAGGATTTGTGTTCACGCTCACCGTGCCCAGTGAGCG
AGGACTGCAGCGTAGACGCTTTGTCCAAAATGCCCTTAGTGGAAACGGAGATCCAAACAA
CATGGACAGAGCAGTAAAACTGTACAGGAAGCTTAAAAGAGAAATAACATTCCATGGGGC
AAAAGAGGTGGCACTCAGCTATTCCACTGGTGCACTAGCCAGCTGCATGGGACTCATATA
CAACAGAATGGGGACTGTGACAACCGAAGTGGCATTTGGCCTGGTATGCGCCACATGTGA
ACAGATTGCTGATTCCCAGCATCGATCTCACAGGCAGATGGTGACAACAACCAACCCACT
AATCAGACATGAAAACAGAATGGTACTAGCCAGTACCACAGCTAAAGCCATGGAGCAGAT
GGCAGGGTCGAGTGAGCAGGCAGCAGAGGCCATGGAGGTTGCTAGTAAGGCCAGGCAGAT
GGTACAGGCAATGAGGACCATTGGGACCCACCCTAGCTCCAGTGCCGGTTTGAAAGATGA
TCTTCTTGAAAATTTGCAGGCCTACCAGAAACGGATGGGAGTGCAAATGCAGCGATTCAA
GTGATCCTCTCGTTATTGCAGCAAGTATCATTGGGATCTTGCACTTGATATTGTGGATTC
TTGATCGCCTTTTCTTCAAATTCATTTATCGTCGCCTTAAATACGGTTTGAAAAGAGGGC
CTTCTACGGAAGGAGTACCTGAGTCTATGAGGGAAGAATATCGGCAGGAACAGCAGAATG
CTGTGGATGTTGACGATGGTCATTTTGTCAACATAGAGCTGGAGTAA-------------
-------

#A/equine/Romania/1/1980(H3N8)
-------------------TTAAAGATGAGTCTTCTAACCGAGGTCGAAACGTACGTTCT
CTCTATTGTACCATCAGGCCCCCTCAAAGCCGAGATCGCGCAGAGACTTGAAGATGTCTT
TGCAGGGAAGAACACCGATCTTGAGGCACTCATGGAATGGCTAAAGACAAGACCAATCCT
GTCACCTCTGACTAAAGGGATTTTAGGATTTGTGTTCACGCTCACCGTGCCCAGTGAGCG
AGGACTGCAACGTAGACGCTTTGTCCAAAATGCCCTTAGTGGAAACGGAGATCCAAATAA
CATGGACAGAGCAGTAAAACTGTACAAGAAGCTTAAAAGAGAAATAACATTCCATGGGGC
AAAAGAGGTGGCACTCAGCTATTCCACTGGTGCACTAGCCAGCTGCATGGGACTCATATA
CAACAGAATGGGGACTGTGACAACCGAAGTGGCATTTGGCCTGGTATGCGCCACATGTGA
ACAGATTGCTGATTCCCAGCATCGATCTCACAGGCAGATGGTGACAACAACCAACCCACT
AATCAGACATGAAAACAGAATGGTACTAGCCAGTACCACAGCTAAAACCATGGAGCAGGT
GGCAGGGTCGAGTGAGCAGGCAGCAGAGGCCATGGAGGTTGCTAGTAAGGCCAGGCAGAT
GGTGCAGGCGATGAGGACCATTGGGACCCACCCTAGCTCCAGTGCCGGTTTGAAAGATGA
TCTTCTTGAAAATTTGCAGGCCTACCAGAAACGGATGGGAGTGCAAATGCAGCGATTCAA
GTGATCCTCTCGTTATTGCAGCAAGTATCATTGGGATCTTGCACTTGATATTGTGGATTC
TTGATCGCCTTTTCTTCAAATTCATTTATCGTCGCCTTAAATACGGTTTGAAAAGAGGGC
CTTCTACGGAAGGAGTACCTGAGTCTATGAGGGAAGAATATCGGCAGGAACAGCAGAATG
CTGTGGATGTTGACGATGGTCATTTTGTCAACATAGAGCTGGAGTAAA------------
-------

#A/eq/Kentucky/81(H3N8)
-------------------------ATGAGTCTTCTAACCGAGGTCGAAACGTACGTTCT
CTCTATCGTACCATCAGGCCCCCTCAAAGCCGAGATCGCGCAGAGACTTGAAGATGTCTT
TGCAGGGAAGAACACCGATCTTGAGGCACTCATGGAATGGCTAAAGACAAGACCAATCCT
GTCACCTCTGACTAAAGGGATTTTAGGATTTGTGTTCACGCTCACCGTGCCCAGTGAGCG
AGGACTGCAGCGTAGACGCTTTGTCCAAAATGCCCTTAGTGGAAACGGAGATCCAAACAA
CATGGACAGAGCAGTAAAACTGTACAGGAAGCTTAAAAGAGAAATAACATTCCATGGGGC
AAAAGAGGTGGCACTCAGCTATTCCACTGGTGCACTAGCCAGCTGCATGGGACTCATATA
CAACAGAATGGGGACTGTGACAACCGAAGTGGCATTTGGCCTGGTATGCGCCACATGTGA
ACAGATTGCTGATTCCCAGCATCGATCTCACAGGCAGATGGTGACAACAACCAACCCACT
AATCAGACATGAAAACAGAATGGTACTAGCCAGTACCACAGCTAAAGCCATGGAACAGAT
GGCAGGGTCGAGTGAGCAGGCAGCAGAGGCCATGGAGGTTGCTAGTAAGGCCAGGCAGAT
GGTACAGGCAATGAGGACCATTGGGACCCACCCTAGCTCCAGTGCCGGTTTGAAAGATGA
TCTTCTTGAAAATTTGCAGGCCTACCAGAAACGGATGGGAGTGCAAATGCAGCGATTCAA
GTGACCCTCTCGTTATTGCAGCAAGTATCATTGGGATCTTGCACTTGATATTGTGGATTC
TTGATCGCCTTTTCTTCAAATTCATTTATCGTCGCCTTAAATACGGTTTGAAAAGAGGGC
CTTCTACGGAAGGAGTACCTGAGTCTATGAGGGAAGAATATCGGCAGGAACAGCAGAATG
CTGTGGATGTTGACGATGGTCATTTTGTCAACATAGAGCTGGAGTAA-------------
-------

#A/equine/Kentucky/2/1986(H3N8)
------------------TTTAAAGATGAGTCTTCTGACCGAGGTCGAAACGTACGTTCT
CTCTATCGTACCATCAGGCCCCCTCAAAGCCGAGATCGCGCAGAGACTTGAAGATGTCTT
TGCAGGGAAGAACACCGATCTTGAGGCACTCATGGAATGGCTAAAGACAAGACCAATCCT
GTCACCTCTGACTAAAGGGATTTTAGGATTCGTGTTCACGCTCACCGTGCCCAGTGAGCG
AGGACTGCAGCGTAGACGCTTTGTCCAAAATGCCCTTAGTGGAAACGGAGATCCAAACAA
CATGGACAGAGCAGTAAAACTGTACAGGAAGCTTAAAAGAGAAATAACATTCCATGGGGC
AAAAGAGGTGGCACTCAGCTATTCCACTGGTGCACTAGCCAGCTGCATGGGACTCATATA
CAACAGAATGGGGACTGTGACAACCGAAGTGGCATTTGGCCTGGTATGCGCCACATGTGA
ACAGATTGCTGATTCCCAGCATCGATCTCACAGGCAGATGGTGACAACAACCAACCCATT
AATCAGACATGAAAACAGAATGGTATTAGCCAGTACCACGGCTAAAGCCATGGAGCAGAT
GGCAGGGTCGAGTGAGCAGGCAGCAGAGGCCATGGAGGTTGCTAGTAAGGCCAGGCAGAT
GGTACAGGCAATGAGGACCATTGGGACCCACCCTAGCTCCAGTGCCGGTTTGAAAGATGA
TCTCCTTGAAAATTTACAGGCCTACCAGAAACGGATGGGAGTGCAAATGCAGCGGTTCAA
GTGATCCTCTCGTTATTGCAGCAAGTATCATTGGGATCTTGCACTTGATATTGTGGATTC
TTGATCGCCTTTTCTTCAAATTCATTTATCGTCGCCTTAAATACGGGTTGAAAGGAGGGC
CTTCTACGGAAGGAGTACCTGAGTCTATGAGGGAAGAATATCGGCAGGAACAGCAGAATG
CTGTGGATGTTGACGATGGTCATTTTGTCAACATAGAGCTGGAGTAAA------------
-------

#A/eq/Johannesburg/1/1986(H3N8)
-----------------------AGATGAGTCTTCTGACCGAGGTCGAAACGTACGTTCT
CTCTATCGTACCATCAGGCCCCCTCAAAGCCGAGATCGCGCAGAGACTTGAAGATGTCTT
TGCAGGGAAGAACACCGATCTTGAGGCACTCATGGAATGGCTAAAGACAAGACCAATCCT
GTCACCTCTGACTAAAGGGATTTTAGGATTCGTGTTCACGCTCACCGTGCCCAGTGAGCG
AGGACTGCAGCGTAGACGCTTTGTCCAAAATGCCCTTAGTGGAAACGGAGATCCAAACAA
CATGGACAGAGCAGTAAAACTGTACAGGAAGCTTAAAAGAGAAATAACATTCCATGGGGC
AAAAGAGGTGGCACTCAGCTATTCCACTGGTGCACTAGCCAGCTGCATGGGACTCATATA
CAACAGAATGGGGACTGTGACAACCGAAGTGGCATTTGGCCTGGTATGCGCCACATGTGA
ACAGATTGCTGATTCCCAGCATCGATCTCACAGGCAGATGGTGACAACAACCAACCCATT
AATCAGACATGAAAACAGAATGGTATTAGCCAGTACCACGGCTAAAGCCATGGAGCAGAT
GGCAGGGTCGAGTGAGCAGGCAGCAGAGGCCATGGAGGTTGCTAGTAAGGCTAGGCAGAT
GGTACAGGCAATGAGGACCATTGGGACCCACCCTAGCTCCAGTGCCGGTTTGAAAGATGA
TCTCCTTGAAAATTTGCAGGCCTACCAGAAACGGATGGGAGTGCAAATGCAGCGGTTCAA
GTGATCCTCTCGTTATTGCAGCAAGTATCATTGGGATCTTGCACTTGATATTGTGGATTC
TTGATCGCCTTTTCTTCAAATTCATTTATCGTCGCCTTAAATACGGGTTGAAAAGAGGGC
CTTCTACGGAAGGAGTACCTGAGTCTATGAGGGAAGAATATCGGCAGGAACAGCAGAATG
CTGTGGATGTTGACGATGGTCATTTTGTCAACATAGAGCTGGAGTAAA------------
-------

#A/equine/Kentucky/1/1987(H3N8)
------------------TTTAAAGATGAGTCTTCTGACCGAGGTCGAAACGTACGTTCT
CTCTATCGTACCATCAGGCCCCCTCAAAGCCGAGATCGCGCAGAGACTTGAAGATGTCTT
TGCAGGGAAGAACACCGATCTTGAGGCACTCATGGAATGGCTAAAGACAAGACCAATCCT
GTCACCTCTGACTAAAGGGATTTTAGGATTCGTGTTCACGCTCACCGTGCCCAGTGAGCG
AGGACTGCAGCGTAGACGCTTTGTCCAAAATGCCCTTAGTGGAAACGGAGATCCAAACAA
CATGGACAGAGCAGTAAAACTGTACAGGAAGCTTAAAAGAGAAATAACATTCCATGGGGC
AAAAGAGGTGGCACTCAGCTATTCCACTGGTGCACTAGCCAGCTGCATGGGACTCATATA
CAACAGAATGGGGACTGTGACAACCGAAGTGGCATTTGGCCTGGTATGCGCCACATGTGA
ACAGATTGCTGATTCCCAGCATCGATCTCACAGGCAGATGGTGACAACAACCAACCCATT
AATCAGACATGAAAACAGAATGGTATTAGCCAGTACCACGGCTAAAGCCATGGAGCAGAT
GGCAGGGTCGAGTGAGCAGGCAGCAGAGGCCATGGAGGTTGCTAGTAAGGCTAGGCAGAT
GGTACAGGCAATGAGGACCATTGGGACCCACCCTAGCTCCAGTGCCGGTTTGAAAGATGA
TCTCCTTGAAAATTTGCAGGCCTACCAGAAACGGATGGGAGTGCAAATGCAGCGATTCAA
GTGATCCTCTCGTTATTGCAGCAAGTATCATTGGGATCTTGCACTTGATATTGTGGATTC
TTGATCGCCTTTTCTTCAAATTCATTTATCGTCGCCTTAAATACGGGTTGAAAAGAGGGC
CTTCTACGGAAGGAGTACCTGAGTCTATGAGGGAAGAATATCGGCAGGAACAGCAGAATG
CTGTGGATGTTGACGATGGTCATTTTGTCAACATAGAGCTGGAGTAAA------------
-------

#A/equine/Sussex/1/1989(H3N8)
------------------TTTAAAGATGAGTCTTCTGACCGAGGTCGAAACGTACGTTCT
CTCTATCGTACCATCAGGCCCCCTCAAAGCCGAGATCGCGCAGAGACTTGAAGATGTCTT
TGCAGGGAAGAACACCGATCTTGAGGCACTCATGGAATGGCTAAAGACAAGACCAATCCT
GTCACCTCTGACTAAAGGGATTTTAGGATTCGTGTTCACGCTCACCGTGCCCAGTGAGCG
AGGACTGCAGCGTAGACGCTTTGTCCAAAATGCCCTTAGTGGAAACGGAGATCCAAACAA
CATGGACAGAGCAGTAAAACTATACAGGAAGCTTAAAAGAGAAATAACATTYCATGGGGC
AAAAGAGGTGGCACTCAGCTATTCCACTGGTGCACTAGCCAGCTGCATGGGACTCATATA
CAACAGAATGGGGACTGTGACAACCGAAGTGGCATTTGGCCTGGTATGCGCCACATGTGA
ACAGATTGCTGATTCCCAGCATCGATCTCACAGGCAGATGGTGACAACAACCAACCCATT
AATCAGACATGAAAACAGAATGGTATTAGCCAGTACCACGGCTAAAGCCATGGAGCAGAT
GGCAGGGTCGAGTGAGCAGGCAGCAGAGGCCATGGAGGTTGCTAGTAAGGCCAGGCAGAT
GGTACAGGCAATGAGGACCATTGGGACCCACCCTAGCTCCAGTGCCGGTTTGAAAGATGA
TCTCCTTGAAAATTTGCAGGCCTACCAGAAACGGATGGGAGTGCAAATGCAGCGGTTCAA
GTGATCCTCTCGTTATTGCAGCAAGTATCATTGGGATCTTGCACTTGATATTGTGGATTC
TTGATCGCCTTTTCTTCAAATTCATTTATCGTCGCCTTAAATACGGGTTGAAAGGAGGGC
CTTCTACGGAAGGAGTACCTGAGTCTATGAGGGAAGAATATCGGCAGGAACAGCAGAATA
CTGTGGATGTTGACGATGGTCATTTTGTCAACATAGAGCTGGAGTAAA------------
-------

#A/equine/Jilin/1/1989(H3N8)
AGCAAAAGCAGGTAGATATTGAAAGATGAGTCTTCTAACCGAGGTCGAAACGTATGTTCT
CTCTATCGTCCCGTCGGGCCCCCTCAAAGCCGAGATCGCGCAGAGACTTGAAGATGTCTT
TGCTGGGAAAAACACAGATCTTGAGGCTCTCATGGAATGGCTAAAGACAAGACCAATCCT
GTCACCTCTGACTAAGGGGATTTTAGGGTTTGTGTTCACGCTCACCGTGCCCAGTGAGCG
AGGACTGCAGCGTAGACGATTTGTCCAAAATGCCCTAAATGGGAATGGAGACCCAAATAA
CATGGACAAGGCAGTCAAATTATACAAGAAACTGAAGAGAGAAATAACATTCCATGGAGC
TAAGGAAGTTGCACTCAGCTACTCAACCGGTGCACTTGCCAGTTGTATGGGTCTAATATA
CAACAGGATGGGAACAGTGACCACAGAAGTGGCCTTTGGCCTAGTGTGTGCCACTTGTGA
GCAGATTGCTGATTCACAGCATACGTCTCACAGACAGATGGTGACTACCACCAACCCCTT
AATCAGGCATGAGAACAGAATGGTGCTGGCCAGCACTACGGCTAAAGCTATGGAGCAGAT
GGCTGGATCGAGTGAGCAGGCAGCGAACGCCATGGAGGTTGCTAGTCAGGCTAGGCAGAT
GGTGCAGGCGATGAGGACAATTGGGACTCATCCTAGCTCCAGTGCCGGTCTGAAAGATGA
TCTTCTTGAAAATTTGCAGGCCTACCAGAAACGGATGGGAGTGCAAATGCGACGATTCAA
GTGATCCTCTCGTTATTGCCGCAAGTATCATTGGGATCTTGCACTTGATATTGTGGATTC
TTGATCGTCTTTCCTTCAAATGCATTTATCGTCGCCTTAAATACGGTTTGAAAAGAGGGC
CTTCTACGGAAGGAGTGCCTGAGTCTATGAGGGAAGAGTATCAGCAGGAGCAGCAGAATG
CTGTGGATGTTGACGATGGTCATTTTGTCAACATAGAGCTGGAGTAAAAAACTACCTTGT
TTCTACT

#A/equine/Roma/5/1991(H3N8)
------------------TTTAAAGATGAGTCTTCTGACCGAGGTCGAAACGTACGTTCT
CTCTATCGTACCATCAGGCCCCCTCAAAGCCGAGATCGCGCAGAGACTTGAAGATGTCTT
TGCAGGGAAGAACACCGATCTTGAGGCACTCATGGAATGGCTAAAGACAAGACCAATCCT
GTCACCTCTGACTAAAGGGATTTTAGGATTCGTGTTCACGCTCACCGTGCCCAGTGAGCG
AGGACTGCAGCGTAGACGCTTTGTCCAAAATGCCCTTAGTGGAAACGGAGATCCAAACAA
CATGGACAGAGCAGTAAAACTATACAGGAAGCTTAAAAGAGAAATAACATTCCATGGGGC
AAAAGAGGTGGCACTCAGCTATTCCACTGGTGCACTAGCCAGCTGCATGGGACTCATATA
CAACAGAATGGGGACTGTGACAACCGAAGTGGCATTTGGCCTGGTATGCGCCACATGTGA
ACAGATTGCTGATTCCCAGCATCGATCTCACAGGCAGATGGTGACAACAACCAACCCATT
AATCAGACATGAAAACAGAATGGTATTAGCCAGTACCACGGCTAAAGCCATGGAGCAGAT
GGCAGGGTCGAGTGAGCAGGCAGCAGAGGCCATGGAGGTTGCTAGTAAGGCCAGGCAGAT
GGTACAGGCAATGAGGACCATTGGGACCCACCCTAGCTCCAGTGCCGGTTTGAAAGATGA
TCTCCTTGAAAATTTGCAGGCCTACCAGAAACGGATGGGAGTGCAAATGCAGCGGTTCAA
GTGATCCTCTCGTTATTGCAGCAAGTATCATTGGGATCTTGCACTTGATATTGTGGATTC
TTGATCGCCTTTTCTTCAAATTCATTTATCGTCGCCTTAAATACGGGTTGAAAGGAGGGC
CTTCTACGGAAGGAGTACCTGAGTCTATGAGGGAAGAATATCGGCAGGAACAGCAGAATG
CTGTGGATGTTGACGATGGTCATTTTGTCAACATAGAGCTGGAGTAAA------------
-------

#A/equine/Idaho/37875/1991(H3N8)
----------------TATTTAAAGATGAGTCTTCTGACCGAGGTCGAAACGTACGTTCT
CTCTATCGTACCATCAGGCCCCCTCAAAGCCGAGATCGCGCAGAGACTTGAAGATGTCTT
TGCAGGGAAGAACACCGATCTTGAGGCACTCATGGAATGGCTAAAGACAAGACCAATCCT
GTCACCTCTGACTAAAGGGATTTTAGGATTCGTATTCACGCTCACCGTGCCCAGTGAGCG
AGGACTGCAGCGTAGACGCTTTGTCCAAAATGCCCTTAGTGGAAACGGAGATCCAAACAA
CATGGACAGAGCAGTAAAACTGTACAGGAAGCTTAAAAGAGAAATAACATTCCATGGGGC
AAAAGAGGTGGCACTCAGCTATTCCACTGGTGCACTAGCCAGCTGCATGGGACTCATATA
CAACAGAATGGGAACTGTGACAACCGAAGTGGCATTTGGCCTAGTATGCGCCACATGTGA
ACAGATTGCTGATTCCCAGCATCGATCTCACAGGCAGATGGTGACAACAACCAACCCATT
AATCAGACATGAAAACAGAATGGTATTAGCCAGTACCACGGCTAAAGCCATGGAGCAGAT
GGCAGGGTCGAGTGAGCAGGCAGCAGAGGCCATGGAGGTTGCTAGTAAGGCTAGGCAGAT
GGTACAGGCAATGAGGACCATTGGGACCCACCCTAGCTCCAGTGCCGGTTTGAAAGATGA
TCTCCTTGAAAATTTGCAGGCCTACCAGAAACGGATGGGAGTGCAAATGCAGCGATTCAA
GTGATCCTCTCGTTATTGCAGCAAGTATCATTGGGATCTTGCACTTGATATTGTGGATTC
TTGATCGCCTTTTCTTCAAATTCATTTATCGTCGCCTTAAATACGGGTTGAAAAGAGGGC
CTTCTACGGAAGGAGTACCTGAGTCTATGAGGGAAGAATATCGGCAGGAACAGCAGAATG
CTGTGGATGTTGACGATGGTCATTTTGTCAACATAGAGCTGGAGTAA-------------
-------

#A/eq/Hong_Kong/1/92(H3N8)
-------------------------ATGAGTCTTCTGACCGAGGTCGAAACGTACGTTCT
CTCTATCGTACCATCAGGCCCCCTCAAAGCCGAGATCGCGCAGAGACTTGAAGATGTCTT
TGCAGGGAAGAACACCGATCTTGAGGCACTCATGGAATGGCTAAAGACAAGACCAATCCT
GTCACCTCTGACTAAAGGGATTTTAGGATTCGTGTTCACGCTCACCGTGCCCAGTGAGCG
AGGACTGCAGCGTAGACGCTTTGTCCAAAATGCCCTTAGTGGAAACGGAGATCCAAACAA
CATGGACAGAGCAGTAAAACTATACAGGAAGCTTAAAAGAGAAATAACATTCCATGGGGC
AAAAGAGGTGGCACTCAGCTATTCCACTGGTGCACTAGCCAGCTGCATGGGACTCATATA
CAACAGAATGGGGACTGTGACAACCGAAGTGGCATTTGGCCTGGTATGCGCCACATGTGA
ACAGATTGCTGATTCCCAGCATCGATCTCACAGGCAGATGGTGACAACAACCAACCCATT
AATCAGACATGAAAACAGAATGGTATTAGCCAGTACCACGGCTAAAGCCATGGAGCAGAT
GGCAGGGTCGAGTGAGCAGGCAGCAGAGGCCATGGAGGTTGCTAGTAAGGCCAGGCAGAT
GGTACAGGCAATGAGGACCATTGGGACCCACCCTAGCTCCAGTGCCGGTTTGAAAGATGA
TCTCCTTGAAAATTTGCAGGCCTACCAGAAACGGATGGGAGTGCAAATGCAGCGGTTCAA
GTGATCCTCTCGTTATTGCAGCAAGTATCGTTGGGATCTTGCACTTGATATTGTGGATTC
TTGATCGCCTTTTCTTCAAATTCATTTATCGTCGCCTTAAATACGGGTTGAAAGGAGGGC
CTTCTACGGAAGGAGTACCTGAGTCTATGAGGGAAGAATATCGGCAGGAACAGCAGAATG
CTGTGGATGTTGACGATGGTCATTTTGTCAACATAGAGCTGGAGTAA-------------
-------

#A/eq/Kentucky/92(H3N8)
-------------------------ATGAGTCTTCTGACCGAGGTCGAAACGTACGTTCT
CTCTATCGTACCATCAGGCCCCCTCAAAGCCGAGATCGCGCAGAGACTTGAAGATGTCTT
TGCAGGGAAGAACACCGATCTTGAGGCACTCATGGAATGGCTAAAGACAAGACCAATCCT
GTCACCTCTGACTAAAGGGATTTTAGGATTCGTATTCACGCTCACCGTGCCCAGTGAGCG
AGGACTGCAGCGTAGACGCTTTGTCCAAAATGCCCTTAGTGGAAACGGAGATCCAAACAA
CATGGACAGAGCAGTAAAACTGTACAGGAAACTTAAAAGAGAAATAACATTCCATGGGGC
AAAAGAGGTGGCACTCAGCTATTCCACTGGTGCACTAGCCAGCTGCATGGGACTCATATA
CAACAGAATGGGAACTGTGACAACCGAAGTGGCATTTGGCCTAGTATGCGCCACATGTGA
ACAGATTGCTGATTCCCAGCATCGATCTCACAGGCAGATGGTGACAACAACCAACCCATT
AATCAGACATGAAAACAGAATGGTATTAGCCAGTACCACGGCTAAAGCCATGGAGCAGAT
GGCAGGGTCGAGTGAGCAGGCAGCAGAGGCCATGGAGGTTGCTAGTAAGGCTAGGCAGAT
GGTACAGGCAATGAGGACCATTGGGACCCACCCTAGCTCCAGTGCCGGTTTGAAAAATGA
TCTCCTTGAAAATTTGCAGGCCTACCAGAAACGGATGGGAGTGCAAATGCAGCGATTCAA
GTGATCCTCTCGTTATTGCAGCAAGTATCATTGGGATCTTGCACTTGATATTGTGGATTC
TTGATCGCCTTTTCTTCAAATTCATTTATCGTCGCCTTAAATACGGGTTGAAAAGAGGGC
CTTCTACGGAAGGAGTACCTGAGTCTATGAGGGAAGAATATCGGCAGGAACAGCAGAATG
CTGTGGATGTTGACGATGGTCATTTTGTCAACATAGAGCTGGAGTAA-------------
-------

#A/equine/Italy/1199/1992(H3N8)
------------------TTTAAAGATGAGTCTTCTGACCGAGGTCGAAACGTACGTTCT
CTCTATCTTACCATCAGGCCCCCTCAAAGCCGAGATCGCGCAGAGACTTGAAGATGTCTT
TGCAGGGAAGAACACCGATCTTGAGGCACTCATGGAATGGCTAAAGACAAGACCAATCCT
GTCACCTCTGACTAAAGGGATTTTAGGATTCGTGTTCACGCTCACCGTGCCCAGTGAGCG
AGGACTGCAGCGTAGACGCTTTGTCCAAAATGCCCTTAGTGGAAACGGAGATCCAAACAA
CATGGACAGAGCAGTAAAACTATACAGGAAGCTTAAAAGAGAAATAACATTCCATGGGGC
AAAAGAGGTGGCACTCAGCTATTCCACTGGTGCACTAGCCAGCTGCATGGGACTCATATA
CAACAGAATGGGGACTGTGACAACCGAAGTGGCATTTGGCCTGGTATGCGCCACATGTGA
ACAGATTGCTGATTCCCAGCATCGATCTCACAGGCAGATGGTGACAACAACCAACCCATT
AATCAGACATGAAAACAGAATGGTATTAGCCAGTACCACGGCTAAAGCCATGGAGCAGAT
GGCAGGGTCGAGTGAGCAGGCAGCAGAGGCCATGGAGGTTGCTAGTAAGGCCAGGCAGAT
GGTACAGGCAATGAGGACCATTGGGACCCACCCTAGCTCCAGTGCCGGTTTGAAAGATGA
TCTCCTTGAAAATTTGCAGGCCTACCAGAAACGGATGGGAGTGCAAATGCAGCGGTTCAA
GTGATCCTCTCGTTATTGCAGCAAGTATCATTGGGATCTTGCACTTGATATTGTGGATTC
TTGATCGCCTTTTCTTCAAATTCATTTATCGTCGCCTTAAATACGGGTTGAAAGGAGGGC
CTTCTACGGAAGGAGTACCTGAGTCTATGAGGGAAGAATATCGGCAGGAACAGCAGAATG
CTGTGGATGTTGACGATGGTCATTTTGTCAACATAGAGCTGGAGTAAA------------
-------

#A/equine/Kentucky/1/1992(H3N8)
-------------------TTAAAGATGAGTCTTCTGACCGAGGTCGAAACGTACGTTCT
CTCTATCGTACCATCAGGCCCCCTCAAAGCCGAGATCGCGCAGAGACTTGAAGATGTCTT
TGCAGGGAAGAACACCGATCTTGAGGCACTCATGGAATGGCTAAAGACAAGACCAATCCT
GTCACCTCTGACTAAAGGGATTTTAGGATTCGTATTCACGCTCACCGTGCCCAGTGAGCG
AGGACTGCAGCGTAGACGCTTTGTCCAAAATGCCCTTAGTGGAAACGGAGATCCAAACAA
CATGGACAGAGCAGTAAAACTGTACAGGAAACTTAAAAGAGAAATAACATTCCATGGGGC
AAAAGAGGTGGCACTCAGCTATTCCACTGGTGCACTAGCCAGCTGCATGGGACTCATATA
CAACAGAATGGGAACTGTGACAACCGAAGTGGCATTTGGCCTAGTATGCGCCACATGTGA
ACAGATTGCTGATTCCCAGCATCGATCTCACAGGCAGATGGTGACAACAACCAACCCATT
AATCAGACATGAAAACAGAATGGTATTAGCCAGTACCACGGCTAAAGCCATGGAGCAGAT
GGCAGGGTCGAGTGAGCAGGCAGCAGAGGCCATGGAGGTTGCTAGTAAGGCTAGGCAGAT
GGTACAGGCAATGAGGACCATTGGGACCCACCCTAGCTCCAGTGCCGGTTTGAAAAATGA
TCTCCTTGAAAATTTGCAGGCCTACCAGAAACGGATGGGAGTGCAAATGCAGCGATTCAA
GTGATCCTCTCGTTATTGCAGCAAGTATCATTGGGATCTTGCACTTGATATTGTGGATTC
TTGATCGCCTTTTCTTCAAATTCATTTATCGTCGCCTTAAATACGGGTTGAAAAGAGGGC
CTTCTACGGAAGGAGTACCTGAGTCTATGAGGGAAGAATATCGGCAGGAACAGCAGAATG
CTGTGGATGTTGACGATGGTCATTTTGTCAACATAGAGCTGGAGTAAA------------
-------

#A/eq/Switzerland/173/1993(H3N8)
------------------TTTAAAGATGAGTCTTCTGACCGAGGTCGAAACGTACGTTCT
CTCTATCGTACCATCAGGCCCCCTCAAAGCCGAGATCGCGCAGAGACTTGAAGATGTCTT
TGCAGGGAAGAACACCGATCTTGAGGCACTCATGGAATGGCTAAAGACAAGACCAATCCT
GTCACCTCTGACTAAAGGGATTTTAGGATTCGTGTTCACGCTCACCGTGCCCAGTGAGCG
AGGACTGCAGCGTAGACGCTTTGTCCAAAATGCCCTTAGTGGAAACGGAGATCCAAACAA
CATGGACAGAGCAGTAAAACTATACAGGAAGCTTAAAAGAGAAATAACATTCCATGGGGC
AAAAGAGGTGGCACTCAGCTATTCCACTGGTGCACTAGCCAGCTGCATGGGACTCATATA
CAACAGAATGGGGACTGTGACAACCGAAGTGGCATTTGGCCTGGTATGCGCCACATGTGA
ACAGATTGCTGATTCCCAGCATCGATCTCACAGGCAGATGGTGACAACAACCAACCCATT
AATCAGACATGAAAACAGAATGGTATTAGCCAGTACCACGGCTAAAGCCATGGAGCAGAT
GGCAGGGTCGAGTGAGCAGGCAGCAGAGGCCATGGAGGTTGCTAGTAAGGCCAGGCAGAT
GGTACAGGCAATGAGGACCATTGGGACCCACCCTAGCTCCAGTGCCGGTTTGAAAGATGA
TCTCCTTGAAAATTTGCAGGCCTACCAGAAACGGATGGGAGTGCAAATGCAGCGGTTCAA
GTGATCCTCTCGTTATTGCAGCAAGTATCATTGGGATCTTGCACTTGATATTGTGGATTC
TTGATCGCCTTTTCTTCAAATTCATTTATCGTCGCCTTAAATACGGGTTGAAAGGAGGGC
CTTCTACGGAAGGAGTACCTGAGTCTATGAGGGAAGAATATCGGCAGGAACAGCAGAATG
CTGTGGATGTTGACGATGGTCATTTTGTCAACATAGAGCTGGAGTAAA------------
-------

#A/equine/Kentucky/8/1994(H3N8)
------------------TTTAAAGATGAGTCTTCTGACCGAGGTCGAAACGTACGTTCT
CTCTATCGTACCATCAGGCCCCCTCAAAGCCGAGATCGCGCAGAGACTTGAAGATGTCTT
TGCAGGGAAGAACACCGATCTTGAGGCACTCATGGAATGGCTAAAGACAAGACCAATCCT
GTCACCTCTGACTAAAGGGATTTTAGGATTTGTATTCACGCTCACCGTGCCCAGTGAGCG
AGGACTGCAGCGTAGACGCTTTGTCCAAAATGCCCTTAGTGGAAACGGAGATCCAAACAA
CATGGACAGAGCAGTAAAACTGTACAGGAAGCTTAAAAGAGAAATAACATTCCATGGGGC
AAAAGAGGTGGCACTCAGCTATTCCACTGGTGCACTAGCCAGCTGCATGGGACTCATATA
CAACAGAATGGGAACTGTGACAACCGAAGTGGCATTTGGCCTGGTATGCGCCACATGTGA
ACAGATTGCTGATTCCCAGCATCGATCTCACAGGCAGATGGTGACAACAACCAACCCATT
AATCAGACATGAAAACAGAATGGTATTAGCCAGTACCACGGCTAAAGCCATGGAACAGAT
GGCAGGGTCGAGTGAGCAGGCAGCAGAGGCCATGGAGGTTGCTAGTAAGGCTAGGCAGAT
GGTACAGGCAATGAGAACCATTGGGACCCACCCTAGCTCCAGTGCCGGTTTGAAAGATGA
TCTCCTTGAAAATTTGCAGGCCTACCAGAAACGGATGGGAGTGCAAATGCAGCGATTCAA
GTGATCCTCTCGTTATTGCAGCAAGTATCATTGGGATCTTGCACTTGATATTGTGGATTC
TTGATCGCCTTTTCTTCAAATTCATTTATCGTCGCCTTAAATACGGGTTGAAAAGAGGGC
CTTCTACGGAAGGAGTACCTGAGTCTATGAGGGAAGAATATCGGCAGGAACAGCAGAATG
CTGTGGATGTTGACGATGGTCATTTTGTCAACATAGAGCTGGAGTAAA------------
-------

#A/equine/Kentucky/5/02(H3N8)
AGCAAAAGCAGGTAGATATTTAAAGATGAGTCTTCTGACCGAGGTCGAAACGTACGTTCT
CTCTATCGTACCATCAGGCCCCCTCAAAGCCGAGATCGCGCAGAGACTTGAAGATGTCTT
TGCAGGGAAGAACACCGATCTTGAGGCACTCATGGAATGGCTAAAGACAAGACCAATCCT
GTCACCTTTGACTAAAGGGATTTTAGGATTTGTATTCACGCTCACCGTGCCCAGTGAGCG
AGGACTGCAGCGTAGACGCTTTGTCCAAAATGCCCTTAGTGGAAACGGAGATCCAAACAA
CATGGACAGAGCAGTAAAACTGTACAGGAAGCTTAAAAGAGAAATAACATTCCATGGGGC
AAAAGAGGTGGCACTAAGCTATTCCACTGGTGCACTAGCCAGCTGCATGGGACTCATATA
CAACAGAATGGGAACTGTGACAACCGAAGTGGCATTTGGCCTGGTATGCGCCACATGTGA
ACAGATTGCTGATTCCCAGCATCGATCTCACAGGCAGATGGTGACAACAACCAACCCATT
AATCAGACATGAAAACAGAATGGTATTAGCCAGTACCACGGCTAAAGCCATGGAACAGAT
GGCAGGATCAAGTGAGCAGGCAGCAGAGGCCATGGAGGTTGCTAGTAAGGCTAGGCAGAT
GGTACAGGCAATGAGAACCATTGGGACCCACCCTAGCTCCAGTGCCGGTTTGAAAGATGA
TCTCCTTGAAAATTTACAGGCCTACCAGAAACGGATGGGAGTGCAAATGCAGCGATTCAA
GTGATCCTCTCGTTATTGCAGCAAGTATCATTGGGATCTTGCACTTGATATTGTGGATTC
TTGATCGTCTTTTCTTCAAATTCATTTATCGTCGCCTTAAATACGGGTTGAAAAGAGGGC
CTTCTACGGAAGGAGTACCTGAGTCTATGAGGGAAGAATATCGGCAGGAACAGCAGAATG
CTGTGGATGTTGACGATGGTCATTTTGTCAACATAGAGCTGGAGTAAAAAACTACCTTGT
TTCTACT

#A/equine/Mongolia/1/2008(H3N8)
------------------------------------------------------------
------------------------------------------------------------
------------------------------------------AAAGACAAGACCAATCCT
GTCACCTCTGACTAAAGGGATTTTAGGATTTGTGTTCACGCTCACCGTGCCCAGTGAGCG
AGGACTGCAGCGTAGACGCTTTATCCAAAATGCCCTTAGTGGAAACGGAGATCCAAACAA
CATGGACAAGGCAGTAAAACTGTACAGGAAGCTTAAAAGAGAAATAACATTCCATGGGGC
AAAAGAGGTGGCACTCAGCTATTCCACTGGTGCACTAGCCAGCTGTATGGGACTCATATA
CAACAGAATGGGGACTGTGACAACCGAAGTGGCATTTGGCCTGGTATGCGCCACATGTGA
ACAGATTGCTGATTCCCAGCATCGGTCTCACAGGCAGATGGTGACAACAACCAATCCATT
AATCAGACATGAAAACAGAATGGTATTAGCCAGTACCACGGCTAAAGCCATGGAACAGAT
GGCAGGATCGAGTGAGCAGGCAGCAGAGGCCATGGA------------------------
------------------------------------------------------------
------------------------------------------------------------
------------------------------------------------------------
------------------------------------------------------------
------------------------------------------------------------
------------------------------------------------------------
-------

#A/ferret/Iowa/15828/2008(H1N1)
-------------------------ATGAGTCTTCTAACCGAGGTCGAAACGTATGTTCT
CTCTATCGTCCCGTCAGGCCCCCTCAAAGCCGAGATAGCACAGAGACTCGAAGACGTTTT
TGCAGGGAAAAACACCGATCTTGAGGCTCTCATGGAATGGCTAAAGACAAGACCAATCCT
GTCACCTTTGACTAAGGGGATTTTAGGGTTTGTGTTCACGCTCACCGTGCCCAGTGAGCG
AGGACTGCAGCGTAGACGTTTTGTCCAGAATGCCCTCAATGGGAATGGTGACCCGAACAA
CATGGACAAGGCAGTCAAACTGTACAGGAAACTAAAACGAGAAATAACATTCCATGGAGC
CAAGGAAGTGGCGCTCAGTTACTCTGCTGGTGCACTTGCCAGTTGCATGGGCCTCATATA
CAACAGAATGGGGACTGTCGCCACTGAGGTGGCATTTGGTCTGGTATGCGCAACCTGTGA
ACAGATTGCTGATTCCCAGCATCGATCTCATAGACAAATGGTGACAACAACCAATCCACT
AATCAGGCACGAGAACAGAATGGTAATAGCCAGCACGACAGCTAAGGCCATGGAACAAAT
GGCTGGGTCAAGTGAACAAGCAGCAGAGGCTATGGAGGTTGCCAGCCAGGCTAGACAGAT
GATACAGGCAATGAGAACAATTGGGACTCACCCTAGTTCCAGCACCGGTCTAAAAGATGA
TCTTCTTGAAAATTTACAGGCCTACCAGAAACGGATGGGAGTGCAAATGCAACGATTCAA
GTGATCCTCTCACTGATGCCGCAAGCATCATTGGGATTTTGCACCTGATATTGTGGATTC
TTGATCGTCTTTTTTTCAAATGCATCTACCGTCGCTTTAAATACGGTCTGCAAAGAGGGC
CTTCTACGGAAGGAGTGCCGGAGTCCATGAGGGAAGAATATCGGCAGAAACAGCAGAGTG
CTGTGGATGTTGACGATGGTCATTTTGTCAACATAGTGCTAGAGTAAAAAACTACCTTGT
TTCTACT

#A/mink/Sweden/V907/2006(H5N1)
-------------------------ATGAGTCTTCTAACCGAGGTCGAAACGTACGTTCT
CTCTATCATCCCGTCAGGCCCCCTCAAAGCCGAGATCGCGCAGAAACTTCAAGATGTCTT
TGCAGGAAAGAACACCGATCTCGAGGCTCTCATGGAGTGGCTAAAGACAAGACCAATCCT
GTCACCTCTGACTAAAGGGATGTTGGGATTTGTATTCACGCTCACCGTGCCCAGTGAGCG
AGGACTGCAGCGTAGACGCTTTGTCCAGAATGCCCTAAATGGAAATGGAGATCCAAATAA
TATGGATAGGGCAGTTAAGCTATATAAGAAGCTGAAAAGAGAAATAACATTCCATGGGGC
TAAGGAGGTCGCACTCAGCTACTCAACCGGTGCACTCGCCAGTTGCATGGGTCTCATATA
CAACAGAATGGGCACAGTGACTACGGAAGTGGCTTTTGGCCTAGTGTGTGCCACTTGTGA
GCAGATTGCAGATTCACAGCATCGGTCTCACAGACAGATGGCAACTATCACCAACCCACT
AATCAGGCATGAGAACAGAATGGTGCTGGCCAGCACTACAGCTAAGGCTATGGAGCAGAT
GGCGGGATCAAGTGAGCAGGCAGCGGAAGCCATGGAGGTCGCTAATCAGGCTAGGCAAAT
GGTGCAGGCAATGAGAACAATTGGGACTCATCCTAACTCTAGTGCTGGTCTGAGAGATAA
TCTTCTTGAAAATTTGCAGGCCTACCAGAAACGAATGGGAGTGCAGATGCAGCGATTCAA
GTGATCCTCTTGTTGTTGCCGCAAGTATCATTGGGATCTTGCACTTGATATTATGGATTC
TTGATCGTCTTTTCTTCAAATGCATTTATCGTCGCCTTAAATACGGTTTGAAAAGAGGCC
TTTCTACGGAAGGAGTACCTGAGTCTATGAGGGAAGAGTATCGACAGGAACAGCAGAATT
CTCTGGATGTTGACG---------------------------------------------
-------

#A/mink/N-Scotia/1055488/07(H3N2)
-------------------------ATGAGTCTTCTAACCGAGGTCGAAACGTATGTTCT
CTCTATCGTCCCGTCAGGCCCCCTCAAAGCCGAGATAGCACAGAGACTCGAAGACGTCTT
TGCAGGGAAAAACACCGATCTTGAGGCTCTCATGGAATGGCTAAAGACAAGACCAATCCT
GTCACCTCTGACTAAGGGGATTTTAGGGTTTGTGTTCACGCTCACCGTGCCCAGTGAGCG
AGGACTGCAACGTAGACGTTTTGTCCAGAATGCCCTCAATGGGAATGGTGACCCGAACAA
CATGGATAAGGCGGTCAAACTGTACAGGAAACTAAAAAGGGAAATAACATTCCATGGGGC
CAAGGAAGTAGCGCTCAGTTACTCTGCTGGTGCACTTGCCAGTTGCATGGGCCTCATATA
CAACAGAATGGGGACTGTCGCCACTGAGGTGGCATTTGGTCTGGTATGCGCAACCTGTGA
ACAGATTGCTGATTCTCAGCATCGATCTCATAGACAAATGGTGACAACAACCAATCCACT
AATCAGGCACGAGAACAGAATGGTAATAGCCAGCACAACAGCTAAGGCCATGGAACAAAT
GGCTGGATCAAGCGAACAAGCAGCAGAGGCTATGGAGGTTGCCAGCCAGGCTAGACTAAT
GGTACAGGCAATGAGAACAATTGGGACTCACCCTAGTTCCAGCACTGGTCTAAAAGATGA
TCTTCTTGAAAATTTACAGGCCTATCAGAAACGGATGGGAGTGCAAATGCAACGATTCAA
GTGACCCTCTCATTGATGCCGCAAGCATCATTGGGATTTTGCACCTGATATTGTGGATTC
TTGATCGTCTTTTTTTCAAATGCATTTACCGTCACTTTAAATACGGTCTGCAAAGAGGGC
CTTCTACGGAAGGAGTGCCGGAGTCCATGAGGGAAGAATATCGGCAGAAACAGCAGAGTG
CTGTGGATGTTGACGATGGTCATTTTGTCAACATAGTGCTAGAGTAA-------------
-------

#A/musk_rat/Buryatiya/1944/00(H4N6)
------------TAGATATTGAAAGATGAGTCTTCTAACCGAGGTCGAAACGTACGTTCT
CTCTATCGTCCCGTCAGGCCCCCTCAAAGCCGAGATCGCGCAGAGACTTGAAGATGTCTT
TGCAGGGAAGAACACAGATCTCGAGGCTCTCATGGAATGGCTAAAGACAAGACCAACCCT
GTCACCTCTGACTAAGGGGATTTTAGGATTTGTGTTCACGCTCACCGTGCCCAGTGAGCG
AGGACTGCAGCGTAGACGCTTTGTCCAAAATGCTCTAAATGGAAATGGAGACCCAAACAA
CATGGACAGGGCTGTCAAGCTTTATAGGAAGCTGAAAAGAGAGATAACATTCCATGGGGC
TAAGGAGGTTGCGCTCAGCTACTCAACCGGTGCACTTGCCAGCTGCATGGGTCTCATATA
CAACAGGATGGGGACGGTAACTACAGAAGTGGCTTTTGGCCTAGTGTGTGCCACTTGTGA
GCAGATTGCTGATTCACAGCATCGGTCTCACAGACAGATGGTGACTACTACCAACCCACT
AATCAGGCATGAAAACAGAATGGTACTGGCCAGTACTACGGCTAAGGCCATGGAGCAGAT
GGCTGGATCGAGTGAGCAGGCAGCAGAGGCCATGGAGGTTGCTAGTCAGGCTAGGCAGAT
GGTGCAGGCAATGAGGACAATTGGGACTCATCCTAGCTCCAGTGCCGGTCTGAAAGATGA
TCTTCTTGAAAATTTGCAGGCCTACCAGAAACGGATGGGAGTGCAAATGCAGCGATTCAA
GTGATCCTCTCGTTATTGCCGCAAGTATCATTGGGATCTTGCACTTGATATTGTGGATTC
TTGATCGTCTTTTCTTCAAATGTATTTATCGTCGCCTTAAATACGGTTTGAAAAGAGGGC
CTTCTACGGAAGGAGTGCCTGAGTCAATGAGGGAAGAATATCGGCAGGAACAGCAGAGTG
CTGTGGATGTTGACGATGGTCATTTTGTCAACATAGAGCTGGAGTAAAAAACTA------
-------

#A/raccoon_dog/Shandong/sd1/05(H5N1)
AGCAAAAGCAGGTAGATGTTGAAAGATGAGTCTTCTAACCGAGGTCGAAACGTACGTTCT
CTCTATCATCCCGTCAGGCCCCCTCAAAGCCGAGATCGCGCAGAAACTTGAAGATGTATT
CGCAGGAAAGAACACCGATCTCGAGGCTCTCATGGAGTGGCTAAAGACAAGACCAATCCT
GTCACCTCTGACTAAAGGGATTTTGGGATTTGTATTCACGCTCACCGTGCCCAGTGAGCG
AGGACTGCAGCGTAGACGCTTTGTCCAGAATGCCCTAAATGGAAATGGAGATCCAAATAA
TATGGATAGGGCAGTTAAGCTGTATAAGAAGCTGAAAAGAGAAATAACATTCCATGGGGC
TAAGGAGGTCGCACTCAGCTACTCAACCGGTGCACTTGCCAGTTGCATGGGTCTCATATA
CAACAGGATGGGAACGGTGACTACGGAAGTGGCTTTTGGCTTAGTGTGTGCCACTTGTGA
GCAGATTGCAGATTCACAGCATCGGTCTCACAGACAGATGGCAACTATCACCAACCCACT
AATCAGGCATGAGAACAGAATGGTGCTGGCCAGCACTACAGCTAAGGCTATGGAGCAGAT
GGCGGGATCAAGTGAGCAGGCAGCGGAAGCCATGGAGGTCGCTAATCAGGCTAGGCAGAT
GGTGCAGGCAATGAGGACAATTGGGACTCATCCTAACTCTAGTGCTGGTCTGAGAGATAA
TCTTCTTGAAAATTTGCAGGCCTACCAGAAACGAATGGGAGTGCAGATGCAGCGATTCAA
GTGATCCTCTTGTTGTTGCCGCAAGTATCATTGGGATCTTGCACTTGATATTGTGGATTC
TTGATCGTCTTTTCTTCAAATGCATTTATCGTCGCCTTAAATACGGTTTGAAAAGAGGGC
CTTCTACGGCAGGGGTACCTGAGTCTATGAGGGAAGAGTACCGGCAGGAACAGCAGAGTG
CTGTGGATGTTGACGATGGTCATTTTGTCAACATAGAATTGGAGTAAAAAACTACCTTGT
TTCTACT

#A/seal/Massachusetts/1/80(H7N7)
------------------------------------------------------------
------------------------------------------------------------
---------------------------------------------------------CCT
GTCACCTCTGACTAAGGGAATTTTAGGGTTTGTGTTCACGCTCACCGTGCCCAGTGAGCG
AGGACTGCAGCGTAGACGCTTTGTCCAAAATGCTCTTAATGGGAATGGAGATCCAAACAA
CATGGACAGGGCAGTCAAACTGTACAGGAAGCTCAAAAGGGAAATTACATTCCATGGGGC
CAAGGAGGTAGCACTCAGTTATTCCACTGGTGCACTTGCCAGTTGCATGGGCCTCATATA
CAACAGAATGGGAACTGTGACCACCGAAGTGGCGTTTGGCCTGGTGTGCGCCACATGTGA
GCAGATTGCTGACTCCCAGCATCGGTCTCACAGACAGATGGTGACAACAACCAACCCATT
GATCAGACATGAGAACAGGATGGTACTGGCTAGTACTACGGCTAAGGCCATGGAGCAGAT
GGCAGGGTCGAGTGAACAAGCAGCAGAGGCTATGGAGGTTGCCAGTCAGGCTAGGCAGAT
GGTGCAGGCAATGAGGACCATTGGGACTCATCCTAGCTCCAGTGCTGGTCTAAAAGATGA
TCTTCTTGAAAATCTGCAGGCCTATCAGAAACGGATGGGAATGCAAATGCAGCGATTCAA
GTGATCCTCTCGTTATTGCCGCAAGCATCATTGGGATCTTGCACTTGATATTGTGGATTC
TTGATCGTTTTTTCTTCGTATGC-------------------------------------
------------------------------------------------------------
------------------------------------------------------------
-------

#A/stone_marten/Germany/R747/2006(H5N1)
AGCAAAAGCAGGTAGATGTTGAAAGATGAGTCTTCTAACCGAGGTCGAAACGTACGTTCT
CTCTATCATCCCGTCAGGCCCCCTCAAAGCCGAGATCGCGCAGAAACTTGAAGATGTCTT
TGCAGGAAAGAACACCGATCTCGAGGCTCTCATGGAGTGGCTAAAGACAAGACCAATCCT
GTCACCTCTGACTAAAGGGATGTTGGGATTTGTATTCACGCTCACCGTGCCCAGTGAGCG
AGGACTGCAGCGTAGACGCTTTGTCCAGAATGCCCTAAATGGAAATGGAGATCCAAATAA
TATGGATAGGGCAGTTAAGCTATATAAGAAGCTGAAAAGAGAAATAACATTCCATGGGGC
TAAGGAGGTCGCACTCAGCTACTCAACCGGTGCACTCGCCAGTTGCATGGGTCTCATATA
CAACAGAATGGGCACAGTGACTACGGAAGTGGCTTTTGGCCTAGTGTGTGCCACTTGTGA
GCAGATTGCAGATTCACAGCATCGGTCTCACAGACAGATGGCAACTATCACCAACCCACT
AATCAGGCATGAGAACAGAATGGTGCTGGCCAGCACTACAGCTAAGGCTATGGAGCAGAT
GGCGGGATCAAGTGAGCAGGCAGCGGAAGCCATGGAGGTCGCTAATCAGGCTAGGCAAAT
GGTGCAGGCAATGAGAACAATTGGGACTCATCCTAACTCTAGTGCTGGTCTGAGAGATAA
CCTTCTTGAAAATTTGCAGGCCTACCAGAAACGAATGGGAGTGCAGATGCAGCGATTCAA
GTGATCCTCTTGTTGTTGCCGCAAGTATCATTGGGATCTTGCACTTGATATTATGGATTC
TTGATCGTCTTTTCTTCAAATGCATTTATCGTCGCCTTAAATACGGTTTGAAAAGAGGGC
CTTCTACGGAAGGAGTACCTGAGTCTATGAGGGAAGAGTATCGGCAGGAACAGCAGAATG
CTGTGGATGTTGACGATGGTCATTTTGTCAACATAGAATTGGAGTAAAAAACTACCTTGT
TTCTACT

#A/swine/Iowa/15/30_(H1N1)
AGCAAAAGCAGGTAGATGTTGAAAGATGAGCCTTCTAACCGAAGTCGAAACGTACGTTCT
CTCTATCGTCCCATCAGGCCCCCTCAAAGCCGAGATCGCACAGAGACTTGAAGATGTTTT
TGCAGGGAAGAACACTGATCTTGAGGCTCTCATGGAATGGCTAAAGACAAGACCAATCCT
GTCACCTCTGACTAAGGGAATTTTAGGATTTGTGTTCACGCTCACCGTGCCCAGTGAGCG
AGGACTGCAGCGTAGACGCTTTGTCCAAAATGCCCTTAACGGGAACGGTGACCCAAATAA
CATGGACAAAGCAGTTAAACTGTACAGGAAACTTAAGAGGGAGATAACATTCCACGGGGC
CAAAGAAGTAGCGCTCAGTTATTCTGCTGGTGCACTTGCCAGTTGTATGGGCCTCATATA
CAACAGAATGGGGACTGTTACCACTGAAGTGGCATTTGGCCTAGTATGCGCAACCTGCGA
ACAGATTGCTGATTCCCAGCATCGGTCTCACAGGCAAATGGTAACAACAACCAATCCACT
AATCAGACATGAGAACAGAATGGTACTAGCCAGCACTACGGCTAAAGCTATGGAGCAAAT
GGCTGGATCGAGTGAGCAAGCAGCAGAGGCCATGGAGATTGCTAGCCAGGCTAGGCAAAT
GGTACAAGCGATGAGAACAGTTGGGACCCACCCTAGCTCCAGTGCTGGTCTGAAAGATGA
TCTTCTTGAAAATTTGCAGGCCTACCAGAAACGAATGGGGGTGCAGATGCAACGATTCAA
GTGACCCTCTCGTTGCTGCCGCAAGCATCATTGGGATCCTGCACTTGATATTGTGGATTC
TTGATCGTCTTTTTTTCAAATGCATTTATCGTCGCCTTAAATACGGTTTGAAAAGAGGGC
CTTCTACGGAAGGAGTGCCGGAGTCTATGAGGGAAGAATATCGGCAGAAACAGCAGAGTG
CTGTGGATGTTGACGATGGTCATTTTGTCAACATAGAGCTGGAGTAAAAAACTACCTTGT
TTCTACT

#A/swine/1976/1931(H1N1)
---------------ATATTTAAAGATGAGCCTTCTAACCGAGGTCGAAACGTACGTTCT
CTCTATTGTCCCATCAGGCCCCCTCAAAGCCGAGATCGCACAGAGACTTGAAGATGTTTT
TGCAGGGAAGAACACCGATCTTGAGGCTCTCATGGAATGGCTAAAGACAAGACCAATCCT
GTCACCTCTGACTAAGGGAATTTTAGGATTTGTGTTCACGCTCACCGTGCCCAGTGAGCG
AGGACTGCAGCGTAGACGCTTTGTCCAAAATGCCCTTAACGGGAACGGTGACCCAAATAA
CATGGACAAAGCAGTTAGACTGTACAGGAAACTTAAGAGGGAGATAACATTCCACGGGGC
CAAAGAAGTGGCGCTCAGTTATTCTGCTGGTGCACTTGCCAGTTGTATGGGCCTCATATA
CAACAGAATGGGGACTGTTACCACTGAAGTGGCATTTGGCCTAGTATGCGCAACCTGCGA
ACAGATTGCTGATTCCCAGCATCGGTCTCACAGGCAAATGGTGACAACAACCAATCCACT
AATCAGACATGAGAACAGAATGGTACTAGCCAGCACTACGGCTAAAGCTATGGAGCAAAT
AGCTGGATCGAGTGAGCAAGCAGCAGAGGCCATGGAGGTTGCTAGCCAGGCTAGGCAAAT
GGTACAGGCGATGAGAACAATTGGGACCCACCCTAGCTCCAGTGCTGGTCTGAAAGATGA
TCTTCTTGAAAATTTGCAGGCCTACCAGAGACGAATGGGGGTGCAGATGCAACGATTCAA
GTGACCCTCTCGTTGCTGCCGCAAGCATCATTGGGATCTTGCACTTGATATTGTGGATTC
TTGATCGTCTTTTTTTCAAATGCATTTATCGTCGCCTTAAATACGGTTTGAAAAGAGGGC
CTTCTACGGAAGGAGTGCCGGAGTCCATGAGGGAAGAATATCGGCAGAAACAGCAGAGTG
CTGTGGATGTTGACGATGGTCATTTTGTCAACATAGAGCTGGAGTAAAAAACTACCTTGT
TTCTACT

#A/swine/Ohio/23/1935(H1N1)
------------TAGATGTTTAAAGATGAGCCTTCTAACCGAGGTCGAAACGTACGTTCT
CTCTATCGTCCCATCAGGCCCCCTCAAAGCCGAGATCGCACAGAGACTTGAAGATGTTTT
TGCAGGGAAGAACACCGATCTTGAGGCTCTCATGGAATGGCTAAAGACAAGACCAATCCT
GTCACCTCTGACTAAGGGAATTTTAGGATTTGTGTTCACGCTCACCGTGCCCAGTGAGCG
AGGACTGCAGCGTAGACGCTTTGTCCAAAATGCCCTTAACGGGAACGGTGACCCAAATAA
CATGGACAAAGCAGTTAAACTGTACAGGAAACTTAAGAGGGAGATAACATTCCACGGGGC
CAAAGAAGTAGCGCTCAGTTATTCTGCTGGTGCACTTGCCAGTTGTATGGGCCTCATATA
CAACAGAATGGGGACTGTTACCACTGAAGTGGCATTTGGCCTAGTATGCGCAACCTGCGA
ACAGATTGCTGATTCCCAGCATCGGTCTCACAGACAAATGGTGACAACAACCAATCCACT
AATCAGACATGAGAACAGAATGGTACTAGCCAGCACCACGGCTAAAGCTATGGAGCAAAT
GGCTGGATCGAGTGAGCAAGCGGCAGAGGCCATGGAGGTTGCTAGCCAGGCTAGGCAAAT
GGTACAGGCGATGAGAACAATTGGGACTCACCCTAGCTCCAGTGCTGGTCTGAAAGATGA
TCTTCTTGAAAATTTGCAGGCCTACCAGAAACGAATGGGGGTGCAGATGCAACGATTCAA
GTGACCCTCTCGTTGCTGCCGCAAGCATCATTGGAATCTTGCACTTGATATTGTGGATTC
TTGATCGTCTTTTTTTCAAATGCATTTATCGTCGCCTTGAATACGGTTTGAAAAGAGGGC
CTTCTACGGAAGGAGTGCCGGAGTCTATGAGGGAAGAATATCGGCAGAAACAGCAGAGTG
CTGTGGATGTTGACGATGGTCATTTTGTCAACATAGAGCTGGAGTAA-------------
-------

#A/swine/Jamesburg/1942(H1N1)
-------------------------ATGAGCCTTCTAACCGAGGTCGAAACGTACGTTCT
CTCTATCGTCCCATCAGGCCCCCTCAAAGCCGAGATCGCGCAGAGACTTGAAGATGTTTT
TGCAGGGAAGAACACCGATCTTGAGGCTCTCATGGAATGGCTAAAGACAAGACCAATCCT
GTCACCTCTGACTAAGGGAATTTTAGGATTTGTGTTCACGCTCACCGTGCCCAGTGAGCG
AGGACTGCAGCGTAGACGCTTTGTCCAAAATGCCCTTAACGGGAACGGTGACCCAAATAA
CATGGACAAAGCAGTTAAACTGTACAGGAAACTTAAGAGGGAGATAACATTCCACGGGGC
CAAAGAAGTAGCGCTCAGTTATTCTGCTGGTGCACTTGCCAGTTGTATGGGCCTCATATA
CAACAGAATGGGGACTGTTACCACTGAAGTGGCATTTGGCCTAGTATGCGCAACCTGCGA
ACAGATTGCTGATTCCCAGCATCGGTCTCACAGGCAAATGGTGACAACAACCAATCCACT
AATCAGACATGAGAACAGAATGGTACTAGCCAGCACTACGGCTAAAGCTATGGAGCAAAT
GGCTGGATCGAGTGAGCAAGCAGCAGAGGCCATGGAGGTTGCTAGCCAGGCTAGGCAAAT
GATACAGGCGATGAGAACAATTGGGACCCACCCTAGCTCCAGTGCTGGTCTGAAAGATGA
TCTTCTTGAAAATTTGCAGGCCTACCAGAAACGAATGGGGGTGCAGATGCAACGATTCAA
GTGACCCTCTCGTTGCTGCCGCAAGCATCATTGGGATCTTGCACTTGATATTGTGGATTC
TTGATCGTCTTTTTTTCAAATGCATTTATCGTCGCCTTAAATACGGTTTGAAAAGAGGGC
CTTCTACGGAAGGAGTGCCGGAGTCCATGAGGGAAGAATATCGGCAGAAACAGCAGAGTG
CTGTGGATGTTGACGATGGTCATTTTGTCAACATAGAGCTGGAGTAA-------------
-------

#A/swine/Wisconsin/1/1957(H1N1)
------------TAGATGTTTAAAGATGAGCCTTCTAACCGAGGTCGAAACGTACGTACT
CTCTATTGTTCCATCAGGCCCCCTCAAAGCCGAGATCGCGCAGAGACTTGAAGATGTTTT
TGCAGGGAAAAACACCGATCTTGAGGCACTCATGGAATGGCTAAAGACAAGACCAATCCT
GTCACCTCTGACTAAGGGAATTTTAGGATTTGTGTTCACGCTCACCGTGCCCAGTGAGCG
AGGACTACAGCGTAGACGCTTTGTCCAGAATGCCCTTAACGGGAACGGTGACCCAAACAA
CATGGACAAAGCGGTCAAACTGTACAGAAAACTTAAGAGGGAGATAACATTCCACGGGGC
CAAAGAAGTGGCGCTCAGTTATTCTGCTGGTGCACTTGCCAGTTGCATGGGCCTCATATA
CAACAGAATGGGGACTGTTACCACTGAAGTGGCATTTGGTCTAGTATGCGCAACCTGTGA
ACAGATTGCTGATTCCCAGCATCGATCTCATAGACAAATGGTGACAACAACCAATCCACT
GATCAGGCATGAGAACAGAATGGTATTAGCCAGCACAACGGCTAAAGCCATGGAGCAAAT
GGCTGGATCGAGTGAACAAGCAGCAGAGGCTATGGAGGTTGCCAGCCAGGCTAGGCAAAT
GGTACAGGCAATGAGAACAATTGGGACTCACCCTAGTTCCAGCGCTGGTCTGAAAGATGA
TCTTCTTGAAAATTTGCAGGCCTATCAGAAGCGAATGGGGGTGCAGATGCAACGATTCAA
GTGACCCTCTCGTTGCTGCCGCAAGCATCATTGGGATTTTGCACTTGATATTGTGGATTC
TTGATCGTCTTTTTTTCAAATGCATTTATCGTCGCTTTGAATACGGTTTGAAAAGAGGGC
CTTCTACGGAAGGAGTGCCGGAGTCTATGAGGGAAGAATATCGGCAGAAACAGCAGAGTG
CTGTGGATGTTGACGATGGTCATTTTGTCAACATAGAGCTAGAGTAA-------------
-------

#A/swine/Wisconsin/1/1961(H1N1)
------------TAGATGTTTAAAGATGAGCCTTCTAACCGAGGTCGAAACGTACGTTCT
CTCTATTGTTCCATCAGGCCCCCTCAAAGCCGAGATAGCGCAGAGACTTGAAGATGTTTT
TGCAGGGAAAAACACCGATCTTGAGGCACTCATGGAATGGCTAAAGACAAGACCAATCCT
GTCACCTCTGACTAAGGGAATTTTAGGATTTGTGTTCACGCTCACCGTGCCCAGTGAGCG
AGGACTGCAGCGTAGACGCTTTGTCCAGAATGCCCTCAACGGGAACGGTGACCCAAACAA
CATGGACAAAGCGGTCAAACTGTACAGAAAACTTAAGAGGGAAATAACATTCCACGGGGC
CAAAGAAGTAGCGCTCAGTTATTCTGCTGGTGCACTTGCCAGTTGCATGGGCCTCATATA
CAACAGAATGGGGACTGTTACCACTGAAGTGGCATTTGGTCTAGTATGCGCAACCTGTGA
ACAGATTGCTGACTCCCAGCATCGATCTCATAGACAAATGGTGACAACAACCAATCCACT
GATCAGGCATGAGAACAGAATGGTATTAGCCAGCACAACGGCTAAAGCCATGGAACAAAT
GGCTGGATCGAGTGAACAAGCAGCAGAGGCCATGGAGGTTGCCAGCCAGGCTAGGCAAAT
GGTACAGGCAATGAGAACAATTGGGACTCACCCTAGTTCCAGCGCTGGTCTGAAAGATGA
TCTTCTTGAAAATTTGCAGGCCTACCAGAAGCGAATGGGGGTGCAGATGCAACGATTCAA
GTGACCCTCTCGTTGCTGCCGCAAGCATCATTGGGATTTTGCACCTGATATTGTGGATTC
TTGATCGTCTTTTTTTCAAATGCATTTATCGTCGCTTTAAATACGGTTTGAAAAGAGGGC
CTTCTACGGAAGGAGTGCCGGAGTCTATGAGGGAAGAATATCGGCAGAAACAGCAGAGTG
CTGTGGATGTTGACGATGGTCATTTTGTCAACATAGTGCTAGAGTAA-------------
-------

#A/swine/Wisconsin/2/1966(H1N1)
---------------ATGTTTAAAGATGAGCCTTCTAACCGAGGTCGAAACGTACGTTCT
CTCTATTGTTCCATCAGGCCCCCTCAAAGCCGAGATAGCGCAGAGACTTGAAGATGTTTT
TGCAGGGAAAAACACCGATCTTGAGGCACTCATGGAATGGCTAAAGACAAGACCAATCCT
GTCACCTCTGACTAAGGGGATTTTAGGATTTGTGTTCACGCTCACCGTGCCCAGTGAGCG
AGGACTGCAGCGTAGACGCTTTGTCCAGAATGCCCTCAATGGGAACGGTGACCCAAACAA
CATGGACAAAGCGGTCAAACTGTACAGAAAACTTAAGAGGGAAATAACATTCCACGGGGC
CAAAGAAGTAGCGCTCAGTTATTCTGCTGGTGCACTTGCCAGTTGCATGGGCCTCATATA
CAACAGAATGGGGACTGTTACCACTGAAGTGGCATTTGGTCTAGTATGCGCAACCTGTGA
ACAGATTGCTGATTCCCAGCATCGATCTCATAGACAAATGGTGACAACAACCAATCCACT
GATCAGGCATGAGAACAGAATGGTATTAGCCAGCACAACGGCTAAAGCCATGGAACAAAT
GGCTGGATCAAGTGAACAAGCAGCAGAGGCCATGGAGGTTGCCAGCCAGGCTAGGCAAAT
GGTACAGGCAATGAGAACAATTGGGACTCACCCTAGTTCCAGCGCTGGTCTGAAAGATGA
TCTTCTTGAAAATTTGCAGGCCTATCAGAAGCGAATGGGGGTGCAGATGCAACGATTCAA
GTGATCCTCTCGTTGCTGCCGCAAGCATCATTGGGATTTTGCACCTGATATTGTGGATTC
TTGATCGTCTTTTTTTCAAATGCATTTATCGTCGCTTTAAATACGGTTTGAAAAGAGGGC
CTTCTACGGAAGGAGTGCCGGAGTCTATGAGGGAAGAATATCGGCAGAAACAGCAGAATG
CTGTGGATGTTGACGATGGTCATTTTGTCAACATAGTGCTAGAGTAA-------------
-------

#A/swine/Wisconsin/1/1967(H1N1)
--------------------TAAAGATGAGCCTTCTAACCGAGGTCGAAACGTACGTTCT
CTCTATTGTTCCATCAGGCCCCCTCAAAGCCGAGATAGCGCAGAGACTTGAAGATGTTTT
TGCAGGGAAAAACACCGATCTTGAGGCACTCATGGAATGGCTAAAGACAAGACCAATCCT
GTCACCTCTGACTAAGGGGATTTTAGGATTTGTGTTCACGCTCACCGTGCCCAGTGAGCG
AGGACTGCAGCGTAGACGCTTTGTCCAGAATGCCCTCAATGGGAACGGTGACCCAAACAA
CATGGACAAAGCGGTCAAACTGTACAGAAAACTTAAGAGGGAAATAACATTCCACGGGGC
CAAAGAAGTAGCGCTCAGTTATTCTGCTGGTGCACTTGCCAGTTGCATGGGCCTCATATA
CAACAGAATGGGGACTGTTACCACTGAAGTGGCATTTGGTCTAGTATGCGCAACCTGTGA
ACAGATTGCTGATTCCCAGCATCGATCTCATAGACAAATGGTGACAACAACCAATCCACT
GATCAGGCATGAGAACAGAATGGTATTAGCCAGCACAACGGCTAAAGCCATGGAACAAAT
GGCTGGATCAAGTGAACAAGCAGCAGAGGCCATGGAGGTTGCCAGCCAGGCTAGGCAAAT
GGTACAGGCAATGAGAACAATTGGGACTCACCCTAGTTCCAGCGCTGGTCTGAAAGATGA
TCTTCTTGAAAATTTGCAGGCCTATCAGAAGCGAATGGGAGTGCAGATGCAACGATTCAA
GTGATCCTCTCGTTGCTGCCGCAAGCATCATTGGGATTTTGCACCTGATATTGTGGATTC
TTGATCGTCTTTTTTTCAAATGCATTTATCGTCGCTTTAAATACGGTTTGAAAAGAGGGC
CTTCTACGGAAGGAGTGCCGGAGTCTATGAGGGAAGAATATCGGCAGAAACAGCAGAATG
CTGTGGATGTTGACGATGGTCATTTTGTCAACATAGTGCTAGAGTAA-------------
-------

#A/swine/Wisconsin/2/1970(H1N1)
------------TAGATGTTTAAAGATGAGCCTTCTAACCGAGGTCGAAACGTACGTTCT
CTCTATTGTTCCGTCAGGCCCCCTCAAAGCCGAGATAGCGCAGAGACTTGAAGATGTTTT
TGCAGGGAAAAACACCGATCTTGAAGCACTCATGGAGTGGCTAAAGACAAGACCAATCCT
GTCACCTCTGACTAAGGGGATTTTAGGATTTGTGTTCACGCTCACCGTGCCCAGTGAGCG
AGGACTGCAGCGTAGACGCTTTGTCCAGAATGCCCTCAATGGGAACGGTGACCCGAACAA
CATGGACAAAGCGGTCAAACTGTACAGAAAACTTAAGAGGGAAATAACATTCCACGGGGC
CAAAGAAGTAGCGCTCAGTTATTCTGCTGGTGCACTTGCCAGTTGCATGGGCCTCATATA
CAACAGAATGGGGACTGTCACCACTGAAGTGGCATTTGGTCTAGTATGCGCAACCTGTGA
ACAGATTGCTGATTCCCAGCATCGATCTCATAGACAAATGGTGACAACAACCAATCCACT
GATCAGGCATGAGAACAGAATGGTATTAGCCAGCACAACGGCTAAAGCCATGGAACAAAT
GGCTGGATCAAGTGAACAAGCAGCAGAGGCCATGGAGGTTGCCAGCCAGGCTAGGCAAAT
GGTACAGGCAATGAGAACAATTGGGACTCACCCTAGTTCCAGCGCTGGTCTGAAAGATGA
TCTTCTTGAAAATTTGCAGGCCTATCAGAAGCGAATGGGGGTGCAGATGCAACGATTCAA
GTGATCCTCTCGTTGCTGCTGCAAGCATCATTGGGATTTTGCACCTGATATTGTGGATTC
TTGATCGTCTTTTTTTCAAATGCATTTACCGTCGCTTTAAATACGGTTTGAAAAGAGGGC
CTTCTACGGAAGGAGTGCCGGAGTCTATGAGGGAAGAATATCGGCAGAAACAGCAGAATG
CTGTGGATGTTGACGATGGTCATTTTGTCAACATAGTGCTAGAGTAA-------------
-------

#A/swine/Wisconsin/1/1971(H1N1)
------------TAGATGTTTAAAGATGAGCCTTCTAACCGAGGTCGAAACGTATGTTCT
CTCTATTGTCCCGTCAGGCCCCCTCAAAGCCGAGATAGCGCAGAGACTTGAAGATGTTTT
TGCAGGGAAAAACACCGATCTTGAGGCACTCATGGAATGGCTAAAGACAAGACCAATCCT
GTCACCTCTGACTAAGGGGATTTTAGGATTTGTGTTCACGCTCACCGTGCCCAGTGAGCG
AGGACTGCAGCGTAGACGCTTTGTCCAAAATGCCCTCAATGGGAACGGTGACCCGAACAA
CATGGACAAAGCGGTCAAACTGTACAGGAAACTCAAAAGGGAAATAACATTCCACGGGGC
CAAAGAAGTAGCGCTCAGTTATTCTGCTGGTGCACTTGCCAGTTGCATGGGCCTCATATA
CAACAGAATGGGGACTGTCACCACTGAAGTGGCATTTGGTCTAGTATGCGCAACCTGTGA
ACAGATTGCTGATTCCCAGCATCGATCTCATAGACAAATGGTGACAACAACCAATCCACT
AATCAGGCATGAGAACAGAATGGTATTAGCCAGCACAACGGCTAAAGCCATGGAACAAAT
GGCTGGATCAAGTGAACAAGCAGCAGAGGCCATGGAGGTTGCCAGCCAGGCTAGGCAAAT
GGTACAGGCAATGAGAACAATTGGGACTCACCCTAGTTCCAGCGCTGGTCTAAAAGATGA
TCTTCTTGAAAATTTGCAGGCCTATCAGAAGCGAATGGGGGTGCAGATGCAACGATTCAA
GTGATCCTCTCGTTGCTGCCGCAAGCATCATTGGGATTTTGCACCTGATATTGTGGATTC
TTGATCGTCTTTTTTTCAAATGCATTTACCGTCGCTTTAAATACGGTTTGAAAAGAGGGC
CTTCTACGGAAGGAGTGCCGGAGTCGATGAGGGAAGAATATCGGCAGAAACAGCAGAATG
CTGTGGATGTTGACGATGGTCATTTTGTCAACATAGTGCTAGAGTAA-------------
-------

#A/swine/Tennessee/3/1976(H1N1)
------------TAGATGTTTAAAGATGAGCCTTCTAACCGAGGTCGAAACGTATGTTCT
CTCTATCGTTCCGTCAGGCCCCCTCAAAGCCGAGATAGCGCAGAGACTTGAAGATGTTTT
TGCAGGGAAAAACACCGATCTTGAGGCACTCATGGAATGGCTAAAGACAAGACCAATCCT
GTCACCTCTGACTAAGGGGATTTTAGGATTTGTATTCACGCTCACCGTGCCCAGTGAGCG
AGGACTGCAGCGTAGACGCTTTGTCCAGAATGCCCTCAATGGGAACGGTGACCCGAACAA
CATGGACAAAGCGGTCAAACTGTACAGAAAACTTAAAAGGGAAATAACATTCCACGGGGC
CAAAGAAGTAGCGCTCAGTTATTCTGCTGGTGCACTTGCCAGTTGCATGGGCCTCATATA
CAACAGAATGGGGACTGTCACCACTGAGGTGGCATTTGGTCTAGTATGCGCAACCTGTGA
ACAGATTGCTGATTCCCAGCATCGATCCCATAGACAAATGGTGACAACAACCAATCCACT
AATCAGGCATGAGAACAGAATGGTATTAGCCAGCACAACGGCTAAAGCCATGGAACAAAT
GGCTGGATCAAGTGAACAAGCAGCAGAGGCTATGGAGGTTGCCAGCCAGGCTAGGCAAAT
GGTACAGGCAATGAGAACAATTGGGACTCACCCTAGTTCCAGCGCTGGTCTAAAAGATGA
TCTTCTTGAAAATTTACAGGCCTATCAGAAGCGAATGGGGGTGCAAATGCAACGATTCAA
GTGATCCTCTCGTTGCTGCCGCAAGCATCATTGGGATTTTGCACCTGATATTGTGGATTC
TTGATCGTCTTTTTTTCAAATGCATTTACCGTCGCTTTAAATACGGTTTGAAAAGAGGGC
CTTCTACGGAAGGAGTGCCGGAGTCTATGAGGGAAGAATATCGGCAGAAACAGCAGAGTG
CTGTGGATGTTGACGATGGTCATTTTGTCAACATAGTGCTAGAGTAA-------------
-------

#A/Swine/Colorado/1/77_(H3N2)
----------------TATTGAAAGATGAGCCTTCTAACCGAGGTCGAAACGTATGTTCT
CTCTATCGTTCCGTCAGGCCCCCTCAAAGCCGAAATCGCGCAGAGACTTGAAGATGTCTT
TGCTGGAAAGAACACAGATCTTGAGGCTCTCATGGAATGGCTAAAGACAAGACCAATCCT
GTCACCTCTGACTAAGGGGATTTTGGGATTTGTATTCACGCTCACCGTGCCCAGTGAGCG
AGGACTGCAGCGTAGACGCTTTGTCCAAAATGCCCTCAATGGGAATGGGGATCCAAATAA
CATGGACAAAGCAGTTAAACTGTACAGAAAACTTAAGAGGGAGATAACATTCCATGGGGC
CAAAGAAATAGCACTCAGTTATTCTGCTGGTGCACTTGCCAGTTGCATGGGCCTCATATA
CAACAGGATGGGGGCTGTGACCACTGAAGTGGCCTTTGGCCTGGTATGTGCAACCTGTGA
ACAGATTGCTGACTCCCAGCACAGGTCTCATAGGCAAATGGTGGCAACAACCAATCCACT
AATAAGACATGAGAACAGAATGGTTCTGGCCAGCACTACAGCTAAGGCTATGGAGCAAAT
GGCTGGATCAAGTGAGCAGGCAGCAGAGGCCATGGAGGTTGCTAGTCAGGCCAGGCAAAT
GGTACAGGCAATGAGAGCCATTGGGACTCATCCTAGCTCCAGTGCTGGTCTAAAAGATGA
TCTTCTTGAAAATTTGCAGGCCTATCAGAAGCGAATGGGGGTGCAGATGCAACGATTCAA
GTGACCCTTTTGTTGTTGCTGCGAGTATCATTGGGATCTTGCACTTGATATTGTGGATTC
TTGATCGTCTTTTTTTCAAATGCATCTATCGATCCTTTGAACACGGTCTGAAAAGAGGGC
CTTCTACGGAAGGAGTACCTGAGTCTATGAGGGAAGAATATCGACAGGAACAGCAGAGTG
CTGTGGATGCTGACGACAGTCATTTTGTCAGCATAGAGCTGGAG----------------
-------

#A/swine/Belgium/WVL1/1979(H1N1)
-------------------------ATGAGTCTTCTAACCGAAGTCGAAACGTATGTCCT
CTCTATCGTCCCGTCAGGCCCCCTCAAAGCCGAGATCGCGCAGAGACTGGAAGATGTCTT
TGCAGGGAAGAACACAGATCTTGAGGCTCTCATGGAATGGCTAAAGACAAGACCAATCCT
GTCACCTCTGACTAAGGGGATTTTAGGATTTGTGTTCACGCTCACCGTGCCCAGTGAGCG
AGGACTGCAGCGTAGACGCTTTGTTCAAAATGCCCTAAATGGGAATGGAGACCCGAATAA
CATGGATAGAGCAGTCAAGCTATACAGGAAGCTTAAAAGAGAAATAACATTCCATGGGGC
CAAGGAGGTGGCACTCAGCTACTCAACTGGTGCGCTTGCCAGTTGCATGGGCCTCATATA
CAACAGAATGGGAACGGTGACCACAGAAGTGGCTTTTGGTCTAGTGTGTGCCACTTGTGA
GCAGATTGCTGATTCACAGCATCGGTCTCACAGACAAATGGTGACTACCACCAACCCACT
AATCAGGCATGAAAACAGAATGGTACTGGCTAGCACTACAGCTAAGGCTATGGAACAGAT
GGCTGGATCGAGTGAACAGGCAGCGGAGGCCATGGAGGTTGCCAGTCAGGCTAGGCAGAT
GGTGCAGGCGATGAGAACAATTGGGACTCATCCTAGCTCCAGTGCTGGTCTGAAAAATGA
TCTTCTTGAAAATTTGCAGGCCTACCAGAAACGGATGGGAGTGCAGATGCAGCGATTCAA
GTGATCCTCTCGTTATTGCAGCAAGTATCATTGGGATCTTGCACATGATATTGTGGATTC
TTGATCGTCTTTTTTTCAAATGTATTTATCGTCGCCTTAAATACGGTTTGAAAAGAGGGC
CTTCTACGGAAGGAGTGCCTGAGTCTATGAGGGAAGAATATCGACAGGAACAGCAGAGTG
CTGTGGATGTTGACGATGGTCATTTTGTCAACATAGAGCTGGAG----------------
-------

#A/swine/Kyoto/3/1979(H1N1)
-------------------------ATGAGCCTTCTAACCGAGGTCGAAACGTATGTTCT
CTCTATCGTTCCATCAGGCCCCCTCAAAGCCGAGATAGCGCAAAAACTTGAAGATGTTTT
TGCAGGGAAAAACACCGATCTTGAGGCACTCATGGAATGGCTAAAGACAAGACCAATCCT
GTCACCTCTGACTAAGGGGATTTTAGGATTTGTATTCACGCTCACCGTGCCCAGTGAGCG
AGGACTGCAGCGTAGACGCTTTGTCCAGAATGCCCTCAATGGGAACGGTGACCCGAACAA
CATGGACAAAGCAGTCAAACTGTACAGAAAGCTTAAAAGGGAAATAACATTCCACGGGGC
CAAAGAAGTAGCGCTCAGTTATTCTGCTGGTGCACTTGCCAGTTGTATGGGCCTCATATA
CAACAGAATGGGGACTGTCACCACAGAGGTTGCATTTGGTTTGGTATGCGCAACCTGTGA
ACAGATTGCTGATTCCCAGCATCGATCTCATAGACAAATGGTGACAACAACCAATCCACT
AATCAGGCATGAGAACAGAATGGTATTAGCCAGCACAACGGCTAAAGCCATGGAACAAAT
GGCTGGATCTAGTGAACAAGCAGCAGAGGCCATGGAGGTTGCCAGCCAGGCTAGGCAAAT
GGTACAGGCAATGAGAACAATTGGGACTCACCCTAGTTCCAGCGCTGGTCTAAAAGATGA
TCTTCTTGAAAATTTACAGGCCTATCAGAAGCGAATGGGGGTGCAGATGCAACGATTCAA
GTGATCCTCTCGTTGCTGCCGCAAGCATCATTGGGATTTTGCACCTGATATTGTGGATTC
TTGATCGTCTTTTTTTCAAATGCATTTACCGTCGCTTTAAATACGGTTTGAAAAGAGGGC
CTTCTACGGAAGGAGTGCCGGAGTCTATGAGGGAAGAATATCGGCAGAAACAGCAGAGTG
CTGTGGATGTTGACGATGGTCATTTTGTCAACATAGTGCTAGAGTAA-------------
-------

#A/Swine/Wisconsin/194/80(H3N2)
------------TAGATATTGAAAGATGAGCCTTCTAACCGAGGTCGAAACGTATGTTCT
CTCTATCGTTCCGTCAGGCCCCCTCAAAGCCGAAATCGCGCAGAGACTTGAAGATGTCTT
TGCTGGAAAGAACACAGATCTTGAGGCTCTCATGGAATGGCTAAAGACAAGACCAATCCT
GTCACCTCTGACTAAGGGGATTTTAGGATTTGTATTCACGCTCACCGTGCCCAGTGAGCG
AGGACTGCAGCGTAGACGCTTTGTCCAAAATGCCCTCAATGGGAATGGGGATCCAAATAA
CATGGACAGAGCAGTTAAATTGTACAGAAAACTTAAGAGGGAGATAACATTCCATGGGGC
CAAAGAAATAGCACTCAGTTATTCTGCTGGTGCACTTGCCAGTTGCATGGGCCTCATATA
CAACAGGATGGGGGCTGTAACCACTGAAGTGGCCTTTGGCCTGGTATGTGCAACCTGTGA
ACAGATTGCTGACTCCCAGCACAGGTCTCATAGGCAAATGGTGGCAACAACCAATCCACT
AATAAGACATGAGAACAGAATGGTTCTGGCCAGCACTACAGCTAAGGCTATGGAGCAAAT
GGCTGGATCAAGTGAGCAGGCAGCAGAGGCCATGGAGGTTGCTAGTCAGGCCAGGCAAAT
GGTGCAGGCAATGAGAGCCATTGGGACTCATCCTAGCTCCAGTGCTGGTCTAAAAGATGA
TCTTCTTGAAAATTTGCAGGCCTATCAGAAACGAATGGGGGTGCAGATGCAACGATTCAA
GTGACCCTCTTGTTGTTGCTGCGAGTATCATTGGGATCTTGCACTTGATATTGTGGATTC
TTGATCGTCTTTTTTTCAAATGCATCTATCGATTCTTTGAACACGGTCTGAAAAGAGGGC
CTTCTACGGAAGGGGTACCTGAGTCTATGAGGGAAGAGTATCGAAAGGAACAGCAGAATG
CTGTGGATGCTGACGACAGTCATTTTGTCAGCATAGAGCTG-------------------
-------

#A/swine/Wisconsin/641/1980(H1N1)
------------TAGATGTTTAAAGATGAGCCTTCTAACCGAGGTCGAAACGTATGTTCT
CTCTATCGTTCCGTCAGGCCCCCTCAAAGCCGAGATAGCGCAGAGACTTGAAGATGTTTT
TGCAGGGAAAAACACCGATCTTGAGGCACTCATGGAATGGCTAAAGACAAGACCAATCCT
GTCACCTCTGACTAAGGGGATTTTAGGATTTGTATTCACGCTCACCGTGCCCAGTGAGCG
AGGACTGCAGCGTAGACGCTTTGTCCAGAATGCCCTCAATGGGAATGGTGACCCGAACAA
CATGGACAAAGCGGTCAAACTGTACAGAAAACTTAAAAGGGAAATAACATTCCACGGGGC
CAAAGAAGTAGCGCTCAGTTATTCTGCTGGTGCACTTGCCAGTTGCATGGGCCTAATATA
CAACAGAATGGGGACTGTCACTACTGAGGTGGCATTTGGTCTAGTATGCGCAACCTGTGA
ACAGATTGCTGATTCCCAGCATCGATCTCATAGACAAATGGTGACAACAACCAATCCACT
AATCAGGCATGAGAACAGAATGGTATTAGCCAGCACAACAGCTAAAGCCATGGAACAAAT
GGCTGGATCAAGTGAACAAGCAGCAGAGGCCATGGAGGTTGCCAGCCAGGCTAGGCAAAT
GGTACAGGCAATGAGAACAATTGGGACTCACCCTAGTTCCAGCGCTGGTCTAAAAGATGA
TCTTCTTGAAAATTTACAGGCCTATCAGAAACGAATGGGGGTGCAGATGCAACGATTCAA
GTGATCCTCTCGTTGCTGCCGCAAGCATCATTGGGATTTTGCACCTGATATTGTGGATTC
TTGATCGTCTTTTTTTCAAATGCATTTACCGTCGCTTTAAATACGGTTTGAAAAGAGGGC
CTTCTACGGAAGGAGTGCCGGAGTCTATGAGGGAAGAATATCGGCAGAAACAGCAGAGTG
CTGTGGATGTTGACGATGGTCATTTTGTCAACATAGTGCTAGAGTAA-------------
-------

#A/swine/Germany/2/1981(H1N1)
-------------------------ATGAGTCTTCTAACCGAGGTCGAAACGTACGTTCT
CTCTATCGTCCCATCAGGCCCCCTCAAAGCCGAGATCGCGCAGAGACTGGAAGATGTCTT
TGCAGGGAAGAACACAGATCTTGAGGCTCTCATGGAGTGGCTAAAGACAAGACCAATCCT
GTCACCTCTGACTAAGGGGATTTTAGGATTTGTGTTCACGCTCACCGTGCCCAGTGAGCG
AGGACTGCAGCGTAGACGCTTTGTCCAAAATGCCCTAAATGGGAATGGAGACCCGAATAA
CATGGATAGAGCAGTCAAGCTATACAGGAAGCTTAAAAGAGAAATAACATTCCATGGGGC
CAAGGAGGTGGCACTCAGCTACTCAACTGGTGCACTTGCCAGTTGCATGGGCCTCATATA
CAACAGAATGGGAACGGTGACCACAGAAGTGGCTTTTGGTCTAGTGTGTGCCACTTGTGA
GCAGATTGCTGATTCACAGCATCGGTCTCACAGACAAATGGTGACTACCACCAACCCACT
AATCAGGCATGAAAACAGAATGGTACTGGCTAGCACTACAGCTAAGGCTATGGAACAGAT
GGCTGGATCGAGTGAACAGGCAGCGGAGGCCATGGAGGTTGCCAGTCAGGCTAGGCAGAT
GGTGCATGCGATGAGAACAATTGGGACTCATCCTAGCTCCAGTGCTGGTCTGAAAGATGA
TCTTCTTGAAAATTTACAGGCCTACCAGAAACGGATGGGGGTGCAGATGCAGCGATTCAA
GTGATCCTCTCGTTATTGCAGCAAGTATCATTGGGATCTTGCACCTGATATTGTGGATTC
TTGATCGTCTTTTTTTCAAATGTATTTATCGTCGCCTTAAATACGGTTTGAAAAGAGGGC
CTTCTACGGAAGGAGTGCCTGAGTCCATGAGGGAAGAATATCGACAGGAACAGCAGAGTG
CTGTGGATGTTGACGATGGTCATTTTGTCAACATAGAGCTGGAGTAAAAAACTACCTTGT
TTCTACT

#A/swine/Ontario/1/1981(H1N1)
------------TAGATGTTTAAAGATGAGCCTTCTAACCGAGGTCGAAACGTATGTTCT
CTCTATCGTTCCGTCAGGCCCCCTCAAAGCCGAGATAGCGCAGAGACTTGAAGATGTTTT
TGCAGGGAAAAACACCGATCTTGAGGCACTCATGGAATGGCTAAAGACAAGACCAATCCT
GTCACCTCTGACTAAGGGGATTTTAGGATTTGTATTCACGCTCACCGTGCCCAGTGAGCG
AGGACTGCAGCGTAGACGCTTTGTCCAGAATGCCCTCAATGGGAATGGTGACCCGAACAA
CATGGACAAAGCGGTCAAACTGTACAGAAAACTTAAAAGGGAAATAACATTCCACGGGGC
CAAAGAAGTAGCGCTCAGTTACTCTGCTGGTGCACTTGCCAGTTGCATGGGCCTCATATA
CAACAGAATGGGGACTGTCACCACTGAGGTGGCATTTGGTCTAGTATGCGCAACCTGTGA
ACAAATTGCTGATTCCCAGCATCGATCTCATAGACAAATGGTGACAACAACCAATCCACT
AATCAGGCATGAGAACAGAATGGTATTAGCCAGCACAACAGCTAAAGCCATGGAACAAAT
GGCTGGATCAAGTGAACAAGCAGCAGAGGCTATGGAGGTTGCCAGCCAGGCTAGGCAAAT
GGTACAGGCAATGAGGACAATTGGAACTCACCCTAGTTCCAGCGCTGGTCTAAAAGATGA
TCTTCTTGAAAATTTACAGGCCTATCAGAAACGAATGGGGGTGCAGATGCAACGATTCAA
GTGATCCTCTCGTTGCTGCCGCAAGCATCATTGGGATTCTGCACCTGATATTGTGGATTC
TTGATCGTCTTTTTTTCAAATGCATTTACCGTCGCTTTAAATACGGTTTGAAAAGAGGGC
CTTCTACGGAAGGAGTGCCGGAGTCTATGAGGGAAGAATATCGGCAGAAACAGCAGAGTG
CTGTGGATGTTGACGATGGTCATTTTGTCAACATAGTGCTAGAGTAA-------------
-------

#A/swine/Hokkaido/2/1981(H1N1)
-------------------------ATGAGCCTTCTAACCGAGGTCGAAACGTATGTTCT
CTCTATCGTTCCATCAGGCCCCCTCAAAGCCGAGATAGCGCAAAGACTTGAAGATGTTTT
TGCAGGGAAAAACACCGATCTTGAGGCACTCATGGAATGGCTAAAGACAAGACCAATCCT
GTCACCTCTGACTAAGGGGATTTTAGGATTTGTATTCACGCTCACCGTGCCCAGTGAGCG
AGGACTGCAGCGTAGACGCTTTGTCCAGAATGCCCTCAATGGGAACGGTGACCCGAACAA
CATGGACAAAGCAGTCAAACTGTACAGAAAGCTTAAAAGGGAAATAACATTCCACGGGGC
AAAAGAAGTAGCGCTCAGTTATTCTGCTGGTGCACTTGCCAGTTGCATGGGCCTCATATA
CAACAGAATGGGGACTGTCACCACTGAGGTTGCATTTGGTTTAGTATGCGCAACCTGTGA
ACAGATTGCTGATTCCCAGCATCGATCACATAGACAAATGGTGACAACAACCAACCCACT
AATCAGGCATGAGAACAGAATGGTATTAGCCAGCACAACGGCTAAAGCTATGGAACAAAT
GGCTGGATCTAGTGAACAAGCAGCAGAGGCCATGGAGATTGCCAGCCAGGCTAGGCAAAT
GGTACAGGCAATGAGAACAATTGGGACTCACCCTAGTTCCAGCGCTGGTCTAAAAGATGA
TCTTCTTGAAAATTTACAGGCCTATCAGAAGCGAATGGGGGTGCAGATGCAACGATTCAA
GTGATCCTCTCGTTGCTGCTGCAAGCATCATTGGGATTTTGCACCTGATATTGTGGACTC
TTGATCGTCTTTTTTTCAAATGCATTTACCGTCGCTTTAAATACGGTTTGAAAAGAGGGC
CTTCTACGGAAGGAGTGCCGGAGTCTATGAGGGAAGAATATCGGCAGAAACAGCAGAGTG
CTGTGGATGTTGACGATGGTCATTTTGTCAACATAGTGCTAGAGTAA-------------
-------

#A/sw/Cotes_dArmor/3633/84(H3N2)
----------------------------------------------GAAACGTACGTTCT
CTCTATCGTCCCGTCAGGCCCCCTCAAAGCCGAGATCGCGCAGAGACTGGAAGATGTCTT
TGCAGGGAAGAACACAGATCTTGAGGCTCTCATGGAGTGGCTAAAGACAAGACCAATCCT
GTCACCTCTGACTAAGGGGATTTTAGGATTTGTGTTCACGCTCACCGTGCCCAGTGAGCG
AGGACTGCAGCGTAGACGCTTTGTCCAAAATGCCCTAAATGGGAATGGAGACCCGAATAA
CATGGATAGAGCAGTCAAGCTATACAGGAAGCTTAAAAGAGAAATAACATTCCATGGGGC
CAAGGAGGTGGCACTCAGCTACTCAACTGGTGCACTTGCCAGTTGCATGGGCCTCATATA
CAACAGAATGGGAACGGTGACCACAGAAGTGGCTTTTGGTCTAGTGTGTGCCACTTGTGA
GCAGATTGCCGATTCACAACATCGGTCTCACAGACAAATGGTGGCTACCACCAACCCACT
AATCAGGCATGAGAACAGAATGGTACTGGCTAGCACTACAGCTAAGGCTATGGAACAGAT
GGCTGGATCAAGTGAACAGGCAGCGGAAGCCATGGAGGTTGCCAGTCAGGCTAGGCAGAT
GGTGCATGCGATGAGAACAATTGGGACTCATCCTAGCTCCAGTGCTGGTCTGAAAGATGA
TCTCCTTGAAAATTTACAGGCCTACCAGAAACGGATGGGGGTGCAGATGCAGCGATTCAA
GTGATCCTCTCGTTATTGCAGCAAGTATCATTGGGATCTTGCACCTGATATTGTGGATTC
TTGATCGTCTTTTTTTCAAATGTATCTATCGTCGTCTTAAATACGGTTTGAAAAGAGGGC
CTTCTACGGAAGGAGTGCCTGAGTCCATGAGGGAAGAATATCGACAGGAACAGCAGAGTG
CTGTGGATGCTGA-----------------------------------------------
-------

#A/swine/Iowa/1/1985(H1N1)
------------TAGATGTTTAAAGATGAGTCTTCTAACCGAGGTCGAAACGTATGTTCT
CTCTATCGTTCCGTCAGGCCCCCTCAAAGCCGAGATAGCGCAGAGACTTGAAGATGTTTT
TGCAGGGAAAAACACCGATCTTGAGGCACTCATGGAATGGCTAAAGACAAGACCAATCCT
GTCACCTCTGACTAAGGGGATTTTAGGATTTGTATTCACGCTCACCGTGCCCAGTGAGCG
AGGACTGCAGCGTAGACGCTTTGTCCAGAATGCCCTCAATGGGAATGGTGACCCGAACAA
CATGGACAAAGCAGTCAAACTGTACAGAAAACTTAAAAGGGAAATAACATTCCACGGGGC
CAAAGAAGTAGCACTCAGTTACTCTGCTGGTGCACTTGCCAGTTGCATGGGCCTCATATA
CAACAGAATGGGGACTGTCACCACTGAGGTGGCATTTGGCCTAGTATGCGCAACCTGTGA
ACAGATTGCTGATTCCCAGCACCGATCTCATAGACAAATGGTGACAACAACCAATCCACT
AATCAGGCATGAGAACAGAATGGTATTAGCCAGCACAACAGCTAAAGCCATGGAACAAAT
GGCTGGATCAAGTGAACAAGCAGCAGAGGCTATGGAAGTTGCCAGCCAAGCTAGGCAAAT
GGTACAGGCAATGAGAACAATTGGGACTCACCCTAGTTCCAGCGCTGGTCTAAAAGATGA
TCTTCTTGAAAATTTACAGGCCTATCAGAAACGGATGGGAGTGCAGATGCAACGATTCAA
GTGATCCTCTCGTTGCTGCCGCAAGCATCATTGGGATTTTGCACCTGATATTGTGGATTC
TTGATCGTCTTTTTTTCAAATGCATTTACCGTCGCTTTAAATACGGTCTGAAAAGAGGGC
CTTCTACGGAAGGAGTGCCGGAGTCTATGAGGGAAGAATATCGGCAGAAACAGCAGAGTG
CTGTGGATGTTGACGATGGTCATTTTGTCAACATAGTGCTAGAGTAA-------------
-------

#A/swine/Italy/671/1987(H1N1)
------------TAGATATTTAAAGATGAGTCTTCTAACCGAGGTCGAAACGTACGTTCT
CTCTATCGTCCCGTCAGGCCCCCTCAAAGCCGAGATCGCGCAGAGACTGGAAGATGTCTT
TGCAGGGAAGAACACAGATCTTGAGGCTCTCATGGAGTGGCTAAAGACAAGATCAATCCT
GTCACCTCTGACTAAGGGGATTTTAGGGTTTGTGTTCACGCTCACCGTGCCCAGTGAGCG
AGGACTGCAGCGTAGACGCTTTGTCCAAAATGCCCTAAACGGGAATGGAGACCCGAATAA
CATGGATAGAGCAGTCAAACTATACAAGAAGCTCAAAAGAGAAATAACATTCCATGGGGC
CAAGGAGGTGGCACTTAGCTACTCAACTGGTGCACTTGCCAGTTGCATGGGCCTCATATA
CAACAGAATGGGAACGGTGACCACAGAAGTGGCTTTTGGTCTAGTGTGTGCCACTTGTGA
GCAGATTGCTGATTCACAGCATCGGTCTCACAGACAAATGGTGACTACCACCAACCCACT
AATCAGGCATGAAAACAGAATGGTACTGGCTAGCACTACAGCTAAGGCTATGGAACAGAT
GGCTGGATCGAGTGAACAGGCAGCGGAGGCCATGGAGGTTGCCAGTCAGGCTAGGCAGAT
GGTGCATGCGATGAGAACAATTGGGACTCATCCTAGCTCCAGTGCTGGTCTGAAAGATGA
CCTTCTTGAAAATTTGCAGGCCTACCAGAAACGAATGGGAGTGCAGATGCAGCGATTCAA
GTGATCCTCTCGTTATTGCAGCAAATATCATTGGGATCTTGCACCTGATATTGTGGATTC
TTGATCGTCTTTTTTTCAAATGTATTTATCGTCGCCTTAAATACGGTTTGAAAAGAGGGC
CTTCTACGGAAGGAGTGCCTGAGTCCATGAGGGAAGAATATCAACAGGAACAGCAGAGTG
CTGTGGATGTTGACGATGGTCATTTTGTCAACATAGAGCTGAAGTAA-------------
-------

#A/swine/Kansas/3228/1987(H1N1)
------------TAGATGTTTAAAGATGAGTCTTCTAACCGAGGTCGAAACGTATGTTCT
CTCTATCGTTCCGTCAGGCCCCCTCAAAGCCGAGATAGCGCAGAGACTTGAAGATGTTTT
TGCGGGGAAAAACACCGATCTTGAGGCACTCATGGAATGGCTAAAGACAAGACCAATCCT
GTCACCTCTGACTAAGGGGATTTTAGGATTCGTGTTCACGCTCACCGTGCCCAGTGAGCG
AGGACTGCAGCGTAGACGCTTTGTCCAGAATGCCCTCAATGGGAATGGTGACCCGAACAA
CATGGACAAAGCGGTCAAACTGTACAGAAAACTTAAAAGGGAAATAACATTCCACGGGGC
CAAAGAAGTAGCGCTCAGTTACTCTGCTGGTGCACTTGCCAGTTGCATGGGCCTCATATA
CAACAGAATGGGGACTGTCACCACTGAGGTGGCTTTTGGTCTAGTATGCGCAACCTGTGA
ACAGATTGCTGATTCCCAGCATCGATCTCATAGACAAATGGTGACAACAACCAATCCACT
AATCAGGCATGAGAACAGAATGGTATTAGCCAGCACAACAGCTAAAGCCATGGAACAAAT
GGCTGGATCAAGTGAACAAGCAGCAGAGGCTATGGAGGTTGCCAGCCAGGCTAGGCAAAT
GGTACAGGCAATGAGAACAATTGGGACTCACCCTAGTTCCAGCGCTGGTCTAAAAGATGA
TCTTCTTGAAAATTTACAGGCCTATCAGAAACGAATGGGGGTGCAGATGCAACGATTCAA
GTGATCCTCTCGTTGCTGCCGCAAGCATCATTGGGATTTTGCACCTGATATTGTGGATTC
TTGATCGTCTTTTTTTCAAATGCATTTACCGTCGCTTTAAATACGGTCTGAAAAGAGGGC
CTTCTACGGAAGGAGTGCCGGAGTCTATGAGGGAAGAATATCGACAGAAACAGCAGAGTG
CTGTGGATGTTGACGATGGTCATTTTGTCAACATAGTGCTAGAGTAA-------------
-------

#A/swine/Iowa/17672/88_(H1N1)
AGCAAAAGCAGGTAGATGTTTAAAGATGAGTCTTCTAACCGAGGTCGAAACGTATGTTCT
CTCTATCGTTCCGTCAGGCCCCCTCAAAGCCGAGATAGCGCAGAGACTTGAAGATGTTTT
TGCAGGGAAAAACACCGATCTTGAGGCACTCATGGAATGGCTAAAGACAAGACCAATCCT
GTCACCTCTGACTAAGGGGATTTTAGGATTTGTGTTCACGCTCACCGTGCCCAGTGAGCG
AGGACTGCAGCGTAGACGCTTTGTCCAGAATGCCCTCAATGGGAATGGTGACCCGAACAA
CATGGACAAAGCGGTCAAACTGTACAGAAAACTTAAAAGGGAAATAACATTCCACGGGGC
CAAAGAAGTAGCGCTCAGTTACTCTGCTGGTGCACTTGCCAGTTGCATGGGCCTCATATA
CAACAGAATGGGGACTGTGACCACTGAGGTGGCCTTTGGTCTAGTATGCGCAACCTGTGA
ACAGATTGCTGATTCCCAGCATCGATCTCATAGACAAATGGAGACAACAACCAATCCACT
AATCAGGCATGAGAACAGAATGGTATTAGCCAGCACAACAGCTAAAGCCATGGAACAAAT
GGCTGGATCAAGTGAACAAGCAGCAGAGGCTATGGAGGTTGCCAGCCAGGCTAGACAAAT
GGTTCAGGCAATGAGAACAATTGGGACTCACCCTAGTTCCAGCGCTGGTCTAAAAGATGA
TCTTCTTGAAAATTTACAGGCCTATCAGAAACGAATGGGGGTGCAAATGCAACGATTCAA
GTGATCCTCTCGTTGCTGTCGCAAGCATCATTGGGATTTTGCACCTGATATTGTGGATTC
TTGATCGTCTTTTTTTCAAATGCATTTACCGTCGCTTTAAATACGGTCTGAAAAGAGGGC
CTTCTACGGAAGGAGTGCCGGAGTCCATGAGGGAAGAATATCGACAGAAACAGCAGAGTG
CTGTGGATGTTGACGATGGTCATTTTGTCAACATAGAGCTAGAGTAAAAAACTACCTTGT
TTCTACT

#A/swine/Belgium/WVL5/1989(H1N1)
-------------------------ATGAGTCTTCTAACCGAGGTCGAAACGTACGTTCT
CTCTATCGTCCCGTCAGGCCCCCTCAAAGCCGAGATCGCGCAGAGACTGGAAGATGTCTT
TGCAGGGAAGAACACAGATCTTGAGGCTCTCATGGAATGGCTAAAGACAAGACCAATCCT
GTCACCTTTGACTAAGGGGATTTTAGGATTTGTGTTTACGCTCACCGTGCCCAGTGAGCG
AGGACTGCAGCGTAGACGCTTTGTCCAAAATGCCCTAAATGGGAATGGAGACCCGAATAA
CATGGATAGAGCAGTCAAACTATACAAGAAGCTCAAAAGAGAAATAACATTCCATGGGGC
CAAGGAGGTGGCACTCAGCTACTCAACTGGTGCACTTGCCAGTTGCATGGGCCTCATATA
CAACAGAATGGGAACGGTGACCACAGAAGTGGCTTTTGGTCTAGTGTGTGCCACTTGTGA
GCAGATTGCTGATTCACAGCATCGGTCTCACCGACAAATGGTGACTACCACCAACCCACT
AATCAGGCATGAAAACAGAATGGTACTGGCTAGCACTACAGCTAAGGCTATGGAACAGAT
GGCTGGATCGAGTGAACAGGCAGCGGAGGCCATGGAGGTTGCCAGTCAGGCTAGGCAGAT
GGTGCATGCGATGAGAACAATTGGGACTCATCCTAGCTCCAGTGCTGGTCTGAAAGATGA
CCTTCTTGAAAATTTGCAGGCCTACCAGAAACGGATGGGAGTGCAGATTCAGCGATTCAA
ATGATCCTCTCGTTATTGCAGCAAATATCATTGGGATCTTGCACCTGATATTGTGGATTC
TTGATCGTCTTTTTTTCAAATGTATTTATCGTCGCCTTAAATACGGTTTGAAAAGAGGGC
CTTCTACGGAAGGAGTGCCTGAGTCCATGAGGGAAGAATATCAACAGGAACAGCAGAGTG
CTGTGGATGTTGACGATGGTCATTTTGTCAACATAGAGCTGGAG----------------
-------

#A/swine/Spain/WVL6/1991(H1N1)
-------------------------ATGAGTCTTCTAACCGAGGTCGAAACGTACGTTCT
TTCTATCATCCCGTCAGGCCCCCTCAAAGCCGAGATCGCGCAGAGACTGGAAGATGTCTT
TGCAGGGAAGAACACAGATCTTGAGGCTCTCATGGAGTGGCTAAAGACAAGACCAATCCT
GTCACCTCTGACTAAGGGAATTTTAGGATTTGTGTTCACGCTCACCGTGCCCAGTGAGCG
AGGACTGCAGCGTAGACGCTTTGTCCAAAATGCCTTAAATGGGAATGGGGACCCGAATAA
CATGGATAGAGCAGTCAAACTATACAAGAAGCTCAAAAGAGAAATAACATTCCATGGGGC
CAAGGAGGTGTCACTCAGCTACTCAACTGGTGCACTTGCCAGTTGCATGGGCCTCATATA
CAACAGAATGGGAACAGTGACCACAGAAGTGGCTTTTGGTCTAGTGTGTGCCACTTGTGA
GCAGATTGCTGATTCACAGCATCGGTCTCACAGACAAATGGCGACTACCACCAACCCACT
AATCAGGCATGAAAACAGAATGGTGCTGGCTAGCACTACAGCTAAGGCTATGGAACAGAT
GGCTGGATCGAGTGAACAGGCAGCGGAGGCCATGGAGGTTGCCAGTCAGGCTAGGCAAAT
GGTGCATGCGATGAGAACAATTGGGACTCATCCTAGCTCCAGTGCTGGTCTGAAAGATGA
CCTTCTTGAAAATTTGCAGGCCTACCAGAAACGGATGGGAGTGCAGATACAGCGATTCAA
GTGATCCTCTCGTTATTGCAGCAAATATCATTGGGATCTTGCACCTGATATTGTGGATTC
TTGATCGTCTTTTTTTCAAATGTATTTATCGTCGCCTTAAATACGGTTTGAAAAGAGGGC
CTTCTACGGAAGGAGTGCCTGAGTCCATGAGGGAAGAATATCAACAGGAACAGCAGAGTG
CTGTGGATGTTGACGATGGTCATTTTGTCAACATAGAGCTGGAG----------------
-------

#A/swine/Iowa/24297/1991(H1N1)
------------TAGATGTTTAAAGATGAGTCTTCTAACCGAGGTCGAAACGTATGTTCT
CTCTATCGTTCCGTCAGGCCCCCTCAAAGCCGAGATAGCGCAGAGACTTGAAGATGTTTT
TGCAGGGAAAAACACCGATCTTGAAGCACTCATGGAATGGCTAAAGACAAGACCAATCCT
GTCACCTCTGACTAAGGGGATTTTAGGATTTGTGTTCACGCTCACCGTGCCCAGTGAGCG
AGGACTGCAGCGTAGACGCTTTGTCCAGAATGCCCTCAATGGGAATGGTGACCCGAACAA
CATGGACAAAGCGGTCAAACTGTACAGAAAACTTAAAAGGGAAATAACATTCCACGGGGC
CAAAGAAGTAGCGCTCAGTTACTCTGCTGGTGCACTTGCCAGTTGCATGGGCCTCATATA
CAACAGAATGGGGACTGTCACCACTGAGGTGGCCTTTGGTCTAGTATGCGCAACCTGTGA
ACAGATTGCTGATTCCCAGCATCGATCTCATAGACAAATGGTGACAACAACCAATCCACT
AATCAGGCATGAGAACAGAATGGTATTAGCCAGCACAACAGCTAAAGCCATGGAACAAAT
GGCTGGATCAAGTGAACAAGCAGCAGAGGCTATGGAGGTTGCTAGCCAGGCTAGACAAAT
GGTACAGGCAATGAGAACAATTGGGACTCACCCTAGTTCCAGCGCTGGTCTAAAAGATGA
TCTTCTTGAAAATTTACAGGCCTATCAGAAACGAATGGGGGTGCAAATGCAAAGATTCAA
GTGATCCTCTCATTGCTGCCGCAAGCATCATTGGGATTTTGCACCTGATATTGTGGATTC
TTGATCGTCTTTTTTTCAAATGCATTTACCGTCACTTTAAATACGGTCTGCAAAGAGGGC
CTTCTACGGAAGGAGTGCCGGAGTCCATGAGGGAAGAATATCGACAGAAACAGCAGAGTG
CTGTGGATGTTGACGATGGTCATTTTGTCAACATAGTGCTAGAGTAA-------------
-------

#A/swine/Hong_Kong/168/1993(H1N1)
-------------------------ATGAGTCTTCTAACCGAGGTCGAAACGTACGTTCT
CTCTATCGTCCCGTCAGGCCCCCTCAAAGCCGAGATCGCGCAGAGACTTGAAGATGTCTT
TGCAGGGAAGAACACAGATCTCGAGGCTCTCATGGAATGGCTAAAGACAAGACCAATCCT
GTCACCTCTGACTAAGGGGATTTTGGGGTTTGTGTTCACGCTCACCGTGCCCAGTGAGCG
AGGACTGCAGCGTAGACGCTTTGTCCAAAATGCCCTAAATGGGAATGGAGACCCAAACAA
CATGGACAGGGCAGTCAAATTGTACAGGAAGCTGAAAAGAGAAATAACATTCCATGGAGC
TAAGGAGGTTGCACTTAGCTACTCAACCGGTGCACTTGCCAGCTGCATGGGTCTCATATA
CAATAGGATGGGAACGGTAACCACAGAAGTGGCTTTTGGCCTAGTGTGTGCCACTTGTGA
GCAAATTGCTGACTCACAGCATCGGTCTCACAGACAGATGGTGACTACTACCAACCCGCT
AATCAGGCATGAAAACAGAATGGTGCTGGCCAGCAC?ACAGCTAAGGCTATGGAACAAAT
GGCTGGATCGAGTGAGCAAGCAGCGGAGGCCATGGAGGTTGCTAGTCAGGCTAGGCAGAT
GGTGCAGGCAATGAGGACAATTGGGACTCATCCTAGCTCCAGTGCCGGTCTGAAAGATGA
TCTTCTTGAAAATTTGCAGGCCTACCAGAAACGGATGGGAGTGCAAATGCAGCGATTCAA
GTGATCCTCTCGTTATTGCCGCAAGTATCATTGGGATCTTGCACTTGATATTGTGGATTC
TTGATCGTCTTTTCTTCAAATGTATTTATCGTCGCCTTAAATACGGTTTGAAAAGAGGGC
CTTCT?CGGAAGGAGTGCCTGAGTCTATGAGGGAGGAGTATCGGCAGGAACAGCAGAGTG
CTGTGGATGTTGACGATGGTCATTTTGTCAACATAGAGCTG-------------------
-------

#A/swine/Hong_Kong/273/1994(H1N1)
----------------TGTTTAAAGATGAGTCTTCTAACCGAGGTCGAAACGTATGTTCT
CTCTATCGTTCCGTCAGGCCCCCTCAAAGCCGAGATAGCGCAGAGACTTGAAGATGTTTT
TGCAGGGAAAAACACCGATCTTGAAGCACTCATGGAATGGTTAAAGACAAGACCAATCCT
GTCACCTCTGACTAAGGGGATTTTAGGATTTGTGTTCACGCTCACCGTGCCCAGTGAGCG
AGGACTGCAGCGTAGACGCTTTGTCCAGAATGCCCTAAATGGGAATGGTGACCCGAACAA
CATGGACAAAGCGGTCAAACTATACAGAAAACTTAAAAGGGAAATAACATTCCACGGGGC
CAAAGAAGTAGCGCTCAGTTACTCTGCTGGTGCACTTGCCAGTTGCATGGGCCTCATATA
CAACAGAATGGGGACTGTCACCACTGAGGTGGCCTTTGGTCTAGTATGCGCAACCTGTGA
ACAGATTGCTGATTCCCAGCATCGATCTCATAGACAAATGGTGACAACAACCAATCCACT
AATCAGGCATGAGAACAGAATGGTATTAGCCAGCACAACAGCTAAAGCCATGGAACAAAT
GGCTGGATCAAGTGAACAAGCAGCAGAGGCTATGGAGGTTGCTAGCCAGGCTAGACAAAT
GGTACAGGCAATGAGAACAATTGGGACTCACCCTAGTTCCAGCGCTGGTCTAAAAGATGA
TCTTCTTGAAAATCTACAGGCCTATCAGAAACGAATGGGGGTGCAAATGCAACGATTCAA
GTGATCCTCTCATTGCTGCCGCAAGCATCATTGGGATTTTGCACCTGATATTGTGGATTC
TTGATCGTCTTTTTTTCAAATGCATTTACCATCACTTTAAATACGGTCTGAAAAGAGGGC
CTTCTACGGAAGGAGTGCCGGAGTCCATGAGGGAAGAATATCGACAGAAACAGCAGAGTG
CTGTGGATGTTGACGATGGTCATTTTGTCAACATAGTGCTAGAGTAAAAAACTACCTT--
-------

#A/swine/France/WVL13/1995(H1N1)
----------------------------AGTCTTCTAACCGAGGTCGAAACGTACGTTCT
CTCTATCGTCCCGTCAGGCCCCCTCAAAGCCGAGATCGCGCAGAGACTGGAAGATGTCTT
TGCAGGGAAGAACACAGACCTTGAGGCTCTCATGGAGTGGCTAAAGACAAGACCAATCCT
GTCACCTCTGACTAAGGGGATTTTAGGATTTGTGTTCACGCTCACCGTGCCCAGTGAGCG
AGGACTGCAGCGTAGACGCTTTGTTCAAAATGCCCTAAATGGGAATGGAGACCCGAATAA
CATAGATAGAGCAGTCAAATTATACAAGAAGCTCAAAAGAGAAATAACATTCCATGGGGC
CAAGGAGGTGGCACTCAGCTACTCAACTGGTGCACTTGCCAGTTGCATGGGCCTCATATA
CAACAGAATGGGGACGGTGACCACAGAAGTGGCTTTTGGTCTAGTGTGTGCCACTTGTGA
GCAGATTGCAGACTCACAGCATAGGTCTCACAGACAAATGGTGACTACCACCAACCCACT
AATCAGGCATGAAAACAGAATGGTACTGGCTAGCACTACAGCTAAGGCTATGGAACAGAT
GGCTGGATCGAGTGAACAGGCAGCGGAGGCCATGGAAGTTGCCAGTCAAGCTAGACAGAT
GGTGCATGCGATGAGAACAATTGGGACTCACCCTAGCTCCAGTGCTGGTCTAAAAGATGA
CCTTCTTGAAAATCTGCAGGCCTACCAGAAACGGATGGGAGTGCAGATGCAGCGATTCAA
GTGATCCTCTAGTTACTGCGGCAAATATCATTGGGATCTTGCACCTGATATTGTGGATTC
TTGATCGTCTTTTTTTCAAATGTATTTATCGTCGCCTTAAATACGGTTTGAAAAGAGGGC
CTTCTATGGAAGGAGTGCCTGAGTCCATGAGGGAAGAATATCAACAGGAACAGCAGAGTG
CTGTGGATGTTGACGATGGTCATTTTGTCAACATAGAGCTTGAG----------------
-------

#A/swine/Saitama/1996(H1N2)
-------------------------ATGAGCCTTCTGACCGAGGTCGAAACGTATGTTCT
CTCTATCGTTCCATCAGGCCCCCTCAAAGCCGAGATAGCGCAAAGACTTGAAGATGTTTT
TGCAGGGAAAAACACCGATCTTGAGGCACTCATGGAATGGCTAAAGACAAGACCAATCTT
GTCACCTCTGACCAAGGGGATTTTAGGATTTATATTCACGCTCACCGTGCCCAGTGAGCG
AGGACTGCAGCGTAGACGCTTTGTTCAGAATGCTCTCAATGGGAATGGTGACCCGAACAA
CATGGACAAAGCAGTCAAACTGTACAGGAAGCTTAAAAGGGAGATAACATTCCATGGGGC
CAAAGAAATAGCACTAAGTTATTCTGCTGGTGCACTTGCCAGCTGCATGGGCCTCATATA
CAACAGAATGGGGACTGTTACCACTGAGGTTTCATTTGGTCTGGTATGCGCAACCTGTGA
ACAGATTGCTGATTCCCAGCATCGATCTCACAGGCAAATGGTGACAACAACCAATCCACT
AATCAGGCATGAGAACAGAATGGTATTAGCCAGCACAACAGCCAAAGCCATGGAACAAAT
GGCTGGAACTAGTGAACAAGCGGCGGAGGCCATGGAGGTTGCCAGCCAGGCTAGGCAAAT
GGTACAGGCAATGAGAACAATTGGGACTCACCCTAATTCCAGCGCTGGTCTAAAAGATGA
TCTTCTTGAAAATTTACAGGCCTATCAGAAGCGAATGGGGGTGCAGATGCAACGATTCAA
GTGATCCTCTTGTTGCTGCAGCAAATATCATTGGGATTTTGCACCTGATATTGTGGATTC
TTGATCGCCTTTTTTTCAAATGCATTTATCGTCGCATTAGATACGGTTTGAAAAGAGGGC
CTTCTACGGAAGGAGTGCCGGAGTCTATGAGGGAAGAGTATCGGCAGAAACAGCAGAGTG
CTGTGGATGCTGACGATGGTCATTTTGTCAACATAGTGCTAGAGTAA-------------
-------

#A/sw/Shizuoka/119/97(H3N2)
-------------------------ATGAGCCTTCTAACCGAGGTCGAAACGTATGTTCT
CTCTATCGTTCCATCAGGCCCCCTCAAAGCCGAAATCGCGCAGAGACTTGAAGATGTCTT
TGCTGGGAAAAACACAGATCTTGAGGCTCTCATGGAATGGCTAAAGACAAGACCAATCCT
GTCACCTCTGACTAAGGGGATTTTGGGGTTTGTGTTCACGCTCACCGTGCCCAGTGAGCG
AGGACTGCAGCGTAGACGCTTTGTCCAAAATGCCCTCAATGGGAATGGGGATCCAAATAA
CATGGACAGAGCAGTTAAACTGTATAGAAAACTTAAGAGGGAGATAACATTCCATGGGGC
CAAAGAAATAGCACTCAGTTATTCTGCTGGTGCACTTGCCAGTTGCATGGGCCTCATATA
CAATAGGATGGGGGCTGTAACCACCGAAGTGGCATTTGGCCTGGTATGTGCAACATGTGA
ACAGATTGCTGACTCCCAGCACAGGTCTCATAGGCAAATGGTGGCAACAACCAATCCATT
AATAAGACATGAGAACAGAATGGTTTTGGCCAGCACTACAGCTAAGGCTATGGAGCAAAT
GGCTGGATCAAGTGAGCAGGCAGCGGAGGCCATGGAGATTGCTAGTCAGGCCAGGCAAAT
GGTGCAGGCAATGAGAGCCGTTGGGACTCATCCTAGCTCCAGTACTGGTCTAAGAGATGA
TCTTCTTGAAAATTTGCAGACCTATCAGAAACGAATGGGGGTGCAGATGCAACGATTCAA
GTGACCCGCTTGTTGTTGCTGCGAGTATCATTGGGATCTTGCACTTGATATTGTGGATTC
TTGATCGTCTTTTTTTCAAATGCATCTATCGACTCTTCAAACACGGCCTGAAAAGAGGGC
CTTCTACGGAAGGAGTACCTGAGTCTATGAGGGAAGAATATCGAAAGGAACAGCAGAATG
CTGTGGATGCTGACGACAGTCATTTTGTCAGCATAGAGCTGGAGTAA-------------
-------

#A/swine/Ontario/00130/97(H3N2)
------------------TTGACAGATGAGCCTTCTAACCGAGGTCGAAACGTATGTTCT
CTCTATCGTTCCATCAGGCCCCCTCAAAGCCGAAATCGCGCAGAGACTTGAAGATGTCTT
TGCTGGGAAAAACACAGATCTTGAGGCTCTCATGGAATGGCTAAAGACAAGACCAATCCT
GTCACCTCTGACTAAGGGGATTTTGGGGTTTGTGTTCACGCTCACCGTGCCCAGTGAGCG
AGGACTGCAGCGTAGACGCTTTGTCCAAAATGCCCTCAATGGGAATGGGGATCCAAATAA
CATGGACAGAGCAGTTAAATTGTATAGAAAACTTAAGAGGGAGATAACATTCCATGGGGC
CAAAGAAATAGCACTCAGTTATTCTGCTGGTGCACTTGCCAGTTGCATGGGCCTCATATA
CAATAGGATGGGGGCTGTAACCACCGAAGTGGCATTTGGCCTGGTATGTGCAACATGTGA
ACAGATTGCTGACTCCCAGCACAGGTCTCATAGGCAAATGGTGGCAACAACCAATCCATT
AATAAGACATGAGAACAGAATGGTTTTGGCCAGYACTACAGCTAAGGCTATGGAGCAAAT
GGCTGGATCAAGTGAGCAGGCAGCGGAGGCCATGGAGATTGCTAGTCAGGCCAGGCAAAT
GGTGCAGGCAATGAGAGCCGTTGGGACTCATCCTAGCTCCAGTACTGGTCTAAGAGATGA
TCTTCTTGAAAATTTGCAGACCTATCAGAAACGAATGGGGGTGCAGATGCAACGATTCAA
GTGACCCGCTTGTTGTTGCTGCGAGTATCATTGGGATCTTGCACTTGATATTGTGGATTC
TTGATCGTCTTTTTTTCAAATGCATCTATCGACTCTTCAAATACGGCCTGAAAAGAGGGC
CTTCTACGGAAGGAGTACCTGAGTCTATGAGGGAAGAATATCGAAAGGAACAGCAGAATG
CTGTGGATGCTGACGACAATCATTTTGTCAGCATAGAGCATGAG----------------
-------

#A/swine/Cotes_dArmor/790/97(H1N2)
-------------------------ATGAGTCTTTTAACCGAGGTCGAAACGTACGTTCT
TTCTATCATCCCGTCAGGCCCCCTCAAAGCCGAGATCGCGCAGAGACTGGAAGATGTCTT
TGCAGGGAAGAACACAGATCTTGAGGCTCTCATGGAGTGGCTAAAGACAAGACCAATCCT
GTCACCTCTGACTAAGGGAATTTTAGGATTTGTGTTTACGCTCACCGTGCCCAGTGAGCG
AGGACTGCAGCGTAGACGCTTTGTCCAAACTGCCCTAAATGGGAATGGGGACCCGAATAA
CATGGATAAAGCAGTCAAACTATACAAGAAGCTCAAAAGAGAAATAACATTCCATGGGGC
CAAGGAGGTGTCACTCAGCTACTCAACTGGTGCACTTGCCAGTTGCATGGGCCTCATATA
CAACAGAATGGGAACAGTGACCACAGAAGTGACTTTTGGTCTAGTGTGTGCCACCTGTGA
GCAGATTGCTGATTCACAGCATCGGTCTCACAGACAAATGGCAACTACCACCAACCCACT
AATCAGGCATGAAAACAGAATGGTGCTAGCTAGCACTACAGCTAAGGCTATGGAACAGAT
GGCTGGATCGAGTGAACAGGCAGCGGAGGCCATGGAGGTTGCCAGTCAGGCTAGGCAAAT
GGTGCATGCAATGAGAACAATTGGGACTCATCCTAGCTCCAGTGCTGGTCTGAAAGATGA
TCTTCTTGAAAATTTGCAGGCCTACCAGAAACGGATGGGAGTGCAGATACAGCGATTCAA
ATGATCCTTTCGTTATTGCAGCAAATATCATTGGGATCTTGCACCTGATATTGTGGATTC
TTGATCGTCTTTTCTTCAAATGTATTTATCGTCGCCTTAAATACGGTTTGAAAAGAGGGC
CTTCTACGGAAGGAGTGCCTGAGTCCATGAGGGAAGAATATCAACAGGAACAGCAGAGTG
CTGTGGATGTTGACGATGGTCATTTTGTCAACATAGAGCTGGAGTAAAAGATCTTCTTGG
GTCATAG

#A/swine/England/WVL16/1998(H1N1)
-------------------------ATGAGTCTTCTAACCGAGGTCGAAACGTACGTTCT
TTCTATCATCCCGTCAGGCCCCCTCAAAGCCGAGATCGCGCAGAGACTGGAAGATGTCTT
TGCAGGGAAGAACACAGATCTTGAGGCTCTCATGGAGTGGCTAAAGACAAGACCAATCCT
GTCACCTCTGACTAAGGGAATTTTGGGCTTCGTGTTCACGCTCACCGTGCCCAGTGAGCG
AGGACTGCAGCGTAGACGCTTTGTCCAAAATGCCCTAAATGGGAATGGGGACCCGAATAA
CATGGATAGAGCAGTCAAACTATACAAAAAGCTCAAGAGAGAAATAACATTCCATGGAGC
CAAGGAGGTGTCACTCAGCTACTCAACTGGTGCACTTGCCAGTTGCATGGGCCTCATATA
CAACAGAATGGGAACAGTGACCACAGAAGTGGCTTTTGGTCTAGTGTGTGCCACTTGTGA
GCAGATTGCTGATTCACAGCATCGGTCTCACAGACAAATGGCAACTACCACCAACCCACT
AATCAGGCATGAAAACAGAATGGTGCTGGCTAGCACTACAGCTAAGGCTATGGAACAGAT
GGCTGGATCGAGTGAACAGGCAGCGGAGGCCATGGAGGTTGCCAGTCAGGCTAGGCAAAT
GGTGCATGCGATGAGAGCAATTGGGACTCATCCTAGCTCCAGTGCTGGTCTGAAAGATGA
CCTCCTTGAAAATTTGCAGGCCTACCAGAAACGGATGGGAGTGCAGATACAGCGATTCAA
GTGATCCTCTCGTTATTGCAGCAAATATCATTGGGATCTTGCACCTGATATTGTGGATTC
TTGATCGTCTTTTTTTCAAATGTATTTATCGTCGCCTTAAATACGGTTTGAAAAGAGGGC
CTTCTACGGAAGGAGTGCCTGAGTCCATGAGGGAAGAATATCAACAGGAACAGCAGAGTG
CTGTGGATGTTGACGATGGTCATTTTGTCAACATAGAGCTGGAGTAAAAAACTA------
-------

#A/Swine/Hong_Kong/9/98(H9N2)
-------------------------ATGAGCCTTCTAACCGAGGTCGAAACGTACGTTCT
CTCTATCATCCCGTCAGGCCCCCTCAAAGCCGAGATCGCGCAGAGACTTGAAGATGTCTT
TGCAGGGAAGAACACAGATCTTGAGGCTCTCATGGAATGGCTAAAGACAAGACCAATCCT
GTCACCTCTGACTAAGGGGATTTTAGGGTTTGTGTTCACGCTCACCGTGCCCAGTGAGCG
AGGACTGCAGCGTAGACGATTTGTCCAAAATGCCCTAAATGGGAATGGAGACCCAAACAA
CATGGACAGGGCAGTCAAACTATACAAGAAGCTGAAAAGGGAAATGACATTCCATGGAGC
AAAGGAAGTTGCACTCAGTTACTCAACTGGTGCGCTTGCCAGTTGCATGGGTCTTATATA
CAACCGAATGGGAACGGTGACCACAGAAGTGGCTCTTGGCCTAGTATGTGCCACTTGTGA
GCAGATTGCTGATTCACACCATAGATCTCACAGACAGATTGCGACTACCACCAACCCACT
AATCAGGCATGAGAACAGAATGGTACTAGCCAGCACTACAGCTAAGGCCATGGAGCAAAT
GGCTGGATCGAGTGAGCAAGCAGCGGAAGCAATGGAGGTTGCAAGTCAGGCTAGGCAGAT
GGTGCAGGCGATGAGGACAATTGGGACTCAACCTAGTTCCAGTGCAGGTCTGAAAGATGA
TCTTATTGAAAATTTGCAGGCCTACCAGAAACGGATGGGGGTGCAGATGCAACGATTCAA
GTGATCCTCTCGTTGCTGCAGCAAGTATCATTGGAATATTGCACTTGATATTGTGGATTC
TTGATCGTCTTTTCTTCAAATGCATTTATCGTCGCTTTAAATACGGTTTGAAAAGAGGGC
CTTCTACGGAAGGAGTGCCTGAGTCTATGAGGGAAGAGTATCGGCAGGAGCAACAGAGTG
CTGTGGATGTTGACGGTGGTCATTTTGTCAACATAGAGCTGGAGTAAAAAACTACCTT--
-------

#A/Swine/Hong_Kong/2422/98_(H3N2)
-------------------------ATGAGCCTTCTAACCGAGGTCGAAACGTATGTTCT
CTCTATCGTTCCATCAGGCCCCCTCAAAGCCGAAATCGCGCAGAGACTTGAAGATGTCTT
TGCTGGGAAAAACACAGATCCTGAGGCTCTTATGGAATGGCTAAAGAAAAGACCAATCCT
GTCACCTCTGACTAAGGGGATTTTGGGGTTTGTGTTCACGCTCACCGTGCCCAGTGAGCG
AGGACTGCAGCGTAGACGCTTTGTCCAAAATGCCCTCAATGGGAATGGGGATCCAAATAA
CATGGACAAAGCAGTTAAACTGTATAGAAAACTTAAGAGGGAGATAACATTCCATGGGGC
CAAAGAAATAGCACTCAGTTATTCTGCTGGTGCACTTGCCAGTTGCATGGGCCTCATATA
CAATAGGATGGGGGCTGTAACCACCGAAGTGGCATTTGGCCTGGTATGTGCAACATGTGA
ACAGATTGCTGACTCCCAGCACAGGTCTCATAGGCAAATGGTGGCAACAACCAATCCATT
AATAAGACATGAGAACAGAATGGTTTTGGCCAGCACTACAGCTAAGGCTATGGAGCAAAT
GGCTGGATCAAGTGAGCAGGCAGCGGAGGCCATGGAGATTGCTAGTCAGGCCAGGCAAAT
GGTGCAGGCAATGAGAGCCGTTGGGACTCATCCTAGCTCCAGTACTGGTCTAAGAGATGA
TCTTCTTGAAAATTTGCAGACCTATCAGAAACGAATGGGGGTGCAGATGCAACGGTTCAA
GTGACCCGCTTGTTGTTGCTGCGAGTATCATTGGGATCTTGCACTTGATATTGTGGATTC
TTGATCGTCTTTTTTTCAAATGCATCTATCGACTCTTCAAACACGGCCTGAAAAGAGGGC
CTTCTACGGAAGGAGTACCTGAGTCTATGAGGGAAGAATATCGAAAGGAACAGCAGAATG
CTGTGGATGCTGACGACAGTCATTTTGTCAGCATAGAGCTGGAGTAAAAAACTACCTTGT
TTCA---

#A/Swine/N-Carolina/35922/98_(H3N2)
---------------------------------------------------GTATGTTCT
CTCTATTGTTCCGTCAGGCCCCCTCAAAGCCGATATAGCTCAGAGACTTGAAGATGTTTT
TGCAGGGAAAAACACAGATCTTGAGGCACTCATGGAATGGCTAAAGACAAGACCAATCTT
GTCACCTCTGACCAAGGGGATTTTGGGATTTATATTCACGCTCACCGTGCCCAGTGAGCG
AGGACTGCAGCGTAGACGCTTTGTCCAGAATGCTCTCAATGGGAATGGTGACCCGAACAA
CATGGACAAAGCAGTCAAACTATACAGAAAACTCAAAAGAGAAATAACATTCCACGGGGC
TAGGGAAATAGCACTCAGTTACTCTGCCGGTGCACTTGCCAGTTGTATGGGCCTCATTTA
CAACAGAATGGGTGCTGTCACCACCGAGGTGGCATTTGGCCTAGTATGCGCAACCTGTGA
ACAGATTGCTGATTCCCAGCATCGATCTCATAGACAAATGGTGGCAACAACCAATCCACT
AATTAGGCATGAGAACAGAATGGTATTAGCCAGCACAACAGCTAAAGCCATGGAACAAAT
GGCTGGATCAAGTGAACAAGCAGCAGAGGCTATGGAAGTTGCCAGCCAAGCTAGGCAAAT
GGTACAGGCAATGAGAACAATTGGGACCCATCCTAGCTCCAGCGCTGGTCTAAAAGATGA
TCTTCTTGAAAATTTACAGGCCTATCAGAAACGAATGGGAGTGCAGATGCAGCGGTTCAA
GTGATCCTCTCGTTGCCGCCTCAAACATCATTGGGATTTTGCACCTGATACTGTGGATTC
TTGATCGTCTTTTTTTCAAATGTATTTACCGTCGCTTTAAATACGGTCTGAGAAGAGGGC
CTTCTACGGGAGGAGTGCCGGAGTCAATGAGGGAAGAATATCGACAGAAACAGCAGAGTG
CTGT--------------------------------------------------------
-------

#A/Swine/Ontario/01911-1/99_(H4N6)
-------------------------ATGAGTCTTCTAACCGAGGTCGAAACGTACGTTCT
CTCTATCGTCCCGTCAGGCCCCCTCAAAGCCGAGATCGCGCAGAGACTTGAAGATGTGTT
TGCAGGGAAGAACACCGATCTTGAGGCGCTCATGGAATGGCTAAAGACAAGACCAATCCT
GTCACCTCTGACTAAGGGGATTTTAGGATTTGTTTTCACGCTCACCGTGCCCAGTGAGCG
GGGACTGCAGCGTAGACGCTTTGTCCAAAATGCCCTTAATGGGAATGGGGATCCAAACAA
CATGGACAGAGCGGTCAAACTGTACAGGAAGCTTAAAAGGGAAATAACATTCCATGGGGC
AAAAGAAGTGGCACTCAGTTATTCAACTGGTGCACTTGCCAGTTGCATGGGCCTCATATA
CAACAGGATGGGGACTGTGACCACTGAAGTGGCATTTGGCCTGGTGTGCGCCACGTGTGA
GCAAATTGCTGATTCCCAGCATCGGTCTCACAGACAGATGGTGACAACAACCAACCCACT
AATCAGACACGAGAACAGAATGGTACTGGCCAGTACTACTGCTAAGGCCATGGAGCAAAT
GGCGGGGTCAAGTGAGCAGGCAGCAGAGGCTATGGAGGTTGCTAGTCAGGCCAGACAGAT
GGTGCAGGCAATGAGGACCATTGGGACTCATCCTAGCTCCAGTGCTGGTCTAAAAGATGA
TCTTCTTGAAAATTTGCAGGCCTATCAGAAGCGGATGGGAGTGCAGATGCAGCGATTCAA
GTGATCCTCTCGTTATTGCCGCAAGTATCATTGGGATCTTGCACTTGATATTGTGGATTC
TTGATCGTCTTTTCTTCAAATGCATTTATCGTCGCCTTAAATACGGTTTGAAAAGAGGGC
CTTCTACGGAAGGAGTGCCTGAGTCTATGAGGGAAGAATATCGGCAGGAACAGCAGAGTG
CTGTGGATGTTGACGATGGTCAGAGGTCT-------------------------------
-------

#A/swine/Hong_Kong/4361/99(H3N2)
----------------------------------CTAACCGAGGTCGAAACGTATGTTCT
CTCTATCGTTCCATCAGGCCCCCTCAAAGCCGAAATCGCGCAGAGACTTGAAGATGTCTT
TGCTGGGAAAAACACCGATCTTGAGGCTCTCATGGAATGGCTAAAGACAAGACCAATCCT
GTCACCTCTGACTAAGGGGATTTTGGGGTTTGTGTTCACGCTCACCGTGCCCAGTGAGCG
AGGACTGCAGCGTAGACGCTTTGTCCAAAATGCCCTCAATGGGAATGGGGATCCAAATAA
CATGGACAAAGCAGTTAAACTGTATAGAAAACTTAAGAGGGAGATAACATTCCATGGGGC
CAAAGAAATAGCACTCAGTTATTCTGCTGGTGCACTTGCCAGTTGCATGGGCCTCATATA
CAATAGGATGGGGGCTGTAACCACTGAAGTGGCATTTGGCCTGGTATGTGCAACATGTGA
ACAGATTGCTGACTCCCAGCACAGGTCTCATAGGCAAATGGTGGCAACAACCAATCCATT
AATAAGACATGAGAACAGAATGGTTTTGGCCAGCACTACAGCTAAGGCTATGGAGCAAAT
GGCTGGATCAAGTGAGCAGGCAGCGGAGGCCATGGAGATTGCTAGTCAGGCCAGGCAAAT
GGTGCAGGCAATGAGAGCCGTTGGGACTCATCCTAGCTCCAGTACTGGTCTAAGAGATGA
TCTTCTTGAAAATTTGCAGACCTATCAGAAACGAATGGGGGTGCAGATGCAACGATTCAA
GTGACCCGCTTGTTGTTGCCGCGAGTATCATTGGGATCTTGCACTTGATATTGTGGATTC
TTGATCGTCTTTTTTTCAAATGCATCTATCGACTCTTCAAACACGGCCTTAAAAGAGGGC
CTTCTACGGAAGGAGTACCTGAGTCTATGAGGGAAGAATATCGAAAGGAACAGCAGAATG
CTGTGGATGCTGACGACAGTCATTTTGTCAGCATAGAG----------------------
-------

#A/swine/Hong_Kong/5190/99(H3N2)
----------------------------------CTAACCGAGGTCGAAACGTACGTTCT
TTCTATCATCCCGTCAGGCCCCCTCAAAGCCGAGATCGCGCAGAGACTGGAAGGTGTCTT
TGCAGGAAAGAACACAGATCTTGAGGCTCTCATGGAGTGGCTAAAGACAAGACCAATCCT
GTCACCTCTGACTAAGGGAATTTTAGGATTCGTGTTCACGCTCACCGTGCCCAGTGAGCG
AGGACTGCAGCGTAGACGCTTTGTCCAAAATGCCCTAAATGGGAATGGGGACCCGAATAA
CATGGATAGAGCAGTCAAACTATACAAGAAGCTCAAAAGAGAAATAACGTTCCATGGGGC
CAAGGAGGTGTCACTAAGCTACTCAACTGGTGCACTTGCCAGTTGCATGGGCCTCATATA
CAACAGAATGGGAACAGTGACCACAGAAGCTGCTTTTGGTCTAGTGTGTGCCACTTGTGA
ACAGATTGCTGATTCACAGCATCGGTCTCACAGACAAATGGCTACTACCACCAACCCACT
AATCAGGCATGAAAACAGAATGGTGCTGGCTAGCACCACAGCTAAGGCTATGGAACAGAT
GGCTGGATCGAGTGAACAGGCAGCGGAGGCAATGGAGGTTGCCAATCAGACTAGGCAGAT
GGTGCATGCAATGAGAACAATTGGGACTCATCCTAGCTCCAGTGCTGGTCTGAAAGATGA
CCTTCTTGAAAATTTGCAGGCCTACCAGAAACGGATGGGAGTGCAGATGCAGCGGTTCAA
GTGATCCTCTCGTCATTGCAGCAAATATCATTGGGATCTTGCACCTGATATTGTGGATTG
TTGATCGTCTTTTTTTCAAATGTATTTATCGTCGCTTTAAATACGGTTTGAAAAGAGGGC
CTTCTACGGAAGGAGTGCCTGAGTCCATGAGGGAAGAATATCAACAGGAACAGCAGAGTG
CTGTGGATGTTGACGATGGTCATTTTGTCAACATAGAG----------------------
-------

#A/swine/Pingtung/7-12/1999(H1N2)
AGCAAAAGCAGGTAGATGTTTAAAGATGAGTCTTCTAACCGAGGTCGAAACGTATGTTCT
CTCCATCGTTCCGTCAGGCCCCCTCAAAGCCGAAATAGCGCAGAGAATTGAAGATGTTTT
TGCAGGGAAAAACACCGATCTTGAGGCACTCATGGAATGGCTAAAGACAAGACCGATCCT
GTCACCTCTGACTAAGGGGATTTTAGGATTTGTATTCACGCTCACCGTGCCCAGTGAGCG
AGGACTGCAGCGTAGACGCTTTGTCCAGAATGCCCTCAATGGGAATGGTGACCCGAACAA
CATGGACAAGGCAGTCAAACTGTACAGAAAACTTAAAAGGGAAATAACATTCCACGGTGC
CAAAGAAGTAGCACTTAGTTACTCTGCTGGTGCACTTGCCAGTTGTATGGGCCTCATATA
CAACAGAATGGGGACTGTCACCACTGAGGTGGCATTTGGCCTAGTATGCGCAACCTGTGA
ACAGATTGCTGATTCCCAGCACCGATCTCATAGACAAATGGTGACAACAACCAATCCATT
AATCAGACATGAGAACAGAATGGTGTTAGCTAGCACCACAGCTAAAGCCATGGAACAAAT
GGCTGGATCAAGTGAGCAAGCAGCAGAGGCTATGGAAGTTGCCAGCCAAGCTAGGCAGAT
GATACAGGCAATGAGAACAATTGGGACCCACCCTAGTTCCAGCACTGGTCTAAAAGATGA
CCTTCTTGTAAATTTACAGGCCTATCAGAAACGAATGGGAGTGCAGATGCAAAGATTCAA
GTGATCTTCTCGTTGTTGCAGCAAACATCATTGGGATTTTGCACCTGATATTGTGGATTC
TTGATCGCCTTTTTTTCAAATGCATTTACCGTCGCTTTAAATACGGTCTGAAGAGAGGGC
CTTCTACGGAAGGAGTGCCGGAGTCCATGAGGGAAGAGTATCGGCAGAAGCAGCAGAGTG
CTGTGGATGTTGACGATGGTCATTTTGTCAACATAGTGCTAGAGTAAAAAACTACCTTGT
TTCTACT

#A/swine/Scotland/WVL17/1999(H1N1)
-------------------------ATGAGTCTTCTAACCGAGGTCGAAACGTACGTTCT
TTCTATAATCCCGTCAGGCCCCCTCAAAGCCGAGATCGCGCAGAGACTGGAAGATGTCTT
TGCAGGAAAGAACACAGATCTTGAGGCTCTCATGGAATGGCTAAAGACAAGACCAATCCT
GTCACCTCTGACTAAGGGAATTTTAGGATTCGTGTTCACGCTCACCGTGCCCAGTGAGCG
AGGACTGCAGCGTAGACGCTTTGTCCAAAATGCTCTAAATGGAAACGGGGACCCGAATAA
CATGGATAGAGCAGTCAAACTATATAAGAAGCTCAAAAGAGAAATAACATTCCATGGGGC
CAAGGAGGTGTCACTCAGCTACTCAACTGGTGCACTTGCCAGTTGCATGGGCCTCATATA
CAACAGAATGGGAACAGTGACCACAGAAGTGGCTTTTGGTCTAGTGTGTGCCACTTGTGA
GCAGATTGCTGATTCACAGCATCGGTCTCACAGACAAATGGCGACTACCACCAACCCACT
AATAAGGCATGAAAACAGAATGGTGCTGGCTAGCACTACAGCTAAGGCTATGGAACAGAT
GGCTGGATCGAGTGAACAGGCAGCGGAGGCCATGGAGGTTGCCAGTCAGGCTAGACAAAT
GGTGCATGCGATGAGAACAATTGGGACTCATCCCAGCTCCAGTGCTGGTTTGAAAGATGA
CCTTCTTGAAAATTTGCAGGCCTACCAGAAACGGATGGGAGTGCAGATACAGCGATTCAA
GTGATCCTCTCGTTATTGCAGCAAATATCATTGGGATCTTGCACCTGATATTGTGGATTC
TTGATCGTCTTTTTTTCAAATGTATTTATCGTCGCCTTAAATACGGTTTGAAAAGAGGGC
CTTCTACGGAAGGAGTGCCTGAGTCCATGAGGGAAGAATATCAACAGGAACAGCAGAGTG
CTGTGGATGTTGACGATGGTCATTTTGTCAACATAGAGCTGGAG----------------
-------

#A/swine/Bakum/1832/00(H1N2)
AGCAAAAGCAGGTAGATATTTAGAGATGAGTCTTCTAACCGAGGTTGAAACGTACGTTCT
TTCTATCATCCCGTCAGGCCCCCTCAAAGCCGAGATCGCACAGAGACTGGAAGGTGTCTT
TGCAGGGAAGAACACAGATCTTGAGGCTCTCATGGAGTGGCTAAAGACAAGACCAATCCT
GTCACCTCTGACTAAGGGAATTCTGGGATTCGTGTTCACGCTCACCGTGCCCAGTGAGCG
AGGACTGCAGCGTAGACGCTTTGTCCAAAATGCCCTAAATGGAAATGGGGACCCGAATAA
CATGGATAGATCAGTCAAATTATACAAGAAGCTCAAAAGGGAAATAACGTTCCATGGGGC
CAAGGAGGTGTCACTAAGCTACTCAACTGGTGCACTTGCCAGTTGCATGGGCCTCATATA
CAACAGAATGGGAACAGTGACCACAGAAGCTGCTTTTGGCCTAGTGTGTGCCACTTGTGA
GCAGATTGCTGATTCACAGCATCGGTCACACAGACAAATGGCTACTACCACTAACCCACT
AATCAGGCATGAAAACAGAATGGTGCTGGCTAGCACTACAGCTAAGGCTATGGAACAGAT
GGCTGGATCGAGTGAACAGGCAGCAGAGGCCATGGAGGTTGCCAGTCAGGCTAGGCAGAT
GGTGCATGCAATGAGAACAATTGGGACACATCCTAGCTCCAGTGCCGGTCTGAAAGATGA
TCTTCTTGAAAATTTGCAGGCCTACCAGAAACGGATGGGAGTGCAAATACAGCGGTTCAA
GTGATCCTCTCGTCATTGCAGCAAATATCATTGGAATCTTGCACCTGATATTGTGGATTC
TTGATCGTCTTTTTTTCAAATGTATTTATCGTCGCCTTAAATACGGTTTGAAAAGAGGGC
CTTCTACGGAAGGAGTGCCTGAGTCCATGAGGGAAGAATATCAACAGGAACAGCAGAGTG
CTGTGGATGTTGACGATGGTCATTTTGTCAACATAGAGCTGGAGTAA-------------
-------

#A/swine/Cotes_dArmor/800/00(H1N2)
------------------------------------------------------------
------------------------------------------------------------
-------------------------------ATGGAGTGGCTAAAGACAAGACCAATCCT
GTCACCTCTGACTAAGGGAATTTTGGGATTCGTATTCACGCTCACCGTGCCCAGTGAGCG
AGGACTGCAGCGTAGGCGCTTTGTCCAAAATGCCCTAAATGGAAATGGGGACCCGAATAA
CATGGATAGAGCAGTCAAATTATACAAGAAGCTAAAAAGGGAAATAACATTCCATGGGGC
CAAAGAGGTGTCACTAAGCTACTCAACTGGTGCACTTGCCAGTTGCATGGGCCTCATATA
CAACAGAATGGGAACAGTGACCACAGAAGCTGCTTTTGGCCTAGTGTGTGCCACTTGTGA
GCAGATTGCTGATTCACAGCATCGGTCTCACAGACAAATGGCTACTACCACCAACCCATT
AATCAGGCATGAAAACAGAATGGTTCTGGCAAGCACTACAGCTAAGGCTATGGAACAGAT
GGCTGGATCGAGTGAACAGGCAGCAGAAGCCATGGAGGTTGCCAGTCAGACTAGGCAGAT
GGTGCATGCGATGAGAACAATTGGAACACATCCTAGCTCCAGTGCCGGTCTGAAAGATAA
CCTTCTTGAAAATTTGCAGGCCTACCAGAAACGGATGGGAGTGCAGATACAGCGATTCAA
GTGATCCTCTCGTCATTGCAGCAAATATTATTGGGATCTTGCACCTGATATTGTGGATTC
TTGATCGTCTTTTCTTCAAATGTATTTATCGTCGCCTTAAATACGGTTTGAAAAGA----
------------------------------------------------------------
------------------------------------------------------------
-------

#A/swine/Fujian/2001(H5N1)
-------------------------ATGAGTCTTCTAACCGAGGTCGAAACGTACGTTCT
CTCTATCATCCCGTCAGGCCCCCTCAAAGCCGAGATCGCGCAGAGACTTGAAGATGTCTT
TGCAGGAAAGAACACCGATCTCGAAGCTCTCATGGAGTGGCTAAAGACAAGACCGATCCT
GTCACCTCTGACTAAAGGGATTTTGGGATTTGTATTCACGCTCACCGTGCCCAGTGAACG
AGGACTGCAGCGTAGACGCTTTGTCCAGAATGCCCTAAATGGAAATGGAGATCCAAATAA
TATGGATAGGGCAGTTAAGCTATATAAGAAGCTGAAAAGAGAAATAACATTCCCTGGGGC
TAAGGAGGTCGCACTCAGCTACTCAACCGGTGCACTTGCCAGTTGCATGGGTCTCATATA
CAACAGGATGGGAACGGTGACCACAGAAGTGGCTTTTGGCCTAGTGTGTGCCACTTGTGA
GCAGATTGCAGATTCACAGCATCGGTCTCACAGACAGATGGCAACTATCACCAACCCACT
AATCAGGAATGAGAACAGAATGGTGCTGGCCAGCACTACAGCTAAGGCTATGGAGCAGAT
GGCGGGATCAAGTGAGCAGGCAGCGGAAGCCATGGAGGTCGCTAATCAGGCTAGGCAGAT
GGTACAGGCAATGAGGACAATTGGGACTCATCCTAACTCTAGTGCTGGTCTGAGGGATAA
TCTTCTTGAAAATTTGCAGGCCTACCAGAAACGAATGGGAGTGCAGATGCAGCGATTCAA
GTGA--------------------------------------------------------
------------------------------------------------------------
------------------------------------------------------------
------------------------------------------------------------
-------

#A/Swine/Illinois/100084/01_(H1N2)
-------------------------ATGAGTCTTCTAACCGAGGTCGAAACGTATGTTCT
CTCTATCGTCCCGTCAGGCCCCCTCAAAGCCGAGATAGCACAGAGACTCGAAGACGTTTT
TGCAGGGAAAAACACCGATCTTGAGGCTCTCATGGAATGGCTAAAGACAAGACCAATCCT
GTCACCTCTGACTAAGGGGATTTTAGGGTTTGTGTTCACGCTCACCGTGCCCAGTGAGCG
AGGACTGCAGCGTAGACGTTTTGTCCAGAATGCCCTCAATGGGAATGGTGACCCGAACAA
CATGGACAAGGCGGTCAAACTGTACAGGAAACTAAAAAGGGAAATAACATTCCATGGGGC
CAAAGAAGTAGCGCTCAGTTACTCTGCTGGTGCACTTGCCAGTTGCATGGGCCTCATATA
CAACAGAATGGGGACTGTCACCACTGAGGTGGCCTTTGGTCTGGTATGCGCAACCTGTGA
ACAGATTGCTGATTCTCAGCATCGATCTCATAGACAAATGGTGACAACAACCAATCCACT
AATCAGGCACGAGAACAGAATGGTAATAGCCAGCACAACAGCTAAAGCCATGGAACAAAT
GGCTGGATCAAGCGAACAAGCAGCAGAGGCTATGGAGGTTGCCAGCCAGGCTAGACAAAT
GGTACAGGCAATGAGAACAATTGGGACTCACCCTAGTTCCAGCACTGGTCTAAAAGATGA
TCTTCTTGAAAATTTACAGGCCTATCAGAAACGGATGGGAGTGCAAATGCAACGATTCAA
GTGA--------------------------------------------------------
------------------------------------------------------------
------------------------------------------------------------
------------------------------------------------------------
-------

#A/swine/Ontario/42729A/01(H3N3)
-------------------------ATGAGTCTTCTAACCGAGGTCGAAACGTACGTTCT
CTCTATCGTCCCGTCAGGCCCCCTCAAAGCCGAGATCGCGCAGAGACTTGAAGATGTGTT
TGCAGGGAAGAACACCGATCTTGAGGCACTCATGGAATGGCTAAAGACAAGACCAATCCT
GTCACCTCTGACTAAGGGGATTTTAGGATTTGTGTTCACGCTCACCGTGCCCAGTGAGCG
AGGACTGCAGCGTAGACGCTTTGTCCAAAATGCCCTTAATGGGAATGGGGATCCAAACAA
CATGGACAGAGCGGTCAAACTGTACAGGAAGCTTAAAAGGGAGATAACATTCCATGGGGC
AAAAGAAGTGGCACTCAGTTATTCAACTGGTGCACTTGCCAGTTGCATGGGCCTCATATA
CAACAGGATGGGGACTGTGACCACTGAAGTGGCATTTGGCCTGGTGTGCGCCACATGTGA
GCAGATTGCTGATTCCCAGCATCGGTCTCACAGACAAATGGTGACAACAACCAACCCACT
GATCAGGCACGAGAACAGAATGGTACTGGCCAGTACTACGGCTAAGGCCATGGAGCAAAT
GGCAGGGTCAAGTGAGCAGGCAGCAGAGGCTATGGAGGTTGCTAGTCAGGCCAGACAGAT
GGTGCAGGCAATGAGGACCATTGGGACTCATCCTAGCTCCAGTGCTGGTCTAAAAGATGA
TCTTCTTGAAAATTTGCAGGCCTACCAGAAACGGATGGGAGTGCAGATGCAGCGATTCAA
GTGATCCTCTCGTTATTGCCGCAAGTATCATTGGGATCTTGCACTTGATATTGTGGATTC
TTGATCGTCTTTTCTTCAAATGCATTTATCGTCGCCTTAAATACGGTTTGAAAAGAGGGC
CTTCTACGGAAGGAGTGCCTGAGTCTATGAGGGAAGAATATCGGCAGGAACAGCAGAGTG
CTGTGGATGTTGACGATGGTCATTTTGTCAACATAGAGCTGGAGTAA-------------
-------

#A/swine/Saskatchewan/18789/02(H1N1)
-------------------------ATGAGTCTTCTAACCGAGGTCGAAACGTACGTTCT
CTCTATCGTCCCGTCAGGCCCCCTCAAAGCCGAGATCGCGCAGAGACTTGAAGATGTCTT
TGCAGGGAAGAACACCGATCTTGAGGCACTCATGGAATGGCTAAAGACAAGACCAATCCT
GTCACCTCTGACTAAGGGGATTTTAGGATTTGTGTTTACACTCACCGTGCCCAGTGAGCG
AGGACTGCAGCGTAGACGCTTTGTCCAAAATGCCCTTAATGGGAATGGGGATCCAAACAA
CATGGACAGAGCAGTCAAACTGTACAGGAAACTAAAAAGGGAAATAACATTCCATGGGGC
AAAAGAGGTGGCACTCAGTTATTCGACTGGTGCACTTGCCAGTTGCATGGGCCTCATATA
CAACAGAATGGGGACTGTGACCACTGAAGTGGCATTTGGCCTAGTTTGCGCCACATGTGA
GCAGATTGCTGACTCCCAGCATCGGTCTCACAGACAGATGGTAACAACAACCAACCCACT
GATCAGACATGAGAACAGAATGGTACTAGCCAGTACCACGGCTAAGGCCATGGAACAAAT
GGCAGGGTCAAGTGAGCAGGCTGCAGAGGCTATGGAGGTTGCTAATCAAGCTAGACAAAT
GGTGCAGGCAATGAGGACCATTGGGACTCATCCTAGCTCCAGTGCCGGTCTAAAAGATGA
TCTTCTTGAAAATTTGCAGGCCTACCAGAAACGGATGGGAGTGCAAATGCAGCGATTCAA
GTGATCCTCTTGTTATTGCCGCAAGTATCATTGGGATCTTGCACTTGATATTGTGGATTC
TTGATCGTCTTTTCTTCAAATGCATTTATCGTCGCCTTAAATACGGTTTGAAAAGAGGGC
CTTCTACGGAAGGAGTGCCTGAGTCTATGAGGGAAGAATATCGGCAGGAACAGCAGAGTG
CTGTGGATGTTGACGATGGTCATTTTGTCAACATAGAGCTGGAGTAA-------------
-------

#A/swine/Hong_Kong/1144/02(H3N2)
----------------------------------CTAACCGAGGTCGAAACGTACGTTCT
TTCTATCATCCCGTCAGGCCCCCTCAAAGCCGAGATCGCGCAGAGACTGGAAGGTGTCTT
TGCAGGAAAGAACACAGATCTTGAGGCTCTCATGGAGTGGCTAAAGACAAGGCCAATCCT
GTCACCTCTGACTAAGGGAATTTTAGGATTCGTGTTCACGCTCACCGTGCCCAGTGAGCG
AGGACTGCAGCGTAGACGTTTTGTCCAAAATGCCCTAAATGGGAATGGGGACCCGAACAA
CATGGATAGAGCAGTCAAACTATACAAGAAGCTCAAAAGAGAAATAACGTTCCATGGGGC
CAAGGAGGTGTCACTAAGCTACTCAACTGGTGCACTTGCCAGTTGCATGGGCCTCATATA
TAACAGAATGGGAACAGTGACCACAGAAGCTGCTTTTGGTCTAGTGTGTGCCACTTGTGA
ACAGATTGCTGATTCACAGCATCGGTCTCACAGACAAATGGCTACTACCACCAACCCACT
AATCAGGCATGAAAACAGAATGGTGCTGGCTAGCACCACAGCTAAGGCTATGGAACAGAT
GGCTGGATCGAGTGAACAGGCAGCGGAGGCAATGGAGGTTGCCAATCAGACTAGGCAGAT
GGTGCATGCAATGAGAACAATTGGGACTCATCCTAGCTCCAGTGCTGGTCTGAAAGATGA
CCTTCTTGAAAATTTGCAGGCCTACCAGAAACGGATGGGAGTGCAGATGCAGCGGTTCAA
ATGATCCTCTCGTCATTGCAGCAAATATCATTGGGATCTTGCACCTGATATTGTGGATTG
TTGATCGTCTTTTTTTCAAATGTATTTATCGTCGCTTTAAATACGGTTTGAAAAGAGGGC
CTTCTACGGAAGGAGTGCCTGAGTCCATGAGGGAAGAATATCAACAGGAACAGCAGAGTG
CTGTGGATGTTGACGATGGTCATTTTGTCAACATAGAG----------------------
-------

#A/swine/Hong_Kong/1212/02(H3N2)
----------------------------------CTAACCGAGGTCGAAACGTATGTTCT
CTCTATCGTTCCATCAGGCCCCCTCAAAGCCGAGATCGCGCAGAGACTTGAAGATGTCTT
TGCTGGGAAAAACACAGATCTTGAGGCTCTCATGGAATGGCTAAAGACAAGACCAATTCT
GTCACCTCTGACTAAGGGGATTTTGGGGTTTGTGTTCACGCTCACCGTGCCCAGTGAGCG
AGGACTGCAGCGTAGACGCTTTGTCCAAAATGCCCTCAATGGGAATGGAGATCCAAATAA
CATGGACAAAGCAGTTAAACTGTATAGGAAACTTAAGAGGGAGATAACGTTCCATGGGGC
CAAAGAAATAGCTCTCAGTTATTCTGCTGGTGCACTTGCCAGTTGCATGGGCCTCATATA
CAATAGGATGGGGGCTGTAACCACTGAAGTGGCATTTGGCCTGGTATGTGCAACATGTGA
GCAGATTGCTGACTCCCAGCACAGGTCTCATAGGCAAATGGTGGCAACAACCAATCCATT
AATAAGACATGAGAACAGAATGGTTTTGGCCAGCACTACAGCTAAGGCTATGGAGCAAAT
GGCTGGATCAAGTGAGCAGGCAGCGGAGGCTATGGAGATTGCTAGTCAGGCCAGGCAAAT
GGTGCAGGCAATGAGAGCCGTTGGGACTCATCCTAGCTCCAGTACTGGTCTAAGAGATGA
TCTTCTTGAAAATTTGCAGACCTATCAGAAACGAATGGGGGTGCAGATGCAACGATTCAA
GTGACCCGCTTGTTGTTGCCGCGAGTATCATTGGGATCTTGCACTTGATATTGTGGATTC
TTGATCGTCTTTTTTTCAAATGCGTCTATCGACTCTTCAAACACGGCCTTAAAAGAGGCC
CTTCTACGGAAGGAGTACCTGAGTCTATGAGGGAAGAATATCGAAAGGAACAGCAGAATG
CTGTGGATGCTGACGACAGTCATTTTGTCAGCATAGAG----------------------
-------

#A/swine/Fujian/2003(H5N1)
-------------------------ATGAGTCTTCTAACCGAGGTCGAAACGTACGTTCT
CTCTATCATCCCGTCAGGCCCCCTCAAAGCCGAGATCGCGCAGAGACTTGAAGATGTCTT
TGCAGGAAAGAACACCGATCTCGAGGCTCTCATGGAGTGGCTAAAGACAAGACCAATCCT
GTCACCTCTGACTAAAGGGATTTTGGGATTTGTATTCACGCTCACCGTGCCCAGTGAACG
AGGACTGCAGCGTAGACGCTTTGTCAAGAATGCCCTAAATGGAAATGGAGATCCAAATAA
TATGGATAAGGCAGTTAAGCTATATAAGAAGCTGAAAAGAGAAATAACATTCCATGGGGC
TAAGGAGGTCGCACTCAGCTACTCAACCGGTGCACTTGCCAGTTGCATGGGTCTCATATA
CAACAGGATGGGAACTGTGACCACAGAAGTGGCTTTTGGCCTAGTGTGTGCCACTTGTGA
GCAGATTGCAGATTCACAGCATCGATCTCACAGACAGATGGCAACTATCACCAACCCACT
AATCAGGCATGAGAACAGAATGGTGCTGGCCAGCACTACAGCTAAGGCTATGGAGCAGAT
GGCGGGATCAAGTGAGCAGGCAGCGGAAGCCATGGAGGTCGCTAATCAGGCTAGGCATAT
GGTACAGGCAATGAGGACAATTGGGACTCATCCTAACTCTAGTGCTGGTCTGAGAGATGA
TCTTCTTGAAAATTTGCAGGCCTACCAGAAACGAATGGGAGTGCAGATGCAGCGATTCAA
GTGA--------------------------------------------------------
------------------------------------------------------------
------------------------------------------------------------
------------------------------------------------------------
-------

#A/swine/Bakum/IDT1769/2003(H3N2)
AGCAAAAGCAGGTAGATGTTTAAAGATGAGTCTTCTAACCGAGGTCGAAACGTACGTTCT
TTCTATCATCCCGTCAGGCCCCCTCAAAGCCGAGATCGCGCAGAGACTGGAAGGTGTCTT
TGCAGGGAAAAACACAGATCTTGAGGCTCTCATGGAGTGGCTAAAGACAAGACCAATCCT
GTCACCTCTGACTAAGGGAATTTTGGGATTCGTGTTCACGCTCACCGTGCCCAGTGAGCG
AGGACTGCAGCGTAGACGCTTTGTCCAAAATGCCCTAAATGGAAATGGGGACCCGAATAA
CATGGATAAAGCAGTCAAATTATACAAGAAACTCAAAAGGGAAATAACATTCCATGGGGC
CAAAGAGGTGTCACTAAGCTACTCAACTGGTGCACTTGCCAGTTGCATGGGCCTCATATA
CAACAGAATGGGAACAGTGACCACAGAAGCTGCATTTGGCCTAGTGTGTGCCACTTGTGA
GCAGATCGCTGATTCACAGCATCGGTCTCACAGACAAATGGCTACTACCACCAACCCATT
AATCAGGCATGAAAACAGAATGGTACTGGCTAGCACTACAGCTAAGGCTATGGAACAGAT
GGCTGGATCGAGTGAACAGGCAGCAGAGGCCATGGAGGTTGCCAGTCAGACTAGGCAGAT
GGTGCATGCAATGAGAACAATTGGAACACATCCTAGCTCCAGTGCCGGTCTGAAAGATGA
CCTTCTTGAAAATTTACAGGCATACCAGAAGCGGATGGGAGTGCAAATACAGCGATTCAA
GTGATCCTCTCGTCATTGCAGCGAATATTATTGGGATCTTGCACCTGATATTGTGGATTC
TTGATCGTCTTTTCTTCAAATGTATTTATCGTCGCCTTAAATACGGTTTGAAAAGAGGGC
CTTCTACGGAAGGGGTGCCTGAGTCCATGAGGGAAGAATATCAACAGGAACAGCAGAATG
CTGTGGATGTTGACGAAGGTCATTTTGTCAACATAGAGCTGGAGTAAAAAA---------
-------

#A/swine/Shandong/w4/2003(H9N2)
AGCAAAAGCAGGTAGATATTGAAAGATGAGCCTTCTAACCGAGGTCGAAACGTACGTTCT
CTCTATCATCCCGTCAGGCCCCCTCAAAGCCGAGATCGCGCAGAGACTTGAAGATGTCTT
TGCAGGAAAGAACACAGATCTTGAGGCTCTCATGGAATGGCTAAAGACAAGACCAATCCT
GTCACCTCTGACTAAGGGGATTTTAGGGTTTGTGTTTACGCTCACCGTGCCCAGTGAGCG
AGGACTGCAGCGTAGACGATTTGTCCAAAATGCCCTAAACGGGAATGGAGACCCAAACAA
CATGGACAGGGCAGTCAAATTATACAAAAAGCTGAAAAGGGAAATGACATTCCATGGAGC
AAAGGAAGTTGCACTCAGTTACTCAACTGGTGCGCTTGCTAGTTGCATGGGTCTCATATA
CAACCGGATGGGAACGGTAACCACAGAAGTGGCTCTTGGCCTAGTATGTGCCACTTGTGA
GCAGATTGCTGATTCACACCATAGGTCTCACAGACAGATGGCGACTACCACCAACCCACT
GATCAGGCATGAGAACAGAATGGTACTAGCCAGCACTACAGCTAAGGCCATGGAGCAAAT
GGCAGGATCGAGTGAGCAGGCAGCGGAAGCCATGGAGGTTGCGAGTCAGGCTAGGCAGAT
GGTGCAGGCGATGAGGACAATAGGGACTCAACCTAGCTCCAGTGCAGGTCTGAGAGATGA
TCTTATTGAAAATTTGCAGGCCTACCAGAAACGGATGGGGGTGCAGATGCAGCGATTCAA
GTGATCCTCTCGTTGTTGCAGCAAGTATCATTGGGATATTGCACTTGATATTGTGGATTC
TTGATCGTCTTTTCTTCAAATGCATTTATCGTCGCTTTAAATACGGGTTGAAAAGAGGGC
CTTCTACGGAAGGAGTGCCTGAGTCTATGAGGGAAGAGTATCGGCAGGAGCAACAGAGTG
CTGTAGATGTTGACGATGGTCATTTTGTCAACATAGAGCTGGAGTAAAAAACTACCTTGT
TTCTACT

#A/swine/Ratchaburi/NIAH550/2003(H1N1)
-------------------------ATGAGTCTTCTAACCGAGGTCGAAACGTACGTTCT
TTCTATCATCCCGTCAGGCCCCCTCAAAGCCGAGATCGCGCAGAGACTGGAAGATGTCTT
TGCAGGGAAGAACACAGATCTTGAGGCTCTCATGGAATGGCTAAAGACAAGACCAATCCT
GTCACCTCTGACTAAGGGAATTTTAGGATTTGTGTTCACGCTCACCGTGCCCAGTGAGCG
AGGACTGCAGCGTAGACGCTTTGTCCAAAATGCCCTAAATGGGAATGGGGACCCGAACAA
CATGGATAGAGCAGTCAAATTATACAAGAAGCTCAAAAGAGAAATAACATTCCATGGGGC
CAAGGAGGTGTCACTCAGCTACTCAACTGGTGCACTTGCCAGTTGCATGGGCCTAATATA
CAACAGAATGGGAACAGTGACCACTGAAGTGGCTTTTGGTCTAGTGTGTGCCACTTGTGA
GCAGATTGCTGACTCACAGCATCGGTCTCACAGACAAATGGCAACTACCACCAACCCACT
AATCAGACATGAAAACAGAATGGTGCTGGCTAGCACTACAGCTAAGGCTATGGAACAGAT
GGCTGGATCGAGTGAACAGGCAGCGGAGGCCATGGAGGTTGCCAGTCAGGCTAGGCAAAT
GGTGCATGCGATGAGAACAATTGGGACTCATCCTAGCTCCAGTGCTGGCCTGAAAGATGA
TCTTCTTGAAAATTTGCAGGCCTACCAGAAACGGATGGGAGTGCAAATACAGCGATTCAA
GTGATCCTCTCGTTGTTGCAGCAAATATCATTGGGATATTGCACCTGATATTGTGGATTC
TTGATCGTCTTTTTTTCAAATGCATTTATCGTCGCCTTAAATACGGTTTGAAAAGAGGGC
CTTCTACGGAAGGAGTGCCTGAGTCCATGAGGGAAGAATATCAACAGGAGCAGCAGAGTG
CTGTGGATGTTGACAATGGTCATTTTGTCAACATAGAACTGGAGTAA-------------
-------

#A/swine/Miyagi/5/03(H1N2)
------------------------------------------------------------
----------------------------------------------CTTGAGGATGTTTT
TGCAGGGAAAAACACCGATCTTGAGGCAATCATGGAATGGCTAAAGACAAGACCAATCTT
GTCACCTCTAACTAAGGGGATTTTAGGATTTATATTCACGCTCACCGTGCCCAGTGAGCG
AGGACTGCAGCGTAGACGCTTTGTTCAGAATGCTCTCAATGGGAATGGTGACCCGAACAA
CATGGACAAAGCAGTCAAATTGTACAAAAAGCTTAAAAGAGAGATAACATTCCACGGGGC
CAAAGAAATGTCACTCAGTTATTCTGCTGGTGCGCTTGCCAGTTGCATGGGCCTCATATA
CAACAGAATGGGGACTGTTACCACTGAGGTGGCATTTGGTTTAGTATGCGCAACCTGTGA
ACAGATTGCTGATTCCCAGCACCGATCCCATAGACAAATGGTGGCAACAACCAATCCACT
AATCAGGCATGAGAACAGAATGGTATTAGCCAGCACAACAGCCAAAGCCATGGAACAAAT
GGCTGGGACTAGTGAACAAGCAGCGGAGGCCATGGAGGTTGCCAGCCAGGCCA-------
------------------------------------------------------------
------------------------------------------------------------
------------------------------------------------------------
------------------------------------------------------------
------------------------------------------------------------
------------------------------------------------------------
-------

#A/swine/Shandong/2/03(H5N1)
AGCAAAAGCAGGTAGATGTTGAAAGATGAGCCTTCTAACCGAGGTCGAAACGTACGTTCT
CTCTATCATCCCGTCAGGCCCCCTCAAAGCCGAGATCGCGCAGAGACTTGAAGATGTCTT
TGCAGGGAAGAACACAGATCTTGAGGCTCTCATGGAATGGCTAAAGACAAGACCAATCCT
GTCACCTCTGACTAAGGGGATTTTGGGGTTTGTGTTCACGCTCACCGTGCCCAGTGAGCG
AGGACTGCAACGTAGACGGTTTGTCCAAAATGCCCTAAATGGGAATGGAGACCCAAACAA
CATGGACAGGGCAGTCAAACTATACAAGAAGCTGAAAAGGGAAATGACATTCCATGGAGC
AAGGGAAGTTGCACTCAGTTACTCAACTGGTGCGCTTGCCAGTTGTATGGGTCTCATATA
CAATCGAATGGGAACGGTAACCACAGAAGTGGCTCTTGGCCTAGTATGTGCCACTTGTGA
GCAGATTGCTGATTCACACCATAGGTCTCACAGACAGATGGCGACTACCACTAACCCACT
AATCAGGCATGAGAACAGAATGGTACTAGCCAGCACTACAGCTAAGGCTATGGAGCAAAT
GGCTGGATCGAGTGAGCAGGCAGCGGAAGCCATGGAGGTTGCAAGTCAGGCTAGGCAAAT
GGTGCAGGCGATGAGGACAATTGGGACTCGACCCAGCTCCAGTGCAGGTCTGAAAGATGA
TCTTATTGAAAATTTGCAGGCCTACCAGAAACGGATGGGAGTGCAAATGCAGCGATTCAA
GTGATCCTCTCGTTGTTGCAGCAAGTATCATTGGGATATTGCACTTGATATTGTGGATTC
TTGATCGTCTTTTCTTCAAATGCATTTATCGTCGCTTTAAATACGGTTTGAAAGGAGGGC
CTTCTACGGAAGGAGTGCCTGAGTCTATGAGGGAGGAGTATCGGCAGGAGCAACAGAATG
CTGTGGATGTTGACGATGGTCATTTTGTCAACATAGAGCTGGAGTAAAAAACTACCTTGT
TTCTACT

#A/swine/Ontario/57561/03(H1N1)
-------------------------ATGAGTCTTCTAACCGAGGTCGAAACGTATGTTCT
CTCTATCGTTCCGTCAGGCCCCCTCAAAGCCGAGATAGCGCAGAGACTTGAAGATGTTTT
TGCAGGGAAAAACACCGATCTTGAGGCACTCATGGAATGGCTAAAGACAAGACCAATCCT
GTCACCTCTGACTAAGGGGATTTTAGGATTTGTGTTCACGCTCACCGTGCCCAGTGAGCG
AGGACTGCAGCGTAGACGCTTTGTCCAGAATGCCCTCAATGGGAATGGTGACCCGAACAA
CATGGACAAAGCGGTCAAACTGTACAGAAAACTTAAAAGGGAAATAACATTCCACGGGGC
CAAAGAAGTAGCGCTCAGTTACTCTGCTGGTGCACTTGCCAGTTGCATGGGCCTCATATA
CAACAGAATGGGGACTGTCACCACTGAGGTGGCCTTTGGTCTAGTATGCGCAACCTGTGA
ACAGATTGCTGATTCCCAGCATCGATCTCATAGACAAATGGTGACAACAACCAACCCACT
AATTAGGCATGAGAATAGAATGGTGCTAGCCAGCACAACGGCTAAAGCAATGGAACAAAT
GGCTGGGTCAAGTGAACAAGCTGCAGAGGCTATGGAGATTGCCAGCCAGGCTAGGCAAAT
GGTACAGGCAATGAGAACAATTGGGACCCACCCTAGTTCCAGCACTGGTCTAAAAGACGA
TCTTCTTGAAAATTTACAGGCCTATCAGAAACGAATGGGGGTGCAGATGCAACGGTTCAA
GTGACCCTCTCGTTGCTGTCGCAAGCATCATCGGGATTTTGCACCTGATATTGTGGATTC
TTGATCGTCTTTTTTTCAAATGCATTTACCGTCACTTTAAATACGGTCTGAAATGGGGTC
CTTCTACGGAAGGAGTGCCGGAGTCTATGAGGGAAGAGTATCGACAAAAACAGCAGAATG
CTGTGGATGTTGACGATGGTCATTTTGTCAACATAGTGCTAGAGTAAAAAACTACCTTGT
TTCTACT

#A/swine/Ontario/53518/03(H1N1)
-------------------------ATGAGCCTTCTAACCGAGGTCGAAACGTATGTTCT
CTCTATCGTTCCGTCAGGCCCCCTCAAAGCCGAGATAGCGCAGAGACTTGAAGATGTTTT
TGCAGGGAAAAACACCGATCTTGAGGCACTCATGGAATGGTTAAAGACAAGACCAATCCT
GTCACCTCTGACTAAGGGGATTTTAGGGTTTGTATTCACGCTCACCGTGCCCAGTGAGCG
AGGACTGCAGCGTAGACGCTTTGTCCAGAATGCCCTCAATGGGAATGGTGACCCGAACAA
CATGGACAAAGCTGTCAAACTGTACAGAAAACTCAAAAGAGAAATAACATTCCACGGGGC
TAAAGAAATAGCACTCAGTTATTCTGCTGGTGCACTTGCCAGTTGCATGGGCCTCATTTA
CAACAGAATGGGTACTGTCACTACCGAAGTGGCATTTGGTCTAGTGTGCGCAACCTGTGA
ACAGATTGCTGATTCCCAGCATCGATCTCACAGACAAATGGTGGCAACAATCAATCCACT
AATTAGGCATGAGAACAGAATGGTATTAGCCAGCACAACAGCTAAAGCCATGGAACAAAT
GGCTGGATCAAGTGAACAAGCAGCAGAGGCTATGGAGATTGCCAGCCAAGCCAGGCAAAT
GGTGCAGGCAATGAGAACAATTGGGACTCATCCTAGCTCCAGCGCTGGTCTAAAAGATGA
TCTTCTTGAAAATTTACAGGCCTATCAGAAACGAATGGGAGTGCAGATGCAACGGTTCAA
GTGATCCCCTTGTTGCCGCCTCAGACATCATTGGGATTTTGCACCTGATATTGTGGATTC
TTGATCGTCTTTTTTTCAAATGTATTTACCGTCACTTTAAATACGGTCCGAAAAGAGGGC
CTTCTACGGAAGGAGTGCCGGAGTCTATGAGGGAAGAGTATCGACAGGAACAGCAGAGTG
CTGTGGATGTTGACGATGGTCATTTTGTCAACATAGTGCTAGAGTAAAAAACTACCTTGT
TTCTACT

#A/swine/Ontario/52156/03(H1N2)
-------------AGTGATTTGAAGATGAGCCTTCTAACCGAGGTCGAAACGTATGTTCT
CTCTATCGTTCCATCAGGCCCCCTCAAAGCCGAAATCGCGCAGAGACTTGAAGATGTCTT
TGCTGGGAAAAACACAGATCTTGAGGCTCTCATGGAATGGCTAAAGACAAGACCAATTCT
GTCACCTCTGACTAAGGGGATTTTGGGGTTTGTGTTCACGCTCACCGTGCCCAGTGAGCG
AGGACTGCAGCGTAGACGCTTTGTCCAAAATGCCCTTAATGGGAATGGGGATCCAAATAA
CATGGACAAAGCAGTCAAACTGTATAGAAAACTCAAGAGGGAGATAACATTCCATGGGGC
CAAAGAAATAGCACTCAGTTATTCTGCTGGTGCACTTGCTAGTTGCATGGGCCTCATATA
CAATAGGATGGGGGCTGTAACCACCGAAGTGGCATTTGGCCTGGTATGTGCAACATGTGA
ACAGATTGCTGACTCCCAGCACAGGTCTCATAGGCAGATGGTGGCAACAACCAATCCATT
AATAAAACATGAGAACAGAATGGTTTTGGCCAGCACTACAGCTAAAGCTATGGAGCAAAT
GGCTGGATCAAGTGAGCAGGCAGCGGAGGCCATGGAGATTGCTAGTCAGGCCAGGCAAAT
GGTGCAGGCAATGAGAACCGTTGGGACTCATCCTAGTTCCAGTACTGGTCTAAGAGATGA
TCTTCTTGAAAATTTGCAGACCTATCAGAAACGAATGGGAGTACAGATGCAGCGATTCAA
GTGACCCGCTTGTTGTTGCTGCGAGTATCATTGGGATCTTGCACTTGATATTGTGGATTC
TTGATCGTCTTTTTTTCAAATGCATCTATCGACTCTTCAAACACGGCCTGAAAAGAGGGC
CTTCTACGGAAGGAGTACCTGAGTCTATGAGGGAAGAATATCGAAAGGAACAGCAGAATG
CTGTGGATGCTGACGACAGTCATTTTGTCAGCATAGAGCTGGAGTAAAAAACTACCTTGT
TTCT---

#A/swine/Tianjin/01/04(H1N1)
AGCAAAAGCAGGTAGATGTTTAAAGATGAGTCTTCTAACCGAGGTCGAAACGTATGTTTT
CTCTATCGTTCCATCAGGCCCCCTCAAAGCCGAGATAGCGCAGAGACTTGAGGATGTTTT
TGCAGGGAAGAACACCGACCTTGAGGCACTCATGGAATGGCTAAAGACAAGACCAATCCT
GTCACCTCTGACTAAGGGGATTTTAGGATTTGTGTTCACGCTCACCGTGCCCAGTGAGCG
AGGACTGCAGCGTAGACGCTTTGTCCAGAATGCCCTTAATGGGAATGGGGATCCAAATAA
TATGGACAGAGCCGTTAAACTGTATAGAAAGCTTAAGAGGGAGATAACATTCCATGGGGC
CAAAGAAATAGCACTCAGTTATTCTGCTGGTGCACTTGCCAGTTGTATGGGCCTCATATA
CAACAGGATGGGGGCTGTGACCACCGAATCGGCATTTGGCCTAATATGCGCAACCTGTGA
ACAGATTGCTGACTCCCAGCATAAGTCTCATAGGCAAATGGTGACAACAACCAATCCATT
AATAAGACATGAGAACAGAATGGTTCTGGCCAGCACTACAGCTAAGGCTATGGAGCAAAT
GGCTGGATCGAGTGAGCAGGCAGCAGAGGCCATGGAGGTTGCTAGCCAGGCCAGGCAGAT
GGTGCAGGCAATGAGAGCCATTGGGACTCACCCTAGTTCCAGCGCTGGTCTGAAAAATGA
TCTTCTTGAAAATTTGCAGGCCTATCAGAAACGAATGGGGGTGCAGATGCAACGATTCAA
GTGATCCTCTTGTTGTTGCCGCAAGTATCATTGGGATTTTGCACTTGATATTGTGGGTTC
TTGATCGCCTTTTTTTCAAATGCATTTATCGTCTCCTTAAACGCGGTCTGAAAAGAGGGC
CTTCTACGGAAGGAGTACCAGAGTCTATGAGGGAAGAATATCGAGAGGAACAGCAGAATG
CTGTGGATGCTGACGATGGTCATTTTGTCAGCATAGAGCTAGAGTAAAAAACTACCTTGT
TTCTACT

#A/swine/Anhui/cb/2004(H5N1)
------------------------------------------------------------
-GCTACCTCTCCATCAGGCCCCCTTAAAGCCGAGATCGCGCAGAGACTTGAAGATGTTTT
TGCAGGAAAAAACACCGACCTTGAGGCTCTCATGGAATGGCTAAAGACAAGACCAATCCT
GTCACCTCTGACTAAGGGGATTTTAGGGTTTGTGTTCACGCTCACCGTGCCCAGTGAGCG
AGGACTGCAGCGTAGACGATTTGTCCAAAATGCCCTAAATGGGAATGGAGACCCAAACAA
CATGGACAGGGCAGTTAAGCTATACAAGAAGCTGAAGAGGGAAATGACATTTCATGGAGC
AAAGGAAGTTGCACTCAGTTACTCAACTGGTGCGCTTGCCAGTTGCATGGGTCTCATATA
CAACCGGATGGGAACAGTGACCACAGAAGTGGCTCTTGGCCTAGTATGTGCCACTTGTGA
GCAGATTGCTGATGCCCAACATCGGTCCCACAGGCAAATGGCGACTACCACAAACCCACT
AATCAGGCATGAGAACAGAATGGTACTAGCCAGCACCACGGCTAAGGCCATGGAGCAGAT
GGCAGGATCAAGTGAGCAAGCAGCAGAAGCCATGGAGGTCGCAAATCAGGCTAGGAAAAT
GGTGCAGGCTATGAGGACAATTGGGACTCATCCTAGCTCCAGTGCAGGTCTAAAAGATGA
TCTTATTGAAAATTTGCAGGCTTACCAGAAACGGATGGGAGTGCAGATGCAGCGATTCAA
GTGATCCTCTTGTTGTTGCAGCAAGTATCATTGGGATATTGCACTTGATATTGTGGATTC
TTGATCGTCTTTTCTTCAAATGTATTTATCGTCGCTTTAAATACGGTTTGAAAAGAGGGC
CTTCCACGGAAGGAGTGCCTGAGTCTATGAGGGAAGAGTATCGGCAGGAACAGCAGAGTG
CTGTGGATGTTGACGATGGTCATTTTGTCAACATAGAACTGGAGTAAAAAACTACCTTGT
TTCTACT

#A/swine/Ontario/55383/04(H1N2)
------------------TTTAAAGATGAGTCTTCTAACCGAGGTCGAAACGTATGTTCT
CTCTATTGTTCCGTCAGGCCCCCTCAAAGCCGATATAGCTCAGAGACTTGAAGATGTTTT
CGCAGGGAAAAACACAGATCTTGAGGCACTCATGGAATGGCTAAAGACAAGACCAATCCT
GTCACCTCTGACCAAGGGGATTTTAGGATTTATATTCACGCTCACCGTGCCCAGTGAGCG
AGGACTGCAGCGTAGACGCTTTGTTCAGAATGCCCTCAATGGGAATGGTGACCCGAACAA
CATGGACAAAGCTGTCAAACTATACAGAAAACTCAAAAGAGAAATAACATTCCACGGGGC
TAAGGAAATAGCACTCAGTTACTCTGCCGGTGCACTTGCCAGTTGTATGGGCCTCATTTA
TAACAGGATGGGTACTGTCACCACCGAGGTGGCATTTGGCCTAGTATGCGCAACTTGTGA
GCAGATTGCTGATTCCCAGCATCGGTCTCACAGGCAAATGGTGGCAACAACCAATCCACT
AATCAGGCATGAGAACAGAATGGTATTAGCCAGCACAACAGCTAAAGCCATGGAACAAAT
GGCTGGATCAAGTGAACAAGCAGCAGAGGCTATGGAAGTTGCCAGCCAAGCTAGGCAAAT
GGTACAGGCAATGAGAACAATTGGGACTCATCCTAGCTCCAGCGCTGGTCTAAAAGATGA
TCTTCTTGAAAATTTACAGGCCTATCAGAAACGAATGGGAGTGCAGATGCAACGATTCAA
GTGATCCCCTCATTGCCGCCTCAAACATCATTGGGATTTTGCACCTGATATTGTGGATTC
TTGATCGTCTTTTTTTCAAATGTATTTACCGTCGCTTTAAATACGGTCTAAAAAGAGGGC
CTTCTACGGAAGGAGTGCCGGAATCTATGAGGGAAGAATATCGACAGAAACAGCAGAATG
CTGTGGATGTTGACGATGGTCATTTTGTCAACATAGTGCTAGAGTAA-------------
-------

#A/swine/Zhejiang/1/2004(H1N2)
AGCAAAAGCAGGTAGATGTTTAAAGATGAGTCTTCTAACCGAGGTCGAAACGTATGTTCT
CTCTATCGTTCCATCAGGCCCCCTCAAAGCCGAGATAGCGCAGAGACTTGAGGATGTTTT
TGCAGGGAAGAACACCGACCTTGAAGCACTCATGGAATGGCTAAAGACAAGACCAATCCT
GTCACCTCTGACTAAGGGGATTTTAGGATTTGTGTTCACGCTCACCGTGCCCAGTGAGCG
AGGACTGCAGCGTAGACGCTTTGTCCAGAATGCCCTCAATGGGAATGGTGACCCGAACAA
TATGGACAAAGCGGTCAAACTGTACAGAAAACTTAAAAGGGAAATAACATTCCACGGGGC
CAAAGAAGTAGCGCTCAGTTACTCTGCTGGTGCACTTGCCAGTTGCATGGGCCTCATATA
TAACAGAATGGGGACTGTCACAACTGAGGTGGCCTTTGGACTAGTGTGTGCAACCTGTGA
ACAGATTGCTGATTCCCAGCATCGATCTCATAGACAAATGGTGACAACAACCAATCCACT
AATCAGGCATGAGAACAGAATGGTGTTAGCCAGCACAACAGCTAAAGCCATGGAACAAAT
GGCCGGGTCAAGTGAACAAGCAGCAGAGGCTATGGAGGTTGCTAGCCAGGCTAGACAAAT
GGTACAGGCAATGAGAACAATTGGGACTCACCCTAGTTCCAGCGCTGGTCTAAAAGATGA
TCTTCTTGAAAATTTACAGGCCTATCAGAAACGAATGGGGGTGCAAATGCAACGATTCAA
GTGATCCTCTCATTGCTGCAGCAAGCATCATTGGGATTTTGCACCTGATATTGTGGATTC
TTGATCGTCTTTTCTTCAAATGCATTCACCGTCAGTTTAAATACGGTCTGAAAAGAGGGC
CTTCTACGGAAGGAGTGCCGGAATCCATGAGGGAAGAATATCGACAGAAACAGCAGAGTG
CTGTGGATGTTGACGATGGTCATTTTGTCAACATAGTGCTAGAGTAAAAAACTACCTTGT
TTCTACT

#A/swine/Minnesota/00395/2004(H3N1)
-------------------------ATGAGTCTTCTAACCGAGGTCGAAACGTATGTTCT
CTCTATCGTTCCGTCAGGCCCCCTCAAAGCCGAGATAGCACAGAGACTCGAAGACGTTTT
TGCAGGGAAAAACACCGATCTTGAGGCTCTCATGGAATGGCTAAAGACAAGACCAATCCT
GTCACCTCTGACTAAGGGGATTTTAGGGTTTGTGTTCACGCTCACCGTGCCCAGTGAGCG
AGGACTGCAGCGTAGACGTTTTGTCCAGAATGCCCTCAATGGGAATGGTGACCCGAACAA
CATGGACAAAGCGGTCAAACTGTACAGGAAACTAAAAAGGGAAATAACATTCCATGGGGC
CAAAGAAGTAGCGCTCAGTTACTCTGCTGGTGCACTTGCCAGTTGCATGGGCCTCATATA
CAACAGAATGGGGACCGTCACCACTGAGGTGGCCTTTGGCCTGGTATGCGCAACCTGTGA
ACAGATTGCTGATTCTCAGCATCGATCTCATAGACAAATGGTGACAACAACCAATCCACT
AATCAGGCACGAGAACAGAATGGTAATAGCCAGCACAACAGCTAAAGCCATGGAACAAAT
GGCTGGATCAAGCGAACAAGCAGCAGAGGCTATGGAGGTTGCCAGCCAGGCTAGACAAAT
GGTACAGGCAATGAGAACAATTGGGACTCACCCTAGTTCCAGCACTGGTCTAAAAGATGA
TCTTCTTGAAAATTTACAGGCCTATCAGAAGCGGATGGGAGTGCAAATGCAACGATTCAA
GTGATCCTCTCATTGATGCCGCAAGCATCATTGGGATCTTGCACCTGATATTGTGGATGC
TTGATCGTCTTTTTTTCAAATGCATTTACCGTCGCTTTAAATACGGTCTGCAAAGAGGGC
CTTCTACGGAAGGAGTGCCGGAGTCCATGAGGGAAGAATATCGACAGAAACAGCAGAGTG
CTGTGGATGTTGACGATGGTCATTTTGTCAACATAGTGCTAGAGTA--------------
-------

#A/swine/Spain/54008/2004(H3N2)
------------TAGATATTTAAAGATGAGTCTTCTAACCGAGGTCGAAACGTACGTTCT
TTCTATCATCCCGTCAGGCCCCCTCAAAGCCGAGATCGCGCAGAGACTGGAAGGTGTCTT
TGCAGGGAAGAACACAGATCTTGAGGCTCTCATGGAGTGGCTAAAGACAAGACCAATCCT
GTCACCTCTGACTAAGGGAATTTTGGGATTCGTATTCACGCTCACCGTGCCCAGTGAGCG
AGGACTGCAGCGTAGACGCTTTGTCCAAAATGCCCTAAATGGAAATGGGGACCCGAATAA
CATGGATAGAGCAGTCAAATTGTACAAGAAGCTAAAAAGGGAAATAACGTTCCATGGGGC
CAAAGAGGTGTCACTAAGCTACTCAACTGGTGCACTTGCCAGTTGCATGGGCCTCATATA
CAACAGAATGGGGACAGTGACCACAGAAGCTGCTTTTGGCCTAGTGTGTGCCACTTGTGA
GCAGATTGCTGATTCACAGCATCGGTCTCACAGACAAATGGCTACTACCACCAACCCATT
AATCAGGCATGAAAACAGAATGGTTCTGGCTAGCACTACAGCTAAGGCTATGGAACAGAT
GGCCGGATCGAGTGAACAGGCAGCAGAGGCCATGGAGGTTGCCAGTCAGACTAGGCAAAT
GGTGCATGCAATGAGAACAATTGGAACACATCCTAGCTCCAGTGCCGGTCTGAAAGATGA
CCTTCTTGAAAATTTACAGGCCTACCAGAAACGGATGGGAGTGCAGATACAGCGATTCAA
GTGATCCTCTCGTCATTGCGGCAAATATTATTGGGATCTTGCACCTGATATTGTGGATTC
TTGATCGTCTTTTCTTCAAATGCATTTATCGTCGCCTTAAATACGGTTTGAAAAGAGGGC
CTTCTACGGAAGGGGTGCCTGAGTCCATGAGGGAAGAATATCAACAGGAACAGCAGAATG
CTGTGGATGTTGACGATGGTCATTTTGTCAACATAGAGCTG-------------------
-------

#A/swine/Korea/S190/2004(H9N2)
AGCAAAAGCAGGTAGATATTGAAAGATGAGTCTTCTAACCGAGGTCGAAACGTACGTTCT
CTCTATCGTCCCGTCAGGCCCCCTCAAAGCCGAGATCGCACAGAGACTTGAAGATGTCTT
TGCAGGGAAGAACACCGATCTTGAGGTTCTCATGGAATGGCTAAAGACAAGACCAATCCT
GTCACCTCTGACTAAGGGGATTTTAGGATTTGTGTTCACGCTCACCGTGCCCAGTGAGCG
GGGACTGCAGCGTAGACGCTTTGTCCAAAATGCTCTTAATGGGAACGGAGATCCAAATAA
CATGGACAAAGCAGTTAAACTGTATAGGAAGCTTAAGAGGGAGATAACATTCCATGGGGC
CAAAGAAATAGCACTCAGTTATTCTGCTGGTGCACTTGCCTGTTGTATGGGCCTCATATA
CAACAGGATGGGGGCTGCGACCACTGAAGTGGCATTTGGCCTGGTATGCGCAACCTGTGA
ACAGATTGCTGACTCCCAGCATCGGTCTCATAGGCAAATGGTGACAACAACCAATCCACT
AATCAGACATGAGAACAGAATGGTTCTAGCCAGCACTACAGCAAAGGCTATGGAGCAAAT
GGCTGGATCGAGTGAGCAAGCAGCAGAGGCCATGGATATTGCTAGTCAGGCCAGGCAAAT
GGTGCAGGCGATGAGAACCGTTGGGACTCATCCTAGCTCCAGTGCTGGTCTAAAAGATGA
TCTTCTTGAAAATTTACAGGCCTATCAGAAACGAATGGGGGTGCAGATGCAACGATTCAA
GTGATCCTCTCGTCATTGCAGCAAATATCATTGGAATCTTGCACTTGATATTGTGGATTC
TTGATCGTCTTTTTTTCAAATGCATTTATCGTCGCTTTAAATACGGTTTGAAAAGAGGGC
CTTCTACCGAAGGAGTGCCAGAGTCTATGAGGGAAGAATATCGAAAGGAACAGCAGAATG
CTGTGGATGTTGACGATGGTCATTTTGTCAACATAGAGCTGGAGTAAAAAACTACCTTGT
TTCTACT

#A/swine/Chonburi/NIAH977/2004(H1N1)
-------------------------ATGAGTCTTCTAACCGAGGTCGAAACGTACGTTCT
TTCTATCATCCCGTCAGGCCCCCTCAAAGCCGAGATCGCGCAGAGACTGGAAGGTGTCTT
TGCAGGGAAGAACACAGATCTTGAGGCTCTCATGGAGTGGTTAAAGACAAGACCAATCCT
GTCACCTCTGACTAAGGGAATTTTAGGATTCGTGTTCACGCTCACCGTGCCCAGTGAGCG
AGGACTGCAGCGTAGACGCTTTGTCCAAAATGCCCTAAATGGAAATGGGGATCCGAATAA
TATGGATAGAGCTGTCAAATTATACAAGAAGCTCAAAAGAGAAATAACGTTCCATGGGGC
CAAAGAGGTGTCACTAAGCTACTCAACTGGTGCCCTTGCCAGTTGCATGGGCCTCATATA
CAACAGAATGGGAACAGTGACCACAGAAGCTGCTTTTGGTCTAGTGTGTGCCACTTGTGA
GCAGATTGCTGACTCGCAACATAGGTCTCACAGACAAATGGCTACCACCACCAACCCACT
AATTAGACATGAAAACAGAATGGTGCTGGCTAGCACTACAGCTAAGGCTATGGAACAGAT
GGCCGGATCGAGTGAACAGGCAGCAGAGGCCATGGAGGTTGCCAGTCAGACTAGGCAGAT
GGTGCATGCAATGAGAACAATTGGGACGCATCCTAGCTCCAGTGCTGGTCTGAAAGATGA
CCTTCTTGAAAATTTGCAGGCTTACCAAAAACGGATGGGAGTGCAGATACAGCGATTCAA
GTGATCCTCTCGTCATTGCAGCAAATATCATTGGGATCTTGCACCTGATATTGTGGATTC
TTGATCGTCTTTTTTTCAAATGTATTTACCGTCACCTTAAATACGGTTTGAAAAGAGGTC
CTTCTACGGAAGGAGTGCCTGAGTCCATGAGGGAAGAATATCAACAGGAACAGCAGAGTG
CTGTGGATGTTGACGATGGTCATTTTGTCAACATAGAGCTAGAGTAA-------------
-------

#A/Swine/Guangdong/01/2005(H3N2)
AGCAAAAGCAGGTAGATGTTTAAAGATGAGTCTTCTAACCGAGGTCGAAACGTATGTTCT
CTCTATCGTTCCGTCAGGCCCCCTCAAAGCCGAGATAGCGCAGAGACTCGAGAATGTGTT
TGCAGGGAAAAACACCGATCTTGAAGCACTCATGGAATGGTTAAAGACAAGACCAATCCT
GTCACCTCTGACTAAGTGGATTTTAGGATTTGTGTTCACGCTCACCGTGCCCAGTGAGCG
AGGACTGCAGCGTAGACGCTTTGTCCAGAATGCCCTAAATGGGAATGGTGACCCGAACAA
CATGGACAAAGCGGTCAAACTGTACAGAAAACTTAAAAGGGAAATAACATTCCACGGGGC
CAAAGAAGTAGCGCTCAGTTACTCTGCTGGTGCACTTGCCAGTTGCATGGGCCTCATATA
CAACAGAATGGGGACTGTCACCGCTGAGGTGGCCTTTGGTCTAGTATGTGCAACCTGTGA
ACAGATTGCTGATTCCCAGCATCGATCTCATAGACAAATGGTGACAACAACCAATCCACT
AATCAGGCATGAGAACAGAATGGTACTAGCCAGCACAACAGCTAAAGCCATGGAACAAAT
GGCTGGATCAAGTGAACAAGCAGCAGAGGCTATGGAGGTTGCTAGCCAGGCTAGACAAAT
GGTACAGGCAATGAGAACAATTGGGACTCACCCTAGTTCCAGTGCTGGTCTAAAAGATGA
TCTTCTTGAAAATCTACAGGCCTATCAGAAACGAATGGGAGTGCAAATGCAACGATTCAA
GTGATCCTCTCATTGCTGCCGCAAGCATCATTGGGATTTTGCACCTGATATTGTGGATTC
TTGATCGTCTTTTTTTCAAATGCATTTACCATCACTTTAAATATGGTCGAAAAAGAGGGC
CTTCTACGGAAGGAGTGCCGGAGTCCATGAGGGAAGAATATCGGCAGAAACAGCAGAGTG
CTGTGGATGTTGACGATGGTCATTTTGTCAACATAGTGCTAGAGTAAAAAACTACCTTGT
TTCTACT

#A/swine/Korea/CAN04/2005(H3N2)
-------------------------ATGAGTCTTCTAACCGAGGTCGAAACGTATGTTCT
CTCTATCGTTCCGTCAGGCCCCCTCAAAGCCGAGATAGCACAGAGACTCGAAGACGTTTT
TGCAGGGAAAAACACCGATCTTGAGGCTCTCATGGAATGGCTAAAGACAAGACCAATCCT
GTCACCTCTGACTAAGGGGATTTTAGGGTTTGTGTTCACGCTCACCGTGCCCAGTGAGCG
AGGACTGCAGCGTAGACGTTTTGTCCAGAATGCCCTCAATGGGAATGGTGATCCGAACAA
CATGGACAAAGCGGTCAAACTGTACAGGAAACTCAAAAGGGAAATAACATTCCATGGGGC
CAAAGAAGTAGCGCTCAGTTACTCTGCTGGTGCACTTGCCAGTTGCATGGGCCTCATATA
CAACAGAATGGGGACTGTCACCACTGAGGTGGCCTTTGGTCTAGTATGCGCAACCTGTGA
ACAGATTGCTGATTCCCAGCATCGATCTCATAGACAAATGGTGACAACAACCAATCCACT
AATCAGGCACGAGAACAGAATGGTAATAGCCAGCACAACAGCTAAAGCCATGGAACAAAT
GGCTGGATCAAGCGAACAAGCAGCAGAGGCTATGGAGGTTGCCAGCCAGGCTAGACAAAT
GGTACAGGCAATGAGAACAATTGGGACTCACCCTAGTTCCAGCGCTGGTCTAAAAGATGA
TCTTCTTGAAAATTTACAGGCCTATCAGAAACGGATGGGAGTGCAAATGCAACGATTCAA
GTGATCCTCTCATTGCTGCCGCAAGCATCATTGGGATTTTGCACCTGATATTGTGGATTC
TTGATCGTCTTTTTTTCAAATGCATTTACCGTCGCTTTAAATACGGTATGCAAAGAGGAC
CTTCTACGGAAGGAGTGCCGGAGTCCATGAGGGAAGAATATCGACAGAAACAGCAGAGTG
CTGTGGATGTTGACGATGGTCATTTTGTCAACATAG------------------------
-------

#A/swine/Guangxi/17/2005(H1N2)
AGCAAAAGCAGGTAGATGTTTAAAGATGAGTCTTCTAACCGAGGTCGAAACGTATGTTCT
CTCTATCGTTCCGTCAGGCCCCCTCAAAGCCGAGATAGCACAGAGACTCGAAGACGTTTT
TGCAGGGAAAAACACCGATCTTGAGGCCCTCATGGAATGGCTAAAGACAAGACCAATCCT
GTCACCTCTGACTAAGGGGATTTTAGGTTTTGTGTTCACGCTCACCGTGCCCAGTGAGCG
AGGACTGCAGCGTAGACGCTTTGTCCAGAATGCCCTCAATGGGAATGGTGACCCTAACAA
CATGGACAAAGCGGTCAAACTGTATAGGAAACTTAAAAGGGAAGTAACATTCCATGGGGC
CAAAGAAGTATCGCTCAGTTACTCTGCTGGTGCACTTGCCAGTTGTATGGGCCTCATATA
CAACAGAATGGGGACTGTCACCACTGAGGTGGCCTTTGGTCTAGTATGCGCAACCTGTGA
ACAGATTGCTGATTCCCAGCATCGATCTCATAGACAAATGGTTACAACAACCAATCCACT
AATCAGGCACGAGAACAGAATGGTAATAGCCAGCACAACAGCTAAAGCCATGGAACAAAT
GGCTGGATCGAGCGAACAAGCAGCAGAGGCTATGGAGGTTGCCAGCCAGGCAAGACAAAT
GGTACAGGCAATGAGAACAATTGGGACTCACCCTAGTTCCAGCGCTGGTTTAAAAGATGA
TCTTCTTGAAAATTTGCAGGCCTATCAGAAACGGATGGGAGTGCAAATACAACGATTCAA
GTGATCCTCTCATTGCTGCCGCAAGCATCATTGGGATTTTGCACCTGATATTGTGGATTC
TTGATCGCCTTTTTTTCAAATGCATTTACCGTCGCTTCAAATACGGTCTGCAAAGAGGAC
CTTCTACGGAAGGAGTGCCGGAGTCCATGAGGGAAGAATATCGACAGAAACAGCAGAGTG
CTGTGGATGTTGACGATGGTCATTTTGTCAACATAGTGCTAGAGTAAAAAACTACCTTGT
TTCTACT

#A/swine/Shandong/3/2005(H3N2)
AGCAAAAGCAGGTAGATGTTGAAAGATGAGCCTTCTAACCGAGGTCGAAACGTATGTTCT
CTCTATCGTTCCATCAGGCCCCCTCAAAGCCGAAATCGCGCAGAGACTTGAAGATGTCTT
TGCTGGGAAAAACACAGATCTTGAGGCTCTCATGGAATGGCTAAAGACAAGACCAATCCT
GTCACTTCTGACTAAGGGGATTTTGGGGTTTGTGTTCACGCTCACCGTGCCCAGTGAGCG
AGGACTGCAGCGTAGACGCTTTGTCCAAAATGCCCTCAATGGGAATGGGGATCCAAATAA
CATGGACAAAGCAGTTAAACTGTATAGAAAACTTAAGAGGGAGATAACATTCCATGGGGC
CAAAGAAATAGCACTCAGTTATTCTGCTGGTGCACTTGCCAGTTGCATGGGCCTCATATA
CAATAGGATGGGGGCTGTAACCACTGAAGTGGCATTTGGCCTGGTATGTGCAACATGTGA
ACAGATTGCTGACTCCCAGCACAGGTCTCATAGGCAAATGGTGGCAACAACCAATCCATT
AATAAGACATGAGAACAGAATGGTTTTGGCCAGCACTACAGCTAAGGCTATGGAGCAAAT
GGCTGGATCAAGTGAGCAGGCAGCGGAGGCCATGGAGATTGCTAGTCAGGCCAGGCAAAT
GGTGCAGGCAATGAGAGCCGTTGGGACTCATCCTAGCTCCAGTACTGGTCTAAGAGATGA
TCTTCTTGAAAATTTGCAGACCTATCAGAAACGAATGGGGGTGCAGATGCAACGATTCAA
GTGACCCGCTTGTTGTTGCCGCGAGTATCATTGGGATCTTGCACTTGATATTGTGGATTC
TTGATCGCCTTTTTTTCAAATGCATCTATCGACTCTTCAAACACGGCCTTAAAAGAGGGC
CTTCTACGGAAGGAGTACCTGAGTCTATGAGGGAAGAATATCGAAAGGAACAGCAGAATG
CTGTTGATGCTGACGACAGTCATTTTGTCAGCATAGAGTTGGAGTAAAAAACTACCTTGT
TTCTACT

#A/Swine/Heilongjiang/1/05_(H3N2)
AGCAAAAGCAGGTAGATATTGAAAGATGAGCCTTCTAACCGAGGTCGAAACGTATGTTCT
CTCTATCGTTCCGTCAGGCCCCCTCAAAGCCGAAATCGCGCAGAGACTTGAAGATGTCTT
TGCTGGAAAGAACACAGATCTTGAGGCTCTCATGGAATGGCTAAAGACAAGACCAATCCT
GTCACCTCTGACTAAGGGGATTTTGGGATTTGTATTCACGCTCACCGTGCCCAGTGAGCG
AGGACTGCAGCGTAGACGCTTTGTCCAAAATGCCCTCAATGGGAATGGGGATCCAAATAA
CATGGACAAAGCAGTTAAACTGTACAGAAAACTTAAGAGGGAGATAACATTCCATGGGGC
CAAAGAAATAGCACTCAGTTATTCTGCTGGTGCACTTGCCAGTTGCATGGGCCTCATATA
CAACAGGATGGGGGCTGTGACCACTGAAGTGGCCTTTGGCCTGGTATGTGCAACCTGTGA
ACAGATTGCTGACTCCCAGCACAGGTCTCATAGGCAAATGGTGGCAACAACCAATCCACT
AATAAGACATGAGAACAGAATGGTTCTGGCCAGCACTACAGCTAAGGCTATGGAGCAAAT
GGCTGGATCAAGTGAGCAGGCAGCAGAGGCCATGGAGGTTGCTAGTCAGGCCAGGCAAAT
GGTACAGGCAATGAGAGCCATTGGGACTCATCCTAGCTCCAGTGCTGGTCTAAAAGATGA
TCTTCTTGAAAATTTGCAGGCCTATCAGAAGCGAATGGGGGTGCAGATGCAACGATTCAA
GTGACCCTTTTGTTGTTGCTGCGAGTATCATTGGGATCTTGCACTTGATATTGTGGATTC
TTGATCGTCTTTTTTTCAAATGCATCTATCGATCCTTTGAACACAGTCTGAAAAGAGGGC
CTTCTACGGAAGGAGTACCTGAGTCTATGAGGGAAGAATATCGACAGGAACAGCAGAGTG
CTGTGGATGCTGACGACAGTCATTTTGTCAGCATAGAGCTGGAGTAAAAAACTACCTTGT
TTCTACT

#A/swine/Shanghai/1/2005(H1N1)
AGCAAAAGCAGGTAGATGTTTAAAGATGAGTCTTCTAACCGAGGTCGAAACGTATGTTCT
CTCTATCGTTCCGTCAGGCCCCCTCAAAGCCGAGATAGCGCAGAGACTCGAGGATGTGTT
TGCAGGGAGAAACACCGATCTTGAAGCACTCATGGAATGGTTAAAGACAAGACCAATCCT
GTCACCTCTGACTAAGGGGATTTTAGGATTTGTGTTCACGCTCACCGTGCCCAGTGAGCG
AGGACTGCAGCGTAGACGCTTTGTCCAGAATGCCCTAAATGGGAATGGTGACCCGAACAA
CATGGACAAAGCGGTCAAACTGTACAGAAAACTTAAAAGGGAAATAACATTCCACGGGGC
CAAAGAAGTAGCGCTCAGTTACTCTGCTGGTGCACTTGCCAGTTGCATGGGCCTCATATA
CAACAGAATGGGGACTGTCACCGCTGAGGTGGCCTTTGGTCTAGTATGTGCAACCTGTGA
ACAGATTGCTGATTCCCAGCATCGATCTCATAGACAAATGGTGACAACAACCAATCCACT
AATCAGGCATGAGAACAGAATGGTACTAGCCAGCACAACAGCTAAAGCCATGGAACAAAT
GGCTGGATCAAGTGAACAAGCAGCAGAGGCTATGGAGGTTGCTAGCCAGGCTAGACAAAT
GGTACAGGCAATGAGAACAATTGGGACTCACCCTAGTTCCAGTGCTGGTCTAAAAGATGA
TCTTCTTGAAAATCTACAGGCCTATCAGAAACGAATGGGAGTGCAAATGCAACGATTCAA
GTGATCCTCTCATTGCTGCCGCAAGCATCATTGGGACTTTGCACCTGATATTGTGGATTC
TTGATCGTCTTTTTTTCAAATGCATTTACCATCACTTTAAATATGGTCGAAAAAGAGGGC
CTTCTACGGAAGGAGTGCCGGAGTCCATGAGGGAAGAATATCGGCAGAAACAGCAGAGTG
CTGTGGATGTTGACGATGGTCATTTTGTCAACATAGTGCTAGAGTAAAAAACTACCTTGT
TTCTACT

#A/swine/Chonburi/NIAH589/2005(H1N1)
-------------------------ATGAGTCTTCTAACCGAGGTCGAAACGTACGTTCT
TTCTATCATCCCGTCAGGCCCCCTCAAAGCCGAGATCGCGCAGAGACTGGAAGGTGTCTT
TGCAGGGAAGAACACAGATCTTGAGGCTCTCATGGAGTGGTTAAAGACAAGACCAATCCT
GTCACCTCTGACTAAGGGAATTTTGGGATTCGTGTTCACGCTCACCGTGCCCAGTGAGCG
AGGACTGCAGCGTAGGCGCTTTGTCCAAAATGCCCTAAATGGAAATGGGGACCCGAATAA
TATGGATAAAGCTGTCAAATTATACAAGAAGCTCAAAAGAGAAATAACGTTCCATGGGGC
CAAAGAGGTGTCACTAAGCTACTCAACTGGTGCACTTGCCAGTTGCATGGGCCTCATATA
CAACAGAATGGGAACAGTGACCACGGAAGCTGCTTTTGGTCTAGTGTGTGCCACTTGTGA
GCAGATTGCTGATTCACAGCATAGGTCTCACAGACAAATGGCTACTACCACCAACCCACT
AATTAGACATGAAAACAGAATGGTGCTGGCTAGCACTACAGCTAAGGCTATGGAACAGAT
GGCTGGATCGAGTGAACAGGCAGCGGAGGCCATGGAGGTTGCCAGTCAGACTAGGCAGAT
GGTGCATGCAATGAGAACAATTGGGACACATCCTAGCTCCAGTGCTGGTCTGAAAGATGA
CCTTCTTGAAAATTTGCAGGCTTACCAAAAACGGATGGGAGTGCAGATACAGCGATTCAA
GTGATCCTCTCGTCATTGCAGCAAATATCATTGGGATCTTGCACTTGATATTGTGGATTC
TTGATCGTCTTTTTTTCAAATGTATTTATCGTCGCCTTAAATACGGTTTGAAAAGAGGTC
CTTCTACGGAAGGAGTGCCTGAGTCCATGAGGGAAGAATATCAACAGGAACAGCAGAGTG
CTGTGGATGTTGACGATGGTCATTTTGTCAACATAGAGCTAGAGTAA-------------
-------

#A/swine/Saraburi/NIAH13021/2005(H1N2)
-------------------------ATGAGTCTTCTAACCGAGGTCGAAACGTATGTTCT
TTCTATCATTTCGTCAGGCCCCCTCAAAGCCGAGATCGCGCAGAGACTGGAAGATGTCTT
TGCAGGGAAGAACACAGATCTTGAGGCTCTAATGGAGTGGCTAAAGACAAGACCAATCCT
GTCACCTCTGACTAAGGGAATTTTAGGATTCGTGTTCACGCTCACCGTGCCCAGTGAGCG
AGGACTGCAGCGTAGACGCTTTGTCCAAAATGCCCTAAATGGGAATGGAGACCCAAACAA
CATGGATAGAGCAGTCAAACTATACAAGAAACTCAAAAGAGAAATAACATTCCATGGGGC
CAAGGAGGTGTCACTCAGCTACTCAACTGGTGCACTTGCCAGTTGCATGGGCCTTATATA
CAACAGAATGGGAACAGTGACCACAGAAGTGGCTTTTGGTCTAGTGTGTGCCACTTGTGA
GCAGATTGCTGATTCACAGCATCGGTCTCACAGACAGATGGCGACTACCACCAACCCACT
AATCAGACATGAAAACAGAATGGTGCTAGCTAGCACTACAGCTAAGGCTATGGAGCAGAT
GGCTGGATCGAGTGAACAGGCAGCGGAGGCCATGGAAGTTGCCAGTCAGACTAGGCAAAT
GGTGCATGCGATGAGAACTATTGGGACTCATCCTAGCTCCAGTGCTGGTCTGAAAGATGA
CCTTCTTGAAAATTTGCAGGCCTACCAGAAACGGATGGGAGTGCAGATACAGCGGTTCAA
GTGATCCTCTCGTTATTGCAGCAAATATCATTGGGATCTTGCACCTGATATTGTGGATTC
TTGATCGTCTTTTTTTCAAATGCATTTATCGTCGCCTTAAATACGGTTTGAAAAGAGGGC
CTTCTACGGAAGGAGTGCCTGAGTCCATGAGGGAAGAATATCAACAGGAACAGCAGAATG
CTGTGGATGTTGACGATGGTCATTTTGTCAACATACAGCTGGAGTAA-------------
-------

#A/swine/Quebec/4001/2005(H3N2)
-------------------------ATGAGTCTTCTAACCGAGGTCGAAACGTATGTTCT
CTCTATCGTCCCGTCAGGCCCCCTCAAAGCCGAGATAGCACAGAGACTCGAAGACGTTTT
TGCAGGGAAAAACACCGATCTTGAGGCTCTCATGGAATGGCTAAAGACAAGACCAATCCT
GTCACCTCTGACTAAGGGGATTTTAGGGTTTGTGTTCACGCTCACCGTGCCCAGTGAGCG
AGGACTGCAGCGTAGACGTTTTGTCCAGAATGCCCTCAATGGGAATGGTGACCCGAACAA
CATGGACAAGGCGGTCAAACTGTACAGGAAACTAAAAAGGGAAATAACATTCCATGGGGC
CAAGGAAGTAGCGCTCAGTTACTCTGCTGGTGCACTTGCCAGTTGCATGGGCCTCATATA
CAACAGAATGGGGACTGTCGCCACTGAGGTGGCATTTGGTCTGGTATGCGCAACCTGTGA
ACAGATTGCTGATTCTCAGCATCGATCTCATAGACAAATGGTGACAACAACCAATCCACT
AATCAGGCACGAGAACAGAATGGTAATAGCCAGCACAACAGCTAAGGCCATGGAACAAAT
GGCTGGATCAAGCGAACAAGCAGCAGAGGCTATGGAGGTTGCCAGCCAGGCTAGACAAAT
GGTACAGGCAATGAGAACAATTGGGACTCACCCTAGTTCCAGCACTGGTCTAAAAGATGA
TCTTCTTGAAAATTTACAGGCCTATCAGAAACGGATGGGAGTGCAAATGCAACGATTCAA
GTGATCCTCTCATTGATGCCGCAAGCATCATTGGGATTTTGCACCTGATATTGTGGATTC
TTGATCGTCTTTTTTTCAAATGCATTTACCGTCGCTTTAAATACGGTCTGCAAAGAGGGC
CTTCTACGGAAGGAGTGCCGGAGTCCATGAGGGAAGAATATCGGCAGAAACAGCAGAGTG
CTGTGGATGTTGACGATGGTCATTTTGTCAACATAGTGCTAGAGTAA-------------
-------

#A/swine/Chibi/01/2005(H3N8)
AGCAAAAGCAGGTAGATATTTAAAGATGAGTCTTCTGACCGAGGTCGAAACGTACGTTCT
CTCTATCGTACCATCAGGCCCCCTCAAAGCCGAGATCGCGCAGAGACTTGAAGATGTCTT
TGCAGGGAAGAACACCGATCTTGAGGCGCTCATGGAATGGCTAAAGACAAGACCAATCCT
GTCACCTCTGACTAAAGGGATTTTAGGATTCGTGTTCACGCTCACCGTGCCCAGTGAGCG
AGGACTGCAGCGTAGACGCTTTGTCCAAAATGCCCTTAATGGAAACGGAGATCCAAACAA
CATGGACAGAGCAGTAAAACTATACAGGAAGCTTAAAAGAGAAATAACATTCCATGGGGC
AAAAGAGGTGGCACTCAGCTATTCCACTGGTGCACTAGCCAGCTGCATGGGACTCATATA
CAACAGAATGGGGACTGTGACAACCGAAGTGTCATTTGGCCTGGTATGCGCCACATGTGA
ACAGATTGCTGATTCCCAGCATCGATCTCACAGGCAGATGGTGACAACAACCAACCCATT
AATCAGACATGAAAACAGAATGGTATTAGCCAGTACCACGGCTAAAGCCATGGAGCAGAT
GGCAGGGTCGAGTGAGCAGGCAGCAGAGGCCATGGAGGTTGCTAGTAAGGCCAGGCAGAT
GGTACAGGCAATGAGGATCATTGGGACCCACCCTAGCTCCAGTGCCCGTTTGAAAGATGA
TCTCCTTGAAAATTTGCAGGTCTACCAGAAACGGATGGGAGTGCAAATGCAGCGGTTCAA
GTGATCCTCTCGTTATTGCAGCAAGTATCATTGGGATCTTGCACTTGATATTGTGGATTC
TTGATCGCCTTTTCTTCAAATTCATTTATCGTCGCCTTAAATACGGGTTGAAAGGAGGGC
CTTCTACGGAAGGAGTACCTGATTCTATGAGGGAAGAATATCGGCAGGAACAGCAGAATG
CTGTGGATGTTGACGATGGTCATTTTGTCAACATAGAGCTGGAGTAAAAAACTACCTTGT
TTCTACT

#A/swine/Henan/01/06(H1N1)
AGCAAAAGCAGGTAGATGTTGAAAGATGAGTCTTCTAACCGAGGTCGAAACGTACGTTCT
CTCTATCGTCCCGTCAGGCCCCCTCAAAGCCGAGATCGCACAGAGACTTGAAGATGTCTT
TGCTGGGAAGAACACCGATCTTGAGGCTCTCATGGAATGGCTAAAGACAAGACCGATCCT
GTCACCTCTGACTAAGGGGATTTTAGGATTTGTGTTCACGCTCACCGTGCCCAGTGAGCG
AGGACTGCAGCGTAGACGCTTTGTCCAAAATGCCCTTAATGGGAATGGGGATCCAAATAA
TATGGACAGAGCCGTTAAACTGTATAGAAAGCTTAAGAGGGAGATAACATTCCATGGGGC
CAAAGAAATAGCACTCAGTTATTCTGCTGGTGCACTTGCCAGTTGTATGGGCCTCATATA
CAACAGGATGGGGGCTGTGACCACCGAATCGGCATTTGGCCTAATATGCGCAACCTGTGA
ACAGATTGCTGACTCCCAGCATAAGTCTCATAGGCAAATGGTGACAACAACCAATCCATT
AATAAGACATGAGAACAGAATGGTTCTGGCCAGCACTACAGCTAAGGCTATGGAGCAAAT
GGCTGGATCGAGTGAGCAGGCAGCAGAGGCCATGGAGGTTGCTAGCCAGGCCAGGCAGAT
GGTGCAGGCAATGAGAGCCATTGGGACTCACCCTAGCTCCAGCGCTGGTCTGAAAAATGA
TCTTCTTGAAAATTTGCAGGCCTATCAGAAACGAATGGGGGTGCAGATGCAACGATTCAA
GTGATCCTCTTGTTGTTGCCGCAAGTATCATTGGGATTTTGCACTTGATATTGTGGACTC
TTGATCGCCTTTTTTTCAAATGCATTTATCGTCTCCTTAAACGCGGTCTGAAAAGAGGGC
CTTCTACGGAAGGAGTACCAGAGTCTATGAGGGAAGAATATCGAGAGGAACAGCAGAATG
CTGTGGATGCTGACGATGGTCATTTTGTCAGCATAGAGCTAGAGTAAAAAACTACCTTGT
TTCTACT

#A/swine/Hangzhou/1/2006(H9N2)
-------------------------ATGAGTCTTCTAACCGAGGTCGAAACGTACGTTCT
CTCTATCATCCCGTCAGGCCCCCTCAAAGCCGAGATCGCGCAGAGACTTGAAGATGTCTT
TGCAGGAAAGAACACAGATCTTGAGGCTCTCATGGAATGGCTAAAGACAAGACCAATCCT
GTCACCTCTGACTAAGGGGATTTTAGGGTTTGTGTTTACGCTCACCGTGCCCAGTGAGCG
AGGACTGCAGCGTAGACGATTTGTCCAAAATGCCCTAAACGGGAATGGAGACCCAAACAA
CATGGACAGGGCAGTCAAATTATACAAAAAGCTGAAAAGGGAAATGACATTCCATGGAGC
AAAGGAAGTTGCACTCAGTTACTCAACTGGTGCGCTTGCTAGTTGCATGGGTCTCATATA
CAACCGGATGGGAACGGTAACCACAGAAGTGGCTCTTGGCCTAGTATGTGCCACTTGTGA
GCAGATTGCTGATTCACACCATAGGTCTCACAGACAGATGGCGACTACCACCAACCCACT
GATCAGGCATGAGAACAGAATGGTACTAGCCAGCACTACAGCTAAGGCCATGGAGCAAAT
GGCAGGATCGAGTGAGCAGGCAGCGGAAGCCATGGAGGTTGCGAGTCAGGCTAGGCAGAT
GGTGCAGGCGATGAGGACAATAGGGACTCAACCTAGCTCCAGTGCAGGTCTGAGAGATGA
TCTTATTGAAAATTTGCAGGCCTACCAGAAACGGATGGGGGTGCAGATGCAACGGTTCAA
GTGA--------------------------------------------------------
------------------------------------------------------------
------------------------------------------------------------
------------------------------------------------------------
-------

#A/swine/Sichuan/01/2006(H3N2)
AGCGAAAGCAGGTAGATATTGAAAGATGAGCCTTCTAACCGAGGTCGAAACGTATGTTCT
CTCTATCGTTCCATCAGGCCCCCTCAAAGCCGAAATCGCGCAGAGACTTGAAGATGTCTT
TGCTGGGAAAAACACAGATCTTGAGGCTCTCATGGAATGGCTAAAGACAAGACCAATCCT
GTCACCTCTGACTAGGGGGATTTTGGGGTTTGTGTTCACGCTCACCGTGCCCAGTGAGCG
AGGACTGCAGCGTAGACGCTTTGTCCAAAATGCCCTCAATGGGAACGGGGATCCAAATAA
CATGGACAAAGCAGTTAAACTGTATAGAAAACTTAAGAGGGAGATAACATTCCATGGGGC
CAAAGAAACAGCACTCAGTTATTCTGCTGGTGCACTTGCCAGTTGCATGGGCCTCATATA
CAATAGGATGGGGGCTGTAACCACTGAAGTGGCATTTGGCCTGGTATGTGCAACATGTGA
ACAGATTGCTGACTCCCAGCACAGGTCTCATAGGCAAATGGTGGCAACAACCAATCCATT
AATAAGACATGAGAACAGAATGGTTTTGGCCAGCACTACAGCTAAGGCTATGGAGCAAAT
GGCTGGATCAAGTGAGCAGGCAGCGGAGGCCATGGAGATTGCTAGTCAGGCCAGGCAAAT
GGTGCAGGCAATGAGAGCCGTTGGGACTCATCCTAGCTCCAGTACTGGTCTAAGAGATGA
TCTTCTTGAAAATTTGCAGACCTATCAGAAACGAATGGGGGTGCAGATGCAACGATTCAA
GTGACCCGCTTGTTGTTGCCGCGAGTATCATTGGGATCTTGCACTTGATATTGTGGATTC
TTGATCGCCTTTTTTTCAAATGCATCTATCAACTCTTCAAACACGGCCTTAAAAGAGGGC
CTTCTACGGAAGGAGTACCTGAGTCTATGAGGGAAGAATATCGAAAGGAACAGCAGAATG
CTGTTGATGCTGACGGCAGTCATTTTGTCAGCATAGAGTTGGAGTAAAAAACTACCTTGT
TTCTACT

#A/swine/Ohio/K1130/06(H1N1)
-------------------------ATGAGTCTTCTAACCGAGGTCGAAACGTACGTTCT
CTCTATCGTCCCGTCAGGCCCCCTCAAAGCCGAGATCGCACAGAGACTTGAAGATGTATT
TGCTGGAAAGAATACCGATCTTGAGGCTCTCATGGAGTGGCTAAAGACAAGACCAATCCT
GTCACCTCTGACTAAGGGGATTTTAGGATTTGTGTTCACGCTCACCGTGCCCAGTGAGCG
AGGACTGCAGCGTAGACGCTTTGTCCAAAATGCCCTTAATGGGAATGGGGATCCAAATAA
TATGGACAGAGCAGTCAAACTGTATCGAAAGCTTAAGAGGGAGATAACATTCCATGGGGC
CAAAGAAATAGCACTCAGTTACTCTGCTGGTGCACTTGCCAGTTGTATGGGACTCATATA
CAACAGGATGGGGGCTGTGACCACCGAATCAGCATTTGGCCTTATATGTGCAACCTGTGA
ACAGATTGCCGACTCCCAGCATAAGTCTCATAGGCAAATGGTAACAACAACCAATCCATT
AATAAGACATGAGAACAGAATGGTTCTGGCCAGCACTACAGCTAAGGCTATGGAGCAAAT
GGCTGGATCGAGCGAACAAGCAGCTGAGGCCATGGAGGTTGCTAGTCAGGCCAGGCAGAT
GGTGCAGGCAATGAGAGCCATTGGGACTCATCCTAGCTCTAGCACTGGTCTGAAAAATGA
TCTCCTTGAAAATTTACAGGCCTATCAGAAACGAATGGGAGTGCAGATGCAACGATTCAA
GTGATCCTCTTGTTGTTGCCGCAAGTATAATTGGGATTGTGCACTTGATATTGTGGATTA
TTGATCGCCTTTTTTCCAAAAGCATTTATCGTATCTTTAAACACGGTTTAAAAAGAGGGC
CTTCTACGGAAGGAGTACCAGAGTCTAT--------------------------------
------------------------------------------------------------
-------

#A/swine/Missouri/4296424/2006(H2N3)
-----------------GTTTAAAGATGAGTCTTCTAACCGAGGTCGAAACGTATGTTCT
CTCTATCGTCCCGTCAGGCCCCCTCAAAGCCGAGATAGCACAGAGACTCGAAGACGTTTT
TGCAGGGAAAAACACCGATCTTGAGGCTCTCATGGAATGGCTAAAGACAAGACCAATCCT
GTCACCTCTGACTAAGGGGATTTTAGGGTTTGTGTTCACGCTCACCGTGCCCAGTGAGCG
AGGACTGCAGCGTAGACGTTTTGTTCAGAATGCCCTCAATGGGAATGGTGACCCGAACAA
CATGGACAAGGCGGTCAAACTTTACAGGAAACTAAAAAGGGAAATAACATTCCATGGGGC
CAAAGAAGTAGCGCTCAGTTACTCTGCTGGTGCACTTGCCAGTTGCATGGGCCTCATATA
CAACAGAATGGGAACTGTCACCACTGAGGTTGCCTTTGGTCTGGTATGCGCAACCTGTGA
ACAGATTGCTGATTCTCAGCATCGATCCCATAGACAAATGGTGACAACAACCAATCCACT
AATCAGGCACGAGAACAGAATGGTGATAGCCAGCACAACAGCTAAAGCAATGGAACAAAT
GGCTGGATCAAGCGAACAAGCAGCAGAGGCTATGGAGGTTGCCAGCCAGGCTAGACAAAT
GGTACAGGCAATGAGAACAATTGGGACTCACCCTAGTTCCAGCACTGGTCTAAAAGATGA
TCTTCTTGAAAATTTACAGGCCTATCAGAAACGGATGGGAGTGCAAATGCAACGATTCAA
ATGATCCTCTCACTGATGCTGCAAGCATCATTGGGATTTTGCACCTGATATTGTGGATTC
TTGATCGTCTTTTTTTCAAATGCATTTACCGTCGCTTTAAATACGGTCTGCAAAGAGGGC
CTTCTACGGAAGGAGTGCCGGAGTCCATGAGGGAAGAATATCGACAGAAACAGCAGAGTG
CTGTGGATGTTGACGATGGTCATTTTGTCAACATAGTGCTAGAGTAAA------------
-------

#A/swine/Miyazaki/1/2006(H1N2)
-------------------------ATGAGCCTTCTGACCGAGGTCGAAACGTATGTTCT
CTCTATCGTTCCGTCAGGCCCCCTCAAAGCCGAGATAGCGCAGAGACTTGAGGATGTTTT
TGCAGGGAAAAACACCGATCTTGAGGCAATCATGGAATGGCTAAAGACAAGACCAATCTT
GTCACCTCTGACCAAGGGGATTTTAGGATTTATATTCACGCTCACCGTGCCCAGTGAGCG
AGGACTTCAGCGTAGACGCTTTGTTCAGAATGCTCTCAATGGGAATGGTGACCCGAACAA
CATGGACAAAGCAGTCAAACTGTACAAGAAGCTTAAAAGAGAGATAACATTTCACGGGGC
CAAAGAAATAGCACTCAGTTATTCTGCTGGTGCGCTTGCCAGTTGCATGGGCCTCATATA
CAACAGAATGGGGACTGTTACCACTGAAGTGGCATTTGGTTTAGTTTGCGCAACCTGTGA
ACAGATTGCTGATTCCCAGCATCGATCTCATAGGCAGATGGTGGCAACAACCAATCCACT
GATCAGGCATGAGAACAGAATGGTATTAGCCAGCACAACAGCCAAAGCCATGGAACAAAT
GGCTGGGACTAGTGAACAAGCAGCGGAGGCCATGGAGGTTGCCAGCCAGGCTAGGCAAAT
GGTACAAGCAATGAGGACAATTGGGACTCACCCTAGTTCCAGCGCTGGTCTAAAAGATGA
TCTTCTTGAAAATTTGCAGGCCTACCAGAAGCGAATGGGAGTGCAGATGCGACGATTCAA
ATGATCCTCTCGCCGCTGCCGCGAATATCATTGGGATATTGCACTTGATATTGTGGATTC
TTGATCGTCTTTTTTTCAAATGCATTCATCGTCGCTTTAGATACGGTTTGAAAAGAGGGC
CTTCTGCGGAAGGAGTGCCAGAGTCTATGAGGGAAGAATATCGGCAGGAACAGCAGAGTG
CTGTGGATGTTGACGATGGTCATTTTGTCAACATAGTGCTGGAGTAA-------------
-------

#A/swine/Anhui/01/2006(H3N8)
AGCAAAAGCAGGTAGATATTTAAAGATGAGTCTTCTGACCGAGGTCGAAACGTACGTTCT
CTCTATCGTACCATCAGGCCCCCTCAAAGCCGAGATCGCGCAGAGACTTGAAGATGTCTT
TGCAGGGAAGAACACCGATCTTGAGGCACTCATGGAATGGCTAAAGACAAGACCAATCCT
GTCACCTCTGACTAAAGGGATTTTAGGATTCGTGTTCACGCTCACCGTGCCCAGTGAGCG
AGGACTGCAGCGTAGACGCTTTGTCCAAAATGCCCTTAATGGAAACGGAGATCCAAACAA
CATGGACAGAGCAGTAAAACTATACAGGAAGCTTAAAAGAGAAATAACATTCCATGGGGC
AAAAGAGGTGGCACTCAGCTATTCCACTGGTGCACTAGCCAGCCGCATGGGACTCATATA
CAACAGAATGGGGACTGTGACAACCGAAGTGTCATTTGGCCTGGTATGCGCCACATGTGA
ACAGATTGCTGATTCCCAGCATCGATCTCACAGGCAGATGGTGACAACAACCAACCCATT
AATCAGACATGAAAACAGAATGGTATTAGCCAGTACCACGGCTAAAGCCATGGAGCAGAT
GGCAGGGTCGAGTGAGCAGGCAGCAGAGGCCATGGAGGTTGCTAGTAAGGCCAGGCAGAT
GGTACAGGCAATGAGGATCATTGGGACCCACCCTAGCTCCAGTGCCCGTTTGAAAGATGA
TCTCCTTGAAAATTTGCAGGTCTACCAGAAACGGATGGGAGTGCAAATGCAGCGGTTCAA
GTGATCCTCTCGTTATTGCAGCAAGTATCATTGGGATCTTGCACTTGATATTGTGGATTC
TTGATCGCCTTTTCTTCAAATTCATTTATCGTCGCCTTAAATACGGGTTGAAAGGAGGGC
CTTCTACGGAAGGAGTACCTGATTCTATGAGGGAAGAATATCGGCAGGAACAGCAGAATG
CTGTGGATGTTGACGATGGTCATTTTGTCAACATAGAGCTGGAGTAAAAAACTACCTTGT
TTCTACT

#A/swine/Hungary/19774/2006(H1N1)
-------------------------ATGAGTCTTCTAACCGAGGTCGAAACGTACGTTCT
TTCTATCATCCCGTCGGGCCCCCTCAAAGCCGAAATCGCGCAGAGACTGGAAGGTGTTTT
TGCAGGGAGGAACACAGATCTTGAGGCTCTCATGGAGTGGCTAAAGACAAGACCGATCCT
GTCACCTCTGACTAAGGGAATTCTGGGATTTGTGTTCACGCTCACCGTGCCCAGTGAGCG
AGGACTGCAGCGTAGACGCTTTGTTCAAAATGCCCTAAACGGAAATGGGGACCCTAATAA
CATGGATAAAGCAGTCAAATTATACAAGAAGCTAAAAAGGGAAATAACATTCCATGGGGC
CAAGGAAGTGTCACTAAGCTACTCACCTGGTGCCCTTGCCAGTTGCATGGGCCTCATATA
CAATAGAATGGGAACAGTGACCACAGAAGCTGCTTTTGGCCTAGTGTGTGCCACTTGTGA
GCAGATCGCTGATTCACAGCATCGGTCACACAGACAAATGGCTACTACCACCAACCCACT
AATCAGGCATGAAAACAGAATGGTACTGGCTAGCACTACTGCTAAGGCTATGGAACAGAT
GGCTGGATTGAGTGAACAGGCAGCAGAGGCCATGGAGGTTGCCAGTCAGACTAGGCAGAT
GGTGCATGCAATGAGAACAGTTGGGACACATCCCAGCTCCAGTGCCGGTCTGAAAGATGA
CCTTCTTGAAAATTTGCAGGCCTACCAGAAACGGATGGGAGTGCAAATACAGCGGTTCAA
GTGATGTTATCGCCACTGCAGCAAACATCATTGGAATCTTGCACCTGATATTGTGGATTT
TTGATCGTCTTTTTTTCAAATGTATTTACCGTCGCCTTAAATACGGTTTGAAAAGAGGGC
CTTCTACGGAAGGAGTGCCTGAGTCCATGAGGGAAGAATATCAACAGGAACAGCAAATTT
CTGTGGATGTTGACGATGGTCATTTTGTCAACATAGAGCTGGAGTAA-------------
-------

#A/swine/Korea/CY04/2007(H3N2)
-------------------------ATGAGTCTTCTAACCGAGGTCGAAACGTATGTTCT
CTCTATTGTTCCGTCAGGCCCCCTCAAAGCCGAGATAGCACAGAGACTCGAAGACGTTTT
TGCAGGGAAAAACACCGATCTTGAGGCTCTCATGGAGTGGCTAAAGACAAGACCAATCCT
GTCACCTCTGACTAAGGGGATTTTAGGGTTTGTGTTCACGCTCACCGTGCCCAGTGAGCG
AGGACTGCAGCGTAGACGCTTTGTCCAGAATGCCCTCAATGGGAATGGTGACCCGAACAA
CATGGACAAAGCGGTCAAACTGTACAGGAAGCTTAAAAGGGAAATAACATTCCATGGGGC
CAAAGAAGTAGCGCTCAGTTACTCTGCTGGTGCACTTGCCAGTTGCATGGGCCTCATATA
CAACAGAATGGGGACTGTCACCACTGAGGTGGCCTTTGGTCTAGTATGCGCAACCTGTGA
ACAGATTGCTGATTCCCAGCATCGATCTCATAGACAAATGGTGACAACAACCAATCCACT
AATCAGGCACGAGAACAGAATGGTAATAGCCAGCACAACAGCTAAAGCCATGGAACAAAT
GGCTGGATCGAGCGAACAAGCAGCAGAGGCTATGGAGGTTGCCAGCCAGGCGAGACAAAT
GGTACAGGCAATGAGAACAATTGGGACTCACCCCAGTTCCAGCGCTGGTCTAAAAGATGA
TCTTCTTGAAAATTTACAGGCCTATCAGAAACGGATGGGAGTGCAAATGCAACGATTCAA
GTGATCCTCTCATTGCTGCCGCAAGCATCATTGGGATTTTGCACCTGATATTGTGGATTC
TTGATCGTCTTTTTTTCAAATGCATTTACCGTCGCTTTAAATACGGTCTGCAAAGAGGAC
CTTCTACGGAAGGAGTGCCGGAGTCCATGAGGGAAGAATACCGACAGAAACAGCAGAGTG
CTGTGGATGTTGACGATGGTCATTTTGTCAACATAG------------------------
-------

#A/swine/Korea/CY07/2007(H3N2)
-------------------------ATGAGTCTTCTAACCGAGGTCGAAACGTATGTTCT
CTCTATCATTCCGTCAGGCCCCCTCAAAGCCGAGATAGCACAGAGACTCGAAAACGTTTT
TGCAGGGAAAAACACCGATCTTGAGGCACTCATGGAATGGCTAAAGACAAGACCAATCCT
GTCACCTCTGACTAAGGGGATTTTAGGATTTGTGTTCACGCTCACCGTGCCCAGTGAGCG
AGGACTGCAGCGTAGACGCTTTGTCCAGAATGCCCTCAATGGAAATGGTGACCCGAACAA
CATGGACAAAGCGGTCAGACTGTACAGGAAACTTAAAAGGGAAATAACGTTCCATGGGGC
CAAAGAAGTAGCGCTCAGTTACTCTGCTGGTGCACTTGCCAGTTGCATGGGCCTCATATA
TAACAGAATGGGGACTGTCACCACTGAGGTGGCCTTTGGTCTAGTATGCGCAACCTGTGA
ACAGATTGCTGATTCCCAGCATCGATCTCATAGACAAATGGTAACAACAACCAATCCACT
AATCAGACACGAGAACCGAATGGTATTAGCCAGTACAACAGCTAAAGCCATGGAACAAAT
GGCTGGATCAAGCGAACAAGCAGCAGAGGCTATGGAGGTTGCCAGCCAGGCTAGACAAAT
GGTACAGGCAATGAGAACAATTGGGACTCACCCTAGTTCCAGTGCAGGTCTAAAAGATGA
TCTTCTTGAAAATTTACAGACCTATCAGAAACGGATGGGAGTGCAAATGCAACGATTCAA
GTGATCCTCTCATTGCTGCCGCAAGCATCATTGGGATTTTGCACCTGATATTGTGGATTC
TTGATCGTCTTTTTTTCAAATACATTTACCGTCATTTTAAATACGGTCTGAAAAGAGGGC
CTTCTACGGAAGGAGTGCCGGAGTCCATGAGGGAAGAATATCGACAGAAACAGCAGAATG
CTGTGGATGTTGACGATGGTCATTTTGTCAACATAG------------------------
-------

#A/swine/Shanghai/1/2007(H1N2)
-------------------------ATGAGTCTTCTAACCGAGGTCGAAACGTATGTTCT
CTCTATCGTTCCGTCAGGCCCCCTCAAAGCCGAGATAGCACAGAGACTCGAAGACGTTTT
TGCAGGGAAAAACACCGATCTTGAGGCCCTCATGGAATGGCTAAAGACAAGACCAATCCT
GTCACCTCTGACTAAGGGGATTTTAGGTTTTGTGTTCACGCTCACCGTGCCCAGTGAGCG
AGGACTGCAGCGTAGACGCTTTGTCCAGAATGCCCTCAATGGGAATGGTGACCCTAACAA
CATGGACAAAGCGGTCAAACTGTACAGGAAACTTAAAAGGGAAATAACATTCCATGGGGC
CAAAGAAGTATCGCTCAGTTACTCTGCTGGTGCACTTGCCAGTTGCATGGGCCTCATATA
CAACAGAATGGGGACTGTCACCACTGAGGTGGCCTTTGGTCTAGTATGTGCAACCTGTGA
ACAGATTGCTGATTCCCAGCATCGATCTCATAGACAAATGGTTACAACAACCAATCCACT
AATCAGGCACGAGAACAGAATGGTAATAGCCAGCACAACAGCTAAAGCCATGGAACAAAT
GGCTGGATCGAGCGAACAAGCAGCAGAGGCTATGGAGGTTGCCAGCCAGGCGAGACAAAT
GGTACAGGCAATGAGAACAATTGGGACTCACCCTAGTTCCAGCGCTGGTTTAAAAGATGA
TCTTCTTGAAAATTTACAGGCCTATCAGAAACGGATGGGAGTGCAAATGCAACGATTCAA
GTGATCCTCTCATTGCTGCTGCAAGCATCATTGGGATTTTGCACCTGATATTGTGGATTC
TTGATCGCCTTTTTTTCAAATGCATTTACCGTCGCTTTAAATACGGTCTGAAAAGAGGAC
CTTCTACGGAAGGAGTGCCGGAGCCCATGAGGGAAGAATATCGACAGAAACAGCAGAGTG
CTGTGGATGTTGACGATGGTCATTTTGTCAACATAGTGCTAGAGTAA-------------
-------

#A/swine/Zhejiang/1/2007(H1N1)
-------------------------ATGAGTCTTCTAACCGAGGTCGAAACGTACGTTCT
TTCTATCATCCCGTCAGGCCCCCTCAAAGCCGAGATCGCGCAGAGACTGGAAGGTGTCTT
TGCAGGGAAGAACACAGACCTTGAGGCTCTCATGGAGTGGCTAAAGACAAGACCAATCCT
GTCACCTCTGACCAAGGGAATTTTGGGATTTGTTTTCACGCTCACCGTGCCCAGTGAGCG
AGGACTGCAGCGTAGACGCTTTGTCCAAAATGCCCTAAATGGAAATGGGGACCCGAATAA
CATGGATAGAGCAGTCAAATTATACAAGAAGCTAAAAAGGGAAATAACGTTCCATGGGGC
CAAAGAGGTGTCACTAAGCTACTCAACTGGTGCACTTGCCAGTTGCATGGGCCTCATATA
CAACAGAATGGGAACAGTAACCACAGAAGCTGCTTTTGGCCTAGTATGTGCCACTTGTGA
GCAGATTGCTGATTCACAGCATCGGTCTCACAGACAAATGGCTACTACCACCAACCCATT
AATCAGGCACGAAAACAGAATGGTTCTGGCTAGCACTACAGCTAAGGCTATGGAACAGAT
GGCTGGATCGAGTGAACAGGCAGCAGAGGCCATGGAGGTTGCAAGTCAGACTAGGCAGAT
GGTGCATGCAATGAGAACAATTGGAACACATCCTAGCTCCAGTGCCGGTCTGAAAGATGA
CCTTCTTGAAAATTTGCAGGCCTACCAGAAACGGATGGGAGTGCAGATACAGCGATTCAA
GTGATCCTCTCGTCATTGCAGCAAATATTATTGGGATCTTGCACCTGATATTGTGGATTC
TTGATCGTCTTTTCTTCAAATGTATTTATCGTCGCCTTAAATACGGTTTGAAAAGAGGGC
CTTCTACGGAAGGAGTGCCTGAGTCCATGAGGGAAGAATATCAACAGGAACAGCAGAGTG
CTGTGGATGTTGACGATGGTCATTTTGTCAACATAGAGCTGGAGTAA-------------
-------

#A/swine/Korea/C12/2008(H5N2)
-------------------------ATGAGTCTTCTAACCGAGGTCGAAACGTACGTTCT
CTCTATCGTCCCGTCAGGCCCCGTCAAAGCCGAGATCGCGCAGAGACTTGAGGATGTCTT
TGCAGGGAAGAACACCGATCTCGAGGCTCTCATGGAATGGCTAAAGACAAGACCAATCCT
GTCACCTCTGACTAAGGGGATTTTAGGGTTTGTGTTCACGCTCACCGTGCCCAGTGAGCG
AGGACTGCAGCGTAGACGCTTTGTCCAAAATGCCCTAAATGGGAATGGAGACCCAAACAA
CATGGACAGGGCAGTCAAACTGTACAGGAAGTTGAAAAGAGAGATAACATTCCATGGGGC
TAAGGAAGTTGCACTCAGCTACTCAACCGGTGCACTTGCCAGTTGTATGGGTCTCATATA
CAACAGGATGGGAACAGTGACCACAGAAGTGGCTTTTGGCCTAGTGTGTGCCACCTGTGA
GCAGATTGCTGATTCACAGCATCGGTCCCACAGGCAAATGGTGACTACCACCAACCCACT
AATCAGGCATGAAAACAGAATGGTGCTAGCCAGCACTACAGCTAAGGCTATGGAGCAGAT
GGCTGGGTCGAGTGAGCAGGCAGCAGAAGCCATGGAGGTTGCTAGTCAGGCTAGGCAGAT
GGTGCAGGCGATGAGGACAATTGGAACTCACCCTAGCTCCAGTGCCGGTCTGAAAGATGA
TCTTCTTGAAAATTTGCAGGCCTACCAGAAACGGATGGGAGTGCAAATGCAGCGATTCAA
GTGATCCTCTCGTTATTGCCGCAAGTATCATTGGGATCTTGCACTTGATATTGTGGATTC
TTGATCGTCTTTTCTTCAAATGTATTTATCGTCGCTTTAAATACGGTTTGAAAAGAGGGC
CTTCTACGGAAGGAGTGCCTGAGTCTATGAGGGAAGAGTATCGACAGGAACAGCAGAGTG
CTGTGGATGTTGACGATGGTCATTTTGTCAACATAGAGCTGGAGTAA-------------
-------

#A/swine/Alberta/OTH-33-8/2009(H1N1)
AGCAAAAGCAGGTAGATATTTAAAGATGAGTCTTCTAACCGAGGTCGAAACGTACGTTCT
TTCTATCATCCCGTCAGGCCCCCTCAAAGCCGAGATCGCGCAGAGACTGGAAAGTGTCTT
TGCAGGAAAGAACACAGATCTTGAGGCTCTCATGGAATGGCTAAAGACAAGACCAATCTT
GTCACCTCTGACTAAGGGAATTTTAGGATTTGTGTTCACGCTCACCGTGCCCAGTGAGCG
AGGACTGCAGCGTAGACGCTTTGTCCAAAATGCCCTAAATGGGAATGGGGACCCGAACAA
CATGGATAGAGCAGTTAAACTATACAAGAAGCTCAAAAGAGAAATAACGTTCCATGGGGC
CAAGGAGGTGTCACTAAGCTATTCAACTGGTGCACTTGCCAGTTGCATGGGCCTCATATA
CAACAGGATGGGAACAGTGACCACAGAAGCTGCTTTTGGTCTAGTGTGTGCCACTTGTGA
ACAGATTGCTGATTCACAGCATCGGTCTCACAGACAGATGGCTACTACCACCAATCCACT
AATCAGGCATGAAAACAGAATGGTGCTGGCTAGCACTACGGCAAAGGCTATGGAACAGAT
GGCTGGATCGAGTGAACAGGCAGCGGAGGCCATGGAGGTTGCTAATCAGACTAGGCAGAT
GGTACATGCAATGAGAACTATTGGGACTCGTCCTAGCTCCAGTGCTGGTCTGAAAGATGA
CCTTCTTGAAAATTTGCAGGCCTACCAGAAGCGAATGGGAGTGCAGATGCAGCGATTCAA
GTGATCCTCTCGTCATTGCAGCAAATATCATTGGGATCTTGCACCTGATATTGTGGATTA
CTGATCGTCTTTTTTTCAAATGTATTTATCGTCGCTTTAAATATGGTTTGAAAAGAGGGC
CTTCTACGGAAGGAGTGCCTGAGTCCATGAGGGAAGAATATCAACAGGAACAGCAGAGTG
CTGTGGATGTTGACGATGGTCATTTTGTCAACATAGAGCTAGAGTAAAAAACTACCTTGT
TTCTACT

#A/tiger/S/Thailand/Ti-1/04(H5N1)
-------------------------ATGAGTCTTCTAACCGAGGTCGAAACGTACGTTCT
CTCTATCATCCCGTCAGGCCCCCTCAAAGCCGAGATCGCGCAGAAGCTTGAAGATGTCTT
TGCAGGAAAGAACACCGATCTCGAGGCTCTCATGGAGTGGCTAAAGACAAGACCAATCCT
GTCACCTCTGACTAAAGGGATTTTGGGATTTGTATTCACGCTCACCGTGCCCAGTGAGCG
AGGACTGCAGCGTAGACGCTTTGTCCAGAATGCCCTAAATGGAAATGGAGATCCAAATAA
TATGGATAGGGCAGTTAAGCTATATAAGAAGCTGAAAAGAGAAATAACATTCCATGGGGC
TAAGGAGGTCGCACTCAGCTACTCAACCGGTGCACTTGCCAGTTGCATGGGTCTCATATA
CAACAGGATGGGAACGGTGACTACGGAAGTGGCTTTTGGCCTAGTGTGTGCCACTTGTGA
GCAGATTGCAGATTCACAGCATCGGTCTCACAGACAGATGGCAACTATCACCAACCCACT
AATCAGACATGAGAACAGAATGGTGCTGGCCAGCACTACAGCTAAGGCTATGGAGCAGAT
GGCAGGATCAAGTGAGCAGGCAGCGGAAGCCATGGAGATCGCTAATCAGGCTAGGCAGAT
GGTGCAGGCAATGAGGACAATTGGGACTCATCCTAACTCTAGTGCTGGTCTGAGAGATAA
TCTTCTTGAAAATTTGCAGGCCTACCAGAAACGAATGGGAGTGCAGATGCAGCGATTCAA
GTGATCCTATTGTTGTTGCCGCAAATATCATTGGGATCTTGCACTTGATATTGTGGATTC
TTGATCGTCTTTTCTTCAAATGCATTTATCGTCGCCTTAAATACGGTTTGAAAAGAGGGC
CTGCTACGGCAGGGGTACCTGAGTCTATGAGGGAAGAGTACCGGCAGGAACAGCAGAGTG
CTGTGGATGTTGACGATGGTCATTT-----------------------------------
-------

#A/turkey/Israel/619/2002(H9N2)
-------------------------ATGAGTCTTCTAACCGAGGTCGAAACGTACGTTCT
CTCTATCATCCCATCAGGCCCCCTCAAAGCCGAGATCGCGCAGAGACTTGAGGATGTTTT
TTCGGGAAAGAACACAGATCTTGAGGCTCTCATGGAATGGCTAAAGACAAGACCAATCCT
GTCACCTCTGACTAAGGGGATTTTAGGGTTTGTGTTTACGCTCACCGTGCCCAGTGAGCG
AGGACTGCAGCGTAGACGATTTGTCCAAAATGCCCTAAATGGGAATGGAGACCCAAACAA
CATGGACAGGGCAGTAAAACTATACAAGAAGCTGAAGAGGGAAATGACATTCCATGGTGC
AAAGGAAGTTGCACTCAGTTACTCAACTGGTGCGCTTGCCAGTTGCATGGGTCTCATATA
CAACCGGATGGGAACAGTGACCACAGAAGTAGCTCTTGGCCTAGTATGTGCCACTTGTGA
GCAGATTGCTGATGCCCAACATCGGTCCCACAGGCAGATGGCGACTACCACCAACCCACT
AATCAGGCATGAGAACAGAATGGTACTGGCCAGTACTACGGCTAAGGCCATGGAGCAGAT
GGCTGGATCAAGTGAGCAGGCAGCAGAAGCCATGGAAGTCGCAAGTCAGGCTAGGCAAAT
GGTGCAGGCAATGAGGACAATTGGGACTCACCCTAGCTCCAGTGCAGGTCTAAAAGACGA
TCTTATTAAAAATTTGCAGGCTTACCAGAAACGAATGGGGTTGCAGATGCAGCGATTCAA
GTGATCCTCTCGTTGTTGCAGCAAGCATCATTGGGATATTGCACTTGATATTGTGGATTC
TTGATCGTCTTTTCTTCAAATGCATTTATCGTCGCTTTAAATACGGTTTGAAAGGAGGGC
CTTCTACGGAAGGAGTGCCTGAGTCTATGAGGGAAGAGTATCGGCAGGAACAGCAGAATG
CTGTGGATGTTGACGATGGTCATTTTGTCAACATAGAGCTGGAGTAA-------------
-------

#A/chicken/South_Africa/UP1102/02(H6N2)
------------------------------------------------------------
-------ATCCCGTCAGGCCCCCTCAAAGCCGAGATCGCGCAGAGACTTGAGGATGTCTT
TGCAGGGAAAAACACAGATCTCGAGGCTCTCATGGAATGGCTAAAGACAAGACCAATCCT
GTCACCTCTGACTAAGGGGATTTTAGGGTTTGTGTTCACGCTCACCGTGCCCAGTGAGCG
AGGACTGCAGCGTAGACGCTTTGTCCAAAATGCTCTAAATGGAAATGGAGACCCAAACAA
CATGGACAGGGCAGTCAAACTTTACAGGAAGCTGAAAAGAGAGATAACATTCCATGGAGC
TAAAGAGGTTGCACTCAGCTATTCAACCGGTGCACTTGCCAGTTGCATGGGTCTCATATA
CAACAGAATGGGAACGGTAACCACAGAAGGGGCTTTCGGCCTAGTGTGTGCCACTTGTGA
GCAGATTGCTGATTCACAGCATCGATCTCACAGACAGATGGTGGCCACCACTAACCCACT
AATCAGGCATGAGAACAGAATGGTGCTGGCCAGCACTACAGCTAAAGCTATGGAGCAGAT
GGCTGGATCGAGTGAACAGGCAGCAGAGGCCATGGAGGTTGCTAGCCAGGCTAGGCAGAT
GGTGCAGGCAATGAGGACAATCGGGACTCATCCTAGCTCCAGTGCAGGTCTGAAAGATGA
TCTTATTGAAAATTTGCAGGCCTACCAGAAACGGATGGGAGTGCAGATGCAGCGATTCAA
GTG---------------------------------------------------------
------------------------------------------------------------
------------------------------------------------------------
------------------------------------------------------------
-------

#A/chicken/South_Africa/AL19/02(H6N2)
------------------------------------------------------------
-------GTCCCGTCAGGCCCCCTCAAAGCCGAGATCGCGCAGAGACTTGAAGATGTCTT
TGCAGGGAAGAACACAGATCTCGAGGCTCTCATGGAATGGCTAAAGACAAGACCAATCCT
GTCACCTCTGACTAAGGGGATTTTAGGGTTTGTGTTCACGCTCACCGTGCCCAGTGAGCG
AGGACTGCAGCGTAGACGCTTTGTCCAAAATGCTCTAAACGGAAATGGAGACCCAAACAA
CATGGACAGGGCAGTCAAACTTTATAGGAAGCTGAAAAGAGAGATAACATTCCATGGAGC
TAAGGAGGTTGCACTCAGCTATTCAACTGGTGCACTTGCCAGTTGCATGGGCCTCATATA
CAACAGGATGGGAACGGTAACCACAGAAGTGGCTTTCGGCCTAGTGTGTGCCACTTGTGA
ACAGATTGCTGATTCACAGCATCGGTCTCATAGACAAATGGTGGCCACCACCAACCCACT
AATCAGGCATGAGAACAGAATGGTGCTGGCCAGCACTACAGCTAAAGCTATGGAGCAGAT
GGCAGGATCGAGTGAGCAAGCAGCTGAGGCCATGGAGGTTGCTAGCCAGGCTAGGCAGAT
GGTGCAGGCGATGAGGACAATCGGGACTCATCCTAGCTCCAGTACAGGTCTGAGAGATGA
TCTTCTTGAAAATTTGCAGGCCTACCAGAAACGGATGG----------------------
------------------------------------------------------------
------------------------------------------------------------
------------------------------------------------------------
------------------------------------------------------------
-------

#A/chicken/Dubai/383/2002(H9N2)
-------------------------ATGAGTCTTCTAACCGAGGTCGAAACGTACGTTCT
CTCTATCATCCCGTCAGGCCCCCTCAAAGCCGAGATCGCGCAGAGAATTGAGGATGTTTT
TGCAGGGAAGAACACAGATCTTGAGGCTCTCATGGAATGGCTAAAGACAAGACCAATCCT
GTCACCTCTGACTAAGGGGATTTTAGGGTTTGTGTTCACGCTCACCGTGCCCAGTGAGCG
AGGACTGCAGCGTAGACGATTTGTCCAAAATGCCCTAAATGGGAATGGAGATCCAAACAA
CATGGATAGGGCAGTTAAATTATACAAGAAGCTGAAGAGAGAAATGACATTCCATGGAGC
AAAGGAAGTTGCACTCAGTTACTCAACTGGTGCGCTTGCCAGTTGCATGGGTCTCATATA
CAACCGGATGGGAACAGTGACCACAGAAGTGGCTCTTGGCCTAGTATGTGCCACTTGTGA
GCAGATTGCTGATGCCCAACATCGGTCCCACAGGCAAATGGCGACTACCACTAACCCACT
AATCAGGCATGAGAACAGAATGGTACTTGCCAGCACTACGGCTAAGGCTATGGAACAGGT
GGCTGGATCAAGTGAGCAGGCAGCAGAAGCCATGGAAGTTGCAAGTCAGGCTAGGCACAT
GGTGCAGGCAATGAGGACAATTGGGACTCACCCTAGCTCCAGTGCAGGTCTAAAAGATGA
TCTTATTGAAAATTTGCAGGCTTACCAAAAACGGATGGGGTTGCAGATGCAGCGATTCAA
GTGATCCTCTCGCTGTTGCAGCAAGTATCATTGGGATATTGCACTTGATATTGTGGATTC
TTGATCGTCTTTTTTTCAAATGCATTTATCGTCGCTTTAAATACGGTTTGAAAAGAGGGC
CTTCTACGGAAGGAGTACCTGAGTCTATGAGGGAAGAGTACCGGCAGGAACAGCAGAATG
CTGTGGATGTTGACGATGGTCATTTTGTCAACATAGAGCTGGAGTAAAAAACTACCTTGT
TTCTACT

#A/chicken/NJ/608/02(H7N2)
-------------------------ATGAGTCTTCTAACCGAGGTCGAAACGTACGTTCT
CTCTATCATCCCGTCAGGCCCCCTCAAAGCCGAGATCGCGCAGAGACTTGAAGATGTCTT
TGCAGGGAAGAACACAGACCTTGAGGCACTCATGGAATGGTTAAAGACAAGACCAATCCT
GTCACCTCTGACTAAGGGGATTTTAGGGTTTGTGTTCACGCTCACCGTGCCCAGTGAGCG
AGGACTGCAGCGTAGACGCTTTGTCCAAAATGCTCTTAATGGGAATGGAGATCCAAACAA
CATGGACAGGGCAGTCAAACTGTACAGGAAACTAAAAAGGGAAATTACATTCCATGGGGC
CAAAGAGGTAGCACTCAGTTATTCCACTGGTGCACTTGCCAGTTGCATGGGCCTCATATA
CAACAGAATGGGAACTGTGACCACTGAAGGGGCATTTGGCCTGGTGTGCGCCACATGTGA
GCAGATTGCTGACTCCCAGCATCGGTCTCACAGACAAATGGTGACAACAACCAACCCACT
GATCAGACATGAGAACAGAATGGTACTGGCTAGTACTACAGCCAAAGCCATGGAACAGGT
GGCAGGGTCGAGCGAACAAGCAGCAGAGGCTATGGAGGTTGCCAGTCAGGCTAGGCAGAT
GGTTCAGGCAATGAGGACCATTGGGACTCATCCTAGCTCCAGTGCCGGTCTAAGAGATGA
TCTTCTTGAAAATTTGCAGGCCTACCAGAAACGGATGGGAGTGCAAATGCAGCGATTCAA
GTGATCCTCTCGTTATTGCCGCAAGTATCATTGGGATCTTGCACTTGATATTGTGGATTC
TTGATCGTCTTTTTTTCAAATGCGTTTATCGTCGCTTTAAATACGGATTGAAAAGAGGGC
CTTCTACGGAAGGAGTGCCTGAGTCTATGAGGGAGGAATATCGGCAGGAACAGCAGAGTG
CTGTGGATGTTGACGATAGTCATTTTGTCAACATAGAGCTGGAGTAAAAA----------
-------

#A/chicken/PA/149092-1/02(H7N2)
-------------------------ATGAGTCTTCTAACCGAGGTCGAAACGTACGTTCT
CTCTATCATCCCGTCAGGCCCCCTCAAAGCCGAGATCGCGCAGAGACTTGAAGATGTCTT
TGCAGGGAAGAACACAGATCTTGAGGCACTCATGGAATGGCTAAAGACAAGACCAATCCT
GTCACCTCTGACTAAGGGGATTTTAGGATTTGTGTTCACGCTCACCGTGCCCAGTGAGCG
AGGACTGCAGCGTAGACGCTTTGTCCAAAATGCTCTTAATGGGAATGGAGATCCAAACAA
CATGGACAGGGCAGTCAAACTGTACAGGAAGCTAAAAAGGGAAATTACATTCCATGGGGC
CAAAGAGGTAGCACTCAGTTATTCCACTGGTGCACTTGCCAGTTGCATGGGCCTCATATA
CAACAGAATGGGAACTGTGACCACTGAAGGGGCATTTGGCCTGGTGTGCGCCACATGTGA
GCAGATTGCTGACTCCCAGCATCGGTCTCACAGACAGATGGTGACAACAACCAACCCACT
GATCAGACATGAGAACAGGATGGTACTGGCTAGTACTACAGCTAAAGCCATGGAACAGGT
GGCAGGGTCGAGCGAACAAGCAGCAGAAGCTATGGAGGTTGCCAGTCAGGCTAGGCAGAT
GGTGCAGGCAATGAGGACCATTGGGACTCATCCTAGCTCCAGTGCCGGTCTAAAAGATGA
TCTTCTTGAAAATTTGCAGGCCTACCAGAGACGGATGGGAGTGCAAATGCAGCGATTCAA
GTGATCCTCTCGTTATTGCCGCAAGTATCGTTGGGATCTTGCACTTGATATTGTGGATTC
TTGATCGCCTTTTTTTCAAATGCGTTTATCGTCGCCTTAAATACGGATTGAAAAGAGGGC
CTTCTACGGAAGGAGTGCCTGAGTCTATGAGGGAGGAATATCGGCAGGAACAGCAGAGTG
CTGTGGATGTTGACGATGGTCATTTTGTCAACATAGAGCTGGAGTAAAAA----------
-------

#A/duck/Hokkaido/84/2002(H5N3)
-------------------------ATGAGTCTTCTAACCGAGGTCGAAACGTACGTTCT
CTCTATCGTCCCGTCAGGCCCCCTCAAAGCCGAGATCGCGCAGAGACTTGAGGATGTCTT
TGCAGGGAAGAACACCGATCTTGAGGCTCTCATGGAATGGCTAAAGACAAGACCAATCCT
GTCACCTCTGACTAAGGGGATTTTAGGGTTTGTGTTCACGCTCACCGTGCCCAGTGAGCG
AGGACTGCAGCGTAGACGCTTTGTCCAAAATGCTCTAAATGGAAATGGAGACCCAAACAA
CATGGACAGGGCAGTCAAACTGTACAGGAAGTTGAAAAGAGAGATAACATTCCATGGGGC
TAAAGAAGTTGCACTCAGTTACTCGACCGGTGCACTTGCCAGTTGTATGGGTCTCATATA
CAACAGGATGGGAACGGTGACCACGGAAGTGGCCTTTGGCCTAGTGTGTGCCACCTGTGA
GCAGATTGCTGATTCACAGCATCGGTCCCACAGGCAGATGATAACTACCACCAACCCACT
AATCAGGCATGAAAACAGGATGGTGCTGGCCAGCACTACGGCTAAGGCTATGGAGCAGAT
GGCTGGGTCAAGTGAGCAGGCAGCGGAAGCCATGGAGGTTGCTAGTCAGGCTAGGCAGAT
GGTGCAGGCAATGAGGACAATTGGAACTCACCCTAGCTCCAGTGCCGGTCTAAAGGATGA
TCTTCTTGAAAATTTGCAGGCCTACCAGAAACGGATGGGAGTGCAAATGCAGCGATTCAA
GTGATCCTCTCGTTATTGCCGCAAGTATCATTGGGATCTTGCACTTGATATTGTGGATTC
TTGATCGTCTTTTCTTCAAATGTATTTATCGTCGCCTTAAATACGGTTTGAAAAGAGGGC
CTTCTACGGAAGGAGTGCCTGAGTCTATGAGGGAAGAGTATCGGCAGGAACAGCAGAGTG
CTGTGGATGTTGACGATGGTCATTTTGTCAACATAGAGC---------------------
-------

#A/chicken/Yokohama/aq134/2002(H9N2)
-------------------------ATGAGCCTTCTAACCGAGGTCGAAACGTACGTTCT
CTCTATCATCCCGTCAGGCCCCCTCAAAGCCGAGATCGCGCAGAGACTTGAAGATGTCTT
TGCAGGAAAGAACACAGATCTTGAGGCTCTCATGGAATGGCTAAAGACAAGACCAATCCT
GTCACCTCTGACTAAGGGGATTTTAGGGTTTGTGTTCACGCTCACCGTGCCCAGTGAGCG
AGGACTGCAGCGTAGACGATTTGTCCAAAATGCCTTAAATGGGAATGGAGACCCAAACAA
CATGGACAGGGCAGTCAAATTATACAAGAAGCTGAAGAGGGAAATGACATTCCATGGGGC
AAAGGAAGTTGCACTCAGTTACTCAACTGGTGCGCTTGCCAGTTGCATGGGTCTCATATA
CAACCGAATGGGAACGGTAACCACAGAAGTGGCTCTTGGCCTAGTATGTGCCACTTGTGA
GCAGATTGCTGATTCACACCATAGGTCTCACAGACAGATGGCGACTACCACCAACCCACT
AATCAGGCATGAGAACAGAATGGTACTAGCCAGTACTACAGCTAAGGCCATGGAGCAAAT
GGCTGGATCGAGTGAGCAGGCAGCGGAAGCCATGGAGGTGGCAAGTCAGGCTAGGCAGAT
GGTGCAGGCGATGAGGACAATTGGGACTCAACCTAGCTCCAGTGCAGGTCTGAAAGATGA
TCTTATTGAAAATTTGCAGGCCTACCAGAAACGGATGGGGGTGCAGATGCAGCGATTCAA
GTGATCCTCTCGTTGTTGCAGCAAGTATCATTGGGATACTGCACTTGATATTGTGGATTT
TTGATCGTCTTTTCTTCAAATACATTTATCGTCGATTTAAATACGGGTTGAAAAGAGGGC
CTTCTACGGAAGGAGTGCCTGAGTCTATGAGGGAAGAGTACCGGCAGGAGCAACAGAGTG
CTGTGGATGTTGACGATGGTCATTTTGTCAACATAGAGCTGGAGTAA-------------
-------

#A/chicken/Yokohama/aq45/2002(H9N2)
-------------------------ATGAGCCTTCTAACCGAGGTCGAAACGTACGTTCT
CTCTATCATCCCGTCAGGCCCCCTCAAAGCCGAGATCGCGCAGAGACTTGAAGATGTCTT
TGCAGGAAAGAACACAGATCTTGAGGCTCTCATGGAATGGCTAAAGACAAGACCAATCCT
GTCACCTCTGACTAAGGGGATTTTAGGGTTTGTGTTCACGCTCACCGTGCCCAGTGAGCG
AGGACTGCAGCGTAGACGATTTGTCCAAAATGCCCTAAATGGGAATGGAGACCCAAACAA
CATGGACAGGGCAGTCAAATTATACAAGAAGCTGAAGAGGGAAATGACATTCCATGGAGC
AAAGGAAGTTGCACTCAGTTACTCAACTGGTGCGCTTGCCAGTTGCATGGGTCTCATATA
CAACCGAATGGGAACGGTAACCACAGAAGTGGCTCTTGGCCTAGTATGTGCCACTTGTGA
GCAGATTGCTGATTCACACCATAGGTCTCACAGACAGATGGCGACTACCACCAACCCACT
AATCAGGCATGAGAACAGAATGGTACTAGCCAGCACTACAGCTAAGGCCATGGAGCAAAT
GGCTGGATCGAGTGAGCAGGCAGCGGAAGCCATGGAGGTGGCAAGTCAGGCTAGGCAGAT
GGTGCAGGCAATGAGGACAATTGGGACTCAACCTAGCTCCAGTGCAGGTCTGAAAGATGA
TCTTATTGAAAATTTGCAGGCCTACCAGAAACGGATGGGGGTGCAGATGCAGCGATTCAA
GTGATCCTCTCGTTGTTGCAGCAAATATCATTGGGATACTGCACTTGATATTGTGGATTT
TTGATCGTCTTTTCTTCAAATGCATTTATCGTCGATTTAAATACGGGTTGAAAAGAGGGC
CTTCTACGGAAGGAGTGCCTGAGTCTATGAGGGAAGAGTATCGGCAGGAGCAACAGAGTG
CTGTGGATGTTGACGATGGTCATTTTGTCAACATAGAGCTGGAGTAA-------------
-------

#A/chicken/Chile/4322/02(H7N3)
-------------------------ATGAGTCTTCTAACCGAGGTCGAAACGTACGTTCT
CTCTATCGTCCCGTCAGGCCCCCTCAAAGCCGAGATCGCGCAGAGACTTGAAGATGTCTT
TGCTGGGAAGAACACCGATCTCGAGGCACTCATGGAATGGCTAAAGACAAGACCAATCCT
GTCACCTCTGACTAAGGGGATTTTAGGATTTGTGTTCACGCTCACCGTGCCCAGTGAGCG
AGGACTGCAGCGTAGACGCTTTGTCCAGAATGCCCTTAATGGGAATGGGGATCCAAACAA
CATGGACAGGGCAGTGAAACTGTACAGGAAGCTCAAAAGGGAAATTACATTCCACGGGGC
CAAAGAAGTAGCGCTCAGTTATTCTACTGGTGCACTTGCCAGCTGCATGGGCCTCATATA
CAACAGAATGGGGACTGTAACCACTGAAGTGGCATTTGGCCTAGTGTGTGCCACTTGTGA
GCAGATTGCCGACTCCCAGCATCGGTCCCACAGACAGATGGTGACGACAACCAACCCACT
AATCAGACATGAGAACAGGATGGTGCTGGCCAGTACCACGGCTAAGGCCATGGAGCAGAT
GGCAGGGTCGAGTGAACAGGCAGCAGAAGCCATGGAGGTTGCTAGTCAGGCTAGGCAGAT
GGTGCAGGCAATGAGAACCATTGGGACTCACCCTAGCTCCAGTGCCGGTCTAAAAGATGA
TCTTCTTGAAAATTTGCAGGCCTACCAGAAACGGATGGGAGTGCAAATGCAGCGATTCAA
GTGATCCTCTCGTTATTGCCGCAAGCATCATTGGGATCTTGCACTTGATATTGTGGATTC
TTGATCGTCTTTTCTTCAAATGCATTTATCGTCGCCTTAAATACGGTTTGAAAAGAGGGC
CTTCTACGGAAGGAGTGCCTGAGTCTATGAGGGAAGAGTATCGGCAGGAACAGCAGAGTG
CTGTGGATGTTGACGATAGTCATTTTGTCAACATAGAGCTGGAGTAAAAAA---------
-------

#A/chicken/Chile/4957/02(H7N3)
-------------------------ATGAGTCTTCTAACCGAGGTCGAAACGTACGTTCT
CTCTATCGTCCCGTCAGGCCCCCTCAAAGCCGAGATCGCGCAGAGACTTGAAGATGTCTT
TGCTGGGAAGAACACCGATCTCGAGGCACTCATGGAATGGCTAAAGACAAGACCAATCCT
GTCACCTCTGACTAAGGGGATTTTAGGATTTGTGTTCACGCTCACCGTGCCCAGTGAGCG
AGGACTGCAGCGTAGACGCTTTGTCCAGAATGCCCTTAATGGGAATGGGGATCCAAACAA
CATGGACAGGGCAGTGAAACTGTACAGGAAGCTCAAAAGGGAAATTACATTCCACGGGGC
CAAAGAAGTAGCGCTCAGTTATTCTACTGGTGCACTTGCCAGCTGCATGGGCCTCATATA
CAACAGAATGGGGACTGTAACCACTGAAGTGGCATTTGGCCTAGTGTGTGCCACTTGTGA
GCAGATTGCCGACTCCCAGCATCGGTCCCACAGACAGATGGTGACGACAACCAACCCACT
AATCAGACATGAGAACAGGATGGTGCTGGCCAGTACCACGGCTAAGGCCATGGAGCAGAT
GGCAGGGTCGAGTGAACAGGCAGCAGAAGCCATGGAGGTTGCTAGTCAGGCTAGGCAGAT
GGTGCAGGCAATGAGAACCATTGGGACTCACCCTAGCTCCAGTGCCGGTCTAAAAGATGA
TCTTCTTGAAAATTTGCAGGCCTACCAGAAACGGATGGGAGTGCAAATGCAGCGATTCAA
GTGATCCTCTCGTTATTGCCGCAAGCATCATTGGGATCTTGCACTTGATATTGTGGATTC
TTGATCGTCTTTTCTTCAAATGCATTTATCGTCGCCTTAAATACGGTTTGAAAAGAGGGC
------------------------------------------------------------
------------------------------------------------------------
-------

#A/chicken/Chile/4977/02(H7N3)
-------------------------ATGAGTCTTCTAACCGAGGTCGAAACGTACGTTCT
CTCTATCGTCCCGTCAGGCCCCCTCAAAGCCGAGATCGCGCAGAGACTTGAAGATGTCTT
TGCTGGGAAGAACACCGATCTCGAGGCACTCATGGAATGGCTAAAGACAAGACCAATCCT
GTCACCTCTGACTAAGGGGATTTTAGGATTTGTGTTCACGCTCACCGTGCCCAGTGAGCG
AGGACTGCAGCGTAGACGCTTTGTCCAGAATGCCCTTAATGGGAATGGGGATCCAAACAA
CATGGACAGGGCAGTGAAACTGTACAGGAAGCTCAAAAGGGAAATTACATTCCACGGGGC
CAAAGAAGTAGCGCTCAGTTATTCTACTGGTGCACTTGCCAGCTGCATGGGCCTCATATA
CAACAGAATGGGGACTGTAACCACTGAAGTGGCATTTGGCCTAGTGTGTGCCACTTGTGA
GCAGATTGCCGACTCCCAGCATCGGTCCCACAGACAGATGGTGACGACAACCAACCCACT
AATCAGACATGAGAACAGGATGGTGCTGGCCAGTACCACGGCTAAGGCCATGGAGCAGAT
GGCAGGGTCGAGTGAACAGGCAGCAGAAGCCATGGAGGTTGCTAGTCAGGCTAGGCAGAT
GGTGCAGGCAATGAGAACCATTGGGACTCACCCTAGCTCCAGTGCCGGTCTAAAAGATGA
TCTTCTTGAAAATTTGCAGGCCTACCAGAAACGGATGGGAGTGCAAATGCAGCGATTCAA
GTGATCCTCTCGTTATTGCCGCAAGCATCATTGGGATCTTGCACTTGATATTGTGGATTC
TTGATCGTCTTTTCTTCAAATGCATTTATCGTCGCCTTAAATACGGTTTGAAAAGAGGGC
CTTCTACGGAAGGAGTGCCTGAGTCTATGAGGGAAGAGTATCGGCAGGAACAGCAGAGTG
CTGTGGATGTTGACGATAGTCATTTTGTCAACATAGAGCTGGAGTAAAAAA---------
-------

#A/duck/NY/191255-79/02(H5N2)
-------------------------ATGAGTCTTCTAACCGAGGTCGAAACGTACGTTCT
CTCTATCGTCCCGTCAGGCCCCCTCAAAGCCGAGATCGCGCAGAGACTTGAAGATGTGTT
TGCAGGGAAGAACACCGATCTTGAGGCACTCATGGAATGGCTAAAGACAAGACCAATCCT
GTCACCTCTGACTAAGGGGATTTTAGGATTTGTGTTCACGCTCACCGTGCCCAGTGAGCG
AGGACTGCAGCGTAGACGCTTTGTCCAAAATGCCCTTAATGGGAATGGGGATCCAAACAA
CATGGACAGAGCGGTCAAACTGTACAGGAAGCTTAAAAGGGAGATAACATTCCATGGGGC
AAAAGAAGTGGCACTCAGTTATTCAACTGGTGCACTTGCCAGTTGCATGGGCCTCATATA
CAACAGGATGGGGACTGTGACCACTGAAGTGGCATTTGGCCTGGTGTGCGCCACGTGTGA
ACAGATTGCTGATTCCCAGCATCGGTCTCACAGACAAATGGTGACAACAACCAACCCACT
AATCAGGCACGAGAACAGAATGGTACTGGCCAGTACCACGGCTAAGGCCATGGAGCAAAT
GGCAGGGTCAAGTGAGCAGGCAGCAGAGGCTATGGAGGTTGCTAGTCAGGCCAGACAGAT
GGTGCAGGCAATGAGGACCATTGGGACTCATCCTAGCTCCAGTGCTGGTCTAAAAGATGA
TCTTCTTGAAAATTTGCAGGCCTATCAGAAACGGATGGGAGTGCAGATGCAGCGATTCAA
GTGATCCTCTCGTTATTGCCGCAAGTATCATTGGGATCTTGCACTTGATATTGTGGATTC
TTGATCGTCTTTTCTTCAAATGCATTTATCGTCGCCTTAAATACGGTTTGAAAAGAGGGC
CTTCTACGGAAGGAGTGCCTGAGTCTATGAGGGAAGAATATCGGCAGGAACAGCAGAGTG
CTGTGGATGTTGACGATGGTCATTTTGTCAACATAGAGCTGGAGTAAAAA----------
-------

#A/chicken/Guatemala/194573/02_(H5N2)
-------------------------ATGAGTCTTCTAACCGAGGTTGGAACGTACGTTCT
CTCTATCGTACCGTCAGGCCCCCTCAAAGCCGAGATCGCGCAGAGACTTGAAGATGTTTT
TGCAGGGAAGAACACCGATCTTGAGGCACTCATGGGGTGGCTAAAGACAAGACCAATCCT
GTCACCTCTGACTAAGGGGATTTTAGGATTTGTGTTCACGCTCACCGTGCCCAGTGAGCG
AGGACTGCAGCGTAGACGCTTTGTCCAAAATGCCCTTAATGGGAATGGAGATCCAAATAA
CATGGACAAAGCGGTCAAACTGTACAGGAAGCTAAAAAGGGAAATAACATTCCATGGGGC
AAAAGAAGTGGCAATCAGTTACTCAGCTGGTGCACTTGCCAGTTGCATGGGCCTCATATA
CAACAGAATGGGAACTGTGACCACCGAAGTGGCATTTGGCCTGGTGTGCGCCACGTGTGA
GCAAATTGCTGATTCCCAACATCGGTCTCACAGACAAATGGTGACAATAACCAACCCACT
GATTAGACATGAAAACAGAATGGTACTGGCCAGTACTACAGCAAAAGCCATGGAGCAGAT
AGCAGGGTCAAGTGAGCAGGCAGCAGAAGCTATGGAGGTCGCTAGTCAGGCTAGGCAGAT
GGTGCAGGCAATGAGGACCATTGGGACTCATCATAGCTCCAGTACTGGGCTAAGGGATGA
TCTTCTTGAAAATTTGCAGGCCTATCAGAAACGGATGGGAGTGCAAATGCAGCGATTCAA
GTGATCCTTTCGTTATTGCCGCAAACATCATTGGAATCTTGCACTTGACATTGTGGATTC
TTGATCATCTTTTCTTCAAATGCATTTATCGTCGCTTTAAATACGGTTTGAAACGAGGGC
CTTCTACGGAAGGAGTGCCTGAATCTATGAGGGAAGAATATCGACAGGAGCAGCAGAGTG
CTGTGGGTGTTGACGATGGTCATTTTGTCAACATAGAGTTGGAGTAAAAA----------
-------

#A/chicken/Chile/184240-4322/2002(H7N3)
AGCAAAAGCAGGTAGATATTGAAAGATGAGTCTTCTAACCGAGGTCGAAACGTACGTTCT
CTCTATCGTCCCGTCAGGCCCCCTCAAAGCCGAGATCGCGCAGAGACTTGAAGATGTCTT
TGCTGGGAAGAACACCGATCTCGAGGCACTCATGGAATGGCTAAAGACAAGACCAATCCT
GTCACCTCTGACTAAGGGGATTTTAGGATTTGTGTTCACGCTCACCGTGCCCAGTGAGCG
AGGACTGCAGCGTAGACGCTTTGTCCAGAATGCCCTTAATGGGAATGGGGATCCAAACAA
CATGGACAGGGCAGTGAAACTGTACAGGAAGCTCAAAAGGGAAATTACATTCCACGGGGC
CAAAGAAGTAGCGCTCAGTTATTCTACTGGTGCACTTGCCAGCTGCATGGGCCTCATATA
CAACAGAATGGGGACTGTAACCACTGAAGTGGCATTTGGCCTAGTGTGTGCCACTTGTGA
GCAGATTGCCGACTCCCAGCATCGGTCCCACAGACAGATGGTGACGACAACCAACCCACT
AATCAGACATGAGAACAGGATGGTGCTGGCCAGTACCACGGCTAAGGCCATGGAGCAGAT
GGCAGGGTCGAGTGAACAGGCAGCAGAAGCCATGGAGGTTGCTAGTCAGGCTAGGCAGAT
GGTGCAGGCAATGAGAACCATTGGGACTCACCCTAGCTCCAGTGCCGGTCTAAAAGATGA
TCTTCTTGAAAATTTGCAGGCCTACCAGAAACGGATGGGAGTGCAAATGCAGCGATTCAA
GTGATCCTCTCGTTATTGCCGCAAGCATCATTGGGATCTTGCACTTGATATTGTGGATTC
TTGATCGTCTTTTCTTCAAATGCATTTATCGTCGCCTTAAATACGGTTTGAAAAGAGGGC
CTTCTACGGAAGGAGTGCCTGAGTCTATGAGGGAAGAGTATCGGCAGGAACAGCAGAGTG
CTGTGGATGTTGACGATAGTCATTTTGTCAACATAGAGCTGGAGTAAAAAACTACCTTGT
TTCTACT

#A/turkey/Italy/9739/2002(H7N3)
-------------------------ATGAGTCTTCTAACCGAGGTCGAAACGTACGTTCT
CTCTATCGTCCCGTCAGGCCCCCTCAAAGCCGAGATCGCGCAGAGACTTGAAGATGTCTT
TGCAGGGAAAAACACCGATCTCGAGGCTCTCATGGAATGGCTAAAGACAAGACCAATCCT
GTCACCTCTGACTAAAGGGATTTTAGGGTTTGTGTTCACGCTCACCGTGCCCAGTGAGCG
AGGACTGCAGCGTAGACGCTTTGTCCAAAATGCCCTAAATGGGAATGGAGACCCAAACAA
CATGGACAGGGCAGTCAAACTGTACAGGAAGTTGAAAAGAGAGATAACATTCCATGGGGC
TAAAGAAGTTGCACTCAGCTACTCAACCGGTGCACTTACCAGTTGTATGGGTCTCATATA
CAACAGAATGGGAACGGTAACCACAGAAGTGGCTTTTGGCCTGGTGTGTGCCACTTGTGA
GCAGATTGCTGATTCACAACATCGGTCCCACAGGCAGATGGTAACTACCACCAACCCACT
AATCAGGCATGAAAACAGGATGGTGCTGGCCAGCACTACGGCTAAAGCTATGGAGCAAAT
GGCTGGGTCGAGTGAGCAGGCAGCGGAAGCCATGGAGGTTGCTAGTCAGGCTAGGCAGAT
GGTGCAGGCGATGAGGACAATTGGAACTCATCCTAGCTCCAGTGCCGGTCTGAAAGATGA
TCTTCTTGAAAATTTGCAGGCCTACCAGAAACGGATGGGAGTGCAGATGCAGCGATTTAA
GTGATCCTCTCGTTATTGCCGCAAGTATCATCGGGATCTTGCACTTGATATTGTGGATTC
TTGATCGTCTTTTCTTCAAATGTATTTATCGTCGCCTTAAATACGGTTTGAAAAGAGGGC
CTTCTACGGAAGGAGTGCCTGAGTCTATGAGGGAAGAGTATCGGCAGGAACAGCAGAGTG
CTGTGGATGTTGACGATGGTCATTTTGTCAACATAGAGCTGGAGTAA-------------
-------

#A/duck/Victoria/5384/2002(H4N8)
----------------TGTTGAAAGATGAGTCTTCTAACCGAGGTCGAAACGTACGTTCT
CTCTATTGTCCCATCAGGCCCCCTCAAAGCCGAAATCGCGCAGAGACTTGAAGATGTCTT
TGCAGGGAAGAACACAGACTTGGAGGCTCTCATGGAATGGCTAAAGACAAGACCAATCCT
GTCACCTCTGACCAAGGGGATTTTAGGGTTTGTGTTCACGCTCACCGTGCCCAGTGAGCG
AGGACTGCAGCGTAGACGGTTTGTCCAAAATTCCCTAAATGGGAATGGAGATCCAAATAA
CATAGACAGGGCAGTCAAACTGTACAAAAAACTAAAAAGAGAGATAACATTCCATGGAGC
CAAAGAAGTTGCACTCAGCTACTCAACTGGTGCACTTGCCAGTTGTATGGGGCTCATATA
CAACAGAATGGGGACAGTAACCGCAGAAGTAGCTTTCGGCCTAGTGTGTGCCACGTGCGA
GCAGATAGCTGACTCACAGCATAGGTCTCACAGACAGATGGTGACCATCACCAATCCACT
AATCAGGCATGAGAACAGGATGGTGCTGGCAAGCACTACAGCTAAAGCTATGGAGCAGAT
GGCTGGATCGAGTGAGCAGGCTGCGGAAGCCATGGAGGTTGCTAGCCAGGCTAGGCAGAT
GGTGCAAGCAATGAGAACAATTGGGACTCACCCTAGCTCCAGTGCTGGCCTGAAAGATGA
TCTTCTTGAAAATTTACAGGCCTACCAGAAACGGATGGGAGTGCAGATGCAGCGATTCAA
GTGATCCTCTCACTGTTGCAGCAAGTATCATTGGGATATTGCACTTGATATTGTGGATTC
TTGATCGTCTTTTCTTCAAATGTATTTATCGTCGCTTTAAATACGGTTTGAAAAGAGGGC
CTTCTACGGAAGGAATGCCTGAATCCATGAGGGAAGAGTACCGACAGGAACAGCAGAGTG
CTGTGGATGTTGACGGCAGTCATTTTGTCAACATAGAGCTGGAGTAAAAAGTAC------
-------

#A/turkey/Italy/8000/2002(H7N3)
-----------------ATTGAAAGATGAGTCTTCTAACCGAGGTCGAAACGTACGTTCT
CTCTATCGTCCCGTCAGGCCCCCTCAAAGCCGAGATCGCGCAGAGACTTGAAGATGTCTT
TGCAGGGAAAAACACCGATCTCGAGGCTCTCATGGAATGGCTAAAGACAAGACCAATCCT
GTCACCTCTGACTAAAGGGATTTTAGGGTTTGTGTTCACGCTCACCGTGCCCAGTGAGCG
AGGACTGCAGCGTAGACGCTTTGTCCAAAATGCCCTAAATGGGAATGGAGACCCAAACAA
CATGGACAGGGCAGTCAAACTGTACAGGAAGTTGAAAAGAGAGATAACATTCCATGGGGC
TAAAGAAGTTGCACTCAGCTACTCAACCGGTGCACTTACCAGTTGTATGGGTCTCATATA
CAACAGAATGGGAACGGTAACCACAGAAGTGGCTTTTGGCCTGGTGTGTGCCACTTGTGA
GCAGATTGCTGATTCACAACATCGGTCCCACAGGCAGATGGTAACTACCACCAACCCACT
AATCAGGCATGAAAACAGGATGGTGCTGGCCAGCACTACGGCTAAAGCTATGGAGCAAAT
GGCTGGGTCGAGTGAGCAGGCAGCGGAAGCCATGGAGGTTGCTAGTCAGGCTAGGCAGAT
GGTGCAGGCGATGAGGACAATTGGAACTCATCCTAGCTCCAGTGCCCGTCTGAAAGATGA
TCTTCTTGAAAATTTGCAGGCCTACCAGAAACGGATGGGAGTGCAGATGCAGCGATTTAA
GTGATCCTCTCGTTATTGCCGCAAGTATCATCGGGATCTTGCACTTGATATTGTGGATTC
TTGATCGTCTTTTCTTCAAATGTATTTATCGTCGCCTTAAATACGGTTTGAAAAGAGGGC
CTTCTACGGAAGGAGTGCCTGAGTCTATGAGGGAAGAGTATCGGCAGGAACAGCAGAGTG
CTGTGGATGTTGACGATGGTCATTTTGTCAACATAGAGCTGGAGTAA-------------
-------

#A/chicken/Yunnan/401/2002(H9N2)
-------------------------ATGAGCCTTCTAACCGAGGTCGAAACGTACGTTCT
CTCTATCATCCCGTCAGGCCCCCTCAAAGCCGAGATCGCGCAGAGACTTGAAGATGTTTT
TGCAGGGAAGAACACAGATCTTGAGGCTCTCATGGAATGGTTAAAGACAAGACCAATCCT
GTCACCTCTGACTAAGGGGATTTTAGGGTTTGTGTTCACGCTCACCGTGCCCAGTGAGCG
AGGACTGCAGCGTAGAAGATTTGTCCAAAATGCCCTAAATGGGAATGGAGACCCAAACAA
CATGGACAGGGCAGTCAAACTATACAAGAAGCTGAAGAGGGAAATGACGTTCCATGGAGC
AAAGGAAGTTGCACTCAGTTACTCAACTGGTGCGCTTGCCAGTTGCATGGGTCTCATATA
CAACCGAATGGGAACGGTAACCACAGAAGTTGCTCTTGGCCTAGTATGTGCCACTTGTGA
GCAGATTGCTGATTCACACCATAGGTCTCACAGACAGATGGCGACTACTACCAACCCACT
AATCAGGCATGAGAACAGAATGGTACTAGCCAGCACTACAGCTAAGGCCATGGAGCAAAT
GGCTGGATCGAGTGAGCAGGCAGCGGAAGCCATGGAGGTTGCAAGTCAGGCTAGGCAGAT
GGTGCAGGCGATGAGGACAATTGGGACTCAACCTAGCTCCAGTGCAGGTCTGAAAGATGA
TCTTATTGAAAATTTGCAGGCATACCAGAAACGGATGGGAGTGCAGATGCAGCGATTCAA
GTGATCCTCTCGTTGTTGCAGCAAGCATCATTGGAATATTGCACTTGATATTGTGGATTC
TTGATCGTCTTTTCTTCAAATGCATTTATCGTCGCTTTAAATACGGTTTGAAAAGAGGGC
CTTCTACGGAAGGAGTGCCTGAGTCTATGAGGGAAGAATATCGGCAGGAGCAACAGAGTG
CTGTGGATGTTGACGATGGTCATTTTGTCAAC----------------------------
-------

#A/chicken/Yunnan/955/2002(H9N2)
-------------------------ATGAGCCTTCTAACCGAGGTCGAAACGTACGTTCT
CTCTATCATCCCGTCAGGCCCCCTCAAAGCCGAGATCGCGCAGAGACTTGAAGATGTTTT
TGCAGGGAAGAACACAGATCTTGAGGCTCTCATGGAATGGTTAAAGACAAGACCAATCCT
GTCACCTCTGACTAAGGGGATTTTAGGGTTTGTGTTCACGCTCACCGTGCCCAGTGAGCG
AGGACTGCAGCGTAGAAGATTTGTCCAAAATGCCCTAAATGGGAATGGAGACCCAAACAA
CATGGACAGGGCAGTCAAACTATACAAGAAGCTGAAGAGGGAAATGACGTTCCATGGAGC
AAAGGAAGTTGCACTCAGTTACTCAACTGGTGCGCTTGCCAGTTGCATGGGTCTCATATA
CAACCGAATGGGAACGGTAACCACAGAAGTTGCTCTTGGCCTAGTATGTGCCACTTGTGA
GCAGATTGCTGATTCACACCATAGGTCTCACAGACAGATGGCGACTACCACCAACCCACT
AATCAGGCATGAGAACAGAATGGTACTAGCCAGCACTACAGCTAAGGCCATGGAGCAAAT
GGCTGGATCGAGTGAGCAGGCAGCGGAAGCCATGGAGGTTGCAAGTCAGGCTAGGCAGAT
GGTGCAGGCGATGAGGACAATTGGGACTCAACCTAGCTCCAGTGCAGGTCTGAAAGATGA
TCTTATTGAAAATTTGCAGGCATACCAGAAACGGATGGGAGTGCAGATGCAGCGATTCAA
GTGATCCTCTCGTTGTTGCAGCAAGCATCATTGGAATATTGCACTTGATATTGTGGATTC
TTGATCGTCTTTTCTTCAAATGCATTTATCGTCGCTTTAAATACGGTTTGAAAAGAGGGC
CTTCTACGGAAGGAGTGCCTGAGTCTATGAGGGAAGAATATCGGCAGGAGCAACAGAGTG
CTGTGGATGTTGACGATGGTCATTTTGTCAAC----------------------------
-------

#A/mallard/Ohio/666/2002(H6N2)
---------------------GAAGATGAGTCTTCTAACCGAGGTCGAAACGTACGTTCT
CTCTATCATCCCGTCAGGCCCCCTCAAAGCCGAGATCGCGCAGAGACTTGAAGATGTGTT
TGCAGGGAAGAACACTGATCTTGAGGCACTCATGGAATGGCTAAAGACAAGACCAATCCT
GTCACCTCTGACTAAGGGGATTTTAGGATTTGTGTTCACGCTCACCGTGCCCAGTGAGCG
AGGACTGCAGCGTAGACGCTTTGTCCAAAATGCCCTTAATGGGAATGGGGACCCAACCAA
CATGGACAGAGCGGTCAAACTGTACAGGAAGCTTAAAAGGGAAATAACATTCCATGGAGC
AAAAGAAGTGGCACTCAGTTATTCAACTGGTGCACTTGCCAGTTGCATGGGCCTCATATA
CAACAGGATGGGAACTGTGACCACTGAAGTGGCATTTGGCCTGGTGTGCGCCACGTGTGA
GCAGATTGCTGATTCCCAGCATCGGTCTCACAGACAAATGGTGACAACAACCAACCCACT
AATCAGGCACGAAAACAGAATGGTACTGGCCAGTACTACGGCCAAGGCCATGGAGCTAAT
GGCAGGGTCAAGTGAGCAGGCAGCAGAGGCTATGGAGATTGCTAGTCAGGCCAGACAGAT
GGTGCAGGCAATGAGGACCATTGGGACTCATCCTAGCTCCAGTGCTGGTCTGAAAGATGA
CCTTCTTGAAAATTTGCAGGCCTACCAGAAGCGGATGGGAGTGCAAATGCAGCGATTCAA
GTGATCCTCTCGTTATTGCCGCAAGTATCATTGGGATCTTGCACTTGATATTGTGGATGC
TTGATCGTCTTTTCTTCAAATGCATTTATCGTCGCCTTAAATACGGTTTGAAAAGAGGGC
CTTCTACGGAAGGAGTGCCTGAGTCCATGAGGGAAGAATATCGGCAGGAACAGCAGAATG
CTGTGGATGTTGACGATGGTCATTTTGTCAACATAGAGCTGGAGTAAAAA----------
-------

#A/mallard/Ohio/671/2002(H4N6)
-------------------TGAAAGATGAGTCTTCTAACCGAGGTCGAAACGTACGTTCT
CTCTATTGTCCCGTCAGGCCCCCTCAAAGCCGAGATCGCGCAGAGACTTGAAGATGTGTT
TGCAGGGAAGAACACCGATCTTGAGGCACTCATGGAATGGCTAAAGACAAGACCAATCCT
GTCACCTCTGACTAAGGGGATTTTAGGATTTGTGTTCACGCTCACCGTGCCCAGTGAGCG
GGGACTGCAGCGTAGACGCTTTGTCCAAAATGCCCTTAATGGGAATGGGGATCCAAACAA
CATGGACAGAGCGGTCAAACTGTACAGGAAGCTTAAAAGGGAGATAACATTCCATGGGGC
AAAAGAAGTGGCACTCAGTTATTCAACTGGTGCACTTGCCAGTTGCATGGGCCTCATATA
CAACAGGATGGGGACTGTGACTACTGAAGTGGCATTTGGCCTGGTGTGCGCCACGTGTGA
GCAGATTGCTGATTCCCAGCATCGGTCTCACAGACAAATGGTGACAACAACCAACCCACT
AATCAGGCACGAGAACAGAATGGTACTGGCCAGTACTACGGCTAAGGCTATGGAGCAAAT
GGCAGGGTCAAGCGAGCAGGCAGCAGAGGCTATGGAGGTTGCTAGTCAGGCCAGACAGAT
GGTGCAGGCAATGAGGACCATTGGAACTCATCCTAGCTCCAGTGCTGGTCTAAAAGATGA
TCTCCTTGAAAATTTGCAGGCCTACCAGAAACGGATGGGAGTGCAAATGCAGCGATTCAA
GTGATCCTCTCGTTATTGCCGCAAGTATCATTGGGATCTTGCACTTGATATTGTGGATTC
TTGATCGTCTTTTCTTCAAATGCATTTATCGTCGCCTTAAATACGGTTTGAAAAGAGGGC
CTTCTACGGAAGGAGTGCCTGAGTCTATGAGGGAAGAATATCGGCAGGAACAGCAGAGTG
CTGTGGATGTTGACGATGGTCATTTTGTCAACATAGAGC---------------------
-------

#A/ostrich/Israel/1436/2003(H9N2)
-------------------------ATGAGTCTTCTAACCGAGGTCGAAACGTACGTTCT
CTCTATCATCCCATCAGGCCCCCTCAAAGCCGAGATCGCGCAGAGACTTGAGGATGTTTT
TTCGGGAAAGAACACAGATCTTGAGGCTCTCATGGAATGGCTAAAGACAAGACCAATCCT
GTCACCTCTGACTAAGGGGATTTTAGGGTTTGTGTTTACGCTCACCGTGCCCAGTGAGCG
AGGACTGCAGCGTAGACGATTTGTCCAAAATGCCCTAAATGGGAATGGAGACCCAAACAA
CATGGACAGGGCAGTAAAACTATACAAGAAGCTGAAGAGGGAAATGACATTCCATGGTGC
AAAGGAAGTTGCACTCAGTTACTCAACTGGTGCGCTTGCCAGTTGCATGGGTCTCATATA
CAACCGGATGGGAACAGTGACCACAGAAGTAGCTCTTGGCCTAGTATGTGCCACTTGTGA
GCAGATTGCTGATGCCCAACATCGGTCCCACAGGCAGATGGCGACTACCACCAACCCACT
AATCAGGCATGAGAACAGAATGGTACTGGCCAGTACTACGGCTAAGGCCATGGAGCAGAT
GGCTGGATCAAGTGAGCAGGCAGCAGAAGCCATGGAAGTCGCAAGTCAGGCTAGGCAAAT
GGTGCAGGCAATGAGGACAATTGGGACTCACCCTAGCTCCAGTGCAGGTCTAAAAGACGA
TCTTATTAAAAATTTGCAGGCTTACCAGAAACGAATGGGGTTGCAGATGCAGCGATTCAA
GTGATCCTCTCGTTGTTGCAGCAAGCATCATTGGGATATTGCACTTGATATTGTGGATTC
TTGATCGTCTTTTCTTCAAATGCATTTATCGTCGCTTTAAATACGGTTTGAAAGGAGGGC
CTTCTACGGAAGGAGTGCCTGAGTCTATGAGGGAAGAGTATCGGCAGGAACAGCAGAATG
CTGTGGATGTTGACGATGGTCATTTTGTCAACATAGAGCTGGAGTAA-------------
-------

#A/turkey/N-Carolina/12344/03(H3N2)
-------------------------ATGAGTCTTCTAACCGAGGTCGAAACGTATGTTCT
CTCTATCATCCCGTCAGGCCCCCTCAAAGCCGAGATAGCACAGAGACTCGAAGACGTTTT
TGCAGGGAAAAACACCGATCTTGAGGTTCTCATGGAATGGCTAAAGACAAGACCAATCCT
GTCACCTCTGACTAAGGGGATTTTAGGGTTTGTGTTCACGCTCACCGTGCCCAGTGAGCG
AGGACTGCAGCGTAGACGTTTTGTCCAGAATGCCCTCAATGGGAATGGTGACCCGAACAA
CATGGACAAGGCGGTCAAACTGTACAGGAAACTAAAAAGGGAAATAACATTCCATGGGGC
CAAAGAAGTAGCGCTCAGTTACTCTGCTGGTGCACTTGCCAGTTGCATGGGCCTCATATA
CAACAGAATGGGGACTGTCACCACTGAGGTGGCCTTTGGTCTGGTATGCGCAACCTGTGA
ACAGATTGCTGATTCTCAGCATCGATCTCATAGACAAATGGTGACAACAACCAATCCACT
AATCAGGCACGAGAACAGAATGGTAATAGCCAGCACAACAGCTAAAGCCATGGAACAAAT
GGCTGGATCAAGCGAACAAGCAGCAGAGGCTATGGAGGTTGCCAGCCAGGCTAGACAAAT
GGTACAGGCAATGAGAACAATTGGGACTCACCCTAGTTCCAGCACTGGTCTAAAAGATGA
TCTTCTTGAAAATTTACAGGCCTATCAGAAGCGGATGGGAGTGCAAATGCAACGATTCAA
GTGATCCTCTCATTGATGCCGCAAGCATCATTGGGATTTTGCACCTGATATTGTGGATTC
TTGACCGTCTTTTTTTCAAATGCATTTACCGTCGCTTTAAATACGGTCTACAAAGAGGGC
CTTCTACGGAAGGAGTGCCGGAATCCATGAGGGAAGAATATCGACAGAAACAGCAGAGTG
CTGTGGATGTTGACGATGGTCATTTTGTCAACATAGTGCTAGAGTA--------------
-------

#A/duck/Yokohama/aq10/2003(H5N1)
-------------------------ATGAGTCTTCTAACCGAGGTCGAAACGTACGTTCT
CTCTATCATCCCGTCAGGCCCCCTCAAAGCCGAGATCGCACAGAGACTTGAAGATGTCTT
TGCAGGAAAGAATACCGATCTCGAGGCTCTCATGGAGTGGCTAAAGACAAGACCAATCCT
GTCACCTCTGACTAAAGGGATTTTGGGATTTGTATTCACGCTCACCGTGCCCAGTGAACG
AGGACTGCAGCGTAGACGCTTTGTCCAGAATGCCCTAAATGGAAATGGAGATCCAAATAA
TATGGATAGGGCAGTTAAGCTATATAAGAAGCTGAAAAGAGAAATAACATTCCATGGGGC
TAAGGAGGTTGCACTCAGCTACTCAACCGGTGCACTTGCCAGTTGCATGGGTCTCATATA
CAACAGGATGGGAACGGTGACCACAGAAGTGGCTTTTGGCCTAGTGTGTGCCACTTGTGA
GCAGATTGCAGATTCACAGCATCGGTCTCACAGACAGATGGCAACTATCACCAACCCACT
AATCAGGCATGAGAACAGAATGGTGCTGGCCAGCACTACAGCTAAGGCTATGGAGCAGAT
GGCGGGATCAAGTGAGCAGGCAGCGGAAGCCATGGAGGTCGCTAATCAGGCTAGGCAGAT
GGTGCAGGCAATGAGGACAATTGGGACTCATCCTAACTCTAGTGCTGGTCTGAGAGATAA
TCTTCTTGAAAATTTGCAGGCCTACCAGAAACGAATGGGAGTGCAGATGCAGCGATTCAA
GTGATCCTCTTGTTGTTGCCGCAAGTATCATTGGGATCTTGCACTTGATATTGTGGATTC
TTGATCGTCTTTTCTTCAAATGCATTTATCGTCGCCTTAAATACGGTTTGAAAAGAGGGC
CTTCTACGGAAGGGGTACCTGAGTCTATGAGGGAAGAGTATCGGCAGGAACAGCAGAGTG
CTGTGGATGTTGACTATGGTCATTTTGTCAACATAGAATTGGAGTAA-------------
-------

#A/duck/Vietnam/15/2003(H5N1)
-------------------------ATGAGTCTTCTAACCGAGGTCGAAACGTACGTTCT
CTCTATCATCCCGTCAGGCCCCCTCAAAGCCGAGATCGCGCAGAAACTTGAAGATGTCTT
TGCAGGAAAGAACACCGATCTCGAGGCTCTCATGGAGTGGCTAAAGACAAGACCAATCCT
GTCACCTCTGACTAAAGGGATTTTGGGATTTGTATTCACGCTCACCGTGCCCAGTGAGCG
AGGACTGCAGCGTAGACGCTTTGTCCAGAATGCCCTAAATGGAAATGGAGATCCAAATAA
TATGGATAGGGCAGTTAAGCTATATAAGAAGCTGAAAAGAGAAATAACATTCCATGGGGC
TAAGGAGGTCGCACTCAGCTACTCAACCGGTGCACTTGCCAGTTGCATGGGTCTCATATA
CAACAGGATGGGAACGGTGACTACGGAAGTGGCTTTTGGCCTAGTGTGTGCCACTTGTGA
GCAGATTGCAGATTCACAACATCGGTCTCACAGACAGATGGCAACTATCACCAACCCACT
AATCAGACATGAGAACAGAATGGTGCTGGCCAGCACTACAGCTAAGGCTATGGAGCAGAT
GGCGGGATCAAGTGAGCAGGCAGCGGAAGCCATGGAGATCGCTAATCAGGCTAGGCAGAT
GGTGCAGGCAATGAGGACAATTGGGACTCATCCTAACTCTAGTGCTGGTCTGAGAGATAA
TCTTCTTGAAAATTTGCAGGCCTACCAGAAACGAATGGGAGTGCAGATGCAGCGATTCAA
GTGATCCTATTGTTGTTGCCGCAAATATCATTGGGATCTTGCACTTGATATTGTGGATTC
TTGATCGTCTTTTCTTCAAATGCATTTATCGTCGCCTTAAATACGGTTTGAAAAGAGGGC
CTGCTACGGCAGGGATACCTGAGTCTATGAGGGAAGAGTACCGGCAGGAACAGCAGAGTG
CTGTGGATGTTGACGATGGTCATTTTGTCAACATAGAATTGGAGTA--------------
-------

#A/shorebird/DE/66/2003(H9N2)
AGCAAAAGCAGGTAGATATTGAAAGATGAGTCTTCTAACCGAGGTCGAAACGTACGTTCT
CTCTATCGTCCCGTCAGGCCCCCTCAAAGCCGAGATCGCGCAGAGACTTGAAGATGTCTT
TGCAGGGAAGAACACTGATCTTGAGGCACTCATGGAATGGCTAAAGACAAGACCAATCCT
GTCACCTCTGACTAAGGGGATTTTAGGATTTGTGTTTACGCTCACCGTGCCCAGTGAGCG
AGGACTGCAACGTAGACGTTTTGTCCAAAATGCCCTTAATGGGAATGGGGATCCAAACAA
CATGGACAGAGCAGTCAAATTGTACAGGAAGCTAAAAAGGGAAATAACATTCCATGGGGC
AAAAGAAGTAGCACTCAGTTATTCGACTGGTGCACTTGCCAGCTGCATGGGCCTCATATA
CAACAGGATGGGGACTGTGACCACTGAAGTGGCATTTGGCCTGGTATGCGCCACATGTGA
GCAAATTGCTGATTCCCAGCATCGGTCTCACAGACAAATGGTGACGACAACCAACCCACT
GATCAGACATGAGAACAGAATGGTATTGGCTAGTACTACGGCTAAAGCCATGGAGCAAAT
GGCAGGGTCAAGCGAGCAGGCAGCAGAAGCTATGGAGGTTGCTAGTCAGGCTAGGCAGAT
GGTGCAAGCAATGAGGACCATTGGGACTCATCCTAGCTCCAGCGCTGGTCTAAAAGATGA
TCTTCTTGAAAATTTGCAGGCCTACCAGAAACGAATGGGAGTGCAAATGCAGCGATTCAA
GTGATCCTCTCATTGTTGCAGCAAGTATCATTGGGATCTTGCACTTGATATTGTGGATTC
TTGATCGTCTTTTCTTTAAATGCATTTATCGTCGCCTTAAATACGGTTTGAAAAGAGGGC
CTTCTACGGAAGGGGTGCCTGAGTCTATGAGGGAAGAATATCGGCAGGAACAGCAGAGTG
CTGTGGATGTTGACGATGGTCATTTTGTCAACATAGAGCTGGAGTAAAAAACTACCTTGT
TTCTACT

#A/tern/Australia/1390/2004(H2N5)
------------------------------------------------------------
-------------------CCCCTCAAAGCCGAGATCGCGCAGAGACTTGAAGATGTCTT
TGCAGGGAAGAACACAGATCTCGAGGCACTCATGGAATGGCTAAAGACAAGACCAATCCT
GTCACCTCTGACTAAGGGGATTTTAGGATTTGTGTTCACGCTCACCGTGCCCAGTGAGCG
AGGACTGCAGCGTAGACGCTTTGTCCAGAATGCTCTTAATGGGAATGGAGATCCAAACAA
CATGGACAGGGCAGTTAAATTATATAGGAAGCTCAAAAGGGAAATTACATTCCATGGGGC
CAAAGAAGTAGCACTCAGTTACTCCACTGGTGCACTTGCCAGCTGCATGGGCCTCATATA
CAACAGAATGGGAACTGTGACCACCGAAGTGGCATTTGGCCTGGTGTGCGCCACCTGTGA
GCAGATTGCTGAATCCCAGCATCGGTCTCACAGACAGATGGTGACAACAACTAACCCACT
GATCAGACATGAGAACAGGATGGTACTGGCTAGTACTACGGCTAAAGCCATGGAGCAGAT
GGCAGGGTCGAGCGAGCAAGCAGCAGAGGCTATGGAGGTTGCCAGTCAGGCTAGGCAGAT
GGTGCAGGCAATGAGGACAATTGGGACTCATCCTAGCTCCAGTGCCGGTCTAAAAGATGA
TCTTCTTGAAAATTTGCAGGCCTACCAGAAACGGATGGGGGTGCAAATGCAGCGATTCAA
GTGATCCTCTCGTTATTGCCGCAAGTATCATTGGGATCTTGCACTTGATATTGTGGATCC
TTGATCGTCTTTTTTTCATATGCATTTATCGTCGCTTTAGATACGGATTGAAAGGAGGGC
CTTCTACGGAAGGAGTGCCTGAGTCTATGAGGGAAGAATATCGGCAGGAACAA-------
------------------------------------------------------------
-------

#A/duck/Hokkaido/262/2004(H6N1)
-----------------------------------------------------ACGTTCT
CTCTATCGTTCCGTCAGGCCCCCTCAAAGCCGAGATCGCGCAGAGACTTGAAGATGTCTT
TGCAGGGAAGAACACAGATCTCGAGGCTCTCATGGAATGGCTAAAGACAAGACCAATCCT
GTCACCTCTGACTAAAGGGATTTTGGGGTTTGTGTTCACGCTCACCGTGCCCAGTGAGCG
AGGACTGCAGCGTAGACGCTTTGTCCAAAATGCACTAAATGGGAATGGAGACCCAAACAA
CATGGACAGGGCAGTCAAACTATACAGAAAGCTGAAAAGAGAGATAACATTTCATGGAGC
TAAGGAGGTTGCACTTAGCTACTCAACCGGTGCACTTGCCAGTTGTATGGGTCTCATATA
CAACAGAATGGGAACAGTAACCACAGAAGTGGCTTTTGGCCTAGTGTGTGCCACTTGTGA
GCAGATTGCTGACTCACAGCACCGGTCTCACAGGCAGATGGTGACTACTACCAACCCACT
AATCAGGCATGAGAACAGAATGGTACTGGCCAGTACCACGGCTAAGGCCATGGAGCAGAT
GGCTGGGTCGAGTGAACAGGCAGCGGAGGCCATGGAGGTTGCTAGTCAGGCTAGGCAGAT
GGTGCAGGCAATGAGGACAATTGGGACTCATCCTAGCTCCAGTGCCGGTCTGAAGGATGA
TCTTCTCGAAAATTTGCAGGCCTACCAGAAACGGATGGGAGTGCAAATGCAGCGATTCAA
GTGATCCTCTCGTTATTGCCGCAAGTATCATTGGGATCTTGCACTTGATATTGTGGATTC
TTGATCGTCTTTTCTTCAAATGTATTTATCGTCGCCTTAAATACGGTTTGAAAAGAGGGC
CTTCTACGGAAGGAGTGCCTGAGTCTATGAGGGAAGAATATCGGCAGGAACAGCAGAGTG
CTGTGGATGTTGA-----------------------------------------------
-------

#A/r-stint/Australia/2/2004(H4N8)
------------------------GATGAGTCTTCTAACCGAGGTTGAAACGTACGTTCT
CTCTATCATTCCATCAGGCCCCCTCAAAGCCGAGATCGCGCAGAGACTTGAAGATGTTTT
TGCAGGGAAAAACACAGATCTTGAGGCTCTCATGGAATGGCTGAAGACAAGACCAATCCT
GTCACCTCTGACCAAAGGGATTTTAGGATTCGTATTCACGCTCACCGTGCCCAGTGAGCG
GGGACTGCAGCGTAGACGCTTTGTCCAAAATGCTCTAAATGGAAATGGAGACCCAAACAA
CATGGCAAGAGCCGTTAAGCTGTATAAAAAACTGAAAAGAGAAATAACATTCCATGGGGC
CAAAGAGGTGGCACTCAGTTACTCTGCTGGTGCACTTGCTAGTTGCATGGGGCTCTTATA
CAACAAAATGGGAGACGTGACCACAGAAGTGGCATTTGGCCTAGTATGTGCAACATGTGA
ACAAATTGCTGATTCCCAGCACCGTTCTCACAGGCAGATGATAACCACCACAAACCCCTT
GATCAGGCATGAAAATAGAATGGTTTTGGCTAGCACAACAGCAAAAGCAATGGAGCAAAT
GGCGGGATCAAGTGAACAAGCAATGGAAGCTATGGAAGTTGCCAGTCAAGCTAGGCAGAT
GGTGCAGGCAATGAGGACAATTGGGACTCATCCCAGCTCCAGCACTGGTCTAAAAGATGA
TCTCCTTGAAAATTTGCAGGCATACCAGAAACGAATGGGAGTGCAGATGCAGCGGTTCAA
GTGATCCTCTTGTTGTTGCAGCAAGCATCATTGGGATCTTGCACTTGATATTGTGGATTC
TTGATCGTCTTTTCTTCAAATGTATTTACCGTCGCTTTAAATACGGTTTAAAAAGAGGGC
CTTCTACGGAAGGAGTGCCTGAGTCTATGAGGGAGGAATATCGGCAGGAACAGCAGAATG
CTGTGGATGTTGACGATGGTCATTTTGTCAACATAGAGATGGAGTAA-------------
-------

#A/duck/Shantou/7488/2004(H9N2)
-------------------------ATGAGTCTTCTAACCGAGGTCGAAACGTATGTTCT
CTCTATTGTCCCGTCAGGCCCCCTCAAAGCCGAGATCGCGCAGAGACTTGAAGATGTATT
TGCAGGAAAGAATACAGATCTCGAGGCTCTCATGGAATGGCTAAAGACAAGACCAATCCT
GTCACCTCTGACTAAGGGGATTTTAGGGTTTGTGTTCACGCTCACCGTGCCCAGTGAGCG
AGGACTGCAGCGTAGACGCTTTGTCCAAAATGCTCTAAATGGGAATGGAGACCCAAACAA
CATGGACAGAGCAGTCAAACTCTATAGGAAGCTGAAAAGAGAGATAACATTTCATGGGGC
TAAGGAAGTTGCACTCAGCTACTCAACCGGTGCACTTGCCAGTTGCATGGGTCTCATATA
CAACAGGATGGGAACAGTGACCACAGAAGTGGCTTTTGGCCTAGTATGTGCCACTTGTGA
GCAAATTGCTGACTCACAACATCGGTCTCACAGACAGATGGTGACCACCACCAACCCACT
AATCAGGCATGAAAACAGAATGGTGCTTGCTAGCACTACAGCTAAAGCTATGGAGCAGAT
GGCTGGATCAAGCGAGCAGGCAGCAGAGGCCATGGAGGTTGCTAGTCAGGCCAGGCAGAT
GGTGCAGGCAATGAGAACAATTGGGACTCATCCTAGCTCCAGTGCTGGTCTGAAAGATGA
TCTTCTTGAAAATTTGCAGGCCTACCAGAAACGGATGGGAGTGCAAATGCAGCGATTCAA
GTGATCCTCTCGTTATTGCCGCAAGTATCATTGGGATCTTGCACTTGATATTGTGGATTC
TTGATCGTCTTTTCTTCAAATGCATTTATCGTCGCCTTAAATACGGTTTGAAAAGAGGGC
CTTCTACGGAAGGTGTGCCTGAGTCTATGAGGGAAGAATATCGGCAGGAACAGCAGAGTG
CTGTGGATGTTGACGATGGTCATTTTGTCAAC----------------------------
-------

#A/E-wigeon/Sweden/1/2004(H6N2)
----------------------AAGATGAGTCTTCTAACCGAGGTCGAAACGTACGTTCT
CTCTATCGTCCCGTCAGGCCCCCTCAAAGCCGAGATCGCGCAGAGACTTGAAGATGTCTT
TGCAGGGAAAAACACCGATCTCGAGGCTCTCATGGAATGGCTAAAGACAAGACCAATCCT
GTCACCTCTGACTAAAGGGATTTTAGGGTTTGTGTTCACGCTCACCGTGCCCAGTGAGCG
AGGACTGCAGCGTAGACGCTTTGTCCAAAACGCCCTAAATGGAAATGGAGACCCAAACAA
CATGGACAGGGCAGTCAAACTGTACAGGAAGTTGAAAAGAGAGATAACATTCCATGGGGC
TAAAGAAGTTGCACTCAGCTACTCAACCGGTGCACTTGCCAGTTGCATGGGTCTCATATA
CAACAGGATGGGAACGGTGACCACAGAAGTGGCTTTTGGCCTAGTGTGTGCCACCTGTGA
GCAGATTGCTGATTCACAACACCGGTCCCACAGGCAAATGGTAACTACCACCAACCCACT
AATCAGGCATGAAAACAGGATGGTGCTGGCCAGCACTACGGCTAAGGCTATGGAGCAGAT
GGCTGGGTCGAGTGAGCAGGCAGCGGAAGCCATGGAGGTTGCTAGTCAGGCTAGGCAGAT
GGTGCAGGCGATGAGGACAATTGGAACTCACCCTAGCTCCAGTGCCGGTCTGAAAGATGA
TCTTCTTGAAAATTTGCAGGCCTACCAGAAACGGATGGGAGTGCAAATGCAGCGATTCAA
GTGATCCTCTCGTTATTGCCGCAAGTATCATTGGGATCTTGCACTTGATATTGTGGATTC
TTGATCGTCTTTTCTTCAAATGTATTTATCGTCGCCTTAAATACGGTTTGAAAAGAGGGC
CTTCTACGGAAGGAGTGCCTGAGTCTATGAGGGAAGAGTATCGGCAGGAACAGCAGAGTG
CTGTGGATGTTGACGATGGTCATTTTGTCAACATAGAGCTGGAGTAA-------------
-------

#A/c-eagle/Belgium/01/2004(H5N1)
-------------------------ATGAGTCTTCTAACCGAGGTCGAAACGTACGTTCT
CTCTATCATCCCGTCAGGCCCCCTCAAAGCCGAGATCGCGCAGAAACTTGAAGATGTCTT
TGCAGGAAAGAACACCGATCTCGAGGCTCTCATGGAGTGGCTAAAGACAAGACCAATCCT
GTCACCTCTGACTAAAGGGATTTTGGGATTTGTATTCACGCTCACCGTGCCCAGTGAGCG
AGGACTGCAGCGTAGACGCTTTGTCCAGAATGCCCTAAATGGAAATGGAGATCCAAATAA
TATGGATAGGGCAGTTAAGCTATATAAGAAGCTGAAAAGAGAAATAACATTCCATGGGGC
TAAGGAGGTCGCACTCAGCTACTCAACCGGTGCACTTGCCAGTTGCATGGGTCTCATATA
CAACAGGATGGGAACGGTGACTACAGAAGTGGCTTTTGGCCTAGTGTGTGCCACTTGTGA
GCAGATTGCAGATTCACAGCATCGGTCTCACAGACAGATGGCAACTATCACCAACCCACT
AATCAGACATGAGAACAGAATGGTGCTGGCCAGCACTACAGCTAAGGCTATGGAGCAGAT
GGCAGGATCAAGTGAGCAGGCAGCGGAAGCCATGGAGATCGCTAATCAGGCTAGGCAGAT
GGTGCAGGCAATGAGGACAATTGGGACTCATCCTAACTCTAGTGCTGGTCTGAGAGATAA
TCTTCTTGAAAATTTGCAGGCCTACCAGAAACGAATGGGAGTGCAGATGCAGCGATTCAA
GTGATCCTATTGTTGTTGCCGCAAATATCATTGGGATCTTGCACTTGATATTGTGGATTC
TTGATCGTCTTTTCTTCAAATGCATTTATCGTCGCCTTAAATACGGTTTGAAAAGAGGGC
CTGCTACGGCAGGGGTACCTGAGTCTATGAGGGAAGAGTACCGGCAGGAACAGCAGAGTG
CTGTGGATGTTGACGATGGTCATTTTGTCAACATAGAATTGGAGTAAAAAACTACCTTGT
TTCTACT

#A/parrot/CA/6032/04(H5N2)
-------------------------ATGAGCCTTCTAACCGAGGTCGAAACGTACGTTCT
CTCTATCATACCATCAGGCCCCCTCAAAGCCGAGATCGCGCAGAGACTTGAAGATGTTTT
TGCAGGAAAGAACACCGATCTTGAGGCACTAATGGAATGGCTAAAGACAAGACCAATCCT
GTCACCTCTGACTAAGGGGATTTTAGGATTTGTGTTCACGCTCACCGTGCCCAGTGAGCG
AGGACTGCAGCGTAGACGCTTTGTCCAAAATGCCCTTAATGGGAATGGGGATCCAAATAA
CATGGACAAAGCGGTCAAACTGTACAGGAAGCTAAAAAGGGAAATAACATTCCATGGGGC
AAAAGAAGTGGCAATCAGTTACTCAGCTGGTGCACTTGCCAGTTGCATGGGCCTCATATA
CAACAGAATGGGAACTGTGACCACCGAAGTGGCATTTGGCCTGGTGTGCGCCACATGTGA
GCAAATTGCTGATTCCCAACATCGATCTCACAGACAAATGGTGGCAACAACCAACCCATT
GATTAGGCATGAAAACAGAATGGTACTGGCTAGTACTACTGCAAAAGCCATGGAGCAGAT
AGCAGGGTCAAGTGAGCAGGCAGCAGAGGCTATGGAGGTTGCCAATCAGGCTAGACAGAT
GGTGCAGGCAATGAGGACCGTTGGGACCCATCATAGCTCCAGTGCTGGACTAAGGGATGA
TCTTCTTGAAAATTTGCAGGCCTACCAGAAACGGATGGGAGTGCAAATGCAGCGATTCAA
GTGATCCTCTCGTTGTTGCTGCAAACATCATTGGGATCTTGCACTTGACATTGTGGATTC
TTGATCGTCTTTTCTTTAAATGCATTTATCGTCGCTTTAAATACGGTTTGAAAAGAGGGC
CTTCTACGGAAGGAGTGCCTGAGTCTATGAGGGAAGAATATCGGCAGGAGCAGCAGAGTG
CTGTGGATGTTGACGATGGTCATTTTGTCAACATAGAGATGGAATAAAAAACTACCTTGT
TTCTACT

#A/duck/South_Africa/1108/2004(H3N8)
------------------------------------------------------------
------------------------------------------------------------
------------------------------------------------------------
----------------GGGATTTTGGGGTTTGTGTTCACGCTCACCGTGCCCAGTGAGCG
AGGACTGCAGCGTAGACGCTTTGTCCAAAATGCACTAAATGGAAATGGGGACCCAAACAA
CATGGACAGGGCAGTCAAACTATACAGAAAGCTGAAAAGAGAGATAACATTCCATGGAGC
CAAAGAGGTTGCACTTAGCTACTCAACTGGTGCACTTGCCAGTTGTATGGGTCTCATATA
CAACAGAATGGGAACAGTAACCACAGAGGTGGCTTTTGGCCTAGTGTGTGCCACTTGTGA
GCAGATTGCTGACTCACAACACCGGTCTCACAGACAGATGGTGACTACTACCAACCCACT
AATCAGGCATGAGAACAGAATGGTGCTGGCCAGCACCACGGCTAAGGCCATGGAGCAGAT
GGCTGGATCGAGTGAACAGGCAGCGGAGGCCATGGAGGTTGCTAGTCAGGCTAGGCAGAT
GGTGCAGGCAATGAGGACAATTGGGACTCATCCTAGCTCCAGTGCCGGTCTGAAAGATGA
TCTTCTTGAAAATTTGCAGGCCTACCAGAAACGGATGGGAGTGCAGATGCAGCGATTCAA
GTGATCCTCTCGTTATTGCCGCAAGTATCATTGGGATCTTGCACTTGATATTGTGGATTC
TTGATCGTCTTTTCTTCAAATGCATTTA--------------------------------
------------------------------------------------------------
------------------------------------------------------------
-------

#A/shorebird/DE/68/2004(H13N9)
AGCAAAAGCAGGTAGATATTGAAAGATGAGTCTTCTAACCGAGGTCGAAACGTACGTTCT
CTCTATTGTCCCGTCAGGCCCCCTCAAAGCCGAGATCGCGCAGAGACTTGAAGATGTATT
TGCAGGGAAAAACACTGATCTTGAGGCGCTCATGGAATGGCTAAAGACAAGACCAATCTT
GTCACCTCTGACTAAAGGGATTTTGGGATTCGTGTTTACGCTCACCGTGCCCAGTGAGCG
AGGACTGCAGCGTAGACGGTTTGTCCAGAATGCCCTTAATGGGAATGGGGACCCCAACAA
CATGGACAGAGCCGTTAAACTGTACAGAAAGCTCAAAAGGGAAATAACATTCCATGGAGC
AAAGGAAGTAGCACTCAGTTATTCAACAGGTGCGCTTGCCAGTTGCATGGGTCTCATCTA
CAATAGGATGGGAACCGTGACTACAGAGGTAGCATTTGGTCTAGTATGCGCCACCTGTGA
ACAAATTGCTGATTCCCAACACCGATCTCACAGGCAAATGGTTACAACAACCAACCCACT
GATCAGACATGAGAACAGAATGGTACTGGCCAGCACCACGGCTAAAGCCATGGAGCAAAT
GGCTGGATCAAGTGAACAGGCATCTGAAGCCATGGAGGTTGCTAGTCAAGCTAGGCAGAT
GGTGCAGGCAATGAGAACCATTGGAACTCATCCAAGTTCCAGTGCTGGTTTGAAAGATGA
CCTCCTTGAAAATTTGCAGGCCTACCAGAAGCGGATGGGAGTGCAGATGCAGCGATTCAA
GTGATCCTCTCGTTATTGCAGCAAGTATCATTGGGATCTTGCACTTGATATTGTGGATTC
TTGATCGTCTTTTCTTCAAATGCATTTATCGTCGCCTTAAATACGGGTTGAAAAATGGGC
CTTCTACGGAAGGAGTGCCTGAGTCTATGAGGGAAGAGTATCAACAGGAAAAGCAGAGTG
CTGTGGATGTTGACGATGGTCATTTTGTCAACATAGAGCTTGAGTAAAAAACTACCTTGT
TTCTACT

#A/turkey/Ontario/31232/2005(H3N2)
-------------------------ATGAGTCTTCTAACCGAGGTCGAAACGTATGTTCT
CTCTATCGTCCCGTCAGGCCCCCTCAAAGCCGAGATAGCACAGAGACTCGAAGACGTTTT
TGCAGGGAAAAACACCGATCTTGAGGCTCTCATGGAATGGCTAAAGACAAGACCAATCCT
GTCACCTCTGACTAAGGGGATTTTAGGGTTTGTGTTCACGCTCACCGTGCCCAGTGAGCG
AGGACTGCAGCGTAGACGTTTTGTCCAGAATGCCCTCAATGGGAATGGTGACCCGAACAA
CATGGACAAGGCGGTCAAACTGTACAGGAAACTAAAAAGGGAAATAACATTCCATGGGGC
CAAGGAAGTAGCGCTCAGTTACTCTGCTGGTGCACTTGCCAGTTGCATGGGCCTCATATA
CAACAGAATGGGGACTGTCGCCACTGAGGTGGCATTTGGTCTGGTATGCGCAACCTGTGA
ACAGATTGCTGATTCTCAGCATCGATCTCATAGACAAATGGTGACAACAACCAATCCACT
AATCAGGCACGAGAACAGAATGGTAATAGCCAGCACAACAGCTAAGGCCATGGAACAAAT
GGCTGGATCAAGCGAACAAGCAGCAGAGGCTATGGAGGTTGCCAGCCAGGCTAGACAAAT
GGTACAGGCAATGAGAACAATTGGGACTCACCCTAGTTCCAGCACTGGTCTAAAAGATGA
TCTTCTTGAAAATTTACAGGCCTATCAGAAACGGATGGGAGTGCAAATGCAACGATTCAA
GTGATCCTCTCATTTATGCCGCAAGCATCATTGGGATTTTGCACCTGATATTGTGGATTC
TTGATCGTCTTTTTTTCAAATGCATTTACCGTCGCTTTAAATACGGTCTGCAAAGAGGGC
CTTCTACGGAAGGAGTGCCGGAGTCCATGAGGGAAGAATATCGGCAGAAACAGCAGAGTG
CTGTGGATGTTGACGATGGTCATTTTGTCAACATAGTGCTAGAGTAA-------------
-------

#A/duck/Vietnam/8/05(H5N1)
AGCAAAAGCAGGTAGATATTGAAAAATGAGTCTTCTAACCGAGGTCGAAACGTACGTTCT
CTCTATCATCCCATCAGGCCCCCTCAAAGCCGAGATCGCGCAGAGACTTGAGGATGTTTT
TGCAGGGAAGAACACAGATCTCGAGGCTCTCATGGAATGGCTAAAGACAAGACCAATCCT
GTCACCTCTGACTAAGGGGATTTTAGGGTTTGTGTTCACGCTCACCGTGCCCAGTGAGCG
AGGACTGCAGCGTAGACGATTTGTCCAAAATGCCCTAAATGGGAATGGAGACCCAAACAA
CATGGACAGGGCAGTTAAACTATACAAGAAGCTGAAGAGGGAAATGACATTCCATGGAGC
AAAGGAAGTCGCACTCAGTTACTCAACTGGTGCGCTTGCCAGTTGCATGGGTCTCATATA
CAACCGGATGGGAACAGTGACCACAGAAGTGGCTCTTGGCCTAGTATGTGCCACTTGTGA
GCAGATTGCTGATGCCCAACATCGGTCCCACAGGCAGATGGCGACTACCACCAACCCACT
AATCAGGCATGAGAACAGAATGGTACTAGCCAGCACTACAGCTAAGGCCATGGAGCAGAT
GGCTGGATCAAGTGAGCAGGCAGCAGAAGCCATGGAAGTCGCAAGTCAGGCTAGGCAAAT
GGTGCAGGCAATGAGGACAATTGGGACTCACCCTAGCTCCAGTGCAGGTCTAAAAGATGA
TCTTATTGAAAATTTGCAGGCTTACCAGAAACGGATGGGGGTGCAGATGCAGCGATTCAA
GTGATCCTCTCGTTGTTGCAGCAAGTATCATTGGGATATTGCACTTGATATTGTGGATTC
TTGATCGTCTTTTCTTCAAATGCATTTATCGTCGCTTTAAATACGGTTTGAAAAGAGGGC
CTTCTACGGAAGGAGTGCCTGAGTCTATGAGGGAAGAGTATCGGCAGGAACAGCAGAATG
CTGTGGATGTTGACGATGGTCATTTTGTCAACATAGAGCTGGAGTAAAAAACTACCTTGT
TTCTACT

#A/chicken/Ibaraki/1/2005(H5N2)
-------------------------ATGAGTCTTCTAACCGAGGTCGAAACGTACGTTCT
CTCTATCATACCGTCAGGCCCCCTCAAAGCCGAGATCGCGCAGAGACTTGAAGATGTTTT
TGCAGGGAAGAACACTGATCTTGAGGCACTCATGGAGTGGCTAAAGACAAGACCGATCCT
GTCACCTCTGACTAAGGGGATTTTAGGATTTGTGTTCACGCTCACCGTGCCCAGTGAGCG
AGGACTGCAGCGTAGACGCTTTGTCCAAAATGCCCTTAATGGGAATGGAGATCCAAATAA
CATGGACAAAGCAGTCAAACTGTACAGAAAGCTAAAAAGGGAAATAACATTCCATGGGGC
AAAAGAAGTGGCAATCAGTTACTCAGCTGGTGCACTTGCCAGTTGCATGGGCCTCATATA
CAACAGAATGGGAACTGTGACCACCGAAGTGGCATTTGGCCTGGTTTGCGCCACGTGTGA
GCAAATTGCTGATTCCCAACATCGGTCTCACAGACAAATGGTGACAACAACCAACCCATT
GATTAGACATGAAAATAGAATGGTACTGGCCAGTACTACAGCAAAAGCCATGGAGCAGAT
AGCAGGGTCAAGTGAGCAGGCAGCAGAAGCTATGGAGGTTGCTAGTCAGGCTAGGCAGAT
GGTGCAGGCAATGAGGACCATTGGGACCCATCATAGCTCCAGTACTGGGCTAAGGGATGA
TCTTCTTGAAAATTTGCAGGCCTATCAGAAACGGATGGGAGTGCAAATGCAGCGATTCAA
ATGATCCTTTCGTGATTGCCGCAAACATCATTGGAATCTTGCACTTGACATTGTGGATTC
TTGATCGTCTTTTATTCAAATGCATTTATCGTCGCTTTAAATACGGCTTGAAACGAGGGC
CTTCTACGGAAGGAGTGCCTGAATCTATGAGGGAAGAATATCGACAGGAGCAGCAGAGTG
CTGTGGATGTTGACGATAGTCATTTTGTCAACATAGAGTTGGAGTAA-------------
-------

#A/mallard/Maryland/710/2005(H3N2)
-----------------ATTGAAAGATGAGTCTTCTAACCGAGGTCGAAACGTACGTTCT
CTCTATCGTCCCATCAGGCCCCCTCAAAGCCGAGATCGCGCAGAGACTTGAAGATGTGTT
TGCAGGGAAGAACACCGATCTTGAGGCACTCATGGAATGGCTAAAGACAAGACCAATCCT
GTCACCTCTGACTAAGGGGATTTTAGGATTTGTGTTCACGCTCACCGTGCCCAGTGAGCG
AGGACTGCAGCGTAGACGCTTTGTCCAAAATGCCCTTAATGGGAATGGGGATCCAAACAA
CATGGACAGAGCGGTCAAACTGTATAGGAAGCTGAAAAGGGAAATAACATTCCATGGGGC
AAAAGAAGTGGCACTCAGTTATTCGACTGGTGCACTTGCCAGTTGCATGGGCCTCATATA
CAACCGGATGGGGACTGTGACCACTGAAGTGGCATTTGGCCTGGTGTGCGCCACATGTGA
GCAGATTGCTGATTCCCAGCATCGGTCTCATAGACAAATGGTGACAACAACCAACCCACT
AATCAGGCACGAGAACAGAATGGTACTGGCCAGCACTACGGCTAAGGCCATGGAGCAAAT
GGCAGGATCAAGTGAGCAGGCAGCAGAGGCTATGGAGGTTGCTAGTCAGGCCAGACAGAT
GGTGCAGGCAATGAGGACCATTGGGACTCATCCTAGCTCCAGTGCTGGTCTAAAAGATGA
TCTTCTTGAAAATTTACAGGCCTACCAGAAACGGATGGGAGTGCAGATGCAGCGATTCAA
GTGATCCTCTCGTTATTGCCGCAAGCATCATTGGGATCTTGCACTTGATATTGTGGATTC
TTGATCGTCTTTTCTTCAAATGCATTTATCGTCGCCTTAAATACGGTTTGAAAAGAGGGC
CTTCTACGGAAGGAGTGCCTGAGTCTATGAGGGAAGAATATCGGCAGGAACAGCAGAGTG
CTGTGGATGTTGACGATGGTCATTTTGTCAACATAGAGCTGGAGTAA-------------
-------

#A/turkey/MN/366767/2005(H3N2)
------------TAGATGTTTAAAGATGAGTCTTCTAACCGAGGTCGAAACGTATGTTCT
CTCTATCGTCCCGTCAGGCCCCCTCAAAGCCGAGATAGCACAGAGACTCGAAGACGTTTT
TGCAGGGAAAAACACCGATCTTGAGGCTCTCATGGAATGGCTAAAGACAAGACCAATCCT
GTCACCTCTGACTAAGGGGATTTTAGGGTTTGTGTTCACGCTCACCGTGCCCAGTGAGCG
AGGACTGCAGCGTAGACGTTTTGTCCAGAATGCCCTCAATGGGAATGGTGACCCGAACAA
CATGGACAAGGCGGTCAAACTGTACAGGAAACTAAAACGGGAAATAACATTCCATGGGGC
CAAGGAAGTAGCGCTCAGTTACTCTGCTGGTGCACTTGCCAGTTGCATGGGCCTCATATA
CAACAGAATGGGGACTGTCGCCACTGAGGTGGCATTTGGTTTGGTATGTGCAACCTGTGA
ACAGATTGCTGATTCCCAGCATCGATCTCATAGACAAATGGTGACAACAACCAATCCACT
AATCAGGCACGAGAACAGAATGGTAATAGCCAGCACAACAGCTAAGGCCATGGAACAAAT
GGCTGGGTCAAGCGAACAAGCAGCAGAGGCTATGGAGGTTGCCAGCCAGGCTAGACAAAT
GGTACAGGCAATGAGAACAATTGGGACTCACCCTAGTTCCAGCACTGGTCTAAAAGATGA
TCTTCTTGAAAATTTACAGGCCTACCAGAAACGGATGGGAGTGCAAATGCAACGATTCAA
GTGATCCTATCATTGATGCCGCAAGCATCATTGGGATTTTGCACCTGATATTGTGGATTC
TTGATCGTCTTTTTTTCAAATGCATTTACCGTCGCTTTAAATACGGTCTGCAAAGAGGGC
CTTCTACGGAAGGAGTGCCGGAGTCCATGAGGGAAGAATATCGGCAGAAACAGCAGAGTG
CTGTGGATGTTGACGATGGTCATTTTGTCAACATAGTGCTAGAGTAAAAAACTA------
-------

#A/chicken/Tula/4/05(H5N1)
AGCAAAAGCAGGTAGATGTTGAAAGATGAGTCTTCTAACCGAGGTCGAAACGTACGTTCT
CTCTATCATCCCGTCAGGCCCCCTCAAAGCCGAGATCGCGCAGAAACTTGAAGATGTCTT
TGCAGGAAAGAACACCGATCTCGAGGCTCTCATGGAGTGGCTAAAGACAAGACCAATCCT
GTCACCTCTGACTAAAGGGATGTTGGGATTTGTATTCACGCTCACCGTGCCCAGTGAGCG
AGGACTGCAGCGTAGACGCTTTGTCCAGAATGCCCTAAATGGAAATGGAGATCCAAATAA
TATGGATAGGGCAGTTAAGCTATATAAGAAGCTGAAAAGAGAAATAACATTCCATGGGGC
TAAGGAGGTCGCACTCAGCTACTCAACCGGTGCACTCGCCAGTTGCATGGGTCTCATATA
CAACAGAATGGGCACAGTGACTACGGAAGTGGCTTTTGGCCTAGTGTGTGCCACTTGTGA
GCAGATTGCAGATTCACAGCATCGGTCTCACAGACAGATGGCAACTATCACCAACCCACT
AATCAGGCATGAGAACAGAATGGTGCTGGCCAGCACTACAGCTAAGGCTATGGAGCAGAT
GGCGGGATCAAGTGAGCAGGCAGCGGAAGCCATGGAGGTCGCTAATCAGGCTAGGCAGAT
GGTGCAGGCAATGAGAACAATTGGGACTCATCCTAACTCTAGTGCTGGTCTGAGAGATAA
TCTTCTTGAAAATTTGCAGGCCTACCAGAAACGAATGGGAGTGCAGATGCAGCGATTCAA
GTGATCCTCTTGTTGTTGCCGCAAGTATCATTGGGATCTTGCACTTGATATTGTGGATTC
TTGATCGTCTTTTCTTCAAATGCATTTATCGTCGCCTTAAATACGGTCCAAAAAGAGGGC
CTTCTACGGAAGGAGTACCTGAGTCTATGAGGGAAGAGTATCGGCAGGAACAGCAGAATG
CTGTAGATGTTGACGATGGTCATTTTGTCAACATAGAATTGGAGTAAAAAACTACCTTGT
TTCTACT

#A/ck/New_York/10196-4/2005(H7N2)
----------------------AAGATGAGTCTTCTAACCGAGGTCGAAACGTACGTTCT
CTCTATCATCCCATCAGGCCCCCTCAAAGCCGAGATCGCGCAGAGACTTGAAGATGTTTT
TGCAGGAAAGAACACAGATCTTGAGGCACTCATGGAATGGCTAAAGACAAGACCAATCCT
GTCACCTCTGACTAAGGGGATTTTAGGATTTGTGTTCACGCTCACCGTGCCCAGTGAGCG
AGGACTGCAGCGTAGACGCTTTGTCCAAAATGCTCTCAATGGGAATGGAGATCCAAACAA
CATGGACAGGGCAGTTAAACTGTACAGGAAATTAAAAAGGGAAATTACATTCCATGGGGC
CAAAGAGGTAGCACTCGGTTATTCTACTGGTGCACTTGCTAGTTGCATGGGCCTTATATA
CAACAGAATGGGAACTGTGACCACTGAAGGGGCATTTGGCCTGGTGTGCGCCACGTGTGA
GCAAATTGCTGACTCCCAGCATCGGTCCCACAGGCAGATGGTGACAACAACCAACCCACT
GATCAGACATGAAAATAGGATGGTACTGGCTAGTACTACAGCTAAAGCTATGGAACAGGT
GGCAGGGTCAAGCGAACAAGCAGCAGAGGCTATGGAGGTTGCCAGTCAGGCTAGGCAGAT
GGTGCAGGCGATGAGGACCATTGGGACTCATCCTAGCTCCAGTGCCGGTCTAAGAGACGA
TCTTCTTGAAAATTTGCAGGCCTATCAGAAAAGGATGGGAGTGCAACTGCAGCGACTCAA
GTGATCCTCTCGTCATTGCCGCGAGTATCATTGGAATCTTGCACTTGATATTGTGGATTC
TTGATCGCCTTTTTTTCAAATGCATTTATCGTCGCCTTAGATACGGGTTGAAAAGAGGGC
CTTCTACAGAAGGAGTGCCTAAGTCTATGAGGGAGGAATATCGGCAGGAACAGCAGAGTG
CTGTGGATGTTGACGATGGTCATTTTGTCAACATAGAGCTGGAGTAA-------------
-------

#A/goose/Egypt/905588/2006(H7N7)
----------------------------AGCCTTCTAACCGAGGTCGAAACGTACGTTCT
CTCTATCGTCCCGTCAGGCCCCCTCAAAGCCGAGATCGCGCAGAGACTTGAAGATGTCTT
TGCAGGGAAGAACACCGATCTCGAGGCTCTCATGGAATGGCTAAAGACAAGACCAATCCT
GTCACCTCTGACTAAGGGGATTTTAGGGTTTGTGTTCACGCTCACCGTGCCCAGTGAGCG
AGGACTGCAGCGTAGACGCTTTGTCCAAAATGCCCTAAATGGGAATGGAGACCCAAACAA
CATGGACAGGGCAGTCAAACTGTACAGGAAATTGAAAAGAGAGATAACATTCCATGGGGC
TAAAGAAGTTGCACTCAGCTACTCAACCGGTGCACTTGCCAGTTGTATGGGTCTCATATA
CAACAGGATGGGAACGGTGACCACAGAAGTGGCTTTTGGCCTAGTGTGTGCCACCTGTGA
GCAGATTGCTGATTCACAGCATCGGTCCCACAGGCAGATGGTCACTACCACCAACCCACT
AATCAGGCATGAAAACAGAATGGTGCTGGCCAGCACTACGGCTAAGGCTATGGAGCAGAT
GGCTGGGTCAAGTGAGCAGGCAGCGGAAGCCATGGAGGTTGCTAGTCAGGCTAGGCAGAT
GGTGCAGGCGATGAGAACAATTGGAACTCACCCAAGCTCCAGTGCCGGTCTGAAAGATGA
TCTTCTTGAAAATTTGCAGGCCTACCAGAAACGGATGGGAGTGCAAATGCAGCGATTCAA
GTGATCCTCTCGTTATTGCCGCAAGTATCATTGGGATCTTGCACTTGATA----------
------------------------------------------------------------
------------------------------------------------------------
------------------------------------------------------------
-------

#A/shorebird/Delaware/168/06(H16N3)
-------------------------ATGAGTCTTCTAACCGAGGTTGAAACGTACGTTCT
CTCTATCATTCCATCAGGCCCCCTCAAAGCCGAGATAGCACAGAGACTTGAAGATGTTTT
TGCAGGGAAGAACACAGACCTTGAGGCTCTCATGGAGTGGCTAAAGACAAGGCCTATCTT
GTCACCTCTGACTAAGGGGATTTTAGGATTTGTTTTTACGCTCACCGTGCCCAGTGAGCG
AGGACTGCAGCGTAGACGCTTTGTCCAAAATGCCCTAAATGGGAATGGAGACCCAAACAA
CATGGACAGAGCAGTAAAGCTTTACAGAAAGCTGAAGAGAGAGATAACATTCCACGGTGC
TAAGGAGGTGGCACTCAGTTACTCAACTGGTGCACTTGCCAGTTGCATGGGTCTCATCTA
CAATAGAATGGGAACTGTGACCACAGAAGTGGCTTTTGGTCTAGTATGTGCCACTTGTGA
GCAGATTGCTGACTCCCAGCATCGGTCCCACAGGCAGATGGTGACAACAACCAACCCACT
AATCAGACACGAAAATAGAATGGTGCTGGCAAGCACTACTGCTAAAGCTATGGAGCAGAT
GGCTGGATCGAGTGAGCAAGCAGCTGAGGCAATGGAGGTTGCAGGCCAGGCTAGACAGAT
GGTGCAGGCAATGAGAACAATTGGGACTCATCCTAGTTCCAGTGCTGGTCTGAAAGATGA
TCTTCTTGAAAATTTGCAGGCCTATCAGAAACGAATGGGAGTGCAAATGCAGCGATTCAA
GTGATCCTCTCGTTATTGCAGCAAGTATCATTGGGATCTTGCACTTGATATTGTGGATTC
TTGATCGTCTTTTCTTCAAATGCATTTATCGTCGCATTAAATACGAGTTGAAAAGAGGGC
CTTCTACGGAAGGGGTACCTGAGTCTATGAGGGAAGAATATCGACAGGAACAGCAGAATG
CTGTGGATGTTGACGATGGTCATTTTGTCAACATAGAGCTGGAGTAAAAAACTACCTTGT
TTCTACT

#A/turkey/Israel/446/2006(H5N1)
---------------ATGTTGAAAGATGAGTCTTCTAACCGAGGTCGAAACGTACGTTCT
CTCTATCATCCCGTCAGGCCCCCTCAAAGCCGAGATCGCGCAGAAACTTGAAGATGTCTT
TGCAGGAAAGAACACCGATCTCGAGGCTCTCATGGAGTGGCTAAAGACAAGACCAATCCT
GTCACCTCTGACTAAAGGGATGTTGGGATTTGTATTCACGCTCACCGTGCCCAGTGAGCG
AGGACTGCAGCGTAGACGCTTTGTCCAGAATGCCCTAAATGGAAATGGAGATCCAAATAA
TATGGATAGGGCAGTTAAGCTATATAAGAAGCTGAAAAGAGAAATAACATTCCATGGGGC
TAAGGAGGTCGCACTCAGCTACTCAACCGGTGCACTCGCCAGTTGCATGGGTCTCATATA
CAACAGAATGGGCACAGTGACCACGGAAGTGGCTTTTGGCCTAGTGTGTGCCACTTGTGA
GCAGATTGCAGATTCACAGCATCGGTCTCACAGACAGATGGCAACTATCACCAACCCACT
AATCAGGCATGAGAACAGAATGGTGCTGGCCAGCACTACAGCTAAGGCTATGGAGCAGAT
GGCGGGATCAAGTGAGCAGGCAGCGGAAGCCATGGAGGTCGCTAATCAGGCTAGGCAGAT
GGTGCAGGCAATGAGAACAATTGGGACTCATCCTAACTCTAGTGCTGGTCTGAGAGATAA
TCTTCTTGAAAATTTGCAGGCCTACCAGAAACGAATGGGAGTGCAGATGCAGCGATTCAA
GTGATCCTCTTGTTATTGCCGCAAGTATCATTGGGATCTTGCACTTGATATTGTGGATTC
TTGATCGTCTTTTCTTCAAATGCATTTATCGTCGCCTTAAATACGGTTTGAAAAGAGGGC
CTTCTACGGAAGGAGTACCTGAGTCTATGAGGGAAGAGTATCGGCAGGAACAGCAGAATG
CTGTGGATGTTGACGATGGTCATTTTGTCAACATAGAATTGGAGTAA-------------
-------

#A/chicken/Hebei/L1/2006(H9N2)
AGCAAAAGCAGGTAGATGTTTAAAGATGAGCCTTCTAACCGAGGTCGAAACGTACGTTCT
CTCTATCATCCCGTCAGGCCCCCTCAAAGCCGAGATCGCGCAGAGACTTGAAGATGTCTT
TGCAGGGAAGAACACAGATCTTGAGGCTCTCATGGAATGGCTAAAGACAAGACCAATCCT
GTCACCTCTGACTAAGGGGATTTTAGGGTTTGTGTTTACGCTCACCGTGCCCAGTGAGCG
AGGACTGCAGCGTAGACGATTTGTCCAAAATGCCCTAAATGGAAATGGAGACCCAAACAA
CATGGACAGGGCAGTCAAACTATACAAGAAGCTTAAGAGGGAAATGACGTTCCATGGAGC
AAAGGAAGTCGCACTCAGTTACTCAACTGGTGCGCTTGCCAGTTGCATGGGTCTCATATA
CAACCGAATGGGAACGGTAACCACAGAAGTGGCTCTTGGCCTAGTATGTGCCACTTGTGA
GCAGATTGCTGATTCACACCATAGGTCTCACAGACAGATGGCGACTACCACCAACCCACT
AATCAGGCATGAGAACAGAATGGTACTAGCCAGCACTACAGCTAAGGCCATGGAGCAAAT
GGCTGGATCGAGTGAGCAGGCAGCGGAAGCCATGGAGGTTGCAAGTCAGGCTAGGCAGAT
GGTGCAGGCAATGAGGACAATTGGGACTCAACCTAGCTCCAGTGCAGGTCTGAAAGATGA
TCTTATTGAAAATTTGCAGGCATACCAGAAACGGATGGGGGTGCAGATGCAGCGATTCAA
GTGATCCTCTCGTTGTTGCAGCAAGTATCATTGGGATATTGCACTTGATATTGTGGATTC
TTGATCGTCTTTTCTTCAAATGCATTTATCGTCGCTTTAAATACGGTTTGAAAAGAGGGC
CTTCTACGGAAGGAGTGCCTGAGTCTATGAGGGAAGAATATCGGCAGGAGCAACAGAGTG
CTGTGGATGTTGACGATGGTCATTTTGTCAACATAGAGCTGGAGTAAAAAACTACCTTGT
TTCTACT

#A/kelp_gull/Argentina/LDC4/2006(H13N9)
-------------------------ATGAGTCTTCTAACCGAGGTCGAAACGTACGTTCT
CTCTATCGTCCCGTCGGGCCCCCTCAAAGCCGAGATCGCGCAGAGACTTGAAGATGTCTT
TGCTGGAAAGAACACAGATCTCGAAGCACTCATGGAATGGCTAAAGACAAGACCAATCCT
GTCACCTCTGACTAAGGGGATTTTAGGATTTGTGTTCACGCTCACCGTGCCCAGTGAGCG
AGGACTGCAGCGTAGACGCTTTGTTCTTATTGCCCTCAATGGGAATGGGGATCCAAACAA
CATGGACAGGGCAGTGAAACTGTACAGGAAGCTCAAAAGGGAGATCACATTCCATGGGGC
CAAAGAAGTAGCGCTCAGTTACTCTACTGGTGCACTTGCCAGTTGCATGGGCCTCATATA
CAATAGAATGGGAACTGTAACCACTGAAGTGGCATTCGGCTTAGTGTGTGCCACTTGTGA
GCAGATTGCTGAATCCCAGCATCGGTCTCACAGACAGATGGTGACAACAACCAACCCACT
AATCAGACACGAGAACAGGATGGTACTGGCCAGTACCACGGCTAAGGCAATGGAGCAAAT
GGCAGGGTCGAGTGAACAAGCAGCAGAGGCCATGGAAGTTGCTAGTCAGGCTAGGCAGAT
GGTACAGGCAATGAGGACCATTGGGACTCATCCTAGCTCCAGTACTGGTCTGAAGGATG-
------------------------------------------------------------
------------------------------------------------------------
------------------------------------------------------------
------------------------------------------------------------
------------------------------------------------------------
-------

#A/n-/California/44291-259/2006(H10N3)
-----------------------------------------------AAACGTACGTTCT
CTCTATCGTCCCGTCAGGCCCCCTCAAAGCCGAGATCGCGCAGAGACTTGAAGATGTGTT
TGCAGGGAAGAACACCGATCTTGAGGCACTCATGGAATGGCTAAAGACAAGACCAATCCT
GTCACCTCTGACTAAGGGGATTTTAGGATTTGTGTTCACGCTCACCGTGCCCAGTGAGCG
AGGACTGCAGCGTAGACGCTTTGTCCAAAATGCCCTTAATGGGAATGGGGATCCAAACAA
CATGGACAGAGCGGTCAAGCTGTACAGGAAGCTTAAAAGGGAGATAACATTCCATGGGGC
AAAAGAAGTGGCACTCAGTTATTCAACTGGTGCACTTGCCAGCTGCATGGGCCTCATATA
CAATAGAATGGGGACTGTGACCACTGAAGTGGCATTTGGCCTAGTGTGCGCCACGTGTGA
GCAGATTGCTGACTCCCAGCATCGGTCTCACAGACAAATGGTGACAACAACCAACCCGCT
AATCAGGCATGAAAATAGAATGGTACTGGCCAGCACTACTGCCAAGGCCATGGAGCAAAT
GGCAGGGTCAAGTGAGCAGGCAGCAGAGGCTATGGAGGTTGCTAGTCAGGCTAGACAGAT
GGTGCAGGCAATGAGGACTATTGGGACTCATCCTAGCTCCAGTGCTGGTCTGAAAGATGA
TCTTCTTGAAAATTTGCAGGCCTACCAGAAACGGATGGGAGTGCAGATGCAACGATTCAA
GTGA--------------------------------------------------------
------------------------------------------------------------
------------------------------------------------------------
------------------------------------------------------------
-------

#A/n-pintail/Alaska/44244-108/06(H3N8)
-----------------------------------------------AAACGTACGTTCT
CTCTATCGTCCCGTCAGGCCCCCTCAAAGCCGAGATCGCGCAGAGACTTGAAGATGTGTT
TGCAGGGAAGAACACCGATCTTGAGGCACTCATGGAATGGCTAAAGACAAGACCAATCCT
GTCACCTCTGACTAAGGGGATTTTAGGATTTGTGTTCACGCTCACCGTGCCCAGTGAGCG
AGGACTGCAGCGTAGACGCTTTGTCCAAAATGCCCTTAATGGGAATGGGGATCCAAACAA
CATGGACAGAGCGGTCAAACTGTACAGGAAGCTTAAAAGGGAAATAACATTCCATGGGGC
AAAAGAAGTGGCACTCAGTTATTCAACTGGTGCACTTGCCAGCTGCATGGGCCTCATATA
CAACAGGATGGGGACTGTGACCACTGAAGTGGCATTTGGCCTGGTGTGCGCCACGTGTGA
GCAGATTGCTGATTCCCAGCATCGGTCTCACAGACAAATGGTGACAACAACCAACCCGCT
AATCAGACACGAGAATAGAATGGTACTGGCCAGCACTACGGCTAAGGCCATGGAGCAAAT
GGCAGGGTCAAGTGAGCAGGCAGCAGAGGCTATGGAGGTTGCTAGTCAGGCTAGACAGAT
GGTGCAGGCAATGAGGACCATTGGGACTCATCCTAGCTCCAGTGCTGGTCTGAAAGATGA
TCTTCTTGAAAATTTGCAGGCCTACCAGAAAAGGATGGGAGTGCAGATGCAGCGATTCAA
GTGA--------------------------------------------------------
------------------------------------------------------------
------------------------------------------------------------
------------------------------------------------------------
-------

#A/chicken/Nigeria/OG5/2007(H5N1)
-------------------------ATGAGTCTTCTAACCGAGGTCGAAACGTACGTTCT
CTCTATCATCCCGTCAGGCCCCCTCAAAGCCGAGATCGCGCAGAAACTTGAAGATGTCTT
TGCAGGAAAGAACACCGATCTCGAGGCTCTCATGGAGTGGCTAAAGACAAGACCAATCCT
GTCACCTCTGACTAAAGGGATGTTGGGATTTGTATTCACGCTCACCGTGCCCAGTGAGCG
AGGACTGCAGCGTAGACGCTTTGTCCAGAATGCCCTAAATGGAAATGGAGATCCAAATAA
TATGGATAGGGCAGTTAAGCTATATAAGAAGCTGAAAAGAGAAATAACATTCCATGGGGC
TAAGGAGGTAGCACTCAGCTACTCAACCGGTGCACTCGCCAGTTGCATGGGTCTCATATA
CAACAGAATGGGCACAGTGACTACGGAAGTGGCTTTTGGCCTAGTGTGTGCCACTTGTGA
GCAGATTGCAGATTCACAGCATCGGTCTCACAGACAGATGGCAACTATCACCAACCCACT
AATCAGGCATGAGAACAGAATGGTGCTGGCCAGCACTACAGCTAAGGCTATGGAGCAGAT
GGCGGGATCAAGTGAGCAGGCAGCGGAAGCCATGGAGGTCGCTAATCAGGCTAGGCAAAT
GGTGCAGGCAATGAGAACAATTGGGACTCATCCTAACTCTAGTGCTGGTCTGAGAGATAA
TCTTCTTGAAAATTTGCAGGCCTACCAGAAACGAATGGGAGTGCAGATGCAGAGATTCAA
GTGATCCTCTTGTTGTTGCCGCAAGTATCATTGGGGTCTTGCACTTGATATTATGGATTC
TTGATCGTCTTTTCTTCAAATGCATTTATCGTCGCCTTAAATACGGTTTGAAAAGAGGGC
CTTCTACGGAAGGAGTACCTGAGTCTATGAGGGAAGAGTATCGGCAGGAACAGCAGAATG
CTGTGGATGTTGACGATGGTCATTTTGTCAACATAGA-----------------------
-------

#A/mallard/Netherlands/11/2007(H6N5)
-----------------ATTGAAAGATGAGTCTTCTAACCGAGGTCGAAACGTACGTTCT
CTCTATCGTCCCGTCAGGCCCCCTCAAAGCCGAGATCGCGCAGAGACTTGAAGATGTCTT
TGCAGGGAAGAACACCGATCTCGAGGCTCTCATGGAATGGCTAAAGACAAGACCAATCCT
GTCACCTCTGACTAAGGGGATTTTAGGGTTTGTGTTCACGCTCACCGTGCCCAGTGAGCG
AGGACTGCAGCGTAGACGCTTTGTCCAAAATGCCCTAAATGGGAATGGAGACCCAAACAA
CATGGACAGGGCAGTCAAACTGTACAGGAAGTTGAAAAGAGAGATAACATTCCATGGGGC
TAAAGAAGTTGCACTCAGTTACTCAACCGGCGCACTTGCCAGTTGTATGGGTCTCATATA
CAACAGGATGGGAACGGTGACCACAGAAGTGGCTTTTGGCCTAGTGTGTGCCACCTGTGA
GCAGATTGCTGATTCACAGCATCGGTCCCACAGACAGATGGTAACTACCACCAACCCACT
AATCAGGCATGAAAACAGAATGGTGCTGGCCAGCACTACGGCTAAGGCTATGGAGCAGAT
GGCTGGGTCGAGTGAGCAGGCAGCGGAAGCCATGGAGGTTGCTAGTCAGGCTAGGCAGAT
GGTACAGGCGATGAGGACAATTGGAACTCACCCTAGTTCCAGTGCCGGTCTGAAAGATGA
TCTTCTTGAAAATTTGCAGGCCTACCAGAAACGGATGGGAGTGCAAATGCAGCGATTCAA
GTGATCCTCTCGTTATTGCCGCAAGTATCATTGGGATCTTGCACTTGATATTGTGGATTC
TTGATCGTCTTTTCTTCAAATGCATTTATCGTCGCCTTAAATACGGTTTGAAAAGAGGGC
CTTCTACGGAAGGGGTGCCTGAGTCTATGAGGGAAGAGTATCGGCAGGAACAGCAGAGTG
CTGTGGATGTTGACGATGGTCATTTTGTCAACATAGAGCTGGAGTAA-------------
-------

#A/mute_swan/Germany/R1349/07(H5N1)
AGCAAAAGCAGGTAGATGTTGAAAGATGAGTCTTCTAACCGAGGTCGAAACGTACGTTCT
CTCTATCATCCCGTCAGGCCCCCTCAAAGCCGAGATCGCGCAGAAACTTGAAGATGTCTT
TGCAGGAAAGAACACCGATCTTGAGGCTCTCATGGAGTGGCTAAAGACAAGACCAATCCT
GTCACCTTTGACTAAAGGGATGTTGGGATTTGTATTCACGCTCACCGTGCCCAGTGAGCG
AGGACTGCAGCGTAGACGCTTTGTCCAGAATGCCCTAAATGGAAATGGAGATCCAAATAA
TATGGATAGGGCAGTTAAGCTATATAAGAAGCTGAAAAGAGAAATAACATTCCATGGGGC
TAAGGAGGTCGCACTCAGCTACTCAACCGGTGCACTCGCCAGTTGCATGGGTCTCATATA
CAACAGAATGGGCACAGTGACTACGGAAGTGGCTTTTGGCCTAGTGTGTGCCACTTGTGA
GCAGATTGCAGATTCACAGCATCGGTCTCACAGACAGATGGCAACTATCACCAACCCACT
AATCAGGCATGAGAACAGAATGGTGCTGGCAAGCACTACAGCTAAGGCTATGGAGCAGAT
GGCGGGATCAAGTGAGCAGGCAGCGGAAGCCATGGAGGTCGCTAATCAGGCTAGGCAGAT
GGTGCAGGCAATGAGAACAATTGGGACTCATCCTAACTCTAGTGCTGGTCTGAGAGATAA
TCTTCTTGAAAATTTGCAGGCCTACCAGAAACGAATGGGAGTGCAGATGCAGCGATTCAA
GTGATCCTCTTGTTGTTGCCGCAAGTATCATTGGGATCTTGCACTTGATATTGTGGATTC
TTGATCGTCTTTTCTTCAAATGCATTTATCGTCGCCTTAAATACGGTTTGAAAAGAGGGC
CTTCTACGGAAGGAGTACCTGAGTCTATGAGGGAAGAGTATCGGCAGGAACAGCAGAATG
CTGTGGATGTTGACGATGGTCATTTTGTCAACATAGAATTGGAGTAAAAAACTACCTTGT
TTCTACT

#A/duck/Tasmania/277/2007(H7N2)
-----------------ATTGAAAGATGAGTCTTCTAACCGAGGTCGAAACGTACGTTCT
CTCTATCGTCCCGTCAGGCCCCCTCAAAGCCGAGATCGCGCAGAGACTTGAAGATGTCTT
TGCAGGGAAGAACACAGATCTTGAGGCTCTCATGGAATGGCTAAAGACAAGACCAATCTT
GTCACCTCTGACTAAGGGGATTTTAGGGTTTGTGTTCACGCTCACCGTGCCCAGTGAGCG
AGGACTGCAGCGTAGACGCTTTGTCCAAAATGCTCTAAACGGGAATGGAGACCCAAACAA
CATGGACAGGGCAGTCAAACTGTACAGGAAGCTAAAAAGAGAGATAACATTCCATGGGGC
CAAAGAGGTTGCACTCAGCTACTCAACCGGTGCACTTGCCAGTTGCATGGGCCTCATATA
CAATAGAATGGGAACAGTGACCACAGAAGTGGCTTTTGGTCTAGTGTGTGCCACTTGTGA
ACAGATTGCTGATTCACAGCATCGGTCCCACAGGCAGATGGTGACTACAACCAATCCACT
AATCAGACATGAGAACAGAATGGTGCTGGCCAGCACTACAGCTAAGGCTATGGAACAGAT
GGCTGGATCGAGTGAACAAGCAGCGGAAGCCATGGAGGTTGCTAGCCAGGCTAGGCAGAT
GGTGCAAGCGATGAGGACAATTGGGACTCATCCTAGCTCCAGTGCCGGTCTGAAAGATGA
TCTTCTTGAAAATTTGCAGGCCTACCAGAAACGGATGGGAGTGCAAATGCAGCGATTCAA
GTGATCCTCTCATTATTGCCGCAAGTATCATTGGGATCTTGCACTTGATATTGTGGATTC
TTGATCGTCTTTTCTTCAAATGCATTTATCGTCGCCTTAAATACGGTTTGAAAAGAGGGC
CTTCTACGGAAGGAGTGCCTGAGTCTATGAGGGAAGAATATCGGCAGGAACAGCAGAGTG
CTGTGGATGTTGACGGTGGTCATTTTGTCAACATAGAGCTGGAGTAA-------------
-------

#A/duck/Vietnam/43/2007(H5N1)
-------------------------------------ACCGAGGTCGAAACGTACGTTCT
CTCTATCATCCCATCAGGCCCCCTCAAAGCCGAGATCGCGCAGAAACTTGAGGATGTCTT
TGCAGGAAAGAACACCGATCTCGAGGCTCTCATGGAGTGGCTAAAGACAAGACCAATCCT
GTCACCTCTGACTAAAGGGATTTTGGGATTTGTATTCACGCTCACCGTGCCCAGTGAGCG
AGGACTGCAGCGTAGACGCTTTGTCCAGAATGCCCTAAATGGAAATGGAGATCCAAATAA
TATGGATAGGGCAGTTAAGCTATACAAGAAGCTGAAAAGAGAAATAACATTCCATGGGGC
TAAGGAGGTCGCACTCAGCTATTCAACCGGTGCACTTGCCAGTTGCATGGGTCTCATATA
CAACAGGATGGGAACGGTGACTACGGAAGTGGCTTTTGGCCTAGTGTGTGCCACTTGTGA
GCAGATTGCAGATTCACAGCATCGGTCTCACAGACAGATGGCAACCATCACCAACCCACT
AATCAGGCATGAGAACAGAATGGTGCTGGCCAGCACTACAGCTAAGGCTATGGAGCAGAT
GGCGGGATCAAGCGAGCAGGCAGCGGAAGCCATGGAGGTCGCTAATCAGGCTAGGCAGAT
GGTGCAGGCAATGAGGACAATTGGGACTCATCCTAACTCTAGTGCTGGTCTAAGAGATAA
TCTTCTTGAAAATTTGCAGGCCTACCAGAAACGAATGGGAGTGCAGATGCAGCGATTCAA
GTGATCCTCTTGTTGTTGCCGCAAGTATCATTGGGATCTTGCACTTGATATTGTGGATTC
TTGATCGTCTTTTCTTCAAATGCATTTATCGTCGCCTTAAATACGGTTTGAAAAGAGGGC
CTTCTACGGAAGGGGTACCTGAGTCTATGAGGGAAGAGTACCGGCAGGAACAGCAGAGTG
CTGTAGATGTTGACGATGGTCATTTTGTCAACATAGAATTGGAGTAAAAA----------
-------

#A/chicken/Israel/114/2007(H9N2)
-------------------------ATGAGTCTTCTAACCGAGGTCGAAACGTACGTTCT
CTCTATCATCCCATCAGGCCCCCTCAAAGCCGAGATCGCGCAGAGACTTGAGGATGTTTT
TTCAGGAAAGAACACAGATCTTGAGGCTCTCATGGAATGGCTAAAGACAAGACCAATCCT
GTCACCTCTGTCTAAGGGGATGTTAGGGTTCGTGTTTACGCTCACCGTGCCCAGTGAGCG
AGGACTGCAGCGTAGACGATTTGTCCAAAATGCCCTAAATGGGAATGGAGACCCAAACAA
CATGGACAGGGCAGTAAAACTATACAAGAAGCTAAAGAGGGAAGTGACATTCCATGGGGC
AAAGGAAGTTTCACTCAGTTACTCAACTGGTGCGCTTGCCAGTTGCATGGGTCTCATATA
CAACCGGATGGGAACAGTGACCACAGAAGTGGCTCTTGGCCTAGTATGTGCCACTTGTGA
GCAGATTGCTGATGCCCAACATCGATCCCACAGGCAGATGGCGACTATCACCAACCCACT
AATCAGGCATGAGAACAGAATGGTACTGGCCAGTACTACGGCTAAGGCCATGGAGCAGAT
GGCTGGATCAAGTGAACAGGCAGCAGAAGCTATGGAAGTCGCAAGTCAGGCTAGGCAAAT
GGTGCAGGCAATGAGGACAGTTGGGACTCACCCTAGTTCCAGTGCAGGTCTAAAAGACGA
TCTTATTGAAAATTTGCAGGCTTACCAGAAACGAATGGGGTTGCAGATGCAACGATTCAA
GTGATCCTCTCGCTGTTGCAGCAAGCATCATTGGGATTTTGCACTTGATATTGTGGATCC
TTGATCGTCTTTACTTCAAATGCATTTATCGTCGCTTTAAATACGGTTTGAAAGGAGGGC
CTTCTACGGAAGGAGTGCCTGAGTCTATGAGGGAAGAGTATCGGCAGGAACAGCAGAATG
CTGTGGATGTTGACGATGGTCATTTTGTCAACATAGAGCTGGAGTAA-------------
-------

#A/duck/Hunan/1994/2007(H5N1)
AGCAAAAGCAGGTAGATGTTGAAAGATGAGTCTTCTAACCGAGGTCGAAACGTACGTTCT
CTCTATCATCCCGTCAGGCCCCCTCAAAGCCGAGATCGCGCAGAAACTTGAAGATGTCTT
TGCAGGGAAGAACACCGATCTCGAGGCTCTCATGGAGTGGCTAAAGACAGGACCAATCCT
GTCACCTCTGACTAAAGGGATTTTGGGATTTGTATTCACGCTCACCGTGCCCAGTGAGCG
AGGACTGCAGCGTAGACGCTTTGTCCAGAATGCCCTAAATGGAAATGGAGATCCAAATAA
TATGGATAGGGCAGTTAAGCTATATAAGAAGCTGAAAAGAGAAATAACATTCCATGGGGC
TAAGGAGGTCGCACTCAGCTACTCAACTGGTGCACTTGCCAGTTGCATGGGTCTCATATA
CAACAGGATGGGAACGGTGACTACGGAAGTGGCTTTTGGCCTAGTGTGTGCCACTTGTGA
GCAGATTGCAGATTCACAGCATCGGTCTCACAGACAGATGGCAACCATCACCAACCCACT
AATCAGGCATGAGAACAGAATGGTGCTGGCCAGCACTACAGCTAAGGCTATGGAGCAGAT
GGCGGGATCAAGCGAGCAGGCAGCGGAAGCCATGGAAGTCGCTAATCAGGCTAGGCAGAT
GGTGCAGGCAATGAGGACAATTGGGACTCATCCTAACTCTAGTGCTGGTCTGAGAGATAA
TCTTCTTGAAAATTTGCAGGCCTACCAGAAACGGATGGGAGTGCAGATGCAGCGATTCAA
GTGATCCTCTTGTTGTTGCCGCAAGTATCATTGGGATCTTGCACTTGATATTGTGGATTC
TTGATCGTCTTTTCTTCAAATGCATTTATCGTCGCCTTAAATACGGTTTGAAAAGAGGGC
CTTCTACGGAAGGGGTACCTGAGTCTATGAGGGAAGAGTACCGGCAGGAACAGCAGAGTG
CTGTGGATGTTGACGATGGTCAGTTTGTCAACATAGAATTGGAGTAAAAAACTACCTTGT
TTCTACT

#A/whooper_swan/Hokkaido/1/2008(H5N1)
---------------ATGTTGAAAGATGAGTCTTCTAACCGAGGTCGAAACGTACGTTCT
CTCTATCATCCCGTCAGGCCCCCTCAAAGCCGAGATCGCGCAGAAACTTGAGGATGTCTT
TGCAGGAAAGAACACCGATCTCGAGGCTCTCATGGAGTGGCTAAAGACAAGACCAATCCT
GTCACCTCTGACTAAAGGGATCTTGGGATTTGTATTCACGCTCACCGTGCCCAGTGAGCG
AGGACTGCAGCGTAGACGTTTTGTCCAGAATGCCCTAAATGGAAATGGAGATCCAAATAA
TATGGATAGAGCAGTTAAGCTATATAAGAAGCTGAAAAGAGAAATAACATTCCATGGGGC
TAAGGAGGTTGCACTCAGCTACTCAACCGGTGCACTTGCCAGTTGCATGGGTCTCATATA
CAACAGGATGGGAACGGTGACTACGGAAGTGGCTTTTGGCCTAGTGTGTGCCACTTGTGA
GCAGATTGCAGATTCACAGCATCGGTCTCACAGACAGATGGCAACCATCACCAACCCACT
AATCAGGCATGAGAACAGAATGGTGCTGGCCAGCACTACAGCTAAGGCTATGGAGCAGAT
GGCGGGATCAAGCGAGCAGGCAGCGGAAGCCATGGAGGTCGCTAATCAGGCTAGGCAGAT
GGTGCAGGCAATGAGGACAATTGGAACTCATCCTAACTCTAGTGCTGGTCTGAGAGATAA
TCTTCTTGAAAATTTGCAGGCCTACCAGACACGAATGGGAGTGCAGATGCAGCGATTCAA
GTGATCCTCTTGTTATTGCCGCAAGTATCATTGGGATCTTGCACTTGATATTGTGGATTC
TTGATCGTCTTTTCTTCAAATGCATTTATCGTCGCCTTAAATACGGTTTGAAAAGAGGGC
CTTCTACGGGAGGGGTACCTGAGTCTATGAGGGAAGAGTACCGGCAGGAACAGCAGAGTG
CTGTGGATGTTGACGATGGTCATTTTGTCAACATAGAATTGGAGTAA-------------
-------

#A/chicken/Henan/L3/2008(H9N2)
AGCAAAAGCAGGTAGATGTTTAAAGATGAGTCTTTTAACCGAGGTCGAAACGTACGTTCT
CTCTATCATTCCATCAGGCCCCCTCAAAGCCGAGATCGCGCAGAGACTTGAGGATGTTTT
TGCAGGGAAGAACGCAGATCTTGAGGCTCTCATGGAATGGATAAAGACAAGACCAATCCT
GTCACCTCTGACTAAGGGGATTTTAGGGTTTGTGTTCACGCTCACCGTGCCCAGTGAGCG
AGGACTGCAGCGTAGACGGTTTGTCCAAAATGCTCTAAATGGGAATGGAGACCCAAACAA
CATGGACAGGGCAGTTAAATTATACAAGAAGCTGAAGAGGGAGATGACATTCCATGGGGC
AAAGGAAGTTGCACTCAGCTACTCAACTGGTGCGCTTGCCAGCTGCATGGGTCTCATATA
CAACAGGATGGGAACAGTGACCGCAGAAGGGGCTCTTGGCCTAGTATGTGCCACTTGTGA
GCAGATTGCTGACGCCCAACATCGGTCCCACAGGCAGATGGCGACTACTACCAACCCACT
AATTAGGCATGAGAATAGAATGGTACTAGCCAGCACTACGGCTAAGGCTATGGAGCAGAT
GGCTGGATCAAGTGAACAGGCAGCAGAAGCCATGGAAGTCGCAAGTCAGGCTAGGCAAAT
GGTGCAGGCTATGAGGACAGTCGGGACTCACCCTAGCTCCAGTACAGGCCTAAAAGATGA
TCTTATTGAAAATTTGCAGGCTTACCAGAAACGGATGGGAGTGCAACTGCAGCGATTCAA
GTGATCCTCTCGTTGTTGCAGCAAGCATTATTGGGATATTGCACTTGATATTGTGGATTC
TTGATCGTCTTTTCTTCAAATGCATTTATCGTCGCTTTAAATACGGTTTGAAAAGAGGGC
CTTCTACGGAGGGAGTGCCTGAGTCTATGAGGGAAGAATATCGGCAGGAACAGCAGAATG
CTGTGGATGTTGACGATGGTCATTTTGTCAACATAGAGCTGAAGTAAAAAACTACCTTGT
TTCTACT

#A/n-shoveler/Ca/HKWF2031/2008(H7N3)
AGCGAAAGCAGGTAGATATTGAAAGATGAGTCTTCTAACCGAGGTCGAAACGTACGTTCT
CTCTATCGTCCCGTCAGGCCCCCTCAAAGCCGAGATCGCGCAGAGACTTGAAGATGTGTT
TGCAGGGAAGAACACCGATCTTGAGGCACTCATGGAATGGCTAAAGACAAGACCAATCCT
GTCACCTCTGACTAAGGGGATTTTGGGATTTGTGTTCACGCTCACCGTGCCCAGTGAGCG
AGGACTGCAGCGTAGACGCTTTGTCCAAAATGCCCTTAATGGGAATGGGGATCCAAACAA
CATGGACAGAGCGGTCAAACTGTACAGAAAGCTTAAAAGAGAGATAACATTCCATGGGGC
AAAAGAAGTGGCACTCAGTTATTCAACTGGTGCACTTGCCAGTTGCATGGGCCTCATATA
CAACAGGATGGGGACTGTGACCACTGAAGTGGCATTTGGCCTGGTGTGCGCCACGTGTGA
GCAGATTGCTGATTCTCAGCATCGGTCTCACAGACAAATGGTGACAACAACCAACCCACT
AATCAGGCATGAGAACAGAATGGTACTGGCCAGTACTACGGCTAAGGCCATGGAACAAAT
GGCAGGGTCAAGTGAGCAGGCAGCAGAGGCTATGGAGGTTGCTAGTCAGGCCAGACAGAT
GGTGCAGGCAATGAGGACCATTGGGACTCATCCTAGCTCCAGTGCTGGTCTAAAAGATGA
TCTTCTTGAAAATTTGCAGGCCTACCAGAAACGGATGGGAGTGCAGATGCAGCGATTCAA
GTGATCCTCTCGTTATTGCCGCAAGTATCATTGGGATCTTGCACTTGATATTGTGGATTC
TTGATCGTCTTTTCTTCAAATGCATTTATCGTCGCCTTAAATACGGTTTGAAAAGAGGGC
CTTCTACAGAAGGAGTGCCTGAGTCTATGAGGGAAGAATATCGGCAGGAACAGCAGAGTG
CTGTGGATGTTGACGATAGTCATTTTGTCAACATAGAGCTGGAGTAAAAAACTACCTTGT
TTCTACT

#A/chicken/Israel/292/2008(H9N2)
-------------------------ATGAGTCTTCTAACCGAGGTCGAAACGTATGTTCT
CTCTATAATCCCATCAGGCCCCCTCAAAGCCGAGATCGCGCAGAGACTTGAGGATGTTTT
TGCAGGAAAGAACACAGATCTTGAGGCTCTCATGGAATGGCTAAAGACAAGACCAATCTT
GTCATCTCTGACTAAGGGGGTGTTAGGGTTTGTGTTCACGCTCACCGTGCCCAGTGAGCG
AGGACTGCAGCGTAGACGGTTTGTCCAAAATGCCCTAAATGGGAATGGAGACCCAAACAA
CATGGACAAAGCAGTTAAGCTATACAAGAAGCTGAAGAGGGAAATGACATTCCATGGAGC
AAAGGAAGTTGCACTCAGTTACTCAACTGGTGCGCTTGCCAGTTGCATGGGTCTCATATA
CAACCGGATGGGGACAGTGAACACAGAAGTGGCTCTTGGCCTAGTGTGTGCCACTTGTGA
GCAGATCGCTGATGCACAACACCGTTCACACAGACAGATGGCGGCTACCACCAACCCACT
GATCAGGCATGAGAACAGAATGGTGCTGGCCAGCACTACAGCTAAGGCCATGGAGCAGGT
GGCTGGATCAAGTGAGCAGGCAGCAGAAGCCATGGAAGTTGCAAGTCAGGCTAGGCAAAT
GGTGCAGGCAATGAGGACAATTGGAACTCACCCTAGTTCCAGTGCAGGTCTAAAAGATGA
TCTTATTGAAAATTTGCAGGCTTACCAGAAACGGATGGGGTTGCAGATGCAGCGATTCAA
GTGATCCTCTCGTCGTTGCAGCAAGTGTCATTGGGATATTGCACTTGGTATTGTGGATTC
TTGATCGCCTTTTCTTTAAATGCATTTATCGTCGCTTTAAATACGGTCTGAAAAGAGGGC
CTTCTACGGAAGGAATGCCTGAGTCTATGAGGGAAGAGTATCGGCAGGAACAGCAGAATG
CTGTGGATGTTGACGACGGTCATTTTGTCAACATAGAGCTGGAGTAA-------------
-------

#A/chicken/Pakistan/UDL-02/2008(H9N2)
-----AAGCAGGTAGATATTGAAAGATGAGTCTTCTAACCGAGGTCGAAACGTATGTTCT
CTCTATCATCCCATCAGGCCCCCTCAAAGCCGAGATCGCGCAGAGACTTGAGGATGTTTT
TGCAGGGAAGAACGTAGACCTTGAGGCTCTCATGGAATGGCTAAAGACAAGACCAATCTT
GTCATCTCTGACTAAGGGGGTGTTAGGGTTTGTGTTCACGCTCACCGTGCCCAGTGAGCG
AGGACTGCAGCGTAGACGATTTGTCCAAAACGCCCTAAATGGGAATGGGGACCCAAACAA
CATGGACAAAGCAGTTAGGCTATACAAGAAGCTGAAGAGGGAAATGACATTCCATGGAGC
AAAGGAGGTTGCACTCAGTTACTCAACTGGTGCGCTTGCCAGTTGCATGGGTCTCATATA
CAACCGAATGGGAACAGTGAACACAGAGGTGGCCCTTGGCCTAGTATGTGCCACTTGTGA
GCAGATTGCTGATGCCCAGCATCGTTCCCACAGACAGATGGCGGCTACCACCAACCCACT
AATCAGGCATGAGAACAGAATGGTGCTGGCCAGCACTACGGCTAAGGCCATGGAGCAGGT
GGCTGGATCAAGTGAGCAGGCAGCAGAGGCCATGGAAGTCGCAAGTCAGGCTAGGCAAAT
GGTGCAGGCAATGAGGACAATTGGGACTCACCCTAGCTCCAGTGCAGGTCTAAAAGATGA
TCTTATTGAAAATTTGCAGGCTTACCAGAAACGGATGGGGTTGCAGATGCAAAGATTCAA
GTGATCCTCTCGTCATTGCAGCAAGTATCATTGGGATATTGCACTTGATATTGTGGATTC
TTGATCGTCTTTTCTTCAAATGCATTTATCGTCGCTTTAAATACGGTTTGAAAAGAGGGC
CTTCTAAGGAAGGAGTGCCTGAGTCTATGAGGGAAGAGTATCGGCAGGAACAGCAGAGTG
CTGTGGATGTTGACGATGGTCATTTTGTCAACATAGAGCTGGAGTAAAAAACTACCTTGT
-------

#A/chicken/Primorsky/85/2008(H5N1)
---------AGGTAGATGTTGAAAGATGAGTCTTCTAACCGAGGTCGAAACGTACGTTCT
CTCTATCATCCCGTCAGGCCCCCTCAAAGCCGAGATCGCGCAGAAACTTGAGGATGTCTT
TGCAGGAAAGAACACCGATCTCGAGGCTCTCATGGAGTGGCTAAAGACAAGACCAATCCT
GTCACCTCTGACTAAAGGGATCTTGGGATTTGTATTCACGCTCACCGTGCCCAGTGAGCG
AGGACTGCAGCGTAGACGTTTTGTCCAGAATGCCCTAAATGGAAATGGAGATCCAAATAA
TATGGATAGAGCAGTTAAGCTATATAAGAAGCTGAAAAGAGAAATAACATTCCATGGGGC
TAAGGAGGTTGCACTCAGCTACTCAACCGGTGCACTTGCCAGTTGCATGGGTCTCATATA
CAACAGGATGGGAACGGTGACTACGGAAGTGGCTTTTGGCCTAGTGTGTGCCACTTGTGA
GCAGATTGCAGATTCACAGCATCGGTCTCACAGACAGATGGCAACCATCACCAACCCACT
AATCAGGCATGAGAACAGAATGGTGCTGGCCAGCACTACAGCTAAGGCTATGGAGCAGAT
GGCGGGATCAAGCGAGCAGGCAGCGGAAGCCATGGAGGTCGCTAATCAGGCTAGGCAGAT
GGTGCAGGCAATGAGGACAATTGGAACTCATCCTAACTCTAGTGCTGGTCTGAGAGATAA
TCTTCTTGAAAATTTGCAGGCCTACCAGACACGAATGGGAGTGCAGATGCAGCGATTCAA
GTGATCCTCTTGTTGTTGCCGCAAGTATCATTGGGATCTTGCACTTGATATTGTGGATTC
TTGATCGTCTTTTCTTCAAATGCATTTATCGTCGCCTTAAATACGGTTTGAAAAGAGGGC
CTTCTACGGAAGGGGTACCTGAGTCTATGAGGGAAGAGTACCGGCAGGAACAGCAGAGTG
CTGTGGATGTTGACGATGGTCATTTTGTCAACATAGAATTGGAGTAAAAAACTACCTTGT
TTCTACT

#A/turkey/England/N50-92/1991(H5N1)
-------------------------------CTTCTAACCGAGGTCGAAACGTACGTTCT
CTCTATCGTCCCGTCAGGCCCCCTCAAAGCCGAGATCGCGCAGAGACTTGAAGATGTCTT
TGCAGGGAAAAACACAGATCTCGAGGCTCTCATGGAATGGCTAAAGACAAGACCAATCCT
GTCACCTTTGACTAAGGGGATTTTAGGGTTTGTGTTCACGCTCACCGTGCCCAGTGAGCG
AGGACTGCAGCGTAGACGCTTTGTCCAAAATGCCCTGAATGGGAATGGAGATCCAAACAA
CATGGACAGGGCAGTCAAACTTTACAGGAAACTGAAAAGAGAGATAACATTCCATGGAGC
CAAGGAGGTCGCACTCAGCTACTCAACCGGTGCACTTGCCAGTTGCATGGGTCTCATATA
CAACAGGATGGGAACGGTAACCACAGAAGTGGCTTTTGGCCTAGTGTGTGCCACTTGTGA
GCAGATTGCTGATTCACAGCATCGGTCTCACAGACAAATGGTGACTACCACCAATCCATT
GATCAGGCATGAAAACAGAATGGTGCTGGCCAGCACTACGGCTAAGGCTATGGAGCAGAT
GGCTGGATCGAGTGAACAGGCAGCGGAGGCCATGGAGGTTGCTAGTCAGGCTAGGCAGAT
GGTGCAGGCAATGAGGACAATTGGGACTCATCCTAGCTCCAGTGCCGGTCTGAAAGATGA
TCTTCTTGAAAATTTGCAGGCCTACCAGAAACGGATGGGAGTGCAAATGCAGCGATTCAA
GTGATCCTCTCGTTATTGCCGCAAGTATCATTGGGATCTTGCACTTGATATTGTGGATTC
TTAATCGTCTTTTCTTCAAATGTATTTATCGTCGCCTTAAATACGGTTTGAAAAGAGGGC
CTTCTACGGAAGGAGTGCCTGAGTCTATGAGGGAAGAATATCGGCAGGAACAGCAGAGTG
CTGTGGATGTTGACGATAGTCATTTTGTCAACATAGAGCTGGAG----------------
-------

#A/Anas-chos/Altai/1285/1991(H5N3)
----------GGTAGATATTGAAAGATGAGTCTTCTAACCGAGGTCGAAACGTACGTTCT
CTCTATCGTCCCGTCAGGCCCCCTCAAAGCCGAGATCGCGCAGAGACTTGAAGATGTCTT
TGCAGGGAAGAACACAGATCTCGAGGCTCTCATGGAATGGCTAAAGACAAGACCAATCCT
GTCACCTCTGACTAAGGGGATTTTGGGGTTTGTGTTCACGCTCACCGTGCCCAGTGAGCG
AGGACTGCAGCGTAGACGCTTTGTCCAAAATGCACTAAATGGAAATGGAGACCCAAACAA
CATGGACAGGGCAGTCAAACTATACAGGAAGCTGAAAAGAGAGATAACATTCCATGGAGC
TAAGGAGGTTGCACTTAGCTACTCAACCGGTGCACTTGCCAGTTGTATGGGTCTCATATA
CAACAGAATGGGAACAGTAACCACAGAAGTGGCTTTTGGCCTAGTGTGTGCCACTTGTGA
GCAGATTGCTGACTCACAGCACCGGTCTCACAGGCAGATGGTGACTACTACCAACCCACT
AATCAGGCATGAGAACAGAATGGTGCTGGCCAGCACCACGGCTAAGGCCATGGAGCAGAT
GGCTGGATCGAGTGAACAGGCAGCGGAGGCCATGGAGGTTGCTAGTCAGGCTAGGCAGAT
GGTGCAGGCAATGAGGACAATTGGGACTCATCCTAGCTCCAGTGCCGGTCTGAAAGATGA
TCTTCTTGAAAATTTGCAGGCCTACCAGAAACGGATGGGAGTGCAAATGCAGCGATTCAA
GTGATCCTCTCGTTATTGCCGCAAGTATCATTGGGATCTTGCACTTGATATTGTGGATTC
TTGATCGTCTTTTCTTCAAATGTATTTATCGTCGCCTTAAATACGGTTTGAAAAGAGGGC
CTTCTACGGAAGGAGTGCCTGAGTCTATGAGGGAAGAATATCGGCAGGAACAGCAGAGTG
CTGTGGATGTTGACGATGGTCATTTTGTCAACATAGAGC---------------------
-------

#A/turkey/Germany/3/91(H1N1)
----------GGTAGATATTTAAAGATGAGTCTTCTAACCGAGGTCGAAACGTACGTTCT
CTCTATCATCCCGTCAGGCCCCCTCAAAGCCGAGATCGCGCAGAGACTGGAAGATGTCTT
TGCAGGGAAGAACACAGATCTTGAGGCTCTCATGGAGTGGCTAAAGACAAGACCAATCCT
GTCACCTCTGACTAAGGGGATTTTAGGATTTGTGTTCACGCTCACCGTGCCCAGTGAGCG
AGGACTGCAGCGTAGACGCTTTGTCCAAAATGCCCTAAATGGGAATGGAGACCCGAATAA
CATGGATAGAGCAGTCAAACTATACAAGAAGCTCAAAAGAGAAATAACATTCCATGGGGC
CAAGGAGGTATCACTCAGCTACTCAACTGGTGCACTTGCCAGCTGCATGGGCCTCATATA
CAACAGAATGGGAACAGTGACCACAGAAGTGGCTTTTGGTCTAGTGTGTGCCACTTGTGA
GCAGATTGCTGATTCACAGCATCGGTCTCACAGACAAATGGCGACTACCACCAACCCACT
AATCAGGCATGAAAACAGAATGGTGCTGGCTAGCACTACAGCTAAGGCTATGGAACAGAT
GGCTGGGTCGAGTGAACAGGCAGCGGAGGCCATGGAGGTTGCCAGTCAGGCTAGGCAGAT
GGTGCATGCGATGAGAACAATTGGGACTCATCCTAGCTCCAGTGCTGGTCTGAAAGATGA
TCTTCTTGAAAATTTGCAGGCCTACCAGAAACGGATGGGGGTGCAGATACAGCGATTCAA
GTGATCCTCTCGTTATTGCAGCAAATATCATTGGGATCTTGCACCTGATATTGTGGATTC
TTGATCGTCTTTTTTTCAAATGTATTTATCGTCGCCTTAAATACGGTTTGAAAAGAGGGC
CTTCTACGGAAGGAGTGCCTGAGTCCATGAGGGAAGAATATCAACAGGAACAGCAGAGTG
CTGTGGATGTTGACGATGGTCATTTTGTCAACATAGAGCTGGAGTAAAAAACTACCTTGT
TTCTACT

#A/chicken/PA/35154/1991(H1N1)
AGCAAAAGCAGGTAGATGTTTAAAGATGAGCCTTCTAACCGAGGTCGAAACGTATGTTCT
CTCTATCGTTCCGTCAGGCCCCCTCAAAGCCGAGATAGCGCAGAGACTTGAAGATGTTTT
TGCAGGGAAAAACACCGATCTTGAGGCACTCATGGAATGGCTAAAGACAAGACCAATCCT
GTCACCTCTGACTAAGGGGATTTTAGGGTTTGTATTCACGCTCACCGTGCCCAGTGAGCG
AGGACTGCAGCGTAGACGCTTTGTCCAGAATGCCCTCAATGGGAACGGTGACCCGAACAA
CATGGACAAAGCGGTCAAACTGTACAGAAAACTTAAAAGAGAAATAACATTCCACGGGGC
CAAAGAAGTAGCGCTCAGTTATTCTGCTGGTGCACTTGCCAGTTGCATGGGCCTCATATA
CAACAGAATGGGGACTGTCACCTCTGAGGTGGCATTTGGTCTAGTATGCGCAACCTGTGA
ACAGATTGCTGATTCCCAGCATCGATCCCATAGACAAATGGTGGCAACAACCAATCCATT
AATCAGGCATGAGAACAGAATGGTATTAGCCAGTACAACAGCTAAAGCCATGGAACAAAT
GGCTGGATCAAGTGAACAAGCAGCGGAGGCCATGGAGGTTGCCAGCCAGGCTAGGCAAAT
GGTACAGGCAATGAGAACAATTGGGACTCACCCTAGTTCCAGCGCTGGTCTAAAAGATGA
TCTTCTTGAAAATTTACAGGCCTATCAGAAGCGAATGGGGGTGCAGATGCAACGATTCAA
GTGATCCTCTCGTTGCTGCCGCAAGCATCATTGGGATTTTGCACCTGATATTGTGGATTC
TTGATCGTCTTTTTTTCAAATGCATTTACCGTCGCTTTAAATACGGTTTGAAAAGAGGGC
CTTCTACGGAAGGAGTGCCGGAGTCTATGAGGGAAGAATATCGGCAGAAACAGCAGAGTG
CTGTGGATGTTGACGATGGTCATTTTGTCAACATAGTGCTAGAGTAAAAAACTACCTTGT
TTCTACT

#A/mallard/Alberta/11/1991(H9N2)
AGCAAAAGCAGGTAGATATTGAAAGATGAGTCTTCTAACCGAGGTCGAAACGTACGTTCT
CTCTATCGTCCCGTCAGGCCCCCTCAAAGCCGAGATCGCGCAGAGACTTGAAGATGTCTT
TGCAGGAAAGAACACAGATCTTGAGGCACTCATGGAATGGCTAAAGACAAGACCAATCCT
GTCACCTCTGACTAAGGGGATTTTAGGATTTGTGTTCACGCTCACCGTGCCCAGTGAGCG
AGGACTGCAGCGTAGACGCTTTGTCCAGAATGCTCTTAATGGGAATGGAGATCCAAACAA
CATGGACAGAGCAGTCAAACTGTATAGGAAGCTCAAAAGAGAAATTACATTCCATGGGGC
CAAAGAGGTAGCACTCAGTTATTCCACTGGTGCACTTGCCAGTTGCATGGGCCTCATATA
CAACAGGATGGGAACAGTGACAACCGAAGTGGCATTTGGCCTGGTGTGCGCTACATGTGA
GCAGATTGCTGACTCCCAGCATCGGTCTCACAGGCAGATGGTGACAACAACCAATCCACT
GATCAGACATGAGAACAGGATGGTACTGGCTAGTACTACGGCTAAAGCCATGGAGCAGAT
GGCAGGGTCGAGCGAACAAGCAGCAGAGGCTATGGAGGTCGCCAGTCAGGCTAGGCAGAT
GGTGCAGGCAATGAGGACCATTGGGACTCATCCTAGCTCCAGTGCCGGTCTAAAAGATGA
TCTTCTTGAAAATTTGCAGGCCTACCAGAAACGGATGGGAGTGCAAATGCAGCGATTCAA
GTGATCCTCTCGTTATTGCCGCAAGTATCATTGGGATTTTGCACTTGATATTGTGGATTC
TTGATCGTCTTTTTTTCAAATGCATTTATCGTCGCCTTAAATACGGATTGAAAAGAGGGC
CTTCTACGGAAGGAGTGCCTGAGTCTATGAGGGAAGAATATCGGCAGGAACAGCAGAGTG
CTGTGGATGTTGACGATGGTCATTTTGTCAACATAGAGCTGGAGTAAAAAACTACCTTGT
TTCTACT

#A/mallard/ALB/124/1991(H11N2)
AGCAAAAGCAGGTAGATATTGAAAGATGAGTCTTCTAACCGAGGTCGAAACGTACGTTCT
CTCTATTGTCCCGTCAGGCCCCCTCAAAGCCGAGATCGCGCAGAGACTTGAAGATGTCTT
TGCAGGGAAGAACACCGATCTTGAGGCACTCATGGAATGGCTAAAGACAAGACCAATCCT
GTCACCTCTGACTAAGGGGATTTTAGGATTTGTGTTTACGCTCACCGTGCCCAGTGAGCG
AGGACTGCAGCGTAGACGCTTTGTCCAAAATGCCCTTAATGGGAATGGGGATCCAAACAA
CATGGACAGAGCAGTCAAACTGTATAGGAAACTAAAAAGGGAAATAACATTCCATGGGGC
AAAAGAGGTGGCACTCAGTTATTCAACTGGTGCACTTGCCAGTTGCATGGGCCTCATATA
CAACAGAATGGGAACTGTGACCACTGAAGTGGCATTTGGCCTAGTGTGCGCCACGTGTGA
GCAGATTGCTGATTCCCAGCATCGGTCTCATAGACAAATGGTGACAACAACCAACCCACT
GATCAGACATGAGAACAGAATGGTACTAGCCAGTACTACGGCTAAAGCCATGGAGCAAAT
GGCAGGGTCGAGTGAGCAGGCAGCAGAGGCTATGGAGGTTGCTAGTCAGGCTAGGCAGAT
GGTGCAGGCAATGAGGACCATTGGGACTCATCCTAGCTCCAGTGCTGGTCTAAAAGATGA
TCTTCTTGAAAATTTGCAGGCCTACCAGAAACGGATGGGAGTGCAAATGCAGCGATTCAA
GTGATCCTCTTGTTATTGCCGCAAGTATCATTGGGATCTTGCACTTGATATTGTGGATTC
TTGATCGTCTTTTCTTCAAATGCATTTATCGTCGCCTTAAATACGGTTTGAAAAGAGGGC
CTTCTACGGAAGGAGTGCCTGAGTCTATGAGGGAAGAATATCGGCAGGAACAGCAGAGTG
CTGTGGATGTTGACGATGGTCATTTTGTCAACATAGAGCTGGAGTAAAAAACTACCTTGT
TTCTACT

#A/duck/Nanchang/1904/1992(H7N1)
AGCAAAAGCAGGTAGATATTGAAAGATGAGTCTTCTAACCGAGGTCGAAACGTACGTTCT
CTCTATCGTCCCGTCAGGCCCCCTCAAAGCCGAGATCGCGCAGAGACTTGAAGATGTCTT
TGCAGGGAAGAACACAGATCTCGAGGCTCTCATGGAATGGCTAAAGACAAGACCAATCCT
GTCACCTCTGACTAAGGGGATTTTGGGGTTTGTGTTCACGCTCACCGTGCCCAGTGAGCG
AGGACTGCAGCGTAGACGCTTTGTCCAAAATGCCCTAAATGGGAATGGAGACCCAAACAA
CATGGACAGGGCAGTCAAACTGTACAGGAAGCTGAAAAGAGAAATAACATTCCATGGAGC
TAAGGAGGTTGCACTTAGCTACTCAACCGGTGCACTTGCCAGCTGCATGGGCCTCATATA
CAATAGAATGGGAACGGTAACCACAGAAGTGGCTTTTGGCCTAGTGTGTGCCACTTGTGA
GCAGATTGCTGACTCACAGCATCGGTCTCACAGACAGATGGTGACTACTACCAACCCGCT
AATCAGGCATGAAAACAGAATGGTGCTGGCCAGCACCACGGCTAAGGCTATGGAACAGAT
GGCTGGATCGAGTGAGCAAGCAGCGGAGGCCATGGAGGTTGCTAGTCAGGCTAGGCAAAT
GGTGCAGGCAATGAGGACAATTGGGACTCATCCTAGCTCCAGTGCCGGTCTGAAAGATGA
TCTTCTTGAAAATTTGCAGGCCTACCAGAAACGGATGGGAGTGCAAATGCAGCGATTCAA
GTGATCCTCTCGTTATTGCCGCAAGTATCATTGGGATCTTGCACTTGATATTGTGGATTC
TTGATCGTCTTTTCTTCAAATGTATCTATCGTCGCCTTAAATACGGTTTGAAAAGAGGGC
CTTCTACGGAAGGAGTGCCTGAGTCTATGAGGGAAGAGTATCGGCAGGAACAGCAGAGTG
CTGTGGATGTTGACGATGGTCATTTTGTCAACATAGAGCTGGAGTAAAAAACTACCTTGT
TTCTACT

#A/duck/Victoria/1992(H3N8)
-----------------GTTGAAAGATGAGTCTTCTAACCGAGGTCGAAACGTACGTTCT
CTCTATCGTCCCGTCAGGCCCCCTCAAAGCCGAGATCGCGCAGAGACTTGAAGATGTCTT
TGCAGGGAAGAACACAGACCTAGAGGCTCTCATGGAATGGCTAAAGACAAGACCAATCCT
GTCACCTCTGACTAAGGGGATTTTAGGATTTGTGTTCACGCTCACCGTGCCCAGTGAGCG
AGGACTGCAGCGTAGACGATTTGTCCAAAATGCCTTAAATGGGAATGGGGACCCAAACAA
CATGGACAGGGCAGTCAAACTATACAAAAAACTAAAGAGGGAGATAACATTCCATGGAGC
CAAAGAAGTTGCACTCAGCTACTCAACTGGTGCACTTGCCAGTTGTATGGGTCTCATATA
CAACAGAATGGGGACGGTGACCACAGAAGTGGCTTTCGGCCTAGTGTGTGCCACTTGCGA
GCAGATTGCTGACTCACAACATCGGTCTCACAGACAGATGGTGACCACCACCAATCCACT
AATCAGGCATGAGAACAGAATGGTGCTGGCAAGCACTACAGCTAAAGCTATGGAGCAGAT
GGCTGGATCAAGTGAGCAGGCAGCGGAAGCCATGGAGGTTGCTAGTCAGGCTAGGCAGAT
GGTGCAAGCGATGAGAACAATTGGGACTCATCCTAGCTCCAGTGCCGGTTTGAAAGATGA
TCTTCTTGAAAATTTACAGGCCTACCAGAAACGGATGGGAGTGCAAATGCAGCGATTCAA
GTGATCCTCTCATTATTGCAGCAAGTATCATTGGGATCTTGCACTTGATATTGTGGATTA
TTGATCGTCTTTTCTTCAAATGTATTTATCGTCGCCTTAAATACGGTTTGAAAAGAGGGC
CTTCTACGGAAGGAGTGCCTGAATCTATGAGGGAAGAATATCGACAGGAACAGCAGAGTG
CTGTGGATGTTGACGATAGTCATTTTGTCAACATAGAGCTGGAGTAA-------------
-------

#A/turkey/IA/21089-3/1992(H1N1)
------------TAGATGTTGAAAGATGAGTCTTCTAACCGAGGTCGAAACGTATGTTCT
CTCTATCGTTCCGTCAGGCCCCCTCAAAGCCGAGATAGCGCAGAGACTTGAAGACGTTTT
TGCAGGGAAAAACACCGATCTTGAGGCACTCATGGAATGGCTAAAGACAAGACCAATCCT
GTCACCTCTGACTAAGGGGATTTTAGGATTTGTGTTCACGCTCACCGTGCCCAGTGAGCG
AGGACTGCAGCGTAGACGCTTTGTCCAGAATGCCCTCAATGGGAATGGTGACCCGAACAA
CATGGACAAAGCGGTCAAACTGTACAGGAAACTTAAAAGGGAAATAACATTCCATGGGGC
CAAAGAAGTAGCGCTCAGTTACTCTGCTGGTGCACTTGCCAGTTGCATGGGCCTCATATA
CAACAGAATGGGGACTGTCACCACTGAGGTGGCCTTTGGTCTAGTATGCGCAACCTGTGA
ACAGATTGCTGATTCCCAGCATCGATCTCATAGACAAATGGTGACGACAACCAATCCACT
AATCAGGCATGAGAACAGAATGGTATTAGCCAGCACAACAGCTAAAGCCATGGAACAAAT
GGCTGGATCAAGCGAACAAGCAGCAGAGGCTATGGAGGTTGCCAGCCAGGCTAGACAAAT
GGTACAGGCAATGAGAACAATTGGGACTCACCCTAGTTCCAGCGCTGGTCTAAAAGATGA
TCTTCTTGAAAATTTACAGGCCTATCAGAAACGAATGGGAGTGCAAATGCAACGATTCAA
GTGATCCTCTCATTGCTGCCGCAAGCATCATTGGGATTTTGCACCTGATATTGTGGATTC
TTGATCGTCTTTTTTTCAAATGCATTTACCGTCGCTTTAAATACGGTCTGAAAAGAGGGC
CTTCTACGGAAGGAGTGCCGGAGTCCATGAGGGAAGAATATCGACAGAAACAGCAGAGTG
CTGTGGATGTTGACGATGGTCATTTTGTCAACATAGTGCTAGAGTAAAAAACTA------
-------

#A/Quail/Hong_Kong/AF157/92(H9N2)
-------------------------ATGAGTCTTCTAACCGAGGTCGAAACGTACGTTCT
CTCTATCATCCCATCAGGCCCCCACAAAGCCGAGATCGCGCAGAGACTTGAAGATGTCTT
TGCAGGGAAGAACACAGATCTCGAGGCTCTCATGGAATGGCTAAAGCCAAGACCAATCCT
GTCACTTCTGACTAAGGGGATTTTAGGGTTTGTGTTCACGCTCACCGTGCCCAGTGAGCG
AGGACTGCAACGTAGACGATTTGTCCAAAATGCCCTAAATGGGAATGGAGACCCAAACAA
CATGGACAGGGCAGTCAAACTGTACAAGAAGCTGAAGAGGGAAATAACATTCCATGGAGC
CAAGGAAGTTGCACTCAGTTACTCAACTGGTGCACTTGCCAGTTGTATGGGTCTTATATA
CAACCGGATGGGAACGGTGACCACAGAAGGGGCTCTTGGCCTAGTATGTGCCACTTGTGA
GCAGATTGCTGATTCACATCATCGGTCCCACAGGCAGATGGTGGCTACCACCAACCCACT
AATCAGGCATGAGAACAGAATGGTGCTTGCCAGCACTACGGCTAAGGCTATGGAACAGAT
GGCTGGGTCGAGTGAGCAGGCAGCGGAAGCCATGGAGGTTGCCAGTCAGGCTAGGCATAT
GGTGCAGGCGATGAGGACAATTGGGACTCACCCTAGCTCCAGTGCTGGTCTGAAAGATGA
TCTTATTGAAAATTTGCAGGCCTACCAGAAACGGATGGGAGTGCAAATGCAGCGATTCAA
GTGATCCTCTCATTATTGCAGCAAGTATCATTGGGATCTTGCACTTGATATTATGGATTC
TTGATCGTCTTTTCTTCAAATGCATTTATCGTCGCTTTAAATACGGTTTGAAAAGAGGGC
CTTCTACGGAAGGAGTGCCTGAGTCTATGAGGGAAGAGTATCGACAGGAACAGCAGAATG
CTGTGGATGTTGACGATGGTCATT------------------------------------
-------

#A/mallard/ALB/194/1992(H8N4)
AGCAAAAGCAGGTAGATATTGAAAGATGAGCCTTCTAACCGAGGTCGAAACGTACGTTCT
CTCTATCGTCCCGTCAGGCCCCCTCAAAGCCGAGATCGCGCAGAGACTTGAAGATGTCTT
TGCAGGGAAGAACACCGATCTTGAGGCACTCATGGAATGGCTAAAGACAAGACCAATCCT
GTCACCTCTGACCAAGGGGATTTTAGGATTTGTGTTCACGCTCACCGTGCCCAGTGAGCG
AGGACTGCAGCGTAGACGCTTTGTCCAAAATGCCCTTAATGGGAATGGGGATCCTAACAA
CATGGACAGAGCGGTCAAACTGTATAGGAAGCTGAAAAGGGAAATAACATTCCATGGGGC
AAAAGAGGTGGCACTCAGTTATTCAACTGGTGCACTTGCCAGTTGCATGGGCCTCATATA
CAACAGAATGGGAACTGTGACCACCGAAGTGGCATTCGGCCTGGTGTGCGCCACATGTGA
GCAGATTGCTGACTCTCAACATCGGTCTCACAGACAAATGGTGACAACAACCAACCCACT
AATCAGACATGAGAACAGAATGGTACTAGCCAGTACCACGGCTAAAGCCATGGAGCAGAT
GGCGGGGTCAAGTGAGCAGGCAGCAGAGGCTATGGAGGTTGCTAGTCAGGCTAGGCAGAT
GGTGCAGGCAATGAGGACTATTGGGACTCATCCTAGCTCCAGTGCTGGTCTAAAAGATGA
TCTTCTTGAAAATTTGCAGGCCTACCAGAAACGGATGGGAGTGCAAATGCAGCGATTCAA
GTGATCCTCTCGTTGTTGCCGCAAGTATCATTGGGATCTTGCACTTGATATTGTGGATTC
TTGATCGTCTTTTCTTCAAATGCATTTATCGTCGCCTTAAATACGGTTTGAAAAGAGGGC
CTTCTACGGAAGGAGTGCCTGAGTCTATGAGGGAAGAATATCGGCAGGAACAGCAGAGTG
CTGTGGATGTTGACGATGGTCATTTTGTCAACATAGAGCTGGAGTAAAAAACTACCTTGT
TTCTACT

#A/duck/Nanchang/1681/1992(H3N8)
AGCAAAAGCAGGTAGATATTGAAAGATGAGTCTTCTAACCGAGGTCGAAACGTACGTTCT
CTCTATCGTCCCGTCAGGCCCCCTCAAAGCCGAGATCGCGCAGAGACTTGAAGATGTCTT
TGCAGGGAAGAACACCGATCTCGAGGCTCTCATGGAATGGCTAAAGACAAGACCAATCCT
GTCACCTCTGACTAAGGGGATTTTAGGATTTGTGTTCACGCTCACCGTGCCCAGTGAGCG
AGGACTGCAGCGTAGACGCTTTGTCCAAAATGCCCTAAATGGGAATGGAGACCCAAACAA
CATGGACAGGGCAGTCAAACTGTATAAGAAATTGAAAAGAGAGATAACATTCCATGGGGC
TAAAGAAGTTGCACTCAGCTACTCAACCGGTGCACTTGCCAGTTGTATGGGTCTCATATA
CAACAGGATGGGAACGGTGACCACAGAAGTGGCTTTTGGTCTAGTGTGTGCCACTTGTGA
GCAGATTGCTGATTCACAGCATCGGTCCCACAGGCAGATGGTAACTACCACCAACCCACT
AATCAGGCATGAAAACAGGATGGTGCTGGCCAGCACTACGGCTAAGGCTATGGAGCAGAT
GGCTGGATCGAGTGAGCAGGCAGCGGAAGCCATGGAGGTTGCTAGTCAGGCTAGGCAGAT
GGTGCAGGCGATGAGGACAATTGGAACTCATCCTAGCTCCAGTGCCGGTCTGAAAGATGA
TCTTCTTGAAAATTTGCAGGCCTACCAGAAACGGATGGGAGTGCAAATGCAGCGATTCAA
ATGATCCTCTCATTATTGCCGCAAGTATCATTGGGATCTTGCACTTGATATTGTGGATTC
TTGATCGTCTTTTCTTCAAATGTATTTATCGTCGCCTTAAATACGGTTTGAAAAGAGGGC
CTTCTACGGAAGGAGTGCCTGAGTCTATGAGGGAAGAGTATCGGCAGGAACAGCAGAGTG
CTGTGGATGTTGACGATGGTCATTTTGTCAACATAGAGCTGGAGTAAAAAACTACCTTGT
TTCTACT

#A/Emu/Texas/39924/93_(H5N2NSA)
------------TAGATATTGAAAGATGAGTCTTCTAACCGAGGTCGAAACGTACGTTCT
CTCTATCGTCCCGTCAGGCCCCCTCAAAGCCGAGATCGCGCAGAGACTTGAAGATGTCTT
TGCAGGAAAGAACACAGATCTTGAGGCACTCATGGAATGGCTAAAGACAAGACCAATCCT
GTCACCTCTGACTAAGGGGATTTTAGGATTTGTGTTCACGCTCACCGTGCCCAGTGAGCG
AGGACTGCAGCGTAGACGCTTTGTCCAAAATGCTCTTAACGGGAATGGAGATCCAAACAA
CATGGACAGGGCAGTCAAACTGTATAGGAAGCTAAAAAGGGAAATTACATTCCATGGGGC
CAAAGAGGTAGCACTCAGTTATTCCACTGGTGCACTTGCCAGTTGCATGGGCCTCATATA
CAACAGAATGGGAACTGTGACCACCGAAGTGGCGTTCGGCCTGGTGTGCGCCACATGTGA
GCAGATTGCTGACTCCCAGCATCGATCTCACAGACAGATGGTGACAACAACCAACCCACT
GATCAGACATGAGAACAGGATGGTACTGGCTAGTACTACGGCTAAAGCCATGGAGCAGAT
GGCAGGGTCGAGCGAACAAGCAGCAGAGGCTATGGAGGTTGCCAGTCAGGCTAGGCAGAT
GGTGCAGGCAATGAGAACCATTGGGACTCATCCTAGCTCCAGTGCCGGTCTAAAAGATGA
TCTTCTTGAAAATTTGCAGGCCTACCAGAAACGGATGGGAGTGCAAATGCAGCGATTCAA
GTGATCCTCTCGTTATTGCCGCAAGTATCATTGGGATCTTGCACTTGATATTGTGGATTC
TTGATCGTCTTTTTTTCAAATGCATTTATCGTCGCCTTAAATACGGATTGAAAAGAGGGC
CTTCTACGGAAGGAGTGCCCGAGTCTATGAGGGAAGAATATCGGCAGGAGCAGCAGAGTG
CTGTGGATGTTGACGATGGTCATTTTGTCAACATAGAGCTGGAGTAAAAAACTA------
-------

#A/Quail/Arkansas/29209-1/93(H9N2)
-------------------------ATGAGTCTTCTAACCGAGGTCGAAACGTACGTTCT
CTCTATCGTCCCGTCAGGCCCCCTCAAAGCCGAGATCGCGCAGAGACTTGAAGATGTCTT
TGCAGGGAAGAACACAGATCTTGAGGCACTCATGGAGTGGCTAAAGACAAGACCAATCCT
GTCACCTCTGACTAAGGGGATTTTAGGATTTGTGTTCACGCTCACCGTGCCCAGTGAGCG
AGGACTGCAGCGTAGACGCTTTGTCCAGAATGCTCTTAATGGGAATGGAGATCCAAACAA
CATGGACAGGGCAGTCAAACTGTATAGGAAGCTCAAAAGGGAAATTACATTCCATGGGGC
CAAAGAGGTAGCACTCAGTTATTCCACTGGTGCACTTGCCAGTTGCATGGGCCTCATATA
CAACAGGATGGGAACTGTGACCACCGAAGTGGCATTTGGCCTGGTGTGCGCTACATGTGA
GCAGATTGCTGATTCCCAGCATCGGTCTCACAGGCAGATGGTGACAACAACCAACCCACT
GATCAGACATGAGAACAGGATGGTACTGGCTAGTACTACGGCTAAAGCCATGGAGCAGAT
GGCAGGGTCGAGCGAACAAGCAGCAGAGGCTATGGAGGTTGCCAGTCAGGCTAGGCAGAT
GGTGCAGGCAATGAGGACCATTGGGACTCATCCTAGCTCCAGTGCCGGTCTAAAAGATGA
TCTTCTTGAAAATTTGCAGGCCTACCAGAAACGGATGGGAGTGCAAATGCAGCGATTCAA
GTGATCCTCTCGTTATTGCCGCAAGTATCATTGGGATCTTGCACTTGATATTGTGGATTC
TTGATCGTCTTTTTTTCAAATGCATTTATCGTCGCCTTAAATACGGATTGAAAAGAGGGC
CTTCTACGGAAGGAGTGCCTGAGTCTATGAGGGAAGAATATCGGCAGGAACAGCAGAGTG
CTGTGGATGTTGACGATGGTCATTTTGTCAACATAGAGC---------------------
-------

#A/mallard/Alberta/232/94(H6N8)
------------------------GATGAGTCTTCTAACCGAGGTCGAAACGTACGTTCT
CTCTATTGTCCCGTCAGGCCCCCTCAAAGCCGAGATCGCGCAGAGACTTGAAGATGTCTT
TGCAGGGAAGAACACCGATCTTGAGGCACTCATGGAATGGCTAAAGACAAGACCAATCCT
GTCACCTCTGACTAAGGGGATTTTAGGATTTGTGTTTACGCTCACCGTGCCCAGTGAGCG
AGGACTGCAGCGTAGACGCTTTGTCCAAAATGCCCTCAATGGGAATGGGGATCCAAGCAA
CATGGACAGAGCAGTCAAACTGTACAGGAAACTAAAAAGGGAAATAACATTCCATGGGGC
AAAAGAAGTGGCACTCAGTTATTCAACTGGTGCACTTGCCAGTTGCATGGGCCTCATATA
CAACAGAATGGGGACTGTGACCACTGAAGTGGCATTTGGTCTAGTGTGTGCCACATGCGA
GCAGATTGCTGATTCCCAGCATCGGTCTCACAGACAAATGGTGACAACAACCAACCCACT
GATCAGACATGAGAACAGAATGGTGCTAGCCAGTACTACGGCTAAAGCCATGGAACAAAT
GGCAGGGTCAAGTGAGCAGGCAGCAGAGGCTATGGAGGTCGCTAGTCAGGCTAGGCAGAT
GGTGCAGGCAATGAGGACCATTGGGACTCATCCTAGCTCCAGTGCTGGTCTAAAGGATGA
TCTTCTTGAAAATTTGCAGGCCTACCAAAAACGGATGGGAGTGCAAATGCAGCGATTCAA
GTGATCCTCTTGTTATTG------------------------------------------
------------------------------------------------------------
------------------------------------------------------------
------------------------------------------------------------
-------

#A/chicken/Mexico/31381-7/94_(H5N2)
-------------------------ATGAGTCTTCTAACCGAGGTCGAAACGTACGTTCT
CTCTATCGTCCCGTCAGGCCCCCTCAAAGCCGAGATCGCGCAGAGACTTGAAGATGTCTT
TGCAGGGAAGAACACCGATCTTGAGGCACTCATGGAATGGCTAAAGACAAGACCAATCCT
GTCACCTCTGACTAAGGGGATTTTAGGACTTGTGTTCACGCTCACCGTGCCCAGTGAGCG
AGGACTGCAGCGTAGACGCTTTGTCCAAAATGCCCTTAATGGGAATGGGGATCCAAACAA
CATGGACAGAGCGGTCAAACTGTACAGGAAGCTAAAAAGGGAAATAACATTCCATGGGGC
AAAAGAAGTGGCACTCAGTTACTCAGCTGGTGCACTTGCCAGTTGCATGGGCCTCATATA
CAACAGAATGGGGACTGTGACCACCGAAGTGGCATTTGGCCTGGTGTGCGCCACATGTGA
GCAAATTGCTGATTCCCAGCATCGGTCTCACAGACAAATGGTGACAACAACCAACCCACT
GATTAGACATGAAAACAGGATGGTACTGGCCAGTACTACGGCAAAAGCCATGGAGCAAAT
GGCAGGGTCAAGTGAACAGGCAGCAGAGGCTATGGAGACTGCTAGTCAGGCTAGACAGAT
GGTGCAGGCAATGAGGACCATTGGAACCCATCCTAGCTCCAGTGCTGGTTTAAAAGATGA
TCTTCTTGAAAATTTGCAGGCCTACCAGAAACGGATGGGAGTGCAAATGCAGCGATTCAA
GTGATCCTCTCGTTATTGCCGCAAGCATCATTGGGATCTTGCACTTGATATTGTGGATTC
TTGATCGTCTTTTCTTCAAATGCATTTATCGTCGCTTTAAATACGGTTTGAAAAGAGGGC
CTTCTACGGAAGGAGTGCCTGAATCTATGAGGGAAGAATATCGGCAGGAACAGCAGAGTG
CTGTGGATGTTGATGATGGTCATTTTGTCAACATAGAGCTGGAGTAAAAA----------
-------

#A/Chicken/Beijing/1/94(H9N2)
-------------------------ATGAGTCTTCTAACCGAGGTCGAAACGTACGTTCT
CTCTATCATCCCGTCAGGCCCCCTCAAAGCCGAGATCGCGCAGAGACTTGAAGATGTCTT
TGCAGGGAAGACCCCAGATCTTGAGGCTCTCATGGAATGGCTAAAGCCAAGACCAATCCT
GTCACTTCTGACTAAGGGGATTTTAGGGTTTGTGTTCACGCTCACCGTGCCCAGTGAGCG
AGGACTGCAGCGTAGACGATTTGTCCAAAATGCCCTAAATGGGAATGGAGACCCAAACAA
CATGGACAGGGCAGTCAAACTATACAAGAAGCTGAAGAGGGAAATGACATTCCATGGAGC
AAAGGAAGTTGCACTCAGTTATTCAACTGGTGCGCTTGCCAGTTGCATGGGTCTCATATA
CAACCGGATGGGAACGGTGACCACAGAAGTGGCTCTTGGCCTAGTATGTGCCACTTGTGA
GCAGATTGCTGATTCACACCATAGGTCTCACAGACAGATGGCGACTACCACCAACCCACT
AATCAGGCATGAGAACAGAATGGTACTAGCCAGCACTACAGCTAAGGCCATGGAGCAAAT
GGCTGGATCGAGTGAGCAGGCAGCGGAAGCCATGGAGGTTGCAAGTCAGGCTAGGCAGAT
GGTGCAGGCGATGAGGACAATTGGGACTCAACCTAGCTCCAGGTCAGGTCTGAAAGATGA
TCTTATTGAAAATTTGCAGGCCTACCAGAAACGGATGGGGGTGCAGATGCAGCGATTCAA
GTGATCCTCTCGTTGTTGCAGCAAGTATCATTGGGATATTGCACTTGATATTGTGGATTC
TTGATCGTCTTTTCTTCAAATGCATTTATCGTCGCTTTAAATACGGTTTGAAAAGAGGGC
CTTCTACGGAAGGAGTGCCTGAGTCTATGAGGGAAGAGTATCGGCAGGAACAACAGAGTG
CTGTGGATGTTGACGATGGTCATTTTGTCAACATAGAGCGT-------------------
-------

#A/emu/NY/12716/1994(H5N9)
------------TAGATGTTGAAAGATGAGTCTTCTAACCGAGGTCGAAACGTACGTTCT
CTCTATCGTCCCATCAGGCCCCCTCAAAGCCGAGATCGCGCAGAGACTTGAGGATGTCTT
TGCAGGGAAGAACACAGATCTCGAGGCTCTCATGGAATGGCTAAAGACAAGACCAATCCT
GTCACCTCTGACCAAGGGTATTTTAGGGTTTGTGTTCACGCTCACCGTGCCCAGTGAGCG
AGGACTGCAGCGTAGACGCTTTGTCCAAAACGCCCTAAATGGGAATGGAGACCCAAACAA
TATGGACAGAGCAGTCAAACTATACAGGAAGCTGAAAAGGGAGATAACATTCCATGGAGC
TAAGGAGGTTGCACTCAGTTACTCAACCGGTGCACTTGCCAGTTGCATGGGTCTCATATA
CAACAGAATGGGAACTGTGACCACAGAGGTGGCTTTTGGACTAGTGTGTGCCACTTGTGA
ACAGATTGCTGATTCACAGCATCGGTCTCACAGGCAGATGGTAACCACCACCAACCCACT
GATCAGACATGAAAACAGAATGGTGCTGGCTAGCACTACGGCCAAGGCTATGGAGCAGAT
GGCTGGGTCAAGTGAGCAGGCAGCGGAAGCCATGGAGGTTGCCAGTCAAGCTAGGCAGAT
GGTGCAGGCAATGAGGACAATTGGGACTCACCCTAGCTCCAGTGCCGGTCTAAAAGATGA
TCTTCTTGAAAATCTGCAGGCTTACCAGAAACGGATGGGAGTGCAAATGCAGCGATTCAA
GTGATCCTCTTGTTATTGCCGCAAGTATCATTGGAATCTTGCACTTGATATTGTGGATTC
TTGATCGTCTTTTCTTCAAATGCATTTATCGTCGCCTTAAATACGGGTTGAAAAAAGGTC
CTTCTACGGAAGGAGTGCCTGAGTCTATGAGGGAAGAGTATCGGCAGGAACAGCAGAGTG
CTGTGGATGTTGACGATGGTCATTTTGTCAACATAGAGCTAGAGTAAAAAACTA------
-------

#A/chicken/Queensland/1994(H7N3)
-----------------ATTGAAAGATGAGTCTTCTAACCGAGGTCGAAACGTACGTTCT
CTCTATCGTCCCGTCAGGCCCCCTCAAAGCCGAGATCGCGCAGAGACTTGAAGATGTCTT
TGCAGGGAAAAACACAGATCTCGAGGCTCTCATGGAATGGCTAAAGACAAGACCAATCCT
GTCACCTCTGACTAAGGGGATTTTAGGGTTTGTGTTCACGCTCACCGTGCCCAGTGAGCG
AGGACTGCAGCGTAGACGCTTTGTCCAGAATGCCCTAAATGGGAATGGAGACCCAAACAA
CATGGACAGGGCAGTCAAACTGTACAGGAAGCTAAAAAGAGAGATAACATTCCATGGGGC
TAAAGAAGTTGCACTCAGCTACTCAACCGGTGCACTTGCCAGTTGTATGGGCCTCATATA
CAACAGGATGGGAACGGTGACCACAGAAGTGGCTTTCGGTCTAGTGTGTGCCACTTGTGA
GCAGATTGCTGATTCACAGCATCGGTCCCACAGGCAGATGGTAACTACCACCAACCCACT
AATCAGGCATGAAAACAGAATGGTACTGGCCAGCACTACGGCTAAGGCTATGGAGCAAAT
GGCTGGATCGAGTGAGCAGGCAGCGGAAGCCATGGAGGTTGCTAGCCAGGCTAGGCAGAT
GGTGCAGGCGATGAGGACAATTGGGACTCATCCTAGCTCCAGTGCCGGTCTAAAAGATGA
TCTTCTTGAAAATTTGCAGGCCTACCAGAAACGGATGGGAGTGCAAATGCAGCGATTCAA
GTGATCCTCTCGTTATTGCCGCAAGTATCATTGGGATCTTGCACTTGATATTGTGGATTC
TTGATCGTCTCTTCTTCAAATGTATTTATCGTCGCCTTAAATACGGTTTGAAAAGAGGGC
CTTCTACGGAAGGAGTGCCTGAGTCTATGAGGGAAGAATATCGGCAGGAACAGCAGAGTG
CTGTGGATGTTGACGATGGTCATTTTGTCAACATAGAGCTGGAGTAA-------------
-------

#A/Duck/Germany/113/95(H9N2)
-------------------------ATGAGTCTTCTAACCGAGGTCGAAACGTACGTTCT
CTCTATCGTCCCGTCGGGCCCCCTCAAAGCCGAGATCGCGCAGAGACTTGAAGATGTCTT
TGCAGGGAAGAACACAGATCTCGAGGCTCTCATGGAATGGCTAAAGACAAGACCAATCCT
GTCACCTCTGACTAAGGGGATTTTGGGGTTTGTGTTCACGCTCACCGTGCCCAGTGAGCG
AGGACTGCAGCGTAGACGCTTTGTCCAAAATGCCCTAAATGGAAATGGGGACCCAAACAA
CATGGACAGGGCAGTCAAACTATACAGGAAGCTGAAAAGAGAGATAACATTCCATGGAGC
TAAGGAGGTTGCACTTAGCTACTCAGCCGGTGCACTTGCCAGTTGCATGGGTCTCATATA
CAACAGAATGGGAACAGTAACCACAGAAGTGGCTTTTGGCCTAGTGTGTGCCACTTGTGA
GCAGATTGCTGATTCACAGCATCGGTCTCACAGGCAGATGGTGACTACTACCAACCCACT
AATTAGGCATGAAAACAGAATGGTGCTGGCCAGCACCACGGCTAAGGCCATGGAGCAGAT
GGCTGGATCAAGTGAGCAGGCAGCGGAGGCCATGGAGGTCGCTAGTCAGGCTAGGCAGAT
GGTGCAGGCAATGAGGACAATTGGGACTCATCCTAGCTCCAGTGCCGGTCTGAAAGATGA
TCTTCTTGAAAATTTGCAGGCCTACCAGAAACGGATGGGAGTGCAAATGCAGCGATTCAA
GTGATCCTCTCGTTATTGCCGCAAGTATCATTGGGATCTTGCACTTGATATTGTGGATTC
TTGATCGTCTTTTCTTCAAATGTATTTATCGTCGCCTTAAATACGGTTTGAAAAGAGGGC
CTTCTACGGAAGGAGTGCCTGAGTCTATGAGGGAAGAATATCGGCAGGAACAGCAGAGTG
CTGTGGATGTTGACGATGGTCATT------------------------------------
-------

#A/duck/NY/13822/1995(H3N8)
AGCAAAAGCAGGTAGATATTGAAAGATGAGTCTTCTAACCGAGGTCGAAACGTACGTTCT
CTCTATCGTCCCGTCAGGCCCCCTCAAAGCCGAGATCGCGCAGAGACTTGAAGATGTTTT
TGCAGGAAAGAACACCGATTTTGAGGCACTCATGGAATGGCTAAAGACAAGACCAATCTT
GTCACCTCTGACTAAGGGGATTTTAGGATTTGTGTTTACGCTCACCGTGCCCAGTGAGCG
AGGACTGCAGCGTAGACGCTTTGTTCAAAATGCCCTTAATGGGAATGGGGATCCAAACAA
CATGGACAGAGCAGTCAAACTGTACAAGAAACTAAAAAGGGAAATAACATTCCATGGGGC
AAAGGAAGTGGCACTCAGTTACTCAACTGGTGCACTTGCAAGTTGCATGGGCCTCATATA
CAACAGAATGGGGACTGTGACCACAGAAGTGGCATTTGGCCTAGTGTGCGCCACATGTGA
GCAGATTGCTGACTCCCAGCATCGGTCTCACAGACAAATGGTGACAACTACTAATCCACT
GATCAGACATGAGAACAGAATGGTACTAGCCAGTACTACAGCTAAAGCCATGGAGCAAAT
GGCAGGATCAAGTGAGCAAGCAGCAGAGGCTATGGAGGTTGCTAGTCAAGCTAGGCAAAT
GGTGCAGGCAATGAGGACCATTGGGACTCACCCTAGCTCCAGTGCTGGTCTAAAAGATGA
TCTTCTTGAAAATTTACAGGCCTACCAGAAACGGATGGGAGTGCAAATGCAGCGATTCAA
GTGATCCTCTCGTTGTTGCCGCAAGTATCATTGGAATCTTGCACTTGATATTGTGGATTC
TTGATCGTCTTTTTTTCAAATGCATTTATCGTCGTTTTAAATACGGTTTGAAAAGAGGGC
CTTCTACGGAAGGAGTGCCTGAGTCTATGAGGGAAGAGTATCGGCAGGAACAGCAGAGTG
CTGTGGATGTTGACGATGGTCATTTTGTCAACATAGAGCTGGAGTAAAAAACTACCTTGT
TTCTAC-

#A/G-Fowl/NY/13820-3/95_(H7N2NSB)
------------TAGATATTGAAAGATGAGTCTTCTAACCGAGGTCGAAACGTACGTTCT
CTCTATCATCCCGTCAGGCCCCCTCAAAGCCGAGATCGCGCAGAGACTTGAAGATGTCTT
TGCAGGAAAGAACACAGATCTTGAAGCACTCATGGAATGGCTAAAGACAAGACCAATCCT
GTCACCTCTGACTAAGGGGATTTTAGGATTTGTGTTCACGCTCACCGTGCCCAGCGAGCG
AGGACTGCAGCGTAGACGCTTTGTCCAGAATGCTCTTAATGGGAATGGAGATCCAAACAA
CATGGACAGGGCAGTCAAACTGTATAGGAAGCTCAAAAGGGAAATAACATTCCATGGGGC
CAAAGAGGTAGCACTCAGTTATTCCACTGGTGCACTTGCCAGTTGCATGGGCCTCATATA
CAACAGGATGGGAACTGTGACCACCGAAGTGGCATTTGGCCTGGTGTGCGCCACATGTGA
GCAAATTGCTGACTCCCAGCATCGGTCTCACAGGCAGATGGTGACAACGACCAACCCACT
GATAAGACATGAGAACAGGATGGTACTGGCTAGTACCACGGCTAAAGCCATGGAGCAGAT
GGCAGGGTCTAGTGAACAAGCAGCAGAGGCTATGGAGGTTGCCAGTCAGGCTAGGCAGAT
GGTGCAGGCAGTGAGGACAATTGGGACTCATCCTAGCTCCAGTGCCGGTCTAAAAGATGA
TCTTCTTGAAAATTTGCAGGCCTACCAGAAACGGATGGGAGTGCAAATGCAGCGATTCAA
GTGATCCTCTCGTTATTGCAGCAAGTATCATTGGGATCTTGCACTTGATATTGTGGATTC
TTGATCGTCTTTTTTTCAAATGCGTTTATCGTCGCTTTAAATACGGGTTGAAAAGAGGGC
CTTCTACGGAAGGAGTGCCTGAGTCTATGAGGGAAGAATATCGGCAGGAACAGCAGAGTG
CTGTGGATGTTGACGATGGTCATTTTGTCAACATAGAGCTGGAGTAAAAAACTA------
-------

#A/Ostrich/S-Africa/9508103/95(H9N2)
-------------------------ATGAGTCTTCTAACCGAGGTCGAAACGTACGTTCT
CTCTATCGTCCCGTCAGGCCCCCTCAAAGCCGAGATCGCGCAGAGACTTGAAGATGTCTT
TGCAGGGAAGAACACAGATCTCGAGGCTCTCATGGAATGGCTAAAGACAAGACCAATCCT
GTCACCTCTGACTAAGGGGATTTTAGGGTTTGTGTTCACGCTCACCGTGCCCAGTGAGCG
AGGACTGCAGCGTAGACGCTTTGTCCAAAATGCCCTAAATGGAAATGGAGACCCAAACAA
CATGGACAGGGCAGTCAAACTTTATAGGAAGCTGAAAAGAGAGATAACATTCCATGGAGC
TAAGGAGGTTGCACTCAGCTATTCAACCGGTGCACTTGCCAGTTGCATGGGTCTCATATA
CAACAGGATGGGAACGGTAACCACAGAAGTGGCTTTTGGCCTAGTGTGTGCCACTTGTGA
GCAGATTGCTGATTCACAGCATCGGTCTCACAGACAGATGGTGACCACCACCAACCCACT
AATCAGGCATGAGAACAGAATGGTGCTGGCCAGCACTACAGCTAAGGCTATGGAGCAGAT
GGCTGGATCGAGTGAGCAGGCAGCAGAGGCCATGGAGGTTGCTAGTCAGGCTAGGCAGAT
GGTGCAGGCAATGAGGACAATTGGGACTCATCCTAGCTCCAGTGCCGGTCTGAAAGATGA
TCTTCTTGAAAATTTGCAGGCCTACCAGAAACGGATGGGAGTGCAAATGCAGCGATTCAA
GTGATCCTCTCGTTATTGCCGCAAGTATCATTGGGATCTTGCACTTGATATTGTGGATTC
TTGATCGTCTTTTCTTCAAATGTATTTATCGTCGCCTTAAATACGGTTTGAAAAGAGGGC
CTTCTACGGAAGGAGTGCCTGAGTCTATGAGGGAAGAATATCGGCAGGAACAGCAGAGTG
CTGTGGATGTTGACGATGGTCATT------------------------------------
-------

#A/duck/NJ/7717-70/1995(H1N1)
------------------TTGAAAGATGAGTCTTCTAACCGAGGTCGAAACGTACGTTCT
CTCTATCGTCCCGTCAGGCCCCCTCAAAGCCGAGATCGCGCAGAGACTTGAAGATGTCTT
TGCAGGGAAGAACACCGATCTTGAGGCACTCATGGAATGGCTAAAGACAAGACCAATCCT
GTCACCTCTGACTAAGGGGATTTTAGGATTTGTGTTTACGCTCACCGTGCCCAGTGAGCG
AGGACTGCAGCGTAGACGCTTTGTCCAAAATGCCCTTAATGGGAATGGGGATCCAAACAA
CATGGACAGAGCAGTAAAACTGTATAGGAAACTAAAAAGGGAAATAACATTCCATGGGGC
AAAAGAGGTGGCACTCAGTTATTCAACTGGTGCACTTGCCAGTTGCATGGGCCTCATATA
CAACAGAATGGGGACTGTGACCACTGAAGTAGCATTTGGCCTAGTGTGTGCCACATGTGA
GCAGATTGCTGATTCCCAGCATCGGTCTCACAGACAAATGGTGACAACAACCAACCCACT
GATCAGACATGAGAACAGAATGGTACTAGCCAGTACTACAGCTAAAGCCATGGAGCAAAT
GGCAGGGTCGAGTGAGCAGGCAGCAGAGGCTATGGAGGTTGCTAGTCAGGCTAGGCAGAT
GGTGCAGGCAATGAGGACCATTGGGACTCATCCTAGCTCCAGTGCTGGTCTAAAAGATGA
TCTTCTTGAAAATTTGCAGGCCTACCAGAAACGGATGGGAGTGCAAATGCAGCGATTCAA
GTGATCCTCTTGTTATTGCCGCAAGTATCATTGGGATCTTGCACTTGATATTGTGGATTT
TTGATCGTCTTTTCTTCAAATGCATTTATCGTCGCCTTAAATACGGTTTGAAAAGAGGGC
CTTCTACGGAAGGAGTGCCTGAGTCTATGAGGGAAGAATATCGGCAGGAACAGCAGAGTG
CTGTGGATGTTGACGATGGTCATTTTGTCAACATAGAGCTGGAGTAAAAAACTAC-----
-------

#A/mallard/Alberta/202/96(H2N5)
----------------------AAGATGAGTCTTCTAACCGAGGTCGAAACGTACGTTCT
CTCTATCGTCCCGTCAGGCCCCCTCAAAGCCGAGATCGCGCAGAGACTTGAAGATGTCTT
TGCAGGGAAGAACACCGATCTTGAGGCACTCATGGAATGGCTAAAGACAAGACCAATCCT
GTCACCTCTGACTAAGGGGATTTTAGGATTTGTATTCACGCTCACCGTGCCCAGTGAGCG
AGGACTGCAGCGTAGACGCTTTGTCCAAAATGCCCTTAATGGGAATGGGGATCCAAACAA
CATGGACAGAGCAGTCAAACTGTACAGGAAGCTAAAAAGGGAAATAACATTCCATGGTGC
AAAAGAAGTGGCACTTAGTTATTCAACTGGTGCACTTGCCAGTTGCATGGGCCTCATATA
CAACAGAATGGGGACTGTGACCACCGAAGTGGCATTTGGCCTGGTGTGCGCCACATGTGA
GCAGATTGCTGATTCCCAGCATCGATCTCACAGACAAATGGTGACAACAACCAACCCACT
GATCAGACATGAGAACAGGATGGTACTGGCCAGTACTACAGCTAAAGCCATGGAGCAAAT
GGCAGGGTCAAGTGAGCAGGCAGCAGAGGCTATGGAGGTTGCTAGTCAGGCTAGACAGAT
GGTGCAGGCAATGAGGACCATTGGAACTCATCCTAGCTCCAGTGCTGGTCTAAAAGATGA
TCTTCTTGAAAATTTGCAGGCCTACCAGAAACGGATGGGAGTGCAAATGCAGCGATTCAA
GTGATCCTCTCGTTATTGCCGCAAGTATCATTGGGATCTTG-------------------
------------------------------------------------------------
------------------------------------------------------------
------------------------------------------------------------
-------

#A/swan/Hokkaido/51/1996(H5N3)
-------------------------ATGAGTCTTCTGACCGAGGTCGAAACGTACGTTCT
CTCTATCGTCCCGTCAGGCCCCCTCAAAGCCGAGATCGCGCAGAGACTTGAAGATGTCTT
TGCAGGGAAAAACACAGATCTCGAGGCTCTCATGGAATGGCTAAAGACAAGACCAATCCT
GTCACCTCTGACTAAGGGGATTTTAGGATTTGTGTTCACGCTCACCGTGCCCAGTGAGCG
AGGACTGCAGCGTAGACGCTTTGTCCAAAATGCCCTAAATGGGAATGGGGATCCAAACTA
CATGGACAGAGCAGTCAAACTCTACAGGAAACTGAAAAGAGAGATAACATTCCATGGAGC
TAAGGAGGTTGCACTCAGCTACTCAACCGGTGCACTTGCTAGTTGTATGGGTCTCATATA
CAACAGGATGGGAACGGTAACCACAGAAGTGGCTTTCGGCCTAGTGTGTGCCACTTGTGA
GCAGATTGCTGATTCACAGCATCGGTCTCACAGACAGATGGTGACTACTACCAATCCGTT
AATCAGGCATGAAAACAGAATGGTGCTGGCCAGCACTACAGCTAAGGCTATGGAGCAGAT
GGCTGGATCGAGTGAACAGGCAGCGGAGGCCATGGAGGTTGCTAGTCAGGCTAGGCAGAT
GGTGCAGGCAATGAGGACAATTGGGACTCATCCTAGCTCCAGTGCCGGTCTGAAGGATGA
TCTTCTTGAAAATTTGCAGGCCTACCAGAAACGGATGGGAGTGCAAATGCAGCGATTCAA
GTGATCCTCTCGTTATTGCCGCAAGCATCATTGGGATCTTGCACTTGATATTGTGGATTC
TTGATCGTCTTTTCTTCAAATGTATTTATCGTCGCCTTAAATACGGTTTGAAAAGAGGGC
CTTCTACGGAAGGAGTGCCTGAGTCTATGAGGGAAGAATATCGGCAGGAACAGCAGAGTG
CTGTGGATGTTGACGATGGTCATTTTGTCAACATAGAG----------------------
-------

#A/Goose/Guangdong/1/96(H5N1)
AGCAAAAGCAGGTAGATATTGAAAAATGAGTCTTCTAACCGAGGTCGAAACGTACGTTCT
CTCTATCGTCCCGTCAGGCCCCCTCAAAGCCGAGATCGCGCAGAGACTTGAGGATGTCTT
TGCAGGAAAGAACACCGATCTCGAGGCTCTCATGGAATGGCTAAAGACAAGACCAATCCT
GTCACCTCTGACTAAAGGGATTTTAGGATTTGTGTTCACGCTCACCGTGCCCAGTGAGCG
AGGACTGCAGCGTAGACGCTTTGTCCAGAATGCCTTAAATGGAAATGGAGATCCAAACAA
TATGGATAGGGCAGTTAAGCTATACAAGAAGCTGAAAAGAGAAATAACATTCCATGGGGC
TAAGGAGGTCGCACTCAGCTACTCAACCGGTGCACTTGCCAGTTGTATGGGTCTCATATA
CAACAGGATGGGAACGGTGACCACAGAAGTGGCTTTTGGCCTAGTGTGTGCCACTTGTGA
GCAGATTGCAGATTCACAGCATCGGTCTCACAGACAGATGGCAACTACCACCAACCCACT
AATCAGGCATGAGAACAGAATGGTGCTGGCCAGCACTACAGCTAAGGCTATGGAGCAGAT
GGCTGGATCGAGTGAGCAGGCAGCGGAAGCCATGGAGGTTGCTAGTCAGGCTAGGCAGAT
GGTGCAGGCAATGAGGACAATTGGGACTCATCCTAGCTCCAGTGCCGGTCTGAAAGATAA
TCTTCTTGAAAATTTGCAGGCCTACCAAAAACGAATGGGAGTGCAAATGCAGCGATTCAA
GTGATCCTCTTGTTGTTGCCGCAAGTATCATTGGGATACTGCACTTGATATTGTGGATTC
TTGATCGTCTTTTCTTCAAATGCATTTATCGTCGCCTTAAATACGGTTTGAAAAGAGGGC
CTTCTACGGAAGGGGTACCTGAGTCTATGAGGGAAGAGTATCGGCAGGAACAGCAGAGTG
CTGTGGATGTTGACGATGGTCATTTTGTCAACATAGAGCTGGAGTAAAAAACTACCTTGT
TTCTACT

#A/Quail/Hong_Kong/G1/97_(H9N2)
-------------------------ATGAGTCTTCTAACCGAGGTCGAAACGTACGTTCT
CTCTATCATCCCATCAGGCCCCCTCAAAGCCGAGATCGCGCAGAGACTTGAGGATGTTTT
TGCAGGGAAGAACACAGATCTTGAGGCTCTCATGGAATGGCTAAAGACAAGACCAATCCT
GTCACCTCTGACTAAGGGGATTTTAGGGTTTGTGTTCACGCTCACCGTGCCCAGTGAGCG
AGGACTGCAGCGTAGACGATTTGTCCAAAATGCCCTAAATGGGAATGGAGACCCAAACAA
CATGGACAGGGCAGTTAAACTGTACAAGAAGCTGAAGAGGGAAATGACATTCCATGGAGC
AAAGGAAGTTGCACTCAGTTACTCAACTGGTGCGCTTGCCAGTTGCATGGGTCTCATATA
CAACCGGATGGGAACAGTGACCACAGAAGTGGCTCTTGGCTTAGTATGTGCCACTTGTGA
GCAGATTGCTGATGCCCAACATCGGTCCCACAGGCAGATGGCGACTACCACCAACCCATT
AATTAGGCATGAGAACAGAATGGTACTAGCCAGCACTACGGCTAAGGCCATGGAGCAGAT
GGCTGGATCAAGTGAGCAGGCAGCAGAAGCCATGGAAGTCGCAAGTCAGGCTAGGCAAAT
GGTGCAGGCAATGAGGACAATTGGGACTCACCCTAGCTCCAGTGCAGGTCTAAAAGATGA
TCTTATTGAAAATTTGCAGGCTTACCAGAAACGGATGGGGGTGCAGATGCAGCGATTCAA
GTGATCCTCTCGTTGTTGCAGCAAGTATCATTGGGATATTGCACTTGATATTGTGGATTC
TTGATCGTCTTTTCTTCAAATGCATTTATCGTCGCTTTAAATACGGTTTGAAAAGAGGGC
CTTCTACGGAAGGAGTGCCTGAGTCTATGAGGGAAGAGTATCGGCAGGAACAGCAGAATG
CTGTGGATGTTGACGATGGTCATTGTGTCATCATAGAGCTG-------------------
-------

#A/chicken/Hubei/wi/1997(H5N1)
AGCAAAAGCAGGTAGATGTTGAAAGATGAGTCTTCTAACCGAGGTCGAAACGTACGTTCT
CTCTATCGTCCCGTCAGGCCCCCTCAAAGCCGAGATCGCGCAGAGACTTGAAGATGTCTT
TGCAGGGAAGAACACAGATCTCGAGGCTCTCATGGAATGGCTAAAGACAAGACCAATCCT
GTCACCTCTGACTAAGGGGATTTTAGGGTTTGTGTTCACGCTCACCGTGCCCAGTGAGCG
AGGACTGCAGCGTAGACGATTTGTCCAAAATGCCCTAAATGGGAATGGAGACCCAAACAA
CATGGACAGGGCAGTCAAACTATACAGGAAGCTGAAGAGAGAGATAACATTCCATGGAGC
TAAGGAAGTTGCACTCAGCTACTCAACCGGTGCACTTGCCAGTTGCATGGGTCTCATATA
CAACAGGATGGGAACGGTGACCACAGAAGTGGCTTTTGGCCTAGTGTGTGCCACTTGTGA
GCAGATTGCTGATTCACAGCATCGGTCTCACAGACAGATGGTGACTACCACCAACCCACT
AATCAGGCATGAGAACAGAATGGTGCTGGCCAGCACTACGGCTAAGGCTATGGAGCAGAT
GGCTGGATCGAGTGAGCAGGCAGCGGAAGCCATGGAGGTTGCTAGTCAGGCTAGGCAGAT
GGTGCAGGCGATGAGGACAATTGGGACTCACCCTAGCTCCAGTGCTGGTCTGAAAGATGA
TCTTCTTGAAAATTTGCAGGCCTACCAGAAACGGATGGGAGTGCAAATGCAGCGATTCAA
GTGATCCTCTCGTTATTGCAGCAAGTATCATTGGGATCTTGCACTTGATATTGTGGATTC
TTGATCGTCTTTTCTTCAAATGCATTTATCGTCGCCTTAAATACGGTTTGAAAAGAGGGC
CTTCCACGGAAGGAGTGCCTGAGTCTATGAGGGAAGAGTATCGGCAGGAACAGCAGAGTG
CTGTGGATGTTGACGATGGTCATTTTGTCAACATAGAGCTGGAGTAAAAAACTACCTTGT
TTCTACT

#A/Duck/Hong_Kong/Y280/97(H9N2)
-------------------------ATGAGCCTTCTAACCGAGGTCGAAACGTACGTTCT
CTCTATCATCCCGTCAGGCCCCCTCAAAGCCGAGATCGCGCAGAGGCTTGAAGATGTCTT
TGCAGGGAAGAACACAGATCTTGAGGCTCTCATGGAATGGCTAAAGACAAGACCAATCCT
GTCACCTCTGACTAAGGGGATTTTAGGGTTTGTGTTCACGCTCACCGTGCCCAGTGAGCG
AGGACTGCAGCGTAGACGATTTGTCCAAAATGCCCTAAATGGGAATGGAGACCCAAACAA
CATGGACAGGGCAGTCAAACTATACAAGAAGCTGAAGAGGGAAATGACGTTCCATGGAGC
AAAGGAAGTTGCACTCAGTTACTCAACTGGTGCGCTTGCCAGTTGCATGGGTCTCATATA
CAACCGAATGGGAACGGTAACCACAGAAGTGGCTCTTGGCCTAGTATGTGCCACTTGTGA
GCAGATTGCTGATTCACACCATAGGTCTCACAGACAGATGGCGACTACCACCAACCCACT
AATCAGGCATGAGAACAGAATGGTACTAGCCAGCACTACAGCTAAGGCCATGGAGCAAAT
GGCTGGATCGAGTGAGCAGGCAGCGGAAGCCATGGAGGTTGCAAGTCAGGCTAGGCAGAT
GGTGCAGGCGATGAGGACAATTGGGACTCAACCTAGCTCCAGGTCAGGTTTGAAAGATGA
TCTTATTGAAAATTTGCAGGCATACCAGAAACGGATGGGGGTGCAGATGCAGCGATTCAA
GTGATCCTCTCGTTGTTGCAGCAAGTATCATTGGGATATTGCACTTGATATTGTGGATTC
TTGATCGTCTTTTCTTCAAATGCATTTATCGTCGCTTTAAATACGGTTTGAAAAGAGGGC
CTTCTACGGAAGGAGTGCCTGAGTCTATGAGGGAAGAGTATCGGCAGGAGCAACAGAGTG
CTGCGGATGTTGACGATGGTCATTTTGTCAACATAGAGCTGGAGTAAAAAACT-------
-------

#A/duck/Singapore-Q/F119/1997(H5N3)
----------------------------------------GAGGTCGAAACGTACGTTCT
CTCTATCGTCCCGTCAGGCCCCCTCAAAGCCGAGATCGCGCAGAGACTTGAAGATGTCTT
TGCAGGGAAGAACACCGATCTCGAGGCTCTCATGGAATGGCTAAAGACAAGACCAATCCT
GTCACCTCTGACTAAGGGGATTTTAGGGTTTGTGTTCACGCTCACCGTGCCCAGTGAGCG
AGGACTGCAGCGTAGACGCTTTGTCCAGAATGCCCTAAATGGAAATGGAGATCCAAACAA
CATGGATAGGGCAGTTAAACTATACAGGAAGCTGAAAAGAGAGATAACGTTCCATGGGGC
TAAGGAGGTCGCACTCAGCTACTCAGCCGGTGCACTTGCCAGTTGTATGGGTCTCATATA
CAACAGGATGGGAACGGTAACCACAGAAGTGGCTTTTGGCCTAGTGTGTGCCACTTGTGA
GCAGATTGCTGATTCACAGCATAGGTCTCACAGACAGATGGTGACTACCACCAACCCACT
AATCAGGCATGAGAACAGAATGGTGCTGGCCAGCACTACAGCTAAGGCTATGGAGCAGAT
GGCTGGATCGAGTGAGCAGGCAGCGGAAGCCATGGAGGTTGCTAGTCAGGCTAGGCAGAT
GGTGCAGGCGATGAGGACAATTGGGACTCACCCTAGCTCCAGTGCTGGTCTGAAAGATGA
TCTTCTTGAAAATTTGCAGGCCTACCAGAAACGGATGGGAGTGCAAATGCAGCGTTTCAA
GTGATCCTCTCGTTATTGCCGCAAGTATCATTGGGATCTTGCACTTGATATTGTGGATTC
TTGATCGTCTTTTCTTCAAATGCATTTATCGTCGCTTTAAATACGGTTTGAAAAGAGGGC
CTTCTACGGAAGGAGTACCTGAGTCTATGAGGGAAGAGTATCGGCAGGAACAGCAGAGTG
CTGTGGATGTTGACGATGGTCAT-------------------------------------
-------

#A/chicken/Chis/15224/1997(H5N2)
AGCAAAAGCAGGTAGATATTGAAAGATGAGTCTTCTAACCGAGGTCGAAACGTACGTTCT
CTCTATCATCCCGTCAGGCCCCCTCAAAGCCGAGATCGCACAGAGACTTGAAGATGTCTT
TGCAGGGAAAAACACTGATCTTGAGGCACTCATGGAATGGCTAAAGACAAGACCAATCCT
GTCACCTCTGACTAAGGGGATTTTAGGATTTGTGTTCACGCTCACCGTGCCCAGTGAGCG
AGGACTGCAGCGTAGACGCTTTGTACAAAATGCCCTTAATGGAAATGGGGATCCAAACAA
CATGGATAGAGCGGTCAAACTGTACAGGAAGCTAAAAAGGGAAATAACATTCCATGGTGC
AAAAGAAGTGGCACTTAGTTACTCAGCTGGTGCACTTGCCAGTTGTATGGGCCTCATATA
CAACAGAATGGGGACTGTGACCACCGAAGTGGCATTTGGCCTGGTGTGTGCCACATGTGA
GCAAATTGCTGATTCCCAGCATCGGTCTCACAGACAAATGGTAACAACGACCAACCCACT
GATTAGACATGAAAACAGAATGGTAATGGCCAGTACTACGGCAAAAGCCATGGAGCAAAT
GGCAGGGTCAAGTGAACAGGCAGCAGAGGCTATGGAGGTTGCTAGTCAGGCTAGACAGAT
GGTGCAGGCAATGAGGACCATTGGAACCCATCCTAGCTCCAGTGCTGGTCTAAAAGATGA
TCTTCTTGAAAATTTGCAGGCCTACCAGAAACGGATGGGAGTGCAAATGCAGCGATTCAA
GTGATCCTCTCGTTATTGCCGCAAGCATCATTGGGATTTTGCACTTGATATTGTGGATTG
CTGATCGTCTTTTCTTCAAATGCATTTACCGTTGTTTTAAATACGGTTTGAAAAGAGGGC
CTTCTACGGAAGGAGTGCCTGAATCTATGAGGGAAGAATATCGGCAGGAACAGCAGAGTG
CTGTGGATGTTGACAATGGTCATTTTGTCAACATAGAGCTGGAGTAAAAAACTACCTTGT
TTCTACT

#A/shorebird/Delaware/224/1997(H13N6)
AGCAAAAGCAGGTAGATATTGAAAGATGAGTCTTCTAACCGAGGTCGAAACGTACGTTCT
CTCTATCGTCCCGTCAGGCCCCCTCAAAGCCGAGATCGCGCAGAGACTTGAAGATGTATT
TGCAGGGAAAAACACTGACCTTGAGGCGCTCATGGAATGGCTAAAGACAAGACCAATCTT
GTCACCTCTGACTAAAGGGATTTTGGGGTTCGTGTTTACGCTCACCGTGCCCAGTGAGCG
AGGACTGCAGCGTAGACGGTTTGTCCAGAATGCCCTTAATGGGAATGGGGACCCCAACAA
CATGGACAGAGCAGTTAAACTGTACAGAAAGCTCAAAAGGGAGATAACATTCCATGGAGC
AAAGGAGGTAGCACTCAGTTATTCAACAGGTGCGCTTGCCAGTTGCATGGGTCTCATCTA
CAATAGGATGGGAACCGTGACTACAGAGGTAGCATTTGGTCTGGTATGCGCCACCTGTGA
ACAAATTGCTGATTCCCAACACCGATCTCACAGGCAAATGGTTACAACAACCAACCCACT
GATCAGACATGAGAACAGAATGGTACTGGCCAGCACCACGGCTAAAGCCATGGAGCAAAT
GGCTGGATCAAGTGAACAGGCAGCTGAAGCCATGGAGGTTGCTAGTCAAGCTAGGCAGAT
GGTGCAAGCAATGAGAACCATTGGAACTCATCCAAGTTCCAGTGCTGGTTTGAAAGATGA
CCTCCTTGAAAATTTGCAGGCCTACCAGAAGCGGATGGGAGTGCAGATGCAGCGATTCAA
GTGATCCTCTCGTTATTGCAGCAAGTATCATTGGGATCTTGCACTTGATATTGTGGATTC
TTGATCGTCTTTTCTTCAAATGCATTTATCGTCGCCTTAAATACGGGTTGAAAAGTGGGC
CTTCTACGGAAGGAGTGCCTGAGTCTATGAGGGAAGAGTACCAACAGGAAAAGCAGAGTG
CTGTGGATGTTGACGATGGTCATTTTGTCAACATAGAGCTTGAGTAAAAAACTACCTTGT
TTCTACT

#A/emu/NSWales/775/1997(H7N4)
-----------------ATTGAAAGATGAGTCTTCTAACCGAGGTCGAAACGTACGTTCT
CTCTATCGTTCCGTCAGGCCCCCTCAAAGCCGAGATCGCGCAGAGACTTGAAGATGTCTT
TGCAGGGAAGAACACCGATCTCGAGGCTCTCATGGAATGGCTAAAGACAAGGCCAATCCT
GTCACCTCTGACTAAGGGGATTTTAGGATTTGTGTTCACGCTCACCGTGCCCAGTGAGCG
AGGACTGCAGCGTAGACGCTTTGTCCAAAATGCCCTAAATGGGAATGGAGACCCAAACAA
TATGGACAGGGCAGTCAAACTGTACAGGAAGTTGAAAAGAGAGATAACATTCCATGGGGC
TAAAGAGGTTGCACTCAGCTATTCAACAGGTGCACTTGCCAGTTGTATGGGCCTCATATA
CAACAGAATGGGAACAGTCACCACAGAAGTGGCTTTCGGTCTAGTGTGTGCCACTTGTGA
GCAGATTGCTGATTCACAGCATCGGTCCCACAGGCAGATGGTAACTACCACTAACCCACT
AATCAGGCATGAAAACAGAATGGTGCTGGCCAGCACCACGGCTAAGGCTATGGAGCAGAT
GGCTGGATCGAGCGAGCAGGCAGCGGAAGCCATGGAGGTTGCTAGTCAGGCTAGGCAGAT
GGTGCAGGCGATGAGGACAATTGGAACTCATCCCAGCTCCAGTGCCGGTCTGAAAGATGA
TCTTCTTGAAAATTTGCAGGCCTACCAGAAACGGATGGGAGTGCAAATGCAGCGATTCAA
GTGATCCTCTCGTTATTGCCGCAAGTATCATTGGGATCTTGCACTTGATATTGTGGATTC
TTGATCGTCTTTTCTTCAAATGTATTTATCGTCGCCTTAAATACGGTTTGAAAAGAGGGC
CTTCTACGGAAGGAGTGCCTGAGTCTATGAGGGAAGAGTATCGGCAGGAGCAGCAGAGTG
CTGTAGATGTTGACGATGGTCATTTTGTCAACATAGAGCTGGAGTAA-------------
-------

#A/chicken/NY/21665-73/1998(H1N1)
------------TAGATGTTGAAAGATGAGTCTTCTAACCGAGGTCGAAACGTATGTTCT
CTCTATCGTACCGTCAGGCCCCCTCAAAGCCGAGATAGCGCAGAGACTTGAAGACGTTTT
TGCAGGGAAAAACACCGATCTTGAGGCACTCATGGAATGGTTAAAGACAAGACCAATCCT
GTCACCTCTGACTAAGGGGATTTTAGGATTTGTATTCACGCTCACCGTGCCCAGTGAGCG
AGGACTGCAGCGTAGACGCTTTGTCCAGAATGCCCTCAATGGGAATGGTGACCCGAACAA
CATGGACAAAGCGGTCAAACTGTACAGGAAACTTAAAAGGGAAATAACATTCCATGGGGC
CAAAGAAGTAGCGCTCAGTTACTCTGCTGGTGCACTTGCCAGTTGCATGGGCCTAATATA
CAACAGAATGGGGACTGTCACCACTGAGGTGGCCTTTGGTCTAGTATGTGCAACCTGTGA
ACAGATTGCTGATTCCCAGCATCGATCTCATAGACAAATGGTGACAACAACCAATCCACT
AATCAGGCATGAGAACAGAATGGTATTAGCCAGCACAACAGCTAAAGCCATGGAACAAAT
GGCTGGATCAAGCGAACAAGCAGCAGAGGCTATGGAGGTTGCCAGCCAGGCTAGACAAAT
GGTACAGGCAATGAGAACAATTGGGACTCACCCTAGTTCCAGCGCTGGTCTAAAAGATGA
TCTTCTTGAAAATTTACAGGCCTATCAGAAACGAATGGGAGTGCAAATGCAACGATTCAA
GTGATCCTCTTATTGCTGCCGCAAGCATCATTGGGATTTTGCACCTGATACTGTGGATTC
TTGATCGCCTTTTTTTCAAATGCATTTACCGTCGCTTTAAATACGGTCTGAAAAGAGGGC
CTTCTACGGAAGGAGTGCCGGAGTCCATGAGGGAAGAATATCGACAGAAACAGCAGAGTG
CTGTGGATGTTGACGATGGTCATTTTGTCAACATAGTGCTAGAGTAAAAAACTA------
-------

#A/goose/NY/8600-3/1998(H7N2)
-------------------------ATGAGTCTTCTAACCGAGGTCGAAACGTACGTTCT
CTCTATCATCCCGTCAGGCCCCCTCAAAGCCGAGATCGCGCAGAGACTTGAAGATGTCTT
TGCAGGGAAGAACACAGACCTTGAAGCACTCATGGAGTGGCTAAAGACAAGACCAATCCT
GTCACCTCTGACTAAGGGGATTTTAGGATTTGTGTTCACGCTCACCGTGCCCAGTGAGCG
AGGACTGCAGCGTAGACGCTTTGTCCAAAATGCTCTTAATGGGAATGGAGATCCAAACAA
CATGGACAGGGCAGTCAAACTGTACAGGAAACTAAAAAGGGAAATTACATTCCATGGGGC
CAAAGAGGTAGCACTCAGTTATTCCACTGGTGCACTTGCCAGTTGCATGGGCCTCATATA
CAACAGAATGGGAACTGTGACCACTGAAGGGGCATTTGGCCTGGTGTGCGCCACATGTGA
GCAGATTGCTGACTCCCAGCATCGGTCTCACAGACAGATGGTGACAACAACCAACCCACT
GATCAGACATGAGAACAGGATGGTACTGGCTAGTACTACAGCTAAAGCCATGGAACAGGT
GGCAGGGTCGAGCGAACAAGCAGCAGAGGCTATGGAGGTTGCCAGTCAGGCTAGGCAGAT
GGTGCAGGCAATGAGGACCATTGGGACTCATCCTAGCTCCAGTGCCGGTCTAAGAGATGA
TCTTCTTGAAAATTTGCAGGCCTACCAGAAACGGATGGGAGTGCAAATGCAGCGATTCAA
GTGATCCTCTCGTTATTGCCGCAAGCATCGTTGGGATCTTGCACTTGATATTGTGGATTC
TTGATCGCCTTTTTTTCAAATGCGTTTATCGTCGCCTTAAATACGGATTGAAAAGAGGGC
CTTCTACGGAAGGAGTGCCTGAGTCTATGAGGGAGGAATATCGGCAGGAGCAGCAGAGTG
CTGTGGATGTTGACGATGGTCATTTAGTCAACATAGAGCTGGAGTAAAAAACTA------
-------

#A/Chicken/Germany/R45/98(H9N2)
-------------------------ATGAGTCTTCTAACCGAGGTCGAAACGTACGTTCT
CTCTATCGTCCCGTCAGGCCCCCTCAAAGCCGAGATCGCGCAGAGACTTGAAGATGTCTT
TGCAGGGAAGAACACAGATCTCGAGGCTCTCATGGAATGGCTAAAGACAAGACCAATCCT
GTCACCTCTGACTAAGGGGATTTTAGGGTTTGTGTTCACGCTCACCGTGCCCAGTGAGCG
AGGACTGCAGCGTAGACGCTTTGTCCAAAATGCCCTAAATGGGAATGGAGACCCAAACAA
CATGGACAGGGCAGTCAAACTTTATAGGAAGCTGAAAAGAGAGATAACATTCCATGGAGC
TAAGGAGGTTGCACTCAGCTATTCAACCGGTGCACTTGCCAGTTGCATGGGCCTCATATA
TAACAGGATGGGAACGGTAACCACAGAAGTGGCTTTTGGCCTAGTGTGTGCCACTTGTGA
GCAGATTGCTGATTCACAGCATCGGTCCCACAGACAAATGGTGACTACTACCAACCCACT
AATCAGGCATGAAAACAGAATGGTGCTGGCCAGCACTACGGCTAAGGCTATGGAGCAGAT
GGCTGGATCGAGTGAGCAGGCAGCAGAGGCCATGGAGGTTGCTAGTCAGGCTAGGCAGAT
GGTGCAGGCAATGAGGACAATTGGGACTCATCCTAGCTCCAGTGCCGGTCTGAAAGATGA
TCTTCTTGAAAATTTGCAGGCCTACCAGAAACGGATGGGAGTGCAAATGCAGCGATTCAA
GTGATCCTCTCGTTATTGCCGCAAGTATCATTGGGATCTTGCACTTGATATTGTGGATTC
TTGATCGTCTTTTCTTCAAATGTATTTATCGTCGCCTTAAATACGGTTTGAAAAGAGGGC
CTTCTACGGAAGGAGTGCCTGAGTCTATGAGGGAAGAATATCGGCAGGAACAGCAGAGTG
CTGTGGATGTTGACGATGGTCATT------------------------------------
-------

#A/duck/Siberia/272/1998(H13N6)
-------------------------ATGAGTCTTCTAACCGAGGTTGAAACGTACGTACT
CTCTATCATTCCATCAGGCCCCCTCAAAGCCGAGATAGCACAGAGACTTGAGGATGTTTT
TGCAGGGAAGAACACAGACCTTGAAGCTCTCATGGAGTGGCTAAAGACAAGACCGATCTT
GTCACCTCTGACCAAGGGGATTTTAGGGTTTATTTTTACGCTCACCGTGCCCAGTGAGCG
AGGACTGCAGCGTAGACGCTTTGTCCAAAACGCCCTAAATGGGAATGGAGACCCAAACAA
CATGGACAGAGCAGTAAAGCTTTACAGAAAGCTAAAGAGAGAGATAACATTCCACGGAGC
TAAGGAGGTGGCACTCAGCTACTCAACTGGTGCACTTGCCAGCTGCATGGGTCTCATCTA
CAATAGGATGGGAACAGTGACCACAGAAGTGGCTTTTGGTCTAGTATGTGCCACTTGTGA
GCAGATTGCTGACTCCCAGCATCGGTCCCACAGGCAGATGGTGACCACAACCAATCCATT
AATCAGACACGAAAATAGAATGGTGCTGGCAAGCACTACTGCCAAGGCTATGGAGCAGAT
GGCTGGATCGAGTGAACAAGCAGCTGAGGCAATGGAGGTTGCAGGCCAGGCTAGACAGAT
GGTGCAGGCAATGAGAACAATAGGGACTCATCCTAGCTCCAGTGCTGGTCTGAAGGATGA
TCTTCTTGAAAACTTGCAGGCCTATCAGAAACGAATGGGAGTGCAAATGCAGCGATTCAA
GTGATCCTCTCGTTATTGCAGCAAGTATCATTGGGATCTTGCACTTGATATTGTGGATTC
TTGATCGTCTTTTCTTCAAATGCATTTATCGTCGCATTAAATACGAGTTGAAAGGAGGGC
CTTCTACGGAAGGAGTGCCTGAGTCTATGAGGGAAGAATATCGACAGGAACAGCAGAATG
CTGTGGATGTTGACGATGGTCATTTTGTCAACATAGAGCTGGAGTAAAAAACTA------
-------

#A/Quail/New_York/13989-51/98_(H7N2)
------------TAGATATTGAAAGATGAGTCTTCTAACCGAGGTCGAAACGTACGTTCT
CTCTATCATCCCGTCAGGCCCCCTCAAAGCCGAGATCGCGCAGAGACTTGAAGATGTCTT
TGCAGGGAAGAACACAGATCTTGAGGCACTCATGGAATGGCTAAAGACAAGACCAATCCT
GTCACCTCTGACTAAGGGGATTTTAGGATTTGTGTTCACGCTCACCGTGCCCAGTGAGCG
AGGACTGCAGCGTAGACGCTTTGTCCAAAATGCTCTTAATGGAAATGGAGATCCAAACAA
CATGGACAGAGCAGTCAAACTGTACAGGAAGCTAAAAAGGGAAATTACATTCCATGGGGC
CAAAGAGGTAGCACTCAGTTATTCCACTGGTGCACTTGCCAGTTGCATGGGCCTCATATA
CAACAGAATGGGAACTGTGACCACTGAAGGGGCATTTGGCCTGGTGTGCGCCACATGTGA
GCAGATTGCTGACTCCCAGCATCGGTCTCACAGACAGATGGTGACAACAACCAACCCACT
GATCAGACATGAGAACAGGATGGTACTGGCTAGTACTACAGCTAAAGCCATGGAACAGGT
GGCAGGGTCGAGCGAACAAGCAGCAGAGGCTATGGAGGTTGCCAGTCAGGCTAGGCAGAT
GGTGCAGGCAATGAGGACCATTGGGACTCATCCTAGTTCCAGTGCCGGTCTAAAAGATGA
TCTTCTTGAAAATTTGCAGGCCTACCAGAAACGACTGGGAGTGCAAATGCAGCGATTCAA
GTGATCCTCTCGTTATTGCCGCAAGTATCGTTGGGATCTTGCACTTGATATTGTGGATTC
TTGATCGCCTTTTTTTCAAATGCGTTTATCGTCGCCTTAAATACGGATTGAAAAGAGGGC
CTTCTACGGAAGGAGTGCCTGAGTCTATGAGGGAGGAATATCGGCAGGAACAGCAGAGTG
CTGTGGATGTTGACGATGGTCATTTTGTCAACATAGAGCTGGAGTAAAAAACTA------
-------

#A/parakeet/Narita/92A/98(H9N2)
-------------------------ATGAGTCTTCTAACCGAGGTTGAAACGTACGTTCT
CTCTATCATCCCATCAGGCCCCCTCAAAGCCGAGATCGCGCAGAGACTTGAGGATGTTTT
TGCAGGGAAGAACACAGATCTTGAGGCTCTCATGGAATGGCTAAAGACAAGACCAATCCT
GTCACCTCTGACTAAGGGGATTTTAGGGTTTGTGTTCACGCTCACCGTGCCCAGTGAGCG
AGGACTGCAGCGTAGACGATTTGTCCAAAATGCCCTAAATGGGAATGGAGACCCAAACAA
CATGGACAGGGCAGTTAAACTATACAAGAAGCTGAAGAGGGAAATGACATTCCATGGAGC
AAAGGAAGTTGCACTCAGTTACTCAACTGGTGCGCTTGCCAGTTGCATGGGTCTCATATA
CAACCGGATGGGAACAGTGACCACAGAAGTGGCTCTTGGCCTAGTATGTGCCACTTGTGA
GCAGATTGCTGATGCCCAACATCGGTCCCACAGGCAGATGGCGACTACCACCAACCCACT
AATCAGGCATGAGAACAGAATGGTACTGGCCAGCACTACGGCTAAAGCCATGGAGCAGGT
GGCTGGATCAAGTGAGCAGGCAGCAGAAGCCATGGAAGTCGCAAGTCAGGCTAGGCAAAT
GGTGCAGGCAATGAGGACAATTGGGACTCACCCTAGCTCCAGTGCAGGTCTAAAAGATGA
TCTTATTGAAAATTTGCAGGCTTACCAGAAACGGATGGGGTTGCAGATGCAGCGATTCAA
GTGACCCTCTCGTTGTTGCAGCAAGTATCATTGGGATATTGCACTTGATATTGTGGATTC
TTGATCGTCTTTTCTTCAAATGCATTTATCGTCGCTTTAAATACGGTTTGAAAAGAGGGC
CTTCTACGGAAGGAGTGCCTGAGTCTATGAGGGAAGAGTATCGGCAGGAACAGCAGAATG
CTGTGGATGTTGACGATGGTCATTTTGTCAACATAGAGCTGGAGTAA-------------
-------

#A/chicken/Pakistan/c1998/1998(H7N3)
AGCAAAAGCAGGTAGATGTTGAAAGATGAGTCTTCTAACCGAGGTCGAAACGTATGTTCT
CTCTATCGTCCCATCAGGCCCCCTCAAAGCCGAGATCGCGCARAGACTTGAAGATGTCTT
TGCAGGAAAGAACACCGATCTCGAGGCTCTCATGGAATGGCTAAAGACAAGACCAATCCT
GTCACCTCTGACTAAGGGGATTTTAGGGTTTGTGTTCACGCTCACCGTGCCCAGTGAGCG
AGGACTGCAGCGTAGACGCTTTGTCCAAAATGCCCTAAATGGGAATGGAGACCCAAATAA
CATGGACAGGGCAGTCAAACTGTACAAGAAGCTGAAAAGGGAGATAACATTCCATAGGGG
AAAAGAAGTTGCACTCAKCTACTCAACCGGTGCACTTGCCAGTTGTATGGGTCTCATATA
TAACCGGATGGGAACTGTGACAACAGAAGTGGCTTTTGGTCTAGTGTGCGCCACCTGTGA
GCAAATTGCTGATTCACAGCATCGGTCCCACCGGCAGATGGTAACTACCACCAACCCGCT
AATCAGGCATGAAAACAGAATGGTGCTGGCAAGCACCACGGCTAAGGCTATGGAGCAGAT
GGCAGGATCGAGTGAGCAGGCAGCTGAAGCCATGGAGGTTGCTAGTCAGGCTAGGCAGAT
GGTGCAGGCTATGAGGACAATTGGAACTCATCCTAGTTCCAGTGCCGGTCTGAAAGATGA
TCTTCTTGAAAATTTGCAGGCCTACCAGAAAMGGATGGGAGTGCAAATGCAGCGATTCAA
GTGATCCTCTCGTTGTTGCCGCAAGTGTCATTGGGATCTTGCACTTGATATTGTGGATTC
TCGATCGTCTTTTCTTCAAATGTATTTATCGTCGCCTTAAATACGGTTTGAAAGGAGGGC
CTTCTACGGAAGGAGTGCCTGAGTCTATGAGGGAAGAGTATCGGCATGAACAGCAGAGTG
CTGTGGATGTTGACGATGGTCATTTTGTCAACATAGAGCTGGAGTAAAAAACTACCTTGT
TTCTACT

#A/r-turnstone/Delaware/105/1998(H6N8)
AGCAAAAGCAGGTAGATGTTGAAAGATGAGTCTTCTAACCGAGGTCGAAACGTACGTTCT
CTCTATCGTCCCATCAGGCCCCCTCAAAGCCGAGATCGCGCAGAGACTTGAGGATGTCTT
TGCAGGGAAGAACACAGATCTAGAGGCTCTCATGGAATGGCTAAAGACAAGACCAATCCT
GTCACCTCTGACTAAGGGTATTTTAGGGTTTGTGTTCACGCTCACCGTGCCCAGTGAGCG
AGGACTGCAGCGTAGACGCTTTGTTCAAAACGCCCTAAATGGGAATGGAGACCCAAACAA
TATGGACAGAGCAGTCAAACTATACAGGAAGCTGAAAAGGGAGATAACATTCCACGGAGC
TAAGGAGGTTGCACTCAGTTACTCAACCGGTGCACTTGCCAGTTGCATGGGTCTCATATA
CAACAGAATGGGAACTGTGACCACAGAGGTGGCTTTTGGACTAGTGTGTGCCACTTGTGA
GCAGATTGCTGATTCACAGCATCGGTCTCACAGGCAAATGGTAACCACCACCAATCCACT
GATCAGGCATGAAAACAGAATGGTGCTAGCTAGCACTACGGCCAAGGCTATGGAGCAGAT
GGCTGGGTCAAGTGAGCAGGCAGCAGAAGCCATGGAGGTTGCCAGTCAAGCTAGGCAGAT
GGTGCAGGCAATGAGGACAATTGGGACTCACCCTAGCTCAAGTGCTGGTCTAAAAGATGA
TCTTCTTGAAAATCTGCAGGCCTACCAGAAACGGATGGGAGTGCAAATGCAGCGATTCAA
GTGATCCTCTTGTTATTGCCGCAAGTATCATTGGGATCTTGCACTTGATATTGTGGATTT
TTGATCGTCTTTTCTTCAAATGCATTTATCGTCGCCTTAAATACGAGTTGAAAAAAGGTC
CTTCTACGGAAGGAGTGCCTGAGTCTATGAGGGAAGAATATCGGCAGGAACAGCAGAGTG
CTGTGGATGTTGACGATGGTCATTTTGTCAACATAGAGCTAGAGTAAAAAACTACCTTGT
TTCTACT

#A/mallard/ALB/201/1998(H1N1)
AGCAAAAGCAGGTAGATATTGAAAGATGAGTCTTCTAACCGAGGTCGAAACGTACGTTCT
CTCTATCGTCCCGTCAGGCCCCCTCAAAGCCGAGATCGCGCAGAGACTTGAAGATGTGTT
TGCAGGGAAGAACACCGATCTTGAGGCACTCATGGAATGGCTAAAGACAAGACCAATCCT
GTCACCTCTGACTAAGGGGATTTTAGGATTTGTGTTCACGCTCACCGTGCCCAGTGAGCG
AGGACTGCAGCGTAGACGCTTTGTCCAAAATGCCCTTAATGGGAATGGGGATCCAAACAA
CATGGACAGAGCAGTCAAACTGTACAGGAAGCTTAAAAGGGAAATAACATTCCATGGGGC
AAAAGAAGTGGCACTCAGTTATTCAACTGGCGCACTTGCCAGTTGCATGGGCCTCATATA
CAACAGGATGGGGACTGTGACCACTGAAGTGGCATTTGGCCTGGTGTGCGCCACGTGTGA
GCAGATTGCTGATTCCCAGCATCGGTCTCACAGGCAAATGGTGACAACAACCAACCCACT
AATCAGGCACGAGAACAGAATGGTACTGGCCAGTACTACGGCTAAGGCCATGGAGCAAAT
GGCAGGGTCAAGTGAGCAGGCAGCAGAGGCTATGGAGGTTGCTAGTCAGGCCAGACAGAT
GGTGCAGGCAATGAGGACCATTGGGACTCATCCTAGCTCCAGTGCTGGTCTAAAAGATGA
TCTTCTTGAAAATTTGCAGGCCTACCAGAAACGGATGGGAGTGCAGATGCAGCGATTCAA
GTGATCCTCTCGTTATTGCCGCAAGTATCATTGGGATCTTGCACTTGATATTGTGGATTC
TTGATCGTCTTTTCTTCAAATGCATTTATCGTCGCCTTAAATACGGTTTGAAAAGAGGGC
CTTCTACGGAAGGAGTGCCTGAGTCTATGAGGGAAGAATATCGGCAGGAACAGCAGAGTG
CTGTGGATGTTGACGATGGTCATTTTGTCAACATAGAGCTGGAGTAAAAAACTACCTTGT
TTCTACT

#A/quail/Hong_Kong/1721-20/99_(H6N1)
AGCAAAAGCAGGTAGATGTTGAAAGATGAGTCTTCTAACCGAGGTCGAAACGTACGTTCT
CTCTATCATCCCATCAGGCCCCCTCAAAGCCGAGATCGCGCAGAGACTTGAGGATGTTTT
TGCAGGAAAGAACACAGATCTTGAGGCTCTCATGGAATGGCTAAAGACAAGACCAATCCT
GTCACCTCTGACTAAGGGGATTTTAGGGTTTGTGTTCACGCTCACCGTGCCCAGTGAGCG
AGGACTGCAGCGTAGACGATTTGTCCAAAATGCCCTAAATGGGAATGGAGACCCAAACAA
CATGGATAGGGCAGTTAAACTATACAAGAAGCTGAAGAGGGAAATGACATTCCATGGAGC
AAAGGAAGTTGCACTCAGTTACTCAACTGGTGCGCTTGCCAGTTGCATGGGTCTCATATA
CAACCGGATGGGAACGGTGACCACAGAAGTGGCTCTTGGCCTAGTATGTGCCACTTGTGA
GCAGATTGCTGATGCCCAACATCGGTCCCACAGGCAGATGGCGACTACCACCAACCCACT
AATCAGGCATGAGAACAGAATGGTACTAGCCAGCACTACGGCTAAGGCCATGGAGCAGAT
GGCTGGATCAAGTGAGCAGGCAGCAGAAGCCATGGAAGTCGCAAGTCAGGCTAGGCAAAT
GGTGCAGGCAATGAGGACAATTGGGACTCACCCTAGCTCCAGTGCAGGTCTAAAAGATGA
TCTTATTGAAAATTTGCAGGCTTACCAAAAACGGATGGGGGTGCAGATGCAGCGATTCAA
GTGATCCTCTCGTTGTTGCAGCAAATATTGTTGGGATATTGCACTTGATATTGTGGATTC
TTGATCGCCTTTTCTTCAAATGCATTTATCGTCGCTTTAAATACGGTTTGAAAAGAGGGC
CTTCTACGGAAGGAGTGCCTGAGTCTATGAGGGAAGAGTATCGGCAGGAGCAGCAGAGTG
CGGTGGATGTTGACGATGGTCATTTTGTCAACATAGAGCTGGAGTAAAAAACTACCTTGT
TTCTACT

#A/b-headed_gull/Sweden/1/99(H13N6)
-------------------------------CTTCTAACCGAGGTCGAAACGTATGTTCT
CTCTATCATCCCGTCAGGCCCCCTCAAAGCCGAGATAGCACAGAAACTTGAAGATGTTTT
TGCAGGGAAGAACACAGATCTGGAGGCTCTCATGGAGTGGTTAAAGACAAGGCCAATCTT
GTCACCTCTGACCAAGGGGATTTTAGGATTTGTGTTTACGCTCACCGTGCCCAGTGAGCG
AGGACTGCAGCGTAGACGCTTTGTCCAAAATGCCCTAAATGGGAATGGAGACCCGAACAA
CATGGATAGAGCAGTCAAGCTTTATAGAAAGCTGAAAAGAGAAATAACATTCCATGGAGC
TAAAGAGGTAGCACTCAGCTACTCAACTGGTGCGCTTGCCAGCTGCATGGGTCTCATTTA
CAACAGAATGGGAACAGTGACCACAGAAGTGGCTTTTGGTCTTGTGTGTGCCACTTGTGA
GCAGATTGCTGACTCCCAGCACCGGTCTCACAGACAAATGGTAACCACAACCAACCCATT
GATCAGGCATGAGAACAGAATGGTGCTGGCAAGCACTACTGCCAAGGCTATGGAGCAGAT
GGCTGGATCGAGTGAACAAGCAGCTGAGGCCATGGAGGTTGCTGGTCAGGCCAGACAAAT
GGTGCAGGCAATGAGAACAATTGGGACTCATCCTAGCTCCAGTGCTGGTCTGAAAGATGA
TCTTCTTGAAAATTTGCAGGCCTATCAGAAACGAATGGGAGTGCAGATGCAGCGATTCAA
GTGATCCTCTCGTTGTTGCGGCAAGTGTCATTGGGATCTTGCACTTGATACTGTGGATTC
TTGATCGCCTTTTCTTCAAATGCATCTATCGTCGCATTAAATACGATTTGAAAAGAGGGC
CTTCTACGGAAGGAGTGCCTGAGTCTATGAGGGAAGAATATCGGCAGGAACAGCAGAGTG
CTGTGGATGTTGACGATGGTCATTT-GTCAACA---------------------------
-------

#A/Chicken/Iran/11T/99(H9N2)
-------------------------------------------------------GTTCT
CTCTATCATCCCATCAGGCCCCCTCAAAGCCGAGATCGCGCAGAGACTTGAGGATGTTTT
TGCAGGGAAGAACACAGATCTTGAGGCTCTCATGGAATGGCTAAAGACAAGACCAATCCT
GTCACCTCTGACTAAGGGGATTTTAGGGTTTGTGTTCACGCTCACCGTGCCCAGTGAGCG
AGGACTGCAGCGTAGACGATTTGTCCAAAATGCCCTAAATGGGAATGGAGACCCAAACAA
CATGGACAGGGCAGTTAAACTATACAAGAAGCTGAAGAGGGAAATGACATTCCATGGAGC
AAAGGAAGTTGCACTCAGTTACTCAACTGGTGCGCTTGCCAGTTGCATGGGTCTCATATA
CAACCGGATGGGAACAGTGACCACAGAAGTGGCTCTTGGCCTAGTATGTGCCACTTGTGA
GCAGATTGCTGATGCCCAACATCGGTCCCACAGGCAGATGGCGACTACCACCAACCCACT
AATCAGGCATGAGAACAGAATGGTACTGGCCAGCACTACGGCTAAGGCCATGGAGCAGGT
GGCTGGATCAAGTGAGCAGGCAGCAGAAGCCATGGAAGTCGCAAGTCAGGCTAGGCAAAT
GGTGCAGGCAATGAGGACAATTGGGACTCACCCTAGCTCCAGTGCAGGTCTAAAAGATGA
TCTTATTGAAAATTTGCAGGCTTACCAGAAACGGATGGGGTTGCAGATGCAGCGATTCAA
GTGATCCTCTCGTTGTTGCAGCAAGTATCATTGGGATATTGCACTTGATATTGTGGATTC
TTGATCGTCTTTTCTTCAAATGCATTTATCGTCGCTTTAAATACGGTTTGAAAAGAGGGC
CTTCTACGGAAGGAGTACCTGAGTCTATGAGGGAAGAGTATCGGCAGGAACAGCAGAATG
CTGTGGATGTTGACGATGGTCATT------------------------------------
-------

#A/duck/Hong_Kong/3461/99_(H6N1)
AGCAAAAGCAGGTAGATATTGAAAAATGAGTCTTCTAACCGAGGTCGAAACGTACGTTCT
CTCTATCGTCCCGTCAGGCCCCCTCAAAGCCGAGATCGCGCAGAGACTTGAAGATGTCTT
TGCAGGGAAGAACACTGATCTTGAGGCTCTCATGGAATGGCTAAAGACAAGACCAATCCT
GTCACCTCTGACTAAGGGGATTTTAGGGTTTGTGTTCACGCTCACCGTGCCCAGCGAGCG
GGGACTGCAGCGTAGACGCTTTGTCCAAAATGCCCTAAATGGGAATGGTGACCCAAACAA
CATGGATAGGGCAGTCAAACTGTACAGGAAGTTGAAAAGAGAGATAACATTCCATGGATC
TAAAGAAGTTGCACTCAGTTACTCAACCGGTGCACTTGCCAGTTGTATGGGTCTCATATA
CAACAGGATGGGAACGGTGACCACAGAAGTGGCTTTTGGCCTAGTGTGTGCCACCTGTGA
GCAGATTGCTGATTCACAGCATCGGTCCCACAGACAGATGGCAACTACCACCAACCCACT
AATCAGGCATGAAAACAGGATGGTGCTGGCCAGCACTACGGCTAAGGCCATGGAGCAGAT
GGCTGGGTCGAGCGAGCAGGCAGCGGAAGCCATGGAGGTTGCTAGTCAGGCTAGGCAGAT
GGTGCAGGCAATGAGGACAATTGGAACTCACCCTAGCTCCAGTGCCGGTCTGAAAGATGA
TCTTCTTGAAAATTTGCAGGCCTACCAGAAACGGATGGGAGTGCAAATGCAGCGATTCAA
GTGATCCTCTCGTTATTGCCGCAAGTATCATTGGGATCTTGCACTTGATATTGTGGATTC
TTGATCGTCTTTTCTTCAAATGTATTTATCGTCGCCTTAAATACGGTTTGAAAAGAGGGC
CTTCTACGGAAGGAGTGCCTGAGTCTATGAGGGAAGAGTATCGGCAGGAACAGCAGAGTG
CTGTGGATGTTGACGATGGTCATTTTGTCAACATAGAGCTGGAGTAAAAAACTACCTTGT
TTCTACT

#A/turkey/Italy/977/1999(H7N1)
-----------------ATTGAAAGATGAGTCTTCTAACCGAGGTCGAAACGTACGTTCT
CTCTATCGTCCCGTCAGGCCCCCTCAAAGCCGAGATCGCGCAGAGACTTGAAGATGTCTT
TGCAGGGAAGAACACCGATCTCGAGGCTCTCATGGAATGGCTAAAGACAAGACCAATCCT
GTCACCTCTGACTAAGGGGATTTTGGGGTTTGTGTTCACGCTCACCGTGCCCAGTGAGCG
AGGACTGCAGCGTAGACGCTTTGTCCAAAATGCCCTAAATGGGAATGGAGACCCAAACAA
CATGGACAGGGCAGTCAAACTGTACAGAAAGTTGAAAAGAGAGATAACATTCCATGGGGC
TAAAGAAGTTGCACTCAGCTACTCAACCGGTGCACTTGCCAGTTGTATGGGTCTCATATA
CAACAGAATGGGAACGGTGACCACGGAAGTGGCTTTTGGCCTAGTGTGTGCCACCTGTGA
GCAGATTGCTGATTCACAGCATCGGTCCCACAGGCAGATGGTAACAACCACCAATCCACT
AATCAGGCATGAAAACAGGATGGTGCTGGCCAGCACTACGGCTAAGGCTATGGAGCAGAT
GGCTGGGTCGAGTGAGCAGGCAGCGGAAGCCATGGAGGTTGCTAGTCAGGCTAGGCAGAT
GGTGCAGGCGATGAGGACAATTGGAACTCATCCTAGCTCCAGTGCCGGTCTGAAAGATGA
TCTTCTTGAAAATTTGCAGGCCTACCAGAAACGGATGGGAGTGCAAATGCAGCGATTCAA
GTGATCCTCTCGTTATTGCCGCAAGTATCATTGGGATCTTGCACTTGATATTGTGGATTC
TTGATCGTCTTTTCTTCAAATGTATTTATCGTCGCCTTAAATACGGTTTGAAAAGAGGGC
CTTCTACGGAAGGAGTGCCTGAGTCTATGAGGGAAGAATATCGGCAGGAACAGCAGAGTG
CTGTGGATGTTGACGATGGTCATTTTGTCAACATAGAGCTGGAGTAA-------------
-------

#A/chicken/Belgium/150VB/1999(H5N2)
-------------------------ATGAGTCTTCTAACCGAGGTCGAAACGTACGTTCT
CTCTATCGTCCCGTCAGGCCCCCTCAAAGCCGAGATCGCGCAGAGACTTGAAGATGTCTT
TGCAGGGAAGAACACAGATCTCGAGGCTCTCATGGAATGGCTAAAGACAAGACCAATCCT
GTCACCTCTGACTAAGGGGATTTTAGGGTTTGTGTTCACGCTCACCGTGCCCAGTGAGCG
AGGACTGCAGCGTAGACGCTTTGTCCAAAATGCCCTAAATGGAAATGGAGACCCAAACAA
CATGGACAGGGCAGTCAAACTTTATAGGAAGCTGAAAAGAGAGATAACATTCCATGGAGC
TAAGGAGGTCGCACTCAGCTATTCAACCGGTGCACTTGCCAGTTGCATGGGTCTCATATA
CAACAGGATGGGAACAGTAACCACAGAAGTAGCTTTTGGTCTAGTGTGTGCCACTTGTGA
GCAGATTGCTGATTCACAGCATCGGTCTCACAGACAGATGGTGACTACCACCAACCCACT
AATCAGGCATGAAAACAGAATGGTGCTGGCCAGCACTACGGCTAAGGCTATGGAGCAAAT
GGCTGGATCGAGTGAGCAAGCAGCGGAGGCCATGGAGGTTGCAAGCCAGGCTAGGCAGAT
GGTGCAGGCAATGAGGACAATTGGGACTCATCCTAGTTCCAGTGCCGGTCTAAAAGATGA
TCTTCTTGAAAATTTGCAGACCTACCAGAAACGGATGGGAGTGCAGATGCAGCGATTCAA
GTGATCCTCTCGTTATTGCCGCAAGTATCATTGGGATCTTGCACTTGATATTGTGGATTC
TTGATCGTCTTTTTTTCAAATGCATTTATCGTCGCCTTAAATACGGTTTGAAAAGAGGGC
CTTCTACGGAAGGGGTGCCTGAGTCTATGAGGGAAGAATATCGGCAGGAACAGCAGAGTG
CTGTGGATGTTGACGATGGTCATTTTGTCAACATAGAGCTGGAGTAAAAAACTACCTTGT
TTCTACT

#A/quail/Dubai/303/2000(H9N2)
-------------------------ATGAGTCTTCTAACCGAGGTCGAAACGTACGTTCT
CTCTATCATCCCATCAGGCCCCCTCAAAGCCGAGATCGCGCAGAGACTTGAGGATGTTTT
TGCAGGGAAGAACACAGATCTTGAGGCTCTCATGGAATGGCTAAAGACAAGACCAATCCT
GTCACCTCTGACTAAGGGGATTTTAGGGTTTGTGTTCACGCTCACCGTGCCCAGTGAGCG
AGGACTGCAGCGTAAACGATTTGTCCAAAATGCCCTAAATGGGAATGGAGACCCAAACAA
CATGGACAGGGCAGTTAAATTATACAAAAAGCTGAAGAGAGAAATGACATTCCATGGAGC
AAAGGAAGTTGCACTCAGTTACTCAACTGGTGCGCTTGCCAGTTGCATGGGTCTCATATA
CAACCGGATGGGAACAGTGACCACAGAAGTGGCTCTTGGCCTAGTATGTGCCACTTGTGA
GCAGATTGCTGATGCCCAACATCGGTCCCACAGGCAGATGGCGACTACCACCAACCCACT
AATCAGGCATGAGAACAGAATGGTACTTGCCAGCACTACGGCTAAGGCTATGGAGCAGGT
GGCTGGATCAAGTGAGCAGGCAGCAGAAGCCATGGAAGTCGCAAGTCAGGCTAGGCACAT
GGTGCAGGCAATGAGGACAATTGGGACTCACCCTAGCTCCAGTGCAGGTCTAAAAGATGA
TCTTATTGAAAATTTGCAGGCTTACCAGAAACGGATGGGGTTGCAGATGCAGCGATTCAA
GTGATCCTCTCGCTGTTGCAGCAAGTATCATTGGGATATTGCACTTGATATTGTGGATTC
TTGATCGTCTTTTTTTCAAATGCATTTATCGTCGCTTTAAATACGGTTTGAAAAGAGGGC
CTTCTACGGAAGGAGTGCCTGAGTCTATGAGGGAAGAGTATCGGCAGGAACAGCAGAATG
CTGTGGATGTTGACGATGGTCATT------------------------------------
-------

#A/avian/NY/31588-3/00(H5N2)
-------------------------ATGAGTCTTCTAACCGAGGTCGAAACGTACGTTCT
CTCTATCGTCCCATCAGGCCCCCTCAAAGCCGAGATCGCGCAGAGACTTGAAGATGTCTT
TGCAGGGAAGAACACAGACCTTGAGGCACTCATGGAATGGCTAAAGACAAGACCAATCCT
GTCACCTCTGACTAAGGGGATTTTAGGATTTGTGTTCACGCTCACCGTGCCCAGTGAGCG
AGGACTGCAGCGTAGACGCTTTGTCCAAAATGCTCTTAATGGGAATGGAGATCCAAACAA
CATGGACAGGGCAGTCAAACTATATAGGAAGCTCAAAAGGGAAATTACATTCCATGGGGC
CAAAGAGGTAGCACTCAGTTATTCCACTGGTGCACTTGCCAGTTGCATGGGCCTCATATA
CAACAGAATGGGAACTGTGACCACCGAAGTGGCATTTGGCCTGGTGTGCGCCACATGTGA
GCAGATTGCTGACTCCCAGCATCGGTCTCACAGGCAGATGGTAACAACAACCAACCCACT
GATCAGACATGAGAACAGGATGGTGCTGGCTAGTACTACGGCTAAAGCCATGGAGCAGAT
GGCAGGGTCGAGCGAACAAGCAGCAGAGGCTATGGAAGTTGCCAGTCAGGCTAGGCAGAT
GGTGCAGGCAATGAGGACCATTGGAACTCATCCTAGCTCCAGTGCCGGTCTAAAAGATGA
TCTTCTTGAAAATTTGCAGGCCTACCAGAAACGGATGGGAGTGCAAATGCAGCGATTCAA
GTGATCCTCTCATTATTGCCGCAAGTATCATTGGGATCTTGCACTTGATATTGTGGATTC
TTGATCGTCTTTTTTTCAAATGCATTTATCGTCGCCTTAAATACGGATTGAAAAGAGGGC
CTTCTACGGAAGGAGTGCCTGAGTCTATGAGGGAAGAATATCGGCAGGAACAGCAGAGTG
CTGTGGATGTTGACGATGGTCATTTTGTCAACATAGAGCTGGAGTAAAAA----------
-------

#A/Goose/Hong_Kong/ww26/2000(H5N1)
-------------------------ATGAGTCTTCTAACCGAGGTCGAAACGTACGTTCT
CTCTATCGTCCCGTCAGGCCCCCTCAAAGCCGAGATCGCGCAGAGACTTGAAGATGTCTT
TGCAGGAAAGAACACCGATCTCGAGGCTCTCATGGAATGGCTAAAGACAAGACCAATCCT
GTCACCTCTGACTAAAGGGATTTTAGGATTTGTGTTCACGCTCACCGTGCCCAGTGAGCG
AGGACTGCAGCGTAGACGCTTTGTCCAGAATGCCTTAAATGGAAATGGAGATCCAAACAA
TATGGATAGGGCAGTAAAGCTATACAAGAAGCTGAAAAGGGAAATAACATTCCATGGGGC
TAAGGAGGTCGCACTCAGCTACTCAACCGGTGCACTTGCCAGTTGTATGGGTCTCATATA
CAACAGGATGGGAACGGTGACCACAGAAGTGGCTTTTGGCCTAGTGTGTGCCACTTGTGA
GCAGATTGCAGATTCACAGCATCGGTCTCACAGGCAGATGGCAACTACCACCAACCCACT
GATCAGGCATGAGAACAGAATGGTGCTAGCCAGCACTACAGCTAAGGCTATGGAGCAGAT
GGCTGGATCGAGTGAGCAGGCAGCGGAAGCCATGGAGGTTGCTAGTCAGACTAGGCAGAT
GGTGCAGGCAATGAGGACAATTGGGACTCATCCTAGCTCCAGTGCCGGTCTGAAAGATAA
CCTTCTTGAAAATTTGCAGGCCTACCAGAAACGAATGGGAGTGCAAATGCAGCGGTTCAA
GTGATCCTCTTGTTGTTGCCGCAAGTATCATTGGGATCTTGCACTTGATATTGTGGATTC
TTGATCGTCTTTTCTTCAAATGCATTTATCGTCGCCTTAAATACGGTTTGAAAAGAGGGC
CTTCTACGGAAGGGGTACCTGAGTCTATGAGGGAAGAGTATCGGCAGGAACAGCAGAGTG
CTGTGGATGTTGACGATGGTCATTTTGTCAACATAAAGCT--------------------
-------

#A/turkey/Israel/90710/2000(H9N2)
-------------------------ATGAGTCTTCTAACCGAGGTCGAAACGTACGTTCT
CTCTATCATCCCATCAGGCCCCCTCAAAGCCGAGATCGCGCAGAGACTTGAGGATGTTTT
TTCGGGAAAGAACACAGATCTTGAGGCTCTCATGGAATGGCTAAAGACAAGACCAATCCT
GTCACCTCTGACTAAGGGGATTTTAGGGTTTGTGTTTACGCTCACCGTGCCCAGTGAGCG
AGGACTGCAGCGTAGACGATTTGTCCAAAATGCCCTAAATGGGAATGGAGACCCAAACAA
CATGGACAGGGCAGTAAAACTATACAAGAAGCTGAAGAGGGAAATGACATTCCATGGAGC
AAAGGAAGTTGCACTCAGTTACTCAACTGGTGCGCTTGCCAGTTGCATGGGTCTCATATA
CAACCGGATGGGAACAGTGACCACAGAAGTGGCTCTTGGCCTAGTATGTGCCACTTGTGA
GCAGATTGCTGATGCCCAACATCGGTCCCACAGGCAGATGGCGACTACCACCAACCCACT
AATCAGGCATGAGAACAGAATGGTACTGGCCAGTACTACGGCTAAGGCCATGGAGCAGAT
GGCTGGATCAAGTGAGCAGGCAGCAGAAGCCATGGAAGTCGCAAGTCAGGCTAGGCAAAT
GGTGCAGGCAATGAGGACAATTGGGACTCACCCTAGCTCCAGTGCAGGTCTAAAAGACGA
TCTTATTGAAAATTTGCAGGCTTACCAGAAACGAATGGGGTTGCAGATGCAGCGATTCAA
GTGATCCTCTCGTTGTTGCAGCAAGCATCATTGGGATATTGCACTTGATATTGTGGATTC
TTGATCGTCTTTTCTTCAAATGCATTTATCGTCGCTTTAAATACGGTTTGAAAGGAGGGC
CTTCTACGGAAGGAGTGCCTGAGTCTATGAGGGAAGAGTATCGGCAGGAACAGCAGAATG
CTGTGGATGTTGACGATGGTCATTTTGTCAACATAGAGCTGGAGTAA-------------
-------

#A/Chicken/California/431/2000(H6N2)
------------TAGATGTTGAAAGATGAGTCTTCTAACCGAGGTCGAAACGTACGTTCT
CTCTATCGTCCCGTCAGGCCCCCTCAAAGCCGAGATCGCGCAGAGACTTGAAGATGTCTT
TGCAGGGAAGAACACCGATCTTGAGGCACTCATGGAATGGCTAAAGACAAGACCAATCCT
GTCACCTCTGACTAAGGGGATTTTAGGATTTGTATTCACGCTCACCGTGCCCAGTGAGCG
AGGACTGCAGCGTAGACGCTTTGTTCAAAATGCCCTTAATGGAAATGGGGATCCAAACAA
CATGGACAGAGCAGTCAAACTGTACAGGAAGCTAAAAAGGGAAATAACATTCCATGGGGC
AAAAGAAGTTGCACTTAGTTATTCAACTGGTGCACTTGCCAGTTGCATGGGCCTCATATA
CAACAGAATGGGGACTGTGACCACCGAAGTGGCATTTGGCCTGGTATGCGCCACATGTGA
GCAGATTGCTGACTCCCAGCATCGGTCTCACAGGCAAATGGTGACAATAACCAACCCACT
GATCAGACATGAGAACAGAATGGTACTGGCTAGTACTACGGCTAAAGCCATGGAGCAAAT
[truncated: 117,966 more chars]
