# Supplementary material for: Panorama phylogenetic diversity and distribution of type A influenza viruses based on their six internal gene sequences
Source: Virol J. 2009 Sep 8;6:137. doi: 10.1186/1743-422X-6-137 (PMC2746212; doi:10.1186/1743-422X-6-137)
Supplement: Additional file 6 — The designations and alignment of the representative sequences of NS gene. The data could be read out with NotePad and the Mega software, and gaps are showed with hyphens. [file 1743-422X-6-137-S6.txt]

#mega
!Title NS;
!Format DataType=DNA indel=- CodeTable=Standard;

!Domain=Data property=Coding CodonStart=1;
#A/Brevig_Mission/1/18(H1N1)
--------------------------ATGGATTCCAACACTGTGTCAAGCTTTCAGGTAG
ACTGCTTTCTTTGGCATGTCCGCAAACGGTTTGCAGACCAAGAACTGGGTGATGCCCCAT
TCCTTGATCGGCTTCGCCGAGATCAGAAGTCCCTAAGAGGAAGAGGCAGCACTCTTGGTC
TGGACATCGAGACAGCCACCCGTGCTGGAAAGCAGATAGTGGAGCGGATTCTGAAGGAAG
AATCCGATGAGGCACTTAAAATGACCATTGCCTCTGTACCTGCTTCGCGCTACCTAACTG
ACATGACTCTTGAGGAGATGTCAAGGGACTGGTTCATGCTCATGCCCAAGCAGAAAGTGG
CAGGCTCTCTTTGTATCAGAATGGACCAGGCGATCATGGATAAGAACATCATACTGAAAG
CGAACTTCAGTGTGATTTTCGACCGGCTGGAGACTCTAATACTACTAAGGGCTTTCACCG
AAGAGGGAGCAATTGTTGGCGAAATTTCACCATTGCCTTCTCTTCCAGGACATACTGATG
AGGATGTCAAAAATGCAGTTGGGGTCCTCATCGGAGGACTTGAATGGAATGATAACACAG
TTCGAGTCTCTGAAACTCTACAGAGATTCGCTTGGAGAAGCAGTAATGAGAATGGGAGAC
CTCCACTCCCTCCAAAACAGAAACGGAAAATGGCGAGAACAATTAAGTCAGAAGTTTGAA
GAAATAAGATGGTTGATTGAAGAAGTGAGACATAGACTGAAGATAACAGAGAATAGTTTT
GAGCAAATAACATTTATGCAAGCCTTACAACTATTGCTTGAAGTGGAGCAAGAGATAAGA
ACTTTCTCGTTTCAGCTTATTTAA--------------------------

#A/WSN/1933(H1N1)
-------------------------AATGGATCCAAACACTGTGTCAAGCTTTCAGGTAG
ATTGCTTTCTTTGGCATGTCCGCAAAAGAGTTGCAGACCAAGAACTAGGTGATGCCCCAT
TCCTTGATCGGCTTCGCCGAGATCAGAAGTCCCTAAGAGGAAGAGGCAGCACTCTCGGTC
TGGACATCGAAACAGCCACCCGTGCTGGAAAGCAAATAGTGGAGCGGATTCTGAAGGAAG
AATCTGATGAGGCACTCAAAATGACCATGGCCTCTGTACCTGCATCGCGCTACCTAACTG
ACATGACTCTTGAGGAAATGTCAAGGCACTGGTTCATGCTCATGCCCAAGCAGAAAGTGG
CAGGCCCTCTTTGTATCAGAATGGACCAGGCGATCATGGATAAGAACATCATACTGAAAG
CGAACTTCAGTGTGATTTTTGACCGGCTGGAGACTCTAATATTACTAAGGGCCTTCACCG
AAGAGGGGACAATTGTTGGCGAAATTTCACCACTGCCCTCTCTTCCAGGACATACTGATG
AGGATGTCAAAAATGCAGTTGGGGTCCTCATCGGAGGACTTGAATGGAATAATAACACAG
TTCGAGTCTCTGAAACTCTACAGAGATTCGCTTGGAGAAGCAGTAATGAGAATGGGAGAC
CTCCACTCACTCCAAAACAGAAACGGAAAATGGCGGGAACAATTAGGTCAGAAGTTTGAA
GAAATAAGATGGTTGATTGAAGAAGTGAGACACAGACTGAAGATAACAGAGAATAGTTTT
GAGCAAATAACATTTATGCAAGCCTTACAACTATTGCTTGAAGTGGAGCAAGAGATAAGA
ACTTTCTCGTTTCAGCTTATTTAATAATAA--------------------

#A/PR/8/1934(H1N1)
AGCAAAAGCAGGGTGACAAAAACATAATGGATCCAAACACTGTGTCAAGCTTTCAGGTAG
ATTGCTTTCTTTGGCATGTCCGCAAACGAGTTGCAGACCAAGAACTAGGTGATGCCCCAT
TCCTTGATCGGCTTCGCCGAGATCAGAAATCCCTAAGAGGAAGGGGCAGCACCCTCGGTC
TGGACATCGAGACAGCCACACGTGCTGGAAAGCAGATAGTGGAGCGGATTCTGAAAGAAG
AATCCGATGAGGCACTTAAAATGACCATGGCCTCTGTACCTGCGTCGCGTTACCTAACTG
ACATGACTCTTGAGGAAATGTCAAGGGACTGGTCCATGCTCATACCCAAGCAGAAAGTGG
CAGGCCCTCTTTGTATCAGAATGGACCAGGCGATCATGGATAAGAACATCATACTGAAAG
CGAACTTCAGTGTGAATTTTGACCGGCTGGAGACTCTAATATTGCTAAGGGCTTTCACCG
AAGAGGGAGCAATTGTTGGCGAAATTTCACCATTGCCTTCTCTTCCAGGACATACTGCTG
AGGATGTCAAAAATGCAGTTGGAGTCCTCATCGGGGGACTTGAATGGAATGATAACACAG
TTCGAGTCTCTGAAACTCTACAGAGATTCGCTTGGAGAAGCAGTAATGAGAATGGGAGAC
CTCCACTCACTCCAAAACAGAAACGAGAAATGGCGGGAACAATTAGGTCAGAAGTTTGAA
GAAATAAGATGGTTGATTGAAGAAGTGAGACACAAACTGAAGATAACAGAGAATAGTTTT
GAGCAAATAACATTTATGCAAGCCTTACATCTATTGCTTGAAGTGGAGCAAGAGATAAGA
ACTTTCTCGTTTCAGCTTATTTAGTAATAAAAAACACCCTTGTTTCTACT

#A/Melbourne/35(H1N1)
-------------TGACAAAAACATAATGGATCCCAACACTGTGTCAAGCTTTCAGGTAG
ATTGCTTTCTTTGGCATGTCCGCAAACGAGTTGCAGACCAAGAACTAGGTGATGCCCCAT
TCCTTGATCGGCTTCGCCGAGATCAGAAGTCCCTAAGAGGAAGAGGCAGCACTCTCGGTC
TGGACATCGAGACAGCCACCCGTGCTGGAAAGCAGATAGTGGAGCGGATTCTGAAGGAAG
AATCCGATGAGGCACTTAAAATGACCATGGCCTCTGTACCTGCGTCGCGCTACCTAACTG
ACATGACTCTTGAGGAAATGTCAAGGGACTGGCTCATGCTCATGCCCAAGCAGAAAATGG
CAGGCCCTCTTTGTATCAGAATGGACCAGGCGATCATGGATAAGAACATCATACTGAAAG
CGAACTTCAGTGTGATTTTTGACCAACTGGAGACTCTAATATTACTAAGGGCTTTCACCG
AAGAGGGAGCAATTGTTGGCGAAATTTCACCATTGCCTTCTCTTCCAGGACATACTGATG
AGGATGTCAAAAATGCAATTGGGGTCCTCATCGGAGGACTTGAATGGAATGATAACACAG
TTCGAGTCTCTGAAACTCTACAGAAATTCGCTTGGAGACGCAGTAATGAGAATGGGAGAC
CTCCACTCACTCCAAAACAGAAACGGAAAATGGCGGGAACAATTAGGTCAGAAGTTTGAA
GAAATAAGATGGTTGATTGAAGAAGTGAGACACAGACTGAAGATAACAGAGAATAGTTTT
GAGCAAATAACATTTATGCAAGCCTTACAACTATTGCTTGAAGTGGAGCAAGAGATAAGA
ACTTTCTCATTTCAGCTTATTTAATAATAAAAAA----------------

#A/Phila/1935(H1N1)
-------------------------AATGGATCCCAACACTGTGTCAAGCTTTCAGGTAG
ATTGCTTTCTTTGGCATGTCCGCAAACGAGTTGCAGACCAAGAACTAGGTGATGCCCCAT
TCCTTGATCGGCTTCGCCGAGATCAGAAATCCCTAAAAGGAAGAGGCAGCACTCTCGGTC
TGGACATCGAGACAGCCACACGTGCTGGAAAGCAGATAGTGGAGCGGATTCTGAAGGAAG
AATCCGATGAGGCACTTAAAATGACCATGGCCTCTGTACCTGCGTCGCGCTACCTAACTG
ACATGACTCTTGAGGAAATGTCAAGGGACTGGTTCATGCTCAGGCCCAAGCAGAAAGTGG
CAGGCCCTCTTTGTATCAGAATGGACCAGGCGATCATGGATAAGGACATCATACTGAAAG
CGAACTTCAGTGTGATTTTTGACCGGCTGGAGACTCTAATATTGCTAAGGGCTTTCACCG
AAGAGGGAGCAATTGTTGGCGAAATTTCACCATTGCCTTCTCTTCCAGGACATACTGATG
AGGATGTCAAAAATGCAATTGGGGTCCTCATCGGAGGACTTGAATGGAATGATAACACAG
TTCGAGTCTCTGAAACTCTACAGAGATTCGCTTGGAGAAGCAGTAATGAGAATGGGAGAC
CTCCACTCACTCCAAAACAGAAACGGGAAATGGCGGGAACAATTAGGTCAGAAGTTTGAA
GAAATAAGATGGTTGATTGAAGAAGTGAGACACAGACTGAAGATAACAGAGAATAGTTTT
GAGCAAATAACATTTATGCAAGCCTTACAGCTATTGCTTGAAGTGGAGAAAGAGATAAGA
ACTTTCTCGTTTCAGCTTATT-----------------------------

#A/Henry/1936(H1N1)
-----------------------ATAATGGATCCAAACACTGTGTCAAGCTTTCAGGTAG
ATTGCTTTCTTTGGCATGTCCGCAAACGAGTTGCAGACCAAGAACTAGGTGATGCCCCAT
TCCTTGATCGGCTTCGCCGAGATCAGAAATCCCTAAGAGGAAGGGGCAGCACTCTCGGTC
TGGACATCGAGACAGCCACACGTGCTGGAAAGCAGATAGTGGAGCGGATTCTGAAGGAAG
AATCCGATGAGGCACTTAAAATGACCATGGCCTCTGTACCTGCGTCGCGCTACCTAACTG
ACATGACTCTTGAGGAAATGTCAAGGGACTGGTCCATGCTCATACCCAAGCAGAAAGTGG
CAGGCCCTCTTTGTATCAGAATGGACCAGGCGATCATGGATAAGAACATCATACTGAAAG
CGAACTTCAGTGTGATTTTTGACCGGCTGGAGACTCTAATATTGCTAAGGGCTTTCACCG
AAGAGGGAGCAATTGTTGGCGAAATTTCACCATTGCCTTCTCTTCCAGGACATACTGATG
AGGATGTCAAAAATGCAGTTGGGGTCCTCATCGGAGGACTTGAATGGAATGATAACACAG
TTCGAGTCTCTGAAACTCTACAGAGATTCGCTTGGAGAAGCAGTAATGAGAATGGGAGAC
CTCCACTCACTCCAAAACAGAAACGGGAAATGGCGGGAACAATTAGGTCAGAAGTTTGAA
GAAATAAGATGGTTGATTGAAGAAGTGAGACACAAACTGAAGGTAACAGAGAATAGTTTT
GAGCAAATAACATTTATGCAAGCCTTACATCTATTGCTTGAAGTGGAGCAAGAGATAAGA
ACTTTCTCGTTTCAGCTTATTTAATAATAAAA------------------

#A/Hickox/1940(H1N1)
-------------------AGACATAATGGATCCCAACACTGTGTCAAGCTTTCAGGTAG
ATTGCTTTCTTTGGCATGTCCGCAAACGAGTTGCAGACCAAGAACTAGGTGATGCCCCAT
TCCTTGATCGGCTTCGCCGAGATCAGAAGTCCCTAAAGGGAAGAGGCAGCACTCTCGGTC
TGAACATCGAAACAGCCACCCGTGTTGGAAAGCAGATAGTGGAGAGAATTCTGAAGGAAG
AATCCGATGAGGCACTTAAAATGACCATGGCCTCTGCACCTGCTTCGCGCTACCTAACTG
ACATGACTATTGAGGAAATGTCAAGGGACTGGTTCATGCTCATGCCCAAGCAGAAAGTGG
CAGGCCCTCTTTGTATCAGAATGGACCAGGCGGTCATGGATAAGAGCATCATACTGAAAG
CGAATTTCAGTGTGATTTTTGACCGGCTGGAGACTCTAATATTACTAAGGGCTTTCACCG
AAGAGGGAGCAATTGTTGGCGAAATTTCACCATTGCCTTCTCTTCCAGGACATACTAATG
AGGATGTCAAAAATGCAATTGGAGTCCTCATCGGAGGACTTGAATGGAATGATAACACAG
TTCGAGTCTCTAAAACTCTACAGAGATTCGCTTGGAGAAGCAGTAATGAGAATGGGGGAC
CTCCACTCACTCCAAAACAGAAACGGAAAATGGCGAGAACAATTAGGTCAGAAGTTCGAA
GAAATAAGATGGTTGATTGAAGAAGTGAGACACAGATTGAAAATAACAGAGAATAGTTTT
GAGCAAATAACATTTATGCAAGCCTTACAGCTATTGTTTGAAGTGGAGCAAGAGATAAGA
ACTTTCTCGTTTCAGCTTATTTAA--------------------------

#A/AA/Huston/1945(H1N1)
-------------TGGCAAAAACATAATGGATCCCAACACTGTGTCAAGCTTTCAGGTAG
ATTGCTTTCTTTGGCATGTCCGCAAACGAGTTGCAGACCAAGAACTAGGTGATGCCCCAT
TCCTTGATCGGCTTCGCCGAGATCAGAAGTCCCTAAGAGGAAGAGGCAGCACTCTCGGTC
TGAACATCGAAACAGCCACCCGTGTTGGAAAGCAGATAGTGGAGCGGATTCTGAAGGAAG
AATCCGATGAGGCACTTAAAATGACCATGGCCTCTGCACTTGCTTCGCGCTACCTAACTG
ACATGACTATTGAGGAAATGTCAAGGGACTGGTTCATGCTCATGCCCAAGCAGAAAGTGG
CAGGCCCTCTTTGTATCAGAATGGACCAGGCGATCATGGATAAGAGCATCATACTGAAAG
CAAACTTCAGTGTGATTTTTGGCCGGCTGGAGACTCTGATATTACTAAGGGCTTTCACCG
AAGAGGGAGCAATTGTTGGCGAAATTTCACCATTGCCTTCTCTTCCAGGACATACTAATG
AGGATGTCAAAAATGCAATTGGGGTCCTCATCGGAGGACTTGAATGGAATGATAACACAG
TTCGAGTCTCTAAAACTCTACAGAGATTCGCTTGGAGAAGCAGTAATGAGAATGGGAGAC
CTCCACTCACTCCAAAACAGAAACGGAAAATGGCGAGAACAATTAGGTCAGAAGTTTGAA
GAAATAAGATGGTTGATTGAAGAAGTGAGACACAGACTGAAGATAACAGAGAACAGTTTT
GAGCAAATAACGTTCATGCAAGCCTTACAGCTATTGCTTGAAGTGGAGCAAGAGATAAGA
ACTTTCTCGTTTCAGCTTATTTAA--------------------------

#A/Cam/46(H1N1)
--------------------------ATGGATCCCAACACTGTGTCAAGCTTTCAGGTAG
ATTGCTTTCTTTGGCATGTCCGCAAACGAGTTGCAGACCAAGAACTAGGTGATGCCCCAT
TCCTTGATCGGCTTCGCAGAGATCAGAAGTCCCTAAAGGGAAGAGGCAGCACTCTCGGTC
TGAACATCGAAACAGCCACCCGTGTTGGAAAGCAGATAGTGGAGAGAATTCTGAAGGAAG
AATCCGATGAGGCACTTAAAATGACCATGGCCTCTACACCTGCTTCGCGCTACCTAACTG
ACATGACTATTGAGGAAATGTCAAGGGACTGGCTCATGCTCATGCCCAAGCAGAAAGTGG
CAGGCCCTCTTTGTATCAGAATGGACCAGGCGGTCATGGATAAGAGCATCATACTGAAAG
CGAATTTCAGTGTGATTTTTGACCGGCTGGAGACTCTAATATTACTAAGGGCTTTCACCG
AAGAGGGAGCAATTGTTGGCGAAATTTCACCATTGCCTTCTCTTCCAGGACATACTAATG
AGGATGTCAAAAATGCAATTGGATTCCTCATCGGAGGACTTGAATGGAATGATAACACAG
TTCGAGTCTCTAAAACTCTACAGAGATTCGCTTGGAGAAGCAGTAATGAGAATGGGGGAC
CTCCACTCACTCCAAAATAGGAACGGAAAATGGCGAGAACAATTAGGTCAGAAGTTCGAA
GAAATAAGATGGTTGATTGAAGAAGTGAGACACAGATTGAAAATAACAGAGAATAGTTTT
GAGCAAATAACATTTATGCAAGCCTTACAGCTATTATTTGAAGTGGAGCAAGAGATAAGA
ACTTTCTCGTTTCAGCTTATTTAATGATAAAAAA----------------

#A/Albany/4835/1948(H1N1)
-----------------------ATAATGGATCCCAACACTGTGTCAAGCTTTCAGGTAG
ATTGCTTCCTTTGGCATGTCCGCAAACAAGTTGCAGACCAAGAACTAGGTGATGCCCCAT
TCCTTGATCGGCTTCGCCGAGATCAGAAGTCCCTAAGGGGAAGAGGCAGCACTCTCGGTC
TGAACATCGAAACAGCCACCCGTGTTGGAAAGCAGATAGTGGAGAGGATTCTGAAGGAAG
AATCCGATGAGGCACTTAAAATGACCATGGCCTCCGCACCTGCTTCGCGATACCTAACTG
ACATGACTATTGAGGAAATGTCAAGGGACTGGTTCATGCTCATGCCCAAGCAGAAAGTGG
CAGGCCCTCTTTGTATCAGAATGGACCAGGCGATCATGGATAAGAACATCATACTGAAAG
CGAATTTCAGTGTGATTTTTGACCGGCTGGAGACTCTAATATTACTAAGGGCTTTCACCG
AAGAGGGAGCAATTGTTGGCGAAATTTCACCATTGCCTTCTCTTCCAGGACATACTAATG
AGGATGTCAAAAATGCAATTGGGGTCCTCATCGGAGGACTTGAATGGAATGATAACACAG
TTCGAGTCTCTAAAACTCTACAGAGATTCGCTTGGAGAAGCAGTAATGAGAATGGGAGAC
CTCCACTCACTCCAAAACAGAAACGGAAAATGGCGAGAACAATTAGGTCAGAAGTTCGAA
GAAATAAGATGGCTGATTGAAGAAGTGAGACACAGATTGAAGATAACAGAGAATAGTTTT
GAGCAAATAACATTTATGCAAGCCTTACAGCTATTGTTTGAAGTGGAACAAGAGATAAGA
ACTTTCTCCTTTCAGCTTATTTAA--------------------------

#A/Roma/1949(H1N1)
--------------------GACATAATGGATCCCAACACTGTGTCAAGCTTTCAGGTAG
ATTGCTTCCTTTGGCATGTCCGCAAACAAGTTGCAGACCAAGAACTAGGTGATGCCCCAT
TCCTTGATCGGCTTCGCCGAGATCAGAAGTCCCTAAGGGGAAGAGGCAGCACTCTCGGTC
TGAACATCGAAACAGCCACCCGTGTTGGAAAGCAAATAGTGGAGAGGATTCTGAAGGAAG
AATCCGATGAGGCACTTAAAATGACCATGGCCTCCGCACCTGCTTCGCGATACCTAACTG
ACATGACTATTGAGGAAATGTCAAGGGACTGGTTCATGCTCATGCCCAAGCAGAAAGTGG
CAGGCCCTCTTTGTATCAGAATGGACCAGGCGATCATGGATAAGAACATCATACTGAAAG
CGAATTTCAGTGTGATTTTTGACCGGCTGGAGACTCTAATATTACTAAGGGCTTTCACCG
AAGAGGGAGCAATTGTTGGCGAAATTTCACCATTGCCTTCTCTTCCAGGACATACTAATG
AGGATGTCAAAAATGCAATTGGGGTCCTCATCGGAGGACTTGAATGGAATGATAACACAG
TTCGAGTCTCTAAAACTCTACAGAGATTCGCTTGGAGAAGCAGTAATGAGAATGGGAGAC
CTCCACTCACTACAAAACAGAAACGGAAAATGGCGAGAACAATTAGGTCAGAAGTTCGAA
GAAATAAGATGGCTGATTGAAGAAGTGAGACACAGATTGAAGATAACAGAGAATAGTTTT
GAGCAAATAACATTTATGCAAGCCTTACAGCTATTGTTTGAAGTGGAACAAGAGATAAGA
ACTTTCTCGTTTCAGCTTATTTAA--------------------------

#A/Albany/12/1951(H1N1)
-----------------------ATAATGGATCCCAACACTGTGTCAAGCTTTCAGGTAG
ATTGCTTCCTTTGGCATGTCCGCAAACAAGTTGCAGACCAAGAACTAGGTGATGCCCCAT
TCCTTGATCGGCTTCGCCGAGATCAGAAGTCCCTAAGGGGAAGAGGCAGCACTCTCGGTC
TGAACATCGAAACAGCCACCCGTGTTGGAAAGCAGATAGTGGAGAGGATTCTGAAGGAAG
AATCCGATGAGGCACTTAAAATGACCATGGCCTCCGCACCTGCTTCGCGATACCTAACTG
ACATGACTATTGAGGAAATGTCAAGGGACTGGTTCATGCTCATGCCCAAGCAGAAAGTGG
CAGGCCCTCTTTGTATCAGAATGGACCAGGCGATCATGGATAAGAACATCATACTGAAAG
CGAATTTCAGTGTGATTTTTGACCGGCTGGAGACTCTAATATTACTAAGGGCTTTCACCG
AAGAGGGAGCAATTGTTGGCGAAATTTCACCATTGCCTTCTCTTCCAGGACATACTAATG
AGGATGTCAAAAATGCAATTGGGGTCCTCATCGGAGGACTTGAATGGAATGATAACACAG
TTCGAGTCTCTAAAACTCTACAGAGATTCGCTTGGAGAAGCAGTAATGAGAATGGGAGAC
CTCCACTCACTCCAAAACAGAAACGGAAAATGGCGAGAACAATTAGGTCAGAAGTTCGAA
GAAATAAGATGGCTGATTGAAGAAGTGAGACACAAATTGAAGATAACAGAGAATAGTTTT
GAGCAAATAACATTTATGCAAGCCTTACAGCTATTGTTTGAAGTGGAACAAGAGATAAGA
ACTTTCTCGTTTCAGCTTATTTAATGATAAAAAA----------------

#A/Malaysia/54(H1N1)
-------------TGACAAAGACATAATGGATCCCAACACTGTGTCAAGCTTTCAGGTAG
ATTGCTTCCTTTGGCATGTCCGCAAACAAGTTGCAGACCAAGAACTAGGTGATGCCCCAT
TCCTTGATCGGCTTCGCCGAGATCAGAAGTCCCTAAGGGGAAGAGGCAGCACTCTCGGTC
TGAACATCGAAACAGCCACCCGTGTTGGAAAGCAGATAGTGGAGAGGATTCTGAAGGAAG
AATCCGATGAGGCACTTAAAATGACCATGGCCTCAGCACCTGCTTCGCGATACCTAACTG
ACATGACTATTGAGGAGATGTCAAGGGACTGGTTCATGCTAATGCCCAAGCAGAAAGTGG
CAGGCCCTCTTTGTATCAGAATGGACCAGGCGATCATGGATAAGAACATCATACTGAAAG
CGAATTTCAGTGTGATTTTTGACCGGCTGGAGACTCTAATATTACTAAGGGCTTTCACCG
AAGAGGGAGCAATTGTTGGCGAAATTTCACCATTGCCTTCTCTTCCAGGACATACTAATG
AGGATGTCAAAAATGCAATTGGGGTCCTCATCGGAGGACTTGAATGGAATGATAACACAG
TTCGAGTCTCTAAAACTCTACAGAGATTCGCTTGGAGAAGCAGTAATGAGAATGGGAGAC
CTCCACTCACTCCAAAACAGAAACGGAAAATGGCGAGAACAATTAGGTCAGAAGTTCGAA
GAAATAAGATGGCTGATTGAAGAAGTGAGACACAAATTGAAGATAACAGAGAATAGTTTT
GAGCAAATAACATTTATGCAAGCCTTACAGCTATTGTTTGAAGTGGAACAAGAGATAAGA
ACTTTCTCATTTCAGCTTATTTAATGATAAAAAA----------------

#A/Denver/1/1957(H1N1)
-------------------------------------CACTGTGTCAAGCTTTCAGGTAG
ATTGCTTCCTTTGGCATGTCCGCAAACAAGTTGCAGACCAAGAACTAGGTGATGCCCCAT
TCCTTGATCGGCTTCGCCGAGATCAGAAGTCCCTAAAGGGAAGAGGCAGCACTCTCGGTC
TGAACATCGAAACAGCCACCCGTGTTGGAAAGCAGATAGTGGAGAGGATTCTGAAGGAAG
AATCCGATGAGGCACTTAAAATGACCATGGCCTCCGCACCTGCTTCGCGATACCTAACTG
ACATGACTATTGAGGAAATGTCAAGGGACTGGTTCATGCTAATGCCCAAGCAGAAAGTGG
CAGGTCCTCTTTGTATCAGAATGGACCAGGCAATCATGGATAAGAACATCATACTGAAAG
CGAATTTCAGTGTGATTTTTGACCGGCTAGAGACCCTAATACTACTAAGGGCTTTCACCG
AAGAGGGAGCAATTGTTGGCGAAATTTCACCATTGCCTTCTCTTCCAGGACATACTAATG
AGGATGTCAAAAATGCAATTGGGGTCCTCATCGGAGGACTTGAATGGAATGATAACACAG
TTCGAGTCTCTAAAACTCTACAGAGATTCGCTTGGAGAAGCAGTAATGAGAATGGGAGAC
CTCCACTCACTCCAAAACAGAAACGGAAAATGGCGAGAACAATTAGGTCAGAAGTTCGAA
GAAATAAGATGGTTGATTGAAGAAGTGAGACACAAATTGAAGATAACAGAGAATAGTTTT
GAGCAAATAACATTTATGCAAGCCTTACAGCTACTATTTGAAGTGGAACAAGAGATAAGA
ACTTTCTCGTTTCAGCTTATTTAATGATAAAAAACACCCTTGTTTCTACT

#A/Japan/305/57(H2N2)
--------------------------ATGGATCCTAACACTGTGTCAAGCTTTCAGGTAG
ATTGCTTCCTTTGGCATGTCCGCAAACAAGTTGCAGACCAAGAACTAGGTGATGCCCCAT
TCCTTGATCGGCTTCGCCGAGATCAGAAGTCCCTAAGGAGAAGAGGCAGTACTCTCGGTC
TGAACATCGAAACAGCCACCCGTGTTGGAAAGCAGATAGTGGAGAGGATTCTGAAGGAAG
AATCCGATGAGGCACTTAAAATGACCATGGCCTCCGCACCTGCTTCGCGATACCTAACTG
ACATGACTATTGAGGAAATGTCAAGGGACTGGTTCATGCTAATGCCCAAGCAGAAAGTGG
CAGGCCCTCTTTGTATCAGAATGGACCAGGCAATCATGGATAAGAACATCATATTGAAAG
CGAATTTTAGTGTGATTTTTGACCGGCTAGAGACCCTAATATTACTAAGGGCTTTCACCG
AAGAGGGAGCAATTGTTGGCGAAATTTCACCATTGCCTTCTCTTCCAGGACATACTAATG
AGGATGTCAAAAATGCAATTGGGGTCCTCATCGGAGGACTTGAATGGAATGATAACACAG
TTCGAGTCTCTAAAACTCTACAGAGATTCGCTTGGAGAAGCAGTAATGAGAATGGGAGAC
CTCCACTCACTCCAAAACAGAAACGGAAAATGGCGAGAACAATTAGGTCAAAAGTTCGAA
GAAATAAGATGGCTGATTGAAGAAGTGAGACACAAATTGAAGATAACAGAGAATAGTTTT
GAGCAAATAACATTTATGCAAGCCTTACAGCTACTATTTGAAGTGGAACAAGAGATAAGA
ACTTTCTCGTTTCAGCTTATTTAATGATAA--------------------

#A/Singapore/1/57(H2N2)
--------------------------ATGGATCCTAACACTGTGTCAAGCTTTCAGGTAG
ATTGCTTCCTTTGGCATGTCCGCAAACAAGTTGCAGACCAAGAACTAGGTGATGCCCCAT
TCCTTGATCGGCTTCGCCGAGATCAGAAGTCCCTAAGGGGAAGAGGCAGCACTCTCGGTC
TGAACATCGAAACAGCCACCCGTGTTGGAAAGCAGATAGTGGAGAGGATTCTGAAGGAAG
AATCCGATGAGGCACTTAAAATGACCATGGCCTCCGCACCTGCTTCGCGATACCTAACTG
ACATGACTATTGAGGAAATGTCAAGGGACTGGTTCATGCTAATGCCCAAGCAGAAAGTGT
CAGGCCCTCTTTGTATCAGAATGGACCAGGCAATCATGGATAAGAACATCATATTGAAAG
CGAATTTCAGTGTGATTTTTGACCGGCTAGAGACCCTAATATTACTAAGGGCTTTCACCG
AAGAGGGAGCAATTGTTGGCGAAATTTCACCATTGCCTTCTCTTCCAGGACATACTAATG
AGGATGTCAAAAATGCAATTGGGGTCCTCATCGGAGGACTTGAATGGAATGATAACACAG
TTCGAGTCTCTAAAACTCTACAGAGATTCGCTTGGTGAAACAGTAATGAGAATGGGAGAC
CTCCACTCACTCCAAAACAGAAACGGAAAATGGCGAGAACAATTAGGTCAAAAGTTCGAA
GAAATAAGATGGCTGATTGAAGAAGTGAGACACAAATTGAAGATAACAGAGAATAGTTTT
GAGCAAATAACATTTATGCAAGCCTTACAGCTACTATTTGAAGTGGAACAAGAGATAAGA
ACTTTCTCGTTTCAGCTTATTTAA--------------------------

#A/Chile/13/57(H2N2)
--------------------------ATGGATCCTAACACTATGTCAAGCTTTCAGGTAG
ATTGCTTCCTTTGGCATGTCCGCAAACAAGTTGCAGACCAAGAACTAGGTGATGCCCCAT
TCCTTGATCGGCTTCGCCGAGATCAGAAGTCCCTAAGGGGAAGAGGCAGTACCCTCGGTC
TGAACATCGAAACAGCCACCCGTGTTGGAAAGCAGATAGTGGAGAGGATTCTGAAGGAAG
AATCCGATGAGGCACTTAAAATGACCATGGCCTCCGCACCTGCTTCGCGATACCTAACTG
ACATGACTATTGAGGAAATGTCAAGGGACTGGTTCATGCTAATGCCCAAGCAGAAAGTGA
CAGGCCCTCTTTGTATCAGAATGGACCAGGCAATCATGGATAAGAACATCATATTGAAAG
CGAATTTCAGTGTGATTTTTGACCGGCTAGAGACCCTAATATTACTAAGGGCTTTCACCG
AAGAGGGAGCAATTGTTGGCGAAATTTCACCATTGCCTTCTCTTCCAGGACATACTAATG
AGGATGTCAAAAATGCAATTGGGGTCCTCATCGGAGGACTTGAATGGAATGATAACACAG
TTCGAGTCTCTAAAACTCTACAGAGATTCGCTTGGAGAAGCAGTAATGAGAATGGGAGAC
CTCCACTCACTCCAAAACAGAAACGGAAAATGGCGAGAACAATTAGGTCAAAAGTTCGAA
GAAATAAGATGGCTGATTGAAGAAGTGAGACACAAATTGCAGATAACAGAGAATAGTTTT
GAGCAAATAACATTTATGCAAGCCTTACAGCTACTATTTGAAGTGGAACAAGAGATAAGA
ACTTTTTCGTTTCAGCTTATTTAA--------------------------

#A/Krasnodar/101/1959(H2N2)
------------------------TAATGGATCCTAACACTGTGTCAAGCTTTCAGGTAG
ATTGCTTCCTTTGGCATGTCCGCAAACAAGTTGCAGACCAAGAACTAGGTGATGCCCCAT
TCCTCGATCGGCTTCGCCGAGATCAGAAGTCCCTAAGGGGAAGAGGCAGCACTCTCGGTC
TGAACATCGAAACAGCCACCCGTGTTGGAAAGCAGATAGTGGAGAGGATTCTGAAGGAAG
AATCCGATGAGGCACTTAAAATGACCATGGCCTCCGCACCTGCTTCGCGATACCTAACTG
ACATGACTATTGAGGAAATGTCAAGGGACTGGTTCATGCTAATGCCCAAGCAGAAAGTGT
CAGGCCCTCTTTGTATCAGAATGGACCAGGCAATCATGGATAAGAACATCATATTGAAAG
CGAATTTCAGTGTGATTTTTGACCGGCTAGAGACCCTAATATTACTAAGGGCTTTCACCG
AAGAGGGAGCAATTGTTGGCGAAATTTCACCATTGCCTTCTCTTCCAGGACATACTAATG
AGGATGTCAAAAATGCAATTGGGGTCCTCATCGGAGGACTTGAATGGAATGATAACACAG
TTCGAGTCTCTAAAACTCTACAGAGATTCGCTTGGAGAAACAGTAATGAGAATGGGAGAC
CTCCACTCACTCCAAAACAGAAACGGAAAATGGCGAGAACAATTAGGTCAAAAGTTCGAA
GAAATAAGATGGCTGATTGAAGAAGTGAGACACAAATTGAAGATAACAGAGAATAGTTTT
GAGCAAATAACATTTATGCAAGCCTTACAGCTACTATTTGAAGTGGAACAAGAGATAAGA
ACTTTCTCGTTTCAGCTTATTTAATGATAA--------------------

#A/Panama/1/61(H2N2)
--------------------------ATGGATTCTAACACTGTGTCAAGCTTTCAGGTAG
ATTGCTTCCTTTGGCATGTCCGCAAACAAGTTGTAGACCAAGAACTAGGTGATGCCCCAT
TCCTTGATCGGCTTCGCCGAGATCAGAAGTCCCTAAGGGGAAGAGGCAGTACTCTCGGTT
TGAACATCGAAACAGCCACCCGTGTTGGAAAGCAGATAGTAGAGAGGATTCTGAAGGAAG
AATCCGATGAGGCACTTAAAATGACCATGGCCTCCGCACCTGCTTCGCGATACCTAACTG
ACATGACTATTGAGGAAATGTCAAGGGACTGGTTCATGCTAATGCCCAAGCAGAAAGTGG
AAGGCCCTCTTTGTATCAGAATAGACCAGGCAATCATGGATAAGAACATCATATTGAAAG
CGAATTTCAGTGTGATTTTTGACCGGCTAGAAACCCTAATATTACTAAGGGCTTTCACCG
AAGAGGGAGCAATTGTTGGCGAAATTTCACCATTGCCTTCTCTTCCAGGACATACTATTG
AGGATGTCAAAAATGCAATTGGGGTCCTCATCGGAGGACTTGAATGGAATGATAACACAG
TTCGAGTCTCTAAAACTCTACAGAGATTCGCTTGGAGAAGCAGTAATGAGAATGGGAGAC
CTCCACTCACTCCAAAACAGAAACGGAAAATGGCGAGAACAATTAGGTCAAAAGTTCGAA
GAGATAAGATGGCTGATTGAAGAAGTGAGACACAGATTGAAGATAACAGAGAATAGTTTT
GAGCAAATAACATTTATGCAAGCCTTACAGCTACTATTTGAAGTAGAACAAGAGATAAGA
ACTTTCTCGTTTCAGCTTATTTAA--------------------------

#A/Japan/170/62(H2N2)
--------------------------ATGGATTCTAACACTGTGTCAAGCTTTCAGGTAG
ATTGCTTCCTTTGGCATGTCCGCAAACAAGTTGTAGACCAAGAACTAGGTGATGCCCCAT
TCCTTGATCGGCTTCGCCGAGATCAGAAGTCCCTAAGGGGAAGAGGCAGTACTCTCGGTC
TGAACATCGAAACAGCCACCCGTGTTGGAAAGCAGATAGTAGAGAGGATTCTGAAGGAAG
AATCCGATGAGGCACTTAAAATGACCATGGCCTCCGCACCTGCTTCGCGATACCTAACTG
ACATGACTATTGAGGAAATGTCAAGGGACTGGTTCATGCTAATGCCCAAGCAGAAAGTGG
AAGGCCCTCTTTGTATCAGAATAGACCAGGCAATCATGGATAAGAACATCATATTGAAAG
CGAATTTCAGTGTGATTTTTGACCGGCTAGAGACCCTAATATTACTAAGGGCTTTCACCG
AAGAGGGAGCAATTGTTGGCGAAATTTCACCATTGCCTTCTCTTCCAGGACATACTATTG
AGGATGTCAAAAATGCAATTGGGGTCCTCATCGGAGGACTTGAATGGAATGATAACACAG
TTCGAGTCTCTAAAACTCTACAGAGATTCGCTTGGAGAAGCAGTAATGAGAATGGGAGAC
CTCCACTCACTCCAAAACAGAAACGGAAAATGGCGAGAACAATTAGGTCAAAAGTTCGAA
GAGATAAGATGGCTGATTGAAGAAGTGAGACACAGATTGAAGATAACAGAGAATAGTTTT
GAGCAAATAACATTTATGCAAGCCTTACAGCTACTATTTGAAGTGGAACAAGAGATAAGA
ACTTTCTCGTTTCAGCTTATTTAA--------------------------

#A/Netherlands/60/62(H2N2)
--------------------------ATGGATTCTAACACTGTGTCAAGCTTTCAGGTAG
ATTGCTTCCTTTGGCATGTCCGCAAACAAGTTGTAGACCAAGAACTAGGTGATGCCCCAT
TCCTTGATCGGCTTCGCCGAGATCAGAAGTCCCTAAGGGGAAGAGGCAGTACTCTCGGTC
TGAACATCGAAACAGCCACCCGTGTTGGAAAGCAGATAGTAGAAAGGATTCTGAAGGAAG
AATCCGATGAGGCACTTAAAATGACCATGGCCTCCGCACCTGCTTCGCGATACCTAACTG
ACATGACTATTGAGGAAATGTCAAGGGACTGGTTCATGCTAATGCCCAAGCAGAAAGTGG
AAGGCCCTCTTTGTATCAGAATAGACCAGGCAATCATGGATAAGAACATCATATTGAAAG
CGAATTTCAGTGTGATTTTTGACCGGCTAGAGACCCTAATATTACTAAGGGCTTTCACCG
AAGAGGGAGCAATTGTTGGCGAAATTTCACCATTGCCTTCTCTTCCAGGACATACTATTG
AGGATGTCAAAAATGCAATTGGGGTCCTCATCGGAGGGCTTGAATGGAATGATAACACAG
TTCGAGTCTCTAAAACTCTACAGAGATTCGCTTGGAAAAGCAGTAATGAGAATGGGAGAC
CTCCACTCACTCCAAAACAGAAACGGAAAATGGCGAGAACAATTAGGTCAAAAGTTCGAA
GAGATAAGATGGCTGATTGAAGAGGTGAGACACAGATTGAAGATAACAGAGAATAGTTTT
GAGCAAATAACATTTATGCAAGCCTTACAGCTACTATTTGAAGTGGAACAAGAGATAAGA
ACTTTCTCGTTTCAGCTTATTTAA--------------------------

#A/Netherlands/56/1963(H2N2)
------------------AAGACATAATGGATTCTAACACTGTGTCAAGTTTTCAGGTAG
ATTGCTTCCTTTGGCATGTCCGAAAACAAGTTGTAGACCAAGAACTAGGTGATGCCCCAT
TCCTTGATCGGCTTCGCCGAGATCAGAAGTCCCTAAGGGGAAGAGGCAGCACTCTCGGTC
TAAACATCGAAGCAGCCACCCGTGTTGGAAAGCAGATAGTAGAGAGGATTCTGAAGGAAG
AATCCGATGAGGCACTTAAAATGACCATGGCCTCCGCACCTGCTTCGCGATACCTAACTG
ACATGACTATTGAGGAAATGTCAAGGGATTGGTTCATGCTAATGCCCAAGCAGAAAGTGG
AAGGCCCTCTTTGCATCAGAATAGACCAGGCAATCATGGATAAGAACATCATATTGAAAG
CGAATTTCAGTGTGGTTTTTGACCGGCTAGAGACCCTAATATTACTAAGGGCTTTCACCG
AAGAGGGAGCAATTGTTGGCGAAATTTCACCATTGCCTTCTCTTCCAGGACATACTATTG
AGGATGTCAAAAATGCAATTGGGGTCCTCATCGGAGGACTTGAATGGAATGATAACACAG
TTCGAGTCTCTAAAACTCTACAGAGATTCGCTTGGAGAAGCAGTAATGAGAATGGGAGAC
CTCCACTCACTCCAAAACAGAAACGGAAAATGGCGAGAACAATTAGGTCAAAAGTTCGAA
GAGATAAGATGGCTGATTGAAGAAGTGAGACACAGATTGAAGATAACAGAGAATAGTTTT
GAGCAAATAACATTTATGCAAGCCTTACAGCTACTATTTGAAGTGGAACAAGAGATAAGA
ACTTTCTCGTTTCAGCTTATTTAATGATAAA-------------------

#A/Berlin/3/1964(H2N2)
-------------------AGACATAATGGATTCTAACACTGTGTCAAGTTTTCAGGTAG
ATTGTTTCCTTTGGCATGTCCGAAAACAAGTTGTAGACCAAGAACTAGGTGATGCCCCAT
TCCTTGATCGGCTTCGCCGAGATCAGAAGTCCCTAAGGGGAAGAGGCAGCACTCTCGGTC
TAAACATCGAAGCAGCCACCCGTGTTGGAAAGCAGATAGTAGAGAGGATTCTGAAGGAAG
AATCCGATGAGGCACTTAAAATGACCATGGCCTCCGCACCTGCTTCGCGATACCTAACTG
ACATGACTATTGAGGAATTGTCAAGGGACTGGTTCATGCTAATGCCCAAGCAGAAAGTGG
AAGGCCCTCTTTGCATCAGAATAGACCAGGCAATCATGGATAAGAACATCATGTTGAAAG
CGAATTTCAGTGTGATTTTTGACCGGCTAGAGACCCTAATATTACTAAGGGCTTTCACCG
AAGAGGGAGCAATTGTTGGCGAAATTTCACCATTGCCTTCTCTTCCAGGACATACTATTG
AGGATGTCAAAAATGCAATTGGGGTCCTCATCGGAGGACTTGAATGGAATGATAACACAG
TTCGAGTCTCTAAAACTCTACAGAGATTCGCTTGGAGAAGCAGTAATGAGAATGGGAGAC
CTCCACTCACTCCAAAACAGAAACGGAAAATGGCGAGAACAATTAGGTCAAAAGTTCGAA
GAGATAAGATGGCTGATTGAAGAAGTGAGACACAGATTGAAGATAACAGAGAATAGTTTT
GAGCAAATAACATTTATGCAAGCCTTACAGCTACTATTTGAAGTGGAACAAGAGATAAGA
ACTTTCTCGTTTCAGCTTATTTAATGATAA--------------------

#A/Tokyo/3/67(H2N2)
--------------------------ATGGATTCTAACACTGTGTCAAGTTTTCAGGTAG
ATTGCTTCCTTTGGCACGTCCGAAAACAAGTTGTAGACCAAGAACTAGGTGATGCCCCAT
TCCTTGATCGGCTTCGCCGAGATCAGAAGTCCCTAAGGGGAAGAGGCAGCACTCTCGGTC
TAAACATCGAAGCAGCCACCCGTGTTGGAAAGCAGATAGTAGAGAGGATTCTGAAAGAAG
AATCCGATGAGGCACTTAAAATGACCATGGCCTCCGCACCTGCTTCGCGATACCTAACTG
ACATGACTATTGAGGAATTGTCAAGGGACTGGTTCATGCTAATGCCCAAGCAGAAAGTGG
AAGGCCCTCTTTGCATCAGAATAGACCAGGCAATCATGGATAAGAACATCATGTTGAAAG
CGAATTTCAGTGTGATTTTTGACCGGCTAGAGACCCTAATATTACTAAGGGCTTTCACCG
AAGAGGGAGCAATTGTTGGCGAAATTTCACCATTGCCTTCTCTTCCAGGACATACTATTG
AGGATGTCAAAAATGCGATTGGGGTCCTCATCGGAGGACTTGAATGGAATGATAACACAG
TTCGAGTCTCTAAAACTCTACAGAGATTCGCTTGGAGAAGCAGTAATGAGAATGGGAGAC
ATCCACTCACTCCAAAACAGAAACAGTAAATGGCGAGAACAATTAGGTCAAAAGTTCGAA
GAGATAAGATGGCTGATTGAAGAAGTGAGACACAGATTGAAGATAACAGAGAATAGTTTT
GAGCAAATAACATTTATGCAAGCCTTACAGCTACTATTTGAAGTGGAACAAGAGATAAGA
ACTTTCTCGTTTCAGCTTATTTAA--------------------------

#A/Albany/6/1968(H3N2)
---------------------ACATAATGGATTCTAACACTGTATCAAGTTTTCAGGTAG
ATTGCTTCCTTTGGCATGTCCGAAAACAAGTTGTAGACCAAGAACTAGGTGATGCCCCAT
TCCTTGATCGGCTTCGCCGAGATCAGAAGTCCCTAAGGGGAAGAGGCAGCACTCTCGGTC
TAAACATCGAAGCAGCCACCCGTGTTGGAAAGCAGATAGTAGAGAGGATTCTGAAGGAAG
AATCCGATGAGGCACTTAAAATGACCATGGCCTCCGCACCTGCTTCGCGATACCTAACTG
ACATGACTATTGAGGAATTGTCAAGGGACTGGTTCATGCTAATGCCCAAGCAGAAAGTGG
AAGGACCTCTTTGCATCAGAATAGACCAGGCAATCATGGATAAGAACATCATGTTGAAAG
CGAATTTCAGTGTGATTTTTGACCGGCTAGAGACCCTAATATTACTAAGGGCTTTCACCG
AAGAGGGAGCAATTGTTGGCGAAATCTCACCATTGCCTTCTCTTCCAGGACATACTATTG
AGGATGTCAAAAATGCAATTGGGGTCCTCATCGGAGGACTTGAATGGAATGATAACACAG
TTCGAGTCTCTAAAACTCTACAGAGATTCGCTTGGGGAAGCAGTAATGAGAATGGGAGAC
CTCCACTCACTCCAAAACAGAAACGGAAAATGGCGAGAACAGTTAGGTCAAAAGTTCGAA
GAGATAAGATGGCTGATTGAAGAAGTGAGACACAGATTGAAGACAACAGAGAATAGTTTT
GAGCAAATAACATTTATGCAAGCCTTACAGCTACTATTTGAAGTGGAACAGGAGATAAGA
ACTTTCTCGTTTCAGCTTATTTAATGATA---------------------

#A/Singapore/1/68(H3N2)
--------------------------ATGGATTCTAACACTGTGTCAAGTTTTCAGGTAG
ATTGCTTCCTTTGGCATGTCCGAAAACAAGTTGTAGACCAAGAACTAGGTGATGCCCCAT
TCCTTGATCGGCTTCGCCGAGATCAGAAGTCCCTAAGGGGAAGAGGCAGCACTCTCGGTC
TAAACATCGAAGCAGCCACCCGTGTTGGAAAGCAGATAGTAGAGAGGATTCTGAAGGAAG
AATCCGATGAGGCACTTAAAATGACCATGGCCTCCGCACCTGCTTCGCGATACCTAACTG
ACATGACTATTGAGGAATTGTCAAGGGACTGGTTCATGCTAATGCCCAAGCAGAAAGTGG
AAGGACCTCTTTGCATCAGAATAGACCAGGCAATCATGGATAAGAACATCATGTTGAAAG
CGAATTTCAGTGTGATTTTTGACCGGCTAGAGACCCTAATATTACTAAGGGCTTTCACCG
AAGAGGGAGCAATTGTTGGCGAAATCTCACCATTGCCTTCTCTTCCAGGACATACTATTG
AGGATGTCAAAAATGCAATTGGGGTCCTCATCGGAGGACTTGAATGGAATGATAACACAG
TTCGAGTCTCTAAAACTCTACAGAGATTCGCTTGGGGAAGCAGTAATGAGAATGGGAGAC
CTCCACTCACTCCAAAACAGAAACGGAAAATGGCGAGAACAGTTAGGTCAAAAGTTCGAA
GAGATAAGATGGCTGATTGAAGAAGTGAGACACAGATTGAAGACAACAGAGAATAGTTTT
GAGCAAATAACATTTATGCAAGCCTTACAGCTACTATTTGAAGTGGAACAGGAGATAAGA
ACTTTCTCGTTTCAGCTTATTTAA--------------------------

#A/Taiwan/2/70(H3N2)
--------------------------ATGGATTCCAACACTGTGTCAAGTTTTCAGGTAG
ATTGCTTCCTTTGGCATGTCCGAAAACAAGTTGTAGACCAAGAACTAGGTGATGCCCCAT
TCCTTGATCGGCTTCGCCGAGATCAGAAGTCCCTAAGGGGAAGAGGCAGCACTCTCGGTC
TAAACATCGAAGCAGCCACCCATGTTGGAAAGCAGATAGTAGAGAGGATTCTGAAGGAAG
AATCCGATGAGGCACTTAAAATGACCATGGCCTCCGCACCTGCTTCGCGATACCTAACTG
ACATGACTATTGAGGAATTGTCAAGGGACTGGTTCATGCTAATGCCCAAGCAGAAAGTGG
AAGGACCTCTTTGCATCAGAATAGACCAGGCAATCATGGATAAGAACATCATGTTGAAAG
CGAATTTCAGTGTGATTTTTGACCGGCTAGAGACCCTAATATTACTAAGGGCTTTCACCG
AAGAGGGCGCAATTGTTGGCGAAATCTCACCATTGCCTTCTCTTCCAGGACATACTATTG
AGGATGTCAAAAATGCAATTGGGGTCCTCATCGGAGGACTTGAATGGAATGATAACACAG
TTCGAGTCTCTAAAACTCTACAGAGATTCGCTTGGGGAAGCAGTAATGAGAATGGGAGAC
CTCCACTCACTCCAAAACAGAAACGGAAAATGGCGAGAACAGCTAGGTCAAAAGTTTGAA
GAGATAAGATGGCTGATTGAAGAAGTGAGACACAGACTGAAGACAACAGAGAATAGTTTT
GAGCAAATAACATTCATGCAAGCCTTACAGCTACTATTTGAAGTGGAACAGGAGATAAGA
ACTTTCTCGTTTCAGCTTATTTAA--------------------------

#A/Hong_Kong/46/71(H3N2)
---------------------ACATAATGGATTCTAACACTGTGTCAAGTTTTCAGGTAG
ATTGCTTCCTTTGGCATGTCCGAAAACAAGTTGTAGACCAAGAACTAGGTGATGCCCCAT
TCCTTGATCGGCTTCGCCGAGATCAGAAGTCCCTAAGGGGAAGAGGCAGCACTCTCGGTC
TAAACATCGAAGCAGCCACCCGTGTTGGAAAGCAGATAGTAGAGAGGATTCTGAAGGAAG
AATCCGATGAGGCACTTAAAATGACCATGGCCTCCACACCTGCTTCGCGATACCTAACTG
ACATGACTATTGAGGAATTGTCAAGGGACTGGTTCATGCTAATGCCCAAGCAGAAAGTGG
AAGGACCTCTTTGCATCAAAATAGACCAGGCAATCATGGATAAGAACATCATGTTGAAAG
CGAATTTCAGTGTGATTTTTGACCGGCTAGAGACCCTAATATTACTAAGGGCTTTCACCG
AAGAGGGAGCAATTGTTGGCGAAATCTCACCATTGCCTTCTCTTCCAGGACATACTATTG
AGGATGTCAAAAATGCAATTGGGGTCCTCATCGGAGGACTTGAATGGAATGATAACACAG
TTCGAGTCTCTAAAACTCTACAGAGATTCGCTTGGGGAAGCAGTAATGAGAATGGGAGAC
CTCCACTCACTCCAAACCAGAAACGGGAAATGGCGAGAACAGTTGGGTCAAAAGTTCGAA
GAGATAAGATGGCTGATTGAAGAAGTGAGACACAGATTGAAGACAACAGAGAATAGTTTT
GAGCAAATAACATTTATGCAAGCCTTACAGCTACTATTTGAAGTGGAACAGGAGATAAGG
ACTTTCTCGTTTCAGCTTATTTAATGATAAAAAGCACCCTTGTTTCTACT

#A/Memphis/101/72(H3N2)
------------GTGACAAAGACATAATGGATTCCAACACTGTGTCAAGTTTTCAGGTAG
ATTGCTTCCTTTGGCATGTCCGAAAACAAGTTGTAGACCAAGAACTAGGTGATGCCCCAT
TCCTTGATCGGCTTCGCCGAGATCAGAAGTCCCTAAGGGGAAGAGGCAGCACTCTCGGTC
TAAACATCGAAGCAGCCACCCATGTTGGAAAGCAGATAGTAGAGAAGATTCTGAAGGAAG
AATCTGATGAGGCACTTAAAATGACCATGGCCTCCACACCTGCTTCGCGATACATAACTG
ACATGACTATTGAGGAATTGTCAAGGGACTGGTTCATGCTAATGCCCAAGCAGAAAGTGG
AAGGACCTCTTTGCATCAGAATAGACCAGGCAATCATGGATAAGAACATCATGTTGAAAG
CGAATTTCAGTGTGATTTTTGACCGGCTAGAGACCCTAATATTACTAAGGGCTTTCACCG
AAGAGGGAGCAATTGTTGGCGAAATCTCACCATTGCCTTCTTTTCCAGGACATACTATTG
AGGATGTCAAAAATGCAATTGGGGTCCTCATCGGAGGACTTGAATGGAATGATAACACAG
TTCGAGTCTCTAAAACTCTACAGAGATTCGCTTGGGGAAGCAGTAATGAGAATGGGAGAC
CTCCACTTACTCCAAAACAGAAACGGTAAATGGCGAGAACAGCTAGGTCAAAAGTTCGAA
GAGATAAGATGGCTGATTGAAGAAGTGAGACACAGACTGAAGACAACAGAGAATAGTTTT
GAGCAAATAACATTCATGCAAGCCTTACAGCTACTATTTGAAGTGGAACAGGAGATAAGA
ACTTTCTCGTTTCAGCTTATTTAATGAT----------------------

#A/Tokyo/31/72(H3N2)
--------------------------ATGGATTCCAACACTGTGTCAAGTTTTCAGGTAG
ATTGCTTCCTTTGGCATGTCCGAAAACAAGTTGTAGACCAAGAACTAGGTGATGCCCCAT
TCCTTGATCGGCTTCGCCGAGATCAGAAGTCCCTAAGGGGAAGAGGCAGCACTCTCGGTC
TAAACATCGAAGCAGCCACCCATGTTGGAAAGCAGATAGTAGAGAAGATTCTGAAGGAAG
AATCTGATGAGGCACTTAAAATGACCATGGCCTCCACACCTGCTTCGCGATACATAACTG
ACATGACTATTGAGGAATTGTCAAGGGACTGGTTCATGCTAATGCCCAAGCAGAAAGTGG
AAGGACCTCTTTGCATCAGAATAGACCAGGCAATCATGGATAAGAACATCATGTTGAAAG
CGAATTTCAGTGTGATTTTTGACCGGCTAGAGACCCTAATATTACTAAGGGCTTTCACCG
AAGAGGGAGCAATTGTTGGCGAAATCTCACCATTGCCTTCTTTTCCAGGACATACTATTG
AGGATGTCAAAAATGCAATTGGGGTCCTCATCGGAGGACTTGAATGGAATGATAACACAG
TTCGAGTCTCTAAAACTCTACAGAGATTCGCTTGGGGAAGCAGTAATGAGAATGGGAGAC
CTCCACTTACTCCAAAACAGAAACGGAAAATGGCGAGAACAGCTAGGTCAAAAGTTCGAA
GAGATAAGATGGCTGATTGAAGAAATGAGACACAGACTGAAGACAACAGAGAATAGTTTT
GAGCAAATAACATTCATGCAAGCCTTACAGCTACTATTTGAAGTGGAACAGGAGATAAGA
ACTTTCTCGTTTCAGCTTATTTAA--------------------------

#A/Beijing/39/75(H3N2)
--------------------GACATAATGGATTCCAACACTGTGTCAAGTTTTCAGGTAG
ATTGCTTCCTTTGGCATGTCCGAAAACAAATTGTAGACCAAGAACTAGGTGATGCCCCAT
TCCTTGATCGGCTTCGCCGAGATCAGAAGTCCCTAAGGGGAAGAGGCAGCACTCTCGGTC
TAGACATCGAAGCAGCCACCCATGTTGGAAAGCAGATAGTAGAGAAGATTCTGAAGGAAG
AATCTGATGAGGCGCTTACAATGACCATGGCCTCCACACCTGCTTCGCGATACATAACTG
ACATGACCACTGAGGAATTGTCAAGAGACTGGTTCATGCTAATGCCCAAGCAGAAAGTGG
AAGGACCTCTTTGCATCAGAATAGACCAGGCAATCATGGATAAGAACATCATGTTGAAAG
CGAATTTCAGTGTGATTTTTGACCGGCTAGAGACCCTAATATCACTAAGGGCTTTCACCG
AAGAGGGAGCAATTGTTGGCGAAATCTCACCATTGCCTTCTTTTCCAGGACATACTATTG
AGGATGTCAAAAATGCAATTGGGGTCCTCATCGGAGGACTTGAATGGAATGATAACACAG
TTCGAGTCTCTAAAACTCTACAGAGATTCGCTTGGGGAAGCAGTAATGAGAATGGGGGAC
CTCCACTTACTCCAAAACAGAAACGGAAAATGGCGAGAACAGCTAGGTCAAAAGTTCGAA
GAGATAAGATGGCTGATTGAAGAAGTGAGACACAGACTGAAAACAACTGAGAATAGTTTT
GAGCAAATAACATTCATGCAAGCCTTACAGCTACTATTTGAAGTGGAACAGGAGATAAGA
ACTTTCTCGTTTCAGCTTATTTAATGATAAAAA-----------------

#A/New_Jersey/1976(H1N1)
--------------------AACATAATGGATCCAAACACTGTGTCAAGCTTTCAGGTAG
ATTGCTTTCTTTGGCATGTCCGCAAACGAGTTGCAGACCAAGAACTAGGTGATGCCCCAT
TCCTTGATCGGCTTCGCCGAGATCAGAAATCCCTAAGAGGAAGGGGCAGTACTCTCGGTC
TGGACATCGAGACAGCCACACGTGCTGGAAAGCAGATAGTGGAGCGGATTCTGAAAGAAG
AATCCGATGAGGCACTTAAAATGACCATGGCCTCTGTACCTGCGTCGCGTTACCTAACTG
ACATGACTCTTGAGGAAATGTCAAGGGACTGGTCCATGCTCATACCCAAGCAGAAAGTGG
CAGGCCCTCTTTGTATCAGAATGGACCAGGCGATCATGGATAAGAACATCATACTGAAAG
CGAACTTCAGTGTGATTTTTGACCGGCTGGAGACTCTAATATTGCTAAGGGCTTTCACCG
AAGAGGGAGCAATTGTTGGCGAAATTTCACCATTGCCTTCTCTTCCAGGACATACTGCTG
AGGATGTCAAAAATGCAGTTGGAGTCCTCATCGGAGGACTTGAATGGAATGATAACACAG
TTCGAGTCTCTGAAACTCTACAGAGATTCGCTTGGAGAAGCAGTAATGAGAATGGGAGAC
CTCCACTCACTCCAAAACAGAAACGAGAAATGGCGGGAACAATTAGGTCAGAAGTTTGAA
GAAATAAGATGGTTGATTGAAGAAGTGAGACACAAACTGAAGATAACAGAGAATAGTTTT
GAGCAAATAACATTTATGCAAGCCTTACATCTATTGCTTGAAGTGGAGCAAGAGATAAGA
ACTTTCTCGTTTCAGCTTATTTAGTAATAAAAAA----------------

#A/New_Jersey/8/1976(H1N1)
-------------------------AATGGATTCCAACACTGTGTCAAGCTTTCAGGTAG
ACTGCTTCCTTTGGCATGTCCGCAAACGGTTGGCGGACAATGGATTGGGTGATGCCCCAT
TCCTTGATCGGCTCCGCCGAGATCAAAAGTCCCTAAAAGGAAGAGGCAGCACTCTTGGTC
TTAACATCGAGACAGCCACTATTGCTGGGAAGCAAATTGTGGAGTGGATTCTGAAAGAAG
AATCCAACGAGACACTTAAGATGACCATTGCATCTGTACCTTCTTCGCGCTACCTAGCTG
ACATGACCCTTGAGGAAATGTCAAGGGATTGGTTCATGCTCATGCCTAGGCAAAAGGTGG
CAGGCTCTCTTTGTGTGCGAATGGACCAGGCGATCATGGAAAAGAACATCATACTGAAAG
CGAACTTCAGTGTGATTTTTGACCGGTTGGAGACTTTGATACTACTAAGGGCTTTCACCG
AAGAGGGAGCAATTGTTGGAGAAATTTCACCATTACTTTCTCTTCCAGGACATACTGATG
AGGATGTCAAAAATGCAGTTGGGGTCCTCATCGGAGGGCTTGAATGGAATGGTAACACAG
TTCGAGTCTCTGAAAATCTACAGAGATTCGCTTGGAGAAGCCGTAATGAGAATGGGAGAC
CTCCACTACCTCCAGAACAGAAATGAAAAGTGGCGAGAGCAATTGGGTCAGAAATTTGAG
GAAATAAGGTGGCTGATTGAAGAAGTGCGGCAAAAATTGAAGATGACAGAGAATAGTTTC
GAGCAAATAACATTTATGCAAGCCTTACAACTATTGCTTGAAGTAGAACAAGAGATGAGA
ACCTTCTCGTTTCAGCTTATTTAATAATAA--------------------

#A/Tientsin/78/1977(H1N1)
-----------------------ATAATGGATCCCAACACTGTGTCAAGCTTTCAGGTAG
ATTGCTTCCTTTGGCATGTCCGCAAACAAGTTGCAGACCAAGAACTAGGTGATGCCCCAT
TCCTTGATCGGCTTCGCCGAGATCAGAAATCCCTAAGGGGAAGAGGCAGCACTCTCGGTC
TGAACATCGAAACAGCCACCTGTGTTGGAAAGCAAATAGTGGAGAGGATTCTGAAGGAAG
AATCTGATGAGGCACTTAAAATGACCATGGCCTCCGCACCTGCTTCGCGATACCTAACTG
ACATGACTATTGAGGAAATGTCAAGGGACTGGTTCATGCTCATGCCCAAGCAGAAAGTGG
CAGGCCCTCTTTGTATCAGAATGGACCAGGCGATAATGGATAAGAACATCATACTGAAAG
CGAATTTCAGTGTGATTTTTGACCGGCTGGAGACTCTAATATTACTAAGGGCTTTCACCG
AAGAGGGAGCAATTGTTGGCGAAATTTCACCATTGCCTTCTCTTCCAGGACATACTAATG
AGGATGTCAAAAATGCAATTGGGGTCCTCATCGGAGGACTTGAATGGAATGATAACACAG
TTCGAGTCTCTAAAACTCTACAGAGATTCGCTTGGAGAAGCAGTAATGAGAATGGGAGAC
CTCCACTCACTCCAAAACAGAAACGGAAAATGGCGAGAACAATTAGGTCAGAAGTTCGAA
GAAATAAGATGGCTGATTGAAGAAGTGAGACACAGATTGAAGATAACAGAGAATAGTTTT
GAGCAAATAACATTTATGCAAGCCTTACAGCTATTGTTTGAAGTGGAACAAGAGATAAGA
ACTTTCTCGTTTCAGCTT--------------------------------

#A/USSR/90/77(H1N1)
-------------TGGCAAAGACATAATGGATCCCAACACTGTGTCAAGCTTTCAGGTAG
ATTGCTTCCTTTGGCATGTCCGCAAACAAGTTGCAGACCAAGAACTAGGTGATGCCCCAT
TCCTTGATCGGCTTCGCCGAGATCAGAAGTCCCTAAGGGGAAGAGGCAGCACTCTCGGTC
TGAACATCGAAACAGCCACCTGTGTTGGAAAGCAAATAGTGGAGAGGATTCTGAAGGAAG
AATCCGATGAGGCACTTAAAATGACCATGGCCTCCGCACCTGCTTCGCGATACCTAACTG
ACATGACTATTGAGGAAATGTCAAGGGACTGGTTCATGCTCATGCCCAAGCAGAAAGTGG
CAGGCCCTCTTTGTATCAGAATGGACCAGGCGATAATGGATAAGAACATCATACTGAAAG
CGAATTTCAGTGTGATTTTTGACCGGCTGGAGACTCTAATATTACTAAGGGCTTTCACCG
AAGAGGGAGCAATTGTTGGCGAAATTTCACCATTGCCTTCTCTTCCAGGACATACTAATG
AGGATGTCAAAAATGCAATTGGGGTCCTCATCGGAGGACTTGAATGGAATGATAACACAG
TTCGAGTCTCTAAAACTCTACAGAGATTCGCTTGGAGAAGCAGTAATGAGAATGGGAGAC
CTCCACTCACTCCAAAACAGAAACGGAAAATGGCGAGAACAATTAGGTCAGAAGTTCGAA
GAAATAAGATGGCTGATTGAAGAAGTGAGACACAGATTGAAGATAACAGAGAATAGTTTT
GAGCAAATAACATTTATGCAAGCCTTACAGCTATTGTTTGAAGTGGAACAAGAGATAAGA
ACTTTCTCGTTTCAGCTTATTTAATGATAAAAAA----------------

#A/Nanjing/49/77(H3N2)
------------GTGACAAAGACATAATGGATTCTAACACTGTGTCAAGTTTTCAGGTAG
ATTGCTTCCTTTGGCATGTCCGAAAACAAGTTGCAGACCAAGAACTAGGTGATGCCCCAT
TCCTTGATCGGCTTCGCCGAGATCAGAAGTCCCTAAGGGGAAGAGGCAGCACTCTCGGTC
TAAACATCGAAGCAGCCACCCGTGTTGGAAAGCAGATAGTAGAGAGGATTCTGAAGGAAG
AATCCGATGAGGCACTTAAAATGACCATGGCCTCCGCACCTGCTTCGCGATACCTAACTG
ACATGACTATTGAGGAATTGTCAAGGGACTGGTTCATGCTAATGCCCAAGCAGAAAGTGG
AAGGATCTCTTTGCATCAGAATAGACCAGGCAATCATGGATAAGAACATCATGTTGAAAG
CGAATTTCAGTGTGATTTTTGACCGGCTAGAGACCCTAATATTACTAAGGGCTTTCACCG
AAGAGGGAGCAATTGTTGGCGAAATCTCACCATTGCCTTCTCTTCCAGGACATACTATTG
AGGATGTCAAAAATGCAATTGGGGTCCTCATCGGAGGACTTGAATGGAATGATAACACAG
TTCGAGTCTCTAAAACTCTACAGAGATTCGCTTGGGGAAGCAGTAATGAGAATGGGAGAC
CTCCACTCACTCCAAAACAGAAACGGAAAATGGCGAGAACAGCTAGGTCAAAAGTTCGAA
GAGATAAGATGGCTGATTGAAGAAGTGAGACACAGGTTGAAGACAACAGAGAATAGTTTT
GAGCAAATAACATTTATGCAAGCATTACAGCTACTATTTGAAGTGGAACAGGAGATAAGA
ACTTTCTCGTTTCAGCTTATTTAATGATAAAAAGCACCCTTGTTTCTACT

#A/India/6263/1980(H1N1)
--------------------GACATAATGGATCCCAACACTGTGTCAAGCTTTCAGGTAG
ATTGCTTCCTTTGGCATGTCCGCAAACAAGTTGCAGACCAAGAGCTAGGTGATGCCCCAT
TCCTTGATCGGCTTCGCCGAGATCAGAAGTCCCTAAAGGGAAGAGGCAGCACTCTCGGTC
TGAACATCGAAACAGCCACCTGTGTTGGAAAGCAAATAGTGGAGAGGATTCTGAAGGAAG
AATCCGATGAGGCACTTAAAATGACCATGGCCTCCGCACCTGCTTCGCGATACCTAACTG
ACATGACTATTGAAGAAATGTCAAGGGACTGGTTCATGCTCATGCCCAAGCAGAAAGTGG
CAGGCCCTCTTTGTGTCAGAATGGACCAGGCGATAATGGATAAGAACATCATACTGAAAG
CGAATTTCAGTGTGATTTTTGACCGGCTGGAGACTCTAATATTACTAAGGGCTTTCACCG
AAGAGGGAGCAATTGTTGGCGAAATTTCACCATTGCCTTCTCTTCCAGGACATACTAATG
AGGATGTCAAAAATGCAATTGGGGTCCTCATCGGAGGACTTGAATGGAATGATAACACAG
TTCGAGTCTCTAAAACTCTACAGAGATTCGCTTGGAAAAGCAGTAATGAGAATGGGAGAC
CTCCACTCACTCCAAAACAGAAACGGAAAATGGCGAGAACAATTAGGTCAGAAGTTCGAA
GAAATAAGATGGCTGATTGAAGAAGTGAGACATAAATTGAAGATAACAGAGAATAGTTTT
GAGCAAATAACATTTATGCAAGCCTTACAGCTATTGTTTGAAGTGGAACAAGAGATAAGA
ACGTTTTCGTTTCAGCTTATT-----------------------------

#A/Memphis/7/1980(H1N1)
-------------TGGCAAAGACATAATGGATCCCAACACTGTGTCAAGCTTTCAGGTAG
ATTGCTTCCTTTGGCATGTCCGCAAACAAGTTGCAGACCAAGAGCTAGGTGATGCCCCAT
TCCTTGATCGGCTTCGCCGAGATCAGAAGTCCCTAAAAGGAAGAGGCAGCACTCTCGGTC
TGAACATCGAAACAGCCACCTGTGTTGGAAAGCAAATAGTGGAGAGGATTCTGAAGGAAG
AATCCGATGAGGCACTTAAAATGACCATGGCCTCCACACCTGCTTCGCGATACCTAACTG
ACATGACTATTGAAGAAATGTCAAGGGACTGGTTCATGCTCATGCCCAAGCAGAAAGTGG
CAGGCCCTCTTTGTGTCAGAATGGACCAGGCGATAATGGATAAGAACATCATACTGAAAG
CGAATTTCAGTGTGATTTTTGACCGGCTGGAGACTCTAATATTACTAAGGGCTTTCACCG
AAGAGGGAGCAATTGTTGGCGAAATTTCACCATTGCCTTCTCTTCCAGGACATACTAATG
AGGATGTCAAAAATGCAATTGGGGTCCTCATCGGAGGACTTGAATGGAATGATAACACAG
TTCGAGTCTCTAAAACTCTACAGAGATTCGCTTGGAGAAGCAGTAATGAGAATGGGAGAC
CTCCACTCACTCCAAAACAGAAACGGAAAATGGCGAGAACAATTAGGTCAGAAGTTCGAA
GAAATAAGATGGCTGATTGAAGAAGTGAGACATAAATTGAAGATAACAGAGAATAGTTTT
GAGCAAATAACATTTATGCAAGCCTTACAGCTATTGTTTGAAGTGGAACAAGAGATAAGA
ACGTTTTCGTTTCAGCTTATTTAATGATAAAAAA----------------

#A/Memphis/9/80(H3N2)
------------GTGACAAAGACATAATGGATTCCAACACTGTGTCAAGTTTCCAGGTAG
ATTGCTTTCTTTGGCATGTCCGAAAACAAGTTGTAGACCAAGAACTGGGTGATGCCCCAT
TCCTTGATCGGCTTCGCCGAGATCAGAGGTCCCTAAGGGGAAGAGGCAGCACTCTCGGTC
TAGACATCAAAGCAGCCACCCATGTTGGAAAGCAGATAGTAGAAAAGATTCTGAAGGAAG
AATCTGATGAGGCACTTAAAATGACCATGGCCTCCACACCTGCTTCGCGATACATAACTG
ACATGACTATTGAGGAATTGTCAAGAAACTGGTTCATGCTAATGCCCAAGCAGAAAGTGG
AAGGACCTCTTTGCATCAGAATGGACCAGGCAATCATGGAGAAAAACATCATGTTGAAAG
CGAATTTCAGTGTGATTTTTGACCGACTAGAGACCCTAGTATTACTAAGGGCTTTCACCG
AAGAGGGAGCAATTGTTGGCGAAATCTCACCATTGCCTTCTTTTCCAGGACATACTATTG
AGGATGTCAAAAATGCAATTGGGGTCCTCATCGGAGGACTTGAATGGAATGATAACACAG
TTCGAGTCTCTAAAACTCTACAGAGATTCGCTTGGGGAAGCAGTAATGAGAATGGGGGAC
CTCCACTTACTCCAAAACAGAAACGGAAAATGGCGAGAACAGCTAGGTCAAAAGTTCGAA
GAGATAAGATGGCTGATTGAAGAAGTGAGACACAGACTGAAAACAACTGAGAATAGTTTT
GAGCAAATAACATTCATGCAAGCCTTACAGCTGCTGTTTGAAGTGGAACAGGAGATAAGA
ACTTTCTCATTTCAGCTTATTTAATGA-----------------------

#A/Nanjing/13/80(H3N2)
---------------------ACATAATGGATTCCAACACTGTGTCAAGTTTCCAGGTAG
ATTGCTTTCTTTGGCATGTCCGAAAACAAGTTGTAGACCAAGAACTGGGTGATGCCCCAT
TCCTTGATCGGCTTCGCCGAGATCAGAGGTCCCTAAGAGGAAGAGGCAGCACTCTCGGTC
TAGACATCAAAGCAGCCACCCATGTTGGAAAGCAGATAGTAGAGAAGATTCTGAAGGAAG
AATCTGATGAGGCACTTAAAATGACCATGGCCTCCACACCTGCTTCGCGATACATAACTG
ACATGACTATTGAGGAATTGTCAAGAGACTGGTTCATGCTAATGCCCAAGCAGAAAGTGG
AAGGACCTCTTTGCATCAGAATGGACCAGGCAATCATGGAGAAAAACATCATGTTGAAAG
CGAATTTCAGTGTGATTTTTGACCGACTAGAGACCCTAGTATTGCTAAGGGCTTTCACCG
AGGAGGGAGCAATTGTTGGCGAAATCTCACCATTGCCTTCTTTTCCAGGACATACTATTG
AGGATGTCAAAAATGCAATTGGGGTCCTCATCGGAGGACTTGAATGGAATGATAACACAG
TTCGAGTCTCTAAAACTCTACAGAGATTCGCTTGGGGAAGCAGTAATGAGAATGGGGGAC
CTCCACTTACTCCAAAACAGAAACGGAAAATGGCGAGAACAGCTAGGTCAAAAGTTCGAA
GAGATAAGATGGCTGATTGAAGAAGTGAGACACAGACTGAAAACAACTGAGAATAGTTTT
GAGCAAATAACATTCATGCAAGCCTTACAGCTGCTGTTTGAAGTGGAACAGGAGATAAGA
ACTTTCTCATTTCAGCTTATTTAATGATAAAAAGCACCCTTGT-------

#A/Baylor/4052/1981(H1N1)
-----------------------ATAATGGATCCCAACACTGTGTCAAGCTTTCAGGTAG
ATTGCTTCCTTTGGCATGTCCGCAAACAAGTTGCAGACCAAGAGCTAGGTGATGCCCCAT
TCCTTGATCGGCTTCGCCGAGATCAGAAGTCCCTAAGGGGAAGAGGCAGCACTCTCGGTC
TGAACATCGAAACAGCCACCTGTGTTGGAAAGCAAATAGTGGAGAGGATTCTGAAGGAAG
AATCCGATGAGGCACTTAAAATGACCATGGCCTCCGCACCTGCTTCGCGATACCTAACTG
ACATGACTATTGAAGAAATGTCAAGGGACTGGTTCATGCTCATGCCCAAGCAGAAAGTGG
CAGGCCCTCTTTGTGTCAGAATGGATCAGGCGATAATGGATAAGAACATCATACTGAAAG
CGAATTTCAGTGTGATTTTTGACCGGCTGGAGACTCTAATATTACTAAGGGCTTTCACCG
AAGAGGGAGCAATTGTTGGCGAAATTTCACCATTGCCTTCTCTTCCAGGACATACTAATG
AGGATGTCAAAAATGCAATTGGGGTCCTCATCGGAGGACTTGAATGGAATGATAACACAG
TTCGAGTCTCTAAAACTCTACAGAGATTCGCTTGGAGAAGCAGTAATGAGAATGGGAGAC
CTCCACTCACTCCAAAACAGAAACGGAAAATGGCGAGAACAATTAGGTCAGAAGTTCGAA
GAAATAAGATGGCTGATTGAAGAAGTGAGACATAAATTGAAGATAACAGAGAATAGTTTT
GAGCAGATAACATTTATGCAAGCCTTACAGCTATTGTTTGAAGTGGAACAAGAGATAAGA
ACATTTTCGTTTCAGCTTATTTAATGATAAAAAA----------------

#A/Baylor/11515/82(H1N1)
-------------TGGCAAAGACATAATGGATCCCAACACTGTGTCAAGCTTTCAGGTAG
ATTGCTTCCTTTGGCATGTCCGCAAACAAGTTGCAGACCAAGAGCTAGGCGATGCCCCAT
TCCTTGATCGGCTTCGCCGAGATCAGAAGTCCCTAAGGGGAAGAGGCAGCACTCTCGGTC
TTAACATCGAAACAGCCACCTGTGTTGGAAAACAAATAGTGGAGAGGATTCTGAAGGAAG
AATCCAATGAGGCACTTAAAATGACCATGGCCTCCACACCTGCTTCGCGATACCTAACTG
ACATGACTATTGAAGAAATGTCAAGGGACTGGTTCATGCTCATGCCCAAACAGAAAGTGG
CAGGCCCTCTTTGTGTCAGAATGGATCAGGCAATAATGGATAAGAACATCATACTGAAAG
CGAATTTCAGTGTGGTTTTTGACCGGCTGGAGACTCTAATATTATTAAGGGCTTTCACCG
AAGAGGGAGCAATTGTTGGCGAAATTTCACCATTGCCTTCTCTTCCAGGACATACTAATG
AGGATGTCAAAAATGCAATTGGGGTCCTCATCGGAGGACTTGAATGGAATGATAACACAG
TTCGAGTCTCTGAAACTCTACAGAGATTCGCTTGGAGAAGCAGTAATGAGAATGGGAGAC
CTCCACTCACTCCAAAACAGAAACGGAAAATGGCGAGAACAATTAGGTCAGAAGTTCGAA
GAAATAAGATGGCTGATTGAAGAAGTGAGACATAAATTGAAGATAACAGAGAATAGTTTT
GAACAAATAACATTTATGCAAGCCTTACAGCTATTGTTTGAAGTGGAACAAGAGATAAGA
ACGTTTTCGTTTCAGCTTATTTAATGATAAAAAA----------------

#A/Nanjing/36/83(H3N2)
------------GTGACAAAGACATAATGGATTCCAACACTGTGTCAAGTTTCCAGGTAG
ATTGCTTTCTTTGGCATATCCGAAAACAAGTTGTAGACCAAGAACTGGGTGATGCCCCAT
TTCTTGATCGGCTTCGCCGAGATCAGAAGTCCCTAAGAGGAAGAGGCAGCACTCTCGGTC
TAGACATCAAAGCAGCCACTCATGTTGGAAAGCAGATAGTAGAGAATATTCTGAAGGAAG
AATCTGATGAGGCACTTAAAATGACCATGGCCTCAACACCTGCTTCGCGATACATAACTG
ACATGACTATTGAGGAATTGTCAAGAGACTGGTTCATGCTAATGCCCAAGCAGAAAGTGG
AAGGACCTCTGTGCATCAGAATGGACCAGGCAATCATGGAGAAAAGCATCATGTTGAAAG
CGAATTTCAGTGTGATTTTTGACAGACTAGAGACCCTAGTATTACTAAGGGCTATCACCG
AAGAGGGAGCAATTGTTGGCGAAATCTCACCATTGCCTTCTTTTCCAGGACATACTATTG
AGGATGTCAAAAATGCAATTGGGGTCCTCATCGGAGGACTTGAATGGAATGATAACACAG
TTCGAGTCTCTAAAACTCTACAGAGATTCGCTTGGGGAAGCAGTAATGAGAATGGGGGAC
CTCCACTTACTCCAAAACAGAAACGGAAAATGGCGAGAACAGCTAGGTCAAAAGTTCGAA
GAGATAAGATGGCTGATTGAAGAAGTGAGACACAGACTGAAAACAACTGAGAATAGTTTT
GAGCAAATAACATTCATGCAAGCCTTGCAGCTGCTGTTTGAAGTGGAACAGGAGATAAGA
ACTTTCTCATTTCAGCTTATTTAATGATAAAAAGCACCCTTGTTTCTACT

#A/Memphis/40/1983(H1N1)
--------------------GACATAATGGATCCCAACACTGTGTCAAGCTTTCAGGTAG
ATTGCTTCCTTTGGCATGTCCGCAAACAAGTTGCAGACCAAGAGCTAGGTGATGCCCCAT
TTCTTGATCGGCTTCGCCGAGATCAGAAGTCCCTAAAGGGAAGAGGCAGCACTCTCGGTC
TGGACATCGAAACAGCCACCTGTGTTGGAAAGCAAATAGTGGAGAGGATTCTGAAGGAAG
AATCCGATGAGGCACTTAAAATGACCATGGCCTCCGCACCTGCTTCACGATACCTAACTG
ACATGACTATTGAAGAAATGTCAAGGGACTGGTTCATGCTCATGCCCAAGCAGAAAGTGG
CAGGCCCTCTTTGTGTCAGAATGGACCAGGCGATAATGGATAAGAACATCATACTGAAAG
CGAATTTCAGTGTGATTTTTGACCGGTTGGAGACTCTGATATTACTAAGGGCTTTCACCG
AAGAGGGAGCAATTGTTGGCGAAATTTCACCATTGCCTTCTCTTCCAGGACATACTAATG
AGGATGTCAAAAATGCAATTGGGGTCCTCATCGGGGGACTTGAATGGAATGATAACACAG
TTCGAGTCTCTAAAACTCTACAGAGATTCGCTTGGAGAAGCAGTAATGAGAATGGGAGAC
CTCCACTCACTCCAAAACAGAAACGGAAAATGGCGAGAGCAATTAGGTCAGAAGTTCGAA
GAAATAAGATGGCTGATTGAAGAAGTGAGACATAAATTGAAGATAACAGAGAATAGTTTT
GAGCAAATAACATTTATGCAAGCCTTACAGCTATTGTTTGAAGTGGAACAAGAGATAAGA
ACGTTTTCGTTTCAGCTTATTTAA--------------------------

#A/Memphis/6/1983(H1N1)
-----------------------ATAATGGATCCCAACACTGTGTCAAGCTTTCAGGTAG
ATTGCTTCCTTTGGCATGTCCGCAAACAAGTTGCAGACCAAGAGCTAGGCGATGCCCCAT
TCCTTGATCGGCTTCGCCGAGATCAGAAGTCCCTAAGGGGAAGAGGCAGCACTCTCGGTC
TGAACATCGAAACAGCCACCTGTGTTGGAAAGCAAATAGTGGAGAGGATTCTGAAGGAAG
AATCCAATGAGGCACTTAAAATGACCATGGCCTCCACACCTGCTTCGCGATACCTAACTG
ACATGACTATTGAAGAAATGTCAAGGGACTGGTTCATGCTCATGCCCAAGCAGAAAGTGG
CAGGCCCTCTTTGTGTCAGAATGGATCAGGCAATAATGGATAAGAACATCATACTGAAAG
CGAATTTCAGTGTGGTTTTTGACCGGCTGGAGACTCTAATATTATTAAGGGCTTTCACCG
AAGAGGGAGCAATTGTTGGCGAAATTTCACCATTGCCTTCTCTTCCAGGACATACTAATG
AGGATGTCAAAATTGCAATTGGGGTCCTCATCGGAGGACTTGAATGGAATGATAACACAG
TTCGAGTCTCTGAAACTCTACAGAGATTCGCTTGGAGAAGCAGTAATGAGAATGGGAGAC
CTCCACTCACTCCAAAACAGAAACGGAAAATGGCGAGAACAATTAGGTCAGAAGTTCGAA
GAAATAAGATGGCTGATTGAAGAAGTGAGACATAAATTGAAGATAACAGAGAATAGTTTT
GAACAAATAACATTTATGCAAGCCTTACAGCTATTGTTTGAAGTGGAACAAGAGATAAGA
ACGTTTTCGTTTCAGCTTATTTAATGATAAAAAA----------------

#A/Hong_Kong/7/85(H3N2)
AGCAAAAGCAGGGTGACAAAGACATAATGGATTCCAACACTGTGTCAAGTTTCCAGGTAG
ATTGCTTTCTTTGGCATATCCGAAAACAAGTTGTAGACCAAGAACTGAGTGATGCCCCAT
TCCTTGATCGGCTTCGCCGAGATCAGAGGTCCCTAAGGGGAAGAGGCAACACTCTCGGTC
TAGACATCAAAGCAGCCACCCATGTTGGAAAGCAGATAGTAGAAAAGATTCTGAAGGAAG
AATCTGATGAGGCACTTAAAATGACCATGGCCTCCACACCTGCTTCGCGATACATAACTG
ACATGACTATTGAGGAATTGTCAAGAAACTGGTTCATGCTAATGCCCAAGCAGAAAGTGG
AAGGACCTCTTTGCATCAGAATGGACCAGGCAATCATGGAGAAAAACATCATGTTGAAAG
CGAATTTCAGTGTGATCTTTGACCGACTAGAGACCCTAGTATTACTAAGGGCTTTCACCG
AAGAGGGAGCAATTGTTGGCGAAATCTCACCATTGCCTTCTTTTCCAGGACATACTATTG
AGGATGTCAAAAATGCAATTGGGGTCCTCATCGGAGGACTTGAATGGAATGATAACACAG
TTCGAGTCTCTAAAAATCTACAGAGATTCGCTTGGGGAAGCAGTAATGAGAATGGGGGAC
CTCCACTTACTCCAAAACAGAAACGGAAAATGGCGAGAACAGCTAGGTCAAAAGTTCGAA
GAGATAAGATGGCTGATTGAAGAAGTGAGACACAGACTAAAAACAACTGAGAATAGTTTT
GAGCAAATAACATTCATGCAAGCCTTACAGCTGCTGTTTGAAGTGGAACAGGAGATAAGA
ACTTTCTCATTTCAGCTTATTTAATGATAAAAAACACCCTTGTTTCTACT

#A/Taiwan/01/1986(H1N1)
--------------------------ATGGATCCCAACACTGTGTCAAGCTTTCAGGTAG
ATTGCTTCCTTTGGCATGTCCGCAAACAAGTTGCAGACCAAGAGCTAGGTGATGCCCCAT
TCCTTGATCGGCTTCGCCGAGATCAGAAGTCCCTAAAGGGAAGAGGCAGCACTCTCGGTC
TGAACATCGAAGCGGCCACCTGTGTTGGAAAGCAAATAGTGGAGAGGATTCTGAAGGAAG
AATCCGATGAGGCACTTAAAATGACCATGGCCTCCGCACCTGCTTCTCGATACCTAACTG
ACATGACTATTGAAGAAATGTCAAGGGACTGGTTCATGCTCATGCCCAAGCAGAAAGTGG
CAGGCCCTCTTTGTGTCAGAATGGACCAGGCGATAATGGATAAAAACATCATACTGAAAG
CGAACTTCAGTGTGATTTTTGACCGGCTGGAAACTCTAATATTACTAAGGGCTTTCACCG
AAGAGGGAGCAATTGTTGGCGAAATTTCACCATTGCCTTCTCTTCCAGGACATACTAATG
AGGATGTCAAAAATGCAATTGGGGTCCTCATCGGAGGACTTGAATGGAATGATAACACAG
TTCGAGTCTCTAAAACTCTACAGAGATTCTCTTGGAGAAGCAGTAATGAGAATGGGAGAC
CTCCACTCACTCCAAAGCAGAAACGGAAAATGGCGGGAACAATTAGGTCAGAAGTTCGAA
GAAATAAGATGGCTGATTGAAGAAGTAAGACATAAATTGAAGATAACAGAGAATAGTTTT
GAGCAAATAACATTTATGCAAGCCTTACAGCTATTGTTTGAAGTGGAACAAGAAATAAGA
ACATTTTCGTTTCAGCTTATTTAATG------------------------

#A/Memphis/66/86(H3N2)
-GCAAAAGCAGGGTGACAAAGACATAATGGATTCCAACACTGTGTCAAGTTTCCAGGTAG
ATTGCTTTCTTTGGCATGTCCGAAAACAAGTTGTAGACCAAAAACTGAGTGATGCCCCAT
TCCTTGATCGACTTCGCCGAGATCAGAAGTCCCTAAGGGGAAGAGGCAGCACTCTCGGTC
TAGACATCAAAACAGCCACCCATGTTGGAAAGCAGATAGTAGAAAAGATTCTGAAGGAAG
AATCTGATGAGGCACTTAAAATGACCATGGCCTCCACACCTGCTTCACGATACATAACTG
ACATGACTATTGAGGAATTGTCAAGAAACTGGTTCATGCTAATGCCCAAACAGAAAGCGG
AAGGACCTCTTTGCGTCAGAATGGACCAGGCAATCATGGAGAAAAACATCATGTTGAAAG
CGAATTTCAGTGTGATCTTTGACCGACTAGAGACCCTAGTATTACTAAGGGCTTTCACCG
AAGAGGGAGCAATTGTTGGCGAAATCTCACCATTGCCTTCTTTTCCAGGACATACTATTG
AGGATGTCAAAAATGCAATTGGGGTCCTCATCGGAGGACTTGAATGGAATGATAACACAG
TTCGAGTCTCTAAAACTCTACAGAGATTCGCTTGGGGAAGCAGTAATGAGAATGGGGGAC
CTCCACTTACTCCAGAGCAGAAACGGAAAATGGCGGGAACAGCTAGGTCAAAAGTTCGAA
GAGATAAGATGGCTGATTGAAGAAGTGAGACACAGACTAAAAACAACTGAGAATAGTTTT
GAGCAAATAACATTTATGCAAGCCTTACAGCTGCTGTTTGAAGTGGAACAGCAGATCAGA
ACTATCTCATGTCAGCTTATCTAA--------------------------

#A/Singapore/6/1986(H1N1)
--------------------GACATAATGGATCCCAACACTGTGTCAAGCTTTCAGGTAG
ATTGCTTCCTTTGGCATGTCCGCAAACAAGTTGCAGACCAAGAGCTAGGTGATGCCCCAT
TCCTTGATCGGCTTCGCCGAGATCAGAAGTCCCTAAGGGGAAGAGGCAGCACTCTCGGTC
TGAACATCGAAGCAGCCACCTGTGTTGGAAAGCAAATAGTGGAGAGGATTCTGAAGGAAG
AATCCGATGAGGCACTTAAAATGACCATGGCCTCCGCACCTGCTTCTCGATACCTAACTG
ACATGACTATTGAAGAAATGTCAAGGGACTGGTTCATGCTCATGCCCAAGCAGAAAGTGG
CAGGCCCTCTTTGTGTCAGAATGGACCAGGCGATAATGGATAAGAACATCATACTGAAAG
CGAACTTCAGTGTGATTTCTGACCGGCTGGAAACTCTAATATTACTAAGGGCTTTCACCG
AAGAGGGAGCAATTGTTGGCGAAATTTCACCATTGCCTTCTCTTCCAGGACATACTAATG
AGGATGTCAAAAATGCAATTGGGGTCCTCATCGGAGGACTTGAATGGAATGATAACACAG
TTCGAGTCTCTAAAACTCTACAGAGATTCTCTTGGAGAAGCAGTAATGAGAATGGGAGAC
CTCCACTCACTCCAAAGCAGAAACGGAAAATGGCGGGAACAATTAGGTCAGAAGTTCGAA
GAAATAAGATGGCTGATTGAAGAAGTAAGACATAAATTGAAGATAACAGAGAGTAGTTTT
GAGCAAATAACATTTATGCAAGCCTTACAGCTATTGTTTGAAGTGGAACAAGAAATAAGA
ACGTTTTCGTTTCAGCTTA-------------------------------

#A/Wisconsin/3523/1988(H1N1)
AGCAAAAGCAGGGTGGCAAAGACATAATGGATTCCAACACTGTGTCAAGCTTTCAGGTAG
ACTGTTTCCTTTGGCATATCCGCAAACGGTTTGCAGACAATGGATTGGGTGATGCCCCAT
TCCTTGATCGGCTCCGCCGAGATCTCAAAAGTCCTAAAGGAAGAGGCAGCACTCTTGGTC
TTAACATTGAAACAGCCACTCTTGTTGGGAAACAAATTGTGGAGTGGATTATGAAAGAAG
AATCGAACGAAACACTTAAGATGACCATTGCATCTGTACCTACTTCGCGCTACCTAGCTG
ACATGTCCCTTGAGGAAATGTCAAGAGATTGGTTCATGCTCATGCCTAGGCAAAAGATAA
CAGGCTCTCTTTGTGTGCGAATGGACCAGGCGATCATGGAAAAGAACATCATACTAAAAG
CGAACTTCAGTGTGATTTTTAACCGATTGGAGACTTTGATATTACTAAGGGCTTTCACCG
AAGAGGGAGCAATCGTTGGAGAGATTTCACCATTACTTTCTCTTCCAGGACATACTGATG
AGGATGTCAAAAATGCAGTTGGGGTCCTCATCGGAGGACTTGAATGGAATGGTAACACGG
TTCGAGTCTCTGAAAATCTACAGAGATTCGCTTGGAGAAGCCATAATGAGAATGGGAGAT
CTTCACTATCTCCAGAGCAGAAATGAAAAGTGGCGAGAGCAATTGGGTCAGAAATTTGAA
GAAATAAGGTGGCTGATTGAAGAAGTGCGGCACAAATTGAAAATGACAGAGAATAGTTTC
GAGCAAATAACATTTATGCAAGCCTTACAACTATTGCTTGAAGTGGAACAAGAGATAAGA
ACTTTCTCGTTTCAGCTTATTTAATAATAAAAAACACCCTTGTTTCTACT

#A/Ohio/3559/1988(H1N1)
-------------TGGCAAAGACATAATGGATTCCAACACTGTGTCAAGCTTTCAGGTAG
ACTGTTTCCTTTGGCATATCCGCAAACGGTTTGCAGACAATGGATTGGGTGATGCCCCAT
TCCTTGATCGGCTCCGCCGAGATCAAAAGTCCCTAAAGGGAAGAGGCAGCACTCTTGGTC
TTAACATTGAAACAGCCACTCTTGTTGGGAAACAAATTGTGGAGTGGATTATGAAAGAAG
AATCGAACGAAACACTTAAGATGAACATTGCATCTGTACCTACTTCGCGCTACCTAGCTG
ACATGTCCCTTGAGGAAATGTCAAGAGATTGGTTCATGCTCATGCCTAGGCAAAAGATAA
CAGGCTCTCTTTGTGTGCGAATGGACCAGGCGATCATGGAAAAGAACATCATACTAAAAG
CGAACTTCAGTGTGATTTTTAACCGATTGGAGACTTTGATATTACTAAGGGCTTTCACCG
AAGAGGGAGCAATCGTTGGAGAGATTTCACCATTACTTTCTCTTCCAGGACATACTGATG
AGGATGTCAAAAATGCAGTTGGGGTCCTCATCGGAGGGCTTGAATGGAATGGTAACACGG
TTCGAGTCTCTGAAAATCTACAGAGATTCGCTTGGAGAAGCCGTAATGAGAATGGGAGAC
CTTCACTATCTCCAGAGCAGAAATGAAAAGTGGCGAGAGCAATTGGGTCAGAAATTTGAA
GAAATAAGGTGGCTGATTGAAGAAGTGCGGCACAAATTGAAAATGACAGAGAATAGTTTC
GAGCAAATAACATTTATGCAAGCCTTACAACTATTGCTTGAAGTGGAACAAGAGATAAGA
ACTTTCTCGTTTCAGCTTATTTAATAATAAAAAAA---------------

#A/Siena/10/1989(H1N1)
-----------------------ATAATGGATTCCAACACTGTGTCAAGCTTTCAGGTAG
ATTGCTTCCTTTGGCATGTCCGCAAACAAGTTGCAGACCAAGAGCTAGGTGATGCCCCAT
TCCTTGATCGGCTTCGCCGAGATCAAAAGTCCCTAAAGGGAAGAGGCAGCACTCTCGGTC
TGAACATCGAAACAGCCACCTGTGTTGGAAAGCAAATAGTAAAGAGGATTCTGAAGGAAG
AATCCGATGAGGCATTTAAAATGACCATGGCCTCCGCACTTGCTTCGCGATACCTAACTG
ACATGACTATTGAAGAAATGTCAAGGGACTGGTTCATGCTCATGCCCAAGCAGAAAGTGG
CAGGCCCTCTTTGTGTCAGAATGGACCAGGCGATAATGGATAAGAACATCATACTGAAAG
CGAATTTCAGTGTGATTTTTGACCGGTTGGAGACTCTGACATTACTAAGGGCTTTCACCG
AAGAGGGAGCAATTGTTGGCGAAATTTCACCATTGCCTTCTCTTCCAGGACATACTAATG
AGGATGTCAAAAATGCAATTGGGGTCCTCATCGGGGGACTTGAATGGAATGATAACACAG
TTCGAGTCTCTGAAACTCTACAGAGATTCGCTTGGAGAAGCAGTAATGAGAATGGGGGAC
CTCCACTCACTCCAAAACAGAAACGGAAAATGGCGGGAACAATTAGGTCAGAAGTTCGAA
GAAATAAGATGGCTGATTGAAGAAGTGAGACATAAATTGAAGATAACAGAGAATAGTTTT
GAGCAAATAACATTTATGCAAGCCTTACAGCTATTGTTTGAAGTGGAACAAGAGATTAGA
ACGTTTTCGTTTCAGCTTATTTAA--------------------------

#A/Siena/10/1990(H3N2)
-----------------------ATAATGGATTCCAACACTGTGTCAAGTTTCCAGGTAG
ATTGCTTTCTTTGGCATATCCGAAAACAAGTTGTAGACCAAGAACTGAGTGATGCCCCAT
TCCTTGATCGGCTTCGCCGAGATCAGAGGTCCCTAAGGGGAAGAGGCAACACTCTCGGTC
TAGACATCAAAGCAGCCACCCATGTTGGAAAGCAGATAGTAGAAAAGATTCTGAAGGAAG
AATCTGATGAGGCACTTAAAATGACCATGGCCTCCACACCTGCTTCGCGATACATAACTG
ACATGACTATTGAGGAATTGTCAAGAAACTGGTTCATGCTAATGCCCAAGCAGAAAGTGG
AAGGACCTCTTTGCATCAGAATGGACCAGGCAACCATGGAGAAAAACATCATGTTGAAAG
CAAATTTCAGTGTGATCTTTGACCGACTAGAGACCCTAGTATTACTAAGGGCTTTCACCG
AAGAGGGAGCAATTGTTGGCGAAATCTCATCATTGCCTTCTTTTCCAGGACATACTATTG
AGGATGTCAAAAATGCAATTGGGGTCCTCATCGGAGGACTTGAATGGAATGATAACACAG
TTCGAGTCTCTAAAAATCTACAGAGATTCGCTTGGGGAAGCAGTAATGAGAATGGGGGAC
CTCCACTTGCTCCAAAACAGAAACGGAAAATGGCGAGAACAGCTAGGTCAAAAGTTCGAA
GAGATAAGATGGCTGATTGAAGAAGTGAGACACAGACTAAAAACAACTGAGAATAGTTTT
GAGCAAATAACATTCATGCAAGCCTTACAGCTGCTGTTTGAAGTGGAACAGGAGATAAGA
ACTTTCTCATTTCAGCTTATTTAATGATAAA-------------------

#A/Texas/36/1991(H1N1)
-------------------------AATGGATTCCAACACTGTGTCAAGCTTTCAGGTAG
ATTGCTTCCTTTGGCATGTCCGCAAACAAGTTGCAGACCAAGAGCTAGGTGATGCCCCAT
TCCTTGATCGGCTTCGCCGAGATCAGAAGTCCCTAAAGGGAAGAGGCAGCACTCTCGGTC
TGAACATCGAAACAGCCACCTGTGTTGGAAAGCAAATAGTAGAGAGGATTCTGAAGGAAG
AATCCGATGAGGCATTTAGAATGACCATGGCCTCCGCACTTGCTTCGCGATACCTAACTG
ACATGACTATTGAAGAGATGTCAAGGGACTGGTTCATGCTCATGCCCAAGCAGAAAGTGG
CAGGCCCTCTTTGTGTCAGAATGGACCAGGCGATAATGGATAAGAACATCATACTGAAAG
CGAATTTCAGTGTGATTTTTGACCGGTTGGAGACTCTGACATTACTAAGGGCTTTCACCG
AAGAGGGAGCAATTGTTGGCGAAATTTCACCATTGCCTTCTCTTCCAGGACATACTAATG
AGGATGTCAAAAATGCAATTGGGGTCCTCATCGGGGGACTTGAATGGAATGATAACACAG
TTCGAGTCTCTGAAACTCTACAGAGATTCGCTTGGAGAAGCAGTAATGAGAATGGGGGAC
CTCCACTCACTCCAACACAGAAACGGAAAATGGCGGGAAAAATTAGGTCAGAAGTTTGAA
GAAATAAGATGGCTGATTGAAGAAGTGAGACATAAATTGAAGATAACAGAGAATAGTTTT
GAGCAAATAACATTTATGCAAGCCTTACAGCTATTGTTTGAAGTGGAACAAGAGATTAGA
ACGTTTTCGTTTCAGCTTATTTAATGATAAAAAA----------------

#A/Maryland/12/1991(H1N1)
-----------------------ATAATGGATTCCAACACTGTGTCAAGCTTTCAGGTAG
ACTGTTTCCTTTGGCATATCCGCAAACGGTTTGCAGACAATGGATTGGGTGATGCCCCAT
TCCTTGATCGGCTCCGCCGAGATCAAAAGTCCCTAAAAGGAAGAGGCAGCACCCTTGGTC
TCGACATCGAAACAGCCACTCTTGTTGGGAAACAAATTGTGGAGTGGATTTTGAAAGAGG
AATCCAACGAAACACTTAAGATGACCATTGCATCTGTACCTACTTCGCGCTACCTAGCTG
ACATGACCCTCGAGGAAATGTCACGAGACTGGTTCATGCTCATGCCTAGGCAAAAGATAA
TAGGCTCTCTTTGTGTGCGAATGGACCAGGCGATCATGGAAAAGAACATCATACTGAAAG
CGAACTTCAGTGTGATTTTTAACCGATTAGAGACTTTGATACTACTAAGGGCTTTCACCG
AAGAGGGAGCAATCGTTGGAGAAATTTCACCATTACCTTCTCTTCCAGGACATACTGATG
AGGATGTCAAAAATGCAGTTGGGGTCCTCATCGGAGGGCTTGAATGGAATGGTAACACGG
TTCGAGTCTCTGAAAATCTACAGAGATTCGCTTGGAGAAGCCGTAATGAGGATGGGAGAC
CTTCACTACCTCCAGAGCAGAAATGAAAAGTGGCGAGAGCAATTGGGACAGAAATTTGAG
GAAATAAGGTGGTTGATTGAAGAAGTGCGGCACAAATTGAAAATGACAGAGAATAGTTTC
GAGCAAATAACATTTATGCAAGCCTTACAACTATTGCTTGAAGTAGAACAAGAGATAAGA
ACTTTCTCGTTTCAGCTTATTTAATGATAAA-------------------

#A/Siena/5/1991(H3N2)
------------------------TAATGGATTCCAACACTGTGTCAAGTTTCCAGGTAG
ATTGCTTTCTTTGGCATATCCGAAAACAAGTTGTAGACCAAGAACTGAGTGATGCCCCAT
TCCTTGACCGGCTTCGCCGAGATCAGAGATCCCTAAGGGGAAGAGGCAACACTCTCGGTC
TAGACATCAAAGCAGCCACCCATGTTGGAAAACAGATAGTAGAAAAGATTCTGAAGGATG
AATCTGATGAGGCACTTAAAATGACCATGGCCTCCACACCTGCTTCGCGATACATAACTG
ACATGACTATTGAGGAATTGTCAAGAAACTGGTTCATGCTAATGCCCAAGCAGAAAGGGG
AAGGACCTCTTTGCATCAGAATGGACCAGGCAATCATGGAGAAAAACATCATGTTGAAAG
CGAATTTCAGCGTGATCTTTGACCGAATAGAGACCCTAGTATTACTAAGGGCTTTCACCG
AAGAGGGAGCAATTGTTGGCGAAATCTCACCATTGCCTTCTTTTCCAGGACATACTATTG
AGGATGTCAAAAATGCAATTGGGGTCCTCATCGGAGGACTTGAATGGAATGATAACACAG
TTCGAGTCTCTAAAAATCTACAGAGATTCGCTTGGGGAAGCAGTAATGAGAATGGGGGAC
CTCCACTTACTCCAAAACAGAAACGGAAAATGGCGAGAACAGCTAGGTCAAAAGTTTGAA
GAGATAAGATGGCTAATTGAAGAAGTGAGACACAGACTAAAAACAACTGAGAATAGTTTT
GAGCAAATAACATTCATGCAAGCCTTACAGCTGCTGTTTGAAGTGGAACAGGAGATAAGA
ACTTTCTCATTTCAGCTTATTTAATGATAAA-------------------

#A/Beijing/32/1992(H3N2)
-------------------------AATGGATTCCAACACTGTGTCAAGTTTCCAGGTAG
ATTGCTTTCTTTGGCATATCCGGAAACAAGTTGTAGACCAAGAACTGAGTGATGCCCCAT
TCCTTGATCGGCTTCGCCGAGATCAGAGGTCCCTAAGGGGAAGAGGCAACACTCTCGGTC
TAGACATCAAAGCAGCCACCCATGTTGGAAAGCAGATAGTAGAAAAGATTCTGAAGGAAG
AATCTGATGAGGCACTTAAAATGACCATGGCCTCCACACCTGCTTCGCGATACATAACTG
ACATGACTATTGAGGAATTGTCAAGAAACTGGTTCATGCTAATGCCCAAGCAGAAAGTGG
AAGGACCTCTTTGCATCAGAATGGACCAGGCAATCATGGAGAAAAACATCATGTTGAAAG
CGAATTTCAGTGTGATCTTTGACCGACTAGAGACCCTAGTATTACTAAGGGCTTTCACCG
AAGAGGGAGCAATTGTTGGCGAAATCTCACCATTGCCTTCTTTTCCAGGACATACTATTG
AGGATGTCAAAAATGCAATTGGGGTCCTCATCGGAGGACTTGAATGGAATGATAACACAG
TTCGAGTCTCTAAAAATCTACAGAGATTCGCTTGGAGAAGCAGTAATGAGAATGGGGGAC
CTCCACTTACTCCAAAACAGAAACGGAAAATGGCGAGAACAGCTAGGTCAAAAGTTTGAA
GAGATAAGATGGCTGATTGAAGAAGTGAGACACAGACTAAAAACAACTGAGAATAGTTTT
GAGCAAATAACATTCATGCAAGCATTACAGCTGCTGTTTGAAGTGGAACAGGAGATAAGA
ACTTTCTCATTTCAGCTTATTTAATGATAAA-------------------

#A/Taiwan/2243/1992(H1N1)
AGCAAAAGCAGGGTGACAAAGACATAATGGATTCCCACACTGTGTCAAGCTTTCAGGTAG
ATTGCTTCCTTTGGCATGTCCGCAAACAAGTTGCAGACCAAGAGCTAGGTGATGCCCCAT
TCCTTGATCGGCTTCGCCGAGATCAGAAGTCCCTAAAGGGAAGAGGCAGCACTCTCGGTC
TGAACATCGAAACAGCCACCTGTGTTGGAAAGCAAATAGTAGAGAGGATTCTGAAGGAAG
AATCCGATGAGGCATTTAAAATGACCATGGCCTCCGCACTTGCTTCGCGATACCTAACTG
ACATGACTGTTGAAGAAATGTCAAGGGACTGGTTCATCGTCATGCCCAAGCAGAAAATGG
CAGGCCCTCTTTGTGTCAGAATGGACCAGGCGATAATGGATAAGAACATCATACTGAAAG
CGAATTTCAGTGTGATTTTTGACCGGTTGGAGACTCTGACATTACTAAGGGCTTTCACCG
AAGAGGGACGAATTGTTGGCGAAATTTCACCATTGCCTTCTCTTCCAGGACATACTAATG
AGGATGTCAAAAATGCAATTGGGGTCCTCATCGGGGGACTTGAATGGAATGATAACACAG
TTCGAGTCTCTGAAACTCTACAGAGATTCGCTTGGAGAAGCAGTAATGAGAATGGGAGAC
CTCCACTCACTCCAACACAGAAACGGAAAATGGCGGGAACAATTAGGTCAGAAGTTTGAA
GAAATAAGATGGCTAATTGAAGAAGTGAGACATAAATTGAAGATAACAGACAATAGTTTT
GAGCAAATAACATTTATGCAAGCCTTACAGCTATTGTTTGAAGTGGAACAAGAGATTAGA
ACGTTTTCGTTTCAGCTTATTTAATGATAAAAAACACCCTTGTTTCTACT

#A/New_York/754/1993(H3N2)
---------------------ACATAATGGATTCCAACACTGTGTCAAGTTTCCAGGTAG
ATTGCTTTCTTTGGCATATCCGGAAACAAGTTGTAGACCAAGAACTGAGTGATGCCCCAT
TCCTTGATCGGCTTCGCCGAGATCAGAGGTCCCTAAGGGGAAGAGGCAACACTCTCGGTC
TAGACATCAAAGCAGCCACCCATGTTGGAAAGCAGATAGTAGAAAAGATTCTGAAGGAAG
AATCTGATGAGGCACTTAAAATGACCATGGCCTCCACACCTGCTTCGCGATACATAACTG
ACATGACTATTGAGGAATTGTCAAGAAACTGGTTCATGCTAATGCCCAAGCAGAAAGTGG
AAGGACCTCTTTGCATCAGAATGGACCAGGCAATCATGGAGAAAAACATCATGTTGAAAG
CGAATTTCAGTGTGATCTTTGACCGACTAGAGACCCTAGTATTACTAAGGGCTTTCACCG
AAGAGGGAGCAATTGTTGGCGAAATCTCACCATTGCCTTCTTTTCCAGGACATACTATTG
AGGATGTCAAAAATGCAATTGGGGTCCTCATCGGAGGACTTGAATGGAATGATAACACAG
TTCGAGTCTCTAAAAATCTACAGAGATTCGCTTGGAGAAGCAGTAATGAGAATGGGGGAC
CTCCACTTACTCCAAAACAGAAACGGAAAATGGCGAGAACAGCTAGGTCAAAAGTTTGAA
GAGATAAGATGGCTGATTGAAGAAGTGAGACACAGACTAAAAACAACTGAGAATAGTTTT
GAGCAAATAACATTCATGCAAGCATTACAGCTGCTGTTTGAAGTGGAACAGGAGATAAGA
ACTTTCTCATTTCAGCTTATTTAA--------------------------

#A/WI/4754/1994(H1N1)
AGCAAAAGCAGGGTGACAAAGACATAATGGATTCCAACACTGTGTCAAGCTTTCAGGTAG
ACTGTTTCCTTTGGCATATCCGCAAACGGTTTGCAGACAATGGATTGGGTGATGCCCCAT
TCCTTGATCGGCTCCGCCGAGATCAAAAGTCCCTAAAAGGAAGAGGCAGCACCCTTGGTC
CTGACATCGAAACAGCCACTCTTGTTGGGAAACAAATTGTGGAGTGGATTCTGAAAGAGG
AATCCAACGAAACACTTAAGATGGCCATTGCATCTGTACCTACTTCGCGCTACCTAGCTG
ACATGACCCTTGAGGAAATGTCACGGGATTGGTTCATGCTCATGCCTAGGCAAAAGATAA
CAGGCTCTCTTTGTGTGCGAATGGACCAGGCGATCATGGAAAAGAACATCATACTGAAAG
CGAACTTCAGTGTGATTTTTAACCGATTAGAGACTTTGATACTACTAAGGGCTTTCACCG
AAGAGGGAGCAATCGTTGGAGAAATTTCACCATTACCTTCTCTTCCAGGACATACTGATG
AGGATGTCAAAAATGCAGTTGGAGTCCTCATCGGAGGGCTTGAATGGAATGGTAACACGG
TTCGAGTCTCTGAAAATCTACAGAGATTCGCTTGGAGAAGCCGTAATGAGGATGGGAGAC
CTTCACTACCTCCAGAGCAGAAATGAAAAGTGGCGAGAGCAATTGGGACAGAAATTTGAG
GAAATAAGGTGGCTGATTGAAGAAGTGCGGCACAAATTGAAAATGACGGAGAGTAGTTTC
GAGCAAATAACATTTATGCAAGCCTTACAGCTATTGCTTGAAGTAGAACAAGAGATAAGA
ACTTTCTCGTTTCAGCTTATTTAATAATAAAAAACACCCTTGTTTCTACT

#A/New_York/723/1994(H3N2)
------------------AAGACATAATGGATTCCAACACTGTGTCAAGTTTCCAGGTAG
ATTGCTTTCTTTGGCATATCCGGAAACAAGTTGTAGACCAAGAACTGAGTGATGCCCCAT
TCCTTGATCGGCTTCGCCGAGATCAGAGGTCCCTAAGGGGAAGAGGCAACACTCTCGGTC
TAGACATCAAAGCAGCCACCCATGTTGGAAAGCAGATTGTAGAAAAGATTCTGAAGGAAG
AATCTGATGAGGCACTTAAAATGACCATGGCCTCCACACCTGCTTCGCGATACATAACTG
ACATGACTATTGAGGAATTGTCAAGAAACTGGTTCATGCTAATGCCCAAGCAGAAAGTGG
AAGGACCTCTTTGCATCAGAATGGACCAGGCAATCATGGAGAAAAACATCATGTTGAAAG
CGAATTTCAGTGTGATCTTTGACCGACTAGAGACCCTAGTATTACTAAGGGCTTTCACCG
AAGAGGGAGCAATTGTTGGCGAAATCTCACCATTGCCTTCTTTTCCAGGACATACTATTG
AGGATGTCAAAAATGCAATTGGGGTCCTCATCGGAGGACTTGAATGGAATGATAACACAG
TTCGAGTCTCTAAAAATCTACAGAGATTCGCTTGGAGAAGCAGTAATGAGAATGGGGGAC
CTCCACTTACTCCAAAACAGAAACGGAAAATGGCGAGAACAGCTAGGTCAAAAGTTTGAA
GAGATAAGATGGCTGATTGAAGAAGTGAGACACAGACTAAAAACAACTGAGAATAGTTTT
GAGCAAATAACATTCATGCAAGCATTACAGCTGCTGTTTGAAGTGGAACAGGAGATAAGA
ACTTTCTCATTTCAGCTTATTTAATGAT----------------------

#A/Beijing/262/1995(H1N1)
------------------------TAATGGATTCCCACACTGTGTCAAGCTTTCAGGTAG
ATTGCTTCCTTTGGCATGTCCGCAAACAAGTTGCAGACCAAGAGCTAGGTGATGCCCCAT
TCCTTGATCGGCTTCGCCGAGATCAGAAGTCTCTAAAGGGAAGAGGCAGCACTCTCGGTC
TGAACATCGAAACAGCCACCTGTGTTGGAAAGCAAATAGTAGAGAGGATTCTGAAAAAAG
AGTCCGATGAGGCATTTAAAATGACCATGGCCTCCGCATTTGCTTCGCGATACCTAACTG
ACATGACTATTGAAGAAATGTCAAGGGACTGGTTCATGCTCATGCCCAAGCAGAAAGTGG
CAGGCCCTCTTTGTGTCAGAATGGACCAGGCGATAATGGATAAGAACATCATACTGAAAG
CGAATTTCAGTGTGATTTTTGACCGGTTGGAGACTCTGACATTACTAAGGGCTTTCACCG
AAGAGGGAGCAATTGTTGGCGAAATTTCACCATTGCCTTCTCTTCCAGGACATACTAATG
AGGATGTCAAAAATGCAATTGGGGTCCTCATCGGGGGACTTGAATGGAATGATAACACAG
TTCGAGTCTCTGAAACTCTACAGAGATTCGCTTGGAGAAGCAGTAATGAGAATGGGGGAC
CTCCATTCACTCCAACACAGAAACGGAAAATGGCGGGAACAATTAGGTCAGAAGTTTGAA
GAAATAAGATGGCTGATTGAAGAAGTGAGACATAAATTGAAGACGACAGAGAATAGTTTT
GAGCAAATAACATTTATGCAAGCATTACAGCTATTGTTTGAAGTGGAACAAGAGATTAGA
ACGTTCTCGTTTCAGCTTATTTAATGATAA--------------------

#A/New_York/691/1995(H3N2)
------------GTGACAAAGACATAATGGATTCCAACACTGTGTCAAGTTTCCAGGTAG
ATTGCTTTCTTTGGCATATCCGGAAACAAGTTGTAGACCAAGAACTGAGTGATGCCCCAT
TCCTTGATCGGCTTCGCCGAGATCAGAGGTCCCTAAGGGGAAGAGGCAACACTCTCGGTC
TAGACATCAAAGCGGCCACCCATGTTGGAAAGCAGATTGTAGAAAAGATTCTGAAGGAAG
AATCTGATGAGGCACTTAAAATGACCATGGCCTCCACACCTGCTTCGCGATACATAACTG
ACATGACTATTGAGGAATTGTCAAGAAACTGGTTCATGCTAATGCCCAAGCAGAAAGTGG
AAGGACCTCTTTGCATCAGAATGGACCAGGCAATCATGGAGAAAAACATCATGTTGAAAG
CGAATTTCAGTGTGATCTTTGACCGACTAGAGACCCTAGTATTACTAAGGGCTTTCACCG
AAGAGGGAGCAATTGTTGGCGAAATCTCACCATTGCCTTCTTTTCCAGGACATACTATTG
AGGATGTCAAAAATGCAATTGGGGTCCTCATCGGAGGACTTGAATGGAATGATAACACAG
TTCGAGTCTCTAAAAATCTACAGAGATTCGCTTGGAGAAGCAGTAATGAGAATGGGGGAC
CTCCACTTACTCCAGAACAGAAACGGAAAATGGCGAGAACAGCTAGGTCAAAAGTTTGAA
GAGATAAGATGGCTGATTGAAGAAGTGAGACACAGACTAAAAACAACTGAGAATAGTTTT
GAGCAAATAACATTCATGCAAGCATTACAGCTGCTGTTTGAAGTGGAACAGGAGATAAGA
ACTTTCTCATTTCAGCTTATTTAATGAT----------------------

#A/Taiwan/117/1996(H1N1)
AGCAAAAGCAGGGTGACAAAGACATAATGGATTCCAACACTTTGTCAAGCTTTCAGGTAG
ATTGCTTCCTTTGGCATGTCCGCAAACAAGTTGCAGACCAAGAGCTAGGTGATGCCCCAT
TCCTTGATCGGCTTCGCCGAGATCAGAAGTCCCTAAATGGAAGAGGCAGCACTCTCGGTC
TGAACATCGAAACAGCCACCTATGTTGGAAAGCAAATAGTAGAGAGGATTCTGAAGGAAG
AATCCGATGAGGCATTTAAAATGACCATGGCCTCCGCACTTGCTTCGCGATACCTAACTG
AAATGACTATTGAAGAGATGTCAAGGGACTGGTTCATCGTCATGCCCAAGCAGAAAGTGG
CAGGCCCTCTTTGTGTCAGAATGGACCAGGCGATAACGGATAAGAACATCATACTGAAAG
CGAATTTCAGTGTGATTTTTAACCGGTTGGAGACTCTGACATTACTAAGGGCTTTCACCG
AAGAGGGAGCAATTGTTGGCGAAATTTCACCATTGCCTTCTCTTCCAGGACATACTAATG
AGGATGTCAAAAATGCAATTGGGATCCTCATCGGGGGACTTGAATGGAATGATAACACAG
TTCGAGTCTCTGAAACTCTACAGAGATTCGCTTGGAGAAGCAGTAATGAGAATGGGAGAC
CTCCACTCACTCCAACACAGAAACGGAAAATGGCGGGAACAATTAGGTCAGAAGTTTGAA
GAAATAAGATGGCTGATTGAAGAAGTGAGACATAAATTGAAGACAACAGAGAATAGTTTT
GAGCAAATAACATTCATGCAAGCCTTACAGCTATTGTTTGAAGTGGAACAAGAGATTAGA
ACGTTTTCGTTTCAGCTTATTTAATGATAAAAAACACCCTTGTTTCTACT

#A/Nanchang/14/1996(H1N1)
-----------------------ATAATGGATTCCCACACTGTGTCAAGCTTTCAGGTAG
ATTGCTTCCTTTGGCATGTCCGCAAACAAGTTGCAGACCAAGATCTAGGTGATGCCCCAT
TCCTTGATCGGCTTCGCCGGGATCAGAAGTCTCTAAAGGGAAGAGGCAGCACTCTCGGTC
TGAACATCGAAACAGCCACCTGTGTTGGAAAGCAAATAGTAGAGAGGATTCTGAAAGAAG
AATCCGATGAGGCATTTAAAATGACCATGGCCTCCGCACTTGCTTCGCGATACCTAACTG
ACATGACTATTGAAGAAATGTCAAGGGACTGGTTCATGCTCATGCCCAAGCAGAAAGTGG
CAGGCCCTCTTTGTGTCAGAATGGACCAGGCGATAATGGATAAGAACATCATACTGAAAG
CGAATTTCAGTGTGATTTTTGACCGGTTGGAGACTCTGACATTACTAAGGGCTTTCACCG
AAGAGGGAGCAATTGTTGGCGAAATTTCACCATTGCCTTCTCTTCCAGGACATACTAATG
AGGATGTCAAAAATGCAATTGGGGTCCTCATCGGGGGACTTGAATGGAATGATAACACAG
TTCGAGTCTCTGAAACTCTACAGAGATTCGCTTGGAGAAGCAGTAATGAGAATGGGGGAC
CTCCATTCACTCCAACACAGAAACGGAAAATGGCGGGAACAATTAGGTCAGAAGTTTGAA
GAAATAAGATGGCTGATTGAAGAAGTGAGACATAAATTGAAGACGACAGAGAATAGTTTT
GAGCAAATAACATTTATGCAAGCATTACAGCTATTGTTTGAAGTGGAACAAGAGATTAGA
ACGTTTTCGTTTCAGCTTATTTAA--------------------------

#A/New_York/653/1996(H1N1)
-----------------------ATAATGGATTCCAACACTTTGTCAAGCTTTCAGGTAG
ATTGCTTCCTTTGGCATGTCCGCAAACAAGTTGCAGACCAAGAGCTAGGTGATGCCCCAT
TCCTTGATCGGCTTCGCCGAGATCAGAAGTCCCTAAAGGGAAGAGGCAGCACTCTCGGTC
TGAACATCGAAACAGCCACCTGTGTTGGAAAGCAAATAGTAGAGAGGATTCTGAAGGAAG
AATCCGATGAGGCATTTAAAATGACCATGGCCTCCGCACTTGCTTCGCGATACCTAACTG
ACATGACTATTGAAGAGATGTCAAGGGACTGGTTCATGCTCATGCCCAAGCAGAAAGTGG
CAGGCCCTCTTTGTGTCAGAATGGACCAGGCGATAACGGATAAGAACATCATACTGAAAG
CGAATTTCAGTGTGATTTTTAACCGGTTGGAGACTCTGACATTACTAAGGGCTTTCACCG
AAGAGGGAGCAATTGTTGGCGAAATTTCACCATTGCCTTCTCTTCCAGGACATACTAATG
AGGATGTCAAAAATGCAATTGGGATCCTCATCGGGGGACTTGAATGGAATGATAACACAG
TTCGAGTCTCTGAAACTCTACAGAGATTCGCTTGGAGAAGCAGTAATGAGAATGGGGGAC
CTCCACTCACTCCAACACAGAAACGGAAAATGGCGGGAACAATTAGGTCAGAAGTTTGAA
GAAATAAGATGGCTGATTGAAGAAGTGAGACATAAATTGAAGACAACAGAGAATAGTTTT
GAGCAAATAACATTCATGCAAGCCTTACAGCTATTGTTTGAAGTGGAACAAGAGATTAGA
ACGTTTTCGTTTCAGCTTATTTAATGAT----------------------

#A/Hong_Kong/156/97(H5N1)
------------GTGACAAAAACATAATGGATTCCAACACTGTGTCAAGCTTTCAGGTAG
ACTGCTTTCTTTGGCATGTCCGCAAACGATTTGCAGACCAAGAACTGGGTGATGCCCCAT
TCCTTGACCGGCTTCGCCGAGATCAGAAGTCCCTAAGAGGAAGAGGCAGCACTCTTGGTC
TGGACATCAGAACTGCCACTCGTGAAGGAAAGCATATAGTGGAGCGGATTCTGGAGGAAG
AATCTGATGAGGCACTTAAAATGACTATCGCTTCAGTGCCTGCTCCACGCTACCTAACTG
AAATGACTCTTGAGGAAATGTCAAGGGACTGGTTAATGCTCATTCCCAAGCAGAAAGTGA
CAGGGTCCCTTTGCATTAGAATGGACCAGGCAATAATGGATAAAGACATCATATTGAAAG
CAAACTTTAGTGTGATTTTTAATCGACTTGAAGCTCTGATACTACTTAGAGCTTTTACAG
ACGAAGGAGCAATAGTGGGCGAAATCTCACCATTACCTTCCCTTCCAGGACATACTGAAG
AGGATGTCAAAAATGCAATTGGGGTCCTCATCGGAGGACTTGAATGGAATGATAACACAG
TTCGAGTCTCTGAAACTCTACAGAGATTCACTTGGAGAAGCAGTGATGAGAATGGGAGAT
CTCCACTCCCTCCAAAACAGAAACGGAAAATGGAGAGAACAATTGAGCCAGAAGTTTGAA
GAGATAAGATGGTTAATTGAAGAAGTGCGACATAGGTTAAGAATTACAGAGAATAGCTTT
GAACAAATAACCTTTATGCAAGCCTTACAACTATTGCTTGAAGTGGAGCAAGAGATAAGA
ACTTTCTCGTTTCAGCTTATTTAATGATAAAAAACAC-------------

#A/TW/3355/97(H1N1)
--------------------------ATGGATTCCAACACTGTGTCAAGCTTTCAGGTAG
ATTGCTTCCTTTGGCATGTCCGCAAACAAGTTGCAGACCAAGATCTAGGTGATGCCCCAT
TCCTTGATCGGCTTCGCCGAGATCAGAAGTCTCTAAAGGGAAGAGGCAGCACTCTCGGTC
TGAACATCGAAACAGCCACCTGTGTTGGAAAGCAAATAGTAGAGAGGATTCTGAAAGAAG
AATCCGATGAGGCATTTAAAATGACCATGGCCTCCGCACTTGCTTCGCGATACATAACTG
ACATGACTATTGAAGAAATGTCAAGGGACTGGTTCATGCTCATGCCCAAGCAAAAAGTGG
CAGGCCCCCTTTGTGTCAGAATGGACCAAGCGATAATGGATAAGAACATCATACTGAAAG
CGAATTTCAGTGTGATTTTTGACCGGTTGGAGACTCTGACATTACTAAGGGCTTTCACCG
AAGAGGGAGCAATTGTTGGCGAAATTTCACCATTGCCTTCTCTTCCAGGACATACTAATG
AGGATGTCAAAAATGCAATTGGGGTCCTCATCGGGGGACTTGAATGGAATGATAACACAG
TTCGAGTCTCTGAAACTCTACAGAGATTCGCTTGGAGAAGCAGTAATGAGAATGGGGGAC
CTCCATTCACTCCAACACAGAAACGGAAAATGGCGGGAACAATTAGGTCAGAAGTTTGAA
GAAATAAGATGGCTGATTGAAGAAGTGAGACATAAATTGAAGACGACAGAGAATAGTTTT
GAGCAAATAACATTTATGCAAGCATTACAGCTATTGTTTGAAGTGGAACAAGAGATTAGA
ACGTTTTCGTTTCAGCTTATTTAA--------------------------

#A/New_York/579/1997(H3N2)
------------GTGACAAAGACATAATGGATTCCAACACTGTGTCAAGTTTCCAGGTAG
ATTGCTTTCTTTGGCATATCCGGAAACAAGTTGTAGACCAAGAACTGAGTGATGCCCCAT
TCCTTGATCGGCTTCGCCGAGATCAGAGGTCCCTAAGGGGAAGAGGCAACACTCTCGGTC
TAGACATCAAAGCAGCCACCCATGTTGGAAAGCAGATTGTAGAAAAGATTCTGAAGGAAG
AATCTGATGAGGCACTTAAAATGACCATGGCCTCCACACCTGCTTCGCGATACATAACTG
ACATGACTATTGAGGAATTGTCAAGAAACTGGTTCATGCTAATGCCCAAGCAGAAAGTGG
AAGGACCCCTTAGCATCAGAATGGACCAGGCAATCATGGAGAAAAACATCATGTTGAAAG
CGAATTTCAGTGTGATCTTTGACCGACTAGAGACCCTAGTGTTACTAAGGGCTTTCACCG
AAGAGGGAGCAATTGTTGGCGAAATCTCACCATTGCCTTCTTTTCCAGGACATACTATTG
AGGATGTCAAAAATGCAATTGGGGTCCTCATCGGAGGACTTGAATGGAATGATAACACAG
TTCGAGTCTCTAAAAATCTACAGAGATTCGCTTGGAGAAGCAGTAATGAGAATGGGGGAC
CTCCACTTACTCCAAAACAGAAACGGAAAATGGCGAGAACAGCTAGGTCAAAAGTTTGAA
GAGATAAGATGGCTGATTGAAGAAGTGAGACACAGACTAAAAACAACTGAGAATAGTTTT
GAGCAAATAACATTCATGCAAGCATTACAGCTGCTGTTTGAAGTGGAACAGGAAATAAGA
ACTTTCTCATTTCAGCTTATTTAATGAT----------------------

#A/Hong_Kong/97/98(H5N1)
AGCAAAAGCAGGGTGACAAAAACATAATGGATTCCAACACTGTGTCAAGCTTTCAGGTAG
ACTGCTTTCTTTGGCGTGTCCGCAAACGATTTGCAGACCAAGAACTGGGTGATGCCCCAT
TCCTTGACCGGCTTCGCCGAGATCAGAAGTCCCTAAGAGGAAGAGGCAGCACTCTTGGTC
TGGACATCAGAACTGCCACTCGTGAAGGAAAGCATATAGTGGAGCGGATTCTGGAGGAAG
AATCTGATGAGGCACTTAAAATGACTATCGCTTCAGTGCCTGCTCCACGCTACCTAACTG
AAATGACTCTTGAGGAAATGTCAAGGGACTGGTTAATGCTCATTCCCAAGCAGAAAGTGA
CAGGGTCCCTTTGCATTAGAATGGACCAGGCAATAATGGATAAAGACATCATATTGAAAG
CAAACTTTAGTGTGATTTTTAATCGACTTGAAGCTCTGATACTACTTAGAGCTTTTACAG
ACGAAGGAGCAATAGTGGGCGAAATCTCACCATTGCCTTCCCTTCCAGGACATACTGAAG
AGGATGTCAAAAATGCAATTGGGGTCCTCATCGGAGGACTTGAATGGAATGATAACACAG
TTCGAGTCTCTGAAACTCTACAGAGATTCACTTGGAGAAGCAGTGATGAGAATGGGAGAT
CTCCACTCCCTCCAAAACAGAAACGGAAAATGGAGAGAACAATTGAGCCAGAAGTTTGAA
GAGATAAGATGGTTAATTGAAGAAGTGCGACATAGGTTAAGAATTACAGAGAATAGCTTT
GAACAAATAACCTTTATGCAAGCCTTACAACTATTGCTTGAAGTGGAGCAAGAGATAAGA
ACTTTCTCGTTTCAGCTTATTTAATGATAAAAAACACCCTTGTTTCTACT

#A/Wisconsin/10/98_(H1N1)
AGCAAAAGCAGGGTGACAAAGACATAATGGATTCCACCACTGTGTCAAGCTTTCAGGTAG
ACTGTTTCCTTTGGCATATCCGCAAACGGTTTGCAGACAATGGATTGGGTGATGCCCCAT
TCCTTGATCGGCTCCGCCGAGATCAAAAGTCCCTAAAAGGAAGAGGCAACACCCTTGGCC
TCGACATCGAAACAGCCACTCTTGTTGGGAAACAAATTGTGGAGTGGATTTTGAAAGAGG
AATCCAGCGAGACACTTAAGATGACCATTGCATCTGTACCTACTTCGCGCTACCTAGCTG
GCATGACCCTCGAGGAAATGTCACGAGACTGGTTCATGCTCATGCCTAGGCAAAAGATAA
TAGGCTCTCTTTGTGTGCGAATGGACCAGGCGATCTTGGAAAAAAACATCATACTGAAAG
CGAACTTCAGTGTGATCTTTAACCGATTAGAGACTTTGATACTACTAAGGGCTTTCACTG
AGGAGGGAGCAATCGTTGGAGAAATTTCACCATTACCTTCTCTTCCAGGACATACTGATG
AGGATGTCAAAAATGCAGTTGGGGTCCTCATCGGAGGACTTGAATGGAATGGTAACACGG
TTCGAGTCTCTGAAAATCTACAGAGATTCGCTTGGAGAAACCGTAATGAGGATGGGAGAC
CTTCACTACCTCCAGAGCAGAAATGATAAGTGGCGAGAGCAATTGGGACAGAAATTTGAG
GAAATAAGGTGGTTAATTGAAGAAGTGCGGCACAGATTGAAAAGCACAGAGAATAGTTTC
GAACAAATAACATTTATGCAAGCCTTACAACTACTGCTTGAAGTAGAACAAGAGATAAGA
ACTTTCTCGTTTCAGCTTATTTAATGATAAAAAACACCCTTGTTTCTACT

#A/New_York/518/1998(H3N2)
---------------------ACATAATGGATTCCAACACTGTGTCAAGTTTCCAGGTAG
ATTGCTTTCTTTGGCATATCCGGAAACAAGTTGTAGACCAAGAACTGAGTGATGCCCCAT
TCCTTGATCGGCTTCGCCGAGATCAGAGGTCCCTAAGGGGAAGAGGCAACACTCTCGGTC
TAGACATCAAAGCAGCCACCCATGTTGGAAAGCAGATTGTAGAAAAGATTCTGAAGGAAG
AATCTGATGAGGCACTTAAAATGACCATGGCCTCCACACCTGCTTCGCGATACATAACTG
ACATGACTATTGAGGAATTGTCAAGAAACTGGTTCATGCTAATGCCCAAGCAGAAAGTGG
AAGGACCTCTTTGCATCAGAATGGACCAGGCAATCATGGAGAAAAACATCATGTTGAAAG
CGAATTTCAGTGTGATCTTTGACCGACTAGAGACCCTAGTATTACTAAGGGCTTTCACCG
AAGAGGGAGCAATTGTTGGCGAAATCTCACCATTGCCTTCTTTTCCAGGACATACTATTG
AGGATGTCAAAAATGCAATTGGGGTCCTCATCGGAGGACTTGAATGGAATGATAACACAG
TTCGAGTCTCTAAAAATCTACAGAGATTCACTTGGAGAAGCAGTAATGAGAATGGGGGAC
ATCCACTTACTCCAAAACAGAAACGGAAAATGGCGAGAACAGCTAGGTCAAAAGTTTGAA
GAAATAAGGTGGCTGATTGAAGAAGTGAGACACAGACTAAAAACAACTGAGAATAGTTTT
GAGCAAATAACATTCATGCAAGCATTACAGCTGCTGTTTGAAGTGGAACAGGAGATAAGA
ACTTTCTCATTTCAGCTTATTTAATGA-----------------------

#A/Hong_Kong/1774/99(H3N2)
AGCAAAAGCAGGGTGACAAAGACATAATGGATTCAAACACTGTGTCAAGCTTTCAGGTAG
ACTGCTTTCTTTGGCATGTCCGCAAACGGTTTGCAGACTGGGGACTTGGTGATGCTCCAT
TTCTCGATCGGCTTCGCCGAGATCAGAAGTCCCTAAGAGGAAGAGGCAGCACTCTTGGTC
TGGAAATTGAACCAGCCACTCGTGCGGGGAAACAAATAGTGAAGCATATTCTGGAAGAAG
AGTACGATGAGGCACTTAAAATAACTATTGCTTCTGTGCCTGCTTCACGCTATCTAACTG
ACATGACTCTTGAAGAGATATCAAGGGACTGGTTCATGCTCATGCCCAAGCAGAAAGTGG
CAGGTTCCCTTTGCATCAGAATGGACCAGGCAGTAATGGAAAAAAGCATCACATTGAAAG
CAAACTTCAGTGTGATTTTTGATCGACTGGAAACTCTGATACTCCTTAGAGCTTTCACGG
AAGAAGGGGCAATTGTAGGCGAAATCTCACCGTTACCTTCTCTTCCAGGACATACTGATG
AGGATGTCAAAAATGCAATTGGGATCCTCATCAAAGGATTTGAATGGAATGATAACACAG
TTCGAGTCTCTGAAGCTCTACAGAGATTCGCTTGGAGAAGCATTAATGAGAACGGGAGAC
CTCCATTCCCTCCAAAACAGAAACGGAAAGTGGCGAGAACAACTGGGCCAGAAGTTTGAA
GAGATAAGATGGTTAATTGAAGAAGTACGACACAGATTAAAAATAACAGAAAATAGCTTT
GAGCAGATAACGTTTATGCAAGCATTACAACTACTGCTTGAAGTGGAGCAAGAGATAAGA
ACTTTCTCGCTTCAGCTTATTTAGTAATAAAAAGCACC------------

#A/Hong_Kong/1073/99(H9N2)
AGCAAAAGCAGGGTGACAAAGACATAATGGATTCCAACACTGTGTCAAGCTTTCAGGTAG
ACTGCTTTCTTTGGCATGTCCGCAAACGATTTGCAGACCAAGAACTGGGTGATGCCCCAT
TCCTTGACCGGCTTCGCCGAGATCAGAAGTCCCTAAGAGGAAGAGGCAGCACTCTTGGTC
TGGACATCAGAACTGCCACTCGTGAAGGAAAGCATATAGTGGAGCGGATTCTGGAGGAAG
AATCTGACGAGGCACTTAAAATGACTATCGCTTCAGTGCCTGCTTCACGCTACCTAACTG
AAATGACTCTTGAGGAAATGTCAAGGGATTGGTTAATGCTCATTCCCAAGCAGAAAGTGA
CAGGGCCCCTTTGCATTAGAATGGACCAGGCAGTAATGGGTAAAACCATCATATTGAAAG
CAAACTTTAGTGTGATTTTTAATCGACTTGAAGCTCTGATACTACTTAGAGCGTTTACAG
ATGAAGGAGCAATAGTGGGCGAAATCTCACCATTACCTTCCCTTCCAGGACATACTGACG
AGGATGTCAAAAATGCAATTGGGGTCCTCATCGGAGGACTTGAATGGAATGATAACACAG
TTCGAGTCTCTGAAACTCTACAGAGATTCACTTGGAGAAGCAGTGATGAGAATGGGAGAT
CTCCACTCCCTCCAAAACAGAAACGGAAAGTGGAGAGAACAATTGAGCCAGAAGTTTGAA
GAGATAAGATGGTTAATTGAAGAAATGCGACATAGGTTAAGAATTACAGAGAATAGCTTT
GAGCAAATAACCTTTATGCAAGCCTTACAACTATTGCTTGAAGTGGAGCAAGAGATAAGA
ACTTTCTCGTTTCAGCTTATTTAATGATAAAAAACACCCTTGTTTCTACT

#A/New_Caledonia/20/99(H1N1)
--------------------------------------------------------GTAG
ATTGCTTCCTTTGGCATGTCCGCAAACAAGTTGCAGACCAAGATCTAGGCGATGCCCCAT
TCCTTGATCGGCTTCGCCGAGATCAGAAGTCTCTAAAGGGAAGAGGCAGCACTCTCGGTC
TGAACATCGAAACAGCCACTTGTGTTGGAAAGCAAATAGTAGAGAGGATTCTGAAAGAAG
AATCCGATGAGGCATTTAAAATGACCATGGCCTCCGCACTTGCTTCGCGGTACCTAACTG
ACATGACTATTGAAGAAATGTCAAGGGACTGGTTCATGCTCATGCCCAAGCAGAAAGTGG
CTGGCCCTCTTTGTGTCAGAATGGACCAGGCGATAATGGATAAGAACATCATACTGAAAG
CGAATTTCAGTGTGATTTTTGACCGGTTGGAGAATCTGACATTACTAAGGGCTTTCACCG
AAGAGGGAGCAATTGTTGGCGAAATTTCACCATTGCCTTCTCTTCCAGGACATACTAATG
AGGATGTCAAAAATGCAATTGGGGTCCTCATCGGGGGACTTGAATGGAATGATAACACAG
TTCGAGTCTCTGAAACTCTACAGAGATTCGCTTGGAGAAGCAGTAATGAGACTGGGGGAC
CTCCATTCACTCCAACACAGAAACGGAAAATGGCGGGAACAATTAGGTCAGAAGTTTGAA
GAAATAAGATGGCTGATTGAAGAAGTGAGGCATAAATTGAAGACGACAGAGAATAGTTTT
GAGCAAATAACATTTATGCAAGCATTACAGCTATTATTTGAAGTGG--------------
--------------------------------------------------

#A/Guangzhou/333/99(H9N2)
--------------------------------------ACTGTGTCAAGCTTCCAGGTAG
ACTGTTTTCTTTGGCATGTCCGCAAACGATTTGCAGACCAAGAACTGGGTGATGCCCCAT
TTCTAGACCGGCTTCGCCGGGATCAGAAGTCCCTAAGAGGAAGAGGCAGCACTCTTGGTC
TGGACATCAGAACCGCAACTCGTGAAGGAAAGCATATAGTGGAACGGATTCTGGAGGGAG
AATCAGATGAGGCACTTAAAATGACTATTGCTTCAGTGCCAGCTCCACGCTACCTAACTG
ACATGACTCTTGAAGAAATGTCAAGAGATTGGTTAATGCTCATTCCCAAACAGAAAGTGA
CAGGGTCCCTTTGCATTAGAATGGACCAAGCAACAGTGGATAAAACCATCACATTAAAAG
CGAACTTCAGTGTGATTTTCAATCGACTGGAAGCTCTAATACTACTTAGAGCTTTTACAG
ACGAAGGAGCAATAGTGGGCGAAATCTCACCATTACCTTCTCTTCCAGGACATACTGATG
AGGATGTCAAAAATGCAATTGGGGTCCTCATCGGAGGATTTGAATGGAATGATAACACAG
TTCGAGTCTCTGAAAATCTACAGAGATTCGCTTGGAGAAACAGCAATGAGGATGGGAGAC
CTCCATTCTCTCCAAAGTAGAAACGGGAAATGGAGAGAACAATTGGGCCAGAAGTTCGAA
GAAATAAGATGGTTGATTGAAGAAGTGCGACATAGATTAAAGATTACAGAGAATAGCTTT
GAACAAATAACATTTATGCAAGCCTTACAACTATTGCTTGAAGTGGAGCAAGAGATAAGA
ACTTTC--------------------------------------------

#A/New_York/177/1999(H3N2)
AGCAAAAGCAGGGTGACAAAGACATAATGGATTCCAACACTGTGTCAAGTTTCCAGGTAG
ATTGCTTTCTTTGGCATATCCGGAAACAAGTTGTAGACCAAGAACTGAGTGATGCCCCAT
TCCTTGATCGGCTTCGCCGAGATCAGAGATCCCTAAGGGGAAGAGGCAACACTCTCGGTC
TAGACATCAAAACAGCCACCCATGTTGGAAAGCAGATTGTAGAAAAGATTCTGAAGGAAG
AATCTGATGAGGCACTTAAAATGACCATGGCCTCCACACCTGCTTCGCGATACATAACTG
ACATGACTATTGAGGAATTGTCAAGAAACTGGTTCATGCTAATGCCCAAGCAGAAAGTGG
AAGGACCTCTTTGCATCAGAATGGACCAGGCAACCATGGAGAAAAACATCATGTTGAAAG
CGAATTTCAGTGTGATCTTTGACCGACTAGAAACCATAGTATTACTAAGGGCTTTCACCG
AAGAGGGAGCAATTGTTGGCGAAATCTCACCATTGCCTTCTTTTCCAGGACATACTATTG
AGGATGTCAAAAATGCAATTGGGGTCCTCATCGGAGGACTTGAATGGAATGATAACACAG
TTCGAGTCTCTAAAAATCTACAGAGATTCGCTTGGAGAAGCAGTAATGAGAATGGGGGAC
CTCCACTTACTCCAAAACAGAAACGGAAAATGGCGAGAACAGCTAGGTCAAAAGTTTGAA
GAGATAAGATGGCTGATTGAAGAAGTAAGACACAGACTAAAAACAACTGAGAATAGTTTT
GAGCAAATAACATTCATGCAAGCATTACAGCTGCTGTTTGAAGTGGAACAGGAGATAAGA
ACTTTCTCTTTTCAGCTTATTTAATGATAAAAAACACCCTTGTTTCTACT

#A/South_Australia/45/2000(H1N1)
--------------------GACATAATGGATTCCAACACTTTGTCAAGCTTTCAGGTAG
ATTGCTTCCTTTGGCATGTCCGCAAACGAGTTGCAGACCAAGAGCTAGGTGATGCCCCAT
TCCTTGATCGGCTTCGCCGAGATCAGAAGTCCCTAAAGGGAAGAGGCAGCACTCTCGGTC
TGAACATCGAAACAGCCACCTGTGTTGGAAAGCAAATAGTAGAGAGGATTCTGAAGGAAG
AATCCGATGAGGCATTTAAAATGACCATGGCCTCCGCACTTGCTTCGCGATACCTAACTG
ACATGACTATTGAAGAGATGTCAAGGGGCTGGTTCATGCTTATGCCCAAGCAGAAAGTGT
CAGGCCCTCTTTGTGTCAGAATGGACCAGGCGATAACGGATAAGAACATCATACTGAAAG
CGAATTTCAGTGTGATTTTTGACCGGTTGGAAACTCTGACATTACTAAGGGCTTTCACCG
AAGAGGGAGCAATTGTTGGCGAAATTTCACCATTGCCTTCTCTTCCAGGACATACTAATG
AGGATGTCAAAAATGCAATTGGGATCCTCATCGGGGGACTTGAATGGAATGATAACACAG
TTCGAGTCTCTGAAATTCTACAGAGATTCGCTTGGAGAAGCAGTAATGAGAATGGGGGAC
CTCCACTCACTCCAACACAGAAACGGAAAATGGCGGGAACAATTAGGTCAGAAGTTTGAA
GAAATAAGATGGCTGATTGAAGAAGTGAGACACAAATTGAAGACAACAGAGAATAGTTTT
GAGCAAATAACATTCATGCAAGCCTTACAGCTATTGTTTGAAGTGGAACAAGAGATCAGA
ACTTTTTCGTTTCAGCTTATTTAATGATAAAAAA----------------

#A/New_York/169/2000(H3N2)
AGCAAAAGCAGGGTGACAAAGACATAATGGATTCCAACACTGTGTCAAGTTTCCAGGTAG
ATTGTTTTCTTTGGCATATCCGGAAACAAGTTGTAGACCAAGAACTGAGTGATGCCCCAT
TCCTTGATCGGCTTCGCCGAGATCAGAGGTCCCTAAGGGGAAGAGGCAACACTCTCGGTC
TAGAGATCAAAGCAGCCACCCATGTTGGAAAGCAGATTGTAGAAAAGATTCTGAAGGAAG
AATCTGATGAGGCACTTAAAATGACCATGGCCTCCACACCTGCTTCGCGATACATAACTG
ACATGACTATTGAGGAATTGTCAAGAAACTGGTTCATGCTAATGCCCAAGCAAAAAGTGG
AAGGACCCCTCTGCATCAGAATGGACCAGGCAATCATGGAGAAAAACATCATGTTGAAAG
CGAATTTCAGTGTGGTCTTTGACCGACTAGAGACCATAGTATTACTAAGGGCTTTCACCG
AAGAGGGGGCAATTGTTGGCGAAATCTCACCATTGCCTTCTTTTCCAGGACATACTATTG
AGGATGTCAAAAATGCAATTGGGGTCCTCATCGGAGGGCTTGAATGGAATGATAACACAG
TTCGAGTCTCTAAAAATCTACAGAGATTCGCTTGGAGAAGCAGTAATGAGAATGGGGGAC
CTCCACTTACTCCAAAACAGAAACGGAAAATGGCGAGAACAGCTAGGTCAAAAGTTTGAA
GAGATAAGATGGCTGATTGAAGAAGTGAGACACAGACTAAAAACAACTGAGAATAGTTTT
GAGCAAATAACATTCATGCAAGCATTACAGCTGCTGTTTGAAGTGGAACAGGAGATAAGA
ACTTTCTCATTTCAGCTTATTTAATAAAAAACACCCTTGTTTCTACT---

#A/Denmark/40/2001(H1N1)
--------------------------ATGGATTCCAACACTTTGTCAAGCTTTCAGGTAG
ATTGCTTCCTTTGGCATGTCCGCAAACGAGTTGCAGACCAAGAGCTAGGTGATGCCCCAT
TCCTTGATCGGCTTCGCCGAGATCAGAAGTCCCTAAAGGGAAGAGGCAGCACTCTCGGTC
TGAACATCGAAACAGCCACCTGTGTTGGAAAGCAAATAGTAGAGAGGATTCTGAAGGAAG
AATCCGATGAGGCATTTAAAATGACCATGGCCTCCGCACTTGCTTCGCGATACCTAACTG
ACATGACTATTGAAGAGATGTCAAGGGGCTGGTTCATGCTTATGCCCAAGCAGAAAGTGT
CAGGCCCTCTTTGTGTCAGAATGGACCAGGCGATAACGGATAAGAACATCATACTTAAAG
CGAATTTCAGTGTGATTTTTGACCGGTTGGAAACTCTGACATTACTGAGGGCTTTCACCG
AAGAGGGAGCAATTGTTGGCGAAATTTCACCATTGCCTTCTCTTCCAGGACATACTAATG
AGGATGTCAAAAATGCAATTGGGATCCTCATCGGGGGACTTGAATGGAATGATAACACAG
TTCGAGTCTCTGAAATTCTACAGAGATTCGCTTGGAGAAGCAGTAATGAGAATGGGGGAC
CTCCACTCACTCCAACACAGAAACGGAAAATGGCGGGAACAATTAGGTCAGAAGTTTGAA
GAAATAAGATGGCTGATTGAAGAAGTGAGACACAAATTGAAGACAACAGAGAATAGTTTT
GAGCAAATAACATTCATGCAAGCCTTACAGCTATTGTTTGAA------------------
--------------------------------------------------

#A/Denmark/11/2001(H1N1)
--------------------------ATGGATTCCCACACTGTGTCAAGCTTTCAGGTAG
ATTGCTTCCTTTGGCATGTCCGCAAACAAGTTGCAGACCAAGATCTAGGCGATGCCCCCT
TCCTTGATCGGCTTCGCCGAGATCAGAAGTCTCTAAAGGGAAGAGGCAGCACTCTCGGTC
TGAACATCGAAACAGCCACTTGTGTTGGAAAGCAAATAGTAGAGAGGATTCTGAAGGAAG
AATCCGATGAGGCATTTAAAATGACCATGGCCTCCGCACTTGCTTCGCGGTACCTAACTG
ACATGACTATTGAAGAAATGTCAAGGGACTGGTTCATGCTCATGCCCAAGCAGAAAGTGG
CTGGCCCTCTTTGTGTCAGAATGGACCAGGCGATAATGGATAAGAACATCATACTGAAAG
CGAATTTCAGTGTGATTTTTGACCGGTTGGAGAATCTGACATTACTAAGGGCTTTCACCG
AAGAGGGAGCAATTGTTGGCGAAATTTCACCATTGCCTTCTCTTCCAGGACATACTAATG
AGGATGTCAAAAATGCAATTGGGGTCCTCATCGGGGGACTTGAATGGAATGATAACACAG
TTCGAGTCTCTGAAACTCTACAGAGATTCGCTTGGAGAAGCAGTAATGAGACTGGGGGAC
CTCCATTCACTCCAACACAGAAACGGAAAATGGCGGGAACAATTAGGTCAGAAGTTTGAA
GAAATAAGATGGCTGATTGAAGAAGTGAGGCATAAATTGAAGACGACAGAGAATAGTTTT
GAGCAAATAACATTTATGCAAGCATTACAGCTATTGTTTGAA------------------
--------------------------------------------------

#A/Western_Australia/14/2001(H3N2)
---------------------ACATAATGGATTCCAACACTGTGTCAAGTTTCCAGGTAG
ATTGCTTTCTTTGGCATATCCGGAAACAAGTTGTAGACCAAGAACTGAGTGATGCCCCAT
TCCTTGATCGGCTTCGCCGAGATCAGAGGTCCCTAAGGGGAAGAGGCAACACTCTCGGTC
TAGACATCAAAGCAGCCACCCATGTTGGAAAGCAGATTGTAGAAAAGATTCTGAAGGGAG
AATCTGATGAGGCACTTAAAATGACCATGGCCTCCACACCTGCTTCGCGATACATAACTG
ACATGACTATTGAGGAATTGTCAAGAAACTGGTTCATGCTAATGCCCAAGCAAAAAGTGG
AAGGACCCCTTTGCATCAGAATGGACCAGGCAATCATGGAGAAAAACATCATGTTGAAAG
CGAATTTCAGTGTGATCTTTGACCGACTAGAGACCATAGTATTACTAAGGGCTTTCACCG
AAGAGGGAGCAATTGTTGGCGAAATCTCACCATTGCCTTCTTTTCCAGGACATACTATTG
AGGATGTCAAAAATGCAATTGGGGTCCTCATCGGAGGGCTTGAATGGAATGATAACACAG
TTCGAGTCTCTAAAAATCTACAGAGATTCGCTTGGAGAAGCAGTAATGAGAATGGGGGAC
CTCCACTTACTCCAAAACAGAAACGGAAAATGGCGAGAACAGCTAGGTCAAAAGTTTGAA
GAGATAAGATGGCTGATTGAAGAAGTGAGACACAGACTAAGAACAACTGAGAATAGTTTT
GAGCAAATAACATTCATGCAAGCATTACAGCTGCTGTTTGAAGTGGAACAGGAGATAAGA
ACTTTCTCATTTCAGCTTATTTAAT-------------------------

#A/Switzerland/8808/2002(H1N1)
-----------------------------------------------------CAGGTAG
ACTGCTTTCTCTGGCATGTCCGCAAACGGTTTGCAGAATGGGGACTTGGTGATGCTCCAT
TTCTCGATCGGCTTCGCCGAGATCAGAAATCCCTAAGAGGAAGAAGCAGCACTCTTGGTC
TGGAAATCGAACCAGCCACTCGTGCAGGGAAACAAATAGTGAAGCGTATTCTGGAAGAAG
AGTACGATGAAGCACTTAAAATGACTATCGCTTCTGTGCCTGTTTCACGCTATCTAACTG
ACATGAGCCTTGAAGAGATATCAAGGGACTGGTTCATGCTCATGCCAAAGCAGAAAGTGG
CAGGTTCCCTTTGCATCAGAATGGACCAGGCAATAATGGATAAAAACATAACATTGAAAG
CAAACTTCAGTGTGATTTTTGATCGACTGGAAACTCTAATACTCCTTAGGGCTTTCACAG
AAGAAGGGGCAATTGTTGGCGAAATCTCACCGTTACCTTCTCTTCCAGGACATACTGATG
AGGATGTCAAAAATGCAATTGGGGTCCTCATCAAAGGATTTGAATGGAATGGTAACACAG
TTCGAGTCTCTGAAGCTCTACAGAGATTCGCTTGGAGAAGCATTAATGAGGACAGGAGAC
CTCCATTCCCTCCAAAACAGAAACGGGAGATGGCGAGAACAACTGGGCCAAAAATTTGAA
GAAATAAGATGGTTAATTGAAGAACTGCGACACAGATTAAAAATAACAGAAAATAGCTTT
GAACAGATAACATTTATGCAAGCATTACAACTACTGCTTGAAGTGGAACAAGAGATAAG-
--------------------------------------------------

#A/Yokohama/22/2002(H1N2)
--------------------------ATGGATTCCAACACTGTGTCAAGTTTCCAGGTAG
ATTGCTTTCTTTGGCATATCCGGAAACAAGTTGTAGACCAAGAACTGAGTGATGCCCCAT
TCCTTGATCGGCTTCGCCGAGATCAGAGGTCCCTAAGGGGAAGAGGCAACACTCTCGGTC
TAGACATCAAAGCAGCCACCCATGTTGGAAAGCAAATTGTAGAAAAGATTCTGAAAGAAG
AATCTGATGAGGCACTTAAAATGACCATGGTCTCCACACCTGCTTCGCGATACATAACTG
ACATGACTATTGAGGAATTGTCAAGAAACTGGTTCATGCTAATGCCCAAGCAGAAAGTGG
AAGGACCTCTTTGCATCAGAATGGACCAGGCAATCATGGAGAAAAACATCATGTTGAAAG
CGAATTTCAGTGTGATCTTTGACCGACTAGAGACCATAGTATTACTAAGGGCTTTCACCG
AAGAGGGAGCAATTGTTGGCGAAATCTCACCATTGCCTTCTTTTCCAGGACATACTATTG
AGGATGTCAAAAATGCAATTGGGGTCCTCATCGGAGGACTTGAATGGAATGATAACACAG
TTCGAGTCTCTAAAAATCTACAGAGATTCGCTTGGAGAAGCAGTAATGAGAATGGGGGAC
CTCCACTTACTCCAAAACAGAAACGGAAAATGGCGAGAACAGCTAGGTCTAAAGTTTGAA
GAGATAAGATGGCTGATTGAAGAAGTGAGACACAGACTAAAAACAACTGAAAATAGCTTT
GAGCAAATAACATTCATGCAAGCATTACAGCTGCTGTTTGAAGTGGAACAGGAGATAAGA
ACTTTCTCATTTCAGCTTATTAAT--------------------------

#A/Taiwan/2985/2002(H3N2)
AGCAAAAGCAGGGTGACAAAGACATAATGGATTCCCACACTGTGTCAAGCTTTCAGGTAG
ACTGCTTCCTTTGGCATGTCCGCAAACAAGTTGCAGACCAAGGTCTAGGCGATGCCCCCT
TCCTTGATCGGCTTCGCCGAGATCAGAAGTCTCTAAAGGGAAGAGGCAGCACTCTCGGTC
TGAACATCGAAACAGCCACTTGTGTTGGAAAGCAAATAGTGGAGAGGATTCTGAAAGAAG
AATCCGATGAGGCATTTAAAATGACAATGGCCTCCGCACTTGCTTCGCGGTACCTAACTG
ACATGACTATTGAAGAAATGTCAAGGGACTGGTTCATGCTCATGCCCAAGCAGAAAGTGG
CTGGCCCTCTTTGTGTCAAAATGGACCAGGCGATAATGGATAAGAACATCATACTGAAAG
CGAATTTCAGTGTGATTTTTGATCGGTTGGAGAATCTGACATTACTAAGGGCTTTCACCG
AAGAGGGAGCAATTGTTGGCGAAATTTCACCATTGCCTTCTCTTCCAGGACATACTAATG
AGGATGTCAAAAATGCAATTGGGGTCCTCATCGGGGGACTTGAATGGAATGATAACACAG
TTCGAGTCTCTGAAACTCTACAGAGATTCGCTTGGAGAAGCAGTAATGAGACTGGGGGAC
CTCCATTCACTCCAACACAGAAACGGAAAATGGCGGGAACAATTAGGTCAGAAGTTTGAA
GAAATAAGATGGCTGATTGAAGAAGTGAGGCATAAATTGAAGACGACAGAGAATAGTTTT
GAGCAAATAACATTCATGCAAGCATTACAGCTATTGTTTGAAGTGGAACAAGAGATTAGA
ACGTTTTCGTTTCAGCTTATTTAATGATAAAAAACACCCTTGTTTCTACT

#A/TW/872/02(H3N2)
--------------------------ATGGATTCCAACACTGTGTCAAGTTTCCAGGTAG
ATTGCTTTCTTTGGCATATCCGGAAACAAGTTGTAGACCAAGAACTGAGTGATGCCCCAT
TCCTTGATCGGCTTCGCCGAGATCAGAGGTCCCTAAGGGGAAGAGGCAACACTCTCGGTC
TAGACATCAAAGCAGCCACCCATGTTGGAAAGCAAATTGTAGAAAAGATTCTGAAAGAAG
AATCTGATGAGGCACTTAAAATGACCATGGTCTCCACACCGGCTTCGCGATACATAACTG
ACATGACTATTGAGGAATTGTCAAGAAACTGGTTCATGCTAATGCCCAAGCAGAAAGTGG
AAGGACCTCTTTGCATCAGAATGGACCAGGCAATCATGGAGAAAAACATCATGTTGAAAG
CGAATTTCAGTGTGATTTTTGACCGACTAGAGACCATAGTATTACTAAGGGCTTTCACCG
AAGAGGGAGCAATTGTTGGCGAAATCTCACCATTGCCTTCTTTTCCAGGACATACTATTG
AGGATGTCAAAAATGCAATTGGGGTCCTCATCGGAGGACTTGAATGGAATGATAACACAG
TTCGAGTCTCTAAAAATCTACAGAGATTCGCTTGGAGAAGCAGTAATGAGAATGGGGGAC
CTCCACTTACTCCAAAACAGAAACGGAAAATGGCGAGAACAGCTAGGTCAAAAGTTTGAA
GAGATAAGATGGCTGATTGAAGAAGTGAGACACAGACTAAAAACAACTGAAAATAGCTTT
GAACAAATAACATTCATGCAAGCATTACAACTGCTGTTTGAAGTGGAACAGGAGATAAGA
ACTTTCTCATTTCAGCTTATTTAA--------------------------

#A/New_York/494/2002(H1N1)
AGCAAAAGCAGGGTGGCAAAGACATAATGGATTCTCACACTGTGTCAAGCTTTCAGGTAG
ATTGCTTCCTTTGGCATGTCCGCAAACAAGTTGCAGACCAAGATCTAGGCGATGCCCCCT
TCCTTGATCGGCTTCGCCGAGATCAGAAGTCTCTAAAGGGAAGAGGCAGCACTCTCGGCC
TGAACATCGAAACAGCCACTTGTGTTGGAAAGCAAATAGTAGAGAGGATTCTGAAAGAAG
AATCCGATGAGGCATTTAAAATGACCATGGCCTCCGCACTTGCTTCGCGGTACCTAACTG
ACATGACTGTTGAAGAAATGTCAAGGGACTGGTTCATGCTCATGCCCAAGCAGAAAGTGG
CTGGCCCTCTTTGTGTCAGAATGGACCAGGCGATAATGGATAAGAACATCATACTGAAAG
CGAATTTCAGTGTGATTTTTGACCGGTTGGAGAATCTGACATTACTAAGGGCTTTCACCG
AAGAGGGAGCAATTGTTGGCGAAATTTCACCATTGCCTTCTTTTCCAGGACATACTAATG
AGGATGTCAAAAATGCAATTGGGGTCCTCATCGGGGGACTTGAATGGAATGATAACACAG
TTCGAGTCTCTGAAACTCTACAGAGATTCGCTTGGAGAAGCAGTAATGAGACTGGGGGAC
CTCCATTCACTACAACACAGAAACGGAAAATGGCGGGAACAATTAGGTCAGAAGTTTGAA
GAAATAAGATGGCTGATTGAAGAAGTGAGGCATAAATTGAAGACAACAGAAAATAGTTTT
GAGCAAATAACATTTATGCAAGCATTACAGCTATTGTTTGAAGTGGAACAAGAGATTAGA
ACATTTTCGTTTCAGCTTATTTAATGATAAAAAAC---------------

#A/New_York/217/2002(H1N2)
--CAAAAGCAGGGTGACAAAGACATAATGGATTCCAACACTGTGTCAAGTTTCCAGGTAG
ATTGCTTTCTTTGGCATATCCGGAAACAAGTTGTAGACCAAGAACTGAGTGATGCCCCAT
TCCTTGATCGGCTTCGCCGAGATCAGAGGTCCCTAAGGGGAAGAGGCAACACTCTCGGTC
TAGACATCAAAGCAGCCACCCATGTTGGAAAGCAAATTGTAGAAAAGATTCTGAAAGAAG
AATCTGATGAGGCACTTAAAATGACCATGGTCTCCACACCTGCTTCGCGATACATAACTG
ACATGACTATTGAGGAATTGTCAAGAAACTGGTTCATGCTAATGCCCAAGCAGAAAGTGG
AAGGACCTCTTTGCATCAGAATGGACCAGGCAATCATGGAGAAAAACATCATGTTGAAAG
CGAATTTCAGTGTGATCTTTGACCGACTAGAGACCATAGTATTACTAAGGGCTTTCACCG
AAGAGGGAGCAATTGTTGGCGAAATCTCACCATTGCCTTCTTTTCCAGGACATACTATTG
AGGATGTCAAAAATGCAATTGGGGTCCTCATCGGAGGACTTGAATGGAATGATAACACAG
TTCGAGTCTCTAAAAATCTACAGAGATTCGCTTGGAGAAGCAGTAATGAGAATGGGGGAC
CTCCACTTACTCCAAAACAGAAACGGAAAATGGCGAGAACAGCTAGGTCAAAAGTTTGAA
GAGATAAGATGGCTGATTGAAGAAGTGAGACACAGACTAAAAACAACTGAAAATAGCTTT
GAGCAAATAACATTCATGCAAGCATTACAGCTGCTGTTTGAAGTGGAACAGGAGATAAGA
ACTTTCTCAGGCCAGCTTATTTAA--------------------------

#A/Netherlands/219/03(H7N7)
AGCAAAAGCAGGGTGACAAAAACATAATGGATTCCAACACTGTGTCAAGCTTTCAGGTAG
ACTGCTTTCTTTGGCATGTCCGCAAACGATTTGCAGACCAAGAACTGGGTGATGCCCCAT
TCCTTGACCGGCTTCGCCGAGATCAGAAATCCCTAAGAGGAAGAGGCAGCACTCTTGGTC
TGGACATCGAGACAGCTACTCGTGCGGGAAAGCAGATAGTGGAGCGGATTCTGGAGGAAG
AATCTGATGAGGCACTTAAAATGACTATTGCTTCAGTGCTGGCTTCACGCTACCTAACTG
ACATGACTCTTGAAGAAATGTCAAGGGACTGGTTCATGCTCATGCCCAAGCAGAAAGTGG
CAGGTTCCCTTTGCATCAGAATGGACCAGGCAATAATGGATAAAAACATCATATTGAAGG
CAAACTTCAGTGTGATTTTTGACCGGCTGGAAACCCTAATACTACTTAGAGCTTTCACAG
AAGAAGGAGCAATTGTGGGAGAAATCTCACCATTACCTTCTCTTCCAGGACATACTGATG
AGGATGTCAAAAATGCAATTGGGGTCCTCATCGGAGGACTTGAATGGAATGATAACACAG
TTCGAGTCTCTGAAACTCTACAGAGATTCGCTTGGAGAAGCAGTAATGAGGATGGGAGAC
CTCCACTCCCTCCAAAGCAGAAACGGAAAATGGCGAGAACAATTGAGTCAGAAGTTTGAA
GAGATAAGATGGCTGATTGAAGAAGTGCGACATAGGTTGAAGATTACAGAGAACAGCTTT
GAACAGATTACGTTTATGCAAGCCTTACAACTATTGCTTGAAGTAGAGCAAGAGATAAGA
ACTTTCTCGTTTCAGCTTATTTAATGATAAAAAACACCCTTGTTTCTACT

#A/Beijing/01/2003(H5N1)
AGCGAAAGCAGGGTGACAAAAACATAATGGATCCCAACACTGTGTCAAGCTTTCAGGTAG
ACTGCTTTCTTTGGCATGTCCGCAAACGATTTGCAGACCAAGAACTGGGTGATGCCCCAT
TCCTTGACCGGCTTCGCCGAGATCAGAAGTCCCTAAGGGGAAGAGGCAACACTCTTGGTC
TGGACATCGAAACAGCTACTCGTGCGGGAAAGCAGATAGTGGAGCGGATTCTGGAGGAGG
AGTCTGATGAGGCACTTAAAATG---------------CCGGCTTCACGCTACCTAACTG
ACATGACTCTCGAAGAAATGTCAAGGGACTGGTTCATGCTCATGCCCAAGCAGAAAGTGG
CAGGTTCCCTTTGCATCAAAATGGACCAGGCAATAATGGATAAAACCATCATATTGAAAG
CAAACTTCAGTGTGATTTTTGATCGATTGGAAACCCTAATACTACTTAGAGCTTTCACAG
AAGAAGGAGCAATCGTGGGAGAAATCTCACCATTACCTTCTCTTCCAGGACATACTGGTG
AGGATGTCAAAAATGCAATTGGCGTCCTCATCGGAGGACTTGAATGGAATGATAACACAG
TTCGAGTCTCTGAAACTATACAGAGATTCGCTTGGGGAAGCAGTGATGAGGATAGGAGAC
CTCCACTCCCTCCAAATCAGAAACGGAAAATGGCGAGAACAATTGAGTCAGAAGTTTGAA
GAAATAAGGTGGCTGATTGAAGAAGTACGACATAGATTGAAAATTACAGAAAACAGCTTC
GAACAGATAACATTTATGCAAGCCTTACAACTACTGCTTGAAGTGGAGCAAGAGATAAGA
ACCTTCTCGTTTCAGCTTATTTAATGATAAAAAACACCCTTGTTTCTACT

#A/New_York/107/2003(H7N2)
---------------ACAAATACATAATGGACTCCAACACGATAACCTCGTTTCAGGTAG
ATTGTTATCTATGGCACATAAGAAAGCTACTCAGCATGAGAGACATGTGTGATGCTCCCT
TTGATGATAGACTCAGAAGAGATCAAAAGGCATTAAAGGGAAGAAGCAGCACACTTGGGC
TCGACCTGCGAGTGGCCACAATGGAAGGCAAAAAGGTTGTTGAAGAAATCTTAAAGAATG
AAACTGATGAAAATCTCAGAATTGCAATTGCATCCAGCCCTGCACCTCGGTACATTACTG
ATATGAGCATAGAGGAAATAAGTAGGGAATGGTACATGCTAATGCCAAGGCAAAAGATGA
CAGGGAGTCTGATGATGAAAATGGATCAGGCCATTATGAACAAGAGGATAATGCTCAAAG
CAAACTTCTCTGTCCTATTTAATCAAATGGAAACACTAGTTTCACTGAGGGCTTTCACAG
ACGATGGTGCCATTGTAGCTGAAATATATCCCATTCCTTCTATGCCAGGACATTCTGCAG
AGGATGTCAAAAATGCAATTGGAATCCTCATCGGTGGACTTGAATGGAATGATAACTCAA
TTAGAGCGTCTGAAAATATACAGAGATTCGCTTGGGGAGTCCGTGATGAGAATAGGGGAC
CTCCACTCTCTCCAAAACAGAAACGCTACATGGAGGGAAGAGTTGAGTCAGAAATTTGAA
GAGATCAGATGGCTGATTGCAGAATGCAGAAACATATTAACCAAAACTGAGAACAGCTTC
GAGCAAATAACGTTCTTGCAAGCATTGCAACTCTTACTTGAAGTTGAGAGTGAGATAAGA
ACATTTTCTTTTCAGCTTATTTAATACTAA--------------------

#A/New_York/211/2003(H1N2)
--------------------------ATGGATTCCAACACTGTGTCAAGTTTCCAGGTAG
ATTGCTTTCTTTGGCATATCCGGAAACAAGTTGTAGACCAAGAACTGAGTGATGCCCCAT
TCCTTGATCGGCTTCGCCGAGATCAGAGGTCCCTAAGGGGAAGAGGCAACACTCTCGGTC
TAGACATCAAAGCAGCCACCCATGTTGGAAAGCAAATTGTAGAAAAGATTCTGAAAGAAG
AATCTGATGAGGCACTTAAAATGACCATGGTCTCCACACCTGCTTCGCGATACATAACTG
ACATGACTATTGAGGAATTGTCAAGAAACTGGTTCATGCTAATGCCCAAGCAGAAAGTGG
AAGGACCTCTTTGCATCAGAATGGACCAGGCAATCATGGAGAAAAACATCATGTTGAAAG
CGAATTTCAGTGTGATCTTTGACCGACTAGAGACCATAGTATTACTAAGGGCTTTCACCG
AAGAGGGAGCAATTGTTGGCGAAATCTCACCATTGCCTTCTTTTCCAGGACATACTATTG
AGGATGTCAAAAATGCAATTGGGGTCCTCATCGGAGGACTTGAATGGAATGATAACACAG
TTCGAGTCTCTAAAAATCTACAGAGATTCGCTTGGAGAAGCAGTAATGAGAATGGGGGAC
CTCCACTTACTCCAAAACAGAAACGGAAAATGGCGAGAACAGCTAGGTCAAAAGTTTGAA
GAGATAAGATGGCTGATTGAAGAAGTGAGACACAGACTAAAAACAACTGAAAATAGCTTT
GAGCAAATAACATTCATGCAAGCATTACAGCTGCTGTTTGAAGTGGAACAGGAGATAAGA
ACTTTCTCATTTCAGCTTATTTAATGAT----------------------

#A/New_York/222/2003(H1N1)
--CAAAAGCAGGGTGGCAAAGACATAATGGATTCCCACACTGTGTCAAGCTTTCAGGTAG
ATTGCTTCCTTTGGCATGTCCGCAAACAAGTTGCAGACCAAGATCTAGGCGATGCCCCCT
TCCTTGATCGGCTTCGCCGAGATCAGAAGTCTCTAAAGGGAAGAGGCAGCACTCTCGGTC
TGAACATCGAAACAGCCACTTGTGTTGGAAAGCAAATAGTAGAGAGGATTCTGAAAGAAG
AATCCGATGAGGCATTTAAAATGACCATGGCCTCCGCACTTGCTTCGCGGTACCTAACTG
ACATGACTGTTGAAGAAATGTCAAGGGACTGGTTCATGCTCATGCCCAAGCAGAAAGTGG
CTGGCCCTCTTTGTGTCAAAATGGACCAGGCGATAATGGATAAGAACATCATACTGAAAG
CGAATTTCAGTGTGATTTTTGACCGGTTGGAGAATCTGACATTACTAAGGGCTTTCACCG
AAGAGGGAGCAATTGTTGGCGAAATTTCACCATTGCCTTCTTTTCCAGGACATACTAATG
AGGATGTCAAAAATGCAATTGGGGTCCTCATCGGGGGACTTGAATGGAATGATAACACAG
TTCGAGTCTCTGAAACTCTACAGAGATTCGCTTGGAGAAGCAGTAATGAGACTGGGGGAC
CTCCATTCACTACAACACAGAAACGGAAAATGGCGGGAACAATTAGGTCAGAAGTTTGAA
GAAATAAGATGGCTGATTGAAGAAGTGAGGCATAAATTGAAGACGACAGAGAATAGTTTT
GAGCAAATAACATTTATGCAAGCATTACAGCTATTATTTGAAGTGGAACAAGAGATTAGA
ACGTTTTCGTTTCAGCTTATTTAATGATAAAAAACACCCTTGTTTCTACT

#A/New_York/213/2003(H3N2)
---------------------ACATAATGGATTCCAACACTGTGTCAAGTTTCCAGGTAG
ATTGCTTTCTTTGGCATATCCGGAAACAAGTTGTAGACCAAGAACTGAGTGATGCCCCAT
TCCTTGATCGGCTTCGCCGAGATCAGAGGTCCCTAAGGGGAAGAGGCAACACTCTCGGTC
TAGACATCAAAGCAGCCACCCATGTTGGAAAGCAGATTGTAGAAAAGATTCTGAAGGGAG
AATCTGATGAGGCACTTAAAATGACCATGGCCTCCACACCTGCTTCGCGATACATAACTG
ACATGACTATTGAGGAATTGTCAAGAAACTGGTTCATGCTAATGCCCAAGCAAAAAGTGG
AAGGACCCCTTTGCATCAGAATGGACCAGGCAACCATGGAGAAAAACATCATGTTGAAAG
CGAATTTCAGTGTGATCTTTGACCGGCTAGAGAACATAGTATTACTGAGGGCTTTCACCG
AAGAGGGAGCAATTGTTGGCGAAATCTCACCATTGCCTTCTTTTCCAGGACATACTATTG
AGGATGTCAAAAATGCAATTGGGGTCCTCATCGGAGGGCTTGAATGGAATGATAACACAG
TTCGAGTCTCTAAAAATCTACAGAGATTCGCTTGGAGAAGCAGTAATGAGAACGGGGGAC
CTCCACTTACTCCAAAACAGAAACGGAAAATGGCGAGAACAGCTAGGTCAAAAGTTTGAA
GAGATAAGATGGCTGATTGAAGAAGTGAGACACAGACTAAGAACAACTGAGAATAGTTTT
GAGCAAATAACATTCATGCAGGCATTACAGCTGCTGTTTGAAGTGGAACAGGAGATAAGA
ACTTTCTCATGCCAGCTTATTTAA--------------------------

#A/Viet_Nam/1194/2004(H5N1)
--------------------------ATGGATTCCAACACTGTGTCAAGCTTTCAGGTAG
ACTGCTTTCTTTGGCATGTCCGCAAACGATTTGCAGACCAAGAACTGGGTGATGCCCCAT
TCCTTGACCGGCTTCGCCGAGATCAGAAGTCCCTAAGAGGAAGAGGCAACACTCTTGGTC
TGGACATCGAAACAGCTACTCGCGCAGGAAAGCAGATAGTGGAGCGAATTCTGGAGGAGG
AGTCTGATAAGGCACTTAAAATG---------------CCGGCTTCACGCTACCTAACTG
ACATGACTCTCGAAGAAATGTCAAGGGACTGGTTCATGCTCATGCCCAAGCAGAAAGTGG
CAGGTTCCCTTTGCATCAAAATGGACCAGGCAATAATGGATAAAACCATCATATTGAAAG
CAAACTTCAGTGTGATTTTTGACCGGTTGGAAACCCTAATACTACTTAGAGCTTTCACAG
AAGAAGGGGCAATCGTGGGAGAAATCTCACCATTACCTTCTCTTCCAGGACATACTGGTG
AGGATGTCAAAAATGCAATTGGCGTCCTCATCGGAGGACTTGAATGGAATGATAACACAG
TTCGAGTCACTGAAACTATACAGAGATTCGCTTGGAGAAACAGTGATGAGGATGGGAGAC
TTCCACTCCCTCCAAATCAGAAACGGAAAATGGCGAGAACAATTGAGTCAGAAGTTTGAA
GAAATAAGGTGGCTGATTGAAGAAGTAAGACATAGATTGAAAATTACAGAAAACAGCTTC
GAACAGATAACGTTTATGCAAGCCTTACAACTACTGCTTGAAGTGGAGCAAGAGATAAGA
GCCTTCTCGTTTCAGCTTATTTAA--------------------------

#A/Denmark/16/2004(H1N1)
--------------------------ATGGATTCCCACACTGTGTCAAGCTTTCAGGTAG
ATTGCTTCCTTTGGCATGTCCGCAAACAAGTTGCAGACCAAGATCTAGGCGATGCCCCCT
TCCTTGATCGGCTTCGCCGAGATCAGAAGTCTCTAAAGGGAAGAGGCAGCACTCTCGGTC
TGAACATCGAAACAGCTACTTGTGTTGGAAAGCAAATAGTAGAGAGGATTCTGAAAGAAG
AATCCGATGAGGCATTTAAAATGACCATGGCCTCCGCACTTGCTTCGCGGTACCTAACCG
ACATGACTGTTGAAGAAATGTCAAGGGACTGGTTCATGCTCATGCCCAAGCAGAAAGTGG
CTGGCCCTCTTTGTGTCAGAATGGACCAGGCGATAATGGATAAGAACATCATACTGAAAG
CTAATTTCAGTGTGATTTTTGACCGGTTGGAGAATCTGACATTACTAAGGGCTTTCACCG
AAGAGGGAGCAATTGTTGGCGAAATTTCACCATTGCCTTCTTTTCCAGGACATACTAATG
AGGATGTCAAAAATGCAATTGGGGTCCTCATCGGGGGACTTGAATGGAATGATAACACAG
TTCAAGTCTCTGAAACTCTACAGAGATTCGCTTGGAGAAGCAGTAATGAGACTGGGGGAC
CTCCATTCACTACAACACAGAAACGGAAAATGGCGGGAACAATTAGGTCAGAAGTTTGAA
GAAATAAGATGGCTGATTGAAGAAGTGAGGCATAAATTGAAGACGACAGAGAATAGCTTT
GAGCAAATAACATTTATGCAAGCATTACAACTATTATTTGAA------------------
--------------------------------------------------

#A/New_York/52/2004(H3N2)
--CAAAAGCAGGGTGACAAAGACATAATGGATTCCAACACTGTGTCAAGTTTCCAGGTAG
ATTGCTTTCTTTGGCATATCCGGAAACAAGTTGTAGACCAAGAACTGAGTGATGCCCCAT
TCCTTGATCGGCTTCGCCGAGATCAGAGGTCCCTAAGGGGAAGAGGCAACACTCTCGGTC
TAGACATCAAAACAGCCACCCATGTTGGAAAGCAGATTGTAGAAAAGATTCTGAAGGGAG
AATCTGATGAGGCACTTAAAATGACCATGGCCTCCACACCTGCTTCGCGATACATAACTG
ATATGACTATTGAGGAATTGTCAAGAAACTGGTTCATGCTAATGCCCAAGCAAAAAGTGG
AAGGACCCCTTTGCATCAGAATGGACCAGGCAATCATGGAGAAAAACATCATGTTGAAAG
CGAATTTCAGTGTGATCTTTGACCGACTAGAGACCATAGTATTACTAAGGGCTTTCACCG
AAGAGGGAGCAATTGTTGGCGAAATCTCACCATTGCCTTCTTTTCCAGGACATACTATTG
AGGATGTCAAAAATGCAATTGGGGTCCTCATCGGAGGGCTTGAATGGAATGATAACACAG
TTCGAGTCTCTAAAAATCTACAGAGATTCGCTTGGAGAAGCAGTAATGAGAATGGGGGAC
CTCCACTTACTCCAAAACAGAAACGGAAAATGGCGAGAACAGCTAGGTCAAAAGTTTGAA
GAGATAAGATGGCTGATTGAAGAAGTGAGACACAGACTAAGAACAACTGAGAATAGTTTT
GAGCAAATAACATTCATGCAAGCATTACAGCTGCTGTTTGAAGTGGAACAGGAGATAAGA
ACTTTCTCATTTCAGCTTATTTAATAAAAAACACCCTTGTTTCTACT---

#A/Philippines/344/2004(H1N2)
---------------------------------------CTGTGTCAAGCTTTCAGGTAG
ACTGCTTTCTTTGGCATGTCCGAAAACGGTTTGCAGACTGGGGACTTGGTGATGCACCAT
TTCTCGATCGGCTTCGCCGAGATCAAAAGTCCCTGAGAGGAAGAGGCAGCACCCTTGGTC
TGGAAATCGAACCATCCACTCGTGCAGGGAAACAAATAGTGAAGCGTATTCTGAAAGAAG
AGTACGATGAGGCACTTAAAATAACTATTGCTTCTGTGCCTACTTCACGCTACCTAACTG
ACATGACTCTTGAAGAGATGTCAAGGGACTGGTTCATGCTCATGCCCAAGCAGAAAATGG
CAGGTTCCCTTTGCATCAGAATGGATCAGGCAATAATGGATAAAACCATCACATTGAAAG
CAAACTTCAGTGTGATTTTTGATCGACTGGAAACTCTAATACTCCTTAGAGCTTTCACGG
AAGAAGGGGCAATTGTAGGCGAAATCTCACCGTTACCTTCTCTTCCAGGACATACTGATG
AGGATGTCAAAAATGCAATTGGGACCCTCATCAAAGGACTTGAATGGAATGATAACACAG
TTCGAGTCTCTGAAGCTCTACAGAGATTCGCTTGGAGAAGCATTAATGAGGACGGGGGAC
CTCCATTCCCTCCAAAACAGAAACGGAAAATGGCGAGAACAATTGGGCCAGAAGTTTGAA
GAAATAAGATGGTTAATTGAAGAAGTACGACACAGATTAAAAGTAACAGAAAATAGCTTT
GAACAGATAACATTTATGCAAGCATTACAACTACTGCTTGAAGTGGAACAGGAGATAAGA
--------------------------------------------------

#A/Hong_Kong/HKU20/2004(H3N2)
--------------------------ATGGATTCCAACACTGTGTCAAGTTTCCAGGTAG
ATTGCTTTCTTTGGCATATCCGGAAACAAGTTGTAGACCAAGAACTGAGTGATGCCCCAT
TCCTTGATCGGCTTCGCCGAGATCAGAGGTCCCTAAGGGGAAGAGGCAATACTCTCGGTC
TAGACATCAAAGCAGCCACCCATGTTGGAAAGCAAATTGTAGAAAAGATTCTGAAAGAAG
AATCTGATGAGGCACTTAAAATGACCATGGTCTCCACACCTGCTTCGCGATACATAACTG
ACATGACTATTGAGGAATTGTCAAGAAACTGGTTCATGCTAATGCCCAAGCAGAAAGTGG
AAGGACCTCTTTGCATCAGAATGGACCAGGCAATCATGGAGAAAAACATCATGTTGAAAG
CGAATTTCAGTGTGATTTTTGACCGACTAGAGACCATAGTATTACTAAGGGCTTTCACCG
AAGAGGGAGCAATTGTTGGCGAAATCTCACCATTGCCTTCTTTTCCAGGACATACTATTG
AGGATGTCAAAAATGCAATTGGGGTCCTCATCGGAGGACTTGAATGGAATGATAACACAG
TTCGAGTCTCTAAAAATCTACAGAGATTCGCTTGGAGAAGCAGTAATGAGAATGGGGGAC
CTCCACTTACTCCAAAACAGAAACGGAAAATGGCGAGAACAGCTAGGTCAAAAGTTTGAA
GAGATAAGATGGCTGATTGAAGAAGTGAGACACAGACTAAAAACAACTGAAAATAGCTTT
GAACAAATAACATTCATGCAAGCATTACAACTGCTGTTTGAAGTGGAACAGGAGATAAGA
ACTTTCTCATTTCAGCTTATTTAATGATAA--------------------

#A/Canterbury/106/2004(H1N1)
-----------GGTGACAAAGACATAATGGATTCCCACACTGTGTCAAGCTTTCAGGTAG
ATTGCTTCCTTTGGCATGTCCGCAAACAAGTTGCAGACAAAGATCTAGGCGATGCCCCCT
TCCTTGATCGGCTTCGCCGAGATCAGAAGTCTCTAAAGGGAAGAGGCAGCACTCTCGGTT
TGAACATCGAAACAGCCACTTGTGTTGGAAAGCAAATAGTAGAGAGGATTCTGAAAGAAG
AATCCGATGAGGCATTTAAAATGACCATGGCTTCCGCACTTGCTTCGCGGTACCTAACTG
ACATGACTGTTGAAGAAATGTCAAGGGACTGGTTCATGCTCATGCCCAAGCAGAAAGTGG
CTGGCCCTCTTTGTGTCAGAATGGACCAGGCGATAATGGATAAGAACATCATACTGAAAG
CTAATTTCAGTGTGATTTTTGACCGGTTGGAGAATCTGACATTACTAAGGGCTTTCACCG
AAGAGGGAGCAATTGTTGGCGAAATTTCACCATTGCCTTCTTTTCCAGGACATACTAATG
AGGATGTCAAAAATGCAATTGGGGTCCTCATCGGGGGACTTGAATGGAATGATAACACAG
TTCGAGTCTCTGAAACTCTACAGAGATTCGCTTGGAGAAGCAGTAATGAGACTGGGGGAC
CTCCATTCACTACAACACAGAAACGGAAAATGGCGGGAACAATTAGGTCAGAAGTTTGAA
GAAATAAGATGGCTGATTGAAGAAGTGAGGCATAAATTGAAGACGACAGAGAATAGTTTT
GAGCAAATAACATTTATGCAAGCATTACAGCTATTGTTTGAAGTGGAACAAGAGATTAGA
ACGTTCTCGTTTCAGCTTATTTAATGATAAAAAA----------------

#A/Iowa/CEID23/2005(H1N1)
--------------------------ATGGACTCCACTACTGTGTCAAGCTTTCAGGTAG
ACTGTTTCCTTTGGCACATCCGCAAACGGTTTGCAGACAATGGATTGGGTGATGCCCCAT
TCCTTGATCGGCTCCGCCGAGATCAAAAGTCCCTAAAAGGAAGAGGCAACACCCTTGGCC
TCGACATTGAAACAGCCACTCTTGTTGGGAAACAAATTGTGGAGTGGATTTTGAAAGAAG
AATCCAGCGACACACTTAAGATGACTATTGCATCTGTACCTACTTCGCGCTATCTAGCTG
ACATGACCCTCGAGGAAATGTCACGAAACTGGTTCATGCTCATGCCTAGGCAAAAGATAA
TAGGCCCTCTTTGTGTGCGAATGGACCAGGCGATCATGGAAAAGAACATCATACTGAAAG
CGAACTTCAGTGTGGTCTTTAACCGATTAGAGACTTTGATACTACTAAGGGCTTTCACTG
AGGAGGGAACAGTCGTTGGAGAAATTTCACCATTACCTTCTCTTCCAGGACATACTAATG
AGGATGTCAAAAATGCAGTTGGGGTCCTCATCGGAGGACTTGAATGGAATGGTAACACGG
TTCGAGGCTCTGAAAATCTACAGAGATTCGCTTGGAGAAACCGTAATGAGGATGGGAGAC
CTTCACTACCTCCAGAGCAGAAATGAAAAGTGGCGAGAGCAATTGGGACAAAAATTTGAG
GAAATAAGGTGGTTAATTGAAGAAGTGCGGCACAGATTGAAAACGACAGAGAATAGTTTC
GAACAAATAACATTTATGCAAGCCTTACAACTACTGCTTGAAGTAGAACAAGAGATAAGG
ACTTTCTCGTTTCAGCTTATTTAA--------------------------

#A/Ontario/RV1273/2005(H3N2)
--------------------------ATGGACTCCAATACTGTGTCAAGCTTTCAGGTAG
ACTGTTTCCTTTGGCACATCCGCAAACGGTTTGCAGACAATGGATTGGGTGATGCCCCAT
TCCTTGATCGGCTCCGCCGAGATCAAAAGTCCCTAAAAGGAAGAGGCAACACCCTTAGCC
TCGACATCGAAACAGCCACTCTTGTTGGGAAACAAATTGTTGAGTGGATTTTGAAAGAGG
AATCCAGCGATACACTTAAGATGACCATTGCATCTGTACCTACTTCGCGCTACCTAGCTG
ACATGACCCTCGAGGAAATGTCACGAGACTGGTTCATGCTCATGCCTAGGCAAAAGATAA
TAGGCCCTCTTTGTGTGCGAATGGACCAGGCGATCATGGAAAAGAACATCATACTGAAAG
CGAACTTCAGTGTGATCTTTAACCGATTAGAGACTTTGATACTACTAAGGGCTTTCACTG
AGGAGGGAGCAATCGTTGGAGAAATTTCACCATTACCTTCTCTTCCAGGACATACTAATG
AGGATGTCAAAAATGCAGTTGGGGTCCTCATCGGAGGACTTGAATGGAATGGTAACACGG
TTCGAGGCTCTGAAAATCTACAGAGATTCGCTTGGAGAAACCGTAATGAGGATGGGAGAC
CTTCACTACCTCCAGAACAGAAATGAAAAGTGGCGAGAGCAATTGGGACAGAAATTTGAG
GAAATAAGGTGGTTAATTGAAGAAGTACGGCACAGATTGAAAGCGACAGAGAATAGTTTC
GAACAAATAACATTTATGCAAGCCTTACAACTACTGCTTGAAGTAGAACAAGAGATAAGG
ACTTTCTCGTTTCAGCTTATTTAA--------------------------

#A/Thailand/271/2005(H1N1)
--CAAAAGCAGGGTGACAAAGACATAATGGATCCAAACACTATGTCAAGCTTTCAGGTAG
ACTGCTTTCTTTGGCATATCCGCAAACGATTTGCTGACAATGGATTGGGTGATGCTCCAT
TTCTTGACCGGCTCCGCCGGGATCAAAAGTCCCTAAAAGGAAGAAGCAGTACCCTTAGTC
TCAACATCGAGACAGCCACTCTTATTGGAAAGCAGATTGTGGAATGGATTCTGAAAGAAG
AATCCAATGAGGCACTTAAGATGACCATTGCATCTGTACCAGCGCCACGCTATTTAGCTG
ACATGACCCTTGAGGAAATGTCAAGGGATTGGTTCATGCTCATGCCTATGCAAAAGGTGA
AAGGCTCTCTTTGTGTGCGAATGGACCAAGCAATTATGGAAAAGAACATCATATTGAAAG
CGAACTTCAGTGTGGTTTTTAACCGATTGGAGAATTTGACACTACTAAGGGCCTTCACCG
AGGAGGGAGCAATTGTCGGAGAAATTTCACCATTACTTTCTCTTCCAGGACATACTCATG
AGAATGTCAAAGATGCAGTTGGGGTCCTCATCGGAGGGCTTGAGTGGAATGGTAACACGG
TTCGAGTCTCTGAAAATCTACAGAGATTCGCTTGGAGAAGCTGTAATGAGAATGGGAGAC
CTCCATTACCTTCAGAACAGAAATGAAAAATGGCGTGAGCAGTTGGGTCAGAAATTTGAG
GAGATAAGATGGCTGATTGAAGAAGTGCGGCATAAGTTGAAGATGACAGAAAGTAGCTTT
GAACAAATAACTTTTATGCAAGCCTTACAACTATTGCTTGAAGTGGAGCAAGAGATAAGA
ACTTTCTC------------------------------------------

#A/China/GD01/2006(H5N1)
AGCAAAAGCAGGGTGACAAAAACATAATGGATTCCAACACTGTGTCAAGCTTTCAGGTAG
ACTGCTTTCTTTGGCATGTCCGCAAGCGATTTGCAGACCAAGAACTGGGTGATGCCCCAT
TCCTTGACCGGCTTCGCCGAGATCAGAAGTCCCTAAGAGGAAGAGGCAACACTCTTGGTC
TGGACATCGAAACAGCTACTCGTGCGGGAAAACAGATAGTGGAGCGGATTCTGGAGGAGG
AGTCTGATGAGGCACTTAAAATG---------------CCGACTTCACGCTACCTAACTG
ACATGACTCTCGAAGAAATGTCAAGGGACTGGTTCATGCTCATGCCCAAGCAGAAAGTGG
CAGGTTCCCTTTGCATCAAAATGGACCAGGCAATAATGGATAAAACCATCATATTGAAAG
CAAACTTCAGTGTGATTTTTGACCGGTTAGAAACCCTAATACTGCTTAGAGCTTTCACAG
AAGAAGGAGCAATCGTGGGAGAAATCTCACCATTACCTTCTCTTCCAGGACATACTGGTG
AGGATGTCAAAAATGCAATTGGCGTCCTCATCGGAGGACTTGAATGGAATGATAACACAG
TTCGGGTCTCTGAAACTATACAGAGATACGCTTGGAGAAGCAGTGATGAGGATGGGAGAC
TTCCACTCCTTCCAAATCAGAAACGGAAAATGGCGAGAACAATTGAGTCAGAAGTTTGAA
GAAATAAGGTGGCTGATTGAAGAAGTACGACATAGATTGAAAATTACAGAAAACAGCTTC
GAACAGATAACGTTTATGCAAGCCTTACAACTACTGCTTGAAGTGGAGCAAGAGATAAGA
GCCTTCTCGTTTCAGCTTATTTAATGATAAAAAACACCCTTGTTTCTACT

#A/New_York/4/2006(H3N2)
---------------------ACATAATGGATTCCAACACTGTGTCAAGTTTCCAGGTAG
ATTGCTTTCTTTGGCATATCCGGAAACAAGTTGTAGACCAAGAACTGAGTGATGCCCCAT
TCCTTGATCGGCTTCGCCGAGATCAGAGGTCCCTAAGGGGAAGAGGCAATACTCTCGGTC
TAGACATCAAAGCAGCCACCCATGTTGGAAAGCAAATTGTAGAAAAGATTCTGAAAGAAG
AATCTGATGAGGCACTTAAAATGACCATGGTCTCCACACCTGCTTCGCGATACATAACTG
ACATGACTATTGAGGAATTGTCAAGAAACTGGTTCATGCTAATGCCCAAGCAGAAAGTGG
AAGGACCTCTTTGCATCAGAATGGACCAGGCAATCATGGAGAAAAACATCATATTGAAAG
CGAATTTCAGTGTGATTTTTGACCGACTAGAGACCATAGTATTACTAAGGGCTTTCACCG
AAGAGGGAGCAATTGTTGGCGAAATCTCACCATTGCCTTCTTTTCCAGGACATACTATTG
AGGATGTCAAAAATGCAATTGGGGTCCTCATCGGAGGACTTGAATGGAATGATAACACAG
TTCGAGTCTCTAAAAATCTACAGAGATTCGCTTGGAGAAGCAGTAATGAGAATGGGGGAC
CTCCACTTACTCCAAAACAGAAACGGAAAATGGCGAGAACAGCTAGGTCAAAAGTTTGAA
GAGATAAGATGGCTGATTGAAGAAGTGAGACACAGACTAAAAACAACTGAAAATAGCTTT
GAACAAATAACATTCATGCAAGCATTACAACTGCTGTTTGAAGTGGAACAGGAGATAAGA
ACTTTCTCATTTCAGCTTATTTAA--------------------------

#A/New_York/8/2006(H1N1)
-------------TGGCAAAGACATAATGGATTCCCACACTGTGTCAAGCTTTCAGGTAG
ATTGCTTCCTTTGGCATGTCCGCAAACAAGTTGCAGACCAAGATCTAGGCGATGCCCCCT
TCCTTGATCGGCTTCGCCGAGATCAGAAGTCTCTAAAGGGAAGAGGCAGCACTCTCGGTC
TGAACATCGAAACAGCTACTTGTGTTGGAAAGCAAATAGTAGAGAGGATTCTGAAAGAAG
AATCCGATGAGGCACTTAAAATGACCATGGCCTCCGCACTTGCTTCGCGGTACCTAACTG
ACATGACTGTTGAAGAAATGTCAAGGGACTGGTTCATGCTCATGCCCAAGCAAAAAGTGG
CTGGCCCTCTTTGTGTCAGAATGGACCAGGCAATAATGGATAAGAACATCATACTGAAAG
CGAATTTCAGTGTGATTTTTGACCGGTTGGAGAATCTGACATTACTAAGGGCTTTCACCG
AAGAGGGAGCAATTGTTGGCGAAATTTCACCATTGCCTTCTTTTCCAGGACATACTAATG
AGGATGTCAAAAATGCAATTGGGGTCCTCATCGGGGGACTTGAATGGAATGATAACACAG
TTCGAGTCTCTGAAACTCTACAGAGATTCGCTTGGAGAAGCAGTAATGAGACTGGGGGAC
CTCCATTCACTACAACACAGAAACGGAAAATGGCGGGAACAACTAGGTCAGAAGTTTGAA
GAAATAAGATGGCTGATAGAAGAAATGAGGCACAAATTGAAGACGACAGAGAATAGTTTT
GAGCAAATAACATTTATGCAAGCATTACAGCTATTATTTGAAGTGGAACAAGAGATTAGA
ACGTTTTCGTTTCAGCTTATTTAGTAATAAAAAA----------------

#A/Ontario/1252/2007(H3N2)
--------------------------ATGGACTCCAATACTGTGTCAAGCTTTCAGGTAG
ACTGTTTCCTTTGGCACATCCGCAAACGGTTTGCAGACAATGGATTGGGTGATGCCCCAT
TCCTTGATCGGCTCCGCCGAGATCAAAAGTCCCTAAAAGGAAGAGGCAACACCCTTAGCC
TCGACATCGGAACAGCCACTCTTGTTGGGAAACAAATTGTTGAGTGGATTTTGAAAGAGG
AATCCAGCGATACACTTAAGATGACCATTGCATCTGTACCTACTTCGCGCTACCTAGCTG
ACATGACCCTCGAGGAAATGTCAAGAGACTGGTTCATGCTCATGCCTAGGCAAAAGATAA
TAGGCCCTCTTTGTGTGCGAATGGACCAGGCGATCATGGAAAAGAACATCATACTGAAAG
CTAACTTCAGTGTGGTCTTTAACCGATTAGAGACTTTGATACTACTAAGGGCTTTCACTG
AGGAGGGAGCAATCGTTGGAGAAATTTCACCATTACCTTCTCTTCCAGGACATACTAATG
AGGATGTCAAAAATGCAGTTGGGGTCCTCATCGGAGGACTTGAATGGAATGGTAACACGG
TTCGAGGCTCTGAAAATCTACAGAGATTCACTTGGAGAAACCGTAATGAGGATGGGAGAC
CTTCACTACCTTCAGAACAGAAATGAAAAGTGGCGAGAGCAATTAGGACAGAAATTTGAG
GAAATAAGGTGGTTAATTGAAGAAGTACGGCACAGATTGAAAGCGACAGAGAATAGTTTC
GAACAAATAACATTTATGCAAGCCTTACAACTACTGCTTGAAGTAGAACAAGAGATAAGG
ACTTTTTCGTTTCAGCTTATTTAA--------------------------

#A/Texas/UR06-0026/2007(H1N1)
-------------------------AATGGATTCCCACACGGTGTCAAGCTTTCAGGTAG
ATTGTTTCCTTTGGCATGTCCGCAAACAAGTTGCAGACCAAGGTCTAGGCGATGCCCCCT
TCCTTGATCGGCTTCGCCGAGATCAGAAGTCTCTAAAGGGACGAGGCAGCACTCTCGGTC
TGAACATCGAAACAGCCACTTGTGTTGGAAAGCAAATAGTAGAGAGGATTCTGAAAGAAG
AATCCGATGAGGCTTTTAAAATGACCATGGCCTCCGCACTTGCTTCGCAGTACCTAACTG
ACATGACTGTTGAAGAAATGTCAAGGGACTGGTTCATGCTCATGCCCAAGCTGAAAGTGG
CTGGCCCTCTTTGTGTTAGAATGGACCAGGCGATAATGGATAAGAACATCATACTGAAAG
CGAACTTCAGTGTGATTTTTGACCGGTTGGAGAATCTGACATTACTAAGGGCTTTCACCG
AAGAGGGAGCAATTGTTGGCGAAATTTCACCATTGCCTTCTTTTCCAGGACATACTAATG
AGGATGTCAAAAATGCAATTGGGGTCCTCATCGGGGGACTTGAATGGAATGATAACACAG
TTCGAGTCTCTGAAACTCTACAGAGATTCGCTTGGAGAAGCAGTAATGAGACTGGGGGAC
CTCCATTCACTACAACACAGAAACGGAAAATGGCGGGAACAATTAGGTCAGAAATTTGAA
GAAATAAGATGGCTGATTGAAGAAGTGAGGCATAAATTGAAGACGACAGAGAGTAGTTTT
GAACAAATAACATTTATGCAAGCATTACAGCTATTGTTTGAAGTGGAACAAGAGATTAGA
ACGTTTTCGTTTCAGCTTATTTAATGATAAAAAA----------------

#A/Indonesia/CDC1046T/2007(H5N1)
AGCAAAAGCAGGGTGACAAAGACATAATGGATTCCAACACTGTGTTAAGCTTTCAGGTAG
ACTGCTTTCTTTGGCATGTCCGCAAGCGATTTGCAGACCAAGAACTGGGTGATGCCCCAT
TCCTTGACCGGCTTCGCCGAGATCAGAAGTCCCTAAAAGGAAGAGGCAACACTCTTGGTC
TGGACATCGAGACAGCTACTCGTGCGGGAAAGCAAATAGTGGAGCGGATTCTGGAGGAGG
AATCCGATGAGGCACTTAAAAAG---------------CCGGCTTCACGCTACCTAACTG
ACATGAGTCTCGAAGAAATGTCAAGGGACTGGTTCATGCTCATGCCCAAGCAAAAAGTGG
CAGGTTCCCTTTGCATCAAAATGGACCAAGCAATAATGGATAAAACCATCATATTGAAAG
CAAACTTCAGTGTAATTTTTGACCGGTTAGAAACCCTAATACTACTTAGAGCTTTCACAG
AAGAAGGAGCAATCGTAGGAGAAATCTCACCATTACCCTCTCTTCCAGGACATACTGGTG
AGGATGTCAAAAATGCAATTGGCGTCCTCATCGGAGGACTTGAATGGAATGATAACACAG
TTCGAGTCTCTGAAACTATACAGAGATTCGCTTGGAGAGGCGGTGATGAGGACGGGAGAC
TTCCATTCCCTCCAAATCAGAAACGGAAAATGGCGAGAACAATTGAGTCAGAAGTTTGAA
GAAATAAGGTGGCTGATTGAAGAAGTACGACATAGATTGAAAATTACAGAAAACAGCTTC
GAACAGATAACATTTATGCAAGCCTTACAACTACTGCTTGAAGTGGAGCAAGAGATAAGA
GCTTTCTCGTTTCAGCTTATTTAATGATAAAAAACACCCTTGTTTCTACT

#A/Kentucky/UR06-0044/2007(H3N2)
---------------------ACATAATGGATTCCAACACTGTGTCAAGTTTCCAGGTAG
ATTGCTTTCTTTGGCATATCCGGAAACAAGTTGTAGACCAAGAACTGAGTGATGCCCCAT
TCCTTGATCGGCTTCGCCGAGATCAGAGGTCCCTAAGGGGAAGAGGCAATACTCTCGGTC
TAGACATCAAAGCAGCCACCCATGTTGGAAAGCAAATTGTAGAAAAGATTCTGAAAGAAG
AATCTGATGAGGCACTTAAAATGACCATGGTCTCCACACCTGCTTCGCGATACATAACTG
ACATGACTATTGAGGAATTGTCAAGAAACTGGTTCATGCTAATGCCCAAGCAGAAAGTGG
AAGGACCTCTTTGCATCAGAATGGACCAGGCAATCATGGAGAAAAACATCATGTTGAAAG
CGAATTTCAGTGTGATTTTTGACCGACTAGAGACCATAGTATTACTAAGGGCTTTCACCG
AAGAGGGAGCAATTGTTGGCGAAATCTCACCATTGCCTTCTTTTCCAGGACATACTATTG
AGGATGTCAAAAATGCAATTGGGGTCCTCATCGGAGGACTTGAATGGAATGATAACACAG
TTCGAGTCTCTAAAAATCTACAGAGATTCGCTTGGAGAAGCAGTAATGAGAATGGGGGAC
CTCCACTTACTCCAAAACAGAAACGGGAAATGGCGAGAACAGCTAGGTCAAAAGTTTGAA
GAGATAAGATGGCTAATTGAAGAAGTGAGACACAGATTAAAAACAACTGAAAATAGCTTT
GAACAAATAACATTCATGCAAGCATTACAACTGCTGTTTGAAGTGGAACAGGAGATAAGA
ACTTTCTCATTTCAGCTTATTTAATGATA---------------------

#A/New_York/UR06-0386/2007(H1N1)
-----------------------ATAATGGATTCCCACACTGTGTCAAGCTTTCAGGTAG
ATTGCTTCCTTTGGCATGTCCGCAAACAAGTTGCAGACCAAGATCTAGGCGATGCCCCCT
TCCTAGATCGGCTTCGCCGAGATCAGAAGTCTCTAAAGGGAAGAGGCAGCACTCTCGGTC
TGAACATCGAAACAGCTACTTGTGTTGGAAAGCAAATAGTAGAGAGGATTCTGAAAGAAG
AATCCGATGAGGCACTTAAAATGACCATGGCCTCCGCACTTGCTTCGCGGTACCTAACTG
ACATGACTGTTGAAGAAATGTCAAGGGACTGGTTCATGCTCATGCCCAAGCAAAAAGTGG
CTGGCCCTCTTTGTGTCAGAATGGACCAGGCAATAATGGATAAGAACATCATACTGAAAG
CGAATTTCAGTGTGATTTTTGACCGGTTGGAGAATCTGACATTACTAAGGGCTTTCACCG
AAGAGGGAGCAATTGTTGGCGAAATTTCACCATTGCCTTCTTTTCCAGGACATACTAATG
AGGATGTCAAAAATGCAATTGGGGTCCTCATCGGGGGACTTGAATGGAATGATAACACAG
TTCGAGTCTCTGAAACTCTACAGAGATTCGCTTGGAGAAGCAGTAATGAGACTGGGGGAC
CTCCATTCACTACAACACAGAAACGGAAAATGGCGGGAACAACTAGGTCAGAAATTTGAA
GAAATAAGATGGCTGATTGAAGAAGTGAGGCATAAATTGAAGACGACAGAGAATAGTTTT
GAGCAAATAACATTTATGCAAGCATTACAGCTATTATTTGAAGTGGAACAAGAGATTAGA
ACGTTTTCGTTTCAGCTTATTTAGTGATAAAAAA----------------

#A/Denmark/122/2008(H1N1)
--------------------------ATGGATTCCCACACTGTGTCAAGCTTTCAGGTAG
ATTGCTTCCTTTGGCATGTCCGCAAACAAGTTGCAGACCAAGATCTAGGCGATGCCCCCT
TCCTTGATCGGCTTCGCCGAGATCAGAAGTCTCTAAAGGGAAGAGGCAGCACTCTCGGTC
TGAACATCGAAACAGCTACTTGTGTTGGAAAGCAAATAGTAGAGAGGATTCTGAAAGAAG
AATCCGATGAGGCACTTAAAATGACCATGGCCTCCGCACTTGCTTCGCGGTACCTAACTG
ACATGACTGTTGAAGAAATGTCAAGGGACTGGTTCATGCTCATGCCCAAGCAAAAAGTGA
CTGGCCCTCTTTGTGTCAGAATGGACCAGGCAATAATGGATAAGAACATCATACTGAAAG
CGAATTTCAGTGTGATTTTTGACCGGTTGGAGAATCTGACATTATTAAGGGCTTTCACCG
AAGAGGGAGCAATTGTTGGCGAAATTTCACCATTGCCTTCTTTTCCAGGACATACTAATG
AGGATGTCAAAAATGCAATTGGGGTCCTCGTCGGGGGACTTGAATGGAATGATAACACAG
TTCGAGTCTCTGAAACTCTACAGAGATTCGCTTGGAGAAGCAGTAATGAGACTGGGGGAC
CTCCATTCACTACAACACAGAAACGGAAGATGGCGGGAACAACTAGGTCAGAAGTTTGAA
GAAGTAAGATGGCTGATTGAAGAAGTGAGGCATAAATTGAAGACGACAGAGAATAGTTTT
GAGCAAATAACATTTATGCAAGCATTACAGCTATTATTTGAAGTGGAACAAGAGATTAGA
ACGTTTTCGTTTCAGCTTATTTAGT-------------------------

#A/Florida/UR07-0146/2008(H3N2)
--------------------------ATGGATTCCAACACTGTGTCAAGTTTCCAGGTAG
ATTGCTTTCTTTGGCATATCCGGAAACAAGTTGTAGACCAAGAACTGAGTGATGCCCCAT
TCCTTGATCGGCTTCGCCGAGATCAGAGGTCCCTAAGGGGAAGAGGCAATACTCTCGGTC
TAGACATCAAAGCAGCCACCCATGTTGGAAAGCAAATTGTAGAAAAGATTCTGAAAGAAG
AATCTGATGAGGCACTTAAAATGACCATGGTCTCCACACCTGCTTCGCGATACATAACTG
ACATGACTATTGAGGAATTGTCAAGAAACTGGTTCATGCTAATGCCCAAGCAGAAAGTGG
AAGGACCTCTTTGCATCAGAATGGACCAGGCAATCATGGAGAAAAACATCATGTTGAAAG
CGAATTTCAGTGTGATTTTTGACCGACTAGAGACCATAGTATTACTAAGGGCTTTCACCG
AAGAGGGAGCAATTGTTGGCGAAATCTCACCATTGCCTTCTTTTCCAGGACATACTATTG
AGGATGTCAAAAATGCAATTGGGGTCCTCATCGGAGGACTTGAATGGAATGATAACACAG
TTCGAGTCTCTAAAAATCTACAGAGATTCGCTTGGAGAAGCAGTAATGAGAATGGGGGAC
CTCCACTTACTCCAAAACAGAAACGGGAAATGGCGAGAACAGCTAGGTCAAAAGTTTGAA
GAGATAAGATGGCTAATTGAAGAAGTGAGACACAGATTAAAAACAACTGAAAATAGCTTT
GAACAAATAACATTCATGCAAGCATTACAACTGCTGTTTGAAGTGGAACAGGAGATAAGA
ACTTTCTCATTTCAGCTTATTTAATGATAAAAAA----------------

#A/Aragon/RR3218/2008(H1N1)
------------------------------------ACACTGTGTCAAGCTTTCAGGTAG
ATTGCTTTCTTTGGCATGTCCGCAAGCAGTTTGCAAACTGGGGGCTTGGCGATGCCCCAT
TTCTCGATAGGCTTCGCCGAGATCAGAAGTCCCTAAAAGGAAGAGGCAGCACTCTTGGTC
TTGAAATCGAACCAGCTACTCGTGCGGGAAAACAAATAGTGAAGCGTATTCTGGAAGAAG
AATACGATGAAGCACTTAAAATAACTATCGCTTCTGTGCCTGCCTCACGCTATCTAACTG
ACATGACTCTTGAAGAGATGTCAAGGGACTGGTTCATGCTCATGCCCAAGCAAAAAATGG
CAGGTCCCTTTTGCATCAGAATGGACCAGGCAATAATGGATAAAAACATCACATTGAAAG
CAAACTTCAGTGTGATTTTTGACCGACTGGAAACTCTGATACTCCTCAGAGCTTTCACAG
AAGAAGGGGCAATTGTAGGTGAGATCTCACCATTACCTTCTCTTCCAGGACATACTAATG
AGGATGTCAAAAATGCAATTGGGATCCTCATCAAAGGGCTTGAATGGAATGATAACGCAG
TTCGAGTCTCTGAAGCTCTACAGAGATTCGCTTGGAGAAGCACTAATGAGAACGGGAGAC
CTCCATTCCCTCCAAAACAGAAACGGAAAATGGCGAGAACAATTGGGCCAGAAGTTTGAG
GAAATAAGATGGCTAATTGAAGAAGTGCGACACAGATTAAAAATAACAGAGAATAGCTTT
GAACAGATAACGTTTATGCAAGCATTACAGCTACTGCTTGAAGTGGAGCAAGAGATAAGG
ACTTTCTCGTTTCAGTTT--------------------------------

#A/California/04/2009(H1N1)
--------------------------ATGGACTCCAACACCATGTCAAGCTTTCAGGTAG
ACTGTTTCCTTTGGCATATCCGCAAGCGATTTGCAGACAATGGATTGGGTGATGCCCCAT
TCCTTGATCGGCTCCGCCGAGATCAAAAGTCCTTAAAAGGAAGAGGCAACACCCTTGGCC
TCGATATCGAAACAGCCACTCTTGTTGGGAAACAAATCGTGGAATGGATCTTGAAAGAGG
AATCCAGCGAGACACTTAGAATGACAATTGCATCTGTACCTACTTCGCGCTACCTTTCTG
ACATGACCCTCGAGGAAATGTCACGAGACTGGTTCATGCTCATGCCTAGGCAAAAGATAA
TAGGCCCTCTTTGCGTGCGATTGGACCAGGCGATCATGGAAAAGAACATAGTACTGAAAG
CGAACTTCAGTGTAATCTTTAACCGATTAGAGACCTTGATACTACTAAGGGCTTTCACTG
AGGAGGGAGCAATAGTTGGAGAAATTTCACCATTACCTTCTCTTCCAGGACATACTTATG
AGGATGTCAAAAATGCAGTTGGGGTCCTCATCGGAGGACTTGAATGGAATGGTAACACGG
TTCGAGTCTCTGAAAATATACAGAGATTCGCTTGGAGAAACTGTGATGAGAATGGGAGAC
CTTCACTACCTCCAGAGCAGAAATGAAAAGTGGCGAGAGCAATTGGGACAGAAATTTGAG
GAAATAAGGTGGTTAATTGAAGAAATGCGGCACAGATTGAAAGCGACAGAGAATAGTTTC
GAACAAATAACATTTATGCAAGCCTTACAACTACTGCTTGAAGTAGAACAAGAGATAAGA
GCTTTCTCGTTTCAGCTTATTTAA--------------------------

#A/Mexico/4108/2009(H1N1)
--------------------------ATGGACTCCAACACCATGTCAAGCTTTCAGGTAG
ACTGTTTCCTTTGGCATATCCGCAAGCGATTTGCAGACAATGGATTGGGTGATGCCCCAT
TCCTTGATCGGCTCCGCCGAGATCAAAAGTCCTTAAAAGGAAGAGGCAACACCCTTGGCC
TCGATATCGAAACAGCCACTCTTGTTGGGAAACAAATCGTGGAATGGATCTTGAAAGAGG
AATCCAGCGAGACACTTAGAATGACAATTGCATCTGTACCTACTTCGCGCTACCTTTCTG
ACATGACCCTCGAGGAAATGTCACGAGACTGGTTCATGCTCATGCCTAGGCAAAAGATAA
TAGGCCCTCTTTGCGTGCGATTGGACCAGGCGATCATGGAAAAGAACATAGTACTGAAAG
CGAACTTCAGTGTAATCTTTAACCGATTAGAGACCTTGATACTACTAAGGGCTTTCACTG
AGGAGGGAGCAATAGTTGGAGAAATTTCACCATTACCTTCTCTTCCAGGACATACTTATG
AGGATGTCAAAAATGCAGTTGGGGTCCTCATCGGAGGACTTGAATGGAATGGTAACACGG
TTCGAGTCTCTGAAAATATACAGAGATTCGCTTGGAGAAACTGTGATGAGAATGGGAGAC
CTTCACTACCTCCAGAGCAGAAATGAAAAGTGGCGAGAGCAATTGGGACAGAAATTTGAG
GAAATAAGGTGGTTAATTGAAGAAATGCGGCACAGATTGAAAGCGACAGAGAATAGTTTC
GAACAAATAACATTTATGCAAGCCTTACAACTACTGCTTGAAGTAGAACAAGAGATAAGA
GCTTTCTCGTTTCAGCTTATTTAATGATAAAAAACACCCTTGTTTCTAC-

#A/Paris/2580/2009(H1N1)
------------------------TAATGGACTCCAACACCATGTCAAGCTTTCAGGTAG
ACTGTTTCCTTTGGCATATCCGCAAGCGATTTGCAGACAATGGATTGGGTGATGCCCCAT
TCCTTGATCGGCTCCGCCGAGATCAAAAGTCCTTAAAAGGAAGAGGCAACACCCTTGGCC
TCGATATCGAAACAGCCACTCTTGTTGGGAAACAAATCGTGGAATGGATCTTGAAAGAGG
AATCCAGCGAGACACTTAGAATGACAATTGCATCTGTACCTACTTCGCGCTACCTTTCTG
ACATGACCCTCGAGGAAATGTCACGAGACTGGTTCATGCTCATGCCTAGGCAAAAGATAA
TAGGCCCTCTTTGCGTGCGATTGGACCAGGCGATCATGGAAAAGAACATAGTACTGAAAG
CGAACTTCAGTGTAATCTTTAACCGATTAGAGACCTTGATACTACTAAGGGCTTTCACTG
AGGAGGGAGCAATAGTTGGAGAAATTTCACCATTACCTTCTCTTCCAGGACATACTTATG
AGGATGTCAAAAATGCAGTTGGGGTCCTCATCGGAGGACTTGAATGGAATGGTAACACGG
TTCGAGTCTCTGAAAATATACAGAGATTCGCTTGGAGAAACTGTGATGAGAATGGGAGAC
CTTCACTACCTCCAGAGCAGAAATGAAAAGTGGCGAGAGCAATTGGGACAGAAATTTGAG
GAAATAAGGTGGTTAATTGAAGAAATGCGGCACAGATTGAAAGCGACAGAGAATAGTTTC
GAACAAATAACATTTATGCAAGCCTTACAACTACTGCTTGAAGTAGAACAAGAGATAAGA
GCTTTCTCGTTTCAGCTTATTTAATG------------------------

#A/canine/Florida/242/2003(H3N8)
--------------------------ATGGATTCCAACACTGTGTCAAGCTTTCAGGTAG
ACTGTTTTCTTTGGCATGTCCGCAAACGATTCGCAGACCAAGAACTGGGTGATGCCCCAT
TCCTTGACCGGCTTCGCCGAGACCAGAAGTCCCTAAGGGGAAGAGGTAGCACTCTTGGTC
TGGACATCGAAACAGCCACTCATGCAGGAAAGCAGATAGTGGAGCAGATTCTGGAAAAGG
AATCAGATGAGGCACTTAAAATGACCATTGCCTCTGTTCCTACTTCACGCTACTTAACTG
ACATGACTCTTGATGAGATGTCAAGAGACTGGTTCATGCTCATGCCCAAGCAAAAAGTAA
CAGGCTCCCTATGTATAAGAATGGACCAGGCAATCATGGATAAGAACATCATACTTAAAG
CAAACTTTAGTGTGATTTTCGAAGGGCTGGAAACACTAATACTACTTAGAGCCTTCACCG
AAGAAGGAGCAGTCGTTGGCGAAATTTCACCATTACCTTCTCTTCCAGGACATACTAATG
AGGATGTCAAAAATGCAATTGGGGTCCTCATCGGAGGACTTAAATGGAATGATAATACGG
TTAGAATCTCTGAAACTCTACAGAGATTCGCTTGGAGAAGCAGTCATGAGAATGGGAGAC
CTTCATTCCCTTCAAAGCAGAAATGAAAAATGGAGAGAACAATTAAGCCAGAAATTTGAA
GAAATAAGATGGTTGATTGAAGAAGTGCGACATAGATTGAAAAATACAGAAAATAGTTTT
GAACAAATAACATTTATGCAAGCCTTACAACTATTGCTTGAAGTAGAACAAGAGATAAGA
ACTTTCTCGTTTCAGCTTATTTAA--------------------------

#A/canine/Jacksonville/2005(H3N8)
--------------------------ATGGATTCCAACACTGTGTCAAGCTTTCAGGTAG
ACTGTTTTCTTTGGCATGTCCGTAAACGATTCGCAGACCAAGAACTGGGTGATGCCCCAT
TCCTTGACCGGCTTCGCCGAGACCAGAAGTCCCTAAGGGGAAGAGGTAGCACTCTTGGTC
TGGACATCGAAACAGCCACTCATGCAGGAAAGCAGATAGTGGAGCAGATTCTGGAAAAGG
AATCAGATGAGGCACTTAAAATGACCATTGCCTCTGTTCCTGCTTCACGCTACTTAACTG
ACATGACTCTTGATGAGATGTCAAGAGACTGGTTCATGCTCATGCCCAAGCAAAAAGTAA
CAGGCTCCCTATGTATAAGAATGGACCAGGCAATCATGGATAAGAACATCATACTTAAAG
CAAACTTTAGTGTGATTTTCGAAAGGCTGGAAACACTAATACTACTTAGAGCCTTCACCG
AAGAAGGAGCAGTCGTTGGCGAAATTTCACCATTACCTTCTCTTCCAGGACATACTAATG
AGGATGTCAAAAATGCAATTGGGGTCCTCATCGGAGGACTTAAATGGAATGATAATACGG
TTAGAATCTCTGAAACTCTACAGAGATTCGCTTGGAGAAGCAGTCATGAAAATGGGAGAC
CTTCATTCCCTTCAAAACAGAAACGAAAAATGGAGAGAACAATTAAGCCAGAAATTTGAA
GAAATAAGATGGTTGATTGAAGAAGTGCGACATAGATTGAAAAATACAGAAAATAGTTTT
GAACAAATAACATTTATGCAAGCCTTACAACTATTGCTTGAAGTAGAACAAGAGATAAGA
ACTTTCTCGTTTCAGCTTATTTAA--------------------------

#A/cat/Thailand/KU-02/04(H5N1)
--------------------------ATGGATTCCAACACTGTGTCAAGCTTTCAGGTAG
ACTGCTTTCTTTGGCATGTCCGCAAACGATTTGCAGACCAAGAACTGGGTGATGCCCCAT
TCCTTGACCGGCTTCGCCGAGATCAGAAGTCCCTAAGAGGAAGAGGCAACACTCTTGGTC
TGGACATCGAAACAGCTACTCGCGCAGGAAAGCAGATAGTGGAGCGGATTCTGGAGGAGG
AGTCTGATAAGGCACTTAAAATG---------------CCGGCTTCACGCTACCTAACTG
ACATGACTCTCGAAGAAATGTCAAGGGACTGGTTCATGCTCATGCCCAAGCAGAAAGTGG
CAGGTTCCCTTTGCATCAAAATGGACCAGGCAATAATGGATAAAGTCATCATATTGAAAG
CAAACTTCAGTGTGATTTTTGACCGGTTGGAAACCCTAATACTACTTAGAGCTTTCACAG
AAGAAGGAGCAATCGTGGGAGAAATCTCACCATTACCTTCTCTTCCAGGACATACTGGTG
AGGATGTCAAAAATGCAATTGGCGTCCTCATCGGAGGACTTGAATGGAATGATAACACAG
TTCGAGTCACTGAAACTATACAGAGATTCGCTTGGAGAAGCAGTGATGAGGATGGGAGAC
TTCCACTCCCTCCAAATCAGAAACGGAAAATGGCGAGAACAATTGAGTCAGAAGTTTGAA
GAAATAAGGTGGCTGATTGAAGAAGTAAGACATAGATTGAAAATTACAGAAAACAGCTTC
GAACAGATAACGTTTATGCAAGCCTTACAACTACTGCTTGAAGTGGAGCAAGAGATAAGA
GCCTTCTCGT----------------------------------------

#A/equine/Prague/1/1956(H7N7)
AGCAAAAGCAGGGTGACAAAGACATAATGGATTCCAACACAGTGTCAAGCTTTCAGGTAG
ATTGTTTTCTTTGGCACATTCGCAAACGATTTGCAGACCAAAAAATGGGTGATGCCCCGT
TTCTTGACCGACTTCGCAGAGATCAAAAGTCCTTAAAAGGAAGAAGCAGCACTCTTGGTC
TAGACATTGAAAGCTCAACACTAGCAGGGAGGCAAATAGTAAAGCGGATTCTAAAAGAAG
AATCTGATAGTGAACCAAAAGGGACTATTACCTCAGTACCCACTTCATATTATTTAACTG
ACATGACTCTTGAAGAAATGTCAAGGGCCTGGTTCATGCTTATACCCAACCAAAAAAGAG
TAGGATCACTCTGCATCAGAATGGATCAAGCCATAATGGATAAGGAAATCACACTGAAGG
CAAACTTTAGTGTGGTCTTTAACAAACTGGAGACTCTAACACTTTTACGAGCATTCACAG
ATGATGAAGCAATTATTGGAGAAATCTTACCAATACCTTCTCTTCCAGGACATACTAACG
AGGATGTCAAAAATGCAATTGAGATCCTCATCGGAGGACTTGAATGGAATAATAACACAG
TTCGAATCTCTGAGATTCTACAGAGATTCACTTGGAGAAACAGTAATGAGAATGGGGGAT
TTTTACTCTCTCCAAAACAAAAACAAAAAATGGAGGGAACAACTGGGCCAGAAGTTTGAA
GAAATAAGATGGCTGATTGAAGAAATAAGGCATAAACTAAAAATAACAGAGAACAGTTTT
GAACAAATAACATTTATTCAAGCATTACAACTATTGCTTGAAGTGGAGCAAGAGATAAGA
ACTTTCTCGTTTCAGCTTATTTAATGATAAAAAACACCCTTGTTTCTACT

#A/equine/Miami/1/1963(H3N8)
--------------------AACATAATGGATTCCAACACTGTGTCAAGCTTTCAGGTAG
ACTGTTTTCTTTGGCATGTCCGCAAACGATTTGCAGACCAAGAACTGGGTGATGCCCCAT
TCCTTGACCGGCTTCGCCGAGACCAGAAGTCCCTAAGAGGAAGAGGCAGCACTCTTGGTC
TGGACATCGAAACAGCCACTCGTGCAGGAAAGCAGATAGTGGAGCGGATTCTGGAAGAGG
AGTCAGATGAGGCACTTAAAATGACCATTGCCTCTGTTCCTGCTTCACGCTACCTAACTG
ACATGACTCTTGATGAGATGTCAAGAGACTGGTTCATGCTCATGCCCAAGCAGAAAGTAG
CAGGCTCCCTATGTATAAGAATGGACCAGGCAATCATGGATAAGAACATCATACTAAAAG
CAAACTTTAGTGTGATTTTCGAAAGGCTGGAGACACTAATACTACTTAGGGCTTTCACCG
AAGAAGGAGCAGTCGTTGGCGAAATTTCACCATTGCCTTCTCTTCCAGGACATACTAATG
AGGATGTCAAAAATGCAATTGGGGTCCTCATCGGAGGACTTGAATGGAATGATAACACAG
TTAGAGTCTCTGAAACTCTACAGAGATTCGCTTGGAGAAGCAGTCATGAGAATGGGAGAC
CTTCATTCCCTCCAAAGCAGAAACGAAAAATGGCGAGAACAATTGAGTCAGAAGTTTGAA
GAAATAAGGTGGTTGATTGAAGAAGTGCGACATAGACTGAAAATTACAGAAAATAGTTTT
GAACAAATAACATTTATGCAAGCCTTACAACTATTGCTTGAAGTGGAACAAGAGATAAGA
ACTTTCTCGTTTCAGCTTATTTAATGATAAA-------------------

#A/equine/Sao_Paulo/6/1963(H3N8)
--------------------AACATAATGGATCCCAACACTGTGTCAAGCTTTCAGGTAG
ACTGTTTTCTTTGGCATGTCCGCAAACGATTTGCGGACCAAGAACTGGGTGATGCCCCAT
TCCTTGACCGGCTTCGCCGAGACCAGAAGTCCCTAAGAGGAAGAGGCAGCACTCTTGGTC
TGGACATCGAAACAGCCACTCGTGCAGGAAAGCAGATAGTGGAGCAGATTCTGGAAGAGG
AGTCAGATGAGGCACTTAAAATGACCATTGCCTCTGTTCCTGCTTCACGCTACCTAACTG
ACATGACTCTTGATGAGATGTCAAGAGACTGGTTCATGCTCATGCCCAAGCAGAAAGTAG
CAGGCTCCCTATGTATAAGAATGGACCAGGCAATCATGGATAAGAACATTATACTAAAAG
CAAACTTTAGTGTGATTTTCGAAAGGCTGGAAACACTAATACTACTTAGGGCTTTCACCG
AAGAAGGAGCAATCGTTGGCGAAATTTCACCATTGCCTTCTCTTCCAGGACATACTAATG
AGGATGTCAAAAATGCAATTGGGGTCCTCATCGGAGGACTTGAATGGAATGATAACACAG
TTAGAGTCTCTGAAACTCTACAGAGATTCACTTGGAGAAGCAGTCATGAGGATAGGAGAC
CTTCATTCCCTCCAAAGCAGAAACGAAAAATGGCGAGAACAATTGAGTCAGAAGTTTGAA
GAAATAAGGTGGTTGATTGAAGAAGTGCGACATAGACTGAAAATTACAGAAAATAGTTTT
GAACAAATAACATTTATGCAAGCCTTACAACTATTGCTTGAAGTGGAACAAGAGATAAGA
ACTTTCTCGTTTCAGCTTATTTAATGATAAA-------------------

#A/equine/Detroit/3/1964(H7N7)
AGCAAAAGCAGGGTGACAAAAACATAATGGATTCCAACACAGTGTCAAGCTTTCAGGTAG
ATTGTTTTCTTTGGCACATTCGCAAACGATTTGCAGACCAAAAAATGGGTGATGCCCCGT
TTCTTGACCGGCTTCGCAGAGATCAGAAGTCCTTAAAAGGAAGAAGTAGCACTCTTGGTT
TAGACATTGAAAACTCAACACGAGCAGGGAGGCAAATAGTAAAGCGGATTCTAAAAGAAG
AATCCGATAGTGAACCAAAAGGGACTATTGCCTCAGTACCCACTTCATATTATTTAACTG
ATATGACTCTTGAAGAAATGTCAAGGCCCTGGTACATGCTTATACCCAACCAAAAAAGAG
TAGGATCACTCTACATCAGAATGGATCAAGCCATAATGGATAAGAAGATCACACTGAAAG
CAAACTTTAGTGTGGTCTTTAACAAACTGGAAACTCTAACACTTTTACGAGCATTCACAA
AAGATGAAGCAATCATTGGAGAAATCTTACCAATACCTTCTCTTCCAGGACATACTAATG
AGGATGTCAAAAATGCAATTGAGATCCTCATCGGAGGACTTGAATGGAATAATAACACAG
TTCGAATCTCTGAGATTCTACAGAGATTCACTTGGAGAAACAGTGATGAGAATGGGGGAT
TTCTACTCTCTCCAAAACAAAAACAAAAAATGGAGGGAACAACTGGGCCAGAAGTTTGAA
GAAATAAGATGGCTGATTGAAGAAATAAGGCATAAACTAAAAATAACAGAAAACAGTTTT
GAACAAATAACATTCATTCAAGCATTACAACTATTGCTTGAAGTGGAGCAAGAGATAAGA
ACTTTCTCGTTTCAGCTTATTTAATGATAAAAAACACCCTTGTTTCTACT

#A/equine/Lexington/1/1966(H7N7)
---------------ACAAAAACATAATGGATTCCAACACAGTGTCAAGCTTTCAGGTAG
ATTGTTTTCTTTGGCACATTCGCAAACGATTTGCAGACCAAAAAATGGGTGATGCCCCGT
TTCTTGACCGGCTTCGCAGAGATCAGAAGTCCTTAAAAGGAAGAAGCAGCACTCTTGGTT
TAGACATTGAAAGCTCAACACGAGCAGGGAGGCAAATAGTAAAGCGGATTCTAAAGGAAG
AATCCGATAGTGAACCAAAAGGGACTATTGCCCCAGTACCCACTTCATATTATTTAACTG
ATATGACTCTTGAAGAAATGTCAAGGCCCTGGTACATGCTTATACCCAACCAAAAAAGAG
TAGGATCACTCTACATCAGAATGGATCAAGCCATAATGGATAAGAAGATCACACTGAAAG
CAAACTTTAGTGTGGTCTTTAACAAACTGGAAACTCTAACACTTTTACGAGCATTCACAA
AAGATGAAGCAATCATTGGAGAAATCTTACCAATACCTTCTCTTCCAGGACATACTAATG
AGGATGTCAAAAATGCAATTGAGATCCTCATCGGAGGACTTGAATGGAATAATAACACAG
TTCGAATCTCTGAGATTCTACAGAGATTCACTTGGAGAAACAGTGATGAGAATGGGGGAT
TTCTACTCTCTCCAAAACAAAAACAAAAAATGGAGGGAACAACTGGGCCAGAAGTTTGAA
GAAATAAGATGGCTGATTGAAGAAATAAGGCATAAACTAAAAATAACAGAAAACAGTTTT
GAACAAATAACATTCATTCAAGCATTACAACTATTGCTTGAAGTGGAGCAAGAGATAAGA
ACTTTCTCGTTTCAGCTTATTTAATGATAA--------------------

#A/equine/Sao_Paulo/1/1969(H3N8)
-----------------------ATAATGGATCCCAACACTGTGTCAAGCTTTCAGGTAG
ACTGTTTTCTTTGGCATGTCCGCAAACGATTTGCGGACCAAGAACTGGGTGATGCCCCAT
TCCTTGACCGGCTTCGCCGAGACCAGAAGTCCCTAAGAGGAAGAGGCAGCACTCTTGGTC
TGGACATCGAAACAGCCACTCGTGCAGGAAAGCAGATAGTGGAGCAGATTCTGGAAGAGG
AGTCAGATGAGGCACTTAAAATGACCATTGCCTCTGTTCCTGCTTCACGCTACCTAACTG
ACATGACTCTTGATGAGATGTCAAGAGACTGGTTCATGCTCATGCCCAAGCAGAAAGTAG
CAGGCTCCCTATGTATAAGAATGGACCAGGCAATCATGGATAAGAACATTATACTAAAAG
CAAACTTTAGTGTGATTTTCGAAAGGCTGGAAACACTAATACTACTTAGGGCTTTCACCG
AAGAAGGAGCAATCGTTGGCGAAATTTCACCATTGCCTTCTCTTCCAGGACATACTAATG
AGGATGTCAAAAATGCAATTGGGGTCCTCATCGGAGGACTTGAATGGAATGATAACACAG
TTAGAGTCTCTGAAACTCTACAGAGATTCACTTGGAGAAGCAGTCATGAGGATAGGAGAC
CTTCATTCCCTCCAAAGCAGAAACGAAAAATGGCGAGAACAATTGAGTCAGAAGTTTGAA
GAAATAAGGTGGTTGATTGAAGAAGTGCGACATAGACTGAAAATTACAGAAAATAGTTTT
GAACAAATAACATTTATGCAAGCCTTACAACTATTGCTTGAAGTGGAACAAGAGATAAGA
ACTTTCTCGTTTCAGCTTATTTAATGATAAA-------------------

#A/equine/Sachiyama/1/1971(H3N8)
-----------------------ATAATGGATTCCAACACTGTGTCAAGCTTTCAGGTAG
ACTGTTTTCTTTGGCATGTCCGCAAACGATTCGCAGACCAAGAACTGAGTGATGCCCCAT
TCCTTGACCGGCTTCGCCGAGACCAGAAGTCCCTAAAAGGAAGAGGCAGCACTCTTGGTC
TGGATATCGAAACAGCCACTCGTGCAGGAAAGCAGATAGTGGAAGGGATTCTAGAAGAGG
AGTCAGATGAGGCACTAAAAATGACCATTGCATCTGTTCCTGCTTCACGCTACTTAACTG
ACATGACCCTTGAGGAGATGTCAAGAGACTGGTTCATGCTCATGCCCAAGCAGAAAGTAG
CAGGCTCCCTGTGTATAAGAATGGACCAGACAATCATGGATAAGAACATCATACTGAAAG
CAAACTTTAGTGTGATTTTTGAAAGGCTGGAGACACTAATACTACTTAGGGCTTTCACCG
AAGAAGGAGCAGTCGTTGGCGAAATTTCACCATTGCCTTCTCTTCCAGGACATACTAATG
AGGATGTCAAAAATGCAATTGAAGTCCTCATCGGGGGACTTGAATGGAATGATAACACAG
TTAGAGTCTCTGAAACTCTACAGAGATTCGCTTGGAGAAGCAGTCATGAGAATGGGAGAC
CTTCATTCCCTCCAAAGTAGAAACGAAAAATGGCGAGAAAAATTGAGTCAGAAGTTTGAA
GAAATAAGGTGGTTGATTGAAGAAGTGCGACATAGACTGAAAATTACAGAAAATAGTTTT
GAACAAATAACATTTATGCAAGCCTTACAACTATTGCTTGAAGTGGAACAAGAGATAAGG
ACTTTCTCGTTTCAGCTTATTTAATGATAAA-------------------

#A/equine/London/1417/1973(H7N7)
AGCAAAAGCAGGGTGACAAAAACATAATGGATTCCAACACTGTGTCAAGCTTTCAGGTAG
ACTGTTTTCTTTGGCATGTCCGCAAACGATTTGCAGACCAAGAACTGGGTGATGCCCCAT
TCCTTGACCGGCTTCGCCGAGACCAGAAGTCCCTAAAAGGAAGAGGCAGCACTCTTGGTC
TGGACATCGAAACAGCCACTCGTGCAGGAAAGCAGATAGTGGAGCGGATTCTGGAAGAGG
AGTCAGATGAGGCACTTAAAATGACCATTGCCTCTGTTCCTGCTTCACGCTACTTAACTG
ACATGACTCTTGATGAGATGTCAAGAGACTGGTTCATGCTCATGCCCAAGCAGAAAGTAA
CAGGCTCCCTATGTATAAGGATGGACCAGGCAATCATGGATAAGAACATCATACTAAAAG
CAAACTTTAGTGTGATTTTCGAAAGGCTGGAGACACTAATACTACTTAGAGCTTTCACCG
AAGAAGGAGCAGTCGTTGGCGAAATTTCACCATTGCCTTCTCTTCCAGGACATACTAATG
AGGATGTCAAAAATGCAATTGGGGTCCTCATCGGAGGACTTAAATGGAATGATAACACAG
TTAGAGTCTCTGAAACTCTACAGAGATTCGCTTGGAGAAGCAGTCATGAGAATGGGAGAC
CTTCATTCCCTCCAAAGCAGAAACGAAAAATGGCGAGAACAATTGAGTCAGAAGTTTGAA
GAAATAAGGTGGTTGATTGAAGAAGTGCGACATAGATTGAAAAATACAGAAAATAGTTTT
GAACAAATAACATTTATGCAAGCCTTACAACTATTGCTTGAAGTAGAACAAGAGATAAGA
ACTTTCTCGTTTCAGCTTATTTAATGATAAAAAACACCCTTGTTTCTACT

#A/equine/New_York/49/1973(H7N7)
AGCAAAAGCAGGGTGACAAAAACATAATGGATTCCAACACTGTGTCAAGCTTTCAGGTAG
ACTGTTTTCTTTGGCATGTCCGCAAACGGTTTGCAGACCAAGAACTGGGTGATGCCCCAT
TCCTTGACCGGCTTCGCCGAGACCAGAAGTCCCTAAAAGGAAGAGGCAGCACTCTTGGTC
TGGACATCGAAACAGCCACTCGTGCAGGAAAGCAGATAGTGGAGCGGATTCTGGAAGAGG
AGTCAGATGAGGCACTTAAAATGACCATTGCCTCTGTTCCTGCTTCACGCTACTTAACTG
ACATGACTCTTGATGAGATGTCAAGAGACTGGTTCATGCTCATGCCCAAGCAGAAAGTAA
CAGGCTCCCTATGTATAAGGATGGACCAGGCAATCATGGATAAGAACATCATACTAAAAG
CAAACTTTAGTGTGATTTTCGAAAGGCTGGAGACACTAATACTACTTAGAGCTTTCACCG
AAGAAGGAGCAGTCGTTGGCGAAATTTCACCATTGCCTTCTCTTCCAGGACATACTAATG
AGGATGTCAAAAATGCAATTGGGGTCCTCATCGGAGGACTTAAATGGAATGATAACACAG
TTAGAGTCTCTGAAACTCTACAGAGATTCGCTTGGAGAAGCAGTCATGAGAATGGGAGAC
CTTCATTCCCTCCAAAGCAGAAACGAAAAATGGCGAGAACAATTGAGTCAGAAGTTTGAA
GAAATAAGGTGGTTGATTGAAGAAGTGCGACATAGATTGAAAAATACAGAAAATAGTTTT
GAACAAATAACATTTATGCAAGCCTTACAACTATTGCTTGAAGTAGAACAAGAGATAAGA
ACTTTCTCGTTTCAGCTTATTTAATGATAAAAAACACCCTTGTTTCTACT

#A/equine/Sao_Paulo/4/1976(H7N7)
--------------------------ATGGATTCCAACACTGTGTCAAGCTTCCAGGTAG
ACTGTTTTCTTTGGCATGTCCGCAAACGATTTGCAGACCAAGAACTGGGTGATGCCCCAT
TCCTTGACCGGCTTCGCCGAGACCAGAAGTCCCTAAAAGGAAGAGGCAGCACTCTTGGTC
TGGACATCGAAACAGCCACTCGTGCAGGAAAGCAGATAGTGGAGCGGATTCTGGAAGAGG
AGTCAGATGAGGCACTTAAAATGACCATTGCCTCTGTTCCTGCTTCACGCTACTTAACTG
ACATGACTCTTGATGAGATGTCAAGAGACTGGTTCATGCTCATGCCCAAGCAGAAAGTAA
CAGGCTCCCTATGTATAAGGATGGACCAGGCAATCATGGATAAGAACATCATACTAAAAG
CAAACTTTAGTGTGATTTTCGAAAGGCTGGAGACACTAATACTACTTAGAGCTTTCACCG
AAGAAGGAGCAGTCGTTGGCGAAATTTCACCATTGCCTTCTCTTCCAGGACATACTAATG
AGGATGTCAAAAATGCAATTGGGGTCCTCATCGGAGGACTTAAATGGAATGATAACACAG
TTAGAGTCTCTGAAACTCTACAGAGATTCGCTTGGAGAAGCAGTCATGAGAATGGGAGAC
CTTCATTCCCTCCAAAGCAGAAACGAAAAATGGCGAGAACAATTGAGTCAGAAGTTTGAA
GAAATAAGATGGTTGATTGAAGAAGTGCGACATAGATTGAAAAATACAGAAAATAGTTTT
GAACAAATAACATTTATGCAAGCCTTACAACTATTGCTTGAAGTAGAACAAGAGATAAGA
ACTTTCTCGTTTCAGCTTATTTAA--------------------------

#A/equine/Kentucky/1976(H7N7)
AGCAAAAGCAGGGTGACAAAAACATAATGGATTCCAACACTGTGTCAAGCTTTCAGGTAG
ACTGTTTTCTTTGGCATGTCCGCAAACGATTTGCAGACCAAGAACTGGGTGATGCCCCAT
TCCTTGACCGGCTTCGCCGAGACCAGAAGTCCCTAAAAGGAAGAGGCAGCACTCTTGGTC
TGGACATCGAAACAGCCACTCGTGCAGGAAAGCAGATAGTGGAGCGGATTCTGGAAGAGG
AGTCAGATGAGGCACTTAAAATGACCATTGCCTCTGTTCCTGCTTCACGCTACTTAACTG
ACATGACTCTTGATGAGATGTCAAGAGACTGGTTCATGCTCATGCCCAAGCAGAAAGTAA
CAGGCTCCCTATGTATAAGGATGGACCAGGCAATCATGGATAAGAACATCATACTAAAAG
CAAACTTTAGTGTGATTTTCGAAAGGCTGGAGACACTAATACTACTTAGAGCTTTCACCG
AAGAAGGAGCAGTCGTTGGCGAAATTTCACCATTGCCTTCTCTTCCAGGACATACTAATG
AGGATGTCAAAAATGCAATTGGGGTCCTCATCGGAGGACTTAAATGGAATGATAACACAG
TTAGAATCTCTGAAACTCTACAGAGATTCGCTTGGAGAAGCAGTCATGAGAATGGGAGAC
CTTCATTCCCTCCAAAGCAGAAACGAAAAATGGCGAGAACAATTGAGTCAGAAGTTTGAA
GAAATAAGGTGGTTGATTGAAGAAGTGCGACATAGATTGAAAAATACAGAAAATAGTTTT
GAACAAATAACATTTATGCAAGCCTTACAACTATTGCTTGAAGTAGAACAAGAGATAAGA
ACTTTCTCGTTTCAGCTTATTTAATGATAAAAAACACCCTTGTTTCTACT

#A/equine/Santiago/1/1977(H7N7)
AGCAAAAGCAGGGTGACAAAAACATAATGGATTCCAACACTGTGTCAAGCTTCCAGGTAG
ACTGTTTTCTTTGGCATGTCCGCAAACGATTTGCAGACCAAGAACTGGGTGATGCCCCAT
TCCTTGACCGGCTTCGCCGAGACCAGAAGTCCCTAAAAGGAAGAGGCAGCACTCTTGGTC
TGGACATCGAAACAGCCACTCGTGCAGGAAAGCAGATAGTGGAGCGGATTCTGGAAGAGG
AGTCAGATGAGGCACTTAAAATGACCATTGCCTCTGTTCCTGCTTCACGCTACTTAACTG
ACATGACTCTTGATGAGATGTCAAGAGACTGGTTCATGCTCATGCCCAAGCAGAAAGTAA
CAGGCTCCCTATGTATAAGGATGGACCAGGCAATCATGGATAAGAACATCATACTAAAAG
CAAACTTTAGTGTGATTCTCGAAAGGCTGGAGACACTAATACTACTTAGAGCTTTCACCG
AAGAAGGAGCAGTCGTTGGCGAAATTTCACCATTGCCTTCTCTTCCAGGACATACTAATG
AGGATGTCAAAAATGCAATTGGGGTCCTCATCGGAGGGCTTAAATGGAATGATAACACAG
TTAGAGTCTCTGAAACTCTACAGAGATTCGCTTGGAGAAGCAGTCATGAGAATGGGAGAC
CTTCATTCCCTCCAAAGCAGAAACGAAAAATGGCGAGAACAATTGAGTCAGAAGTTTGAA
GAAATAAGATGGTTGATTGAAGAAGTGCGACATAGATTGAAAAATACAGAAAATAGTTTT
GAACAAATAACATTTATGCAAGCCTTACAACTATTGCTTGAAGTAGAACAAGAGATAAGA
ACTTTCTCGTTTCAGCTTATTTAATGATAAAAAACACCCTTGTTTCTACT

#A/eq/Newmarket/1/77(H7N7)
--------------------------ATGGATTCCAACACTGTGTCAAGCTTTCAGGTAG
ACTGTTTTCTTTGGCATGTCCGCAAACGATTTGCAGACCAAGAACTGGGTGATGCCCCAT
TCCTTGACCGGCTTCGCCGAGACCAGAAGTCCCTAAAAGGAAGAGGCAGCACTCTTGGTC
TGGACATCGAAACAGCCACTCATGCAGGAAAGCAGATAGTGGAGCGAATTCTGGAAGAGG
AATCAGATGAGGCACTTAAAATGACCATAGCCTCTGTTCCTACTTCACGCTACTTAACTG
ACATGACTCTTGATGAGATGTCAAGAGACTGGTTCATGCTCATGCCCAAGCAGAAAGTAA
CAGGCTCCCTATGTATAAGGATGGACCAAGCAATCATGGATAAGAACATCATACTAAAAG
CAAACTTTAGTGTGATTTTCGAAAGGCTGGAGACACTAATACTACTTAGAGCTTTCACCG
AAGAAGGAGCAGTCGTTGGCGAAATTTCACCATTGCCTTCTCTTCCAGGACATACTAATG
AGGATGTCAAAAATGCAATTGGGGTCCTCATCGGAGGACTTAAATGGAATGATAACACAG
TTAGAGTCTCTGAAACTCTACAGAGATTCGCTTGGAGAAGCAGTCATGAGAATGGGAGAC
CTTCATTCCCTCCAAAGCAGAAACGAAAAATGGCGAGAACAATTGAGTCAGAAGTTTGAA
GAAATAAGGTGGTTGATTGAAGAAGTGAGACATAGATTGAAAAATACAGAAAATAGTTTT
GAACAAATAACATTTATGCAAGCCTTACAACTATTGCTTGAAGTAGAACAAGAGATAAGA
ACTTTCTCGTTTCAGCTTATTTAA--------------------------

#A/equine/Kentucky/1/1978(H3N8)
--------------------AACATAATGGATTCCAACACTGTGTCAAGCTTTCAGGTAG
ACTGTTTTCTTTGGCATGTCCGCAAACGATTTGCAGACCAAGAACTGGGTGATGCCCCAT
TCCTTGACCGGCTTCGCCGAGACCAGAAGTCCCTAAAAGGAAGAGGCAGCACTCTTGGTC
TGGACATCGAAACAGCCACTCGTGCAGGAAAGCAGATAGTGGAGCGGATTCTGGAAGAGG
AGTCAGATGAGGCACTTAAAATGACCATTGCCTCTGTTCCTGCTTCACGCTACTTAACTG
ACATGACTCTTGATGAGATGTCAAGAGACTGGTTCATGCTCATGCCCAAGCAGAAAGTAA
CAGGCTCCCTATGTATAAGGATGGACCAGGCAATCATGGATAAGAACATCATACTAAAAG
CAAACTTTAGTGTGATTTTCGAAAGGCTGGAGACACTAATACTACTTAGAGCCTTCACCG
AAGAAGGAGCAGTCGTTGGCGAAATTTCACCATTGCCTTCTCTTCCAGGACATACTAATG
AGGATGTCAAAAATGCAATTGGGGTCCTCATCGGAGGACTTAAATGGAATGATAATACAG
TTAGAGTCTCTGAAACTCTACAGAGATTCGCTTGGAGAAGCAGTCATGAGAATGGGAGAC
CTTCATTCCCTCCAAAGCAGAAACGAAAAATGGCGAGAACAATTGAGCCAGAAGTTTGAA
GAAATAAGATGGTTGATTGAAGAAGTGCGACATAGATTGAAAAATACAGAAAATAGTTTT
GAACAAATAACATTTATGCAAGCCTTACAACTATTGCTTGAAGTAGAACAAGAGATAAGA
ACTTTCTCGTTTCAGCTTATTTAATGATAAA-------------------

#A/equine/Kentucky/2/1980(H3N8)
--------------------AACATAATGGATTTCAACACTGTGTCAAGCTTTCAGGTAG
ACTGTTTTCTTTGGCATGTCCGCAAACGATTTGCAGACCAAGAACTGGGTGATGCCCCAT
TCCTTGACCGGCTTCGCCGAGACCAGAAGTCCCTAAAAGGAAGAGGCAGCACTCTTGGTC
TGGACATCGAAACAGCCACTCGTGCAGGAAAGCAGATAGTGGAGCGGATTCTGGAAGAGG
AGTCAGATGAGGCACTTAAAATGACCATTGCCTCTGTTCCTGCTTCACGCTACTTAACTG
ACATGACTCTTGATGAGATGTCAAGAGATTGGTTCATGCTCATGCCCAAGCAGAAAGTAA
CAGGCTCCCTATGTATAAGGATGGACCAGGCAATCATGGATAAGAACATCATACTAAAAG
CAAACTTTAGTGTGATTTTAGAAAGGCTGGAGACACTAATACTACTTAGAGCCTTCACCG
AAGAAGGAGCAGTCGTTGGCGAAATTTCACCATTGCCTTCTCTTCCAGGACATACTAATG
AGGATGTCAAAAATGCAATTGGGGTCCTCATCGGAGGACTTAAATGGAATGATAATACAG
TTAGAGTCTCTGAAACTCTACAGAGATTCGCTTGGAGAAGCAGTCATGAGAATGGGAGAC
CTTCATTCCCTCCAAAGCAGAAACGAAAAATGGCGAGAACAATTGAGCCAGAAGTTTGAA
GAAATAAGATGGTTGATTGAAGAAGTGCGACATAGATTGAAAAATACAGAAAATAGTTTT
GAACAAATAACATTTATGCAAGCCTTACAACTATTGCTTGAAGTAGAACAAGAGATAAGA
ACTTTCTCGTTTCAGCTTATTTAATGATAAA-------------------

#A/equine/Cordoba/18/1985(H3N8)
--------------------AACATAATGGATTCCAACACTGTGTCAAGCTTTCAGGTAG
ACTGTTTTCTTTGGCATGTCCGCAAACGATTTGCAGACCAAGAACTGGGTGATGCCCCAT
TCCTTGACAGGCTTCGCCGAGACCAGAAGTCCCTAAAAGGAAGAGGTAGCACTCTTGGTC
TGGACATCGAAACAGCCACTCGTGCAGGAAAGCAGATAGTGGAGCAGATTCTGAAAGAGG
AATCAGATGAGGCACTTAAAATGACCATTGCCTCTGTTCCTGCTTCACGCTACTTAACTG
ACATGACTCTTGATGAGATGTCAAGAGACTGGTTCATGCTCATGCCCAAGCAGAAAGTAA
CAGGCTCCCTATGTATAAGGATGGACCAGGCAATCATGGATAAGAACATCATACTAAAAG
CAAACTTTAGTGTGATTTTCGAAAGACTGGAAACACTAATACTACTTAGAGCCTTCACCG
AAGAAGGAGCAGTCGTTGGCGAAATTTCACCATTGCCTTCTCTTCCAGGACATACTAATG
AGGATGTCAAAAATGCAATTGGGGTCCTCATCGGAGGACTTAAATGGAATGATAATACAG
TTAGAGTCTCTGAAACTCTACAGAGATTCGCTTGGAGAAGCAGTCATGAGAATGGGAGAC
CTTCATTCCCTCCAAAGCAGAAACGAAAAATGGCGAAAACAATTAAGCCTGAAGTTTGAA
GAAATAAGATGGTTAATTGAAGAAGTGCGACATAGATTGAAAAATACAGAAAGTAGTTTT
GAACAAATAACATTTATGCAAGCCTTACAATTATTGCTTGAAGTAGAACAAGAGATAAGA
ACTTTCTCGTTTCAGCTTATTTAATGATAAA-------------------

#A/equine/Kentucky/3/1986(H3N8)
--------------------AACATAATGGATTCCAACACTGTGTCAAGCTTTCAGGTAG
ACTGTTTTCTTTGGCATGTCCGCAAACGATTTGCAGACCAAGAACTGGGTGATGCCCCAT
TCCTTGACCGGCTTCGCCGAGACCAGAAGTCCCTAAAAGGAAGAGGTAGCACTCTTGGTC
TGGACATCGAAACAGCCACTCGTGCAGGAAAGCAGATAGTGGAGCAGATTCTGGAAGAGG
AATCAGATGAGGCACTTAAAATGACCATTGCCTCTGTTCCTGCTTCACGCTACTTAACTG
ACATGACTCTTGATGAGATGTCAAGAGACTGGTTCATGCTCATGCCCAAGCAGAAAGTAA
CAGGCTCCCTATGTATAAGGATGGACCAGGCAATCATGGATAAGAACATCATACTAAAAG
CAAACTTTAGTGTGATTTTCGAAAGGCTGGAGACACTAATACTACTTAGAGCCTTCACCG
AAGAAGGAGCAGTCGTTGGCGAAATTTCACCATTGCCTTCTCTTCCAGGACATACTAATG
AGGATGTCAAAAATGCAATTGGGGTCCTCATCGGAGGACTTAAATGGAATGATAATACAG
TTAGAGTCTCTGAAACTCTACAGAGATTCGCTTGGAGAAGCAGTCATGAGAATGGGAGAC
CTTCATTCCCTCCAAAGCAGAAACGAAAAATGGCGAGAACAATTGAGCCAGAAGTTTGAA
GAAATAAGATGGTTGATTGAAGAAGTGCGACATAGATTGAAAAATACAGAAAATAGTTTT
GAACAAATAACATTTATGCAAGCCTTACAACTATTGCTTGAAGTAGAACAAGAGATAAGA
ACTTTCTCGTTTCAGCTTATTTAATGATAAA-------------------

#A/equine/Johannesburg/1/1986(H3N8)
--------------------------ATGGATTCCAACACTGTGTCAAGCTTTCAGGTAG
ACTGTTTTCTTTGGCATGTCCGCAAACGATTTGCAGACCAAGAACTGGGTGATGCCCCAT
TCCTTGACCGGCTTCGCCGAGACCAGAAGTCCCTAAAAGGAAGAGGTAGCACTCTTGGTC
TGGACATCGAAACAGCCACTCGTGCAGGAAAGCAGATAGTGGAGCAGATTCTGGAAGAGG
AATCAGATGAGGCACTTAAAATGACCATTGCCTCTGTTCCTGCTTCACGCTACTTAACTG
ACATGACTCTTGATGAGATGTCAAGAGACTGGTTCATGCTCATGCCCAAGCAGAAAGTAA
CAGGCTCCCTATGTATAAGAATGGACCAGGCAATCATGGATAAGAACATCATACTAAAAG
CAAACTTTAGTGTGATTTTCGAAAGGCTGGAGACACTAATACTACTTAGAGCCTTCACCG
AAGAAGGAGCAGTCGTTGGCGAAATTTCACCATTGCCTTCTCTTCCAGGACATACTAATG
AGGATGTCAAAAATGCAATTGGGGTCCTCATCGGAGGACTTAAATGGAATGATAATACAG
TTAGAGTCTCTGAAACTCTACAGAGATTCGCTTGGAGAAGCAGTCATGAGAATGGGAGAC
CTTCATTCCCTCCAAAGCAGAAACGAAAAATGGCGAGAACAATTGAGCCAGAAGTTTGAA
GAAATAAGATGGTTGATTGAAGAAGTGCGACATAGATTGAAAAATACAGAAAATAGTTTT
GAACAAATAACATTTATGCAAGCCTTACAACTATTGCTTGAAGTAGAACAAGAGATAAGA
ACTTTCTCGTTTCAGCTTATTTAATGATAAA-------------------

#A/eq/Kentucky/1/88(H3N8)
--------------------------ATGGATTCCAACACTGTGTCAAGCTTTCAGGTAG
ACTGTTTTCTTTGGCATGTCCGCAAACGATTTGCAGACCAAGAACTGGGTGATGCCCCAT
TCCTTGACCGGCTTCGCCGAGACCAGAAGTCCCTAAAAGGAAGAGGCAGCACTCTTGGTC
TGGACATCGAAACAGCCACTCGTGCAGGAAAGCAGATAGTGGAGCAGATTCTGGAAGAGG
AATCAGATGAGGCACTTAAAATGACCATTGCCTCTGTTCCTGCTTCACGCTACTTAACTG
ACATGACTCTTGATGAGATGTCAAGAGACTGGTTCATGCTCATGCCCAAGCAGAAAGTAA
CAGGCTCCCTATGTATAAGGATGGACCAGGCAATCATGGATAAGAACATCATACTAAAAG
CAAACTTTAGTGTGATTTTCGAAAGGCTGGAGACACTAATACTACTTAGAGCCTTCACCG
AAGAAGGAGCAGTCGTTGGCGAAATTTCACCATTGCCTTCTCTTCCAGGACATACTAATG
AGGATGTCAAAAATGCAATTGGGGTCCTCATCGGAGGACTTAAATGGAATGATAATACAG
TTAGAGTCTCTGAAACTCTACAGAGATTCGCTTGGAGAAGCAGTCATGAGAATGGGAGAC
CTTCATTCCCTCCAAAGCAGAAACGAAAAATGGCGAGAACAATTGAGCCAGAAGTTTGAA
GAAATAAGATGGTTGATTGAAGAAGTGCGACATAGATTGAAAAATACAGAAAATAGTTTT
GAACAAATAACATTTATGCAAGCCTTACAACTATTGCTTGAAGTAGAACAAGAGATAAGA
ACTTTCTCGTTTCAGCTTATTTAA--------------------------

#A/equine/Sussex/1/1989(H3N8)
--------------------AACATAATGGATTCCAACACTGTGTCAAGCTTTCAGGTAG
ACTGTTTTCTTTGGCATGTCCGCAAACGATTTGCAGACCAAGAACTGGGTGATGCCCCAT
TCCTTGACCGGCTTCGCCGAGACCAGAAGTCCCTAAAAGGAAGAGGTAGCACTCTTGGTC
TGGACATCGAAACAGCCACTCGTGCAGGAAAGCAGATAGTGGAGCAGATTCTGGAAGAGG
AATCAGATGAGGCACTTAAAATGACCATTGCCTCTGTTCCTGCTTCACGCTACTTAACTG
ACATGACTCTTGATGAGATGTCAAGAGACTGGTTCATGCTCATGCCCAAGCAGAAAGTAA
CAGGCTCCCTATGTATAAGAATGGACCAAGCAATCATGGATAAGAACATCATACTTAAAG
CAAACTTTAGTGTGATTTTCGAAAGGCTGGAGACACTAATACTACTTAGAGCCTTCACCG
AAGAAGGAGCAGTCGTTGGCGAAATTTCACCATTGCCTTCTCTTCCAGGACATACTAATG
AGGATGTCAAAAATGCAATTGGGGTCCTCATCGGAGGACTTAAATGGAATGATAATACGG
TTAGAGTCTCTGAAACTCTACAGAGATTCGCTTGGAGAAGCAGTCATGAGAATGGGAGAC
CTTCATTCCCTCCAAAGCAGAAACGAAAAATGGAGAGAACAATTGAGCCAGAAGTTTGAA
GAAATAAGATGGTTGATTGAAGAAGTGCGACATAGATTGAAAAATACAGAAAATAGTTTT
GAACAAATAACATTTATGCAAGCCTTACAACTATTGCTTGAAGTAGAACAAGAGATAAGA
ACTTTCTCGTTTCAGCTTATTTAATGATAAA-------------------

#A/equine/Jilin/1/1989(H3N8)
AGCAAAAGCAGGGTGACAAAAACATAATGGATTCTAACACGACAACCTCGTTTCAGGTAG
ATTGTTATCTATGGTACATAAGGAAGCTGCTCAGCATGAGAAACATGTGTGATGCTCCCT
TTGATGACAGGCTCAGAAGAGACCAAAAGGCATTAAAGGGAAGAGGCAGCACACTTGGAC
TCGACCTAAGAGTGGCTACAATGGGAGGGAAAAAGATAGTTGAGAACATTCTGAAGAGTG
AAGCAGATGAAAATCTCAAAATAGCCATTGCCTCCAGTCCTGCTCCCCGATATATTACTG
ATATGAGCATAGAGGAAATAAGCCGAGAATGGTATATGCTGATGCCTAGGCAGAAAATAA
CTGGAGGCCTGATGGTGAAAATGGATCAAGCCATAATGGATAATATAATCATCCTTAAAG
CAAACTTCTCAGTTCTATTTGATCAACTAGATACATTAGTCTCTCTGAGGGCATTCACAG
AAGCTGGTGCTATTGTGGCTGAAATTTCTCCCATTCCCTCCATGCCAGGACATTCTACAG
AGGATGTCAAAAATGCAATTGGAATCCTCATCGGTGGACTTGAATGGAATGATAACTCAA
TTCGAGCGTCTGAAAATATACAGAGATTCGCTTGGGGAATCCGTGATGAGGATGGGGGAC
CTCCACTCCCTCCAAAACAGAAACGCTACATGGCGAGACGAGTTGAGCCAAAAGTTTGAA
GAGATCAGATGGCTCATTGCTGAATGTAGGAATATACTGACAAAGACTGAAAACAGCTTT
GAACAAATAACGTTCTTACAGGCATTGCAACTCTTACTTGAAGTTGAGAGTGAGATAAGG
ACTTTCTCTTTTCAGCTTATTTAATACTAAAAAACACCCTTGTTTCTACT

#A/eq/Roma/5/91(H3N8)
--------------------------ATGGATTCCAACACTGTGTCAAGCTTTCAGGTAG
ACTGTTTTCTTTGGCATGTCCGCAAACGATTTGCAGATCAAGAACTGGGTGATGCCCCAT
TCCTTGACCGGCTTCGCCGAGACCAGAAGTCCCTAAAAGGAAGAGGTAGCACTCTTGGTC
TGGACATCGAAACAGCCACTCGTGCAGGAAAGCAGATAGTGGAGCAGATTATGGAAGAGG
AATCAGATGAGGCACTTAAAATGACCATTGCCTCTGTTCCTGTTTCACGCTACTTAACTG
ACATGACTCTTGATGAGATGTCAAGAGACTGGTTCATGCTCATGCCCAAGCAGAAAGTAA
CAGGCTCCCTATGTATAAGAATGGACCAGGCAATCATGGATAAGAACATCATACTTAAAG
CAAACTTTAGTGTGATTTTCGAAAGGCTGGAGACACTAATACTACTTAGAGCCTTCACCG
AAGAAGGAGCAGTCGTTGGCGAAATTTCACCATTGCCTTCTCTTCCAGGACATACTAATG
AGGATGTCAAAAATGCAATTGGGGTCCTCATCGGAGGACTTAAATGGAATGATAATACGG
TTAGAGTCTCTGAAACTCTACAGAGATTCGCTTGGAGAAGCAGTCATGAGAATGGGAGAC
CTTCATTCCCTCCAAAGCAGAAACGAAAAATGGAGAGAACAATTGAGCCAGAAGTTTGAA
GAAATAAGATGGTTGATTGAAGAAGTGCGACATAGATTGAAAAATACAGAAAATAGTTTT
GAACAAATAACATTTATGCAAGCCTTACAACTATTGCTTGAAGTAGAACAAGAGATAAGA
ACTTTCTCGTTTCAGCTTATTTAA--------------------------

#A/equine/Switzerland/173/1993(H3N8)
--------------------AACATAATGGATTCCAACACTGTGTCAAGCTTTCAGGTAG
ACTGTTTTCTTTGGCATGTCCGCAAACGATTTGCAGACCAAGAACTGGGTGATGCCCCAT
TCCTTGACCGGCTTCGCCGAGACCAGAAGTCCCTAAAAGGAAGAAGTAGCACTCTTGGTC
TGGACATCGAAACAGCCACTCGTGCAGGAAAGCAGATAGTGGAGCAGATTCTGGAAGAGG
AATCAGATGAGGCACTTAAAATGACCATTGCCTCTGTTCCTGTTTCACGCTACTTAACTG
ACATGACTCTTGATGAGATGTCAAGAGACTGGTTCATGCTCATGCCCAAGCAGAAAGTAA
CAGGCTCCCTATGTATAAGAATGGACCAGGCAATCATGGATAAGAACATCATACTTAAAG
CAAACTTTAGTGTGATTTTCGAAAGGCTGGAGACACTAATACTACTTAGAGCCTTCACCG
AAGAAGGAGCAGTCGTTGGCGAAATTTCACCATTGCCTTCTCTTCCAGGACATACTAATG
AGGATGTCAAAAATGCAATTGGGGTCCTCATCGGAGGACTTAAATGGAATGATAATACGG
TTAGAGTCTCTGAAACTCTACAGAGATTCGCTTGGAGAAGCAGTCATGAGAATGGGAGAC
CTTCATTCCCTCCAAAGCAGAAACGAAAAATGGAGAGAACAATTGAGCCAGAAGTTTGAA
GAAATAAGATGGTTGATTGAAGAAGTGCGACATAGATTGAAAAATACAGAAAATAGTTTT
GAACAAATAACATTTATGCAAGCCTTACAACTATTGCTTGAAGTAGAACAAGAGATAAGA
ACTTTCTCGTTTCAGCTTATTTAATGATAAA-------------------

#A/equine/Grobois/1/98(H3N8)
--------------------------ATGGATTCCAACACTGTGTCAAGCTTTCAGGTAG
ACTGTTTTCTTTGGCATGTCCGCAAACGATTTGCAGACCAAGAACTGGGTGATGCCCCAT
TCCTTGACCGACTTCGCCGAGATCAGAAGTCCCTAAAAGGAAGAGGTAGCACTCTTGGTC
TAGACATCGAAACAGCTACTCGTGCAGGAAAGCAGATAGTGGAGCAGATTCTGGAAGAGG
AATCAGATGAGGCACTTAAAATGACCATTGCCTCTGTTCCTGTTTCACGCTACTTAACTG
ACATGACTCTTGATGAGATGTCAAGAGACTGGTTCATGCTCATGCCCAAACAGAAAGTAA
CAGGCTCTCTATGTATAAGAATGGACCAGGCAATCATGGATAAGAACATCATACTTAAAG
CAAACTTTAGTGTGATCTTCGAAATGCTGGAGACACTAATACTACTTAGAGCCTTCACCG
AAGAAGGAGCAGTCGTTGGCGAAATTTCACCATTGCCTTCTCTTCCAGGACATACTAATG
AGGATGTCAAAAATGCAATTAGGGTCCTCATCGGAGGATTTAAATGGAATGATAATACGG
TTAGAGTCTCTGAAACTCTACAGAGATTCGCTTGGAGAAACAGTCATGAGAATGGGAGAC
CTACATTCCCTCCAAAGCAGAAACGAAAAATGGAGAGAACAATTGAGCCAGAAGTTTGAA
G-----------------------------------------------------------
------------------------------------------------------------
--------------------------------------------------

#A/equine/Lincolnshire/1/2002(H3N8)
--------------------------ATGGATTCCAACACTGTGTCAAGCTTTCAGGTAG
ACTGTTTCCTTTGGCATGTCCGCAAACGATTCGCAGACCAAGAACTGGGTGATGCCCCAT
TCCTTGACCGACTTCGCCGGGACCAGAAGTCCCTAAAAGGAAGAGGTAACACTCTTGGTC
TGGACATCGAAATAGCTACTCGTGCAGGAAAGCAGATAGTGGAGCAGATTCTGGAAGAGG
AATCAGATGAGGAACTTAAAATGACCATTGCCTCTATTCCTGCTTCACGCTACTTAACTG
ACATGACTCTTGATGAGATGTCAAGAGACTGGTTCATGCTCATGCCCAAACAAAAAGTAA
CAGGCTCTCTGTGTATAAGAATGGACCAGGCAATCATGGATAAGAACATCATACTTAAAG
CAAACTTTAGTGTGATCTTCGAAAGGCTGGAGACACTAATACTACTTAGAGCCTTCACCG
AAGAAGGAGCAGTCGTTGGCGAAATCTCACCATTGCCTTCTTTTCCAGGACATACTAATG
AGGATGTCAAAAATGCAATTGGGATCATCATCGGAGGATTTAAATGGAATGATAATACGG
TTAGAGTCTCTGAAATTCTACAGAGATTCGCTTGGAGAAGCAGTCATGAGAATGGGAGAC
CTACATTCCCTCCAAAGCAGAAACGAAAAATGGAGAGAACAATTGAGCCAGAAGTTTGA-
------------------------------------------------------------
------------------------------------------------------------
--------------------------------------------------

#A/equine/Wisconsin/1/03(H3N8)
--------------------------ATGGATTCCAACACTGTGTCAAGCTTTCAGGTAG
ACTGTTTTCTTTGGCATGTCCGCAAACGATTCGCAGACCAAGAACTGGGTGATGCCCCAT
TCCTTGACCGGCTTCGCCGAGACCAGAAGTCCCTAAGGGGAAGAGGTAGCACTCTTGGTC
TGGACATCGAAACAGCCACTCATGCAGGAAAGCAGATAGTGGAGCAGATTCTGGAAAAGG
AATCAGATGAGGCACTTAAAATGACCATTGCCTCTGTTCCTACTTCACGCTACTTAACTG
ACATGACTCTTGATGAGATGTCAAGAGACTGGTTCATGCTCATGCCCAAGCAAAAAGTAA
CAGGCTCCCTATGTATAAGAATGGACCAGGCAATCATGGATAAGAACATCATACTTAAAG
CAAACTTTAGTGTGATTTTCGAAAGGCTGGAAACACTAATACTACTTAGAGCCTTCACCG
AAGAAGGAGCAGTCGTTGGCGAAATTTCACCATTACCTTCTCTTCCAGGACATACTAATG
AGGATGTCAAAAATGCAATTGGGGTCCTCATCGGAGGACTTAAATGGAATGATAATACGG
TTAGAATCTCTGAAACTCTACAGAGATTCGCTTGGAGAAGCAGTCATGAGAATGGGAGAC
CTTCATTCCCTTCAAAGCAGAAACGAAAAATGGAGAGAACAATTAAGCCAAAAATTTGAA
GAAATAAGATGGTTGATTGAAGAAGTGCGACATAGATTGAAAAATACAGAAAATAGTTTT
GAACAAATAACATTTATGCAAGCCTTACAACTATTGCTTGAAGTAGAACAAGAGATAAGA
ACTTTCTCGTTTCAGCTTATTTAA--------------------------

#A/equine/Cheshire/1/2006(H3N8)
--------------------------ATGGATTCCAACACTGTGTCAAGCTTTCAGGTAG
ACTGTTTTCTTTGGCATGTCCGCAAACGATTCGCAGACCAAGAACTGGGTGATGCCCCAT
TCCTTGACCGGCTTCGCCGAGACCAGAAGTCCCTAAAAGGAAGAGGTAGCACTCTTGGTC
TGAACATCGAAACAGCCACTCGTGCAGGAAAGCAGATAGTGGAGCAGATTCTGGAAGATG
AATCAGATGAGGCACTTAAAATGACCATTGCCTCTGTTCCTGCTTCACGCTACTTAACTG
ACATGACTCTTGATGAGATGTCAAGAGACTGGTTCATGCTCATGCCCAAGCAGAAAGTAA
CAGGCTCCCTATGTATAAGAATGGACCAGGCAATCATGGATAAGAACATCATACTTAAAG
CAAACTTTAGTGTGATTTTCGAAAGGCTGGAAACACTAATACTACTTAGAGCCTTCACCG
AAGAAGGAGCAGTCGTTGGCGAAATTTCACCATTGCCTTCTCTTCCAGGACATACTAATG
AGGATGTCAAAAATGCAATTGGGGTCCTCATCGGAGGATTTAAATGGAATGATAATACGG
TTAGAATCTCTGAAACTCTACAGAGATTCGCTTGGAGAAGCAGTCATGAGAATGGGAGAT
CTTCATTCCCTCCAAAGCAGAAACGAAAAATGGAGAGAACAATTGAGCCAGAAGTTTGA-
------------------------------------------------------------
------------------------------------------------------------
--------------------------------------------------

#A/equine/Southampton/1/2006(H3N8)
--------------------------ATGGATTCCAACACTGTGTCAAGCTTTCAGGTAG
ACTGTTTTCTTTGGCATGTCCGCAAACGATTCGCAGACCAAGAACTGGGTGATGCCCCAT
TCCTTGACCGGCTTCGCCGAGACCAGAAGTCCCTAAGGGGAAGAGGTATCACTCTTGGTC
TGGACATCGAAACAGCCACTCATGCAGGAAAGCAGATAGTGGAGCAGATTCTGGAAAAGG
AATCAGATGAGGCACTTAAAATGACCATTGCCTCTATTCCTACTTCACGTTACTTAACTG
ACATGACTCTTGATGAGATGTCAAGAGACTGGTTCATGCTCATGCCCAAGCAAAAAGTAA
CAGGCTCCCTATGTATAAGAATGGACCAGGCAATCATGGATAAGAACATCATACTTAAAG
CAAACTTTAGTGTGATTTTCGAAAGGCTGGAAACACTAATACTACTTAGAGCCTTCACCG
AAGAAGGAGCAATCGTTGGCGAAATTTCACCATTACCTTCTCTTCCAGGACATACTAATG
AGGATGTCAAAAATGCAATTGGGGTCCTCATCGGAGGACTTAAATGGAATGATAATACGG
TTAGAATCTCTGAAACTCTACAGAGATTCGCTTGGAGAAGCAGTCATGAGAATGGGAGAC
CTTCATTCCCTTCAAAGCAGAAATGAAAAATGGAGAGAACAATTAAGCCAGAAATTTGA-
------------------------------------------------------------
------------------------------------------------------------
--------------------------------------------------

#A/equine/Lincolnshire/1/2006(H3N8)
--------------------------ATGGATTCCAACACTGTGTCAAGCTTTCAGGTAG
ACTGTTTTCTTTGGCATGTCCGCAAACGATTTGCAGACCAAGAACTGGGTGATGCCCCAT
TCCTTGACCGACTTCGCCGAGACCAGAAGTCCTTAAAAGGAAGAGGTAGCACTCTTGGTC
TAAACATCGAAATAGCTACTCGAGCAGGAAAGCAGATAGTGGAACAGATTCTGGAAGAGG
AATCAGACGAGGAACTTAAAATGACCATTGCCTCTATCCCTGTTTCACGCTACTTAACTG
ACATGACTCTTGATGAGATGTCAAGAGACTGGTTCATGCTCATGCCCAAACAGAAAGTAA
CAGGCTCTCTATGTATAAGAATGGACCAGGCAATCGTGGATAAGAACATCATACTTAAAG
CAAACTTTAGTGTGATCTTCGAAAAGCTGGAGACACTAATACTACTTAGAGCCTTCACTG
AAGAAGGAGCAGTCGTTGGCGAAATCTCACCATTGCCTTCTCTTCCAGGACATACTAATG
AGGATGTCAAAAATGCAATTGAGATCCTCATCGGAGGATTTAAATGGAATGATAATACAG
TTAGAGTCTCTGAAACTCTACAGAGATTCGCTTGGAGAAGCAGTTATGAGAATGGGAGAC
CTACATTCCCTCCAAAGCAGAAACGAAAAATGGAGAGAACAATTGAGCCAGAAGTTTGA-
------------------------------------------------------------
------------------------------------------------------------
--------------------------------------------------

#A/equine/Richmond/1/2007(H3N8)
--------------------------ATGGATTCCAACACTGTGTCAAGCTTTCAGGTAG
ACTGTTTTCTTTGGCATGTCCGTAAACGATTCGCAGACCAAGAACTGGGTGATGCCCCAT
TCCTTGACCGGCTTCGCCGAGACCAGAAGTCCCTAAGGGGAAGAGGTATCACTCTTGGTC
TGGACATCGAAACAGCCACTCATGCAGGAAAGCAGATAGTGGAGCAGATTCTGGAAAAGG
AATCAGATGAGGCACTTAAAATGACCATTGCCTCTATTCCTACTTCACGTTACTTAACTG
ACATGACTCTTGATGAGATGTCAAGAGACTGGTTCATGCTCATGCCCAAGCAAAAAGTAA
CAGGCTCCCTATGTATAAGGATGGACCAGGCAATCATGGATAAGAACATCATACTTAAAG
CAAACTTTAGTGTGATTTTCGAAAGGCTGGAAACACTAATACTACTTAGAGCCTTCACCG
AAGAAGGAGCAGTCGTTGGCGAAATTTCACCATTACCTTCTCTTCCAGGACATACTAATG
AGGATGTCAAAAATGCAATTGGGGTCCTCATCGGAGGACTTAAATGGAATGATAATACGG
TTAGAATCTCTGAAACTCTACAGAGATTCGCTTGGAGAAGCAGTTATGAGAATGGGAGAC
CTTCATTCCCTTCAAAGCAGAAATGAAAAATGGAGAGAACAATTAAGCCAGAAATTTGA-
------------------------------------------------------------
------------------------------------------------------------
--------------------------------------------------

#A/equine/Mongolia/1/2008(H3N8)
------------------------------------------------------------
------TTCTTTGGCATGTCCGTAAACGATTCGCAGACCAAGAACTGGGTGATGCCCCAT
TCCTTGACCGGCTTCGCCGAGACCAGAAGTCCCTAAGGGGAAGAGGTATCACTCTTGGTC
TGGACATCGAAACAGCCACTCATGCAGGAAAGCAGATAGTGGAGCAGATTCTGGAAAAGG
AATCAGATGAGGCACTTAAAATGACCATTGCCTCTATTCCTACTTCACGTTACTTAACTG
ACATGACTCTTGATGAGATGTCAAGAGACTGGTTCATGCTCATGCCCAAGCAAAAAGTAA
CAGGCTCCCTATGTATAAGAATGGACCAGGCAATCATGGATAAGAACATCATACTTAAAG
CAAACTTTAGTGTGATTTTCGAAAGGCTGGAAACACTAATACTACTTAGAGCCTTCACCG
AAGAAGGAGCAGTCGTTGGCGAAATTTCACCATTACCTTCTCTTCCAGGACATACTAATG
AGGATGTCAAAAATGCAATTGGGGTCCTCATCGGAGGACTTAAATGGAATGATAATACGG
TTAGAATCTCTGAAACTCTACAGAGATTCGCTTGGAGAAGCAGTCATGAGAATGGGAGAC
CTTCATTCCCTTCAAAGCAGAAATGAAAAATGGAGAGAACAATTAAGCCAGAAATTTGAA
GAAATAAGGTGGTTGATTGAAGAAGTGCGACATAGATTGAAAAATACAGAAAATAGTTTT
GAACAAATAACATTTATGCAAGCCTTACAACTATTGCTTGA-------------------
--------------------------------------------------

#A/g-anteater/Tennessee/U-733/07(H1N1)
-----------------------ATAATGGATTCCCACACTGTGTCAAGCTTTCAGGTAG
ATTGCTTCCTTTGGCATGTCCGCAAACAAGTTGCAGACCAAGATCTAGGCGATGCCCCCT
TCCTTGATCGGCTTCGCCGAGATCAGAAGTCTCTAAAGGGAAGAGGCAGCACTCTCGGTC
TGAACATCGAAACAGCTACTTGTGTTGGAAAGCAAATAGTAGAGAGGATTCTGAAAGAAG
AATCCGATGAGGCACTTAAAATGACCATTGCCTCCGCACTTGCTTCGCGGTACCTAACTG
ACATGACTGTTGAAGAAATGTCAAGGGACTGGTTCATGCTCATGCCCAAGCAAAAAGTGG
CTGGCCCTCTTTGTGTCAGAATGGACCAGGCAATAATGGATAAGAACATCATACTGAAAG
CGAATTTCAGTGTGATTTTTGACCGGTTGGAGAATCTGACATTGCTAAGGGCTTTCACCG
AAGAGGGAGCAATTGTTGGCGAAATTTCACCATTGCCTTCTTTTCCAGGACATACTAATG
AGGATGTCAAAAATGCAATTGGGGTCCTCATCGGGGGACTTGAATGGAATGATAACACAG
TTCGAGTCTCTGAAACTCTACAGAGATTCGCTTGGAGAAGCAGTAATGAGACTGGGGGAC
CTCCATACACTACAACACAGAAACGGAAAATGGCGGGAACAACTAGGTCAGAAGTTTGAA
GAAATAAGATGGCTGATTGAAGAAGTGAGGCATAAATTGAAGACGACAGAAAATAGTTTT
GAGCAAATAACATTTATGCAAGCATTACAGCTATTATTTGAAGTGGAACAAGAGATTAGA
ACGTTTTCGTTTCAGCTTATTTAGTGATAAAAAA----------------

#A/mink/Sweden/V907/06(H5N1)
--------------------------ATGGATTCCAACACTGTGTCAAGTTTTCAGGTAG
ACTGCTTTCTTTGGCATGTCCGCAAACGATTTGCAGACCAAGAACTGGGTGATGCCCCAT
TCCTTGACCGGCTTCGCCGAGATCAGAAGTCCCTAAGAGGAAGAGGCAACACTCTTGGTC
TGGACATCGAAACAGCTACTCGTGCGGGAAAGCAGATAGTGGAGCGAATTCTGGAGGAGG
AGTCTGATGAGGCACTTAAAATG---------------CCAGCTTCACGCTACCTAACTG
ATATGACTCTCGAGGAAATGTCAAGGGACTGGTTCATGCTCATGCCCAAGCAGAAAGTGA
CAGGTTCCCTTTGCATCAAAATGGACCAGGCAATAATGGATAAAACCATCATATTGAAAG
CAAACTTCAGTGTGATTTATGACCGGTTAGAGACCCTAATACTACTTAGAGCTTTCACAG
AAGAAGGAGCAATCGTGGGAGAAATCTCACCATTACCTTCTCTTCCAGGACATACTAATG
AGGATGTCAAAAATGCAATTGGCGTCCTCATCGGAGGACTTGAATGGAATGATAACACAG
TTCGAATCTCTGAAATTATACAGAGATTCGCTTGGAGAAGCATTGATGAGGATGGGAGAC
TTCCACTCCCTCCAGATCAGAAACGAAAAATGGCGAGAACAATTGAGTCAAAAGTTTGAA
GAAATAAGGTGGCTGATTGAAGAAATACGACATAGATTGAAAATTACAGAAAACAGCTTC
GAACAGATAACGTTTATGCAAGCCTTACAACTACTGCTTGAAGTGGAGCAAGAGATAAGA
ACCTTCTCGTTTCAGCTTATTTAATAAAGGTAAA----------------

#A/mink/N-Scotia/1055488/2007(H3N2)
--------------------------ATGGACTCCAATACTGTGTCAAGCTTTCAGGTAG
ACTGTTTCCTTTGGCACATCCGAAAACGGTTTGCAGACAATGGATTGGGTGATGCCCCAT
TCCTTGATCGGCTCCGCCGAGATCAAAAGTCCCTAAAAGGAAGAGGCAACACCCTTAGCC
TCGACATCGAAACAGCCACTCTTGTTGGGAAACAAATTGTTGAGTGGATTTTGAAAGAGG
AATCCAGCGATACACTTAAAATGACCATTGCATCTGTACCTACTTCACGCTACCTAGCTG
ACATGACCCTCGAGGAAATGTCACGAGACTGGTTCATGCTCATGCCTAGGCAAAAGATAA
TAGGCCCTCTTTGTGTGCGAATGGACCAGGCGATCATGGAAAAGAACATCATACTGAAAG
CGAACTTCAGTGTGATCTTTAACCGATTAGAGACTTTGATACTACTAAGGGCTTTCACTG
AGGAGGGAGCAATCGTTGGAGAAATTTCACCATTACCTTCTCTTCCAGGACATACTGATG
AGGATGTCAAAAATGCAGTTGGGGTCCTCATCGGAGGACTTGAATGGAATGATAACACGG
TTCGAGGCTCTGAAAATCTACAGAGATTCGCTTGGAGAAACCGTAATGAGGATGGGAGAT
CTTCACTACCTCCAGAACAGAAATGAAAAGTGGCGAGAGCAATTGGGACAGAAATTTGAG
GAAATAAGGTGGTTAATTGAAGAAGTACGGCACAGATTGAAAGCGACAGAAAATAGTTTC
GAACAAATAACATTTATGCAAGCCTTACAACTACTGCTTGAAGTAGAACAAGAGATAAGG
ACTTTCTCGTTTCAGCTTATTTAATGA-----------------------

#A/musk_rat/Buryatiya/1944/2000(H4N6)
------------GTGACAAAGACATAATGGATTCCAACACGATAACCTCGTTTCAGGTAG
ATTGTTATCTATGGCACATAAGAAAGCTACTCAGTATGAGAGACATGTGTGATGCTCCCT
TTGATGACAGGCTCCGAAGAGACCAAAAGGCATTAAAGGGGAGAGGCAGCACACTTGGGC
TCGATCTAAGAGTGGCTACAATGGAGGGGAAAAAGATCGTTGAGGACATCCTGAAGAGTG
AGACAGATGAAAACCTCAAAATAGCCATTGCTTCCAGTCCTGCTCCTCGGTATATCACTG
ATATGAGCATAGAGGAGATAAGCCGAGAATGGTACATGCTGATGCCTAGGCAGAAAATAA
CCGGAGGCCTTATGGTGAAAATGGACCAAGCCATAATGGATAAGAGAATTATCCTTAAAG
CAAATTTCTCAGTTCTATTTGATCAACTAGAGACATTAGTCTCTCTGAGGGCATTCACAG
AAGATGGTGCTATTGTGGCTGAAATATCTCCCATTCCCTCCATGCCAGGACATTCTACAG
AGGATGTCAAAAATGCAATTGGAATCCTCATCGGTGGACTTGAATGGAATGATAACTCAA
TTCGAGCGTCTGAAAATATACAGAGATTCGCTTGGGGAGTCCGTGATGAGAATGGGGGAC
CTCCACTCCCTCCAAAACAGAAACGCTACATGGCGAGACGAGTTGAGTCAGAAGTTTGAA
GAGATCAGATGGCTCATTGCCGAATGTAGAAATATACTGACAAAGACTGAAAATAGCTTT
GAACAGATAACATTTTTGCAAGCATTGCAACTCTTACTTGAAGTTGAGAGTGAGATAAGG
ACTTTCTCTTTTCAGCTTATTTAATACTAAAAAACAC-------------

#A/plateau_pika/Qinghai/04/2007(H5N1)
AGCAAAAGCAGGGTGACAAAAACATAATGGATTCCAACACTGTGTCAAGCTTCCAGGTAG
ACTGCTTTCTTTGGCATGTCCGCAAACGATTTGCAGACCAAAAACTGGGTGATGCCCCAT
TTCTAGACCGGCTTCGCCGAGATCAGAAGTCCCTAAGAGGAAGAGGCAGCACTCTTGGTC
TGGACATCAGAACCGCCACTTATGAAGGAAAGCATATAGTGGAGCGGATTCTGGAGGAAG
AGTCAGATGAGGAACTTAAAATGACTATTGCTTCAGTGCCAGCTCCACGCTACCTAACTG
ACATGACTATAGAAGAAATGTCAAGGGATTGGTTAATGCTCATTCCCAAACAGAAAGTGA
CGGGGTCTCTTTGCATTAGGATGGATCAAGCAATAGTGGACAAAAACATCACACTGAAAG
CAAACTTCAGTGTGATTTTCAATCGACTGGAGGCTCTAATACTACTTAGAGCTTTTACAG
ACGAAGGAGCAATAGTGGGCGAAATCTCACCATTACCTTCTCTTCCAGGACATACTGATG
AGGATGTCAAAAATGCAATTGGGATCCTCATCGGAGGATTTGAATGGAATGATAACACAG
TTCGAGTCTCTGAAACTCTACAGAGATTCGCTTGGAGAAGCAGCGATGAGGATGGGAGAC
CTCCACTCTCTCCAAAGTAGAAACGGGAAATGGAGAGAACAATTGAGCCAGAAGTTTGAA
GAAATAAGATGGCTGATTGAAGAAGTGCGACATAGATTAAAAATTACAGAGAGTAGCTTT
GAACAAATAACATTTATGCAAGCCTTGCAACTATTGCTTGAAGTGGAGCAAGAGATAAGA
ACTTTCTCGTTTCAGCTTATTTAATGATAAAAAACACCCTTGTTTCTACT

#A/r-dog/Shandong/sd1/2005(H5N1)
AGCAAAAGCAGGGTGACAAAAACATAATGGATCCCAACACTGTGTCAAGCTTTCAGGTAG
ACTGCTTTCTTTGGCATGTCCGCAAACGATTTGCAGACCAAGAACTGGGTGATGCCCCAT
TCCTTGACCGGCTTCGCCGAGATCAGAAGTCCCTAAGAGGAAGAGGCAACACTCTTGGTC
TGGACATCGAAACGGCTACTCGTGCGGGAAAGCAGATAGTGGAGCGGATTCTGGAGGAGG
AGTCTGATGAGGCACTTAAAATG---------------CCGGCTTCACGCTACCTAACTG
ACATGACTCTCGAAGAAATGTCAAGGGACTGGTTCATGCTCATGCCCAAGCAGAAAGTGG
CAGGTTCCCTTTGCATCAAAATGGACCAGGCAATAATGGATAAAACCATCATATTGAAAG
CAAACTTCAGTGTGATTTTTGATAGATTGGAAACCCTAATACTACTTAGAGCTTTCACAG
AAGAAGGAGCAATCGTGGGAGAAATCTCACCATTACCTTCTCTTCCAGGACATACTGGTG
AGGATGTCAAAAATGCAATTGGCGTCCTCATCGGAGGACTTGAATGGAATGATAACACAG
TTCGAGTCTCTGAAACTATACAGAGATTCGCTTGGAGAAACAGTGATGAGGATGGGAGAC
TTCCACTCCCTCCAAATCAGAAACGAAAAATGGCGAGAACAATTGAGTCAGAAGTTTGAA
GAAATAAGGTGGCTGATTGAAGAAGTACGACATAGATTGAAAATTACAGAAAACAGCTTC
GAACAGATAACATTTATGCAAGCCTTACAACTACTGCTTGAAGTGGAGCAAGAGATAAGA
GCCTTCTCGTTTCAGCTTATTTAATGATAAAAAACACCCTTGTTTCTACT

#A/seal/Massachusetts/1/80(H7N7)
------------------------------------------------------------
-------------------------ACGATTTGCAGACCAAGAACTGGGTGATGCCCCAT
TCCTTGACCGGCTTCGCCGAGATCAGAAATCTCTAAGAGGAAGAGGCAGCACTCTTGGTC
TGGACATCGAAACAGCCACTCGTGCTGGAAAACAGATAGTGGAGCGGATGCTGAAGGAAG
AATCCGATGAGGCACTCAAAATGACTATTGCCTCTGTACCTGCTTCACGCTACCTAACTG
ACATGACTCTTGAAGAGATGTCAAGAGACTGGTTCATGCTCATGCCAAAGCAAAAAGTAG
CAGGCTCCCTCTGTATCAGAATGGACCAGGCGATCATGGATAAGAACATCATGCTGAAAG
CGAACTTCAGTGTGATCTTCGATCGGCTGGAGACACTAATACTGCTCAGGGCTTTCACCG
AAGAAGGAGCAATTGTCGGCGAAATTTCACCATTGCCTTCTCTGCCACGACATACTGATG
AGGATGTCAAAAATGCAATCGGGGTCCTCATCGGTGGACTTGAATGGAATGATAACACAG
TTCGAGTCTCTGAAACTCTACAGAGATTCGCTTGGAGCAGCAGTAATGAGGATGGGAGAC
CTCCACTCCCTCCAAAGCAGAAACGGAAAATGGCGAGAACAATTGAGTCAGAAGTTTGA-
------------------------------------------------------------
------------------------------------------------------------
--------------------------------------------------

#A/seal/Massachussetts/133/82(H4N5)
AGCAAAAGCAGGGTGACAAAAACATAATGGATTCCAACACTGTGTCAAGCTTTCAGGTAG
ACTGCTTTCTTTGGCATGTCCGCAAACGATTTGCAGACCAAGAACTGGGTGATGCCCCAT
TCCTTGACCGGCTTCGCCGAGATCAGAAATCTCTAAGAGGAAGAGGCAGCACTCTTGGTC
TGGACATCGAAACAGCCACTCGTGCTGGGAAGCAGATAGTGGAGCGGATTCTGGAGGAAG
AATCCGACGAGGCACTCAAAATGACTATTGCCTCTGTACCTGCTTCACGCTACCTAACTG
ACATGACTCTTGAGGAGATGTCAAGAGACTGGTTCATGCTCATGCCCAAGCAGAAAGTAG
CAGGATCCCTCTGCATCAGAATGGACCAGGCGATCATGGATAAGAACATCATACTGAAAG
CGAACTTCAGTGTGATCTTCGATCGGCTGGAGACACTAATACTGCTCAGGGCTTTCACCG
AAGAAGGAGCAATTGTCGGCGAAATTTCACCTCTGCCTTCTCTTCCAGGACATACTGATG
AGGATGTCAAAAATGCAGTTGGGGTCCTCATCGGAGGACTTGAATGGAATGATAACACAG
TTCGAGTCTCTGAAACTCTACAGAGATTCGCTTGGAGAAGCAGTAATGAGGATGGGAGAC
CTCCACTCCCTCCAAAGCAGAAACGGAAAATGGCGAGAACAATTGAGTCAGAAGTTTGAA
GAAATAAGGTGGCTGATTGAAGAAGTGCGACATAGACTAAAGGTTACAGAGAATAGTTTT
GAGCAAATAAGATTTATGCAAGCCTTACAACTACTGCTTGAAGTAGAGCAAGAGATAAGA
ACTTTCTCGTTTCAGCTTATTTAATGATAAAAAACACCCTTGTTTCTACT

#A/s-marten/Germany/R747/2006(H5N1)
AGCAAAAGCAGGGTGACAAAAACATAATGGATTCCAACACTGTGTCAAGCTTTCAGGTAG
ACTGCTTTCTTTGGCATGTCCGCAAACGATTTGCAGACCAAGAACTGGGTGATGCCCCAT
TCCTTGACCGGCTTCGCCGAGATCAGAAGTCCCTAAGAGGAAGAGGCAACACTCTTGGTC
TGGACATCGAAACAGCTACTCGTGCGGGAAAGCAGATAGTGGAGCGAATTCTGGAGGAGG
AGTCTGATGAGGCACTTAAAATG---------------CCAGCTTCACGCTACCTAACTG
ATATGACTCTCGAAGAAATGTCAAGGGACTGGTTCATGCTCATGCCCAAGCAGAAAGTGA
CAGGTTCCCTTTGCATCAAAATGGACCAGGCAATAATGGATAAAACCATCATATTGAAAG
CAAACTTCAGTGTGATTTATGACCGGTTAGAGACCCTAATACTACTTAGAGCTTTCACAG
AAGAAGGAGCAATCGTGGGAGAAATCTCACCATTACCTTCTCTTCCAGGACATACTAATG
AGGATGTCAAAAATGCAATTGGCGTCCTCATCGGAGGACTTGAATGGAATGATAACACAG
TTCGAATCTCTGAAATTATACAGAGATTCGCTTGGAGAAGCATTGATGAGGATGGGAGAC
TTCCACTCCCTCCAGATCAGAAACGAAAAATGGCGAGAACAATTGAGTCAAAAGTTTGAA
GAAATAAGGTGGCTGATTGAAGAAATACGACATAGATTGAAAATTACAGAAAACAGCTTC
GAACAGATAACGTTTATGCAAGCCTTACAACTACTGCTTGAAGTGGAGCAAGAGATAAGA
ACCTTCTCGTTTCAGCTTATTTAATGATAAAAAACACCCTTGTTTCTACT

#A/swine/Iowa/15/1930(H1N1)
AGCAAAAGCAGGGTGACAAAAGCATAATGGATTCCAACACTGTGTCAAGCTTTCAGGTAG
ACTGCTTTCTTTGGCATGTCCGCAAACGATTTGCAGACCAAAAATTGGGTGATGCCCCAT
TCCTTGACCGGCTCCGCCGAGATCAAAAGTCTCTAAGAGGAAGAGCCAGCACCCTTGGTC
TGGACATCGAGACAGCCACCCGTGCTGGAAAGCAGATAGTGGAGCGGATTCTGGAGGAAG
AATCCAACGAGGCACTTAAAATGACCATTGCCTCTGTACCTGCGTCGCGTTACCTAACTG
ACATGACTCTTGAGGAGATGTCAAGGGACTGGTTCATGCTCATGCCCAAGCAAAAAGTGG
CAGGCTCTCTTTGTATAAGAATGGACCAGGCAATCATGGAAAAGAGCATCATACTGAAAG
CGAACTTCAGTGTGATTTTCGACCGGTTGGAGACTTTAATACTACTAAGGGCTTTCACCG
AAGAGGGAGCAATTGTTGGCGAAATTTCACCATTGCATTCTCTTCCAGGACATACTGATG
AGGATGTCAAAAATGCAGTTGGGGTCCTCATCGGAGGACTTGAATGGAATGGTAACACAG
TTCGAGTCTCTGAAAATCTACAGAGATTCGCTTGGAGAAGCCGTAATGAGAACGAGAGGC
CTTCACTCCCTCCAAAACAGAAACGGGAAGTCGCGGGAACAATTAGGTCAGAAGTTTAAA
GAAATAAGATGGCTAATTGA----------------------------------------
------------------------------------------------------------
--------------------------------------------------

#A/swine/1976/1931(H1N1)
---------------ACAAAAACATAATGGATTCCAACACTGTGTCAAGCTTTCAGGTAG
ACTGCTTTCTTTGGCATGTCCGCAAACGGTTTGCAGACAAAAAATTGGGTGATGCCCCAT
TCCTTGATCGGCTCCGCCGAGATCAAAAGTCTCTAAGAGGAAGAGGCAGCACCCTTGGTC
TGGACATCGAGACAGCCACTCGTGCTGGAAAGCAGATAGTGGAGCGGATTCTGGAGGAAG
AATCCACCGGGGCACTTAAAATGACCATTGCCTCTGTACCTGCTTCGCGTTACCTAGCTG
ACATGACTCTTGAGGAGATGTCAAGGGAGTGGTTCATGCTCATGCCCAATCAAAAAGTGG
CAGGCTCTCTTTATATAAGAATGGACCAGGCCATCATGGAAAAGAGCATCATACTGAAAG
CGAACTTCAGTGTGATTTTCGACCGGTTGGAGACTTTAATACTACTAAGGGCTTTCACCG
AAGAGGGAGCAATTGTTGGCGAAATTTCACCATTGCCTTCTCTTCCAGGACATACTGATG
AGGATGTCAAAAATGCAGTTGGGGCCCTCGTCGGAGGGCTTGAATGGAATGATAACACGG
TTCGAGTCTCTGAAAATCTACAGAGATTCGCTTGGAGAAGCCGTAATGAGAACGGGAGAC
CTTCACTACCTCCAAAACAGAAATGGGAAGTGGCGGGAACAATTAGGTCAGAAGTTTGAA
GAAATAAGATGGTTGATTGAAGAAGTGAGACACAGACTGAAGATAACAGAGAATAGTTTC
GAGCAAATAACATTTATGCAAGCCTTGCAACTATTGCTTGAAGTGGAGCAAGAGATAAGA
ACTTTCTCGTTTCAGCTTATTTAATAATAAAAAACACCCTTGTTTCTACT

#A/swine/Ohio/23/1935(H1N1)
---------------ACAAAGACATAATGGATTTCAACACTGTGTCAAGCTTTCAGGTAG
ACTGCTTTCTTTGGCATGTCCGCAAACGGTTTGCAGACAATAAATTGGGTGATGCCCCAT
TCCTTGATCGGCTCCGCCGAGATCAAAAGTCCCTAATAGGAAGAGGCAGCACCCTTGGTC
TGGACATCGAGACAGCCACCCGTGCTGGAAAGCAGATAGTGGAGCGGATTCTGGAGGAAG
AATCCGACGGGGCACTTAAGATGACCATTGCCTCTGTACCTGCTTCGCGTTACCTAGCTG
ACATGACTCTTGAGGAGATGTCAAGGGACTGGTTCATGCTCATGCCCAAGCAAAAGGTGG
CAGGCTCTCTTTGTATAAGAATGGATCAGGCGATCATGGAAAAGAGCATCATACTGAAAG
CGAACTTCAGTGTGATTTTCGACCGGTTGGAGACTTTAATACTACTAAGGGCTTTCACCG
AAGAGGGAGCAATTGTTGGCGAAATTTCACCATTGCCTTCTCTTCCAGGACATACTGATG
AGGATGTCAAAAATGCAGTTGGGGTCCTCATCGGAGGGCTTGAATGGAATGGTAACAAAG
TTCGAGTCTCTGAAAATCTACAGAGATTCGCTTGGAGAAGCCGTAATGAGAATGGGAGAC
CTTCACTACCTCCAAAACAGAAATGGAAAATGGCGGGAACAATTAGGTCAGAAATTTGAA
GAAATAAGATGGTTGATTGAAGAAGTGAGACACAGACTGAAGATAACAGAGAATAGTTTC
GAGCAAATAACATTTATGCAAGCCTTACAACTATTGCTTGAAGTGGAGCAAGAGATAAGA
ACTTTCTCGTTTCAGCTTATTTAATAATAA--------------------

#A/swine/Jamesburg/1942(H1N1)
---------------------ACATAATGGATTCCAACACTGTGTCAAGCTTTCAGGTAG
ACTGCTTTCTTTGGCATGTCCGCAAACGGTTTGCAGACAAAAAATTGGGTGATGCCCCAT
TCCTTGATCGGCTCCGCCGAGATCAAAAGTCTCTAAGAGGAAGAGGCAGCACCCTTGGTC
TGGACATCGAGACAGCCACTCGTGCTGGAAAGCAGATAGTGGAGCGGATTCTGGAGGAAG
AATCCAACGGGGCACTTAAAATGACCATTGCCTCTGTACCTGCTTCGCGTTACCTAGCTG
ACATGACTCTTGAGGAGATGTCAAGGGACTGGTTCATGCTCATGCCCAAGCAAAAAGTGA
CAGGCTCTCTTTGTATAAGAATGGACCAGGCGATCATGGAAAAGAGCATCATACTGAAAG
CGAACTTCAGTGTGATTTTCGACCGGTTGGAGACTTTAATACTACTAAGGGCTTTCACCG
AAGAGGGAGCAATTGTTGGCGAAATTTCACCATTGCCTTCTCTTCCAGGACATACTGATG
AGGATGTCAAAAATGCAGTTGGGGTCCTCATCAGAGGGCTTGAATGGAATGGTAACACGG
TTCGAGTCTCTGAAAATCTACAGAGATTCGCTTGGAGAAGCCGTAATGAGAATGGGAGAC
CTTCACTACCTCCAAAACAGAAATGGAAAGTGGCGGGAACAATTAGGTCAGAAGTTTGAA
GAAATAAGATGGTTGATTGAAGAAGTGAGACACAGACTGAAGATAACTGAGAATAGTTTC
GAGCAAATAACATTTATGCAAGCCTTGCAACTATTGCTTGAAGTGGAGCAAGAGATAAGA
ACTTTCTCGTTTCAGCTTATTTAATAATAA--------------------

#A/swine/Wisconsin/1/1957(H1N1)
---------------ACAAAGACATAATGGATTTCAACACTGTGTCAAGCTTTCAGGTAG
ACTGCTTTCTTTGGCATATCCGCAAACGGTTTGCAGACAATGAATTGGGTGATGCCCCAT
TCCTTGATCGGCTCCGCCGAGATCAGAAGTCCCTAAGAGGAAGAGGCAGCACCCTTGGTC
TTAACATCGAGACAGCCACCCTTGCTGGAAAGCAAATAGTGGAGCGGATTCTGAAAGAAG
AATCCGACGAGGCACTTAAGATGACCATTGCATCTGTACCTTCTTCGCGTTACCTAGCTG
ACATGACTCTTGAGGAGATGTCAAGGGATTGGTTCATGCTCATGCCCAAGCAAAAGGTGG
CAGGCTCTCTTTATATAAGAATGGACCAGGCGATCATGGAAAAGAACATCATACTGAAAG
CGAACTTCAGTGTAATTTTTGACCGGTTGGAGACTTTAATACTACTAAGGGCTTTCACCG
AAGAGGGAGCAATTGTTGGAGAAATTTCACCATTACCTTCTCTTCCAGGACATACTGATG
AGGATGTCAAAAATGCAGTTGAGGTCCTCATCGGAGGGCTTGAATGGAATGGTAACACAG
TTCGAGTCTCTGAAAATCTACAGAGATTCGCTTGGAGAAGCCGTAATGAGAATGGGAGAC
CTTCACTACCTCCAGAACAGAAATGGAAAGTGGCGAGAACAATTGGGTCAGAAATTTGAA
GAAATAAGGTGGTTGATTGAAGAAGTGCGGCACAGACTGAAGATAACAGAGAATAGTTTC
GAGCAAATAACATTTATGCAAGCCTTACAACTATTGCTTGAAGTAGAACAAGAGATGAGA
ACTTTCTCGTTTCAGCTTATTTAATAATAA--------------------

#A/swine/Wisconsin/1/1961(H1N1)
-------------------------AATGGATTTCAACACTGTGTCAAGCTTTCAGGTAG
ACTGCTTTCTTTGGCATATCCGCAAACGGTTTGCGGATAATGAATTGGGTGATGCCCCAT
TCCTTGATCGGCTCCGCCGAGATCAGAAGTCCCTAAGAGGAAGAGGCAGCACCCTTGGTC
TTAACATCGAGACAGCCACTCTTGCTGGAAAGCAAATAGTGGAGTGGATTCTGAAAGAAG
AATCCAACGAGGCACTTAAGATGACCATTGCATCTGTACCTTCTTCGCGTTACCTAGCTG
ACATGACCCTTGAGGAGATGTCAAGGGATTGGTTCATGCTCATGCCCAAGCAAAAGGTGG
CAGGCTCTCTTTATATAAGAATGGACCAGGCGATCATGGAAAAGAACATCATACTGAAAG
CGAACTTCAGTGTAATTTTTGACCGGTTGGAGACTTTAATACTACTAAGGGCTTTCACCG
AAGAGGGAGCAATTGTTGGAGAAATTTCACCATTACCTTCTCTTCCAGGACATACTGATG
AGGATGTCAAAAATGCAGTTGAGGTCCTCATCGGAGGGCTTGAATGGAATGGTAACACAG
TTCGAGTCTCTGAAAATCTACAGAGATTCGCTTGGAGAAGCCGTAATGAGAATGGGAGAC
CTTCACTACCTCCAGAACAGAAATGGAAAGTGGCGAGAACAATTGGGTCAGAAATTTGAA
GAAATAAGGTGGTTGATTGAAGAAGTGCGGCACAAATTGAAGATAACAGAGAATAGTTTC
GAGCAAATAACATTTATGCAAGCCTTACAACTATTGCTTGAAGTAGAACAAGAGATGAGA
ACTTTCTCGTTTCAGCTTATTTAATAATAA--------------------

#A/swine/Tennessee/3/1976(H1N1)
---------------ACAAAGACATAATGGATTCCAACACTGTGTCAAGCTTTCAGGTAG
ACTGCTTCCTTTGGCATATCCGCAAACGGTTTGCGGACAATGGATTGGGTGATGCCCCAT
TCCTTGATCGGCTCCGCCGAGATCAAAAGTCCCTAAAAGGAAGAGGCAGCACCCTTGGTC
TTAACATCGAGACAGCCACTCTTGCTGGGAAGCAAATTGTGGAGTGGATTCTGAAAGAAG
AATCCAATGAGACACTTAAGATGACCATTGCATCTGTACCTTCTTCGCGCTACCTAGCTG
ACATGACCCTTGAGGAAATGTCAAGGGATTGGTTCATGCTCATGCCTAGGCAAAAGGTGG
CAGGCTCTCTTTGTGTGCGAATGGACCAGGCGATCATGGAAAAGAACATCATACTGAAAG
CGAACTTCAGTGTGATTTTTGACCGGTTGGAGACTTTGATACTACTAAGGGCTTTCACCG
AAGAGGGAGCAATTGTTGGAGAAATTTCACCATTACTTTCTCTTCCAGGACATACTGATG
AGGATGTCAAAAATGCAGTTGGGGTCCTCATCGGAGGGCTTGAATGGAATGGTAACACAG
TTCGAGTCTCTGAAAATCTACAGAGATTCGCTTGGAGAAGCTGTAATGAGAATGGGAGAC
CTCCACTACCTCCAGAACAGAAATGAAAAGTGGCGAGAGCAATTGGGTCAGAAATTTGAG
GAAATAAGGTGGCTGATTGAAGAAGTGCGACACAAATTGAAGATGACAGAGAATAGTTTC
GAGCAAATAACATTTATGCAAGCCTTACAACTATTGCTTGAAGTAGAACAAGAGATGAGA
ACTTTCTCGTTTCAGCTTATTTAATAATAA--------------------

#A/swine/Colorado/1/1977(H3N2)
AGCAAAAGCAGGGTGACAAAGACATAATGGATTCCAACACTGTGTCAAGTTTTCAGGTAG
ATTGCTTCCTTTGGCATGTCCGAAAACAAATTGTAGACCAAGAACTAGGTGATGCCCCAT
TCCTTGATCGGCTTCGCCGAGATCAGAAGTCCCTAAGGGGAAGAGGCAGCACTCTCGGTC
TAGACATCGAAGCAGCCACCCATGTTGGAAAGCAAATAGTAGAGAAGATTCTGAAGGAAG
AATCTGATGAGGCGCTTACAATGACCATGGCCTCCACACCTGCTTCGCGATACATAACTG
ACATGACCACTGAGGAATTGTCAAGAGACTGGTTCATGCTAATGCCCAAGCAGAAAGTGG
AAGGACCTCTTTGCATCAGAATAGACCAGGCAATCATGAATAAGAACATCATGTTGAAAG
CGAATTTCAGTGTGATTTTTGACCGGCTAGAGACCCTAATATTACTAAGGGCTTTCACCG
AAGAGGGAGCAATTGTTGGCGAAATCTCACCATTGCCTTCTTTTTCAGGACATACTATTG
AGGATGTCAAAAATGCAATTGGGGTCCTCATCGGAGGACTTGAATGGAATGATAACACAG
TTCGAGTCTCTAAAACTCTACAGAGATTCGCTTGGGGAAGCAGTAATGAGAATGGGGGAC
CTCCACTTACTCCAAAACAGAAACGGAAAATGGCGAGAACAACTAGGTCAAAAGTTCGAA
GAGATAAGATGGCTGATTGAAGAAGTGAGACACAGACTGAAAACAACTGAGAATAGTTTT
GAGCAAATAACATTCATGCAAGCCTTACAGCTACTATTTGAAGTGGAACAGGAGATAAGA
ACTTTCTCGTTTCAGCTTATTTAATGATAAAAAACACCCTTGTTTCTACT

#A/swine/Italy/1850/1977(H3N2)
AGCAAAAGCAGGGTGACAAAGACATAATGGATTCCAACACTGTGTCAAGTTTTCAGGTAG
ATTGCTTCCTTTGGCATGTCCGAAAGCAAGTTGTAGACCAAAAACTAGGTGATGCCCCAT
TCCTTGATCGGCTTCGCAGAGATCAGAAGTCCTTAAGGGGAAGAGGCAGCACTCTCGGTC
TAAACATCGAAGCAGCCACCCATGTTGGAAAGCAGATAGTAGAGAAGATTCTGAAGGAAG
AATCCGATGAGGCACTTAAAATGACCATGGCCTCCACACCTGCTTCGCGATACATAACTG
ACATGACTATTGAGGAATTGTCAAGGGACTGGTTCATGCTAATGCCCAAGCAGAAAGTGG
AAGGACCTCTTTGCATCAGAATAGACCAGGCAATCATGGATAAAAACATCATGTTGAAAG
CGAATTTCAGTGTGATTTTTGACCGGCTAGAGACCCTAATATTACTAAGGGCTTTCACTG
AAGAGGGAGCAATTGTTGGCGAAATCTCACCATTGCCTTCTTTTCCAGGACATACTATTG
AGGATGTCAAAAATGCAATTGGGGTCCTCATCGGAGGACTTGAATGGAGTGATAACACAG
TTCGAGTCTCTAAAACTCTACAGAGATTCGCTTGGGGAAGCAGTAATGAGAATGGGAGAC
CTCCACTTACTCCAAAACAGAAACGAAAAATGGCGAGAACAGCTAGGTCAAAAGTTTGAA
GAGATAAGATGGCTAATTGAAGAAGTGAGACACAGACTGAAGACAACAGAGAATAGTTTT
GAGCAAATAACATTCATGCAAGCCTTACAGCTACTATTTGAAGTGGAACAAGAGATAAGA
ACTTTCTCATTTCAGCTTATTTAATGATAAAAAACACCCTTGTTTCTACT

#A/swine/China/8/1978(H3N2)
AGCAAAAGCAGGGTGACAAAAACATAATGGACTCCAACACTGTGTCAAGCTTTCAGGTAG
ACTGCTTTCTTTGGCATGTCCGCAAACGATTTGCAGACCAAGAACTGGGTGATGCCCCAT
TCCTCGACCGGCTTCGCCGAGATCAGAAGTCACTAAGAGGAAGAGGCAGCACTCTTGGTC
TGGACATCGAAACAGCCACCCGTGCAGGAAAGCAGATAGTGGAGCGGATTCTGGAAGAAG
AATCCGATGAGGCACTTAAAATGACTATTGCTTCTGTGCCTGCTTCACGCTACCTAACTG
ACATGACTCTTGAAGAAATGTCAAGGGACTGGTTTATGCTCATGCCCAAGCAGAAAGTGG
CTGGTTCCCTTTGCATCAGAATGGACCAGGCAATTATGGATAAAAACATCATATTGAAAG
CAAACTTCAGTGTGATTTTTGAACGACTGGAAACTCTGATACTACTTAGAGCTTTCACTG
AAGAAGGAGCAATTGTGGGCGAAATCTCACCGTTACCTTCTCTTCCAGGACATACTGATG
AGGATGTCAAAAATGCAATTGGGGTCCTCATCGGAGGACTTGAATGGAATGATAACACAG
TTCGAGTCTCTGAAACTCTACAGAGATTCGCTTGGAGAAGCAGTAATGAGGATGGGAGAC
CTCCACTCCCTCCAAAGCAGAAACGGAAAATGGCGAGAACAATTGAGTCAGAAGTTTGAA
GAAATAAGATGGTTGATTGAAGAAGTGCGGCATAGATTGAAGATTACAGAGAATAGCTTT
GAACAGATTACATTTATGCAAGCCTTACAACTACTGCTCGAAGTGGAGCAAGAGATAAGA
ACTTTCTCGTTTCAGCTTATTTAATGATAAAAAACACCCTTGTTTCTACT

#A/swine/Belgium/WVL1/1979(H1N1)
------------------------------ATTCCAACACTGTGTCAAGCTTTCAGGTAG
ACTGCTTTCTTTGGCATGTCCGCAAACGATTTGCAGACCGAGAACTGGGTGATGCCCCAT
TCCTCGATCGGCTTCGCCGAGATCAGAAGTCCCTAAGAGGAAGAGGCAGCACTCTTGGTC
TGGACATCGAAACAGCCACTCGTGCGGGAAAGCAGATAGTGAAGCGGATTCTGGAGGAAG
AATCCGATGAGGCACTTAAAATGACTATTGCTTCTGTGCCTGCTTCACGCTACCTAACTG
ACATGACTCTTGAAGAAATGTCAAGGGACTGGTTCATGCTCATGCCCAAGCAGAAAGTGG
CAGGTTCCCTTTGCATCAGAATGGACCAGGCAATAATGGGTAAAAACATCATATTGAAAG
CAAACTTCAGTGTGATTTTTGATCGACTGGAAACTCTGATACTTCTTAGAGCTTTCACAG
AAGAAGGAGCAATTGTGGGCGAAATCTCACCGATACCTTCTCTTCCAGGACATACTGATG
AGGATGTCAAAAATGCAATTGGGGTCCTCATCGGAGGACTTGAATGGAATGATAACACAG
TTCGAGTCTCTGAAGCTCTACAGAGATTCGCTTGGAGAAGCAGTAATGAGGATGGGAGAC
CTCTACTCCCTCCAAAGCAGAAACGGAAAATGGCGAGAACAATTGAGTCAGAAGTTTGAA
GAGATAAGATGGTTGATTGAAGAAGTGCGACACAGATTAAAGATAACAGAGAATAGCTTT
GAACAGATAACGTTTATGCAAGCATTACAACTACTGCTTGAAGTGGAGCAAGAGATAAGA
ACTTTCTCGTTTCAGCTTATT-----------------------------

#A/swine/Kyoto/3/1979(H1N1)
--------------------------ATGGATTCCAACACTGTGTCAAGCTTTCAGGTAG
ACTGCTTCCTTTGGCATATCCGCAAACGGTTTGCGGACAATGGATTGGGTGATGCCCCAT
TCCTTGATCGGCTCCGCCGAGATCAAAAGTCCCTAAAAGGAAGAGGCAGCACCCTTGGTC
TTAACATCGAGACAGCCACTCTTGCTGGGAAGCAAATTGTGGAGTGGATTCTGAAAGAAG
AATCCAATGAGACACTTAAGATGACCATTGCATCTGTACCTTCTTCGCGCTACCTAGCGG
ACATGACCCTTGAGGAAATGTCAAGGGATTGGTTCATGCTCATGCCTAGGCAAAAGGTGG
TAGGCTCTCTTTGTGTGCGAATGGACCAGGCAATCATGGAAAAAAACATCATACTGAAAG
CGAACTTCAGTGTGATTTTTGACCGGTTGGAGACTTTGATACTATTGAGGGCTTTCACCG
AAGAGGGAGCAATTGTTGGAGAAATTTCACCATTACTTTCTCTTCCAGGACATACTGATG
AGGATGTCAAAAATGCAATTGGGGTCCTCATCGGAGGGCTTGAATGGAATGGTAACACAG
TTCGAGTCTCTGAAAATCTACAGAGATTCGCTTGGAGAAGCCGTAATGAGAATGGGAGAC
CTCCACTACCTCCAGAACAGAAATGAAAAGTGGCGAGAGCAATTGGGTCAGAAATTTGAG
GAAATAAGGTGGCTGATTGAAGAAGTGCGGCACAAATTGAAGATGACAGAAAATAGTTTC
GAGCAAATAACATTTATGCAAGCCTTACAACTATTGCTTGAAGTAGAACAAGAGATGAGA
ACTTTCTCGTTTCAGCTTATTTAA--------------------------

#A/Swine/Wisconsin/194/80(H3N2)
------------GTGACAAAGACATAATGGATTCCAACACTGTGTCAAGTTTCCAGGTAG
ATTGCTTCCTTTGGCATGTCCGAAAACAAGTTGTAGACCAAGAACTAGGTGATGCCCCAT
TCCTTGATCGGCTTCGCCGAGATCAGAGGTCCCTAAGGGGAAGAGGCAGCACTCTCGGTC
TAGACATCGAAGCAGCCACCCATGTTGGAAAGCAGATAGTAGAGAAGATTCTGAAGGAAG
AATCTGATGAGGCACTTAAAATGTCCATGGCCTCCACACCTGCTTCGCGATACATAACTG
ACATGACTATTGAGGAATTGTCAAGAGACTGGTTCATGCTAATGCCCAAGCAGAAAGTGG
AAGGACCTCTTTGCATCAGAATGGACCAGGCAATCATGGAGAAGAACATCATGTTGAAAG
CGAATTTCAGTGTGATTTTTGACCGACTAGAGACCCTAATATTACTAAGGGCTTTCACCG
AAGAGGGAGCAATTGTTGGCGAAATCTCACCATTGCTTTCTTTTCCAGGACATACTATTG
AGGATGTCAAAAATGCAATTGGGGTCCTCATCGGAGGACTTGAATGGAATGATAACACAG
TTCGAGTCTCTAAAACTCTACAGAGATTCGCTTGGGGAAGCAGTAATGAGAATGGGGGAC
CTCCACTTACTCCAAAACAGAAACGGAAAATGGCGAGAACAGCTAGGTCAAAAGTTCGAA
GAGATAAGATGGCTGATTGAAGAAGTGAGACACAGACTGAAAACAACTGAGAATAGTTTT
GAGCAAATAACATTCATGCAAGCCTTACAGCTACTATTTGAAGTGGAACAGGAGATAAGA
ACTTTCTCATTTCAGCTTATTTAATGAT----------------------

#A/swine/Wisconsin/641/1980(H1N1)
---------------ACAAAGACATAATGGATTCCAACACTGTGTCAAGCTTTCAGGTAG
ACTGCTTCCTTTGGCATATCCGCAAACGGTTTGCGGACAATGGATTGGGTGATGCCCCAT
TCCTTGATCGGCTCCGCCGAGATCAAAAGTCCCTAAAAGGAAGAGGCAGCACCCTTGGTC
TTAACATCGAGACAGCCACTCTTGTTGGGAAGCAAATTGTGGAGTGGATTCTAAAAGAAG
AATCCAACGAGACACTTAAGATGACCATTGCATCTGTGCCTACTTCGCGCTACCTAGCTG
ACATGACCCTTGAGGAAATGTCAAGGGATTGGTTCATGCTCATGCCTATGCAAAAGGTGA
CAGGCTCTCTTTGTGTGCGAATGGACCAGGCGATCATGGAAAAGAACATCATACTGAAAG
CGAACTTCAGTGTGATTTTTGACCGGTTGGAGACCTTGATACTACTAAGGGCTTTCACCG
AAGAGGGAGCAATTGTTGGAGAAATTTCACCATTACTTTCTCTTCCAGGACATACTGATG
AGGATGTCAAAAATGCAGTTGGGGTCCTCATCGGAGGGCTTGAATGGAATGGTAACACGG
TTCGAGTCTCTGAAAATCTACAGAGATTCGCTTGGAGAAGCCGTAATGAGAATGGGAGAC
CTCCACTACCTTCAGAACAGAAATGAAAAGTGGCGAGAGCAATTGGGTCAGAAATTTGAG
GAAATAAGGTGGCTGATTGAAGAAGTGCGGCACAAATTGAGGATGACAGAAAATAGTTTC
GAGCAAATAACATTTATGCAAGCCTTACAACTATTGCTTGAAGTAGAACAAGAGATAAGA
ACTTTCTCGTTTCAGCTTATTTAATAATAA--------------------

#A/swine/Hokkaido/2/1981(H1N1)
AGCAAAAGCAGGGTGACAAAGACATAATGGACTCCAACACTGTGTCAAGCTTTCAGGTAG
ACTGCTTCCTTTGGCATATCCGCAAACGGTTTGCGGACAATGGATTGGGTGATGCCCCAT
TCCTTGATCGGCTCCGCCGAGATCAAAAGTCCCTAAAAGGAAGAGGCAGCACCCTTGGTC
TTAACATCGAGACAGCCACTCTTGCTGGAAAGCAAATTGTGGAGTGGATTCTGAAAGAAG
AATCCAACGAGACACTTAAGATGACCATTGCATCTGTAACTTCTTCGCGCTACCTACCTG
ACATGAACCTTGAGGAAATGTCAAGGGATTGGTTCATGCTCATGCCTAGGCAAATGGTGG
TAGGCTCTCTTTGTGTGCGAATGGACCAGGCGATCATGGAAAAGAACATCATACTGAAAG
CGAACTTCAGTGTGATTTTTGACCGGTTGGAGACTTTGATACTATTAAGGGCTTTCACCG
AAGAGGGAGCAATTGTTGGAGAAATTTCACCACTACTTTCTCTTCCAGGACATACTGATG
AGGATGTCAAAAATGCAGTTGGGGTCCTCATCGGAGGGCTTGAATGGAATGGTAACACAG
TTCGAGTCTCTGAAAATCTACAGAGATTCACTTGGAGAAACCGTAATGAGAATGGGAGAC
CTTCACTACCTCCAGAACAGAAATGAAAAGTGGCGAGAGCAATTGGGTCAGAAATTTGAG
GAAATAAGGTGGCTGATTGAAGAAGTGCGGCACAAATTGAAGATGACAGAAAATAGTTTC
GAACAAATAACATTTATGCAAGCCTTACAACTATTGCTTGAAGTAGAACAAGAGATAAGA
ACTTTCTCGTTTCAGCTTATTTAATAATAAAAAACACCCTTGTTTCTACT

#A/swine/Germany/2/1981(H1N1)
--------------------------ATGGATTCCAACACTGTGTCAAGCTTCCAGGTAG
ACTGCTTTCTTTGGCATGTCCGCAAACGATTTGCAGACCGGGAGCTGGGTGATGCCCCAT
TCCTCGATCGGCTTCGCCGAGATCAGAAGTCCCTAAGAGGAAGAGGCAGCACTCTTGGTC
TGGACATCGAAACAGCCACTCGTGCGGGAAAGCAGATAGTGAAGCGAATTCTGGAGGAAG
AATCCGATGAGGCACTTAAAATGACTATTGCTTCTGTGCCTGCTTCACGCTACCTAACTG
ACATGACTCTTGAAGAGATGTCAAGGGACTGGTTCATGCTCATGCCCAAGCAGAAAGTGG
CAGGTTCCCTTTGCATCAGAATGGACCAGGCAATAATGGATAAAAACATCACATTGAAAG
CAAACTTCAGTGTGATTTTTGATCGACTGGAAACTCTGATACTTCTTAGAGCTTTCACGG
AAGAAGGGGCAATTGTGGGCGAAATCTCACCGTTACCTTCTCTTCCAGGACATACTGATG
AGGATGTCAAAAATGCAATTGGGGTCCTCATCGGAGGACTTGAATGGAATGATAACACAG
TTCGAGTCTCTGAAGCTCTACAGAGATTCGCTTGGAGAAGCATTAATGAGGATGGGAGAC
CTCCATTCCCTCCAAAACAGAAACGGAAAATGGCGAGAACAATTGGGTCAGAAGTTTGAA
GAGATAAGATGGTTAATTGAAGAAGTGCGACACAGATTAAAAATAACAGAGAATAGCTTT
GAACAGATAACGTTTATGCAAGCATTACAACTACTGCTTGAGGTGGAGCAAGAGATAAGA
ACTTTCTCGTTTCAGCTTATTTAATGATAAAAAACACCCTTGTTTCTACT

#A/swine/Ontario/1/1981(H1N1)
-----------------------ATAATGGATTCCAACACTGTGTCAAGCTTTCAGGTAG
ACTGTTTCCTTTGGCATATCCGCAAACGGTTTGCGGACAATGGATTGGGTGATGCCCCAT
TCCTTGATCGGCTCCGCCGAGATCAAAAGTCCCTAAAAGGAAGAGGCAGCACCCTTGGTC
TTAACATCGAGACAGCCACTCTTGTTGGGAAACAAATTGTGGAGTGGATTCTGAAAGAAG
AATCCAACGAAACACTTAAGATGACCATTGCATCTGTACCTACTTCGCGCTACCTAGCTG
ACATGACCATTGAGGAAATGTCAAGAGATTGGTTCATGCTCATGCCTAGGCAAAAGATGA
CAGGCTCTCTTTGTGTGCGAATGGACCAGGCGATCATGGAAAAGAACATCATACTGAAAG
CGAACTTCAGTGTGATTTTTGACCGGTTGGAGACTTTGATACTACTAAGGGCTTTCACCG
AAGAGGGAGCAATTGTTGGAGAAATTTCACCATTACTTTCTCTTCCAGGACATACTGATG
AGGATGTCAAAAATGCAGTTGGGGTCCTCATCGGAGGGCTTGAATGGAATGGTAACACGG
TTCGAGTCTCTGAAAATCTACAGAGATTCGCTTGGAGAAGCCGTAATGAGGATGGGAGAC
CTTCACTACCTCCAGAACAGAAATGAAAAGTGGCGAGAGCAATTGGGTCAGAAATTTGAG
GAAATAAGGTGGCTGATTGAAGAAGTGCGGCACAAATTGAAAATGACAGAGAATAGTTTC
GAGCAAATAACATTTATGCAAGCCTTACAACTATTGCTTGAAGTAGAACAAGAGATAAGA
ACTTTCTCGTTTCAGCTTATTTAATAATAA--------------------

#A/sw/C-dArmor/3633/84(H3N2)
---------------------------TGGATTCCAACACTGTGTCAAGCTTTCAGGTAG
ACTGCTTTCTTTGGCATGTCCGCAAACGATTTGCAGACCGGGAGCTGGGTGATGCCCCAT
TCCTCGATCGGCTTCGCCGAGATCAGAAGTCCCTAAGAGGAAGAGGCAGCACTCTTGGTC
TGGACATCGAAACAGCCACTCGTGCGGGAAAGCAGATAGTGAAGCAAATTCTGGAGGAAG
AATCCGATGAGGCACTTAAAATGAATATTGCTTCTGTGCCTGCTTCACGCTACCTAATTG
ACATGACTCTTGAAGAGATGTCAAGGGACTGGTTCATGCTCATGCCCAAGCAGAAAGTGG
CAGGTTCCCTTTGCATCAGAATGGACCAGGCAATAATGGATAAAAACATCACATTGAAAG
CAAACTTCAGTGTGATTTTTGATCGACTGGAAACTCTGATACTTCTTAAAGCTTTCACGG
AAGAAGGGGCAATTGTGGGCGAAATCTCACCGTTACCTTCTCTTCCAGGACATACTGATG
AGGATGTCAAAAATGCAATTGGGGTCCTCATCGAAGGACTTGAATGGAATAATAACACAG
TTCGAGTCTCTGAAGCTCTACAGAGATTCGCTTGGAGAAGCATTAATGAGGATGGGAGAC
CTCCATTCCCTCCAAAACAGAAACGGAAAATGGCGAGAACAATTGGGTCAGAAGTTTGAA
GAGATAAGATGGTTAATTGAAGAAGTGCGACACAGATTAAAAATAACAGAAAATAGCTTT
GAACAGATAACGTTTATGCAAGCATTACAACTACTGCTTGAAGTGGAGCAAGAGATAAGA
ACTTTCTCGTTTCAGCTTATTTAATGATAAAAAACACC------------

#A/swine/Italy/671/1987(H1N1)
---------------ACAAAAACATAATGGATTCAAACACTGTGTCAAGCTTTCAGGTAG
ACTGCTTTCTTTGGCATGTCCGCAAACGATTTGCAGAATGGAAACTGGGTGATGCCCCAT
TTCTCGATCGGCTTCGCCGAGATCAGAAGTCCCTAAGAGGAAGAGGCTGCACTCTTGGTC
TGGAAATCGAAACAGCCACTCGTGCGGGAAAGCTAATAGTGAAGCGTATTCTGGAGGAAG
AATACGATGAGGCACTTAAAATGACTATTGCTTCTGTGCCTGCTTCACGCTATCTAACTG
ACATGACCCTTGAAGAGATGTCAAGGGACTGGTTCATGCTCATGCCCAAGCAGAAAGTAG
CAGGTTCCCTTTGCATCAGAATGGACCAGGCAATAATGAATAAAAACATCACATTGAAAG
CAAACTTCAGTGTGATTTTTGACCGACTGGAAACTCTGATACTCCTTAGAGCTTTCACGG
AAGAAGGGGCAATTGTGGGCGAAATCTCACCGTTACCTTCTCTTCCAGGACATACTGATG
AGGATGTCAAAAATGCAATTGGGGTCCTCATCAGAGGGCTTGAATGGAATGATAACACAG
TTCGAGTCTCTGAAGCTCTACAGAGATTCGCTTGGAGAAGCATTAATGAGGATGGGGGAC
CTCCATTCCCTCCAAAACAGGAACGGAAAATGGCGAGAACAATTGGGCCAGAAGTTTGAA
GAGATAAGATGGTTAATTGAAGAAGTGCGACACAGATTAAAAATAACAGAAAATAGCTTT
GAACAGATAACGTTTATGCAAGCATTACAACTACTGCTTGAAGTGGAGCAAGAGATAAGA
ACTTTCTCGTTTCAGCTTATTTAATGATAA--------------------

#A/swine/Kansas/3228/1987(H1N1)
---------------GCAAAGACATAATGGATTCCAATACTGTGTCAAGCTTTCAGGTAG
ACTGTTTCCTTTGGCATATCCGCAAACGGTTTGCAGACAATGGATTGGGTGATGCCCCAT
TCCTTGATCGGCTCCGCCGAGATCAAAAGTCCCTAAAGGGAAGAGGCAGCACTCTTGGTC
TTAACATTGAAACAGCCACTCTTGTTGGGAAGCAAATTGTGGAGTGGATTCTGAAAGAAG
AATCGAACGAAACACTTAAGATGACCATTGCATCTGTACCTACTTCGCGCTACCTAGCTG
ACATGTCCCTTGAGGAAATGTCAAGAGATTGGTTCATGCTCATGCCTAGGCAAAAGATAA
CAGGCTCTCTTTGTGTGCGAATGGACCAGGCGATCATGGAAAAGAACATCATACTAAAAG
CGAACTTCAGTGTGATTTTTAACCGATTGGAGACTTTGATATTACTAAGGGCTTTCACCG
AAGAGGGAGCAATCGTTGGAGAGATTTCACCATTACTTTCTCTTCCAGGACATACTGATG
AGGATGTCAAAAATGCAGTTGGGGTCCTCATCGGAGGGCTTGAATGGAATGGTAACACGG
TTCGAGTCTCTGAAAATCTACAGAGATTCGCTTGGAGAAGCCGTAATGAGGATGGGAGAC
CTTCACTATCTCCAGAGCAGAAATGAAAAGTGGCGAGAGCAATTGGGTCAGAAATTTGAA
GAAATAAGGTGGCTGATTGAAGAAGTGCGGCACAAATTGAAAATGACAGAGAATAGTTTC
GAGCAAATAACATTTATGCAAGCCTTACAACTATTGCTTGAAGTGGAACAAGAGATAAGA
ACTTTCTCGTTTCAGCTTATTTAATGATAA--------------------

#A/swine/Iowa/17672/1988(H1N1)
---------------ACAAAGACATAATGGATTCCAACACTGTGTCAAGCTTTCAGGTAG
ACTGTTTCCTTTGGCATATCCGCAAACGGTTTGCAGACAATGGATTGGGTGATGCCCCAT
TCCTTGATCGGCTCCGCCGAGATCAAAAGTCCCTAAAAGGAAGAGGCAGCACCCTTGGTC
TCGACATCGAAACAGCCACTCTTGTTGGGAAACAAATTGTGGAGTGGATTCTGAAAGAGG
AATCCAACGAAACACTTAAGATGACCATTGCATCTGTACCTACTTCGCGCTACCTAGCTG
ACATGACCCTTGAGGAAATGTCACGAGATTGGTTCATGCTCATGCCTAGGCAAAAGATAA
TAGGCTCTCTTTGTGTGCGAATGGACCAGGCGATCATGGAAAAGAACATCATACTGAAAG
CGAACTTCAGTGTGATTTTTAACCGATTAGAGACTTTGATACTACTAAGGGCTTTCACCG
AAGAGGGAGCAATCGTTGGAGAAATTTCACCATTACCTTCTCTTCCAGGACATACTGATG
AGGATGTCAAAAATGCAGTTGGGGTCCTCATCGGAGGGCTTGAATGGAATGGTAACACGG
TTCGAGTCTCTGAAAATCTACAGAGATTCGCTTGGAGAAGCCGTAATGAGGATGGGAGAC
CTTCACTACCTCCAGAGCAGAAATGAAAAGTGGCGAGAGCAATTGGGACAGAAATTTGAG
GAAATAAGGTGGCTGATTGAAGAAGTGCGGCACAAATTGAAAATGACAGAGAATAGTTTC
GAGCAAATAACATTTATGCAAGCCTTACAACTATTGCTTGAAGTAGAACAAGAGATAAGA
ACTTTCTCGTTTCAGCTTATTTAATGATAA--------------------

#A/swine/Belgium/WVL5/1989(H1N1)
------------------------------ATTCCAACACTGTGTCAAGCTTTCAGGTAG
ACTGCTTTCTTTGGCATGTCCGCAAACGATTTGCAGACCGGGAGCTGGGTGATGCCCCAT
TCCTCGATCGGCTTCGCCGAGATCAGAAGTCCCTAAGAGGAAGAGGCAGCACTCTTGGTC
TGGACATCGAAACAGCCACTCGTGCGGGAAAGCAGATAGTGAAGCGAATTCTGGAGGAAG
AATCCGATGAGGCACTTAAAATGACTATTGCTTCTGTGCCTGCTCCACGCTACCTAACTG
ACATGACTCTTGAAGAGATGTCAAGGGACTGGTTCATGCTCATGCCCAAGCAGAAAGTGG
CAGGTTCCCTTTGTATCAGAATGGACCAGGCAATAATGGATAAAAACATCACATTGAAAG
CAAACTTCAGTGTGATTTTTAATCGACTGGAAACTCTGATACTTCTTAGAGCTTTCACGG
AAGAAGGGGCAATTGTGGGCGAAATCTCACCGATACCTTCTCTTCCAGGACATACTGATG
AGGATGTCAAAAATGCAATTGGGGTCCTCATCAGAGGGCTTGAATGGAATGATAACACAG
TTCGAGTCTCTAAAGCTCTACAGAGATTCGCTTGGAGAAGCATTAATGAGGATGGGAGAC
CTCCATTCCCTCCAAAACAGAAACGGAAAATGGCGAGAACAATTGGGTCAGAAGTTTGAA
GAGATAAGATGGTTAATTGAAGAAGTGCGACACAGATTAAAAATAACAGAAAATAGCTTT
GAACAGATAACGTTTATGCAAGCATTACAACTACTGCTTGAAGTGGAGCAAGAGATAAGA
ACTTTCTCGTTTCAGCTTATT-----------------------------

#A/swine/Spain/WVL6/1991(H1N1)
------------------------------ATTCAAACACTGTGTCAAGCTTTCAGGTAG
ACTGCTTTATTTGGCATGTCCGCAAGCGGTTTGCAGACTGGGGACTTGGTGATGCCCCAT
TTCTCGATCGGCTTCGCCGAGATCAGAAGTCCCTAAGAGGAAGAGGCAGCACTCTTGGTC
TGGAAATCGAACCAGCCACTCGTGCGGGAAAACAAATAGTGAAGCGTATTCTGGAAGAAG
AGTACGATGAGGCACTTAAAATAACTATTGCTTCTGTGCCTGCTTCACGCTATCTAACTG
ACATGACTCTTGAAGAGATGTCAAGGGACTGGTTCATGCTCATGCCCAAGCAGGAAGTGG
CAGGTTCCCTTTGCATCAGAATGGACCAGGCAATAATGGATAAAAACATCACATTGAAAG
CAAACTTCAGTGTGATTTTTGATCGGCTGGAAACTCTGATACTCCTTAGAGCTTTCACGG
AAGAAGGGGCAATTGTAGGCGAAATCTCACCGTTACCTTCTCTTCCAGGACATACTGATG
AGGATGTCAAAAATGCAATTGGGGTCCTCATCAAAGGACTTGAATGGAATGATAACACAG
TTCGAGTCTCTAAAGCTCTACAGAGATTCGCTTGGAGAAGCATTAATGAGGACGGGAGAC
CTCCATTCCCTCCAAAACAGAAACGGAAAATGGAGAGAACAATTGGGCCAGAAGTTTGAA
GAAATAAGATGGTTAATTGAAGAAGTGCGACACAGATTAAAAATAACAGAAAATAGCTTT
GAACAGATAACGTTTATGCAAGCATTACAACTACTGCTTGAAGTGGAGCAAGAGATAAGA
ACTTTCTCGTTTCAGTTTATT-----------------------------

#A/swine/Iowa/24297/1991(H1N1)
-----------------------ATAATGGATTCCAACACTGTGTCAAGCTTTCAGGTAG
ACTGTTTCCTTTGGCATATCCGCAAACGGTTTGCAGACAATGGATTGGGTGATGCCCCAT
TCCTTGATCGGCTCCGCCGAGATCAAAAGTCTCTAAAAGGAAGAGGCAGCACCCTTGGTC
TCGACATCGAAACAGCCACTCTTGTTGGGAAACAAATTGTGGAGTGGATTTTGAAAGAGG
AATCCAACGAAACACTTAAGATGACCATTGCATCTGTACCTACTTCGCGCTACCTAGCTG
ACATGACCCTCGAGGAAATGTCACGAGACTGGTTCATGCTCATGCCTAGGCAAAAGATAA
TAGGCTCTCTTTGTGTGCGAATGGACCAGGCGATCATGGAAAAGAACATCATACTGAAAG
CGAACTTCAGTGTGATTTTTAACCGATTAGAGACTTTGATACTACTAAGGGCTTTCACCG
AAGAGGGAGCAATCGTTGGAGAAATTTCACCATTACCTTCTCTTCCAGGACATACTGATG
AGGATGTCAAAAATGCAGTTGGGGTCCTCATCGGAGGGCTTGAATGGAATGGTAACACGG
TTCGAGTCTCTGAAAATCTACAGAGATTCGCTTGGAGAAGCCGTAATGAGGATGGGAGAC
CTTCACTACCTCCAGAGCAGAAATGAAAAGTGGCGAGAGCAATTGGGACAGAAATTTGAG
GAAATAAGGTGGTTGATTGAAGAAGTGCGGCACAAATTGAAAATGACAGAGAATAGTTTC
GAGCAAATAACATTTATGCAAGCCTTACAACTATTGCTTGAAGTAGAACAAGAGATAAGA
ACTTTCTCGTTTCAGCTTATTTAATGATAAA-------------------

#A/swine/UK/119404/91(H3N2)
------------------------------------------------------------
---GCTTCCTTTGGCATATCCGTAGACAAGTTGCAAACCGAGAACTAGGTGACGCCCCAT
TCCTCGATCGGCTTCGCCGAGATCAGAAGTCACTAAGGGGGAGAAGCAGCACTCTCGGTT
TAGATATCGAAGCAGCTACTCATGTTGGGAAACAGATAGTAGAGAAGATTCTGAAGGAAG
AATCTGATGAGGCACTTCAGATGACCATGGCTTCCACTCCTGCTTCACGATACATAACTG
AAATGACTACTGAGGAATTGTCACGGGATTGGTTCATGCTAATGCCCAAGCAGAAAGTGG
AAGGACCTTTTAGCATCAGAATAGACCAGGCAATTATGGATAAGAACATCATACTGAAAG
CGAATTTCAGTGTGACTTTTGACCGGCTTGAGACCCTAATATTACTAAGAGCTTTCACCG
AAGAGGAAGCAATTGTTGGAGAAATCTCACCATTACCTTATTTTCCAGGACATACTGCTG
AGGATGTCAAAATTGCAATTGGGGTCCTCATCGGAGGGCTTGAATGGAATGATAACACAG
TTCGAATCTCTAAAACTCTACAGAGATTCACTTGGGGAATCAGTAATGAGAATGGGAGAC
CTCCACTCACTCCAGGGCAGAAACGGAAAATGGAGAGAACAGCTAGGTCAAAAATTCGAA
GAGATAAGATGGCTCATTGAAGAAGTGAGGCATAGACTGAAGACAACAGAGAACAGCTTT
GAACAAATAACATTCATGCAAGCATTACAACTACTATTTGAAGTGGAACAGGAGATGAGA
AC------------------------------------------------

#A/swine/Hong_Kong/168/1993(H1N1)
----------------------------GGATTCCAACACTGTGTCAAGCTTTCAGGTAG
ACTGCTTTCTTTGGCATGTCCGCAAACGATTTGCAGACCAAGACTTGGGTGATGCCCCAT
TCCTTGACCGGCTCCGCCGAGACCAGAAATCCCTAAGAGGAAGAGGCAGCACTCTTGGTC
TGGACATCGAAACGGCCACTCGCGTGGGAAAGCAGATAGTGGAGCGGATTCTGGAGGAAG
AGTCCGATGAGGCTCTGAAAATGACTATTGCTTCTGTACCTGCTCCACGCTATCTAACTG
ACATGACTCTTGAGGAAATGTCGAGGGACTGGTTCATGCTAATGCCCAAGCAGAAGGTGG
CAGGTTCTCTCTGCATCAGAATGGACCAAGCAATAATGGACAAAAACATCATATTGAAGG
CAAACTTCAGTGTGATCTTTGACAGACTGGAGACTTTGATACTACTTAGGGCTTTCACAG
AAGAAGGAGTAATTGTGGGTGAAATCTCACCAGTACCTTCTCTTCCAGGACATACTGATG
AGGATGTCAAAAATGCAATTGGGGTCCTCATCGGAGGACTTGAATGGAATGATAACACAG
TTCGAGTCTCTGAAACTTTACAGAGATTCGCTTGGAGAAGCGGTAATGAGGATGGGAGAC
CTTCACTCCCTCCAAATCAGAAACGGAAAATGGAGAGAACAATTGAGTCAGAAGTTTGAA
GAAATAAGGTGGTTGATTGAAGAAGTGCGACACAGATTGAAGATTACAGAGAATAGCTTT
GAACAAATAACGTTTATGCAAGCCTTACAACTATTGCTTGAAGTGGAGCAAGAGATAAGA
ACTTTCTCGTTTCAGCTTATTTAATGA-----------------------

#A/swine/Hong_Kong/273/1994(H1N1)
----------------------------GGATTCCAACACTGTGTCAAGCTTTCAGGTAG
ACTGTTTCCTTTGGCATATCCGCAAACGGTTTGCAGACAATGGATTGGGTGATGCCCCAT
TCCTTGATCGGCTCCGCCGAGATCAAAAGTCCCTAAAAGGAAGAGGCAGCACCATTGGTC
TCGACATCGAAACAGCCACTCTTGTTGGGAAACAAATTGTGGAGTGGATTTTGAAAGAGG
AATCCAACGAAACACTTAAGATGACCATTGCATCTGTACCTACTTCGCGCTACCTAGCTG
ACATGACCCTCGAGGAAATGTCACGAGACTGGTTCATGCTCATGCCTAGGCAAAAAATAA
TAGGCTCTCTTTGTGTGCGAATGGACCAGGCGATCATGGAAAAGAATATCATACTGAAAG
CGAACTTCAGTGTGATTTTTAACCGATTAGAGACTTTGATACTACTAAGGGCTTTCACTG
AAGAGGGAGCAATCGTTGGAGAAATTTCACCATTACCTTCTCTTCCAGGACATACTGATG
AGGATGTCAAAAATGCAGTTGGGGTCCTCATCGGAGGGCTTGAATGGAATGGTAACACGG
TTCGAGTCTCTGAAAATCTACAGAGATTCGCTTGGAGAAGCCGTAATGAGGATGGGAGAC
CTTCACTACCTCCAGAGCAGAAATGAAAAGTGGCGAGAGCAATTGGGACAGAAATTTGAA
GAAATAAGGTGGTTAATTGAAGAAGTGCGGCACAAATTGAAAATGACAGAGAATAGTTTC
GAGCAAATAACATTTATGCAAGCCTTACAACTATTGCTTGAAGTAGAACAAGAGATAAGA
ACTTTCTCGTTTCAGC----------------------------------

#A/swine/France/WVL13/1995(H1N1)
------------------------------ATTCAAACACTGTGTCAAGCTTTCAGGTAG
ACTGCTTTCTTTGGCATATCCGCAAACGATTTGCAGACTGGAAACTGGGTGATGCCCCAT
TTCTCGATCGGCTTCGCCGAGATCAGAAGTCCCTAAGAGGAAGAGGCAGCACTCTTGGTC
TGGAAATCGAAACAGCCACTCGTGCGGGAAAGCTGATAGTGGAGCGTATTTTGGAGGAAG
AATATGATGAGACACTTAAAATGACTGTTGCTTCTGTGCCTACTTCACGCTATCTAACTG
ACATGACTCTTGAAGAGATGTCAAGGGACTGGTTCATGCTCATGCCCAAGCAGAAAGCAG
CAGGTTCCCTTTGCATCAGAATGGACCAGGCAATAATGAATAAAAACATCACATTGAAAG
CCAACTTCAGTGTGATTTTTGATCAACTGGAGACTCTGACACTCCTTAGAGCTTTCACAG
AAGAAGGGGCAATTGTGGGCGAAATCTCACCATTACCTTCTCTTCCAGGACATACTAATG
AGGATGTCAAAAATGCAATTGGGGTCCTCATCAGAGGGCTTGAATGGAATGATAACACAG
TTCGAGTCTCTGAAGCTCTACAGAGATTCGCTTGGAGAAGCATTAATGAGGATGGGAGAC
CTCCATTCCCTCCAAAACAGAAACGGAAAATGGCGAGAGCAATTGGGTCAGAAGTTTGAA
GAGATAAGATGGTTAATTGAAGAAGTGCGACACAGATTAAAAATAACAGAAAATAGCTTT
GAACAGATAACTTTCATGCAAGCATTACAACTACTGCTTGAAGTGGAGCAAGAGATAAGA
ACTTTCTCGTTTCAGCTTATT-----------------------------

#A/swine/Saitama/1996(H1N2)
--------------------------ATGGATTCTAACACTGTGTTAAGCTTCCAGGTAG
ACTGCTTTCTTTGGCATATCCGCAAACGGTTTGCGGACAATGGATTGGGTGATGCCCCAT
TTATTGATCGGCTACGCCGAGACCAAAAGGCCCTGAAAGGAAGAGGCAGCACCCTTGGCA
TTAACATCGAGAAAGCCACTCTTGCTGGGAAGCAAATTGTGGAGTGGATTCTGAAAGAGG
AATCCAATGAGGCACTTAAGATGACCATTGCATCTGTACCTTCTTCGTGCTACTTAGCTG
ACATGACCCTTGGGGAGATGTCAAGGGATTGGTTCATGCTACTGCCTAGGCAAAAGGTGG
TCGGCTCTCTTTGTGTGCGAATAGACCAGGCGGTCATGGAAAAGAACATCACGCTGAAGG
CGAACTTCAGTGTGATTTTTAACCGATTGGAGACTTTGATACTATTAAGGGCTTTCACCG
AAGAGGGAGCAATTGTAGGGGAAATTTCACCACTACTCTCTCTTCCAGGACATACTGATG
AGGATGTCAAAGATGCAATTGGGATCCTCATCGGAGGGCTTGAGTGGAATGGTAACACAG
TTCGAGTCTCTGAAAATCTACAGAGATTCGCTTGGAGAAGCCGTAATGAGGATGGGAGAC
CTACACTATCTCCAGAATAGAAATGAAAAGTGGCGAGAACAATTGGGTCAGAAATTTGAG
GAAGTAAGATGGCTGATTGAAGAAGTGCGGCACAAATTGAAGACAACAGAGAATAGTTTC
GAGCAAATAACATTTATGCAAGCCTTACAACTATTGCTTGAAGTGGAACAAGAGATGAGA
ACTTTCTCGTTTCAGCTTATTTAA--------------------------

#A/sw/Shizuoka/119/97(H3N2)
--------------------------ATGGATTCCAACACTGTGTCAAGTTTCCAGGTAG
ATTGCTTTCTTTGGCATATCCGGAAACAAGTTGTAGACCAAGAACTGAGTGATGCCCCAT
TCCTTGATCGGCTTCGCCGAGATCAGAGGTCCCTAAGGGGAAGAGGCAACACTCTCGGTC
TAGACATCAAAGCAGCCACCCATGTTGGAAAGCAGATTGTAGAAAAGATTCTGAAGGAAG
AATCTGATGAAGCACTTAAAATGACCATGGCCTCCACACCTGCTTCGCGATACATAACTG
ACATGACTATTGAGGAATTGTCAAGAAACTGGTTCATGCTAATGCCCAAGCAGAAAGTGG
AAGGACCTCTTTGCATCAGAATGGACCAGGCAATCATGGAGAAAAACATCATGTTGAAAG
CGAATTTCAGTGTGATCTTTGACCGACTAGAGACCATAGTATTACTAAGGGCTTTCACCG
AAGAGGGAGCAATTGTTGGCGAAATCTCACCATTGCCTTCTTTTCCAGGACATACTATTG
AGGATGTCAAAAATGCAATTGGGGTCCTCATCGGAGGACTTGAATGGAATGATAACACAG
TTCGAGTCTCTAAAAATCTACAGAGATTCGCTTGGAGAAGCAGTAATGAGGATGGGGGAT
CTCCACTTACTCCAAAACAGAAACGGAAAATGGCGAGAACAGCTAGGTCAAAAGTTTGAA
GAGATAAGATGGCTGATTGAAGAAGTGAGACACAGACTAAAAACAACTGAGAATAGTTTT
GAGCAAATAACATTCATGCAAGCATTACAGCTGCTGTTTGAAGTGGCACAGGAGATAAGA
ACTTTCTCATGTCAGCTTATTTAA--------------------------

#A/swine/Ontario/00130/97(H3N2)
-----------------------TATATGGATTCCAACACTGTGTCAAGTTTCCAGGTAG
ATTGCTTTCTTTGGCATATCCGGAAACAAGTTGTAGACCAAGAACTGAGTGATGCCCCAT
TCCTTGACCGGCTTCGCCGAGATCAGAGGTCCCTAAGGGGAAGAGGCAACACTCTCGGTC
TAGACATCAAAGCAGCCACCCATGTTGGAAAGCAGATTGTAGAAAAGATTCTGAAGGAAG
AATCTGATGAGGCACTTAAAATGACCATGGCCTCCACACCTGCTTCGCGATACATAACTG
ACATGACTATTGAGGAATTGTCAAGAAACTGGTTCATGCTAATGCCCAAGCAGAAAGTGG
AAGGACCTCTTTGCATCAGAATGGACCAGGCAATCATGGAGAAAAACATCATGTTGAAAG
CGAATTTCAGTGTGATCTTTGACCGACTAGAGACCCTAGTATTACTAAGGGCTTTCACCG
AAGAGGGAGCAATTGTTGGCGAAATCTCACCATTGCCTTCTTTTCCAGGACATACTATTG
AGGATGTCAAAAATGCAATTGGGGTCCTCATCGGAGGACTTGAATGGAATGATAACACAG
TTCGAGTCTCTAAAAATCTACAGAGATTCGCTTGGAGAAGCAGTAATGAGAATGGGGGAC
CTCCACTTACTCCAAAACAGAAACGGAAAATGGCGAGAACAGCTAGGTCAAAAGTTTGAA
GAGATAAGGTGGCTGATTGAAGAAGTGAGACACAGACTAAAAACAACTGAGAATAGTTTT
GAGCAAATAACATTCATGCAAGCATTACAGCTGCTGTTTGAAGTGGAACAGGAGATAAGA
ACTTTCTCATTTCAGCTTATTTAA--------------------------

#A/swine/Cotes_dArmor/790/97(H1N2)
--------------------------ATGGATTCTAACACTGTGTCAAGCTTTCAGGTAG
ACTGCTTTCTTTGGCATGTCCGCAAACGGTTTGCAGACTGGAGACTTGGTGATGCACCAT
TTCTCGATCGGCTTCGCCGAGATCAGAAGTCCCTAAGAGGAAGAGGCAGCACTCTTGGTC
TGGAAATCGAACCAGCCACTCGTGCGGGAAAACAAATAGTGAAGCGTATTCTGGAAGAAG
AATACGATGAGGCGCTTAAAATAACTGTTGCTTCTGTGCCTGCTTCACGCTATCTAACTG
ACATGACTCTAGAAGAGATGTCAAGGGACTGGTTCATGCTCATGCCCAAGCAGAAAGTGG
CAGGTTCCCTTTGCATCAGAATGGACCAGGCAATAATGGATAAAAACATCACATTGAAAG
CAAACTTCAGTGTGATTTTTGATCGACTGGAAACTCTGATACTCCTTAGAGCTTTCACGG
AAGAAGGGGCAATTGTAGGTGAAATCTCACCGTTACCTTCTCTTCCAGGACATACTGATG
AGGATGTCAAAAATGCAATTGGGATCCTCATCAAAGGACTTGAATGGAATGATAACACAG
TTCGAGTCTCTGAAACTCTACAGAGATTCGCTTGGAGAAGCACTAATGAGAACGGGAGAC
CTCCATTCCCTCCAAAACAGAAACGGAAAATGGCGGGAACAATTGGGCCAGAAGTTTGAA
GAAATAAGATGGCTAATTGAAGAAGTGCGACACAGATTAAAAATAACAGAAAATAGCTTT
GAACAGATAACGTTTATGCAAGCATTACAACTACTGCTTGAAGTGGAGCAAGAGATAAGG
ACTTTCTCGTTTCAGTTTATTTAATGATAAAAAACACCCTTGTTTCTACT

#A/swine/England/WVL16/1998(H1N1)
------------------------------ATTCAAACACTGTGTCAAGCTTTCAGGTAG
ACTGCTTTCTTTGGCATGTTCGCAAACGGTTTGCAGACTGTGGACTTGGTGATGCCCCAT
TTCTCGATCGACTTCGCCGAGATCAGAAGTCCCTAAGAGGAAGAGGCAACACTCTTGGTC
TAGAAATCGAACCAGCCACTCGTGCGGGAAAACAGATAGTGAAGCGTATTCTGGAAGAAG
AGTACGATGAAGCACTTGAAATAACTATTGCTTCTGTGCCTGCTTCACGCTATCTAACTG
ACATGACTCTTGAAGAGATGTCAAGGGGCTGGTTCATGCTCATGCCCAAACAGAAAGTGG
CAGGTTCCCTTTGCATCAGAATGGACCAGGCAATAATGGATAAAAACATCACATTGAAAG
CAAACTTCAGTGTGATTTTTGATCGGCTGGAAACTCTGATACTCCATAGAGCTTTCACAG
AAGAAGGGGCAATTGTAGGCGAAATCTCACCGTTACCTTCTCTTCCAGGACATACTAATG
AGGATGTCAAAAATGCAATTGGGGTCCTCATCAAAGGACTTGAATGGAATGATAACACAG
TTCGAGTCTCTAAAGCTCTACAGAGATTCGCTTGGAGAAGCATTAATGAGGACGGGAGAC
CTCCATTCCCTCCAAAGCAGAAACGGAAAATGGCGAGAACAATTGGGCCAGAAGTTTGAA
GAAATAAGATGGTTAATTGAAGAAGTGCGACACAGATTAAAAATAACAGAAAATAGCTTT
GAACAGATAACGTTTATGCAAGCATTACAACTACTGCTTGAAGTGGAGCAAGAGATAAGA
ACTTTCTCGTTTCAGTTTATT-----------------------------

#A/swine/Wisconsin/464/98(H1N1)
--------------------------ATGGACTCCAACACTGTGTCAAGCTTTCAGGTAG
ACTGTTTCCTTTGGCATATCCGCAAACGGTTTGCAGACAATGGATTGGGTGATGCCCCAT
TCCTTGATCGGCTCCGCCGAGATCAAAAGTCCCTAAAAGGAAGAGGCAGCACTCTTGGTC
TCGACATCGAAACAGCCACTCTTGTTGGGAAACAAATTGTGGAGTGGATTTTGAAAGAGG
AATCCAACGAAACACTTAAGATGACCATTGCATCTGTACCTACTTCGCGCTACCTAGCTG
ACATGACCCTCGAGGAAATGTCAAGAGACTGGTTCATACTCATGCCTAGGCAAAAGATAA
TAGGCTCTCTTTGTGTGCGAATGGACCAAGCAATCATGGAAAAGAACATAATACTGAAAG
CGAACTTCAGTGTGATTTTTAACCGATTAGAGACTTTGATACTACTAAGGGCTTTCACTA
AGGAGGGAGCAATCGTTGGAGAGATTTCACCATTACCTTCTCTTCCAGGACATACTGATG
AGGATGTCAAAAATGCAGTTGGGGTCCTCATCGGAGGACTTGAATGGAATGGTAACACGG
TTCGAGTCTCTGAAAATCTACAGAGATTCGCTTGGAGAAGCCGTAATGAGGATGGGAGAC
CTTCACTACCTCCAGAGCAGAAATGAAAAGTGGCGAGAGCAATTGGGACAGAAATTTGAG
GAAATAAGGTGGTTAATTGAAGAAGTGCGGCACAGACTGAAAATGACAGAGAATAGTTTC
GAACAAATAACATTTATGCAAGCCTTACAACTATTGCTTGAAGTAGAACAAGAGATAAGA
ACTTTCTCGTTTCAGCTTATTTAATGATC---------------------

#A/swine/Italy/1513-1/98(H1N1)
--------------------------ATGGATTCTAACACTGTGTCAAGCTTTCAGGTAG
ACTGCTTTCTTTGGCATGTCCGCAAACGGTTTGCAGACTGGGGACTTGGTGATGCCCCAT
TTCTAGATCGGCTTCGCCGAGATCAGAAGTCCCTAAGAGGAAGAAGCAGCACTATTGGTC
TGGAAATCGAACCAGCCACTCGTGCGGGGAAACAAATAGTGAAGCGTATTCTAGAAGAAG
AGTACGATGAGGCACTCAAAATAACTATTGCTTCTGTGCCTACTTCACGCTATCTAACTG
ACATGACTCTTGAAGAGATGTCAAGGGACTGGTTCATGCTCATGCCCAAGCAGAAAATGG
CAGGTTCCCTTTGCATCAGAATGGACCAGGCAATAGTGGAAAAAAACATCACATTGAAAG
CAAACTTCAGTGTGATTTTTGATCGACTGGAAACTCTGATACTTCTTAGAGCTTTCACGG
AAGAAGGGGCAATTGTAGGCGAAATCTCACCGTTACCTTCTCTTCCAGGACATACTGATG
AGGATGTCAAAAATGCAATTGGGGTCCTCATCAAAGGACTTGAGTGGAATGATAACACAG
TTCGAGTCTCTGAAGCTCTACAGAGATTCGCTTGGAGAAGCATTAATGAGGACGGGAGAT
CTCCATTCCCTCCAAAACAGAAACGGAAAATGGCGAGAACAATTGGGCCAGAAGTTTGAA
GAAATAAGATGGTTAATTGAAGAAGTACGACACAGATTAAAAATAACAGAAAATAGCTTT
GAACAGATAACGTTTATGCAAGCATTACAACTACTGCTTGAAGTGGAACAAGAGATAAGA
ACTTTCTCGTTTCAGTTTATTTAATGATAAAAAACACCCTTGTTTCTACT

#A/Swine/Hong_Kong/9/98(H9N2)
----AAAGCAGGGTGACAAAAACATAATGGATTCCAACACTGTGTCAAGCTTCCAGGTAG
ACTGCTTTCTTTGGCATGTCCGCAAACGATTTGCAGACCAAGAACTGGGTGATGCCCCAT
TTCTAGACCGGCTTCGCCGGGATCAGAAGTCCCTGAGAGGAAGAGGCAGCACTCTTGGTC
TGGACATCAGAACCGCAACTCGTGAAGGAAAGCATATAGTGGAGCGGATTCTGAAGGGAG
AATCAGATGAGGCACTTAAAATGACTATTGCTTCAGTGCCAGCTCCACGCTACCTAACTG
ACATGACTCTTGAAGAAATGTCAAGAGATTGGTTAATGCTCATTCCCAAACAGAAATTGA
CAGGGTCCCTTTGCATTAGAATGGACCAAGCAACAGTGGATAAAACCATCACATTGAAAG
CAAACTTCAGTGTGATTTTCAATCGACTGGAAGCTCTAATACTACTTAGAGCTTTTACAG
ACGAAGGAGCAATAGTGGGCGAAATCTCACCATTACCTTCTCTTCCAGGACATACTGATG
AGGATGTCAAAAATGCAATTGGGGTCCTCATCGGAGGATTTGAATGGAATGATAACACAG
TTCGAGTCTCTGAAAATCTACAGAGATTCGCTTGGAGAAGCAGCGATGAGGATGGGAGAC
CTCCACTCTCTCCAAAGTAGAAATGGGAAATGGAGAGAACAATTGAGCCAGAAGTTCGAA
GAAATAAGATGGTTGATTGAAGAAGTGCGACATAGATTAAAGATTACAGAGAATAGCTTT
GAACAAATAACATTTATGCAAGCCTTACAACTATTGCTTGAAGTGGAGCAAGAGATAAGA
ACTTTCTCGTTTCAGCTTATTTGATGATAAAAAACACCCTTGTT------

#A/Swine/Hong_Kong/2422/98_(H3N2)
--------------------------ATGGATTCCAACACTGTGTCAAGTTTCCAGGTAG
ATTGCTTTCTTTGGCATATCCGGAAACAAGTTGTAGACCAAGAACTGAGTGATGCCCCAT
TCCTTGATCGGCTTCGCCGAGATCAGAGGTCCCTAAGGGGAAGAGGCAACACTCTCGGTC
TAGACATCAAAGCAGCCACCCATGTTGGAAAGCAGATTGTAGAAAAGATTCTGAAGGAAG
AATCTGATGAGGCACTTAAAATGACCATGGCCTCCACACCTGCTTCGCGATACATAACTG
ACATGACTATTGAGGAATTGTCAAGAAACTGGTTCATGCTAATGCCCAAGCAGAAAGTGG
AAGGACCCCTTTGCATCAGAATGGACCAGGCAATCATGAAGAAAAACATCATGTTGAAAG
CGAATTTCAGTGTGATCTTTGACCGACTAGAGACCATAGTATTACTAAGGGCTTTCACCG
AAGAAGGAGCAATTGTTGGCGAAATCTCACCATTGCCTTCTTTTCCAGGACATACTATTG
AGGATGTCAAAAATGCAATTGGGGTCCTCATCGGAGGGCTTGAATGGAATGATAACACAG
TTCGAGTCTCTAAAAATCTACAGAGATTCGCTTGGAGAAGCAGTAATGAGAATGAGGGAC
CTCCACTTACTCCAAAACAGAAACGGAAAATGGCGAGAACAGCTAGGTCAAAAGTTTGAA
GAGATAAGATGGCTGATTGAAGAAGTGAGACACAGACTAAAAACAACTGAGAATAGTTTT
GAGCAAATAACATTCATGCAAGCATTACAGCTGCTGTTTGAAGTGGAACAGGAGATAAGA
ACTTTCTCATTTCAGCTTATTTAA--------------------------

#A/Swine/N-Carolina/35922/98_(H3N2)
---------------------ACATAATGGACTCCAACACTGTGTCAAGCTTTCAGGTAG
ACTGTTTCCTTTGGCATATCCGCAAACGGTTTGCAGACAATGGATTGGGTGATGCCCCAT
TCCTTGATCGGCTCCGCCGAGATCAAAAGTCCCTAAAAGGAAGAGGCAACACCCTTGGCC
TCGACATCGAAACAGCCACTCTTGTTGGGAAACAGATTGTAGAGTGGATTTTGAAAGAGG
AATCCAGCGAAACACTTAAGATGACCATTGCATCTGTGCCTACTTCGCGCTACCTAGCTG
ACATGACCCTCGAGGAAATGTCACGAGACTGGTTCATGCTCATGCCTAGGCAAAAGATAA
TAGGCTCTCTTTGTGTGCGAATGGACCAGGCGATCATGGAAAAAAACCTCATACTGAAAG
CAAACTTCAGTGTGATCTTTAACCGATTAGAGACTTTGATACTACTAAGGGCTTTCACTG
AGGAGGGAGCAATCGTTGGAGAAATTTCACCATTACCTTCTCTTCCAGGACATACTGATG
AGGATGTCAAAAATGCAATTGGGGTCCTCATCGGAGGGCTTGAATGGAATGGTAACACGG
TTCGAGTCTCTGAGAATCTACAGAGATTCGCTTGGAGAAACCGTAATGAGGATGGGAGAC
CTTCACTACCTCCAGAGCAGAAATGAAAAGTGGCGAGAGCAATTGGGACAGAAATTTGAG
GAAATAAGGTGGTTAATTGAAGAAGTGCGGCACAGATTGAAAATGACAGAGAATAGTTTC
GAACAAATAACATTTATGCAAGCATTACAACTATTGCTTGAAGTAGAACAAGAGATAAGA
ACTTTCTCGTTTCAGCTTATTTAATG------------------------

#A/Swine/Ontario/01911-1/99_(H4N6)
AGCAAAAGCAGGGTGACAAAAACATAATGGACTCCAACACTGTGTCAAGCTTTCAGGTAG
ACTGCTTTCTTTGGCATGTCCGCAAACGATTTGCAGACCAAGAACTGGGTGATGCCCCAT
TCCTCGACCGGCTTCGCCGAGATCAGAAATCTCTAAGAGGAAGAGGCAGCACTCTTGGTC
TGGACATCGAAACAGCCACTCGTGCTGGAAAGCAGATAGTGGAGAGGATTCTAGAGGAAG
AATCCGACGAGGCACTCAAAATGACTATTGCCTCTGTGCCTGCTTCACGCTACCTAACTG
ACATGACTCTTGAAGAGATGTCAAGAGACTGGTTCATGCTCATGCCCAAGCAAAAAGTGG
CAGGCTCCCTCTGTATCAGAATGGACCAGGCAATTATGGATAAGAACATCATACTGAAGG
CGAATTTCAGTGTGATCTTCAATCGGCTGGAGACTCTAATACTACTCAGGGCTTTCACTG
AAGATGGAGCAATTGTCGGCGAAATTTCACCATTGCCTTCTCTTCCAGGACATACTGATG
AGGATGTCAAAAATGCAATTGGGGTCCTCATCGGAGGATTTGAATGGAATGATAACACAG
TTCGAGTCTCTGAAACTCTACAGAGATTCGCTTGGAGAAGCAGTAATGAGGATGGGAGAC
CTCCACTCCCTCCAAAGCAGAAACGGAAAATGGCGAGAACAATTGAGTCAGAAGTTTGAA
GAAATAAGGTGGCTGATTGAGGAAGTACGACATAGACTGAAGATTACAGAGAATAGTTTT
GAACAAATAACATTTATGCAAGCCTTACAACTATTGCTTGAAGTGGAGCAAGAGATAAGA
ACTTTCTCGTTTCAGCTTATTTAATGATAAAAAACACCCTTGTTTCTACT

#A/swine/Finistere/127/99(H3N2)
--------------------------ATGGATTCCAACACTGTGTCAAGTTTCCAGGTAG
ATTGCTTTCTTTGGCATATCCGGAAACAAGTTGTAGACCAAGAACTGAGTGATGCCCCAT
TCCTTGATCGGCTTCGCCGAGATCAGAAGTCCCTAAGGGGAAGAGGCAACACTCTCGGTC
TAGACATCAAAGCAGCCACCCATGTTGGAAAGCAGATTGTAGAAAAGATTCTGAAGGAAG
AATCTGATGAGGCACTTAAAATGACCATGGCCTCCACACCTGCTTCGCGATACATAACTG
ACATGACTATTGAGGAATTGTCAAGAAACTGGTTCATGCTAATGCCCAAGCAAAAAGTGG
AAGGACCCCTTTGCATCAGAATGGACCAGGCAATCATGGAGAAAAACATCATATTGAAAG
CGAATTTCAGTGTGATCTTTGACCGACTAGAGACCATAGTATTACTAAGGGCTTTCACCG
AAGAGGGAGCAATTGTTGGCGAAATCTCACCATTGCCTTCTTTTCCAGGACATACTATTG
AGGATGTCAAAAATGCAATTGGGGTCCTCATCGGAGGGCTTGAATGGAATGATAACACAG
TTCGAGTCTCTAAAAATCTACAGAGATTCGCTTGGAGAAGCAGTAATGAGAATGGGGGAC
CTCCACTTACTCCAAAACAGAAACGGAAAATGGCGAGAACAGCTAGGTCAAAAGTTTGAA
GAGATAAGATGGCTGATTGAAGAAGTGAGACACAGACTGAAAACAACTGAGAATAGTTTT
GAGCAAATAACATTCATGCAAGCCTTACAGCTGCTGTTTGAAGTGGAACAGGAGATAAGA
ACTTTCTC------------------------------------------

#A/swine/Hong_Kong/4361/99(H3N2)
--------------------------ATGGATTCCAACACTGTGTCAAGTTTCCAGGTAG
ATTGCTTTCTTTGGCATATCCGGAAACAAGTTGTAGACCAAGAACTGAGTGATGCCCCAT
TCCTTGATCGGCTTCGCCGAGATCAGAGGTCCCTAAGGGGAAGAGGCAACACTCTCGGTC
TAGACATCAAAGCAGCCACCCATGTTGGAAAGCAAATTGTAGAAAAGATTCTGAAAGAAG
AATCTGATGAGGCACTTAAAATGACCATGGTCTCCACACCTGCTCCGCGATACATAACTG
ACATGACTATTGAGGAATTGTCAAGAAACTGGTTCATGCTAATGCCCAAGCAGAAAGTGG
AAGGACCTCTTTGCATCAGAATGGACCAGGCAATCATGGAGAAAAACATCATGTTGAAAG
CGAATTTCAGTGTGATCTTTGACCGACTAGAGACCATAGTATTACTAAGGGCTTTCACCG
AAGAGGGAGCAATTGTTGGCGAAATCTCACCATTGCCTTCTTTTCCAGGACATACTATTG
AGGATGTCAAAAATGCAATTGGGGTCCTCATCGGAGGACTTGAATGGAATGATAACACAG
TTCGAGTCTCTAAAAATCTACAGAGATTCGCTTGGAGAAGCAGTAATGAGAATGGGGGAC
CTCCACTTACTCCAAAACAGAAACGGAAAATGGCGAGAACAGCTAGGTCAAAAGTTTGAA
GAGATAAGATGGCTGATTGAAGAAGTGAGACACAGACTAAAAACAACTGAAAATAGCTTT
GAGCAAATAACATTCATGCAAGCATTACAGCTGCTGTTTGAAGTGGAACAGGAGATAAGA
ACTTTCTCATTTCAGCTTATTTAA--------------------------

#A/swine/Pingtung/7-12/1999(H1N2)
AGCAAAAGCAGGGTGGCAAAGACATAATGGATTCCAACACTGTGTCAAGCTTTCAGGTAG
ACTGTTTCCTTTGGCATATCCGCAAAAGATTTGCAGACAGTGGATTGGGTGATGCCCCAT
TCCTTGATCGGCTTCGCCGAGATCAAAAGTCCCTAAAAGGAAGAGGCAGCACTCTTGGTC
TTAACATTGAAACAGCCACTCTTGTTGGGAAACAAATTGTGGAGTGGATTCTGAAAGAAG
AATCAAACGAAACGCTTAAGATGACCATTGCATCTGTACCTACTTCTCGCTACCTAGCTG
ACATGACCCTTGAGGAAATGTCAAGAGATTGGTTCATGCTCATGCCCAGGCAAAAGATAA
CAGGCTCTCTTTGTGTGCGATTGGACCAGGCGATCATGGAAAAGAACATCATACTGAAAG
CGAACTTCAGTGTGATCTTCAACCAATTGGAGACTTTGATACTGCTAAGGGCTTTCACCG
AAGAGGGAGCAATCGTTGGAGAAATTTCACCATTACTTTCTCTTCCAGGACATACTGGTG
AGGATGTCAAAAATGCAGTTGGGGTCCTCATCGGAGGGCTTGAATGGAATGGTAACACGG
TTCGAGTCTCTGAAAATCTACAGAGATTCGCTTGGAGAAGCTGTAATGAGAATGGGCGAC
CTTCACTATCTCCAGAACAGAAATGAAAAATGGCGAGAGCAGCTGGGTCAGAAATTTGAG
GAAATAAGGTGGCTGATTGAAGAAGTGCGGCACAGATTGAAAATAACAGAGAATAGTTTT
GAGCAAATAACATTTATGCAAGCCTTACAACTATTGCTTGAAGTAGAACAAGAGATAAGA
ACTTTCTCGTTTCAGCTTATTTAATACTAAAAAACACCCTTGTTTCTACT

#A/swine/Hong_Kong/5190/99(H3N2)
--------------------------ATGGATTCAAACACTGTGTCAAGCTTTCAGGTAG
ACTGCTTTCTTTGGCATGTCCGCAAACGGTTTGCAGACTGGGGGCTTGGTGATGCTCCAT
TTCTCGATCGGCTTCGCCGAGATCAGAAGTCCCTAAGAGGAAGAGGCAGCACTCTTGGTC
TGGAAATTGAACCAGCCACTCGTGCGGGGAAACAAATAGTGAAGCATATTCTGGAAGAAG
AGTACGATGAGGCACTTAAAATAACTATTGCTTCTGTGCCTGCTTCACGCTATCTAACTG
ACATGACTCTTGAAGAGATATCAAGGGACTGGTTCATGCTCATGCCCAAGCAGAAAGTGG
CAGGTTCCCTTTGCATCAGAATGGACCAGGCAGTAATGGAAAAAAGCATCACATTGAAAG
CAAACTTCAGTGTGATTTTTGATCGACTGGAAACTCTGATACTCCTTAGAGCTTTCACAG
AAGAAGGGGCAATTGTAGGCGAAATCTCACCGTTACCTTCTCTTCCAGGACATACTGATG
AGGATGTCAAAAATGCAATTGGGATCCTCATCAAAGGATTTGAATGGAATGATAACACAG
TTCGAGTCTCTGAAGCTCTACAGAGATTCGCTTGGAGAAGCATTAATGAGAACGGGAGAC
CTCCATTCCCTCCAAAACAGAAACGGAAAGTGGCGAGAACAACTGGGCCAGAAGTTTGAA
GAAATAAGATGGTTAATTGAAGAAGTACGACACAGATTAAAAATAACAGAAAATAGCTTT
GAGCAGATAACGTTTATGCAAGCATTACAACTACTGCTTGAAGTGGAGCAAGAGATAAGA
ACTTTCTCGTTTCAGTTTATTTAA--------------------------

#A/swine/Scotland/WVL17/1999(H1N1)
------------------------------ATTCAAACACTGTGTCAAGCTTTCAGGTAG
ACTGCTTTCTTTGGCATGTTCGCAAACAATTTGCAGACTGGGGACTTGGTGATGCCCCAT
TTCTTGATCGACTTCGCCGAGATCAGAAGTCCCTAAGAGGAAGAGGCAACACTCTTGGTC
TGGAAATCGAACCAGCCACTCATGCGGGAAAACAAATAGTGAAGCATATACTGGAAGAAG
AATACGATGAGACATTTAAAATAACTATTGCTTCTGTGCCTGCTTCACGCTATCTAACTG
ACATGACTCTTGAAGAGATGTCAAGGGACTGGTTCATGCTCATGCCCAAGCAGAAAGTGG
CAGGCTCTCTTTGCATCAGAATGGACCAGGCAATAATGAATAAAACCATCACACTGAAAG
CAAACTTCAGTGTGATTTTTGATCGGATGGAAACTCTGGTACTCCTTAGAGCTTTCACGG
AAGAAGGGGCAATTGTAGGCGAAATCTCACCGTTACCTTCTCTTCCAGGACATACTGATG
AGGATGTCAAAAATGCAATTGGGGTCCTCATCAAAGGACTTGAATGGAATGATAACACAG
TTCGAGTCTCTGAAGCTCTACAGAGATTCGCTTGGAGAAGCATTAATGAGGACGGGAGAC
CTCCATTCCCTCCAAAGCAGAAACGAAAAATGGCGAGAACAATTGGGCCAGAAGTTTGAA
GAAATAAGATGGTTAATTGAAGAAGTACGACATAGATTAAAAATAACAGAAAATAGCTTT
GAACAGATAACGTTTATGCAAGCATTACAACTACTGCTTGAAGTAGAGCAGGAGATAAGA
ACTTTCTCGTTTCAGTTTATT-----------------------------

#A/swine/Cotes_dArmor/800/00(H1N2)
--------------------------ATGGATTCAAACACTGTGTCAAGCTTTCAGGTAG
ACTGCTTTCTCTGGCATGTCCGCAAACGGTTTGCAGACTGGGGACTTGGTGATGCTCCAT
TTCTCGATCGGCTTCGCCGAGATCAGAAGTCCCTAAGAGGAAGAAGCAGCACTCTTGGTC
TGGAAATCGAACCAGCCACTCGTGCAGGAAAACAAATAGTGAAGAGTATTCTGGAAGAAG
AATACGATGAAGCACTTAAAATGACTATCGCTTCTGTGCCTGCTTCACGCTATCTAACTG
ACATGACCCTTGAAGAGATATCAAGGGACTGGTTCATGCTCATGCCAAAGCAGAAAGTAG
CAGGTTCCCTTTGCATCAGAATGGACCAGGCAATAATGGATAAAAACATCACATTGAAAG
CAAACTTCAGTGTGATTTTTGATCGACTGGAAACTCTAATACTCCTTAGAGCTTTCACAG
AAGAAGGGGCAATTGTTGGCGAAATCTCACCGTTACCTTCTCTTCCAGGACATATTGATG
AGGATGTCAAAAATGCAATTGGGGTCCTCATCAAAGGATTTGAATGGAATGGTAACACAG
TTCGAGTCTCTGAAGCTCTACAGAGATTCGCTTGGAGAAGCATTAATGAGGACAGGAGAC
CTCCATTCCCTCCAAAACAGAAACGGGAGATGGCGAGAACAACTGGGCCAAAAGTTTGAA
GAAATAAGATGGTTAATTGAAGAAGTGCGACACAGATTAAAAATAACAGAAAATAGCTTT
GAACAGATAACATTTATGCAAGCATTACAACTACTGCTTGAAGTAGAACAAGAGATAAGA
ACTTTCTCGTTTCAGCTTATTTAATGATAAAAAACACCCTTGTTTCTACT

#A/swine/Bakum/1832/2000(H1N2)
------------GTGACAAAGACATAATGGATTCAAACACTGTGTCAAGCTTTCAGGTAG
ACTGCTTTCTTTGGCATGTCCGCAAACGGTTTGCAGACTGGGGGCTTGGCGATGCCCCAT
TTCTCGATAGGCTTCGCCGAGACCAGAAGTCCCTAAGAGGGAGAGGCAGCACTCTTGGTC
TGGAAATCGAACCAGCTACTCGTGCGGGAAAACAAATAGTGAAGCGTATTCTGGAAGAAG
AATACGATGAGGCACTTAAAATAACTATCGCTTCTGTGCCTGCTTCACGCTATCTAACTG
ACATGACTCTTGAAGAGATGTCAAGGGACTGGTTCATGCTCATGCCCAAGCAGAAAGTGG
AAGGTTCCCTTTGCATCAGAATGGACCAGGCAATAATGGATAAAAACATCACATTGAAAG
CAAACTTCAGTGTGATTTTTGATCGACTGGAAACTCTGATACTCCTTAGAGCTTTCACGG
AAGAAGGGGCAATTGTAGGTGAAATCTCACCGTTACCTTCTCTTCCAGGACATACTGATG
AGGATGTCAAAAATGCAATTGGGATCCTCATCAAAGGACTTGAATGGAATGATAACACAG
TTCGAGTCTCTGAAGCTCTACAGAGATTCGCTTGGAGAAGCACTAATGAGAACGGGAGAC
CTCCATTTCCTCCAACACAGAAACGGAAAATGGCGAGAACAATTGGGTCAGAAGTTTGAA
GAAATAAGATGGCTAATTGAAGAAGTGCGACACAGATTAAAAATAACAGAGAATAGCTTT
GAACAGATAACGTTTATGCAAGCATTACAACTACTGCTTGAAGTGGAGCAAGAGATAAGG
ACTTTCTCGTTTCAGTTTATTTAATAATAAAAA-----------------

#A/swine/Fujian/2001(H5N1)
--------------------------ATGGATTCCAACACTGTGTCAAGCTTTCAGGTAG
ACTGCTTTCTTTGGCATATCCGCAAACGATTTGCAGACCAAGAACTGGGTGATGCCCCAT
TCCTTGACCGGCTTCGCCGAGATCAGAAGTCCCTAAGAGGAAGAGGCAACACTCTTGGTC
TGGACATCGAAACAGCTACTCGTGCGGGAAAGCAGATAGTGGAGCGGATTCTGGAGGAGG
AGTCTGATGAGGCACTTAAAATG---------------CCGGCTTCACGCTACCTAACTG
ACATGACTCTCGAAGAAATGTCAAGGGACTGGTTTATGCTCATGCCCAAGCAGAAAGTGG
CAGGTTCCCTTTGCATCAAAATGGACCAGGCAATAATGGATAAAAACATCATATTGAAAG
CAAACTTCAGTGTGATTTTTGACCGGTTGGAAACCCTAATACTACTTAGAGCTTTCACAG
AAGAAGGAGCAATCGTGGGAGAAATCTCACCGTTACCTTCTCTTCCAGGACATACTGATG
AGGATGTCAAAAATGCAATTGGGGTCCTCATCGGAGGACTTGAATGGAATGATAACACGG
TTCGAGTCTCTGAAGCTCTACAGAGATTCGCTTGGAGAAGCAGTGATGAGAATGGGAGAC
CTCCACTCCCTCCAAATCAGAAACGGAAAATGGCGAGAACAATTGAGTCAGAAGTTTGA-
------------------------------------------------------------
------------------------------------------------------------
--------------------------------------------------

#A/Swine/Illinois/100084/01_(H1N2)
--------------------------ATGGACTCCAACACTGTGTCAAGCTTTCAGGTAG
ACTGTTTCCTTTGGCATATCCGCAAACGGTTTGCAGACAATGGATTGGGTGATGCCCCAT
TCCTTGATCGGCTCCGCCGAGATCAAAAGTCCCTAAAAGGAAGAGGCAACACCCTTGGCC
TCGACATCGAAACAGCCACTCTTGTTGGGAAACAAATTGTGGAGTGGATTTTGAAAGAGG
AATCCAGCGAGACACTTAAGATGACCATTGCATCTGTACCTACTTCGCGCTACCTAGCTG
ACATGACCCTCGAGGAAATGTCACGAGACTGGCTCATGCTCATGCCTAGGCAAAAGATAA
TAGGCCCTCTTTGTGTGCGAATGGACCAGGCGATCATGGAAAAGAACATCATACTGAAAG
CGAACTTCAGTGTGATCTTTAATCAATTAGAGACTTTGATACTACTAAGGGCTTTCACTG
AGCAGGGAGCAATCGTTGGAGAAATTTCACCATTACCTTCTCTTCCAGGACATACTAATG
AGGATGTCAAAAATGCAGTTGGGGTCCTCATCGGAGGACTTGAATGGAATGGTAACACGG
TTCGAGGCTCTGAAAATCTACAGAGATTCGCTTGGAGAAACCGTAATGAGGATGGGAAAC
CTTCACTACCTCCAGAGCAGAAATGAAAAGTGGCGAGAGCAATTGGGACAGAAATTTGAG
GAAATAAGGTGGTTAATTGAAGAAGTGCGGCACAGATTGAAAGCGACAGAGAATAGTTTC
GAACAAATAACATTTATGCAAGCCTTACAACTACTGCTTGAAGTAGAACAAGAGATAAGG
ACTTTCTCGTTTCAGCTTATTTAA--------------------------

#A/swine/Ontario/42729A/01(H3N3)
--------------------------ATGGATTCCAACACTGTGTCAAGCTTTCAGGTAG
ACTGCTTTCTTTGGCATGTCCGCAAACGATTTGCAGACCAAGAACTGGGTGATGCCCCAT
TCCTTGACCGGCTTCGCCGAGATCAGAAATCTCTAAGAGGAAGAGGCAGCACTCTTGGTC
TGGACATCGAAACAGCCACTCGTGCTGGAAAGCAGATAGTGGAGAGGATTCTGGGGGAGG
AATCCGACGAGGCACTCAAAATGACTATTGCTTCTGTGCCTGCTTCACGCTACCTAACTG
ACATGACTCTTGAAGAGATGTCAAGAGACTGGTTCATGCTCATGCCAAAGCAAAAAGTGG
CAGGCTCCCTCTGTATCAGAATGGACCAGGCGATTATGGATAAGAACATCATACTGAAAG
CAAATTTCAGTGTGATCTTCGATCGGCTGGAGACACTAATACTACTCAGAGCTTTCACTG
AAGAAGGCGCAATTGTCGGCGAAATTTCACCATTGCCTTCTCTTCCAGGACATACTGATG
AGGATGTCAAAAATGCAATTGGGGTCCTCATCGGAGGACTTGAATGGAATGATAACACAG
TTCGAGTCTCTGAAACTCTACAGAGATTCGCTTGGAGAAGCAGTAATGAGGATGGGAGAC
CTCCACTCCCTCCAAAGCAGAAACGGAAAATGGCGAGAACAATTGAGTCAGAAGTTTGAA
GAAATAAGGTGGCTGATTGAAGAAGTGCGACATAGACTAAAGATCACAGAGAATAGTTTT
GAACAAATAACATTTATGCAAGCCTTACAACTACTACTTGAAGTGGAGCAAGAGATAAGA
ACTTTCTCGTTTCAGCTTATTTAA--------------------------

#A/swine/Saskatchewan/18789/02(H1N1)
--------------------------ATGGACTCCAACACGATAACCTCGTTCCAGGTAG
ATTGCTATCTATGGCACATAAGAAAGCTGCTCAGCATGAGAGACATGTGTGATGCTCCCT
TTGATGATAGACTCAGAAGAGATCAAAAGGCATTAAAGGGAAGAGGCAGCACACTTGGAC
TCGACCTGCGAGTGGCCACAATGGAAGGCAAAAAGATTGTTGAAGACATCCTAAAGAGTG
AAATGGATGAAAATCTCAAAATTGCAATTGCATCCAGCCCTGCTCCTCGGTACATTACCG
ATATGAGCATAGAGGAAATAAGCAGGGAATGGTACATGCTCATGCCAAGGCAGAAAATAA
CTGGGGGTCTGATGGTGAAAATGGATCAGGCCATTATGGACAAGAGGATAATACTCAAGG
CGAACTTCTCTGTCCTTTTTGATCAACTGGAGACATTAGTCTCACTGAGGGCTTTCACAG
ACAATGGCGCCATTGTAGCTGAAATATCTCCCATTCCTTCCATGCCAGGACATTCTACAG
AGGATGTCAAAAATGCAATTGGAATCCTCATCGGCGGACTTGAATGGAATGATAACTCAA
TTCGAGCGTCTGAAAATATACAGAGATTCGCTTGGGGAGTCCGTGATGAGAATGGGGGAC
CTCCACTCCCTCCAAAGCAGAAACGCTACATGGCGAGAAGAGTTGAGTCAGAAGTTTGAA
GAAATCAGATGGCTAATTGCAGAGTGCAGAAACATATTAACCAAAACTGAGAACAGCTTC
GAGCAGATAACGTTCTTGCAAGCATTGCAACTCTTACTTGAAGTCGAGAGTGAGATAAGG
ACATTTTCTTTTCAGCTTATTTAG--------------------------

#A/swine/Hong_Kong/1144/02(H3N2)
--------------------------ATGGATTCAAACACTGTGTCAAGCTTTCAGGTAG
ACTGCTTTCTTTGGCATGTCCGCAAACGGTTTGCAAACTGGGGACTTGGTGATGCTCCAT
TTCTCGATCGGCTTCGCCGAGATCAGAAGTCCCTAAGAGGAAGAGGCAGCACTCTTGGTC
TGGAAATTGAACCAGCCACTCGTGCGGGAAAACAAATAGTGGAACATATTCTGGGAGAAG
AGTACGATGAGACACTTAAAATAACTATTGCTTCTGTGCCTACTTCACGCTATCTAACTG
ACATGACTCTTGAAGAGATATCAAGAGACTGGTTCATGCTCATGCCCAAGCAGAAAGTGG
CAGGTTCCCTTTGCATCAAAATGGACCAGGCAGTAATGGAAAAAAGCATCACATTGAAAG
CAAACTTCAGTGTGATTTTTGATCGACTGGAAACTCTGATACTCCTTAGAGCTTTCACGG
GAGAAGGGGCAGTTGTAGGCGAAATCTCACCGTTACCTTCTCTTCCAGGACATACTGATG
AGGATGTCAAAAATGCAATTGGGATCCTCATCAAAGGATTTGAATGGAATGATAACACAG
TTCGAGTCTCTGAAGCTCTACAGAGATTCGCTTGGAGAAGCATTAATGAGAACGGGAGAC
CTCCATTCCCTCCAAAACAGAAACGGAAAGTGGCGAGAACAACTGGGCCAGAAGTTTGAA
GAAATAAGATGGTTAATTGAAGAAGTACGACACAGATTAAAAATAACAGAAAATAGCTTT
GAGCAGATAACGTTTATGCAAGCATTACAACTACTGCTTGAAGTGGAGCAAGAGATAAGA
ACTTTCTCGTTTCAGTTTATTTAA--------------------------

#A/swine/Hong_Kong/1212/02(H3N2)
--------------------------ATGGATTCCAACACTGTGTCAAGTTTCCAGGTAG
ATTGCTTTCTTTGGCATATCCGGAAACAAGTTGTAGACCAAGAACTGAGTGATGCCCCAT
TCCTTGATCGGCTTCGCCGAGATCAGAGGTCCCTAAGGGGAAGAGGCAATACTCTCGGTC
TAGACATCAAAGCAGCCACCCATGTTGGAAAGCAAATTGTAGAAAAGATTCTGAAAGAAG
AATCTGATGAGGCACTTAAAATGACCATGGTCTCCACACCTGCTTCGCGATACATAACTG
ACATGACTATTGAGGAATTGTCAAGAAACTGGTTCATGCTAATGCCCAAGCAGAAAGTGG
AAGGACCTCTTTGCATCAGAATGGACCAGGCAATCATGGAGAAAAACATCATGTTGAAAG
CGAATTTCAGTGTGATTTTTGACCGACTAGAGACCATAGTATTACTAAGGGCTTTCACCG
AAGAGGGAGCAATTGTTGGCGAAATCTCACCATTGCCTTCTTTTCCAGGACATACTATTG
AGGATGTCAAAAATGCAATTGGGGTCCTCATCGGAGGACTTGAATGGAATGATAACACAG
TTCGAGTCTCTAAAAATCTACAGAGATTCGCTTGGAGAAGCTGTAATGAGAATGGGGGAC
CTCCACTTACTCCAAAACAGAAACGGAAAATGGCGAGAACAGCTAGGTCAAAAGTTTGAA
GAGATAAGATGGCTGATTGAAGAAGTGAGACACAGACTAAAAACAACTGAAAATAGCTTT
GAACAAATAACATTCATGCAAGCATTACAACTGCTGTTTGAAGTGGAACAGGAGATAAGA
ACTTTCTCATTTCAGCTTATTTAA--------------------------

#A/swine/Shandong/w4/2003(H9N2)
AGCAAAAGCAGGGTGACAAAAACATAATGGATTCCAACACTGTGTCAAGCTTCCAGGTAG
ACTGCTTTCTTTGGCATGTCCGCAAACGGTTTGCAGACCAAGAACTGGGTGATGCCCCAT
TTCTAGACCGGCTTCGCCGGGATCAGAAGTCCCTGAGAGGAAGAAGCAGCACTCTTGGTC
TGGACATCAGAACCGCCACTCGTGAAGGAAAGCATATCGTGGAGCGGATTCTGGAGGAAG
AGTCAGATGAAGCACTTAAAACGACTATTGCTTCAGTGCCATCTCCACGCTATCTAACTG
ACATGACTCTTGAAGAAATGTCAAGAGATTGGTTAATGCTCATTCCCAAACAGAAAGTGA
CAGGGTCCCTTTGCATTAGAATGGACCAAGCAATAGTAGACAAAAACATCATATTGAAAG
CAAATTTCAGTGTGATTTTCAATCGACTGGAAGCTCTAATACTACTTAGAGCTTTTACTG
AAGAAGGAGCAATAGTGGGCGAAATCTCACCATTACCTTCTCTTCCAGGACATACTGATA
AGGATGTCAAAAATGCAATTGGGGTCCTCATCGGAGGATTTGAATGGAATGATAACACAG
TTCGAGTCTCTGAAGCTCTACAGAGATTCGCTTGGAGAAGCAGCGATGAGGATGGGAGAC
CTCCACTCTCTCCAAAGTAGAAACGGGAAATGGAGAGAACAGTTGAGCCAGAAGTTCGAA
GAAATAAGATGGTTGATTGAAGAAGTACGACATAGATTGAAGATTACAGAGAATAGCTTT
GAACAAATAACATTTATGCAAGCCTTACAACTATTGCTTGAAGTGGAGCAAGAGATAAGA
ACTTTCTCGTTTCAGCTTATTTAATGATAAAAAACACCCTTGTTTCTACT

#A/swine/Fujian/2003(H5N1)
--------------------------ATGGATTCCAACACTGTGTCAAGCTTTCAGGTAG
ACTGCTTTCTTTGGCATATCCGCAAACGATTTGCAGACCAAGAACTGGGTGATGCCCCAT
TCCTTGACCGGCTTCGCCGAGATCAGAAGTCCCTAAGAGGAAGAGGCAACACTCTTGGTC
TGGACATCGAAACAGCTACTCGTGCGGGAAAGCAGATAGTGGAGCGGATTCTGGAGGAGG
AGTCTGATGAGGCACTTAAAATG---------------CCGGCTTCACGCTACCTAACTG
ACATGACTCTCGAAGAAATGTCAAGGGACTGGTTTATGCTCATGCCCAAGCAGAAAGTGG
CAGGTTCCCTTTGCATCAAAATGGACCAGGCAATAATGGATAAAAACATCATATTGAAAG
CAAACTTCAGTGTGATTTTTGACCGGTTGGAAACCCTAATACTACTTAGAGCTTTCACAG
AAGAAGGAGCAATCGTGGGAGAAATCTCACCGTTACCTTCTCTTCCAGGACATACTGATG
AGGATGTCAAAAATGCAATTGGGGTCCTCATCGGAGGACTTGAATGGAATGATAACACGG
TTCGAGTCTCTGAAGCTCTACAGAGATTCGCTTGGAGAAGCAGTGATGAGAATGGGAGAC
CTCCACTCCCTCCAAATCAGAAACGGAAAATGGCGAGAACAATTGAGTCAGAAGTTTGA-
------------------------------------------------------------
------------------------------------------------------------
--------------------------------------------------

#A/swine/Ontario/57561/03(H1N1)
--------------------------ATGGATTCCAACACTATGTCAAGCTTTCAGGTAG
ACTGTTTCCTTTGGCATATCCGCAAGCGGTTTGCAGACTATGGTTTGGGTGATGCCCCAT
TCCTTGATCGGCTCCGCCGAGATCAAAAATCCCTAAAAGGAAGAGGCAGCACCCTTGGTC
TTAACATCGAAACAGCTACTCTTGTTGGGAAGCAAATTGTAGATTGGATTCTGAAAGAGG
AATCCGACGAAACACTTAAGATGGCCATTGCATCTGTACCTACTTCGCGCTATCTAGCTG
ACATGACCATTGAGGAAATGTCACGAGATTGGGTCATACTCATGCCTAAGCAAAAGGTGA
CAGGCCCTCTTTGTGTGCGAATGGACCAGGCGATAATGGAAAAGACCATAATACTGAAAG
CGAACTTCAGTGTGATTTTTGACCGATTAGAGACTTTGATACTACTAAGGGCTTTCACCG
AAGAGGGAGCAATCGCTGGAGAAATTTCACCAATACTTTCTCTTCCAGGACATACTGATG
AGGATGTCAAAAATGCAGTTGGGGTCCTCATCGGAGGGCTTGAATGGAATGGTAACACAG
TTCGAGTCTCTGAAAATCTACAGAGATTCGCTTGGAGAAGCCATAATGAGAATGGGAGAC
CTTCACTATCTCCAAAACAGAAATGAAAAGTGGCGAGAGCAATTAGGACAGAAATTTGAG
GAAATAAGGTGGTTGATTGAAGAAGTGCGGCAGAAATTGAAAACAACAGAGAATAGTTTC
GAGCAAATAACATTTATGCAAGCCTTACAACTATTGCTTGAAGTAGAACAAGAGATAAGA
ACCTTCTCGTTTCAGCTTATTTAA--------------------------

#A/swine/Ontario/53518/03(H1N1)
--------------------------ATGGATTCCAACACTATGTCAAGCTTTCAGGTAG
ACTGTTTCCTTTGGCATATTCGCAAACGGTTTGCAGACTACGGATTGGGTGATGCCCCGT
TCCTTGATCGGCTCCGCCGAGATCAAAAGTCCCTAAGGGGAAGAGGCATCACCCTTGGTC
TTAACATTGAAACAGCTACTCTTGTTGGGAAACAAATTGTAGAGTGGATTCTAAAAGAAG
AATCAAACGAAACACTTAAGATGACCATTGCATCCGTACCTACTTCACGCTACCTAGCTG
ACATGACCCTTGAGGAAATGTCAAGAGATTGGTTCATGCTCATACCTAGGCAAAAAATAA
CAGGCTCTCTTTGTGTGCGAATGGACCAAGCGACCATGGGAAAAAACATCATACTAAAAG
CGAATTTCAGTGTGATTTTTAATCGATTGGAGACTTTAATACTACTAAGGGCTTTCACTG
AAGAGGGAGCAATCGTTGGAGAGATTTCACCATTACTTTCTCTTCCAGGACATACTGATG
AGGATGTCAAAAATGCAGTTGGGGTCCTCATCGGAGGACTTGAATGGAATGGTAACAAGA
TTCGAGTCTCTGAAAATATACAGAGATTCGCTTGGGGAGACCGTAATGAGGATGGGAGAC
CTTCATTATCTCCAGAGCAGAAATGAAAAGTGGAGAGAACAATTGAGTCAGAAATTTGAG
GAAATAAGGTGGCTGATTGACGAAGTACGGCACAAGTTGAAAATGACAGAGAATAGTTTC
GAGCAAATAACATTTATGCAAGCCTTACAACTATTGCTTGAAGTGGAACAAGAGATAAGA
ACCTTCTCGTTTCAGCTTATTTAAT-------------------------

#A/swine/Ontario/52156/03(H1N2)
----------GGGGGACAAAGACATAATGGATTCCAACACTGTGTCAAGTTTCCAGGTAG
ATTGCTTTCTTTGGCATATCCGGAAACAAGTTGTAGACCAAGAACTGAGTGATGCCCCAT
TCCTTGATCGGCTTCGCCGAGATCAGAGGTCCCTAAGGGGAAGAGGCAACACTCTCGGTC
TAGACATCAAAGCAGCCACCCATGTTGGAAAGCAAATTATAGAAAAGATTCTGAAAGAAG
AATCTGATGAGGCACTTAAAATGACCATGGTCTCCACACCTGCTTCGCGATACATAACTG
ACATGACTATTGAGGAATTGTCAAGAAACTGGTTCATGCTAATGCCCAAGCAGAAAGTGG
AAGGACCTCTTTGCATCAGAATGGACCAGGCAATCATGGAGAAAAACATCATGTTGAAAG
CGAATTTCAGTGTGATCTTTGACCGACTAGAGACCATAGTATTACTAAGGGCTTTCACCG
AAGAGGGAGCAATTGTTGGCGAAATCTCACCATTGCCTTCTTTTCCAGGACATACTATTG
AGGATGTCAAAAATGCAATTGGGGTCCTCATCGGAGGACTTGAATGGAATGATAACAAAG
TTCGAGTCTCTAAAAATCTACAGAGATTCGCTTGGAGAGGCAGTAATGAGAATGGGGGAC
CTCCACTTACTCCAAAACAGAAACGGAAAATGGCGAGAACAGCTAGGTCAAAAGTTTGAA
GAGATAAGATGGCTGATTGAAGAAGTGAGACACAGACTAAAAACAACTGAAAATAGCTTT
GAGCAAATAACATTCATGCAAGCATTACAGCTGCTGTTTGAAGTGGAACAGGAGATAAGA
ACTTTCTCATTTCAGCTTATTTAATGATAAAA------------------

#A/sw/Ratchaburi/NIAH550/2003(H1N1)
--------------------------ATGGATTCAAACACTGTGTCAAGCTTTCAGGTAG
ACTGCTATCTTTGGCATGTCCGCAAACGGCTTGCAGACTGGGGACTTGGTGATGCCCCAT
TCCTTGACCGGCTTCGCCGAGACCAGAAGTCCCTAAGAGGAAGAGGCAGCACTCTTGGTC
TGGAAATCGGACCAGCCACTCATGCGGGAAAACAAATAGTGAAGCGTATTCTGCAAGAAG
AGCACGATGAGGCATTTAAAATAACTATTGCTTCTGTGCCTGCTTCACGCTATATAACTG
ACATGAATCTTGAAGAAATGTCAAGGGACTGGTTCATGCTCATGCCCAAGCAGAAAGTGG
CAGGTTCCCTTTGCATCAGAATGGACCAGGCAATAATGAATAAAGACATCACATTGAAAG
CAAATTTCAGTGTGACTTTTGGTCGATTGGACACTCTGATACTCCTTAGAGCTTTCACGG
AAGAAGGGGCAATTGTAGGCGAAATCTCACCGTTACCTTCTCTTCCAGGACATACTAATG
AGGATGTCAAAAATGCAATTGGGATCCTCATCAAAGGACTTGAATGGAATGATAACACAG
TTCGAGTCTCTGAAGCTCTACAGAGATTCGCTCGGGGAAGCATTAATGAGGACGGGAGAC
CTACATTCCCTCCAAAACAGAAACGGGAAATGGCGAGAACAATTGGGCCAGAAGTTTGAA
GAAATAAGATGGTTAATTGAAGAAGTGCGACACAGATTAAAAATAACAGAAAATAGCTTT
GAACAGATAACGTTTATGCAAGCATTACAACTACTGCTTGAAGTGGAGCAAGAGATAAGA
ACTTTCTCGTTTCAGTTTATTTAA--------------------------

#A/swine/Miyagi/5/03(H1N2)
------------------------------------------------------------
----CTTTCTTTGGCATATCCGCAAACAATTTGCGGACAATGGATTGGGTGATGCCCCAT
TCATTGATCGGCTCCGCCGAGACCAAAAGTCCCTAAAAGGAAGAGGCAGCACTCTTGGTC
TTAACATCGAGGCATCTACTCTTGCTGGAAAGCAAATTGTGGAGTGGATTCTGAAAGAGG
GATCCAGTGAGACGCTTAAGATGACCATTGCATCTGTACCTTCTTCTCGCTACCTAGCTG
ATATGACCCTTGAGGAGATGTCAAGGGATTGGTTCATGCTAATGCCTAGGCAAAAGATGG
TTGGATCTCTTTGTGTGCGAATAGACCAGGCAATCACAGAAAAGAACATTATGCTGAAGG
CGAACTTCAGTGTGGCTTTTGACCGGTTGGAGACTTTGATACTATTAAGGGCTTTCACCG
AAGAGGGAGCAATTGTCGGAGAAATTTCACCATTACTTTCTCTTCCAGGACATACTAATG
AGGATGTCAAAAATGCAGTTGGGACCCTCATCGGAGGGCTTGAGTGGAATTGTAACACAG
TTCGAGTCTCTGAAAATCTACAGAGATTCGCTTGGAGAGACCGTAATGAGAATGGGAGAC
CTACATTACCTCCAGAACAGAAATGAGAAGTGGAGAGAACAATTGGGTCAGAAATTTGAG
GAAGTAAGATGGCTGATTGAAGAAGTGCGGCACAAACTGAAGATGACAGAAAATAGTTTC
GAGCAAATAACATTCATGCAAGCCTTACAACTACTGCTTGAAG-----------------
--------------------------------------------------

#A/swine/Shandong/2/03(H5N1)
AGCAAAAGCAGGGTGACAAAAACATAATGGATTCCAACACTGTGTCAAGCTTCCAGGTAG
ACTGCTTTCTTTGGCATGTCCGCAAACGATTTGCAGACCAAAAACTGGGTGATGCCCCAT
TTCTAGACCGGCTTCGCCGAGATCAGAAGTCCCTAAGAGGAAGAGGCAGCACTCTTGGTC
TGGACATCAGAACCGCCACTTATGAAGGAAAGCATATAGTGGAGCGGATTCTGGAGGAAG
AGTCAGATGAGGAACTTAAAATGACTATTGCTTCAGTGCCAGCTCCACGCTACCTAACTG
ACATGACTATAGAAGAAATGTCAAGGGATTGGTTAATGCTCATTCCCAAACAGAAAGTGA
CGGGGTCTCTTTGCATTAGGATGGATCAAGCAATAGTGGACAAAAACATCACACTGAAAG
CAAACTTCAGTGTGATTTTCAATCGACTGGAGGCTCTAATACTACTTAGAGCTTTTACAG
ACGAAGGAGCAATAGTGGGCGAAATCTCACCATTACCTTCTCTTCCAGGACATACTGATG
AGGATGTCAAAAATGCAATTGGGATCCTCATCGGAGGATTTGAATGGAATGATAACACAG
TTCGAGTCTCTGAAACTCTACAGAGATTCGCTTGGAGAAGCAGCGATGAGGATGGGAGAC
CTCCACTCTCTCCAAAGTAGAAACGGGAAATGGAGAGAACAATTGAGCCAGAAGTTTGAA
GAAATAAGATGGCTGATTGAAGAAGTGCGACATAGATTAAAAATTACAGAGAGTAGCTTT
GAACAAATAACATTTATGCAAGCCTTGCAACTATTGCTTGAAGTGGAGCAAGAGATAAGA
ACTTTCTCGTTTCAGCTTATTTAATGATAAAAAACACCCTTGTTTCTACT

#A/swine/Bakum/IDT1769/2003(H3N2)
AGCAAAAGCAGGGTGACAAAAACATAATGGACTCAAATACTGTGTCAAGCTTTCAGGTAG
ACTGCTTTCTTTGGCATGTCCGCAAACGATTTGCAGATTGGGGGCTTGGTGATGCCCCAT
TTCTCGATAGGCTTCGCCGAGATCAAAAGTCCCTAAGGGGAAGAGGCAGCACTCTTGGTC
TGGAAATCGAACCATCCACTCGTGCTGGGAAACAAATAGTGAAGCGTATTCTGGAAGAAG
AATACGATGAGGCATTTAAAATAACCATCGCTTCTGTGCCTGCTTCACGCTATCTAACTG
ACATGACTCTTGAAGAAATGTCAAGAGACTGGTTCATGCTCATGCCCAAGCAGAAAATGG
CAGGTTCCCTTTGCATCAGAGTGGACCAAGCAATAATGGGGAAAAAAATCACATTGAAAG
CAAACTTCAGTGTGATTTTTGGTCGACTGGAAACCCTGATACTCCTTAGAGCTTTCACGG
AAGAAGGGGCAATTGTAGGTGAAATCTCACCGTTACCTTCTCTTCCAGGACATACTGATG
AGGATGTCAAAAATGCAATTGGGATCCTCATCAAAGGACTTGAATGGAATGATAACACAG
TTCGAGTCTCTGAAGCTCTACAGAGATTTGCTTGGAGAAGCACTAATGAGAACGGGAGAC
CTCCATTACCTTCAAGATAGAAACGGAAAATGGCGAGAACAATTGGGCCAGAAGTTTGAA
GAAATAAGATGGCTAATTGAAGAAGTACGACACAGATTAAAATTAACAGAGAATAGCTTT
GAGCAGATAACGTTTATGCAAGCATTACAACTACTGCTTGAAGTGGAGCAAGAGATAAGG
ACTTTCTCGTTTCAGTTTATTTAATGATAAAAAACACCCTTGTTTCTACT

#A/swine/Korea/Hongsong2/2004(H1N2)
--------------------------ATGGACTCCAATACTGTGTCAAGCTTTCAGGTAG
ACTGTTTCCTTTGGCACATCCGCAAACGGTTTGCAGACAATGGATTGGGTGATGCCCCAT
TCCTTGATCGGCTCCGCCGAGATCAAAAGTCCCTAAAAGGAAGAGGCAGCACCCTTGGCC
TCGACATCGAAACAGCCACTCTTGTTGGGAAACAGATTGTGGAGTGGATTTTGAAAGAGG
AATCCAGCGAGACACTTAAGATGACCATTGCATCCGTACCTACTTCGCGCTACCTAGCTG
ACATGACCCTCGAGGAAATGTCACGAGACTGGTTCATGCTCATGCCTAGGCAAAAAATAA
TAGGCCCTCTTTGTGTGCGAATGGACCAGGCGATCACGGAAAAGAACATCATACTGAAAG
CGAACTTCAGTGTGATCTTTAACCGATTAGAAAATTTGATACTACTAAGGGCTTTCACTG
AAGAGGGAGCAATCGTTGGAGAAATTTCACCATTACCTTCTCTTCCAGGACATACTAATG
AGGATGTCAAAAATGCAGTTGGGGCCCTCATCGGAGGACTTGAATGGAATGGTAACACGG
TTCGAGGCTCTGAAAATCTACAGAGATTCGCTTGGAGAAACCGTAATGAGGATGGGAGAC
CTTCACTACCTCCAGAGCAGAAATGAAAAATGGCGAGAGCAATTGGGACAGAAATTTGAG
GAAATAAGGTGGTTAATTGAAGAAGTGCGGCACAGATTGAAAGCGACAGAGAATAGTTTC
GAACAAATAACATTTATGCAAGCCTTACAACTACTGCTTGAAGTAGAGCAAGAGATAAGG
ACTTTCTCGTTTCAGCTTATGTAA--------------------------

#A/swine/Tianjin/01/04(H1N1)
AGCAAAAGCAGGGTGGCAAAGACATAATGGATCCCAACACTGTGTCAAGCTTTCAGGTAG
ATTGCTTCCTTTGGCATGTCCGCAAACAAGTTGCAGACCAAGAGCTAGGTGATGCCCCAT
TCCTTGATCGGCTTCGCCGAGATCAGAAGTCCCTAAAGGGAAGAGGCAGCACTCTCGGTC
TGAACATCGAAGCAGCCACCTGTGTTGGAAAGCAAATAGTGGAGAGGATTCTGAAGGAAG
AATCCGATGAGGCACTTAAAATGACCATGGCCTCCGCACCTGCTTCTCGATACCTAACTG
ACATGACTATTGAAGAAATGTCAAGGGACTGGTTCATGCTCATGCCCAAGCAGAAAGTGG
CAGGCCCTCTTTGTGTCAGAATGGACCAGGCGATAATGGATAAGAACATCATACTGAAAG
CGAACTTCAGTGTGATTTTTGGCCGGCTGGAAACTCTAATATTACTAAGGGCTTTCACCG
AAGAGGGAGCAATTGTTGGCGAAATTTCACCATTGCCTTCTCTTCCAGGACATACTAATG
AGGATGTCAAAAATGCAATTGGGGTCCTCATCGGAGGACTTGAATGGAATGATAACACAG
TTCGAGTCTCTAAAACTCTACAGAGATTCTCTTGGAGAAGCAGTAATGAGAATGGGAGAC
CTCCACTCACTCCAAAGCAGAAACGGAAAATGGCGGGAACAATTAGGTCAGAAGTTCGAA
GAAATAAGATGGCTGATTGAAGAAGTAAGACATAAATTGAAGATAACAGAGAATAGTTTT
GAGCAAATAACATTTATGCAAGCCTTACAGCTATTGTTTGAAGTGGAACAAGAAATAAGA
ACGTTTTCGTTTCAGCTTATTTAATGATAAAAAACACCCTTGTTTCTACT

#A/swine/Anhui/cb/2004(H5N1)
-----------------------------------------------------TTAGTAG
ACTGCTTTCTTTGGCATGTCCGCAAACGATTTGCAGACCAAGAACTGGGTGATGCCCCAT
TCCTTGACCGGCTTCGCCGAGATCAGAAGTCCCTAAGAGGAAGAGGCAACACTCTTGGTC
TGGACATCGAAACAGCTACTCGTGCGGGAAAGCAGATAGTGGAGCGGATTCTGGAGGAGG
AGTCTGATGAGGCACTTAAAATG---------------CCGGCTTCACGCTACCTAACTG
ACATGACTCTCGAAGAAATGTCAAGGGACTGGTTCATGCTCATGCCCAAGCAGAAAGTGG
CAGGTTCCCTTTGCATCAAAATGGACCAGGCAATAATGGATAAAACCATCATATTGAAAG
CAAACTTCAGTGTGATTTCTGATCGATTGGAAACCCTAATACTACTTAGAGCTTTCACAG
AAGAGGGAGCAATCGTGGGAGAAATCTCACCATTACCTTCTCTTCCAGGACATACTGATG
AGGATGTCAAAAATGCAATTGGCGTCCTCATCGGAGGACTTGAATGGAATGATAACACAG
TTCGAGTCTCTGAAACTATACAGAGATTCGCTTGGAGAAGCAGTGATGAGGATGGGAGAC
TTCCACTCCCTCCAAATCAGAAACGGAAAATGGCGAGAACAATTGAGTCAGAAGTTTGAA
GAAATAAGGTGGCTGATTGAAGAAGTACGACATAGAGGTGAAATTACAGAAAACAGCTTC
GAACAGA-----------------------------------------------------
--------------------------------------------------

#A/swine/Spain/54008/2004(H3N2)
---------------------ACATAATGGATTCAAATACTGTGTCAAGCTTTCAGGTAG
ACTGCTTTCTTTGGCATGTCCGCAAACGATTTGCAGACTGGGGGCTTGGTGATGCCCCAT
TTCTCGATAGGCTTCGCCGAGATCAAAAGTCCCTAAGGGGAAGAGGCAGCACTCTTGGTC
TGGAAATCGAACCGGCCACTCGTGCTGGAAAACAAATAGTGAAGCGTATTCTGGAAGAAG
AATACGATGAGGCATTTAAAATAACCATCGCTTCTGTGCCTGTTTCACGCTATCTAACTG
ACATGACTCTTGAAGAAATGTCAAGAGACTGGTTCATGCTCATGCCCAAGCAGAAAGTAG
CAGGTTCCCTCTGCATCAGAGTGGATCAAGCAATAATGGATAAAAAAATCACATTGAAAG
CAAATTTCAGTGTGATTTTTGGTCGACTGGAAACTCTGATACTCCTTAGAGCTTTCACGG
AAGAAGGGGCAATTGTAGGTGAAATCTCACCGTTACCTTCTCTTCCAGGACATACTGATG
AGGATGTCAAAAATGCAATTGGGATCCTCATCAAAGGACTTGAATGGAATGATAACACAG
TTCGAGTCTCTGAAGCTCTACAGAGATTCGCTTGGAGAAGCACTAATGAGAACGGGAGAC
CTCCACTACCTCCAAAATAGAAACGGAAAATGGCGAGAACAATTGGGCCAGAAGTTTGAA
GAAATAAGATGGCTAATTGAAGAAGTGCGACACAGATTAAAATTAACAGAGAATAGCTTT
GAGCAGATAACGTTTATGCAAGCATTACAACTACTGCTTGAAGTGGAGCAAGAGATAAGG
ACTTTCTCGTTTCAGTTTATTTAATGATAAAAAG----------------

#A/swine/Korea/S190/2004(H9N2)
-----AAGCAGGGTGACAAAAACATAATGGATTCCAATACTGTGTCAAGCTTTCAGGTAG
ACTGCTTTCTTTGGCATGTCCGCAAACGATTTGCAGACCAAGAACTGGGTGATGCCCCAT
TCCTTGACCGGCTTCGCCGAGATCAGAAGTCCCTAAGAGGAAGAGGCAACACTCTTGGTC
TGGACATCGAAACAGCTACCCATGCGGGAAAACGGATAGTAGAGCGGATTCTGGAAGAAG
AACCCGATGAGGCACTTAAAATGGCTGTTGCTTCAGTCCCTGCTTCACGCTATCTAGCTG
ATATGACTCTTGAAGAAATGTCAAGGGACTGGTTTATGCTCATGCCCAAGCAGAAAGTGG
CTGGGTCCCTTTGTATCAAAATGGACCAGGCAATAATGGATAAAAATATCACATTAAAAG
CAAACTTCAGTGTGATTTTTAATCGGCTAGAAACCCTAATACTACTCAGAGCTTTCACAG
AAGAAGGAGTAATTGCGGGGGAAATCTCACCGTTACCTTCTCTTCCAGGACATACTAATG
AGGATGTCAAAAATGCAATTGGGGCCCTCATCGGAGGACTTGAGTGGAATGATAACACAG
TTCGAGTCTCTGAAACTCTACAGAGATTCACTTGGAGAAGCAGTGATGAGAATGGGGGAC
CTTCACTCCCTCCAAAACAGAAACGGAAAATGGCGAGAACAATTGAGTCAGAAATTTGAA
GAAATAAGATGGCTGATCGAAGAAGTGCGACATAGATTAAAGATAACCGAGAACAGCTTT
GAACAGATAACATTTATGCTAGCCTTGCAACTATTGCTTGAAGTAGAGCAAGAGATAAGA
ACCTTCTCGTTTCAGCTTATTTAATAATAAAAAACACCCTTGTTTCT---

#A/sw/Chonburi/NIAH977/2004(H1N1)
--------------------------ATGGATTCCAACACTATGTCAAGCTTTCAGGTAG
ACTGCTTTCTTTGGCATATCCGCAGACGATTTGCTGACAATGGATTGGGTGATGCTCCAT
TTCTTGACCGGCTCCGCCGGGATCAAAAGTCCCTAAAAGGAAGAAGCAGCACCCTTAGTC
TTAACATCGAGACAGCCACTCTTATTGGGAAGCAGATTGTGGAATGGATTCTGAAAGAAG
AATCCAATGAAACACTTAAGATGACCATTGCATCTGTACCAGCGCCACGCTATTTAGCTG
ACATGACCCTTGAGGAAATGTCAAGGGATTGGTTCATGCTCATGCCTATGCAAAAGGTGA
AAGGCTCTCTTTGTGTGCGAATGGACCAAGCAATTATGGAAAAGAACATCATATTGAAAG
CGAACTTCAGTGTGGTTTTTAACCGATTGGAGAATTTGACACTACTAAGGGCCTTCACCG
AGGAGGGAGCAATTGTCGGAGAAATTTCACCATTACTTTCTCTTCCAGGACATACTTATG
AGGATGTCAAAGATGCAGTTGGGGTCCTCATCGGAGGGCTTGAGTGGAATGGTAACACGG
TTCGAGTCTCTGAAAATCTACAGAGATTCGCTTGGAGAAGCTGTAATGAGAATGGGAGAC
CTCCATTACCTTCAGAACAGAAATGAAAAATGGCGTGAKCAGTTGGGTCAGAAATTTGAG
GAGATAAGATGGCTGATTGAAGAAGTGCGGCATAAGTTGAAGATGACAGAAAATAGCTTT
GAACAAATAACTTTTATGCAAGCCCTACAACTATTGCTTGAAGTAGAACAAGAGATAAGA
ACTTTCTCGTTTCAGCTTATTTAA--------------------------

#A/swine/Ontario/55383/04(H1N2)
-------------------AGACATAATGGATTCCAACACTGTGTCAAGCTTTCAGGTAG
ACTGTTTCCTTTGGCATATACGCAAGCGGTTTGCAGACTACGGACTGGGTGATGCCCCAT
TCCTTGATCGGCTCCGCCGAGATCAAAAATCCCTAAAAGGAAGAGGCAGCACCCTTGGTC
TTAACATTGAAACAGCTACCCTTATTGGGAAACAAATTGTAGAGTGGATTCTGAAAGAGG
AATCCGACGAACCACTTAAAATGGCCATTGCATCTGTACCTACCTCGCGCTACCTAGCTG
ACATGACCATTGAGGAAATGTCACGAGATTGGTTCATGCTCATGCCTAAGCAGAAGGTGA
CAGGCCCTCTTTGTGTGCGAATGGATCAGGCGATAATGGAAAAGATCATAATACTGAAAG
CAAACTTCAGCGTGATTTTTAACCGATTAGAGACTTTGATACTACTAAGGGCTTTCACCG
AAGAGGGAACAATCGCAGGAGAAATTTCACCAATACCTTCTCTTCCAGGACATACTGATG
AGGATGTCAAAAATGCAATTGGGGTCCTCATCGGAGGGCTTGAATGGAATGGTAACACAG
TTCGAGTCTCTGAAAATCTACAGAGATTCGCTTGGAGAAGCCATAATGAGAATGGGAGAC
CTTCACTATCTCCAGAACAGAAATGAAAAATGGCGGGAGCAATTGGGACAGAAATTTGAG
GAAATAAGGTGGCTGATTGAAGAAGTACGGCACAGGTTGAAAATAACAGAGAATAGTTTC
GAACAAATAACATTTATGCAAGCCTTACAACTATTGCTTGAAGTAGAACAAGAGATAAGA
ACTTTCTCGTTTCAGCTTATTTAATAATAAAAAACACCCTTGTTTCTACT

#A/swine/Minnesota/00395/2004(H3N1)
-GCAAAAGCAGGGTGACAAAGACATAATGGACTCCAATACTGTATCAAGCTTTCAGGTAG
ACTGTTTCCTTTGGCACATCCGCAAACGATTTGCAGACAATGGATTGGGTGATGCCCCAT
TTCTTGATCGGCTCCGCCGAGATCAAAAATCCCTAAAAGGAAGAGGCAACACCCTTGGCC
TCAACATCGAAACAGCCACTCTTGTTGGGAAACAAATTGTGGAGTGGATTTTGAAAGAGG
AATCAAGCGAGACACTTAAAATGACCATTGCATCCGTACCTACTTCGCGCTACCTAGCTG
ACATGACCCTCGAGGAAATGTCACGAGACTGGTTCATGCTCATGCCTAGGCAAAAGATAA
TAGGCCCTCTTTGTGTGCGAATGGACCAGGCGATCATGGAAAAGAACATCATACTGAAAG
CGAACTTCAGTGTGATCTTTAACCGATTAGAGACTTTGATACTACTAAGGGCTTTCACTG
AGGAGGGAGCAATCGTTGGAGAAATTTCACCATTACCTTCTCTTCCAGGACATACTAATG
AGGATGTCAAAAATGCAATTGGGGTCCTCATCGGAGGACTTGAATGGAATGGTAACACGG
TTCGAGGCTCTGAAAATCTACAGAGATTCACTTGGAGAAACCGTAATGAGGATGGGAGAC
CTTCACTACCTCCAGAGCAGAAATGAAAAGTGGCGAGAGCAATTGGGACAGAAATTTGAG
GAAATAAGGTGGTTAATTGAAGAAGTGCGACACAGATTGAAAGCGACAGAGAATAGTTTC
GAACAAATAACATTTATGCAAGCCTTACAAATACTGCTTGAAGTAGAACAAGAGATAAGG
ACTTTCTCGTTTC-------------------------------------

#A/swine/Zhejiang/1/2004(H1N2)
AGCAAAAGCAGGGTGACAAAAACATAATGGATTCCAACACTGTGTCAAGCTTTCAGGTAG
ACTGTTTCCTTTGGCATATCCGCAAACGGTTTGCAGATAATGGATTGGGTGATGCCCCAT
TCCTAGATCGGCTCCGCCGGGATCAAAAGTCCCTAAAAGGAAGAGGCAATACCCTTGGTC
TTGACATAGAAACAGCCACTCTTGTTGGGAAACAAATTGTGGAGTGGATTTTGAAAGAAG
AGTCAAACGAAACACTTAAGATGACCATTGCATCTGTACCTACTTCGCACTACCTAGCTG
ACATGACCCTCGAAGAAATGTCACGGGACTGGTTCATGCTCATGCCTAGGCAAAAAATAA
TAGGCTCTCTTTGTATGCGAATGGACCAGGCAACCATGGAAAAGAACATCATACTGAAAG
CGAACTTCAGTGTGGTTTTCAACCGATTAGAGACTCTGATACTACTAAGGGCTTTCAGCG
AAGAGGGGGCAATCGTTGGAGAAATTTCACCATTGCCTTCTCTTCCAGGACATACTGAAG
AGGATGTCAAAAATGCAGTTGGGGTCCTCATCGGAGGGCTTGAATGGAATGATAACACGG
TTCGAGTCTCTGAAAATCTACAGAGATTCGCTTGGAGAATCCGTAATGAGGATGGGAGAC
CTTCACTACCTCCAGAGCAGAAATGAAAAGTGGCGAGAGCAATTGGGACAGAAGTTTGAG
GAAATAAGGTGGTTGATTGAAGAAGTGCGGCACAAATTGAAAATGACAGAGAATAGTTTC
GAGCAAATAACGTTTATGCAAGCCTTACAACTATTGCTTGAAGTAGAACAAGAGATAAGA
ACTTTCTCGTTTCAGTTTATTTAATGATAAAAAACACCCTTGTTTCTACT

#A/swine/Guangdong/3/2005(H1N1)
--------------------------ATGGATTCCAACACTATGTCAAGCTTTCAGGTAG
ACTGTTTCATTTGGCATATCCGCAAACGGTTTGCAGACAATGGATTGGGTGATGCCCCAT
TCCTTGATCGGCTCCGCCGAGATCAGAAGTCCCTAAAAGGAAGAGGCAGCACCATTGGCC
TCGACATTGAAACAGCCACTCTTGTTGGGAAACAAATTGTGGAATGGATCTTGAAAGAGG
AATCCAACGAAACACTTAAGATGACCATTGCATCTGTACCTACTTCGCGCTACCTAGCTG
ACATGACCCTCGAGGAAATGTCACGAGACTGGTTCATGCTCATGCCTAGGGGAAAAATGA
TAGGCTCTCTTTATTTGCGAATGGACCAGGCGATCATGGAAAAGAATATCATACTGAAGG
CGAACTTCAGTGTGATTTTTAACCGATTAGAGACTTTGATACTACTAAGGGCTTTCACTG
AAGAGGGAGCAATCGTTGGAGAAATTTCACCATTACCTTCTCTTCCAGGACATACTGATG
AGGATGTCAAAAATGCAGTTGGGGTCCTCATCGGAGGGCTTGAATGGAATGGTAACACGG
TTCGAGTCTCTGAGAATCTACAGAGATTCGCTTGGAGAAGCCGTAATGAGGATGGGAGAC
CTTCACTACCTCCAGAGCAGAAATGA----------------------------------
------------------------------------------------------------
------------------------------------------------------------
--------------------------------------------------

#A/Swine/Guangdong/01/2005(H3N2)
--------------------------ATGGATTCCAACACTGTGTCAAGCTTTCAGGTAG
ACTGTTTCATTTGGCATATCCGCAAACGGTTTGCAGACAATGGATTGGGTGATGCCCCAT
TCCTTGATCGGCTCCGCCGAGATCAAAAGTCCCTAAAAGGAAGAGGCAGCACCATTGGCC
TCGATATTGAAACAGCCACTCTTGTTGGGAAACAAATTGTGGAATGGATCTTGAAAGAGG
AATCCAACGAAACACTTAAGATGACCATTGCATCTGTACCTACTTCGCGCTACCTAGCTG
ACATGACCCTCGAGGAAATGTCACGAGACTGGTTCATGCTCATGCCTAGGGGAAAAATGA
TAGGCTCTCTTTATTTGCGAATGGACCAGGCGATCATGGAAAAGAATATCATACTGAAAG
CGAACTTCAGTGTGATTTTTAACCGATTAGAGACTTTGATACTACTAAGGGCTTTCACTG
AAGAGGGAGCAATCGTTGGAGAAATTTCACCATTACCTTCTCTTCCAGGACATACTGATG
AGGATGTCAAAAATGCAGTTGGGGTCCTCATCGGAGGGCTTGAATGGAATGGTAACACGG
TTCGAGTCTCTGAGAATCTACAGAGATTCGCTTGGAGAAGCCGTAATGAGGATGGGAGAC
CTTCACTACCTCCAGAGCAGAAATGAAAAGTGGCGAGAGCAATTGGGACAGAAATTCGAG
GAAATAAGGTGGTTAATTGAAGAAGTACGGCACAAATTGAAAATGACAGAGAATAGTTTC
GAGCAGATAACATTTATGCAAGCCTTACAACTATTGCTTGAAGTAGAACAAGAGATAAGA
ACTTTCTCGTTTCAGCTTATTTAATAATAAAAAGCACCCTTGTTTCTACT

#A/swine/Shandong/3/2005(H3N2)
AGCAAAAGCAGGGTGACAAAGACATAATGGATTACAACACTGTGTCAAGCTTTCAGGTAG
ACTGTTTCATTTGGCATATCCGCAAACGGTTTGCAGACAATGGATTGGGTGATGCCCCAT
TCCTTGATCGGCTCCGCCGAGATCAGAAGTCCCTAAAAGGAAGAGGCAGCACCATTGGCC
TCGACATTGAAACAGCCACTCTTGTTGGGAAACAAATTGTGGAATGGATCTTGAAAGAGG
AATCCAACGAAACACTTAAGATGACCATTGCATCTGTACCTACTTCGCGCTACCTAGCTG
ACATGACCCTCGAGGAAATGTCACGAGACTGGTTCATGCTCATGCCTAGGGGAAAAATGA
TAGGCTCTCTTTATTTGCGAATGGACCAGGCGATCATGGAAAAGAATATCATACTGAAGG
CGAACTTCAGTGTGATTTTTAACCGATTAGAGACTTTGATACTACTAAGGGCTTTCACTG
AAGAGGGAGCAATCGTTGGAGAAATTTCACCATTACCTTCTCTTCCAGGACATACTGATG
AGGATGTCAAAAATGCAGTTGGGGTCCTCATCGGAGGGCTTGAATGGAATAGTAACACGG
TTCGAGTCTCTGAGAATCTACAGAGATTCGCTTGGAGAAGCCGTAATGAGGATGGGAGAC
CTTCACTACCTCCAGAGCAGAAATGAAAAGTGGCGAGAGCAATTGGGACAGAAATTTGAG
GAAATAAGGTGGTTAATTGAAGAAGTGCGGCACAAATTGAAAATGACAGAGAATAGTTTC
GAGCAGATAACATTTATGCAAGCCTTACAACTATTGCTTGAAGTAGAACAAGAGATAAGA
ACTTTCTCGTTTCAGCTTATTTAATAATAAAAAACACCCTTGTTTCTACT

#A/swine/Heilongjiang/1/05(H3N2)
AGCAAAAGCAGGGTGACAAAGACATAATGGATTCCAACACTGTGTCAAGTTTTCAGGTAG
ATTGCTTCCTTTGGCATGTCCGAAAACAAATTGTAGACCAAGAACTAGGTGATGCCCCAT
TCCTTGATCGGCTTCGCCGAGATCAGAAGTCCCTAAGGGGAAGAGGCAGCACTCTCGGCC
TAGACATCGAAGCAGCCACCCATGTTGGAAAGCAAATAGTAGAGAAGATTCTGAAGGAAG
AATCTGATGAGGCGCTTACAATGACCATGGCCTCCACACCTGCTTCGCGATACATAACTG
ACATGACCACTGAGGAATTGTCAAGAGACTGGTTCATGCTAATGCCCAAGCAGAAAGTGG
AAGGACCTCTTTGCATCAGAATAGACCAGGCAATCATGAATAAGAACATCATGTTGAAAG
CGAATTTCAGTGTGATTTTTGATCGGCTAGAGACCCTAATATTACTAAGGGCTTTCGCCG
AAGAGGGAGCAATTGTTGGCGAAATCTCACCATTGCCTTCTTTTCCAGGACATACTATTG
AGGATGTCAAAAATGCAATTGGGGTCCTCATCGGAGGACTTGAATGGAATGATAACACAG
TTCGAGTCTCTAAAACTCTACAGAGATTCGCTTGGGGAAGCAGTAATGAGAATGGGGGAC
CTCCACTTACTCCAAAACAGAAACGGAAAATGGCGAGAACAACTAGGTCAAAAGTTTGAA
GAGATAAGATGGCTGATTGAAGAAGTGAGACACAGACTGAAAACAACTGAGAATAGTTTT
GAGCAAATAACATTCATGCAAGCCTTACAGCTACTATTTGAAGTGGAACAGGAGATAAGA
ACTTTCTCGTTTCAGCTTATTTAATGATAAAAAACACCCTTGTTTCTACT

#A/swine/Shanghai/1/2005(H1N1)
AGCAAAAGCAGGGTGACAAAGACATAATGGATTACAACACTGTGTCAAGCTTTCAGGTAG
ACTGTTTCATTTGGCATATCCGCAAACGGTTTGCAGACAATGGATTGGGTGATGCCCCAT
TCCTTGATCGGCTCCGCCGAGATCAGAAGTCCCTAAAAGGAAGAGGCAGCACCATTGGCC
TCGACATTGAAACAGCCACTCTTGTTGGGAAACAAATTGTGGAATGGATCTTGAAAGAGG
AATCCAACGAAACACTTAAGATGACCATTGCATCTGTACCTACTTCGCGCTACCTAGCTG
ACATGACCCTCGAGGAAATGTCACGAGACTGGTTCATGCTCATGCCTAGGGGAAAAATGA
TAGGCTCTCTTTATTTGCGAATGGACCAGGCGATCATGGAAAAGAATATCATACTGAAGG
CGAACTTCAGTGTGATTTTTAACCGATTAGAGACTTTGATACTACTAAGGGCTTTCACTG
AAGAGGGAGCAATCGTTGGAGAAATTTCACCATTACCTTCTCTTCCAGGACATACTGATG
AGGATGTCAAAAATGCAGTTGGGGTCCTCATCGGAGGGCTTGAATGGAATGGTAACACGG
TTCGAGTCTCTGAGAATCTACAGAGATTCGCTTGGAGAAGCCGTAATGAGGATGGGAGAC
CTTCACTACCTCCAGAGCAGAAATGAAAAGTGGCGAGAGCAATTGGGACAGAAATTTGAG
GAAATAAGGTGGTTAATTGAAGAAGTGCGGCACAAATTGAAAATGACAGAGAATAGTTTC
GAGCAGATAACATTTATGCAAGCCTTACAACTATTGCTTGAAGTAGAACAAGAGATAAGA
ACTTTCTCGTTTCAGCTTATTTAATAATAAAAAACACCCTTGTTTCTACT

#A/swine/Korea/CAN04/2005(H3N2)
--------------------------ATGGACTCCAACACTGTGTCAAGCTTTCAGGTAG
ACTGTTTCCTTTGGCACATCCGCAAACGGTTTGCAGACAATGGATTGGGTGATGCCCCAT
TCCTTGATCGGCTCCGCCGAGATCAAAAATCCCTAAAAGGAAGAGGCAACACCCTTGGCC
TCGACATCGAAACAGCCACTCTTGTTGGGAAACAAATTGTGGAGTGGATTTTGAAAGAGG
AATCCAGCGAGACACTTAAGATGACCATTGCATCTGTACCTACTTCGCGCTACCTAGCTG
ACATGACCCTCGAGGAAATGTCACGAGACTGGTTCATGCTCATGCCTAGGCAAAAGATAA
TAGGCCCTCTTTGTGTGCGAATGGACCAGGCGATCATGGAAAAGAACATCATACTGAAAG
CGAACTTCAGTGTGATCTTTAACCGATTAGAGATTTTGATACTACTAAGGGCTTTCACTG
AGGAGGGAGCAATCGTTGGAGAAATTTCACCATTACCTTCTCTTCCAGGACATACTAATG
AGGATGTCAAAAATGCAATTGGGGTCCTCATCGGAGGACTTGAATGGAATGGTAACACGG
TTCGAGGCTCTGAAAATCTACAGAGATTCGCTTGGAGAAACCGTAATGAGGATGGGAGAC
CTTCACTACCTCCAGAGCAGAAATGAAAAGTGGCGAGAGCAATTGGGACAGAAATTTGAG
GAAATAAGGTGGTTAATTGAAGAAGTGCGGCACAGATTGAAAGCGACAGAGAATAGTTTC
GAACAAATAACATTTATGCAAGCCTTACAACTACTGCTTGAAGTAGAACAAGAGATAAGG
ACTTTCTCGTTTCAGCTTATTTAA--------------------------

#A/swine/Guangxi/17/2005(H1N2)
AGCAAAAGCAGGGTGGCAAAGACATAATGGACTCCAACACTGTGTCAAGCTTTCAGGTAG
ACTGCTTCCTTTGGCATATCCGCAAACAGTTTGCAGACAATGGATTGGGTGATGCCCCAT
TCCTTGATCGGCTCCGCCGAGATCGAAAGTCCCTAAAAGGAAGAGGCAACACCCTTGGCC
TCGACATCGAAACAGCTACTCTTGTTGGGAAACAAATTGTGGAATGGATTTTGAAAGAGG
AATCCAGCGAGACACTTAAGATGACCATTGCATCCGTACCTACTTCGCGCTACCTAGCTG
ACATGACCCTCGAGGAAATGTCACGAGACTGGTTCATGCTCGTGCCTAGGCAAAAGATAA
TAGGCTCTCTTTGTGTGCGAATGGACCAGGCGATCATTGAAAAGAACATCATACTGAAAG
CGAACTTCAGTGTGATCTTCAACCGATTAGAGACTTTGGTACTACTAAGGGCTTTCACAG
AAGGGGGAGCAATCGTTGGAGAAATTTCACCATTACCTTCTCTTCCAGGACATACTGGTG
AGGATGTCAAAAATGCAGTTGGGATCCTCATCGGAGGACTTGAATGGAATGGTAACACGG
TTCGAGTCTCTGAAAGTCTACAGAGATTTGCTTGGAGAAACCGTAATGAGGACGGGAGAC
CTTCACTACCTCCAGAGCAGAAATGAAAAGTGGCGAGAGCAGTTGGGACAGAAATTTGAG
GAAATAAGATGGTTAATTGAAGAAGTGCGACACAGATTGAAAGCGACAGAGAATAGTTTC
GAACAAATAACATTTATGCAAGCCTTACAACTACTGCTTGAAGTAGAACAAGAGATACGA
ACTTTCTCGTTTCAGCTTATTTAATACTAAAAAACACCCTT---------

#A/swine/Chonburi/NIAH589/2005(H1N1)
--------------------------ATGGATTCAAACACTATGTCAAGCTTTCAGGTAG
ACTGCTTCCTTTGGCATGTCCGTAAGCGGTTTTCAGACTGGGGACTTGGTGATGCCCCGT
TTCTCGATCGGCTTCGCCGGGATCAGAAGTCCCTAAGAGGAAGAAGCAGCACTCTTGGGC
TGGGAATCGAACCAGCCACTCGTGCGGGGAAACAAATAGTGAAACGTATTCTGGAAGAAG
AACACGATGAGGCACTTAAAATAACTATCGCTTCTGTAACTGCTTCACGCTATATAACCG
AAATGACTCTTGAAGAGATGTCAAGGGACTGGTTCATGCTCATGCCCAAGCAGAAAATGA
CAGGTCCCTTTTGTATTAGAATGGACCAGGCAATAATGGATAAAAACATTACATTGAAGG
CAAACTTCAGTGTGATTTTTGATCGGCTGGAAACTCTGATACTCCTTAGAGCTTTCACAG
AAGGAGGGGCAATTGTAGGTGAAATCTCACCGTTACCTTCTCTTCCAGGACATTCTGATG
AGGATGTCAAAGATGCAATTGGAGTCCTCATCAAAGGATTTAAATGGAATAATAACACAG
TTCGAGTCTCTGAAGCTCTACAGAGATTCGCTTGGGGAAGCATTGATGAGGACGGGAGAC
CTCCATTTCCTCCAAAACAGAAACGGAAAATGGCGAGAACAATTGGGCCAGAAGTTTGAA
GAAATAAGATGGTTAATTGAAGAAATGAGACATAGATTAAAAATAACAGAAAATAGCTTT
GAACAAATAACGTTTATGCAAGCATTACAACTACTACTTGAAGTGGAGCAAGAGATAAGA
ACTTTCTCGTTTCAGTTTATTTAA--------------------------

#A/swine/Saraburi/NIAH13021/2005(H1N2)
--------------------------ATGGATTCCAACACTGTGTCAAGCTTTCAGGTAG
ACTGCTTTCTTTGGCATATTCGCAAACGATTTGCGGACAATGGATTGGGTGATGCTCCAT
TTCTTGATCGGCTCCGCCGAGATCAAAAGTCCCTAAAAGGAAGAAGCAGCACCCTTGGTC
TTAACATAGAGACAGCCACTCTTGTTGGGAAGCAAATTGTGGAATGGATTCTGAAAGAGG
AATCCAAGGAGACACTTAAGATGACCATTGCTTCTGTGCCAACTTCGCGCTATCTGGCTG
ATATGACCCTTGAGGAGATGTCAAGGGATTGGTTTATGCTTATGCCTAGGCAAAAGATGT
CAGGCCCCCTTTGTGTGCGAATGGACCAGGCAATCATGGGGAAGGACATCATACTGAAAG
CTAACTTCAGTGTGGTTTTTAACCGATTGGAGACTTTAATACTGCTAAGGGCTTTCACCG
AAGAAGGAGCAATTGTTGGAGAAATTTCACCATCACTTTCTCTTCCAGGACATACTAATG
AGAATGTCAAAGATGCAATTGGGGTCCTCATCGGAGGGCTTGAATGGAATGGTAACACGG
TTCAAGTCTCTGAAAATCTACAGAGATTCGCTTGGAGAAGCCGTAATGAGAATGGGAGAT
CTCCATTACCTTCAGAACAGGAATGAAAAATGGCGTGAACAACTAGGTCAGAAATTTGAG
GAGATAAGGTGGCTGATTGAAGAAGTGAGGTATAAATTGAAGATGACAGAGAACAGCTTC
GAGCAAATAACTTTTATGCAAGCCTTGCAACTATTGCTTGAAGTAGAACAAGAGATAAGA
ACTTTTTCGTTTCAGCTTATTTAA--------------------------

#A/swine/Quebec/4001/2005(H3N2)
--------------------------ATGGACTCCAATACTGTGTCAAGCTTTCAGGTAG
ACTGTTTCCTTTGGCACATCCGCAAACGGTTTGCAGACAATGGATTGGGTGATGCCCCAT
TCCTTGATCGGCTCCGCCGAGATCAAAAGTCCCTAAAAGGAAGAGGCAACACCCTTAGCC
TCGACATCGAAACAGCCACTCTTGTTGGGAAACAAATTGTTGAGTGGATTTTGAAAGAGG
AATCCAGCGATACACTTAAGATGACCATTGCATCTGTACCTACTTCGCGCTACCTAGCTG
ACATGACCCTCGAGGAAATGTCACGAGACTGGTTCATGCTCATGCCTAGGCAAAAGATAA
TAGGCCCTCTTTGTGTGCGAATGGACCAGGCGATCATGGAAAAGAACATCATACTGAAAG
CGAACTTCAGTGTGATCTTTAACCGATTAGAGACTTTGATACTACTAAGGGCTTTCACTG
AGGAGGGAGCAATCGTTGGAGAAATTTCACCATTACCTTCTCTTCCAGGACATACTAATG
AGGATGTCAAAAATGCAGTTGGGGTCCTCATCGGAGGACTTGAATGGAATGGTAACACGG
TTCGAGGCTCTGAAAATCTACAGAGATTCGCTTGGAGAAACCGTAATGAGGATGGGAGAC
CTTCACTACCTCCAGAACAGAAATGAAAAGTGGCGAGAGCAATTGGGACAGAAATTTGAG
GAAATAAGGTGGTTAATTGAAGAAGTACGGCACAGATTGAAAGCGACAGAGAATAGTTTC
GAACAAATAACATTTATGCAAGCCTTACAACTACTGCTTGAAGTAGAACAAGAGATAAGG
ACTTTCTCGTTTCAGCTTATTTAATGA-----------------------

#A/swine/Chibi/01/2005(H3N8)
AGCAAAAGCAGGGTGACAAAAACATAATGGATTCCAACACTGTGTCAAGCTTTCAGGTAG
ATTGTTTTCTTTGGCATGTCCGCAAACGATTTGCAGACCAAGAACTGGGTGATGCCCCAT
TCCTTGACCGACTTCGCCGAGACCAGAAGTCCCTAAAAGGAAGAGGTAGCACTCTTGGTC
TGGACATCGAAACAGCCACTCGTGCAGGAAAGCAGATAGTGGAGCAGATTCTGGAAGAGG
AATCAGATGAGGCACTTAAAATGACCATTGCCTCTGTTCCTGTTTCACGCTACTTAACTG
ACATGACTCTAGATGAGATGTCAAGAGACTGGTTCATGCTCATGCCCAAGCAGAAAGTAA
CAGGCTCCCTATGTATAAGAATGGACCAGGCAATCATGGATAAGAACATCATACTTAAAG
CAAACTTTAGTGTGATCTTCGAAAGGCTGGAGACACTAATACTACTTAGAGCCTTCACTG
AAGAAGGAGCAATCGTTGGCGAAATTTCACCATTACCTTCTCTTCCAGGACATACTAATG
AGGATGTCAAAAATGCAATTGGGGTCCTCATCGGAGGACTTAAATGGAATGATAATACGG
TTAGAGTCTCTGAAACTCTACAGAGATTCGCTTGGAGAAGCAGTCATGAGAATGGGAGAC
CTTCATTCCCTCCAAAGCAGAAACGAAAAATGGAGAGAACAATTGAGCCAGAAGTTTGAA
GAAATAAGATGGTTGATTGAAGAAGTGCGACATAGATTGAAAAATACAGAAAATAGTTTT
GAACAAATAACATTTATGCAAGCCTTACAACTATTGCTTGAAGTAGAACAAGAGATAAGA
ACTTTCTCGTTTCAGCTTATTTAACGATAAAAAACACCCTTGTTCTACT-

#A/swine/Henan/01/06(H1N1)
AGCAAAAGCAGGGTGGCAAAGACATAATGGATCCCAACACTGTGTCAAGCTTTCAGGTAG
ATTGCTTCCTTTGGCATGTCCGCAAACAAGTTGCAGACCAAGAGCTAGGTGATGCCCCAT
TCCTTGATCGGCTTCGCCGAGATCAGAAGTCCCTAAAGGGAAGAGGCAGCACTCTCGGTC
TGAACATCGAAGCAGCCACCTGTGTTGGAAAGCAAATAGTGGAGAGGATTCTGAAGGAAG
AATCCGATGAGGCACTTAAAATGACCATGGCCTCCGCACCTGCTTCTCGATACCTAACTG
ACATGACTATTGAAGAAATGTCAAGGGACTGGTTCATGCTCATGCCCAAGCAGAAAGTGG
CAGGCCCTCTTTGTGTCAGAATGGACCAGGCGATAATGGATAAGAACATCATACTGAAAG
CGAACTTCAGTGTGATTTTTGACCGGCTGGAAACTCTAATATTACTAAGGGCTTTCACCG
AAGAGGGAGCAATTGTTGGCGAAATTTCACCATTGCCTTCTCTTCCAGGACATACTAATG
AGGATGTCAAAAATGCAATTGGGGTCCTCATCGGAGGACTTGAATGGAATGATAACACAG
TTCGAGTCTCTAAAACTCTACAGAGATTCTCTTGGAGAAGCAGTAATGAGAATGGGAGAC
CTCCACTCACTCCAAAGCAGAAACGGAAAATGGCGGGAACAATTAGGTCAGAAGTTCGAA
GAAATAAGATGGCTGATTGAAGAAGTAAGACATAAATTGAAGATAACAGAGAATAGTTTT
GAGCAAATAACATTTATGCAAGCCTTACAGCTATTGTTTGAAGTGGAACAAGAAATAAGA
ACGTTTTCGTTTCAGCTTATTTAATGATAAAAAACACCCTTGTTTCTACT

#A/swine/Sichuan/01/2006(H3N2)
AGCAAAAGCAGGGTGACAAAGACAT-ATGGATTCCAACACTGTGTCAAGTTTCCAGGTAG
ATTGCTTTCTTTGGCATATCCGGAAACAAGTTGTAGACCAAGAACTGAGTGATGCCCCAT
TCCTTGATCGGCTTCGCCGAGATCAGAGGTCCCTAAGGGGAAGAGGCAACACTCTCGGTC
TAGACATCAAAGCAGCCACCCATGTTGGAAAGCAAATTGTAGAAAAGATTCTGAAAGAAG
AATCTGATGAGGCACTTAAAATGACCATGGCCTCCACACCCGCTTCGCGATACATAACTG
ACATGACTATTGAGGAATTGTCAAGAAACTGGTTCATGCTAATGCCCAAGCAGAAAGTGG
AAGGACCTCTTTGCATCAGAATGGACCAGGCAATCATGGAGAAAAACATCATGTTGAAAG
CGAATTTCAGTGTTATCTTTGACCGACTAGAGACCATAGTATTACTAAGGGCTTTCACCG
AAGAGGGAGCAATTGTTGGCGAAATCTCACCATTGCCCTCTTTTCCAGGACATACTATTG
AGGATGTCAAAAATGCAATTGGGGTCCTCATCGGAGGACTTGAATGGAATGATAACACAG
TTCGAGTCTCTAAAAATCTACAGAGATTCGCTTGGAGAAGCAGTAATGAGAATGGGGGAC
CTCCACTTACTCCAAAACAGAAACGAAAAATGGCGAGAACAGCTAGGTCAAAAGTTTGAA
GAGATAAGATGGCTGATTGAAGAAGTGAGACACAGACTAAAAACAACTGAAAATAGCTTT
GAGCAAATAACATTCATGCAAGCATTACAGCTGCTGTTTGAAGTGGAACAG-AGATAAGG
ACTTTCTCGTTTCAGCTTATTTAATGATAAAAAACACCCTTGTTTCTACT

#A/swine/Sichuan/01/2006(H3N2)(2)
AGCAAAAGCAGGGTGACAAAGACAT-ATGGATTCCAACACTGTGTCAAGTTTCCAGGTAG
ATTGCTTTCTTTGGCATATCCGGAAACAAGTTGTAGACCAAGAACTGAGTGATGCCCCAT
TCCTTGATCGGCTTCGCCGAGATCAGAGGTCCCTAAGGGGAAGAGGCAACACTCTCGGTC
TAGACATCAAAGCAGCCACCCATGTTGGAAAGCAAATTGTAGAAAAGATTCTGAAAGAAG
AATCTGATGAGGCACTTAAAATGACCATGGCCTCCACACCCGCTTCGCGATACATAACTG
ACATGACTATTGAGGAATTGTCAAGAAACTGGTTCATGCTAATGCCCAAGCAGAAAGTGG
AAGGACCTCTTTGCATCAGAATGGACCAGGCAATCATGGAGAAAAACATCATGTTGAAAG
CGAATTTCAGTGTTATCTTTGACCGACTAGAGACCATAGTATTACTAAGGGCTTTCACCG
AAGAGGGAGCAATTGTTGGCGAAATCTCACCATTGCCCTCTTTTCCAGGACATACTATTG
AGGATGTCAAAAATGCAATTGGGGTCCTCATCGGAGGACTTGAATGGAATGATAACACAG
TTCGAGTCTCTAAAAATCTACAGAGATTCGCTTGGAGAAGCAGTAATGAGAATGGGGGAC
CTCCACTTACTCCAAAACAGAAACGAAAAATGGCGAGAACAGCTAGGTCAAAAGTTTGAA
GAGATAAGATGGCTGATTGAAGAAGTGAGACACAGACTAAAAACAACTGAAAATAGCTTT
GAGCAAATAACATTCATGCAAGCATTACAGCTGCTGTTTGAAGTGGAACAG-AGATAAGG
ACTTTCTCGTTTCAGCTTATTTAATGATAAAAAACACCCTTGTTTCTACT

#A/sw/Missouri/4296424/2006(H2N3)
----------------CAACGACATAATGGACTCCACCACTGTGTCAAGCTTTCAGGTAG
ACTGTTTCCTTTGGCACATCCGCAAACGGTTTGCAGACAATGGATTGGGTGATGCCCCAT
TCCTTGATCGGCTCCGCCGAGATCAAAAGTCTCTAAAAGGAAGAGGCAACACCCTTGGCC
TCGACATTGAAACAGCCACTCTTGTTGGGAAACAAATTGTGGAGTGGATTTTGAAAGAAG
AATCCAGCGATACACTTAAGATGACTATTGCATCCGTACCTACTTCGCGCTATTTAGCTG
ACATGACCCTCGAGGAAATATCACGAGACTGGTTAATGCTCATGCCTAGGCAAAAGATAA
TAGGCCCTCTTTGTGTGCGAATGGACCAGGCGATCATGGAAAAGAACATCATACTGAAAG
CGAACTTCAGTGTGATCTTTAACCGATTAGAGACTTTGATACTACTAAGGGCTTTCACTG
AGGAGGGAACAATCGTTGGAGAAATTTCACAATTACCTTCTCTTCCAGGACATACTAATG
AGGATGTCAAAAATGCAATTGGGGTCCTCATCGGAGGACTTGAATGGAATGGTAACACGG
TTCGAGGCTCTGAAAATCTACAGAGATTCGCTTGGAGAAACCGTAATGAGGATGGGAGAC
CTTCACTACCTCCAGAGAAGAAATGAAAAGTGGCGAGAGCAATTGGGACAAAAATTTGAG
GAAATAAGGTGGTTAATTGAAGAAGTGCGGCACAGATTGAAAACGACAGAGAATAGTTTT
GAACAAATAACATTCATGCAAGCCTTACAACTACTGCTTGAAGTAGAACAAGAGATAAGG
ACTTTCTCGTTTCAGCTTATTTAATGATAAC-------------------

#A/swine/Miyazaki/1/2006(H1N2)
--------------------------ATGGATTCTAACACTGTGTTAAGCTTTCAGGTAG
ACTGCTTTCTTTGGCATATCCGCAAACAGTTTGCGGACAATGGATTGGGTGATGCCCCAT
TTATTGATCGGCTCCGCCGAGACCAAAAGTCCTTAAAAGGAAGAGGCAGCACTCTTGGTC
TTAACATCGAGGCAGCTACTCTTGCTGGAAAGCAAATTGTGGAGTGGATTCTGAAAGAGG
GATCCAGCGAGACGCTTAAGATGACCATTGCATCTGTACCTTCTTCCCGCTACCTAGCTG
ACATGACCCTTGAGGAGATGTCAAGGGATTGGTTCATGTTAATGCCTAGGCAAAAGATGG
TTGGATCTCTTTGTGTGCGAATAGACCAGGCAATCACAGAAAAAAACATTATGCTGAAGG
CGAACTTCAGTGTGGCTTTTGACCGGTTGGAGACTTTGGTACTACTAAGGGCTTTCACCG
AAGAGGGAGCAATTGTCGGAGAAATTTCACCATTACTTTCTCTTCCAGGACATACTAATG
AGGATGTCAAAAATGCAGTTGGGACCCTCATCGGAGGACTTGAATGGAATTGTAACACAG
TTCGAGTCTCTGAAAATCTACAGAGATTCGCTTGGAGAGACCGTAATGAGAATGGGAGAC
CTACACTACCTCCAGAACAGAAATGAGAAGTGGAGAGAACAATTGGGTCAGAAATTTGAG
GAAGTAAGATGGCTGATTGAAGAAGTGCGACACAAACTGAAGATGACAGAAAATAGTTTC
GAGCAAATAACATTCATGCAAGCCTTACAACTACTGCTTGAAGTAGAACAAGAGATGAGA
ACGTTCTCGTTTCAGCTTATTTAA--------------------------

#A/swine/Anhui/01/2006(H3N8)
AGCAAAAGCAGGGTGACAAAAACATAATGGATTCCAACACTGTGTCAAGCTTTCAGGTAG
ATTGTTTTCTTTGGCATGTCCGCAAACGATTTGCAGACCAAGAACTGGGTGATGCCCCAT
TCCTTGACCGACTTCGCCGAGACCAGAAGTCCCTAAAAGGAAGAGGTAGCACTCTTGGTC
TGGACATCGAAACAGCCACTCGTGCAGGAAAGCAGATAGTGGAGCAGATTCTGGAAGAGG
AATCAGATGAGGCACTTAAAATGACCATTGCCTCTGTTCCTGTTTCACGCTACTTAACTG
ACATGACTCTAGATGAGATGTCAAGAGACTGGTTCATGCTCATGCCCAAGCAGAAAGTAA
CAGGCTCCCTATGTATAAGAATGGACCAGGCAATCATGGATAAGAACATCATACTTAAAG
CAAACTTTAGTGTGATCTTCGAAAGGCTGGAGACACTAATACTACTTAGAGCCTTCACTG
AAGAAGGAGCAATCGTTGGCGAAATTTCACCATTACCTTCTCTTCCAGGACATACTAATG
AGGATGTCAAAAATGCAATTGGGGTCCTCATCGGAGGACTTAAATGGAATGATAATACGG
TTAGAGTCTCTGAAACTCTACAGAGATTCGCTTGGAGAAGCAGTCATGAGAATGGGAGAC
CTTCATTCCCTCCAAAGCAGAAACGAAACATGGAGAGAACAATTGAGCCAGAAGTTTGAA
GAAATAAGATGGTTGATTGAAGAAGTGCGACATACATTGAAAAATACAGAAAATAGTTTT
GAACAAATAACATTTATGCAAGCCTTACAACTATTGCTTGAAGTAGAACAAGAGATAAGA
ACTTTCTCGTTTCAGCTTATTTAACGATAAAAAACACCCTTGTTCTACT-

#A/swine/Hungary/19774/2006(H1N1)
--------------------------ATGGATTCAAACACTGTGTCAAGCTTTCAGGTAG
ATTGCTTTCTTTGGCATATCCGCAAGCGGTTTGCAAACTGGGGGCTTGGCGATGCCCCAT
TTCTCGATAGGCTTCGCCGAGACCAGAAGTCCCTAAGAGGGAGAGGCAGCACTCTTGGTC
TGGAAATCGAATCAGCTACTCGTGCGGGAAAACAAATAGTGAAGCGTATTCTGGAAGAAG
AATACGATGAAGCACTTAAAATAACCATTGCTTCTGTGCCTGCTTCACGCTATTTGACTG
ACATGACTCTTGAAGAGATGTCAAGAGACTGGTTCATGCTCATGCCCAAGCAAAAAGTGG
CAGGTCCCTTTTGCATCAGAATGGACCAGGCAATAATGGATAAAAACATCACATTGAAAG
CAAACTTCAGTGTGATTTTTGACCGACTGGAAACTCTGATACTCCTTAGAGCTTTCACAG
AGGAAGGGGCAATTGTAGGTGAAATCTCACCGTTACCTTCTCTTCCAGGACATACTGATG
AGGATGTCAAAAATGCAATTGAGATCCTCATCAAAGGGCTTGAATGGAATGATAATGCAG
TTCGAGTCTCTGAAGCTCTACAGAGATTCGCTTGGAGAAGCACTAATGAGAACGGGAGAC
CTCCATTCCCTCCAAAACAGAAACGGAAAATGGCGAGAACAATTGGGCCAGAAGTTTGAA
GAAATAAGATGGCTAATTGAAGAAGTGCGACACAGATTAAAAATAACGGAGAATAGCTTT
GAACAGATAACGTTTATGCAAGCATTACAACTACTGCTTGAAGTGGAGCAAGAGATAAGG
ACTTTCTCGTTTCAGTTTATTTAATAA-----------------------

#A/swine/Korea/CY04/2007(H3N2)
--------------------------ATGGATTCCAACACTGTGTCAAGCTTTCAGGTAG
ACTGTTTCCTTTGGCATATTCGCAAACGGGTTGCAGACAATGGAATGGGTGATGCCCCAT
TCCTTGATCGGCTCCGCCGAGATCAGAAATCCCTAAAAGGAAGAGGCAGCACTCTTGGTC
TCGACATTGAAACAGCCACCCTTGTTGGGAAGCAAATTGTTGAGTGGATTCTGAAAGAAG
AATCCAACGAAACACTTAAGATGGCCATTGCATCTGTACCTGCTTCGCACTACTTAGCTG
ACATGACTCTTGAAGAAATGTCACGGGATTGGCTCATGCTCATGCCTAGGCAAAAGATAA
TAGGCTCTCTTTGTGTGCGAATGGACCAAGCGATCATGGAAAAGAACATCATACTGAAAG
CGAACTTCAGTGTGATTTTTAATCGATTAGAGACTTTGATACTACTAAGGGCTTTCACCG
AAGAGGGAGCAATAGTTGGAGAAATTTCACCATTACCTTCTCTTCCAGGACATACTGATG
AGGATGTCAAAAATGCAGTTGGGGTCCTCATCGGAGGGCTTGAATGGAATGGTAACACGG
TTCGAGTCCCTGAAAATCTACAGAGATTCGCTTGGAGAAGCCGTAATGAGAATGGGAGAC
CTTCACTACCTCCAAAGCAGAAATGAAAAGTGGCGAGAGCAATTGGGACAGAAATTTGAG
GAAATAAGGTGGCTGATTGAAGAAGTACGGCACAAATTAAAAATGACAGAGAATAGTTTC
GAGCAAATAACATTTATGCAAGCCTTACAACTATTGCTTGAAGTTGAACAAGAGATAAGA
ACTTTCTCGTTTCAGCTTATTTAA--------------------------

#A/swine/Korea/CY07/2007(H3N2)
--------------------------ATGGACTCCAACACTGTGTCAAGCTTTCAGGTAG
ACTGTTTCCTTTGGCACATTCGCAAACGGTTTGCAGACAATGGATTGGGTGATGCCCCAT
TCCTTGATCGGCTCCGCCGAGATCAAAAGTCCCTAAAAGGAAGAGGCATTACTCTTGGCC
TCGACATCGAAACAGCCACTCTTGTTGGAAAACAAATTGTGGAGTGGATTTTGAAAGAGG
AATCCAGCGAGACACATAAGATGATCATTGCATCTGTACCTACTTCGCGCTATCTAGCTG
ACATGACCCTCGAGGAGATGTCACGAGACTGGTTCATGCTAATGCCTAGGCAAAAGACAA
TAGGCTCTCTTTGTGTGCGAATGGACCAGGCGATCATGGAAAAGAACGTCATACTGAAAG
CGAACTTCAGTGTGATCTTTAACCGATTAGAGACTTTGATACTACTAAGGGCTTTCACTG
AGGAGGGAGCAATTGTTGGAGAAATTTCACCATTGCCTTCTCTTCCAGGACATACTAATG
AGGATGTCAAAAATGCAGTTGAGGTCCTCATCGGAGGACTTGAATGGAATGGTAACACGG
TTCGAAGCTCTGAAAATCTACAGAGATTCGCTTGGAGAAACCGTAATGAGAATGGGAGAC
CTTCACTACCTCCAGAGCAGAAATGAAAAGTGGCGAGAGCAATTGGGACAGAAATTTGAG
GAAATAAGGTGGTTAATTGAAGAAGTGCGACACAGATTGAAAGCGACAGAGAATAGTTTC
GAACAAATAACATTTATGCAAGCCTTACAACTACTGCTTGAAGTAGAACAAGAGATAAGA
ACTTTCTCGTTTCAGCTTATTTAA--------------------------

#A/swine/Shanghai/1/2007(H1N2)
--------------------------ATGGACTCCAACACTGTGTCAAGCTTTCAGGTAG
ACTGCTTCCTTTGGCATATCCGCAAACAGTTTGCAGACAATGGATTGGGTGATGCCCCAT
TCCTTGATCGGCTCCGCCGAGATCAAAAGTCCCTAAAAGGAAGAGGCAACACCCTTGGCC
TCGACATCGAAACAGCCACTCTTGTTGGGAAACAAATTGTGGAATGGATTTTGAAAGAGG
AATCCAGCGAGACACTTAAGATGACCATTGCATCTGTACCTACTTCGCGCTACCTAGCTG
ACATGACCCTCGAGGAAATGTCACGAGACTGGTTCATGCTCATGCCTAGGCAAAAGATAA
TAGGCTCCCTTTGTGTGCGAATGGACCAGGCAATCATTGAAAAGAACATCATACTGAAAG
CGAACTTCAGTGTGATCTTTAACCGACTAGAGACTTTGGTACTACTAAGGGCTTTCACTG
AAGGGGGAGCAATCGTTGGAGAAATTTCACCATTACCTTCTCTTCCAGGACATACTGATG
AGGATGTCAAAAATGCAGTTGGGATCCTCATCGGAGGACTTGAATGGAATGGTAACACGG
TTCGAGTCTCTGAAAGTCTACAGAGATTCGCTTGGAGAAACCGTAATGAGGACGGGAGGC
CTTCACTACCTCCAGAGCAGAAATGAAAAGTGGCGAGAGCAGTTGGGACAGAAATTTGAG
GAAATAAGATGGTTAATTGAAGAAGTGCGGCACAGATTGAAAGCGACAGAGAATAGTTTC
GAGCAAATAACATTTATGCAAGCCTTACAACTACTGCTTGAAGTAGAACAAGAGATACGA
ACTTTCTCATTTCAGCTTATTTAA--------------------------

#A/swine/Korea/C12/2008(H5N2)
--------------------------ATGGATTCCAACACGATAACCTCGTTTCAGGTAG
ATTGTTATCTATGGCACATAAGGAAGCTGCTCAGCATGAGAGACATGTGTGATGCTCCCT
TTGATGACAGGCTCAGAAGAGACCAAAAGGCATTAAAGGGAAGAGGCAGCACACTTGGAC
TCGACCTAAGAGTGGCTACAATGGAAGGGAAAAAGATCGTTGAGGACATTCTGAAGAGTG
AAACAGATGAAAACCTCAAAATAGCCATTGCCTCCAGTCCTGCTCCTCGATATATTACTG
ATATGAGTATAGAGGAGATAAGCCGAGAATGGTATATGCTGATGCCTAGGCAGAAAATAA
CTGGAGGTCTAATGGTGAAAATGGATCAAGCCATAATGGATAAGAGAATCATCCTTAAAG
CAAATTTCTCAGTCCTATTTGACCAACTAGAGACATTAGTCTCTCTGAGGGCATTCACAG
AAGATGGTGCTATTGTGGCTGAAATTTCTCCCATTCCCTCTATGCCAGGACATTCTACAG
AGGATGTCAAAAATGCAATTGGAATCCTCATCGGTGGACTTGAATGGAATGATAACTCAA
TTCGAGCGTCTGAAAATATACAGAGATTCGCTTGGGGAATCCGTGATGAGGATGGGGGAC
CTCCACTCCCTCCAAAACAGAAACGCCACATGGCGAGACGAGCTGAGTCAGAAGTTTGAA
GAGATCAGATGGCTCATTGCTGAATGCAGGAATATACTAACAAAGACTGAAAACAGCTTT
GAACAGATAACGTTCTTACAGGCATTGCAACTCTTACTTGAAGTTGAAAGTGAGATAAGG
ACTTTCTCTTTTCAGCTTAT------------------------------

#A/swine/Alberta/OTH-33-8/2009(H1N1)
AGCAAAAGCAGGGTGACAAAAACATAATGGACTCCAACACCATGTCAAGCTTTCAGGTAG
ACTGTTTCCTTTGGCATATCCGCAAGCGATTTGCAGACAATGGATTGGGTGATGCCCCAT
TCCTTGATCGGCTCCGCCGAGATCAAAAGTCCTTAAAAGGAAGAGGCAACACCCTTGGCC
TCGATATCGAAACAGCCACTCTTGTTGGGAAACAAATCGTGGAATGGATCTTGAAAGAGG
AATCCAGCGAGACACTTAGAATGACAATTGCATCTGTACCTACTTCGCGCTACCTTTCTG
ACATGACCCTCGAGGAAATGTCACGAGACTGGTTCACGCTCATGCCTAGGCAAAAGATAA
TAGGCCCTCTTTGCGTGCGATTGGACCAGGCGATCATGGAAAAGAACATAGTACTGAAAG
CGAACATCAGTGTAATCTTTAACCGATTAGAGACCTTGATACTACTAAGGGCTTTCACTG
AGGAGGGAGCAATAGTTGGAGAAATTTCACCATTACCTTCTCTTCCAGGACATACTTATG
AGGATGTCAAAAATGCAGTTGGGGTCCTCATCGGAGGACTTGAATGGAATGGTAACACGG
TTCGAGTCTCTGAAAATATACAGAGATTCGCTTGGAGAAACTGTGATGAGAATGGGAGAC
CTTCACTACCTCCAGAGCAGAAATGAAAAGTGGCGAGAGCAATTGGGACAGAAATTTGAG
GAAATAAGGTGGTTAATTGAAGAAATGCGGCACAGATTGAAAGAGACAGAGAATAGTTTC
GAACAAATAACATTTATGCAAGCCTTACAACTACTGCTTGAAGTAGAACAAGAGATAAGA
GCTTTCTCGTTTCAGCTTATTTAATGATAAAAAACACCCTTGTTTCTAAT

#A/tiger/S/Thailand/Ti-1/04(H5N1)
---------------ACAAAAACATAATGGATTCCAACACTGTGTCAAGCTTTCAGGTAG
ACTGCTTTCTTTGGCATGTCCGCAAACGATTTGCAGACCAAGAACTGGGTGATGCCCCAT
TCCTTGACCGGCTTCGCCGAGATCAGAAGTCCCTAAGAGGAAGAGGCAACACTCTTGGTC
TGGACATCGAAACAGCTACTCGCGCAGGAAAGCAGATAGTGGAGCGGATTCTGGAGGAGG
AGTCTGATAAGGCACTTAAAATG---------------CCGGCTTCACGCTACCTAACTG
ACATGACTCTCGAAGAAATGTCAAGGGACTGGTTCATGCTCATGCCCAAGCAGAAAGTGG
CAGGTTCCCTTTGCATCAAAATGGACCAGGCAATAATGGATAAAGTCATCATATTGAAAG
CAAACTTCAGTGTGATTTTTGACCGGTTGGAAACCCTAATACTACTTAGAGCTTTCACAG
AAGAAGGAGCAATCGTGGGAGAAATCTCACCATTACCTTCTCTTCCAGGACATACTGGTG
AGGATGTCAAAAATGCAATTGGCGTCCTCATCGGAGGACTTGAATGGAATGATAACACAG
TTCGAGTCACTGAAACTATACAGAGATTCGCTTGGAGAAGCAGTGATGAGGATGGGAGAC
TTCCACTCCCTCCAAATCAGAAACGGAAAATGGCGAGAACAATTGAGTCAGAAGTTTGAA
GAAATAAGGTGGCTGATTGAAGAAGTAAGACAGAGATTGAAAATTACAGAAAACAGCTTC
GAACAGATAACGTTTATGCAAGCCTTACAACTACTGCTTGAAGTGGAGCAAGAGATAAGA
GCCTTCTCGTTTCAGC----------------------------------

#A/whale/Maine/328/1984(H13N2)
AGCAAAAGCAGGGTGACAAAAACATAATGGATTCCAATACTGTGTCAAGCTTTCAGGTAG
ACTGCTTTCTTTGGCATGTCCGCAAACGAATTGCAGACCAAGAACTAGGTGATGCCCCAT
TCCTTGACCGGCTTCGCCGAGATCAGAAATCTCTAAGAGGAAGAGGCAGCACTCTTGGTC
TGGACATCGAAACAGCCACCCGTGCTGGAAAGCAGATAGTGGAGCGGATTCTAGAGGAAG
AATCCGACGAGGCACTCAAAATGACTATTGCCTCTGTACCTGCTTCACGCTACCTAACTG
ACATGACTCTTGAGGAGATGTCAAGAGAATGGTTCATGCTCATGCCAAAGCAAAAAGTAG
CAGGCTCCCTCTGTATCAGAATGGACCAGGCAATAATGGATAAGAACATCATACTGAAAG
CGAATTTCAGTGTGATCTTTGACAGGCTGGAGACACTGATACTGTTAAGGGCTTTCACCG
AAGAAGGGGCAATTGTCGGCGAAATTTCACCGTTGCCTTCTCTTCCAGGACATACTGATG
AGGATGTCAAAAATGCAATTGGGGTCCTCATCGGAGGACTTGAATGGAATGATAACACAG
TTCGAGTCTCTGAAACTCTACAGAGATTCGCTTGGAGAAGCAGTAATGAGGATGGGAGAC
CTTCACTCCCTCCAAAGCAGAAACGGAAAATGGCGAGAACAATTGAGTCAGAAGTTTGAA
GAAATAAGGTGGCTAATTGAAGAAGTGCGACATAGACTAAAGATTACAGAGAGTAGTTTT
GAGCAAATAACGTTTATGCAAGCCTTACAACTACTGCTTGAAGTGGAACAAGAGATAAGA
ACCTTCTCGTTTCAGCTTATTTAATGATAAAAAACACCCTTGTTTCTACT

#A/turkey/Italy/8000/02(H7N3)
--------------------------ATGGATTCCAACACTGTGTCAAGCTTTCAGGTAG
ACTGCTTTCTTTGGCACGTCCGCAAACGATTTGCAGACCAAGAACTGGGTGATGCCCCAT
TCCTTGACCGGCTTCGCCGAGATCAGAAGTCCCTAAGAGGAAGGGGCAGCACTCTTGGTC
TGGACATCGAGACAGCTACTCGTGCGGGAAAGCAGATAGTGGAGCGGATTCTGGAGGAAG
AATCTGATGAGGCACTTAAAATGACTATTACTTCAGTGCCGGCTTCACGCTACCTAACTG
ACATGACTCTTGAAGAAATGTCAAGGGACTGGTTCATGCTCATGCCCAAGCAGAAAGTGG
CAGGTTCCCTTTGCATCAGAATGGACCAGGCAATAATGGATAAGAACATCAAATTGAAAG
CAAACTTCAGTGTGATTTTTGACCGGCTGGAAACCCTAATACTACTTAGAGCTTTCACAG
AAGAAGGAGCAATTGTGGGAGAAATCTCACCATTACCTTCTCTTCCAGGACATACTGATG
AGGATGTCAAAAATGCAATTGGGGTCCTCATCGGAGGACTTGAATGGAATGATAACACAG
TTCGAGTCTCTGAAACTCTACAGAGATTCGCTTGGAGAAGCAGTAATGAGGATGGGAGAC
CTCCACTCCCTCCAAAACAGAAACGGAAAATGGCGAGAACAATTGAGCCAGAAGTTTGAA
GAAATAAGASWGTTGATTGAAGAAGTGCGACACAGATTGAAGATTACAGAGAA-------
------------------------------------------------------------
--------------------------------------------------

#A/turkey/Israel/619/2002(H9N2)
-----AAGCAGGGTGACAAAAACATAATGGATTCTAACACTGTGTCAAGCTTTCAGGTAG
ACTGCTTTCTTTGGCATGTCCGCAAACGATTTGCAGACCAAGAACTGGGTGATGCCCCAT
TCCTTGACCGGCTGCGCCGGGATCAGAAGTCCCTAAGGGGAAGAGGCAGCACTCTTGGTC
TGGACATCGAAACAGCTACTCGTGCGGGAAAACAGATAGTGGAGCGGATTCTAGAGGAAG
AATCCGATAAGGCACTCAAAATGACTATTGCTTCTGTTCCGGATGCACGATATCTAACTG
ATATGACTATTGAAGAAATGTCAAGGGACTGGTTCATGCTCATACCCAAACAGAAAGTGG
CAGGTTCCCTTTGTATCAGAATGGACCAGGCAATAATGGACAAGAACATCATATTGAAAG
CGAATTTTAGTGTAATTTTTGATCGGCTAGAAACCCTAATACTACTCAGAGCTTTTACAG
AAGAAGGAGCAATTGTGGGAGAAATTTCACCGTTACCTTCTCTTCCAGGACATACTAATG
AGGATGTCAAAAATGCAATTGGGGTCCTCATCGGAGGACTTGAATGGAATGATAACACAG
TTCGAGTCTCTGAAACTCTACAGAGATTTGCTTGGAGAAGCAGTAATGAGGGTGGGAGAC
CTCCACTCCCTCCAAAGCAGAAACGGAAAATGGAGAGAACAATTGAGCCAGAAGTTTGAA
GAAATAAGGTGGCTGATTGAAGAAGTGCGACACAGATTAAAGAACACAGAAAACAGCTTT
GAACAGATAACGTTTATGCAAGCCTTGCAACTACTGCTTGAAGTAGAGCAGGAGATAAGA
ACTTTCTCGTTTCAGCTTATTTAATGATAAAAAACACCCTTGTTTCT---

#A/ck/South_Africa/UP1102/02(H6N2)
-----------------------------------------------AGCTTTCAGGTAG
ACTGCTTTCTTTGGCATGTCCGCAAACGATTTGCAGACCAAGAACTGGGTGATGCCCCAT
TCCTTGACCGGCTTCGCCGAGATCAGAAGTCCCTAAGAGGAAGAGGCAGCACTCTTGGTC
TGGACATCGAGACAGCTACTCGAGCGGGAAAGCAGATAGTGGAGCGGATTCTGGAGGAAG
AGTCCAATGAGACACTTAAAATGACCATTGCTTCTGTGCCGGCTTCACGCTACCTAACTG
ACATGACTCTTGAAGAAATGTCAAGAGACTGGTTCATGCTCATGCCCAAGCAGAAAGTGG
CAGGTTCCCTTTGTATCAGAATGGACCAGGCAATAATGGATAAAAAAATCATATTGAAAG
CAAACTTCAGTGTGATTTTTGGCCGGCTGAAAACCCTAATACTGCTTAGAGCTTTCACAG
AAGAAGGAGCAATTGTGGGAGAAATCTCACCGTTACCTTCTCTTCCAGGACATACTGATG
AGGATGTCAAAAATGCAATTGAGGTCCTCATCGGAGGATTTGAATGGAATGATAACACAG
TTCAAATCTCTGAAAATTTACAGAGATTCGCTTGGAGAAGCAGTAATGAGAATGGGAGAC
CTCCACTCCCTCCAAAGCAGAAACGAAAAATGGCGAGAACAATTGAGTCAGAAGTTTG--
------------------------------------------------------------
------------------------------------------------------------
--------------------------------------------------

#A/chicken/South_Africa/AL19/02(H6N2)
-----------------------------------------------AGCTTTCAGGTAG
ACTGCTTTCTTTGGCATATCCGCAGACGATTTGCAGACCAAGAACTGGGTGATGCCCCAT
TCCTTGACCGGCTTCGCCGAGATCAGAAGTCCTTAAGAGGAAGAGGCAGCACTCTTGGTC
TGGACATCAATACAGCTACTCGTGCTGGAAAGCAGATAGTGGAGCGGATTCTGAAGGAAG
AGTCTAATGAGGCACTTAAAAATACTATTGCTTCTGTGCCGGCTTCACGCTACCTAACTG
ACATGACTATTGAAGAAATGTCAAGAGACTGGTTCATGCTCATGCCCAGGCAGAAAGTGG
CAGGTTCTCTTTTGGTCAGAATGGACCAGGCAATAATGGATAAAAAAATCATATTGAAAG
CAAACTTCAATGTGATTTTTGGCCGGTTGGAAACCCTAATACTGCTTAGAGCTTTCACAG
AAGAAGGAGCAATTGTGGGAGAAATCTCACCGTTACCTTCTCTTCCAGGACATACTGATG
AGGATGTCAAAAATGCAATTGAGGTCCTCATCGGAGGACTTGAATGGAATGATAACACAG
TTCAAGTCTCTGAAACTTTACAGAGATTCGCTTGGAGAAGCAGTAATGAGGGTGGGAGAC
CTCCACTCCCTCCAAAGCAGAAACGGAAAATGGCGAGAACAATTGAGCCAGAAGTTTG--
------------------------------------------------------------
------------------------------------------------------------
--------------------------------------------------

#A/chicken/Dubai/383/2002(H9N2)
AGCAAAAGCAGGGTGACAAAAACATAATGGATTCTAACACTGTGTCAAGCTTTCAGGTAG
ACTGCTTTATTTGGCATGTCCGCAAACGATTTGCAGACCAAGAACTGGGTGATGCCCCAT
TCCTTGACCGGCTTCGCCGAGATCAGAGGTCCTTAAGAGGAAGGGGCAGCACTCTTGGTC
TGGACATCGAAACAGCTACTCGTGTGGGAAAGCAGATAGTGGAGCGGATTCTGGAGGAAG
AATCTGATGGGGCACTTAAAATGACTATTGCTTCTGTGCCGGATTCACGCTACCTAAGTG
ACATGACTCTTGAAGAAATGTCAAGGGACTGGTTCATGCTCATGCCCAAGCAGAAAGTGG
CAGGTTCCCTTTGCATCAGAATGGACCAGGCAATAATGAATAAAACCATCATATTGAAAG
CAAACTTCAGTGTGATTTTTGACCGGCTGGAAACCTTAATACTACTTAGAGCGTTCACAG
AAGAAGGAGCAATTGTGGGAGAAATCTCACCATTACCTTCTCTTCCAGGACATACTGATG
AGGATGTCAAAAATGCAATTGGGGTCCTCATCGGAGGACTTGAGTGGAATGATAACACAG
TTCGAGTCTCTGAAACTCTACAGAGATTCGCTTGGAGAAGCAGTAATGAGGATGGGAGAC
CTCCACTCCCTCCAAAGCAGAAACGGTAGATGGCGAAAACAATTGGGTCAGAAGTTTGAG
GAAATAAGATGGCTGATTGAAGAAGTGCGACATAGATTGAAGATTACAGAGAACAGCTTC
GAACAAATAACATTTATTCAAGCCTTACAACTATTGCTTGAAGTGGAGCAAGAGATAAGA
ACTTTCTCGTTTCAGTTTATTTAATGATAAAAAACACCCTTGTTTC----

#A/duck/Hokkaido/84/2002(H5N3)
--------------------------ATGGATTCCAACACTGTGTCAAGCTTTCAGGTAG
ACTGCTTTCTCTGGCATGTCCGCAAACGATTTGCAGACCAAGAACTGGGTGATGCCCCAT
TCCTTGACCGGCTTCGCCGAGATCAGAAATCTCTAAGAGGAAGAGGCAGCACTCTTGGTC
TGGACATCGAAACGGCCACTCGTGCTGGAAAGCAGATAGTGGAGAGGATTCTAGAGGAAG
AATCCGACGAGGCACTCAAAATGACTATTGCCTCTGTGCCTGCTTCACGCTACCTAACTG
ACATGACTCTTGAAGAGATGTCAAGGGACTGGTTCATGCTCATGCCCAAGCAAAAAGTGG
CAGGCTCCCTCTGTATCAGAATGGACCAGGCGATTATGGATAAGAACATCATACTGAAGG
CAAACTTCAGTGTGATCTTCGATCGGCTGGAGACACTAATACTACTCAGAGCCTTCACTG
AAGAAGGAGCAATTGTCGGCGAAATTTCACCATTGCCTTCTCTTCCAGGACATACTGATG
AGGATGTCAAAAATGCAATTGGGGTCCTCATCGGAGGACTTGAATGGAATGATAACACAG
TTCGAGTCTCTGAAACTCTACAGAGATTCGCTTGGAGAAGCAGTAATGAGGATGGGAGAC
CTCCACTCCCTCCAAAGCAGAAACGGAAAGTGGCGAGAACAATTGAGTCAGAAGTTTGAA
GAAATAAGGTGGCTGATTGAGGAAGTGCGACATAGACTGAAGATTACAGAGAATAGCTTC
GAACAAATAACATTTATGCAAGCCTTACAACTATTGCTTGAAGTGGAGCAAGAGATAAGA
ACTTTCTCGTT---------------------------------------

#A/chicken/Yokohama/aq45/2002(H9N2)
--------------------------ATGGATTCCAACACTGTGTCAAGCTTCCAGGTAG
ACTGCTTTCTTTGGCATGTCCGCAAACGATTTGCAGACCAAGAACTGGGTGATGCCCCAT
TTCTAGACCGGCTTCGCCGAGATCAGAAATCTCTGAGAGGAAGAGGCAGCACTCTTGGTC
TGGACATCAGAACCGCCACTCATGAAGGAAAGCATATAGTAGAGCGGATTCTGGAGGAAG
AGTCAGATGAGGCACTTAAAATGACTATTGCTTCAGTGCCAGCTCCACGCTACCTGACTG
ACATGACTCTTGAAGAAATGTCAAGAGATTGGTTAATGCTCATTCCCAAACAGAAAGTGA
CAGGGTCCCTTTGCATTAGAATGGACCAAGCAATAGTGGATAAAAACATCACACTGAAAG
CAAACTTCAGTGTGATTTTCAATCGACTGGAAGCTCTAATACTACTTAGAGCTTTTACAG
ACGAAGGAGCCATAGTGGGCGAAATCTCACCATTACCTTCTCTTCCAGGACATACTAATG
AGGATGTCAAAAATGCAATTGGGATCCTCATCGGAGGATTTGAATGGAATGATAACACAG
TTCGAGTCTCTGAAACTCTACAGAGATTCGCTTGGAGAAGCAGCGATGAGGATGGGAGAC
CTCCACTCTCTCCAAAGTAGAAACGTGAAATGGAGAGAACAATTGAGCCAGAAGTTTGAA
GAAATAAGATGGCTGATTGAAGAAGTGCGACATAGATTAAAGATTACAGAGAATAGCTTT
GAACAAATAACATTTATGCAAGCCTTGCAACTATTGCTTGAAGTGGAGCAAGAGATAAGA
ACTTTCTCGTTTCAGCTTATTTAA--------------------------

#A/chicken/Yokohama/aq134/2002(H9N2)
--------------------------ATGGATTCCAACACGATAACCTCGTTTCAGGTAG
ATTGTTATCTATGGCACATAAGGAAGCTGCTCAGCATGAGAGACATGTGTGATGCTCCCT
TTGATGACAGGCTCAGAAGAGACCAAAAGGCATTAAAGGGAAGAGGCAGCACACTTGGGC
TCGACCTAAGAGTGGCTACAATGGACGGGAAAAAGATCGTTGAGGACATTCTGAAGAGCG
AAACAGATGAAAACCTCAAAATAGCCATTGCCTCCAGTCCTGCTCCTCGATATATCACTG
ATATGAGTATAGAGGAGATAAGCCGAGAATGGTATATGCTGATGCCTAGGCAGAAAATAA
CTGGAGGTCTAATAGTGAAAATGGATCAAGCCATAATGGATAAGAGAATCATCCTTAAAG
CAAATTTCTCAGTTCTATTTGACCAACTAGAGACGTTAGTCTCTCTGAGGGCATTCACAG
AAGATGGTGCTATTGTGGCTGAAATTTCTCCCATCCCCTCTATGCCAGGACATTCTACAG
AGGATGTCAAAAATGCAATTGGAATCCTCATCGGTGGACTTGAATGGAATGATAACTCAA
TTCGAGCGTCTGAAAGTATACAGAGATTCGCTTGGGGAGTCCGTAATGAGGATGGGGGAC
CTTCACTCCCTCCAAAACAGAAACGCTACATGGCGAGACGAGCTGAGTCAGAAGTTTGAA
GAGATCAGATGGCTTATTGCTGAATGCAGGAATATACTAACAAAGACTGAAAACAGCTTT
GAACAGATAACGTTCTTACAGGCATTGCAACTCTTACTTGAAGTTGAGAGTGAGATAAGA
ACTTTCTCTTTTCAGCTTATTTAA--------------------------

#A/chicken/NJ/608/02(H7N2)
--------------------------ATGGATTCCAACACGATAACCTCGTTTCAGGTAG
ATTGTTATCTATGGCACATAAGAAAGCTACTCAGCATGAGAGACATGTGTGATGCTCCCT
TTGATGATAGACTCAGAAGAGATCAAAAAGCATTAAAGGGAAGAAGCAGCACACTTGGGC
TCGACCTGCGAGTGGCCACAATGGAAGGCAAAAAGGTTGTTGAAGACATCCTAAAGAGTG
AAACTGATGAAAATCTCAGAATTGCAATTGCATCCAGCCCTGCACCTCGGTATATTACTG
ATATGAGCATAGAGGAAATAAGCAGGGAATGGTACATGCTAATGCCAAGGCAGAAGATGA
CAGGGGGTCTGATGGTGAAAATGGATCAGGCCACTATGAACAAGAGGATAATGCTCAAAG
CAAACTTTTCTGTCCTATTTGATCAACTGGAAACACTAGTCTCACTGAGGGCTTTCACAG
ATGATGGCGCCATTGTAGCTGAAATATATCCCATTCCTTCTATGCCAGGACATTCTGCGG
AGGATGTCAAAAATGCAATTGGGATCCTCATCGGTGGACTTGAATGGAATGATAACTCAA
TTCGAGCGTCTGAAAATATACAGAGATTCGCTTGGGGAGTCCGTGATGAGAATAGGGGAC
CTCCACTCTCTCCAAAACAGAAACGCTACATGGAGAGAAGAGTTGAGTCAGAAATTTGAA
GAGATCAGATGGCTGATTGCAGAATGCAGAAACATATTAACCAAAACTGAGAACAGCTTC
GAGCAAATAACTTTCTTGCAAGCATTGCAACTCTTACTTGAAGTTGAGAGTGAGATAAGA
ACATTTTCCTTTCAGCTTATTTAGTACTAAAAAA----------------

#A/chicken/PA/149092-1/02(H7N2)
--------------------------ATGGATTCCAACACGATAACCTCGTTTCAGGTAG
ATTGTTATCTATGGCACATAAGAAAGCTACTCAGCATGAGAGACATGTGTGATGCTCCCT
TTGATGATAGACTCAGAAGAGATCAAAAGGCATTAAAGGGAAGAAGCAGCACACTTGGGC
TCGACCTGCGAGTGGCCACAATGGAAGGCAAAAAGGTTGTTGAAGACATCCTAAAGAGTG
AAACGGATGAAAATCTCAGAATTGCAATTGCATCCAGCCCTGCACCTCGGTACATTACTG
ATATGAGCATAGAGGAAATAAGCAGGGAATGGTACATGCTCATGCCAAGGCAGAAGATGA
CAGGGGGTCTGATGGTGAAAATGGATCAGGCCATTATGAACAAGAGGATAATACTCAAAG
CAAACTTCTCTGTCCTATTTGATCAACTGGAAACACTAGTCTCACTGAGGGCTTTCACAG
ACGATGGCGCCATTGTAGCTGAAATATCTCCCATTCCTTCTATGCCAGGACATTCTGCAG
AGGATGTCAAAAATGCAATTGGAATCCTCATCGGTGGACTTGAATGGAATGATAACTCAA
TTCGAGCGTCTGAAAATATACAGAGATTCGCTTGGGGAGTCCGTGATGAGAATAGGGGAC
CTCCACTCTCTCCAAAACAGAAACGCTATATGGAGAGAAGAGTTGAGTCAGAAATTTGAA
GAGATCAGATGGCTAATTGCAGAATGCAGAAACATATTAACCAAAACTGAGAACAGCTTC
GAGCAGATAACGTTCTTGCAAGCATTGCAACTCTTACTTGAAGTTGAGAGTGAGATAAGA
ACATTTTCTTTTCAGCTTATTTAGTATCAAAA------------------

#A/chicken/Chile/4977/02(H7N3)
----------------------CATAATGGATTCCAACACGATAACCTCGTTTCAGGTAG
ATTGCTATTTGTGGCATATAAGAAAGCTGCTCAGCATGAGAGACATGTGTGATGCTCCCT
TTGATGACAGGCTCAGAAGAGACCAAAAGGCATTAAAGGGGAGAGGCAGCACACTTGGGC
TCGATTTGAGAGTGGCTACAATGGAAGGCAAAAAGATTGTGGAGGATATCCTCAAAAGCG
AAACAGATGAAAACCTCAAAATTGCAATTGCGTCTAGCCCTGCTCCTCGATACATCACTG
ATATGAGCATTGAGGAAATAAGCAGAGAATGGTACATGTTGATGCCCAGGCAAAAGATTA
CTGGGGGTTTAATGGTGAAGATGGATCAAGCCATCATGGACAAGAAAATAATACTCAAAG
CGAATTTCTCCGTATTATTTGATCAATTGGAAACGCTAGTCTCATTGAGGGCATTCACAG
AGGATGGTGCCATTGTAGCTGAAATATCTCCCATTCCTTCCATGCCAGGACATTCTACAG
AGGATGTCAAAAATGCAATTGGAATCCTCGTCGGTGGACTTGAATGGAATGATAACTCAA
TTCGAGCGTCTGAAAATATACAGAGATTCGCTTGGGGAATCCGTGATGAGAATGGGGGAC
CTCCACTCCCTCCAAAGCAGAAACGCTACATGGCGAGAAGAATTGAGTCAGAAGTTTGAA
GAGATCAGGTGGCTGATTTCTGAATGCAGGAACGTATTGACCAAAACAGAAAACAGCTTT
GAGCAAATAACGTTCTTACAAGCATTGCAACTTTTACTCGAGGTTGAAAGTGAAATAAGG
AC------------------------------------------------

#A/duck/NY/191255-79/02(H5N2)
--------------------------ATGGACTCCAACACGATAACCTCGTTTCAGGTAG
ATTGCTATCTATGGCACATAAGAAAGCTGCTCAGCATGAGAGACATGTGTGATGCTCCCT
TTGATGACAGACTCAGAAGAGATCAAAAGGCATTAAAGGGAAGAGGCAGCACACTTGGAC
TCGACCTGCGAGTGGCCACAATGGAAGGCAAAAAGATTGTTGAAAACATCCTAAAGAGTG
AGACGGACGAACATCTCAGAATTGCAATTGCATCCAGCCCTGCTCCTCGGTACATTACTG
ATATGAGCATAGAGGAAATAAGCAGGGAATGGTACATGCTCATGCCAAGGCAGAAAATAA
CAGGGGGTCTGTTGGTGAAAATGGATCAGGCCATCATGGACAAGAGGATAATACTCAAGG
CAAACTTCTCTGTCCTATTTGATCAACTGGAAACATTAGTCTCACTGAGGGCTTTCACAG
ACAGTGGCGCCATTGTAGCTGAAATATCTCCCATTCCTTCTATGCCAGGACATTCTGCAG
AGGATGTCAAAAATGCAATTGGAATCCTCATCGGTGGACTTGAATGGAATGATAACTCAA
TTCGAGCGTCTGAAAATATACAGAGATTCGCTTGGGGAGTCCGTGATGAGAATGGGGGAC
CTCCACTCCCTCCAAAGCAGGAACGCTACATGGCGAGAAGAGTTGAGTCAGAAGTTTGAA
GAAATCAGGTGGCTAATTGCAGAGTGCAGAAGCATATTAACCAAAACTGAGAACAGCTTC
GAGCAGATAACGTTCTTGCAGGCATTGCAACTCTTACTTGAAGTTGAGAGTGAGATAAGG
ACATTTTCTTTTCAGCTTATTTAATACTAAAA------------------

#A/ck/Guatemala/194573/02_(H5N2)
----------------------CATAATGGACTCCAACACGACAACCTCGTTTCAGGTAG
ATTGCTATCTATGGCACATACGAAAGCTGCTCAGCATGAGAGACATGTGTGATGCTCCCT
TTGATGACAGACTCAGAAGAGATCAAAAGGCATTAAAGGGAAGAGGCAGCACACTTGGAC
TCGATCTGCGAGTGGCCACAATAGAAGGCAAAAAGATTGTTGAAGACATCCTAAAGAGTG
AACCGGATGAAATTCTCAAAATTGCAATTGCATCCATTCCTGCTCCTCGGTATATTACCG
ACATGAGCATGGAGGAAATAAGCAGGGAATGGTACATGCTAATGCCAAGGCAGAAAATAA
CAGGAGGACTGGTAGTAAAAATGGATCAGGCCATCATGGACAAGAGAATAATACTCAAGG
CAAACTTTTCTGTCTTATTTGATCAACTGGAAACATTAGTCTCACTGAGGGCTTTCACCG
ACGATGGCGCCATTGTAGCTGAAATATCTCCCTTTCCTTCCATGCCAGGACATTCTGCAG
AGGATGTCAAAAATGCAATTGGAATCCTCATCGGTGGACTTGAATGGAATGATAACTCAA
TTCGAGCGTCTGAAAATATACAGAGATTTGCTTGGGGAGTCTGTGATGAGAATAGGGGAC
CTTCACTCCCTCCAAATCAGAAATGCTACATGGCGGGAAGAGTTGAGTCAAAAGTTTGAA
GAGATCAGATGGCTAATTGCAGAGTGTAGAAACATATTAACCAAAACTGAGAACAGCTTC
GAGCAGATAACGTTCTTGCAGGCATTGCAACTCTTACTTGAAGTTGAGAGTGAGATAAGG
ACATTTTCTTTTCAGCTTATTTAATACTAAAA------------------

#A/turkey/Italy/9739/2002(H7N3)
--------------------------ATGGATTCCAACACTGTGTCAAGCTTTCAGGTAG
ACTGCTTTCTTTGGCACGTCCGCAAACGATTTGCAGACCAAGAACTGGGTGATGCCCCAT
TCCTTGACCGGCTTCGCCGAGATCAGAAGTCCCTAAGAGGAAGGGGCAGCACTCTTGGTC
TGGACATCGAGACAGCTACTCGTGCGGGAAAGCAGATAGTGGAGCGGATTCTGGAGGAAG
AATCTGATGAGGCACTTAAAATGACTATTACTTCAGTGCCGGCTTCACGCTACCTAACTG
ACATGACTCTTGAAGAAATGTCAAGGGACTGGTTCATGCTCATGCCCAAGCAGAAAGTGG
CAGGTTCCCTTTGCATCAGAATGGACCAGGCAATAATGGATAAGAACATCAAATTGAAAG
CAAACTTCAGTGTGATTTTTGACCGGCTGGAAACCCTAATACTACTTAGAGCTTTCACAG
AAGAAGGAGCAATTGTGGGAGAAATCTCACCATTACCTTCTCTTCCAGGACATACTGATG
AGGATGTCAAAAATGCAATTGGGGTCCTCATCGGAGGACTTGAATGGAATGATAACACAG
TTCGAGTCTCTGAAACTCTACAGAGATTCGCTTGGAGAAGCAGTAATGAGGATGGGAGAC
CTCCACTCCCTCCAAAACAGAAACGGAAAATGGCGAGAACAATTGAGTCAGAAGTTTGAA
GAAATAAGATGGTTGATTGAAGAAGTGCGATACAGATTGAAGATTACAGAGAACAGCTTC
GAACAGATAACGTTTATGCAAGCCTTACAACTATTGCTTGAAGTGGAGCAAGAGATAAGA
ACTTTCTCGTTTCAGCTTATTTAATGA-----------------------

#A/duck/Victoria/5384/2002(H4N8)
---------------ACAAAAACATAATGGATTCTATTACTATGTTGAGCTTTCAGGTAG
ACTGCTTTCTTTGGCATGTCCGCAAACGATTTGCAGACCAAGAACTGGGTGATGCCCCGT
TCCTTGACCGGCTTCGCCGAGACCAAAAATCCCTAAGAGGAAGAGGCAGCACTCTTGGTC
TGGACATCGAAATAGCTACTCGGGCGGGAAAGCAGATAGTGGAGCGGATTCTGGAAGAGG
AATCTGATGAGGCACTTAAGATGACTATAGCTTCTGTGCCAACTTCACGCTATTTAACCG
ACATGACTCTTGAAGAAATGTCAAGAGACTGGTTCATGCTAATGCCCAAACAAAAAGTGG
CAGGATCCCTCTGCATTAAAATGGACCAGGCAATAATGGACAAGAACATCACACTGAAAG
CAAACTTCAGTGTAACCTTTGGTCGGCTGGAAACACTAATACTATTGAGAGCCTTTACTG
ATGAAGGAGCAATTGTTGGCGAAATCTCACCACTGCCTTCTCTTCCAGGACATACTGATG
AGGATGTCAAAAATGCAATTGGGGTCCTCATCGGAGGACTTGAATGGAATGATAACACAG
TTCGAGTCTCTGAGACTCTACAGAGATTCGCTTGGAGAAACAGTGATGAGGATGGGAGAC
CTTCACTCCCTCCAAAGCAGAAACGGAAAATGGCGAGAACAATTGAGTCAGAAGTTTGAA
GAAATAAGATGGTTAATTGAAGAGGTGCGTCACAGGCTGAAGATTACAGAGAATAGCTTT
GAACAAATAACATTCATGCAAGCCTTACAACTATTGCTTGAAGTGGAGCAAGAGATAAGG
ACTTTCTCGTTTCAGCTTATTTAATAATAA--------------------

#A/turkey/Italy/8000/2002(H7N3)
---------------ACAAAAACATAATGGATTCCAACACTGTGTCAAGCTTTCAGGTAG
ACTGCTTTCTTTGGCACGTCCGCAAACGATTTGCAGACCAAGAACTGGGTGATGCCCCAT
TCCTTGACCGGCTTCGCCGAGATCAGAAGTCCCTAAGAGGAAGGGGCAGCACTCTTGGTC
TGGACATCGAGACAGCTACTCGTGCGGGAAAGCAGATAGTGGAGCGGATTCTGGAGGAAG
AATCTGATGAGGCACTTAAAATGACTATTACTTCAGTGCCGGCTTCACGCTACCTAACTG
ACATGACTCTTGAAGAAATGTCAAGGGACTGGTTCATGCTCATGCCCAAGCAGAAAGTGG
CAGGTTCCCTTTGCATCAGAATGGACCAGGCAATAATGGATAAGAACATCAAATTGAAAG
CAAACTTCAGTGTGATTTTTGACCGGCTGGAAACCCTAATACTACTTAGAGCTTTCACAG
AAGAAGGAGCAATTGTGGGAGAAATCTCACCATTACCTTCTCTTCCAGGACATACTGATG
AGGATGTCAAAAATGCAATTGGGGTCCTCATCGGAGGACTTGAATGGAATGATAACACAG
TTCGAGTCTCTGAAACTCTACAGAGATTCGCTTGGAGAAGCAGTAATGAGGATGGGAGAC
CTCCACTCCCTCCAAAACAGAAACGGAAAATGGCGAGAACAATTGAGCCAGAAGTTTGAA
GAAATAAGATGGTTGATTGAAGAAGTGCGACACAGATTGAAGATTACAGAGAACAGCTTC
GAACAGATAACGTTTATGCAAGCCTTACAACTATTGCTTGAAGTGGAGCAAGAGATAAGA
ACTTTCTCGTTTCAGCTTATTTAATGATAA--------------------

#A/chicken/Yunnan/401/2002(H9N2)
--------------------------ATGGATTCCAACACTGTGTCAAGCTTCCAGGTAG
ACTGCTTTCTTTGGCATGTCCGCAAACGATTTGCAGACCAAGAACGGGGCGATGCCCCTT
TTCTAGACCGGCTTCGCCGAGATCAGAAGTCCCTGAGAGGAAGAGGCAGCACTCTTGGTC
TGGACATCAAAACCGCTACTCATGAAGGGAAGCATATAGTGGAGCGGATTCTGGAGGAAG
AGTCAGATGAGGCTCTTAAAATGACTATTGCTTCAGTGCCAGCTCCACGCTACCTAACTG
ACATGACTCTTGAAGAAATGTCAAGGGATTGGTTAATGCTCATTCCCAAACAGAAAGTGA
CAGGGTCCCTTTGCATTAGAATGGACCAAGCAATAGTGGATAAAAACATCACACTGAAAG
CAAATTTCAGTGTGATTTTCAATCGAATGGAAGCTCTAATACTCCTTAGAGCATTTACAG
ATGAAGGGGCAATAGTGGGCGAAATCTCACCATTACCGTCTCTTCCAGGACATACTGATG
AGGATGTCAAAAATGCAATTGGGATCCTCATCGGAGGATTTGAATGGAATGATAACACAG
TTCAAGTCTCTGAAACTCTACAGAGATTCGCTTGGAGAAGCAGCGATGAGGATGGGAGAC
CTCCACTCTCTCCAAAGTAGAAACGGGAAATGGAGAGAACAATTGAGCCAGAAGTTTGAA
GAAATAAGATGGCTGATTGAAGAAGTGCGACACAGATTAAAGATTACAGAGAATAGCTTT
GAACAAATAACATTTATGCAAGCCTTGCAACTATTGCTTGAAGTGGAACAAGAGATAAGA
ACTTTCTCGTTTCAGCTTATTTAA--------------------------

#A/chicken/Yunnan/955/2002(H9N2)
--------------------------ATGGATTCCAACACTGTGTCAAGCTTCCAGGTAG
ACTGCTTTCTTTGGCATGTCCGCAAACGATTTGCAGACCAAGAACGGGGCGATGCCCCTT
TTCTAGACCGGCTTCGCCGAGATCAGAAGTCCCTGAGAGGAAGAGGCAGCACTCTTGGTC
TGGACATCAAAACCGCTACTCATGAAGGGAAGCATATAGTGGAGCGGATTCTGGAGGAAG
AGTCAGATGAGGCTCTTAAAATGACTATTGCTTCAGTGCCAGCTCCACGCTACCTAACTG
ACATGACTCTTGAAGAAATGTCAAGGGATTGGTTAATGCTCATTCCCAAACAGAAAGTGA
CAGGGTCCCTTTGCATTAGAATGGACCAAGCAATAGTGGATAAAAACATCACACTGAAAG
CAAATTTCAGTGTTATTTTCAATCGAATGGAAGCTCTAATACTCCTTAGAGCATTTACAG
ATGAAGGGGCAATAGTGGGCGAAATCTCACCATTACCGTCTCTTCCAGGACATACTGATG
AGGATGTCAAAAATGCAATTGGGATCCTCATCGGAGGATTTGAATGGAATGATAACACAG
TTCAAGTCTCTGAAACTCTACAGAGATTCGCTTGGAGAAGCAGCGATGAGGATGGGAGAC
CTCCACTCTCTCCAAAGTAGAAACGGGAAATGGAGAGAACAATTGAGCCAGAAGTTTGAA
GAAATAAGATGGCTGATTGAAGAAGTGCGACACAGATTAAAGATTACAGAGAATAGCTTT
GAACAAATAACATTTATGCAAGCCTTGCAACTATTGCTTGAAGTGGAACAAGAGATAAGA
ACTTTCTCGTTTCAGCTTATTTAA--------------------------

#A/mallard/Ohio/671/2002(H4N6)
---------------ACAAATACATAATGGACTCCAACACGATAACCTCGTTCCAGGTAG
ATTGCTATCTATGGCACATAAGAAAGCTGCTCAGCATGAGAGACATGTGTGATGCTCCCT
TTGATGATAGACTCAGAAGAGACCAAAAGGCATTAAAGGGAAGAGGCAGCACACTTGGAC
TCGACCTGCGAGTGGCTACAATGGAAGGCAAAAAGATTGTTGAAGACATCCTAAAGAGTG
AAACGGATGAAAATCTCAAAATTGCGATTGCATCCAGCCCTGCTCCTCGGTACATTACCG
ATATGAGCATAGAGGAAATAAGCAGGGAATGGTACATGCTCATGCCGAGGCAGAAAATAA
CTGGGGGTCTGATGGTGAAAATGGATCAGGCCATTATGGACAAGAGGATAATACTCAAGG
CGAACTTCTCTGTCCTGTTTGATCAACTGGAGACATTAGTCTCACTGAGGGCTTTCACAG
ACGATGGCGCCATTGTAGCTGAAATATCTCCCATTCCTTCCATGCCAGGACATTCTACAG
AGGATGTCAAAAATGCAATTGGAATCCTCATCGGTGGACTTGAATGGAATGATAACTCAA
TTCGAGCGTCTGAAAATATACAGAGATTCGCTTGGGGAGTCCGTGATGAGAATGGGGGAC
CTCCACTCCCTCCAAAGCAGAAACGCTACATGGCGAGAAGAGTTGAGTCAGAAGTTTGAA
GAGATCAGATGGCTAATTGCAGAGTGCAGAAACATATTAACCAAAACTGAGAACAGCTTC
GAGCAGATAACGTTCTTGCAAGCATTGCAACTCTTACTTGAAGTTGAGAGTGAGATAAGG
ACATTTTCTTTTCAGCTTATTTAGTACTAA--------------------

#A/mallard/Ohio/666/2002(H6N2)
---------------ACAAAAACATAATGGATTCCAACACTGTGTCAAGCTTTCAGGTAG
ATTGCTTTCTTTGGCATGTCCGCAAACGATTTGCAGACCAAGAACTGGGTGATGCCCCAT
TCCTCGACCGGCTTCGCCGAGATCAGAAATCTCTAAGAGGAAGAGGCAGCACTCTTGGTC
TGGACATCGAAACAGCCACTCGCGCTGGAAAGCAGATAATGGAGAGGATTCTAGAGGAAG
AATCCGACGAGGCACTCAAAATGACTATTGCCTCTGTATCTGCTTCACGCTACCTAACTG
ACATGACTCTTGAAGAAATGTCAAGAGATTGGCTCATGCTCATGCCCAAGCAAAAAGTGG
CAGGCTCCCTCTGTATCAGAATGGACCAGGCAATTATGGATAAGAACATCACACTGAAGG
CGAATTTCAGTGTGATCTTCAATCGGTTGGAGACATTAATACTACTCAGAGCTTTCACTG
AAGAAGGAGCAATTGTCGGCGAAATTTCACCATTGCCTTCTCTTCCAGGACATACTGATG
AGGATGTCAAAAATGCAATTGGGGTCCTCATCGGAGGACTTGAATGGAATGATAACACAG
TTCGAGTCTCTGAAACTCTACAGAGATTCGCTTGGAGAAGCTGTAATGAGGATGGGAGAC
CTCCACTCCCTCCAAAGCAGAAACGGAAAATGGCGAGAACAATTGAGTCAGAAGTTTGAA
GAAATAAGGTGGCTGATTGAAGAAGTGCGACATAGACTAAAGATTACAGAAAATAGTTTT
GAACAAATAACATTTATGCAAGCCTTACAACTATTGCTTGAAGTGGAGCAAGAGATAAGA
ACTTTCTCGTTTCAGCTTATTTAATGATAA--------------------

#A/turkey/N-Carolina/12344/03(H3N2)
--------------------------ATGGACTCCAATACTGTGTCAAGCTTTCAGGTAG
ACTGTTTCCTTTGGCACATCCGCAAACGGTTTGCAGACAATGGATTGGGTGATGCCCCAT
TCCTTGATCGGCTCCGCCGAGATCAAAAGTCCCTAAAAGGAAGAGGCAACACCCTTGGCC
TCGACATCGAAACAGCCACTCTTGTTGGGAAACAAATTGTGGAGTGGATTTTGAAAGAGG
AATCCAGCGAGACACTTAAGATGACCATTGCATCTGTACCTACTTCGCGCTACCTAGCTG
ACATGACCCTCGAGGAAATGTCACGAGACTGGTTCATGCTCATGCCTAGGCAAAGGATAA
TAGGCCCTCTTTGTGTGCGAATGGACCAGGCGATCACGGAAAAGAACATCATACTGAAAG
CGAACTTCAGTGTGATCTTTAACCGATTAGAGACTTTGATACTACTAAGGGCTTTCACTG
AGGAGGGAGCAATCGTTGGAGAAATCTCACCATTACCTTCTCTTCCAGGACATACTAATG
AGGATGTCAAAAATGCAGTTGGGGTCCTCATCGGAGGACTTGAATGGAATGGTAACACGG
TTCGAGGCTCTGAAAATCTACAGAGATTCGCTTGGAGAAACCGTAATGAGGATGGGAGAC
CTTCACTACCTCCAGAGCAGAAATGAAAAGTGGAGAGAGCAATTGGGACAGAAATTTGAG
GAAATAAGGTGGTTAATTGAAGAAGTGCGGCACAGATTGAAAGCGACAGAGAATAGTTTC
GAACAAATAACATTTATGCAAGCCTTACAACTACTGCTTGAAGTAGAACAAGAGATAAGG
ACTTTCTCGTTTCAGCTTATTTAATGATAA--------------------

#A/duck/Yokohama/aq10/2003(H5N1)
--------------------------ATGGATTCCAACACTGTGTCAAGCTTTCAGGTAG
ACTGCTTTCTTTGGCATGTCCGCAAACGATTTGCAGACCAAGAACTGGGTGATGCCCCAT
TCCTTGACCGGCTTCGCCGAGATCAGAAGTCCCTAAGAGGAAGAGGCAACACTCTTGGTC
TGGACATCGAAACAGCTACTCGTGCGGGAAAGCAGATAGTGGAGCGGATTCTGGAGGAGG
AGTCTGATGAGGCACTTAAAATG---------------CCGGCTTCACGCTACCTAACTG
ACATGACTCTCGAAGAAATGTCAAGGGACTGGTTCATGCTCATGCCCAAGCAGAAAGTGG
CAGGTTCCCTTTGCATCAAAATGGACCAGGCAATAATGGATAAAAACATCATATTGAAAG
CAAACTTCAGTGTGATTTTTGACCGGTTGGAAACCCTAATACTACTTAGAGCTTTCACAG
AAGAGGGAGCAATCGTGGGAGAAATTTCACCATTACCTTCTCTTCCAGGACATACTGAGG
AGGATGTCAAAAATGCAATTGGGGTCCTCATCGGAGGACTTGAATGGAATGATAACACAG
TTCGAGTCTCTGAAACTCTACAGAGATTCGCTTGGAGAAGCAGTGATGAGAATGGGAGAC
CTCCACTCCCTCCAAATCAGAAACGGAAAATGGCGAGAACAATTGAGTCAGAAGTTTGAA
GAAATAAGGTGGCTGATTGAAGAAGTACGACATAGATTGAAAATTACAGAAAACAGCTTC
GAACAGATAACGTTTATGCAAGCCTTGCAACTACTGCTTGAAGTGGAGCAAGAGATAAGA
ACCTTCTCTTTTCAGCTTATTTAA--------------------------

#A/quail/Italy/4610/2003(H7N2)
---------------ACAAAAACATAATGGATTCCAACACTGTGTCAAGCTTTCAGGTAG
ACTGCTTTCTTTGGCATGTCCGCAAACGATTTGCAGACCAAGAACTGGGTGATGCCCCAT
TCCTTGACCGGCTTCGCCGAGATCAAAAGTCCCTAAAAGGAAGAGGCAGCACTCTTGGTC
TGGACATCGAGACAGCTACTCGTGCGGGAAAGCAGATAGTGGAGCGGATTCTGGAGGAAG
AATCTGATGAGGCACTTAAGATGACTATTGCTTCTGTGCCGGCTTCACGCTACCTAACTG
ACATGACTCTTGAAGAAATGTCAAGGGACTGGTTCATGCTCATGCCCAAGCAGAAAGTGG
AAGGTTCCCTTTGCATCAGAATGGACCAGGCAATAATGGATAAAAACATCATATTGAAAG
CAAACTTCAGTGTGATTTTTGACCGGCTGGAAACTCTAATACTACTTAGAGCTTTCACAG
AAGAAGGAGCAATTGTAGGAGAAATCTCACCGTTACCTTCTCTTCCAGGACATACTGATG
AGGATGTCAAAAATGCAATTGGGGTCCTCATCGGAGGACTTGAATGGAATGATAACACAG
TTCGAGTCTCTGAAACTTTACAGAGATTCGCTTGGAGAAGCAGTAATGAGGATGGGAGAC
CTCCACTCCCTCCAAAGCAGAAACGGAAAATGGCGAGAACAATTGAGTCAGAAGTTTGAG
GAAATAAGATGGCTGATTGAAGAAGTGCGACATAGATTGAAGATTACAGAGAACAGCTTC
GAACAAATAACGTTTATGCAAGCCTTACAACTACTGCTTGAAGTGGAGCAAGAGATAAGA
ACTTTCTCGTTTCAGCTTATTTAATGATAA--------------------

#A/duck/Vietnam/15/2003(H5N1)
--------------------------ATGGATTCCAACACTGTGTCAAGCTTTCAGGTAG
ACTGCTTTCTTTGGCATGTCCGCAAACGATTTGCAGACCAAGAAATGGGTGATGCCCCAT
TCCTTGACCGGCTTCGCCGAGATCAGAAGTCCCTAAGAGGAAGAGGCACCACTCTTGGTC
TGGACATCGAAACAGCTACTCGCGCAGGAAAGCAGATAGTGGAGCGGATTTTGGAGGAGG
AGTCTGATAAGGCACTTAAAATG---------------CCAGCTTCACGCTACCTAACTG
ACATGACTCTCGAAGAAATGTCAAGGGACTGGTTCATGCTCATGCCCAAGCAGAAAGTGG
CAGGTTCCCTTTGCATCAAAATGGACCAGGCAATAATGGATAAAACCATCATATTGAAAG
CAAACTTCAGTGTGATTTTTGACCGGTTGGAAACCCTAATACTACTTAGAGCTTTCACAG
AAGAAGGAGCAATCGTGGGAGAAATCTCACCATTACCTTCTCTTCCAGGACATACTGGTG
AGGATGTCAAAAATGCAATTGGCGTCCTCATCGGAGGACTTGAATGGAATGATAACACAG
TTCGAGTCACTGAAACTATACAGAGATTCGCTTGGAGAAGCAGTGATGAGGATGGGAGAC
TTCCACTCCCTCCAAATCAGAAACGGAAAATGGCGAGAACAATTGAGTCAGAAGTTTGAA
GAAATAAGGTGGCTGATTGAAGAAGTAAGACATAGATTGAAAATTACAGAAAACAGCTTC
GAACAGATAACGTTTATGCAAGCCTTACAACTACTGCTTGAAGTGGAGCAAGAGATAAGA
GCC-----------------------------------------------

#A/ostrich/Israel/1436/2003(H9N2)
-----AAGCAGGGTGACAAAAACATAATGGATTCCAACACTGTGTCAAGCTTTCAGGTAG
ACTGCTTTCTTTGGCATGTCCGCAAACGATTTGCAGACCAAGAACTGGGTGATGCCCCAT
TCCTTGACCGGCTGCGCCGGGATCAGAAGTCCCTAAGGGGAAGAGGCAGCACTCTTGGTC
TGGACATCGAAAAAGCTACTCGTGCGGGAAAACAGATAGTGGAGCGGATTCTAGAGGAAG
AATCCGATAAGGCACTCAAAATGACTATTGCTTCTGTTCCGGATGCACGATATCTAACTG
ATATGACTATTGAAGAAATGTCAAGGGACTGGTTCATGCTCATACCCAAACAGAAAGTGG
CAGGTTCCCTTTGTATCAGAATGGACCAGGCAATAATGGACAAGAACATCATATTGAAAG
CGAATTTTAGTGTAATTTTTGATCGGCTAGAAACCCTAATACTACTCAGAGCTTTTACAG
AAGAAGGAGCAATTGTGGGAGAAATTTCACCGTTACCTTCTCTTCCAGGACATACTAATG
AGGATGTCAAAAATGCAATTGGGGTCCTCATCGGAGGACTTGAATGGAATGATAACACAG
TTCGAGTCTCTGAAACTCTACAGAGATTTGCTTGGAGAAGCAGTAATGAGGGTGGGAGAC
CTCCACTCCCTCCAAAGCAGAAACGGAAAATGGAGAGAACAATTGAGCCAGAAGTTTGAA
GAAATAAGGTGGCTGATTGAAGAAGTGCGACACAGATTAAAGAACACAGAAAACAGCTTT
GAACAGATAACGTTTATGCAAGCCTTGCAACTACTGCTTGAAGTGGAGCAAGAGATAAGA
ACTTTCTCGTTTCAGCTTATTTAGTGATAAAAAACACCCTTGTTTCT---

#A/shorebird/DE/66/2003(H9N2)
AGCAAAAGCAGGGTGACAAAAACATAATGGATTCCAACACTGTGACAAGCTTTCAGGTAG
ACTGCTTTCTTTGGCATATCCGCAAACGATTTGCAGACCAAGATCTGGGTGATGCCCCAT
TCCTTGATCGGCTTCGCCGAGATCAGAAGTCCCTAAGAGGAAGGGGCAGCACTCTTGGTC
TAGACATCGAGACAGCTACTCGTGCGGGAAAGCAGATAGTGGAGCGGATTCTGGAGGAAG
AATCTGATGAGGCACTTAAGATGACTATTGCTTCTGTGCCGACTTCACGCTACCTAACTG
ACATGACTCTTGAAGAAATGTCAAGGGATTGGTTCATGCTCATGCCCAAGCAGAAAGTGG
CAGGTTCCCTTTGCATCAGAATGGACCAGGCAATAATGGATAAAAACATCATATTGAAAG
CAAACTTCAGTATAATTTTTAACCGACTGGAAACTCTCATACTACTTAGAGCTTTCACAG
AAGAAGGAGCAGTTGTGGGAGAGATCTCACCATTGCCTTCTCTTCCAGGACATACTGATG
AGGATGTCAAAAATGCAATTGGGGTCCTCATCGGAGGACTTGAATGGAATAATAACACAG
TTCGAGTCTCTGAAACTCTACAGAGATTCGCTTGGAGAAGCAGTAATGAGGATGGGAGAC
CTCCACTCCCTCCAAAGCAGAAACGGAAAATGGCGAGAACAACTGAGTCAGAAGTTTGAG
GAAATAAGATGGCTGATTGAAGAAGTGCGACATAGATTGAAGATTACAGAGAACAGCTTC
GAACAAATAACGTTTATGCAAGCCTTGCAACTATTGCTTGAAGTAGAACAAGAGATAAGA
ACTTTCTCGTTTCAGCTTATTTAATGATAAAAAACACCCTTGTTTCTACT

#A/tern/Australia/1390/2004(H2N5)
----------------------------------------------------------AG
ACTGCTTCCTTTGGCATGTCCGCAAACGAATTGCAGACCAAGAAATGGGTGATGCCCCAT
TCCTTGACCGGCTTCGCCGAGATCAGAAGTCCCTGAGAGGAAGAGGCAGCACTCTTGGTC
TGGACATCGAGACAGCTACTCGTGCGGGAAAGCAGATAGTGGAGCGGATTCTGAAGGAAG
AATCTGATGAGGCACTTAAAATGACTATAGCTTCTGTGCCGGCTTCACGCTACCTAACTG
ACATGACCCTCGAAGAAATGTCAAGGGACTGGTTCATGCTCATGCCCAAGCAAAAAGTGA
CAGGCTCTCTTTGCATCAGAATGGACCAGGCAATAATGGATAAAACCATTATATTGAAAG
CAAACTTCAGTGTGATTTTTGACCGGCTGGAAACCCTAATACTACTTAGAGCTTTCACAG
AAGAAGGAGCAATTGTGGGGGAAATCTCACCGTTACCTTCTCTTCCAGGACATACTGAAG
AGGATGTCAAAAATGCAATTGGGGTCCTCATCGGGGGACTTGAATGGAATGATAACACAG
TTCGAGTCTCTGAAACTCTACAGAGATTCGCTTGGAGAAGCAGTAATGAGAATGGGAGAC
CTCCACTCCCTCCAAAGCAGGAACGGAAAATGGAGAGAACAATTGAGTCAGAAGTTTGAA
GAAATAAGATGGCTGATTGAAGAAGTGCGACATAGATTGAAGGTTACAGAGAACAGCTTC
GAACAAATAACGTTCATGCAAGCCTTGCAACTATTGCTTGAAGTGGAGCAAGAGATAAGA
ACTTTCTCGT----------------------------------------

#A/duck/Hokkaido/262/2004(H6N1)
------------------------------------ACACGATAACCTCGTTTCAGGTAG
ATTGCTATCTATGGCACATAAGAAAGCTGCTCAGCATGAGAGACATGTGTGATGCTCCCT
TTGATGACAGGCTCAGAAGAGACCAAAGGGCATTAAAGGGAAGAGGCAGCACACTTGGAC
TCGACCTAAGAGTGGCTACAATGGAAGGGAAAAAGATCGTTGAGGACATTTTGAAGAGTG
AAACAGATGAAAACCTCAAAATAGCCATTGCCTCCAGTCCTGCTCCTCGGTATATCACTG
ATATGAGCATAGAGGAGATAAGCCGGGAATGGTATATGCTGATGCCTAGGCAGAAAATAA
CTGGAGGCCTAATGGTGAAAATGGACCAAGCCATAATGGATAAGAGGATCATCCTTAAAG
CAAATTTCTCAGTTCTATTTGATCAACTAGAAACGCTAGTCTCTCTGAGGGCATTCACAG
AAGATGGTGCTATTGTGGCTGAAATTTCTCCCATTCCCTCCATGCCAGGACATTCTACAG
AGGATGTCAAAAATGCAATTGGAATCCTCATCGGTGGACTTGAATGGAATGATAACTCAA
TTCGAGCGTCTGAAAATATACAGAGATTCGCTTGGGGAATCCGTGATGAGGATGGGAGAC
CTCCACTCCCTCCAAAACAGAAACGCTTCATGGCGAGACGAGTTGAGTCAGAAGTTTGAA
GAGATCAGATGGCTCATTGCTGAATGCAGGAATATACTGACAAAGACTGAAAACAGCTTT
GAACAGATAACGTTTTTACAGGCATTGCAACTCTTACTTGAAGTTGAGA-----------
--------------------------------------------------

#A/r-n-stint/Australia/2/2004(H4N8)
---------------ACAAAAACATAATGGATTCCAACACTGTGTCAAGCTTTCAGGTAG
ACTGCTTTCTTTGGCATGTCCGCAAACGATTTGCAGACCAAGAGCTGGGTGATGCCCCAT
TCCTTGACCGGCTTCGCCGAGATCAAAAGTCCCTAAGAGGAAGAGGTAGCACTCTTGGTC
TGGACATCGAAACAGCGACTCGTGCGGGAAAGCAGATAGTGGAGCGGATTCTAGAAGAAG
AATCCAATGAGGCACTTAGGATGACTATTGCTTCTGTGCCGACTTCACGCTACCTAACTG
ACATGACTCTTGAAGAAATGTCAAGAGACTGGTTCATGCTCATGCCCAAGCAGAAATTAG
CAGGTTCCCTGTGCATCAGGATGGACCAGGCAATAATGGACAAAAACATCATATTGAAGG
CAAACTTCAGTGTGATCTTTGATCGGCTGGAAACCCTAATATTACTTAGAGCCTTCACGG
AAGAAGGAGCAATTGTGGGAGAAATCTCACCGGTGCCTTCTCTTCCAGGACATACTGACG
AGGATGTCAAAAATGCAATTGGGATCCTCATCGGAGGACTTGAATGGAATGATAACACAG
TTCGAGTCTCTGAAACTCTACAGAGATTCGCTTGGAGAAGCAGTAATGAGGATGGGAGAC
CTCCACTCCCTCCAAAGCAGAAACGGAAAATGGCGGGAACAATTGAGTCAGAAGTTTGAA
GAAATAAGATGGCTGATTGAAGAAGTGCGACATAGATTAAAGACTACAGAAAACAGCTTT
GAACAGATAACATTTATGCAAGCCTTACAACTATTGCTTGAAGTGGAGCAAGAGATAAGG
ACTTTCTCGTTTCAGCTTATTTAGTGATAA--------------------

#A/duck/Shantou/7488/2004(H9N2)
--------------------------ATGGATTCCAACACTGTGTCAAGCTTTCAGGTAG
ACTGCTTCCTTTGGCATGTCCGCAAACGATTTGCAGACCAAGAACTGGGTGATGCCCCAT
TCCTTGACCGGCTTCGCCGAGATCAGAAGTCCCTAAGAGGAAGAGGCAGCACTCTTGGTC
TGGACATCGAAACAGCTACTCGTGCGGGAAAGCAGATAGTGGAGCGGATTCTGGAAGAAG
AATCCGATGAGGCACTTAAAATGACTATTGCTTCTGTGCCGGCTTCACGCTACCTAACTG
ACATGACTCTTGAAGAAATGTCAAGGGACTGGTTCATGCTCATGCCCAAGCAGAAAGTGG
CAGGTTCCCTTTGCATCAAAATGGACCAGGCAATAATGGATAAAAACATCATACTGAAAG
CAAATTTCAGTGTGATTTTTGACCGGCTGGAAACCCTAATACTGCTTAGAGCTTTCACAG
AAGAAGGAGCAATTGTGGGAGAAATCTCACCATTACCTTCTCTTCCAGGACATACTGATG
AGGATGTCAAAAATGCAATTGGGGTCCTCATCGGAGGACTTGAATGGAATGATAACACAG
TTCGAGTCTCTGAAACTCTACAGAGATTCGCTTGGAGAAGCAGTAATGAGGATGGGGGAC
CTCCACTCCCTCCAAAGCAGAAACGGAAAATGGCGAGAACAATTGAGTCAGAAGTTTGAA
GAAATAAGATGGCTGATTGAAGAAGTGCGACATAGGTTGAAGATTACAGAGAACAGCTTC
GAACAGATAACGTTTATGCAAGCTTTACAACTATTGCTTGAAGTGGAGCAAGAGATAAGA
ACTTTCTCGTTTCAG-----------------------------------

#A/Eurasian_wigeon/Sweden/1/2004(H6N2)
---------------ACAAAGACATAATGGATTCCAACACGATAACCTCGTTTCAGGTAG
ATTGTTATCTATGGCACATAAGAAAGCTACTCAGTATGAGAGACATGTGTGATGCTCCCT
TTGATGACAGGCTCCGAAGAGACCAAAAGGCATTAAAGGGAAGAGGCAGCACACTTGGAC
TCGATCTAAGAGTGGCTACAATGGAGGGGAAAAAGATCGTTGAGGACATCCTGAAGAGTG
AAACAGATGAAAACCTCAAAATAGCCATTGCTTCCAGTCCTGCTCCTCGGTATATCACTG
ATATGAGCATAGAGGAGATAAGTCGAGAATGGTACATGCTGATGCCTAGGCAGAAAGTAA
CTGGAGGCCTTATGGTGAAAATGGACCAAGCCATAATGGATAAGAGAATTATTCTTAAAG
CTAATTTCTCGATCCTATTTGATCAACTAGAGACATTAGTCTCTCTGAGGGCATTCACAG
AAGATGGTACAATTGTGGCTGAAATATCTCCCATTCCCTCCATGCCAGGACATTCTGCAG
AGGATGTCAAAAATGCAATTGGAATCCTCATCGGTGGACTTGAATGGAATGATAACTCAA
TTCGAGCGTCTGAAAATATACAGAGATTCGCTTGGGGAATCCGTGATGAGAATGGGGGAC
CTCCACTCCCTCCAAAACAGAAACGCCACATGGCGAGACGAGTTGAGTCAGAAGTTTGAA
GAGATCAGATGGCTCATTGCTGAATGCAGAAACATACTGACAAAGACTGAAAACAGCTTT
GAACAGATAACTTTCTTGCAAGCATTGCAACTCTTACTTGAAGTTGAGAGTGAGATAAGG
ACTTTCTCTTTTCAGCTTATTTAATACTAA--------------------

#A/parrot/CA/6032/04(H5N2)
--------------------------ATGGACTCCAACACGATAACCTCGTTTCAGGTAG
ATTGTTATCTATGGCACATACGAAAGCTACTCAGCATGAGAGACATGTGTGATGCTCCCT
TTGATGACAGACTCAGAAGAGATCAAAAGGCATTAAAGGGAAGAGGCAGCACACTTGGAC
TCGACCTGCGAGTGGCCACAATAGAGGGCAAAAAGATTGTTGAAGACATCCTAAAGAGTG
AACCAGATGAGATTCTCAAAATTGCAATTGCATCCATTCCTGCCCCTCGGTATATTACAG
ACATGAGCATGGAGGAAATAAGTAGGGAGTGGTACATGCTAATGCCAAGGCAGAAAATAA
CAGGAGGACTGATCGTGAAAATGGATCAGGCCATCATGGATAGAAGGATAATGCTCAAGG
CAAACTTCTCTGTATTGTTTGATCAACTGGAAACATTAGTCTCACTGAGGGCTTTCACTG
ATGATGGCGCCATTGTAGCTGAAATATCTCCCTTTCCTTCTATGCCAGGACATTCTGCAG
AGGATGTCAAAAATGCAATTGGAATCCTCATCGGTGGACTTGAATGGAATGATAACTCAA
TTCGAGCGTCTGAAAACATACAGAGATTCGCTTGGGGAGTCTGTGATGAGAATAGGGGAC
CTTCACTCTCTCCAAATCAGAAATGCTACATGGAGGGAAGAGTTGAGTCAAAAGTTTGAA
GAGATCAGATGGCTAATTGCAGAGTGTAGAAACATATTGACAAAAACTGAGGACAGCTTC
GAGCAAATAACGTTCTTGCAGGCATTGCAACTCTTACTTGAAGTTGAAAGTGAGATAAGG
ACCTTCTCTTTTCAGCTTATTTAGTACTAAAAAACACCCTTGTTTCTACT

#A/c_eagle/Belgium/01/2004(H5N1)
AGCAAAAGCAGGGTGACAAAAACATAATGGATTCCAACACTGTGTCAAGCTTTCAGGTAG
ACTGCTTTCTTTGGCATGTCCGCAAACGATTTGCAGACCAAGAACTGGGTGATGCCCCAT
TCCTTGACCGGCTTCGCCGAGATCAGAAGTCCCTAAGAGGAAGAGGCAACACTCTTGGTC
TAGACATCGAAACAGCTACTCGCGCAGGAAAGCAGATAGTGGAGCGGATTCTGGAGGAGG
AGTCTGATAAGGCACTTAAAATG---------------CCGGCTTTACGCTACCTAACTG
ACATGACTCTCGAAGAAATGTCAAGGGACTGGTTCATGCTCATGCCCAAGCAGAAAGTGG
CAGGTTCCCTTTGCATCAAAATGGACCAGGCAATAATGGATAAAGTCATCATATTGAAAG
CAAACTTCAGTGTGATTTTTGACCGGTTGGAAACCCTAATACTACTTAGAGCCTTCACCG
AAGAAGGAGCAATCGTGGGAGAAATCTCACCATTACCTTCTCTTCCAGGACATACTGGTG
AGGATGTCAAAAATGCAATTGGCGTCCTCATCGGAGGACTTGAATGGAATGATAACACAG
TTCGAGTCACTGAAACTATACAGAGATTCGCTTGGAGAAGCAGTGATGAGGATGGGAGAC
TTCCACTCCCTCCAAATCAGAAACGGGAAATGGCGAGAACAATTGAGTCAGAAGTTTGAA
GAAATAAGGTGGCTGATTGAAGAAGTAAGACATAGATTGAAAATTACAGAAAACAGCTTC
GAACAGATAACGTTTATGCAAGCCTTACAACTACTGCTTGAAATGGAGCAAGAGATAAGA
GCCTTCTCGTTTCAGCTTATTTAATGATAAAAAACACCCTTGTTTCTACT

#A/duck/South_Africa/1108/2004(H3N8)
--------------------------------------------------------GTAG
ATTGTTACCTATGGCACATAAGAAAGCTACTCAGTATGAGAGACATGTGTGATGCTCCCT
TTGATGACAGGCTCCGAAGAGACCAAAAGGCATTAAAGGGAAGAGGCAGCACACTTGGAC
TCGATCTAAGAGTGGCTACAATGGAGGGAAAAAAGATCGTTGAGGACATCTTGAAGAGTG
AAACAGATGAAAACCTCAAAATAGCCATTGCTTCCAGTCCTGCTCCTCGGTATATCACTG
ATATGAGCATAGAGGAGATAAGCCGAGAATGGTACATGCTGATGCCTAGGCAAAAAGTAA
CTGGAGGCCTTATGGTGAAAATGGACCAAGCCATAATGGATAAGAGAATTATCCTTAAAG
CTAATTTCTCGGTCCTATTTGATCAACTAGAGACATTAGTCTCTCTGAGGGCATTCACAG
AAGATGGTGCAATTGTGGCTGAAATATCTCCCATTCCCTCCATGCCAGGACATTCTACAG
AGGATGTCAAAAATGCAATTGGAATCCTCATCGGTGGACTTGAATGGAATGATAACTCAA
TTCGAGCGTCTGAAAATATACAGAGATTCGCTTGGGGAATCCGTGATGAGAATGGGGGAC
CTCCACTCCCTCCAAAGCAGAAACGCTACATGGCGAGACGAGTTGAGTCAG---------
------------------------------------------------------------
------------------------------------------------------------
--------------------------------------------------

#A/shorebird/DE/68/2004(H13N9)
AGCAAAAGCAGGGTGACAAAAACATAATGGACTCAAACACTGTGTCAAGCTTCCAGGTAG
ATTGCTTTCTTTGGCATGTCCGCAAAAGATTTGCAGACCAAGATATGGGTGATGCCCCAT
TTCTAGATCGGATCCGCCGAGACCAAAAATCATTGAAGGGGAGAAGTATCACAATTGGCA
TGGACATTGAAGCAGCCACTCGCGCTGGAAAGCAGATAATTGAACGGATTCTTGATGAGG
AATCCGATAAGGCACTAAAGATGAATATTGCCTCAGTACCTGCACCACGCTATGTGACTG
ACATGACTCCTGAAGAGATGTCACGAGACTGGTTTATGCTCATGCCAAAACAGAAGTTTG
CTGGTCCCCTTTGCATTAGGATGGACCAGGCAATTTTGGACAAGAACATCATACTGAAAG
CAAATTTCAGTGTTGTTTTTGACCGGCTGGAAACTCTCATACTACTGAGGGCTTTCACCA
GCGAGGGAGCAATTGTTGGTGAGATCTCACAGTTGCCTTCTCTTCCAGGACATACTAATG
AGGATGTCAAAAATGCAATTGGAATCCTCATCGGGGGACTTGAATGGAATGATAACACAG
TTCGAGTCTCTGAAACTCTACAGAGATTTGCTTGGGGAAGCAGTAATGAGAATGGGAGAC
CTCCATTTGCTCCAAAGCAGGAACGGAAAATGGCGGGAACAGTTGAGTCAGAAGTTTGAG
GAGATAAGATGGTTGATTGAAGAAGTAAGACATAAGTTGAAAACAACAGAAAACAGTTTC
GAGCAAATAACATTTATGCAAGCCCTACAACTGTTGCTTGAAGTTGAGCAAGAGATAAGA
ACTTTCTCGTTTCAGCTTATTTAATGATAAAAAACACCCTTGTTTCTACT

#A/turkey/Ontario/31232/2005(H3N2)
--------------------------ATGGACTCCAATACTGTGTCAAGCTTTCAGGTAG
ACTGTTTCCTTTGGCACATCCGCAAACGGTTTGCAGACAATGGATTGGGTGATGCCCCAT
TCCTTGATCGGCTCCGCCGAGATCAAAAGTCCCTAAAAGGAAGAGGCAACACCCTTAGCC
TCGACATCGAAACAGCCACTCTTGTTGGGAAACAAATTGTTGAGTGGATTTTGAAAGAGG
AATCCAGTGATACACTTAAGATGACCATTGCATCTGTACCTACTTCGCGCTACCTAGCTG
ACATGACCCTCGAGGAAATGTCACGAGACTGGTTCATGCTCATGCCTAGGCAAAAGATAA
TAGGCCCTCTTTGTGTGCGAATGGACCAGGCGATCATGGAAAAGAACATCATACTGAAAG
CGAACTTCAGTGTGATCTTTAACCGATTAGAGACTTTGATACTACTAAGGGCTTTCACTG
AGGAGGGAGCAATCGTTGGAGAAATTTCACCATTACCTTCTCTTCCAGGACATACTAATG
AGGATGTCAAAAATGCAGTTGGGGTCCTCATCGGAGGACTTGAATGGAATGGTAACACGG
TTCGAGGCTCTGAAAATCTACAGAGATTCGCTTGGAGAAACCGTAATGAGGATGGGAGAC
CTTCACTACCTCCAGAACAGAAATGAAAAGTGGCGAGAGCAATTGGGACAGAAATTTGAG
GAAATAAGGTGGTTAATTGAAGAAGTACGGCACAGATTGAAAGCGACAGAGAATAGTTTC
GAACAAATAACATTTATGCAAGCCTTACAACTACTGCTTGAAGTAGAACAAGAGATAAGG
ACTTTCTCGTTTCAGCTTATTTAA--------------------------

#A/duck/Vietnam/8/05(H5N1)
AGCAAAAGCAGGGTGACAAAGACATAATGGATTCCAACACTGTGTCAAGCTTTCAGGTAG
ACTGCTTTCTTTGGCATGTCCGCAAACGATTTGCAGACCAAGAACTGGGTGATGCCCCAT
TCCTTGACCGGCTTCGCCGAGATCAGAAGTCCCTAAGAGGAAGAGGCAGCACTCTTGGTC
TGGACATCAGAACTGCCACTCGTGAAGGAAAGCATATAGTGGAGCGGATTCTGGAGGAAG
AATCCGATGAGGCACTTAAAATGACTATCGCTTCAGTGCCTGCTCCACGCTACCTAGCTG
AAATGACTCTTGAGGAAATGTCAAGGGACTGGTTAATGCTCATTCCCAAGCAGAAAGTAA
CAGGGTCCCTTTGCATTAGAATGGACCAGGCAATAATGGATAAAGACATCATATTGAAAG
CAAACTTTAGTGTGATTTTTAATCGACTTGAAGCTCTGATACTACTTAGAGCTTTTACAG
ACGAAGGGGCAATAGTGGGTGAAATCTCACCATTACCTTCCCTTCCAGGACATACTGAAG
AGGATGTCAAAAATGCAATTGGGGTCCTCATCGGAGGACTTGAATGGAATAATAACACAG
TTCGAGTCTCTGAAACTCTACAGAGATTCACTTGGAGAAGCAGTGATGAGAATGGGAGAT
CTCTACTCCCTCCAAAACAGAAACGGAAAATGGAGAGAACAATTGAGCCAGAATTTTGAA
GAGATAAGATGGTTAATTGAAGAAGTGCGACATAGGTTAAGAATTACAGAGAATAGCTTT
GAGCAAATAACCTTTATGCAAGCCTTACAACTATTGCTTGAAGTGGAGCAAGAGATAAGA
ACTTTCTCGTTTCAGCTTATTTAATGATAAAAAACACCCTTGTTTCTACT

#A/chicken/Ibaraki/1/2005(H5N2)
--------------------------ATGGACTCCAACACGATAACCTCGTTTCAGGTAG
ATTGCTATCTATGGCACATACGAAAGCTGCTCAGCATGAGAGACATGTGTGATGCTCCCT
TTGATGACAGACTCAGAAGAGATCAAAAGGCATTAAAGAGAAGAGGCAACACACTTGGGC
TCGATATACGAGTGGCCACAATAGAAGGCAAAAAGATTGTTGAAGACATCCTAAAAGGTG
AACCGGATGAAATTCTCAAAATTGCAATTGCATCCATTCCTGCTCCTCGGTATATTACTG
ACATGAGCATGGAGGAAATAAGCAGGGAATGGTACATGCTAATGCCAAGACAGAAAATAA
CAGGAGGACTGATCGTAAAAATGGATCAGGCCATCATGGACAAGAGAATAATACTCAAGG
CAAACTTCTCTGTCCTGTTTGATCAACTGGAAACATTAGTCTCACTGAGGGCTTTCACCG
ACGATGGCGCCATTGTAGCTGAAATATCTCCCTTTCCTTCTATGCCAGGACATTCTGCAG
AGGATGTCAAAAATGCAATTGGAATCCTCATCGGTGGACTTGAATGGAATGATAACTCAA
TTCGAGCGTCTGAAAACATACAGAGATTCGCTTGGGGAGTCTGTGATGAGAATAGGGGAC
CTTCACTCCTTCCAAATCAGAAATGCTACATGGAGAGAAGAATTGAGTCAAAAGTTTGAA
GAGATCAGATGGCTAATTGCAGAGTGTAGAAACATATTGACTAAAACTGAGAACAGCTTC
GAGCAAATAACATTCTTGCAGGCATTGCAACTCTTACTTGAAGTTGAGAGTGAGATAAGG
ACATTTTCTTTTCAGCTTATTTAA--------------------------

#A/mallard/Maryland/710/2005(H3N2)
---------------ACAAAAACATAATGGATTCCAACACTGTGTCAAGCTTTCAGGTAG
ACTGCTTTCTTTGGCATGTCCGCAAACGATTTGCAGACCAAGAACTGAGTGATGCCCCAT
TCCTTGACCGGCTTCGCCGAGATCAGAAATCTCTAAGAGGAAGAGGCAGCACTCTTGGTC
TGGACATCGAAACGGCCACTCGTGCTGGAAAGCAGATAGTGGAGAGGATTCTGGAGGAGG
AATCCGACGAGGCACTCAAAATGACTATTGCCTCTGTACCTGCTTCACGCTACCTAACTG
ACATGACTCTTGAAGAAATGTCAAGAGACTGGTTCATGCTCATGCCCAAGCAAAAAGTGG
CAGGCTCCCTCTGCATCAGAATGGACCAGGCAATCATGGATAAGAACATCATACTGAAAG
CAAACTTCAGTGTGATATTCGATCGGCTGGAGACACTGATACTACTCAGAGCTTTCACGG
AGGAAGGAGCAATTGTCGGCGAAATTTCACCATTGCCTTCTCTTCCAGGACATACTGATG
AGGATGTCAAAAATGCAATTGGGGTCCTCATCGGAGGACTTGAATGGAATGATAACACAG
TTCGAGTCTCTGAAACTCTACAGAGATTCGCTTGGAGAAGCAGTAATGAGGATGGGAGAC
CTCCACTCCCTCCAAAACAGAAACGGAAAATGGCGAGAACAATTGAGTCAGAAGTTTGAA
GAAATAAGGTGGCTGATTGAAGAAGTGCGACATAGATTAAAGATTACAGAGAATAGTTTT
GAACAAATAACATTTATGCAAGCCTTACAACTACTGCTTGAAGTGGAGCAAGAGATAAGA
ACTTTCTCGTTTCAGCTTATTTAATAATAA--------------------

#A/y-l_gull/Ukraine/912306/2005(H13)
------------------------------------------------------------
-----------TGGCATGTCCGCAAACGATTTGCAGACCAAGAGATGGGCGATGCCCCAT
TCCTTGACCGGCTTCGCCGAGACCAGAAGTCTTTAAAGGGGAGGAGCAGCACTCTTGGCA
TGGACATTGGGGCGGCTACATGCGCTGGGAAGCGAATAATTGAGAGGATTCTAAAAGAAG
AATCCAATGAGGCATTAAAGATGAATATTGCTTCAACACCTGCCTCACGCTACATGACTG
ACATGACTCCAGAGGAGATGTCAAAGGAATGGTTTATGCTCATGCCAAAACAGAAATTTG
CTGGACCCCTCCGCATCAGAATGGATCAGGCAATCATAGATAAGGAAATCACACTGAAAG
CGAATTTCAGTGTAATTTTTGACCGGCTGGAGACTCTCGTACTATTGAGGGCTTTTACCA
ATGATGGGGCTATTGTTGGTGAAATCTCACCATTACCTTCTCTTCCAGGACATACTAATG
AGGATGTCAAAAATGCAATTGGTGTCCTCATCGGGGGACTTGAGTGGAATGATAACACAG
TTCGAATCTCTGAAAATTTACAGAGATTCGCTTGGGGAAGCAGTGATGAGGATGGGCGAC
CTCCACTCACTTCAAAGCAGGAACAAAAACTGGCGAGAACAATTGGGTCAGAAGTTTGAA
GAAATAAGATGGTTGATTGAAGAAGTGAGACACAAATTGAAGATAACAGAGAACAGTTTC
GAACAAATAACATTCATGCAAGCCTTACAACTACTGC-----------------------
--------------------------------------------------

#A/turkey/MN/366767/2005(H3N2)
------------GTGACAAAGACATAATGGACTCCAACACTGTGTCAAGCTTTCAGGTAG
ACTGTTTCCTTTGGCACATCCGCAAACTGTTTGCAGACAATGGATTGGGTGATGCCCCAT
TCCTTGATCGGCTCCGCCGAGATCAAAAGTCCCTAAAAGGAAGAGGCAACACCCTTAGCC
TCGACATCGAAACAGCCACTCTTGTTGGGAAACAAATTGTTGAGTGGATTTTGAAAGAGG
AATCCAGCGATACACTTAAGATGACCATTGCATCTGTACCTACTTCGCGCTACCTAGCTG
ACATGACCCTCGAGGAAATGTCACGAGACTGGTTCATGCTCATGCCTAGGCAAAAGATAA
TAGGCCCTCTTTGTGTGCGAATGGACCAGGCGATCATGGAAAAGAACATCATACTGAAAG
CGAACTTCAGTGTGATCTTTAACCGATTAGAGACTTTGATACTACTAAGGGCTTTCACTG
AGGAGGGAGCAATCGTTGGAGAAATTTCACCATTACCTTCTCTTCCAGGACATACTAATG
AGGATGTCAAAAATGCAGTTGGGGTCCTCATCGGAGGACTTGAATGGAATGGTAACACGG
TTCGAGGCTCTGAAAATCTACAGAGATTCGCTTGGAGAAACCGTAATGAGGATGGGAGAC
CTTCACTACCTCCAGAACAGAAATGAAAAGTGGCGAGAGCAATTGGGACAGAAATTTGAG
GAAATAAGATGGTTAATTGAAGAAGTACGGCACAGATTGAAAGCGACAGAGAATAGTTTC
GAACAAATAACATTTATGCAAGCCTTACAACTACTGCTTGAAGTAGAACAAGAGATAAGG
ACTTTCTCGTTTCAGCTTATTTAATGATAAAAAACAC-------------

#A/mallard/Sweden/S90754/2005(H4N6)
--------------------------ATGGATTCCAACACTGGGTCCAGCTTTCAGGTAG
ACTGCTTTCTTTGGCATGTCCGCAAACGATTTGCAGACCAAGAACTGGGTGATGCCCCGT
TCCTTGACCGGCTTCGCCGAGATCAGAAGTCTCTAAGAGGAAGAGGCAGCACTCTTGGTC
TGGACATCGAAACAGCTACTCGTGCGGGAAAGCAGATAGTGGAGCGGATTCTGGAGGAAG
AATCCGATGAGGCACTTAAAATGACTATTGCTTCTGTGCCGGCTTCACGCTACCTAACTG
ACATGACTCTTGAAGAAATGTCAAGAGACTGGTTCATGCTCATGCCCAAGCAGAAAGTGG
CAGGTTCCCTTTGCATCAGAATGGACCAGGCAATAATGGACAAAAACATCATATTGAAAG
CAAACTTCAGTGTGATTTTTGATCGACTGGAAACCCTAATACTACTTAGAGCTTTCACAG
AAGAAGGAGCAATTGTGGGAGAAATCTCACCATTACCTTCTCTTCCAGGACATACTGACG
AGGATGTCAAAAATGCAATTGGGGTCCTCATTGGAGGACTTGAATGGAATGATAACACAG
TTCGAGTCTCTGAAACTCTACAGAGATTCGCTTGGAGAAGCAGTAATGAGGATGGGAGAC
CTCCACTCCCTCCAAAGCAGAAACGGAAAATGGCGAGAACAATTGAGTCAGAAGTTTGAA
GAAATAAGATGGCTGATTGAAGAAGTACGGCATAGACTAAAGATTACAGAGAACAGCTTT
GAACAGATAACGTTTATGCAAGCCTTACAATTATTGCTTGAAGTGGAGCAAGAGATAAGA
ACTTTCTCGTTTCAGCTTATTTAATGATAAAAAACACCC-----------

#A/chicken/Tula/4/05(H5N1)
AGCAAAAGCAGGGTGACAAAAACATAATGGATTCCAACACTGTGTCAAGCTTTCAGGTAG
ACTGCTTTCTTTGGCATGTCCGCAAACGATTTGCAGACCAAGAACTGGGTGATGCCCCAT
TCCTTGACCGGCTTCGCCGAGATCAAAAGTCCCTAAGAGGAAGAGGCAACACTCTTGGTC
TGGACATCGAAACAGCTACTCGTGCTGGAAAGCAGATAGTGGAGCGAATTCTGGAGGAGG
AGTCTGATGAGGCACTTAAAATG---------------CCAGCTTCACGCTACCTAACTG
ATATGACTCTCGAGGAAATGTCAAGGGACTGGTTCATGCTCATGCCCAAGCAGAAAGTGA
CAGGTTCCCTTTGCATCAAAATGGACCAGGCAATAATGGATAAAACCATCATATTGAAAG
CAAACTTCAGTGTGATTTATGACCGGTTAGAGACCCTAATACTACTTAGAGCTTTCACAG
AAGAAGGAGCAATCGTGGGAGAAATCTCACCATTACCTTCTCTTCCAGGACATACTAATG
AGGATGTCAAAAATGCAATTGGCGTCCTCATCGGAGGACTTGAATGGAATGATAACACAG
TTCGAGTCTCTGAAATTATACAGAGATTCGCTTGGAGAAGCATTGATGAGGATGGGAGAC
TTCCACTCCCTCCAGATCAGAAACGGAAAATGGCGAGAACAATTGAGTCAAAAGTTTGAA
GAAATAAGGTGGCTGATTGAAGAAATGCGACATAGATTGAAAATTACAGAAAACAGCTTC
GAACAGATAACGTTTATGCAAGCCTTACAACTACTGCTTGAAGTGGAGCAAGAGATAAGA
ACCTTCTCGTTTCAGCTTATTTAATGATAAAAAACACCCTTGTTTCTACT

#A/ck/New_York/10196-4/2005(H7N2)
---------------ACAAATACATAATGGACTCCAACACGATAACCTCGTTTCAGGTAG
ATTGTTATCTATGGCACATAAGAAAGCTACTCAGCATGAGAGACATGTGTGATGCTCCCT
TTGATGATAGACTCAGAAGAGATCAAAAGGCATTAAAGGGAAGAAGCAGCACACTTGGGC
TCGACCTGCGAGTGGCTACAATGGAAGGCAAAAAGGTTGTTGAAGAAATCCTAAAGAATG
AAAATGATGAAAATCTCAGAATTGCAATTGCATCCAGCCCTGCACCTCGGTACATTACCG
ATATGAGCATAGAGGAAATAAGTAGGGAATGGTACATGCTAATGCCAAGGCAAAAGATGA
CAGGGAGTCTGATGGTGAAAATGGATCAGGCCATTATGAACAAGAGAATAATGCTCAAAG
CAAACTTCTCTGTCCTATTTGATCAAATGGAAACACTAGTCTCACTGAGGGCTTTCACAG
ACGATGGTGCCATTGTAGCTGAAATATATCCCATTCCTTCTATGCCAGGACATTCTGGAG
AGGATGTCAAAAATGCGATTGGAATCCTCATCGGTGGACTTGAATGGAATGATAACTCAA
TTAGAGCGTCTGAAAATATACAGAGATTCGCTTGGGGAGTCCGTGATGAGAGTAGGGGAC
TTCCATTCTCTCCAAAACAGAAACGCTACATGGAGGGAAGAGTTGAGTCAGAAATTTGAA
GAGATCAGATGGCTGATTGCAGAATGCAGAAACATATTAACCAAAACTGAAAACAGCTTC
GAGCAAATAACGTTCCTGCAAGCATTGCAACTCTTACTTGAAGTTGAGAGTGAGATAAGG
ACATTTTCTTTTCAGCTTATTTAATACTAA--------------------

#A/chicken/California/B1/2005(H6N2)
---------------------ACATAATGGACTCCAACACGATAACCTCGTTTCAGGTAG
ATTGCTATTTATGGCATATAAGAAAGCTGCTCAGCATGAGAGACATGTGTGATGCTCCCT
TTGATGATAGACTTAGAAGAGATCAAAAGGCATTAAAGGGAAGAGGCAGCACACTTGGGC
TCGACCCGCGAGTGGCCACAATGGAAGGCAAAAAGATTGTTGAGGACATCCTAAAGAGTG
AGACGGATGAAAATCTCAGAATTGCAATTGCATCCAGCCCTGCCCCTCGGTACGTTACCG
ATATGAGCGTAGAGGAAATAAATAGGGAATGGTACATGCTCATACCAAGGCAGAAAATAA
CAGGGGGTCTGATGGTGAGAATGGATCATGCCATCATGGACAAGAGGATAATACTCAAGG
CAAACTTCTCTGTCCTATTTGATCAACTGGAAACATTAGTCTTATTGAGAGCTTTCACAG
ACGATGGCGCCATTGTAGCTGAAATATCTCCCATTCCCTCCATGCCAGGACATTCTACAG
AGGATGTCAAAAATGCAATTGGAATCCTCATCGGTGGACTTGAATGGAATGATAACTCAA
TTCAAGCGTCTGAAAATATACAGAGATTCGCTTGGGGAATCCATTATGAGGATGGGGGAC
CTCCACTCCCTCCAAAGCA-----------------------------------------
------------------------------------------------------------
------------------------------------------------------------
--------------------------------------------------

#A/turkey/Israel/446/2006(H5N1)
-----AAGCAGGGTGACAAAAACATAATGGATTCCAACACTGTGTCAAGCTTTCAGGTAG
ACTGCTTTCTTTGGCATGTCCGCAAACGATTTGCAGACCAAGAACTGGGTGATGCCCCAT
TCCTTGACCGGCTTCGTCGAGATCAGAAGTCCCTAAGAGGAAGAGGCAACACTCTTGGTC
TGGACATCGAAACAGCTACTCGTGCGGGAAAGCAGATAGTGGAGCGAATTCTGGAGGAGG
AGTCTGATGAGGCACTTAAAATG---------------CCAGCTTCACGCTACCTAACTG
ATATGACTCTCGAGGAAATGTCAAGGGACTGGTTTATGCTCATGCCCAAGCAGAAAGTGA
CAGGTTCCCTTTGCATCAAAATGGACCAGGCAATAATGGATAAAACCATCATATTGAAAG
CAAACTTCAGTGTGATTTATGACCGGTTAGAGACCCTAATACTACTTAGAGCTTTCACAG
AAGAAGGAGCAATCGTGGGAGAAATCTCACCATTACCTTCTCTTCCAGGACATACTAATG
AGGATGTCAAAAATGCAATTGGCGTCCTCATCGGAGGACTTGAATGGAATGATAACACGG
TTCGAGTCTCTGAAATTATACAGAGATTCGCTTGGAGAAGCATTGATGAGGATGGGAGAC
TTCCACTCCCTCCAGATCAGAAACGGAAAATGGCGAGAACAATTGAGTCAAAAGTTTGAA
GAAATAAGGTGGCTGATTGAAGAAATACGACATAGATTGAAAATTACAGAAAACAGCTTC
GAACAGATAACGTTTATGCAAGCCTTACAACTACTGCTTGAAGTGGAGCAAGAGATAAGA
ACCTTCTCGTTTCAGCTTATTTAATGATAAAAAACACCCTTGTTTCT---

#A/goose/Egypt/905588/2006(H7N7)
------------------------------------------------------------
-----------TGGCATGTCCGCAAACGATTTGCAGACCAAGAACTGGGTGATGCCCCAT
TCCTTGATCGGCTTCGCCGAGATCAGAAGTCCCTAAGAGGAAGAGGCAGCACTCTTGGTC
TGGACATCGAGACAGCTACTCGTGCGGGAAAGCAGATAGTGGAGCGGATTCTGGAGGAAG
AATCTGATGAGGCACTTAAAATGACTATTGCCTCAGTGCCGGCTTCACGCTACCTAACTG
ACATGACTCTTGAAGAAATGTCAAGGGATTGGTTCATGCTCATGCCCAAACAGAAAGTGG
CGGGTTCCCTTTGCATCAGAATGGACCAGGCAATAATGGATAAAACCATCATATTGAAAG
CAAACTTCAGTGTGATTTTTGACCGACTGGAAACTCTAATACTACTTAGAGCTTTCACAG
AAGAAGGAGCAATTGTGGGAGAAATCTCACCGTTACCTTCTCTTCCAGGACATACTGATG
AGGATGTCAAAAATGCAATTGGAGTCCTCATCGGAGGACTTGAATGGAATGATAACACAG
TTCGAGTCTCTGAAAATCTACAGAGATTCGCTTGGAGAAGCAGTAATGAGGATGGGAGAC
CTCCACTCCCTCCAAAGCAGAAACGGAAAATGGCGAGAACAATTGAGTCAGAAGTTTGAA
GAAATAAGATGGCTGATTGAAGAAGTGCGACATAGATTGAAGATTACAGAGAACAGTTTC
GAACAGATAACATTTATGCAAGCCTTACAACTACTGCGCTGATCG---------------
--------------------------------------------------

#A/shorebird/Delaware/168/06(H16N3)
--------------------------ATGGATTCAAATACTGTATCAAGCTTCCAGGTAG
ATTGCTTTCTTTGGCATGTCCGCAAAAGATTTGCAGACCAAGAGATGGGCGATGCCCCAT
TTCTGGACCGGCTCCGCCGAGACCAGAAGTCTTTAAAAGGGAGGAGTAGCACTCTTGGCA
TGGACATTGAGGCAGCCACGTGCGCTGGAAAGCGAATAGTTGAGAGGATTCTAAAAGAAG
AATCCAATGAGGCATTAAAGATGAGTATTGCCTCAACACCTGCCTCCCGCTACATGACTG
ACATGTCTCCAGAGGAGATGTCGAAAGAATGGTTTATGCTCATGCCCAAACAGAAATTTG
CTGGACCCCTCCGCATCAGAATGGATCAGGCAATCATAGATAAGGAAGTCACACTGAAAG
CGAATTTCAGTGTAACTTTTGGACGGCTGGAGACTCTCGTACTATTGAGGGCTTTTACCA
ATGATGGGGCTATTGTTGGTGAAATCTCACCATTACCTTCTCTTCCAGGACATACTAATG
AGGATGTCAAAAATGCAATTGGAGTCCTCATCGGGGGACTTGAGTGGAATGATAACACAG
TTCGAATCTCTGAAAATTTACAGAGATTCGCTTGGGGAAGCAGTGATGAGGATGGGAGAC
CTCCACTCACTTCAAATCAGGAACAAAAACTGGCGAGAACAATTGGGTCAGAAGTTTGAA
GAAATAAGATGGTTGATTGAAGAGGTGAGACATAAATTGAAGATAACAGAGAACAGTTTC
GAGCAAATAACATTTATGCAAGCATTACAACTATTGCTTGAAGTGGAGCAAGAGATAAGG
ACTTTCTCGTTTCAGCTTATTTGATGATAAAAAACACCCTTGTTTCTACT

#A/chicken/Hebei/L1/2006(H9N2)
--------CAGGGTGACAAAAACATAATGGATTCAAACACTGTGTCAAGCTTCCAGGTAG
ACTGCTTTCTTTGGCATGTCCGCAAACGATTTGCAGACCAAGAACTGGGTGATGCCCCAT
TTCTAGACCGGCTTCGCCGAGATCAGAAGTCCCTGAGAGGAAGAGGCAGCACTCTTGGTC
TGGACATCAGAACCGCCACTCATGAAGGAAAGCATATAGTGGAGCGGATCCTGGAGGAAG
AGTCAGATGAGGCACTTAAAATGACTATTGCTTCAGTGTCAGCTCCACGCTACCTAACTG
ACATGACTCTTGAAGAAATGTCAAGGGATTGGTTAATGCTCATTCCCAAACAGAAAGTGA
CAGGGTCCCTTTGCATTAGAATGGACCAAGCAATAGTGGATAAAACCATCACACTGAAAG
CAAACTTCAGTGTGATTTTCAATCGACTGGAAGCTCTAATATTACTTAGAGCTTTTACAG
ACGAAGGAGCAATAGTGGGCGAAATCTCACCATTACCTTCTCTTCCAGGACATACTGATG
AGGATGTCAAAAATGCAATTGGGATCCTCATCGGAGGATTTGAATGGAATGATAACACAG
TTCGAGTCTCTGAAACTCTACAGAGATTCGCTTGGAGAAGCAGCGATGAGGATGGGAGAC
CTCCACTCTCTCCAAAGTAGAAACGGGAAATGGAGAGAACAATTGAGCCAGAAGTTTGAA
GAAATAAGATGGCTGATTGAAGAAGTGCGACATAGATTAAAGATTACAGAGAATAGCTTT
GAACAAATAACATTTATGCAAGCCTTGCAACTATTGCTTGAAGTGGAGCAAGAGATAAGA
ACTTTCTCGTTTCAGCTTATTTAATGATAAAAAACACCCTTGTTTCTACT

#A/kelp_gull/Argentina/LDC4/06(H13N9)
--------------------------ATGGATTCAAATACTGTGTCAAGCTTTCAGGTAG
ACTGCTTTCTTTGGCATGTCCGCAAACGATTTGCAGACCAAGAACTGGGTGATACCCCAT
TCCTTGATCGGCTTCGCCGAGATCAGAAGTCCCTGAGAGGAAGAGGCAGCACTCTTGGTC
TGGACATCGAAACAGCCACCCGTGTAGGAAAGCAAATAGTGGAACGGATTCTAGAGGAAG
AATCCGATGAGGCACTTAAGATGACCATTGCCTCTGTTCCTGCTTCACGCTACCTAACTG
ATATGACTCTTGAGGAAATGTCAAGAGACTGGTTCATGCTAATGCCCAAGCAGAAAGTAG
CAGGCTCCCTCTGCATTAGAATGGACCAAGCTATCATGGACAAGAACATCACACTAAAAG
CAAACTTCAGCGTGATTTTCGACAGGCTGGAGACACTCATCCTGCTCAGGGCTTTCACCG
AAGAAGGAGCAGTTGTTGGCGAAATCTCACCATTGCCCTCTCTTCCAGGACATACTGATG
AGGATGTCAAAAATGCAATTGGGGTCCTCATCGGAGGACTTGAATGGAATGATAACACAG
TTCGAGTCTCTGAAACTCTACAGAGATTCGCTTGGAGAAGCAGTCATGAGGATGGGAGAC
CTCCACTCCCTCCAAAGCAGAAACGGAAAATGGCGAGAACAATTGAGTCAGAAGTTTGAA
GAAATAAGGTGGTTGATTGAGGAAGTGCGACACAGACTGAAGATTACGGAAAATAGTTAT
GAACAGATAACCTTCATGCAAGCCTTGCAACTATTGCTTGAAGTGGAGCAAGAGATAAGG
ACTTTCTCGTTTCAGCTTATCTAA--------------------------

#A/n-pintail/Ca/44291-259/2006(H10N3)
------------------------------------------------GTTTCCAGGTAG
ACTGCTTTCTTTGGCATGTCCGCAAAAGATTTGCAGACCAGGAACTGGGTGATGCTCCCT
TCCTTGACCGGCTTCGCCGTGATCAGAAGTCCTTGAGGGGAAGAGGCAACACTCTTGGTC
TGGACATTGAGACTGCAACTCGAGCAGGGAAACAGATAGTGGAGCGGATTCTAGAGGAGG
AATCCGATGAGGCACTGAAGATGACCATTGCCTCAGCACCTGCTCCACGCTACCTAACTG
ATATGAGCCTTGAAGAAATGTCTAGAGACTGGTTCATGCTCATGCCCAAGCAGAAGATAG
CTGGATCGTTATGCATCAGAATGGATCAGGCTATTATGGACAAAAACGTCACGCTAAAAG
CAAATTTCAGTGTATTATTTGACAGGCTGGAGACTCTGATATTGCTAAGAGCGTTCACAG
AAGAAGGAGTAATCATAGGAGAAATCTCACCATTACCCTCTCTTCCAGGACATAATGATG
AGGATGTCAAAAATGCAATTGGAGTCCTCATCGGAGGACTTGAATGGAATGATAACACAG
TTCGAGTCTCTGAAAACCTACAGAGATTCGCTTGGAGAAGCAGTAATGAGGATGGGAGAC
CTCCATTTCCTGCAAAACAGAAACGGAAAATGGCGAGAACAGTTGAGTCAGAAATTTGA-
------------------------------------------------------------
------------------------------------------------------------
--------------------------------------------------

#A/n-pintail/Alaska/44244-108/06(H3N8)
------------------------------------------------CGTTCCAGGTAG
ATGGCTATCTATGGCACATAAGAAAGCTGCTCAGCATGAGAGACATGTGTGATGCTCCCT
TTGATGATAGACTCAGAAGAGATCAAAAGGCATTAAAGGGAAGAGGCAGCACACTTGGAC
TCGACCTGCGAGTGGCCACAATGGAAGGCAAAAAGATTGTTGAAGACATCCTAAAGAGTG
AAACAGATGAAAATCTTAAAATTGCAATTGCATCCAGCCCTGCTCCTCGGTACATTACCG
ATATGAGCATAGAGGAAATAAGCAGGGAATGGTACATGCTCATGCCAAGGCAGAAAATAA
CAGGGGGTCTGATGGTGAAAATGGATCAGGCCATTATGGACAAGAGGATAATACTCAAGG
CAAATTTCTCTGTCCTATTTGATCAACTGGAAACATTGGTCTCACTGAGGGCTTTCACAG
ACGATGGCGCCATTGTAGCTGAAATATCTCCCATTCCTTCTATGCCAGGACATTCTACAG
AGGATGTCAAAAATGCAATTGGAATCCTCATCGGTGGACTTGAATGGAATGATAACTCAA
TTCGAGCGTCTGAAAATATACAGAGATTCGCTTGGGGAGTCCGTGATGAGAATGGGGGAC
CTCCACTCCCTCCAAAGCAGAAACGCTACATGGCGAGAAGAGTTGAGTCAGAAGTTTGA-
------------------------------------------------------------
------------------------------------------------------------
--------------------------------------------------

#A/n-pintail/Alaska/44204-108/06(H3N1)
------------------------------------------------GCTTTCAGGTAG
ACTGTTTTCTTTGGCATGTCCGCAAACGATTTGCAGACCAAGAAATGGGTGATGCCCCAT
TCCTTGACCGGCTTCGCCGAGATCAGAAGTCCCTAAGAGGAAGAGGCAGCACTCTTGGTC
TGGACATCGAGACAGCTACTCGTGCGGGAAAGCAAATAGTGGAGCGGATTCTGGAGGAAG
AATCTGATGAGGCACTTAAAATGACTATTGCTTCAGTGCCGGCTTCACGCTATCTGACTG
ACATGACTCTTGAAGAAATGTCAAGGGAATGGTTCATGCTCATGCCCAAACAGAAAGTGG
CAGGTTCCCTTTGCATCAGAATGGACCAGGCAATAATGGATAAAAACATCATATTGAAAG
CAAACTTCAGTGTGATTTTTGACCGGCTGGAAACTCTAATACTACTTAGAGCTTTCACAG
AAGAGGGAGCGATTGTGGGAGAAATCTCACCGTTACCTTCTCTTCCAGGACATACTGATG
AGGATGTCAAAAATGCAATTGGGGTCCTCATCGGAGGACTTGAATGGAATGATAACACAG
TTCGAGTCTCTGAAACTCTACAGAGATTCGCTTGGAGAAGCAGTAATGAGGATGGGAGAC
CTCCACTCCCTCCAAAATAGAAACGAAAAATGGCGAGAACAATTGAGTCAGAAGTTTGA-
------------------------------------------------------------
------------------------------------------------------------
--------------------------------------------------

#A/chicken/Nigeria/OG5/2007(H5N1)
-------ACAGGGTGACAAAAACATAATGGATTCCAACACTGTGTCAAGCTTTCAGGTAG
ACTGCTTTCTTTGGCATGTCCGCAAACGATTTGCAGACCAAGAACTGGGTGATGCCCCAT
TCCTTGACCGGCTTCGCCGAGATCAGAAGTCCCTAAGAGGAAGAGGCAGCACTCTTGGTC
TGGACATCGAAACAGCTACTCGTGCGGGAAAGCAGATAGTGGAGCGGATTCTGGAGGAGG
AGTCTGATGAGGCACTTAAAATG---------------CCAGCTTCACGCTACCTAACTG
ATATGACTCTCGAGGAAATGTCAAGAGACTGGTTTATGCTCATGCCCAAGCAGAAAGTAA
CAGGTTCCCTTTGCATCAAAATGGACCAGGCAATAATGGATAAAACCATCATATTGAAAG
CAAACTTCAGTGTGATTTATGACCGGTTAGAGACCCTAATACTACTTAGAGCTTTCACAG
AAGAAGGAGCAATCGTGGGAGAAATCTCACCATTACCCTCTCTTCCAGGACATACTAATG
AGGATGTCAAAAATGCAATTGGCGTCCTCATCGGAGGACTTGGATGGAATGATAACACGG
TTCGAGTCTCTGAAATTATACAGAGATTCGCTTGGAGAAGCATTGATGAGGATGGGAGAC
TTCCACTCCCTCCAGACCAGAAACGGAAAATGGCGAGAACAATTGAGTCAAAAGTTTGAA
GAAATAAGGTGGCTGATTGAAGAAATGCGACATAGATTGAAAATCACAGAAAACAGCTTC
GAACAGATAACGTTTATGCAAGCCTTACAACTACTGCTTGAAGTGGAGCAAGAGATAAGA
ACCTTCTCGTTTCAGCTTATTTAATGATAAAAAACACCCTTGTTTCTACT

#A/mallard/Netherlands/11/2007(H6N5)
---------------ACAAAGACATAATGGACTCCAACACGATAACCTCGTTTCAGGTAG
ATTGTTATCTATGGCACATAAGAAAGCTACTCAGTATGAGAGACATGTGTGATGCTCCCT
TTGATGACAGGCTCCGAAGGGACCAAAAGGCATTAAAGGGAAGAGGCAGCACACTTGGAC
TCGATCTAAGAGTGGCTACGATGGAGGGGAAAAAGATCGTTGAGGACATCCTGAAGAGTG
AGACAGATGAAAACCTCAAAATAGCAATTGCTTCCAGTCCTGCTCCTCGGTATATTACTG
ATATGAGCATAGAGGAGATAAGCCGAGAATGGTACATGCTGATGCCTAGGCAGAAAATAA
CTGGAGGCCTTATGGTGAAAATGGACCAAGCCATAATGGATAAGAAAATTATCCTTAAAG
CAAATTTCTCAGTTCTATTTGATCAACTAGAGACATTAGTTTCTCTGAGGGCATTCACAG
AAGATGGTGCTATTGTGGCTGAAATATCTCCCATTCCCTCCATGCCAGGACATTCTACAG
AGGATGTCAAAAATGCAATTGGAATCCTCATCGGTGGACTTGAATGGAATGATAACTCAA
TTCGAGCGTCTGAAAATATACAGAGATTCGCTTGGGGAATCCGTGATGAGAATGGGGGAC
CTCCACTCCCTCCAAAACAGAAACGCTACATGGCGAGACGAGTTGAGTCAGAAGTTTGAA
GAGATCAGATGGCTCATTGCTGAATGTAGAAATATACTGACAAAAACTGAAAATAGCTTT
GAACAGATAACGTTTTTGCAAGCATTGCAACTCTTACTTGAAGTTGAGAGTGAGATAAGG
ACTTTCTCTTTTCAGCTTATTTAATGCTAA--------------------

#A/mute_swan/Germany/R1349/07(H5N1)
AGCAAAAGCAGGGTGACAAAAACATAATGGATTCCAACACAGTGTCAAGCTTTCAGGTAG
ACTGCTTTCTTTGGCATGTCCGCAAACGATTTGCAGACCAAGAACTGGGTGATGCCCCAT
TCCTTGACCGGCTTCGCCGAGATCAGAAGTCCCTAAGAGGAAGAGGCAACACTCTTGGTC
TGGACATCGAAACAGCTACTCGTGCGGGAAAGCAGATGGTGGAGCGAATTCTGGAGGAGG
AGTCTGATGAGGCACTTAAAATG---------------CCAGCTTCACGCTACTTAACTG
ATATGACTCTCGAGGAAATGTCAAGGGACTGGTTCATGCTAATGCCTAAGCAGAAAGTGA
CAGGTTCCCTTTGCATCAAAATGGACCAGGCAATAATGGATAAAACCATCATATTGAAAG
CAAACTTCAGTGTGATTTATGACCGGTTAGAGACCCTAATACTACTTAGAGCTTTCACAG
AAGAAGGAGCAATCGTGGGAGAAATCTCACCATTACCTTCTCTTCCAGGACATACTAATG
AGGATGTCAAAAATGCAATTGGCGTCCTCATCGGAGGACTTGAATGGAATGATAACACAG
TTCGAGTCTCTGAAATTATACAGAGATTCGCTTGGAGAAGCATTGGTGAGGATGGGAGAC
TTCCACTCCCTCCAGACCAGAAACGGAAAATGGCGAGAACAATTGAGTCAAAAGTTTGAA
GAAATAAGGTGGCTGATTGAAGAAATACGACATAGATTGAAAATTACAGAAAACAGCTTC
GAACAGATAACGTTTATGCAAGCCTTACAACTACTGCTTGAAGTGGAGCAAGAGATAAGA
ACCTTCTCGTTTCAGCTTATTTAGTAATAAAAAACACCCTTGTTTCTACT

#A/duck/Tasmania/277/2007(H7N2)
---------------ACAAAAACATAATGGATTCAAACACGATAACCTCGTTTCAGGTAG
ATTGCTATCTGTGGCATATAAGGAAACTACTCAGTATGAGAGACATGTGTGATGCTCCCT
TTGATGACAGGCTCAGAAGAGACCAGAAGGCATTAAAGGGAAGAGGCAGCACACTTGGAC
TCGACCTAAGAGTTGCCACAATGGAGGGAAAAAAGATTGTTGAGGACATTCTGAAGAGTG
AAACAGATGAGAATCTTAAAATAGCCATTGCCTCCAGTCCTGCTCCTCGGTATATCACCG
ATATGAGCATAGAGGAAATAAGCCGAGAGTGGTATATGCTGATGCCTAGGCAGAAGATAA
CTGGAGGTCTAATGGTGAAAATGGATCAAGCCATAATGGACAAGAGAATAATCCTTAAAG
CAAATTTCTCGGTCCTGTTTGATCAACTAGAGACATTAGTCTCTTTGAGAGCATTCACAG
AAGATGGTGCTATTGTGGCTGAGATCTCTCCCATTCCTTCCATGCCAGGACATTCTACAG
AGGATGTCAAAAATGCAATTGGAATCCTCATCGGTGGACTTGAATGGAATGATAACTCAA
TTCGAGCGTCTGAAAATATACAGAGATTCGCTTGGGGAATCCGTGATGAGAATGGGGGAC
CTCCACTCCCTCCAAAACAGAAACGCTACATGGCGAGACGAGTTGAGTCAGAAGTTTGAA
GAAATCAGGTGGCTAATTGCTGAATGCAGAAATGTGTTGACAAAAACTGAAAATAGCTTT
GAGCAAATAACGTTCTTGCAAGCATTGCAACTCTTACTTGAAGTTGAAAGTGAGATAAGG
ACTTTCTCTTTTCAGCTTATTTAGTACTAA--------------------

#A/duck/Vietnam/43/2007(H5N1)
---------------------------------------CTGTGTCAAGCTTTCAGGTAG
ACTGCTTTCTTTGGCATGTCCGCAAACGATTTGCAGACCAAGAACTGGGTGATGCCCCAT
TCCTTGACCGGCTTCGCCGAGATCAGAAGTCCCTAAGAGGAAGAGGCAACACTCTTGGTC
TGGACATCGAAACAGCTACTCGTGCGGGAAAACAGATAGTGGAGCGGATTCTGGAGGAGG
AATCTGATGAGGCACTTAAAATG---------------CCGACTTCACGCTACCTAACTG
ACATGACTCTCGAAGAAATGTCAAGGGACTGGTTCATGCTCATGCCCAAGCAGAAAGTGG
CGGGTTCCCTTTGCATCAAAATGGACCAGGCAATAATGGACAAAACCATCATATTGAAAG
CAAACTTCAGTGTGATTTTTGACCGGTTAGAAACCCTAATACTGCTTAGAGCTTTCACAG
AAGAAGGAGCAATCGTGGGAGAGATCTCACCATTACCTTCTCTTCCAGGACATACTGGTG
AGGATGTCAAAAATGCAATTGGCGTCCTCATCGGAGGATTTGAATGGAATGATAACACAG
TTCGAGTCTCTGAAACTATACAGAGATTCGCTTGGAGAAGCAGTGATGAGGATAGGAGAC
TTCCACTCCCTCCAAATCAGAAACGGAAAATGGCGAGAACAATTGGGTCAGAAGTTTGAA
GAAATAAGGTGGCTGATTGAAGAAGTACGACACAGATTGAAAATTACAGAAAACAGCTTC
GAACAGATAACGTTTATGCAAGCCTTACAACTACTGCTTGAAGTGGAGCAAGAGATAAGA
GCC-----------------------------------------------

#A/chicken/Israel/114/2007(H9N2)
--------------------------ATGGATTCCAACACTGTGTCAAGCTTTCAGGTAG
ACTGCTTTCTTTGGCATGTCCGCAAACGATTTGCAGACCAAGAACTGGGTGATGCCCCAT
TCCTTGACCGGCTGCGCCGGGATCAGAAGTCTCTAAGGGGACGAGGCAGCACTCTTGGTC
TGGACATCGAAACAGCTACTCGTGCGGGAAAACAGATTGTGGAGCGGATTCTAAAGGAAG
AATCCGGTAAGGAACTCAAAATGAATATTGCTTCTGTTCCGGATGCACGATATCTAACTG
ATATGACTATTGAAGAAATGTCAAGGGACTGGTTCATGCTCATACCCAAACAGAAAGTGG
CAGGTTCCCTTTGTATCAGAATGGACCAGGCCATAATGGACAAGAACATCATATTGAAAG
CGAATTTCAGTGTAATTTTTGATCGACTAGAAGCCCTAATACTACTCAGAGCCTTTACAG
AAGAAGGAGCAATTGTGGGAGAAATTTCACCGCTACCTTCTCTTCCAGGACATACTACTG
AGGATGTCAAAAATGCAATTGGGGTCCTCATCGGAGGACTTGAATGGAATGATAACACAG
TTCGAGTCTCTGAAACTCTACAGAGATTTGCTTGGAGAAGCAGTAATGAGAGTGGGAGAC
CTCCACTCCCTCCAAAGCAAAAACGGAAAATGGAGAGAACAATTGAGCCAGAAGTTTGAA
GAAATAAGGTGGCTGATTGAAGAAGTGCGACACAGACTAAAGATCACGGAGAACAGTTTT
GAACAGATAACGTTTATTCAAGCCTTACAACTACTGCTTGAAGTGGAGCAAGAGATAAGA
ACTTTCTCGTTTCAGCTTATTTAG--------------------------

#A/duck/Hunan/1994/2007(H5N1)
AGCAAAAGCAGGGTGACAAAAACATAATGGATTCCAACACTGTGTCAAGCTTTCAGGTAG
ACTGCTTTCTTTGGCATGTCCGCAAACGATTTGCAGACCAAGAACTGGGTGATGCCCCAT
TCCTTGACCGGCTTCGCCGAGATCAGAAGTCCCTAAGAGGAAGAGGCAACACTCTTGGTC
TGGACATCGAAATAGCTACTCGTGCGGGAAAGCAGATAGTGGAGCGGATTCTGGAGGAAG
AGTCTGATGAGGCACTTAAAATG---------------CCGACTTCACGCTACCTAACTG
ACATGACTCTCGAAGAAATGTCAAGGGGCTGGTTCATGCTCATGCCCAAGCAGAAAGTGA
CAGGTTCCCTTTGCATCAAAATGGACCAGGCAATAATGGATAAAACCATCATATTGAAAG
CAAACTTCAGTGTGATTTTTGACCGGTTAGAAACCCTAATACTACTTAGGGCTTTCACAG
AAGAAGGAGCAATCGTGGGAGAAATCTCACCATTACCTTCTCTTCCAGGACATACTGGTG
AGGATGTCAAAAATGCAATTGGCGTCCTCATCGGAGGACTTGAATGGAATGATAACACAG
TTCGGGTCTCTGAAACTATACAGAGATACGCTTGGAGAAGCAGTGATGAGGATGGGAGAC
TTCCACTCTTTCCAAATCAGAAACGGAAAATGGCGAGAACAATTGAGTCAGAAGTTTGAA
GAAATAAGGTGGCTGATTGAAGAAGTACGACATAGATTGAAAACTACAGAAAACAGCTTC
GAACAGATAACGTTTATGCAAGCCTTACAACTACTGCTTGAAGTGGAGCAAGAGATAAGA
GCCTTCTCGTTTCAGCTTATTTAATGATAAAAA-CACCCTTGTTTCTACT

#A/whooper_swan/Hokkaido/1/2008(H5N1)
---------------ACAAAAACATAATGGATTCCAACACTGTGTCAAGCTTTCAGGTAG
ACTGCTTTCTTTGGCATGTCCGCAAACGATTTGCAGACCAAGAACTGGGTGATGCCCCAT
TCCTTGACCGGCTCCGCCGAGATAAGAAGTCCCTAAGAGGAAGAGGCAACACTCTTGGTC
TGGACATCGAAACAGCTACTCGTGCGGGAAAACAGATAGTGGAGCGGATTCTGGAGGAGG
AATCCGATGAGGCACTTAAAATG---------------CCGACTTCACGCTACCTAACTG
ACATGACTCTCGAAGAAATGTCAAGGGACTGGTTCATGCTCATGCCCAAGCAGAAAGTGG
CGGGTTCCCTTTGCATCAAAATGGACCAGGCAATAATGGATAAAACCATCATATTGAAAG
CAAACTTCAGTGTGATTTTTGACCGGTTAGAAACCCTAATACTGCTTAGAGCTTTCACAG
AAGAAGGAGCAATCGTGGGAGAAATCTCACCATTACCTTCTCTTCCAGGACATACTGGTG
AGGATGTCAAAAATGCAATTGGCGTCCTCATCGGAGGACTTGAATGGAATGATAACACAG
TTCGGGTCTCTGAAACTATACAGAGATTCGCTTGGAGAAGCAGTGATGAGGGTGGGAGAC
TTCCACTCCCTCCAAATCAGAAACGGAAAATGGCGAGAACAATTGAGTCAGAAGTTTGAA
GAAATAAGGTGGCTAATTGAAGAAGTACGACATAGATTGAAAATTACAGAAAACAGCTTC
GAACAGATAACGTTTATGCAAGCCTTACAACTACTGCTTGAAGTGGAGCAAGAGATAAGA
GCCTTCTCGTTTCAGCTTATTTAATGAT----------------------

#A/chicken/Henan/L3/2008(H9N2)
-------GCAGGGTGACAAAAACATAATGGACTCCAACACTGTGTCAAGCTTCCAGGTAG
ATTGTTTTCTTTGGCATGTCCGCAAACGATTTGCAGACCAAGAACTGGGTGATGCCCCAT
TTCTAGACCGGCTTCGCCGGGATCAGAAGTCCCTGAGAGGAAGAGGCAGCACCCTTGGTC
TAGACATCAGAACCGCAACTCGTGAAGGGAAACATATAGTGGAACGAATTCTGGAGGGAG
GATCAGAAGAGGCACTTAAAATGACTATTGCTTCAGTGCCCTCTCCACGATACCTAACCG
ACATGACTCTTGAAGAAATGTCAAGAGATTGGTTAATGCTCATTCCCAAACAAAAGGTGA
CAGGGTCCCTTTGCATTAGGATGGACCAAGCAACAATGGATAAAACCATCACATTAAAAG
CTAACTTCAGTGTGATTTTCAATCGATTGGAAGCTCTAATACTACTTAGAGCTTTTACAG
ACGAAGGAGCAATAGTAGGCGAAATCTCACCATTACCTTCTCTTCCAGGACATACTGATG
AGGATGTCAAAAATGCGATTGGGGTCCTCATCGGAGGATTTGAATGGAATGATAACACAG
TTCGAGTCTCTGAAAATCTACAGAGATTCGCTTGGAGAAACAGCGATGAGGATGGGAGAC
CTCCACTCTCTCCAAAGTAGAAACGGGAAATGGAGGGAACAATTGGGCCAGAAGTTCGAA
GAAATAAGATGGTTGATTGAAGAGGTGCGACATAGATTAAAAATTACAGAGAATAGCTTT
GAACAAATAACATTTATGCAAGCCTTACAACTATTGCTCGAAGTGGAGCAAGAGATAAGA
ACTTTCTCGTTTCAGCTTATTTAATGATAAAAAACACCCTTGTTTCTACT

#A/n-shoveler/Ca/HKWF2031/08(H7N3)
AGCGAAAGCAGGGTGACAAAAACATAATGGATTCCAACACTGTGTCAAGCTTTCAGGTAG
ACTGCTTTCTTTGGCATGTCCGCAAACGATTTGCAGACCAAGAACTGGGTGATGCCCCAT
TCCTTGACCGGCTTCGCCGAGACCAAAAGTCTCTAAGAGGAAGGGGCAGCACTCTTGGTC
TGGATATCGAAACAGCCACTCGCGCTGGAAAGCAAATAGTGGAGAGGATTCTGGAGGAAG
AATCCGACGAGGCACTCAAAATGACTATTGCCTCTGTACCTGCTTCACGCTACCTAACTG
ACATGACTCTTGAAGAGATGTCAAGAGACTGGTTCATGCTCATGCCCAAACAGAAAGTGG
CGGGTTCCCTCTGTATCAGAATGGACCAGGCGATCATGGATAAGAACATTATACTGAAAG
CGAATTTCAGTGTGATCTTTGATCGGCTAGAGACACTAATACTACTCAGAGCTTTCACTG
AAGAGGGAGCAATTGTCGGCGAAATTTCACCATTGCCTTCTCTTCCAGGACATACTGATG
AGGATGTCAAAAATGCAATTGGGGTCCTCATCGGAGGACTTGAATGGAATGATAACACAG
TTCGAGTCTCTGAAACTCTACAGAGATTCGCTTGGAGAAGCTGTAATGAGGATGGGAGAC
CTCCACTCCCTCCAAAGCAGAAACGGAAAATGGCGAGAACAATTGAGTCAGAAGTTTGAG
GAAATAAGGTGGCTAATTGAAGAGGTGCGACATAGACTAAAGGTTACAGAGAATAGCTTT
GAACAAATAACATTTATGCAAGCCTTACAACTACTGCTTGAAGTGGAGCAAGAGATAAGA
ACTTTCTCGTTTCAGCTTATTTAATGATAAAAAACACCCTTGTTTCTACT

#A/chicken/Israel/292/2008(H9N2)
--------------------------ATGGATTCCAACACTGTGTCAAGCTTTCAGGTAG
ATTGCTTTCTTTGGCATGTCCGCAAACGATTTGCAGACCAAGAACTGGGTGATGCCCCAT
TCCTTGATCGGCTTCGCCGAGATCAGAAGTCCCTAAGAGGAAGAGGCAGCACTCTTGGTC
TGGATATCGAGACAGCTACTCGTGCGGGAAGGCAAATAGTGGAGCGGATTCTGGAGGAAG
AATCTGATGAGGCACTTAAAATGACTATTGCTTCCGTGCCGGCTTCACGATACCTGAGTG
ATATGACTCTTGAAGAAATGTCAAGGGACTGGTTTATGCTCATGCCAAAGCAGAAAGTGG
CTGGTTCCCTGTGCATCAGAATGGACCAGGCAATAATGGATAAAACCATCATATTGAAAG
CAAATTTTAGTGTGATTTTTGACCGGCTGGACACCTTAATACTACTCAGAGCTTTCACAG
AAGAAGGAGCAATTGTGGGAGAAATCTCACCGTTACCTTCTCTTCCAGGACATACTGATG
AGGATGTCCAAAATGCAATTGGGATCCTCATCGGAGGACTTGAATGGAATGATAACACAG
TTCGAATCTCTGAAACTTTACAGAGATTCGCTTGGAGAAGCAGTAATGAGGATGGGGGAC
CTCCACTCCTTCCAAAGCAGAAACGGAAAATGGCGAGAACAATTAAGTCAGAAGTTTGAG
GAAATAAGATGGCTGATTGAAGAAGTGCGAAATAGATTGAAGAGTACAGAGAACAGCTTC
GAACAAATAACGTTTATGCAAGCCTTACAACTATTGCTTGAAGTGGAGCAAGAGATAAGA
ACTTTCTCGTTTCAGCTTATTTAG--------------------------

#A/ck/Pakistan/UDL-02/2008(H9N2)
--------------------------ATGGATCCCAACACTGTGTCAAGCTTTCAGGTAG
ACTGCTTTCTTTGGCATGTCCGCAAACGATTTGCAGACCAAGAACTGGGTGATGCCCCAT
TCCTTGATCGGCTTCGCCGAGATCAGAAGTCCCTAAGAGGAAGAGGCAGCACTCTTGGTC
TGGATATCGAGACAGCTACTTGTGCGGGAAGGCAAATAGTGGAGCGGATTCTGGAGGGAA
AATCTGATGAGGCACTTAAAATGACTATTGCTTCTGTGCCGGCTTCACGCTATCTGAGTG
ACATGACTCTTGAAGAAATGTCAAGGGACTGGTTCATGCTCATGCCAAAGCAGAAAGTGA
CTGGTTCCCTGTGCATCAGAATGGACCAGGCAATAATGGATAAAACCATCATATTGAAAG
CAAATTTCAGTGTGATTTTTGACCGGCTAGACACCTTAGTACTACTTAGAGCTTTCACAG
AAGAAGGAGCAATTGTGGGAGAAATCTCACCGTTACCTTCTCTTCCAGGACATACTTATG
AGGATGTCAAAAATGCAATTGGGGTCCTCATCGGAGGACTTGAATGGAATGATAACACAG
TTCGAGTCTCTGAAACTCTACAGAGATTCGCTTGGAGAAACAGTAATGAGGATGGGGGAC
CTCCACTCCCTCCAAAGCAGAAATGGAAAATGGCGAGAACAATTAAGTCAGAAATTTGAG
GAAATAAGATGGCTGATTGAAGAAGTGCGACATAGATTGAAGATTACAGAGAACAGCTTT
GAACAAATAACGTTTATGCAAGCCTTACAACTATTGCTTGAAGTAGAGCAAGAGATAAGA
ACTTTCTCGTTTCAGCTTATTTAATGATAAAAAAC---------------

#A/chicken/Primorsky/85/2008(H5N1)
----------------CAAAAACATAATGGATTCCAACACTGTGTCAAGCTTTCAGGTAG
ACTGCTTTCTTTGGCATGTCCGCAAACGATTTGCAGACCAAGAACTGGGTGATGCCCCAT
TCCTTGACCGGCTCCGCCGAGATAAGAAGTCCCTAAGAGGAAGAGGCAACACTCTTGGTC
TGGACATCGAAACAGCTACTCGTGCGGGAAAACAGATAGTGGAGCGGATTCTGGAGGAGG
AATCCGATGAGGCACTTAAAATG---------------CCGACTTCACGCTACCTAACTG
ACATGACTCTCGAAGAAATGTCAAGGGACTGGTTCATGCTCATGCCCAAGCAGAAAGCGG
CGGGTTCCCTTTGCATCAAAATGGACCAGGCAATAATGGATAAAACCATCATATTGAAAG
CAAACTTCAGTGTGATTTTTGACCGGTTAGAAACCCTAATACTGCTTAGAGCTTTCACAG
AAGAAGGAGCAATCGTGGGAGAAATCTCACCATTACCTTCTCTTCCAGGACATACTGGTG
AGGATGTCAAAAATGCAATTGGCGTCCTCATCGGAGGACTTGAATGGAATGATAACACAG
TTCGGGTCTCTGAAACTATACAGAGATTCGCTTGGAGAAGCAGTGATGAGGGTGGGAGAC
TTCCACTCCCTCCAAATCAGAAACGGAAAATGGCGAGAACAATTGAGTCAGAAGTTTGAA
GAAATAAGGTGGCTAATTGAAGAAGTACGACATAGATTGAAAATTACAGAAAACAGCTTC
GAACAGATAACGTTTATGCAAGCCTTACAACTACTGCTTGAAGTGGAGCAAGAGATAAGA
GCCTTCTCGTTTCAGCTTATT-----------------------------

#A/turkey/England/N50-92/1991(H5N1)
--------------------------ATGGATTCCAACACGATAACCTCGTTTCAGGTAG
ATTGTTATCTATGGCACATAAGAAAGCTACTCAGTATGAGAGACATGTGTGATGCTCCCT
TTGATGACAGGCTCCGAAGAGACCAAAAAGCATTAAAGGGAAGAGGCAGCACACTTGGAC
TCGATCTAAGAGTGGCTACAATGGAGGGGAAAAAGATCGTTGAAGACATCCTGAAGAGTG
AGACAAATGAAAACCTCAAAATAGCCATTGCTTCCAGTCCTGCTCCTCGGTATATCACTG
ATATGAGCATAGAGGAGATAAGCCGAGAATGGTACATGCTGATGCCTAGGCAGAAAATAA
CTGGAGGCCTTATGGTGAAAATGGACCAAGCCATAATGGATAAGAGAATTATCCTTAAAG
CAAATTTCTCAGTCCTATTTGATCAACTAGAGACATTGGTCTCTCTGAGGGCATTCACAG
AAGATGGTGCTATTGTGGCTGAAATATCTCCCATTCCCTCCATGCCAGGACATTCTACAG
AGGATGTCAAAAATGCAATTGGAATCCTCGTCGGTGGACTTGAATGGAATGATAACTCAA
TTCGAGCGTCTGAAAATATACAGAGATTCGCTTGGGGAATCCATGATGAGAATGGGGGAC
CTCCACTCCCTCCAAAACAGAAACGCTACATGGCGAGACGAGTTGAGTCAGAAGTTTGAA
GAGATCAGATGGCTCATTGCTGAATGTAGAAATATACTGACAAAGACTGAAAATAGCTTT
GAACAGATAACATTCTTGCAAGCATTGCAACTCTTACTTGAAGTTGAGAGTGAGATAAGG
ACTTTCTCTTTTCAGCT---------------------------------

#A/mallard/Alberta/11/91(H9N2)
-------------------AAACATAATGGATTCCAACACTGTGTCAAGCTTTCAGGTAG
ACTGCTTTCTTTGGCATGTCCGCAAACGATTTGCAGACCAAGAACTGGGTGATGCCCCAT
TCCTTGACCGGCTTCGCCGAGATCAGAAATCTCTAAGAGGAAGAGGCAGCACTCTTGGTC
TGGACATCGAAACAGCCACTCGTGCTGGAAAGCAGATAGTGGAGAGGATTCTGGAGGAAG
AATCCGATGAGGCACTCAAAATGACTATTGCCTCTGTACCTGCTTCACGCTACCTAACTG
ACATGACTCTTGAAGAGATGTCAAGAGACTGGTTCATGCTCATGCCCAAGCAAAAAGTGG
CAGGCTCCCTCTGTATCAGAATGGACCAGGCGATTATGGATAAAAACATCATACTGAAAG
CGAACTTCAGTGTGATCTTTGATCGGCTGGAAACACTAATACTACTCAGAGCTTTCACTG
AAGAAGGAGCAATTGTCGGCGAAATTTCACCATTGCCTTCTCTTCCAGGACATACTGATG
AGGATGTCAAAAATGCAATTGGGGTCCTCATCGGAGGACTTGAATGGAATGATAACACAG
TTCGAGTCTCTGAAACTCTACAGAGATTCGCTTGGAGAAGCAGTAATGAGGATGGGAGAC
CTCCACTCCCTCCAAAGCAGAAACGGAAAATGGCGAGAACAATTGAGTCAGAAGTTTGAA
GAAATAAGGTGGCTGATTGAAGAAGTGCGACATAGACTAAAGATT---------------
------------------------------------------------------------
--------------------------------------------------

#A/Anas-chos/Altai/1285/1991(H5N3)
---------------------------------------CGATAACCTCGTTTCAGGTAG
ATTGTTATCTATGGCACATAAGAAAGCTACTCAGTATGAGAGACATGTGTGATGCTCCCT
TTGATGACAGGCTCCGAAGAGACCAAAAGGCATTAAAGGGAAGAGGCAGCACACTTGGAC
TCGATCTAAGAGTGGCTACAATGGAGGGGAAAAAGATCGTTGAGGACATCCTGAAGAGTG
AGACAGATGAAAACCTCAAAATAGCCATTGCTTCCAGTCCTGCGCCTCGGTATATCACTG
ATATGAGCATAGAGGAGATAAGCCGAGAATGGTACATGCTGATGCCTAGGCAGAAAATAA
CTGGAGGCCTTATGGTGAAAATGGACCAAGCCATAATGGATAAGAGAATTATCCTTAAAG
CAAATTTCTCAGTCCTATTTGATCAACTAGAGACATTAGTCTCTCTGAGGGCTTTCACAG
AAGATGGTGCTATTGTGGCTGAAATATCTCCCATTCCCTCTATGCCAGGACATTCTACAG
AGGATGTCAAAAATGCAATTGGAATCCTCATCGGTGGACTTGAATGGAATGATAACTCAA
TTCGAGCGTCTGAAAATATACAGAGATTCGCTTGGGGAGTCCGTGATGAGAATGGGGGAC
CTCCACTCCCTCCAAAACAGAAACGCTACATGGCGAGACGAGTTGAGTCAGAAGTTTGAA
GAGATCAGATGGCTCATTGCTGAATGCAGAAATATACTAACAAAGACTGAAAACAGCTTT
GAACAGATAACATTCTTACAAGCATTGCAACTCTTACTTGAAGTTGAGAGTGAGATAAGG
ACTTTCTCTTTTCAGCT---------------------------------

#A/chicken/PA/35154/1991(H1N1)
-------------TGACAAAGACATAATGGATTCCAACACTGTGTCAAGCTTTCAGGTAG
ACTGCTTCCTTTGGCATATCCGCAAACGGTTTGCGGACAATGGATTGGGTGATGCCCCAT
TCCTTGATCGGCTCCGCCGAGATCAAAAGTCCCTAAAGGGAAGAGGCAGCACCCTTGGTC
TTAACATCGAGACAGCCACTCTTGTTGGGAAGCAAATTGTGGAGTGGATTCTAAAAGAAG
AATCCAACGAGACACTTAAGATGACCATTGCATCTGTACCTACTTCGCGCTACCTAGCTG
ACATGACCCTTGAGGAAATGTCAAGGGATTGGTTCATGCTCATGCCTAGGCAAAAGGTGA
CAGGCTCTCTTTGTGTGCGAATAGACCAGGCGATCATGGAAAAGAACATCATACTGAAAG
CGAACTTCAGTGTGATTTTTGACCGGTTGGAGACTTTGATACTACTAAGGGCTTTCACCG
AAGAGGGAGCAATTGTTGGAGAAATTTCACCATTACTTTCTCTTCCAGGACATACTGATG
AGGATGTCAAAAATGCAGTTGGGGTCCTCATCGGAGGGCTTGAATGGAATGGTAACACGG
TTCGAGTCTCTGAAAATCTACAGAGATTCGCTTGGAGAAGCCGTAATGAGAATGGGAGAC
CTCCACTACCTCCAGAACAGAAATGAAAAGTGGCGAGAGCAATTGGGCCAGAAATTTGAG
GAAATAAGGTGGCTGATTGAAGAAGTGCGGCACAAATTGAAAATGACAGAGAATAGTTTC
GAGCAAATAACATTTATGCAAGCCTTACAACTATTGCTTGAAGTAGAACAAGAGATAAGA
ACTTTCTCGTTTCAGCTTATTTAATGATAAAAAACA--------------

#A/turkey/Germany/3/91(H1N1)
--------------------------ATGGATTCAAACACTGTGTCGAGCTTTCAGGTAG
ACTGCTTTCTTTGGCATGTCCGCAAACGATTTGCAGAATGGAAACTGGGTGATGCCCCAT
TCCTCGATCGGCTTCGCCGAGATCAGAAGTCCCTAAGAGGAAGAGGCAGCACTCTTGGTC
TGGAAATCGAAACAGCCACTCGTGCGGGAAAACTGATAGTGCAGCGTATTCTGGAGGAAG
AATACGATGAGGCACTTAAAATGACTATTGCTTCTGTGCCTGCTTCACGCTATCTAACAG
ACATGACTCTTGAAGAGATGTCAAGGGACTGGTTCATGCTCATGCCCAAGCAGAAAGTAG
CAGGTTCCCTTTGCATCAGGATGGACCAGGCAATAATGAATAAAAACATCACATTGAAAG
CAAACTTCAGTGTGATTTTTGATAGACTGGAAACTCTGATACTCCTTAGAGCTTTCACGG
AAGAAGGGGCAATTGTGGGCGAAATCTCACCATTACCTTCTCTTCCAGGACATACTGATG
AGGATGTCAAAAATGCAATTGGGGTCCTCATCAGAGGGCTTGAATGGAATGATAACACAG
TTCGAGTCTCTGAAGCTCTACAGAGATTCGCTTGGAGAAGCATTAATGAGGATGGGAGAC
CTCCATTCCCTCCAAAACAGAAACGGAAAATGGCGAGAACAATTGGGCCAGAGGTTTGAA
GAGATAAGATGGTTAATTGAAGAAGTGCGACACAGATTAAAAATAACAGAAAATAGCTTT
GAACAGATAACGTTTATGCAAGCATTACAACTACTGCTTGAAGTGGAGCAAGAGATAAGA
ACTTTCTCGTTTCAACTTATTTAATGATAAAAAACACCCTTGTTTCTACT

#A/mallard/ALB/124/1991(H11N2)
AGCAAAAGCAGGGTGGCAAATACATAATGGATTCCAACACGATAACCTCGTTTCAGGTAG
ATTGCTATCTATGGCACATAAGAAAGCTGCTCAGCATGAGAGACATGTGTGATGCTCCCT
TTGATGACAGACTCAGAAGAGATCAGAAGGCATTAAAGGGAAGAGGCAGCACACTTGGGC
TCGACCTGCGAGTGGCCACAATGGAAGGCAAAAAGATTGTTGAAGACATCCTAAAGAGTG
AAACGGATGAAAACCTCAAAATTGCAATCGCATCCAGCCCTGCTCCTCGGTACATTACCG
ATATGAGTATAGAGGAAATAAGCAGGGAATGGTACATGCTCATGCCAAGGCAGAAGATAA
CAGGGGGTCTGATGGTGAAAATGGATCAGGCCATTATGGACAAGAGGATAATACTCAAAG
CAAACTTCTCTGTCCTATTTGATCAACTGGAGACATTAGTCTCACTGAGGGCTTTCACAG
ACGATGGCGCCATTGTAGCTGAAATATCTCCCATTCCTTCCATGCCAGGACATTCTACAG
AGGATGTCAAAAATGCAATTGGAATCCTCATCGGTGGACTTGAATGGAATGATAACTCAA
TTCGAGCGTCTGAAAATATACAGAGATTCGCTTGGGGAGTCCGTGATGAGAATGGGGGAC
CTCCACTCCCTCCAAAGCAGAAACGCTACATGGCGAGAAGAATTGAGTCAGAAGTTTGAA
GAGATCAGATGGCTAATTGCAGAATGCAGGAACATACTAACCAAAACTGAGAACAGCTTC
GAGCAGATAACGTTCTTACAAGCATTGCAACTCTTACTTGAAGTTGAGAGTGAGATAAGG
ACATTTTCTTTTCAGCTTATTTAGTACTAAAAAACACCCTTGTTTCTACT

#A/Quail/Hong_Kong/AF157/92(H9N2)
----------------------------GGATTCCAACACTGTGTCAAGCTTTCAGGTAG
ACTGCTTTCTTTGGCATGTCCGCAAACGAGTTGCAGACCAAGAAATGGGTGATGCCCCAT
TCCTTGACCGGCTTCGCCGAGACCAGAAGTCCCTAAGAGGAAGAGGCAGCACTCTTGGTC
TGGACATCGAAACAGCCACCCGTGCAGGAAAGCAGATAGTGGAACGGATTCTGGAAGAAG
AGTCCGATGAGGCACTTAAGATGACTATTGCTTCAGTGCCGGCTTTACGCTACCTAACTG
ACATGACTCTTGAAGAAATGTCAAGAGACTGGTTCATGCTCGTGCCCAAGCAGAAAGTGG
CTGGTTCCCTTTGCATCAGAATGGACCAGGCAATAATGGATAAAAACATCATATTGAAAG
CAAACTTTAGTGTAATTTTTGACAGACTGGGGACTCTGATATTACTCAGAGCTTTTACAG
ATGAAGGAGCAATCGTGGGCGAAATTTCACCATTACCTTCTCTTCCAGGACATACTGATG
AGGATGTCAAAAATGCAATTGGGATCCTCATCGGAGGACTTGAATGGAATGATAACACAG
TTCAAGTCTCTGAAACTCTACAGAGATTCGCTTGGAGAAGCAGCAATGAGGATGGGAGAC
CTCCATTCCCTCCAAAGCAGAAATGGGGAATGGCGAGAACAATTAAGCCAGAAGTTTGAA
GAAATAAGGTGGCTGATTGAAGAAGTGCGACATAGATTAAAATTTACAGAGAATAGCTTT
GAACAGATAACGTTTATGCAAGCCTTACAACTATTGCTTGAAGTGGAGCAAGAGATAAGA
ACTTTCTCGGTTCAGCTTA-------------------------------

#A/duck/Nanchang/1904/1992(H7N1)
AGCAAAAGCAGGGTGACAAAAACATAATGGATTCCAACACTGTGTCAAGCTTTCAGGTAG
ACTGCTTTCTTTGGCATGTCCGCAAACGATTTGCAGACCAAGAACTGGGTGATGCCCCAT
TCCTTGACCGGCTTCGCCGAGATCAGAAGTCCCTAAGAGGAAGAGGCAGCACTCTTGGTC
TGGACATCGAAACAGCTACTCGTGCGGGAAAGCAAATAGTGGAGCGGATTCTGGAGGAAG
AATCCGATGAGGCACTTAAAATGACTATTGCTTCTGTGCCGGCTTCACGCTACCTAACTG
ACATGACTCTTGAAGAAATGTCAAGGGACTGGTTCATGCTCATGCCCAAGCAGAAAGTGG
CAGGTTCCCTTTGCATCAGAATGGACCAGGCAATAATGGATAAAAACATCATATTGAAAG
CAAACTTCAGTGTGATTTTTGGTCGACTGGAAACCCTAATACTACTTAGAGCTTTCACAG
AAGAAGGAGCAATTGTGGGAGAAATCTCACCATTACCTTCTCTTCCAGGACATACTGATG
AGGATGTCAAAAATGCAATTGGGGTCCTCATCGGAGGACTTGAATGGAATGATAACACAG
TTCGAGTCTCTGAAACTCTACAGAGATTCGCTTGGAGAAGCAGTAATGAGGATGGGAGAC
CTCCACTCCCTCCAAAACAGAAACGGAAAATGGCGAGAACAATTGAGTCAGAAGTTTGAA
GAAATAAGATGGCTGATTGAAGAAGTGCGACATAGATTGAAGATTACAGAGAACAGCTTC
GAACAGATAACGTTTATGCAAGCCTTACAACTATTGCTTGAAGTGGAGCAAGAGATAAGA
ACTTTCTCGTTTCAGCTTATTTAATGATAAAAAACACCCTTGTTTCTACT

#A/duck/Victoria/1992(H3N8)
---------------ACAAAAACATAATGGATTCCAACACTGTGTCAAGCTTTCAGGTAG
ACTGCTTTCTTTGGCATGTCCGCAAACGATTTGCAGACCAAGAACTGGGTGATGCCCCGT
TCCTTGATCGGCTTCGCCGAGATCAAAAGTCTCTAAGAGGAAGAGGCAGCACTCTTGGTC
TGGACATCGAAACGGCTACTCGGGCGGGAAAGCAGATAGTGGAGCGGATTCTGGAAGAGG
AGTCCGATGAGGCACTTAAGATGACCATAGCTTCTGTGCCTACTTCACGCTACCTAACCG
ACATGACTCTCGAAGAAATGTCAAGGGACTGGTTCATGCTAATGCCCAAACAGAAAGTGG
CAGGATCCCTCTGCATTAAAATGGACCAGGCAATAATGGACAAGAACATCATACTGAAAG
CAAACTTCAGTGTGATCTTTGATCGACTGGAAACACTAATACTGTTGAGGGCCTTCACTG
ATGAAGGAGCAATTGTTGGCGAAATCTCACCACTGCCTTCTCTTCCAGGACATACTGATG
AGGATGTCAAAAATGCAATTGGGGTCCTCATCGGAGGACTTGAATGGAATGATAACACAG
TTCGAGTCTCTGAGACTCTACAGAGATTCGCTTGGAGAAGCAGTGATGAGAATGGGAGAC
CTTCACTCCCTTCAAAGCAGAAACGGAAAATGGCGAGAACAGTTGAGTCAGAAGTTTGAA
GAAATAAGGTGGCTAATTGAAGAGGTGCGACACAGGCTAAAGGTTACGGAGAATAGCTTT
GAACAAATAACATTCATGCAAGCCTTACAACTATTGCTTGAGGTGGAGCAAGAGATAAGA
ACTTTCTCGTTTCAGCTTATTTAATAATAA--------------------

#A/turkey/MN/3397-3/1992(H5N2)
AGCAAAAGCAGGGTGACAAAAACATAATGGATTCCAACACTGTGTCAAGCTTTCAGGTAG
ACTGCTTTCTTTGGCATATCCGCAAACGATTTGCAGACCAAGAACTGGGTGATGTCCCAT
TCCTTGACCGGCTTCGCCGAGATCAGAAATCTCTAAGAGGAAGAGGCAGCACTCTTGGTC
TGGACATCGAAACAGCCACTCGTGCTGGAAAGCAGATAGTGGAGCGGATTCTGGAGGAAG
AATCCGACGAGGCACTCAAAATGACTATTGCCTCTGTACCTGCTTCACGCTACCTAACTG
ACATGACTCTTGAAGAGATGTCAAGAGACTGGTTCATGCTCATGCCCAAGCAAAAAGTAG
CAGGCTCCCTATGTATCAGAATGGACCAGGCGATTATGGATAAGAACATCATACTGAAAG
CGAACTTCAGTGTGATCTTCAATCGGCTGGAGACACTAATACTACTCAGGGCTTTCACTG
AGGAAGGAGCAATTGTCGGCGAAATTTCACCATTGCCTTCTCTTCCAGGACATACTGATG
AGGATGTCAAAAATGCAATTGGGGTCCTCATCGGAGGACTTGAATGGAATGATAACACAG
TTCGAGTCTCTGAAACTCTACAGAGATTCGCTTGGAGAAGCAGTAATGAGGATGGGAGAC
CTCCACTCCCTCCAAAACAGAAACGGAAAATGGCGAGAACAATTGAGTCAGAAGTTTGAA
GAAATAAGGTGGTTGATTGAAGAAGTGCGACATAGACTAAAGATTACAGAGAATAGTTTT
GAACAAATAACATTTATGCAAGCCTTACAACTACTGCTTGAAGTGGAGCAAGAGATAAGA
ACTTTCTCGTTTCAGCTTATTTAATGATAAAAAACAC-------------

#A/turkey/IA/21089-3/1992(H1N1)
------------GTGACAAAGACATAATGGATTCCAACACTGTGTCAAGCTTTCAGGTAG
ACTGTTTCCTTTGGCATATCCGCAAACGGTTTGCAGACAATGGATTGGGTGATGCCCCGT
TCCTTGATCGGCTCCGCCGAGATCAAAAGTCCCTAAAAGGAAGAGGCAGCACCCTTGGTC
TCGACATCGAAACAGCCACTCTTGTTGGGAAACAAATTGTGGAGTGGATTTTGAAAGAGG
AATCCAACGAAACACTTAAGATGACCATTGCATCTGTACCTACTTCGCGCTACCTAGCTG
ACATGACCCTCGAGGAAATGTCACGAGACTGGTTCATGCTCATGCCTAGGCAAAAGATAA
TAGGCTCTCTTTGTGTGCGAATGGACCAGGCGATCATGGAAAAGAACATCATACTGAAAG
CGAACTTCAGTGTGATTTTTAACCGATTAGAGACTTTGATACTACTAAGGGCTTTCACCG
AGGAGGGAGCAATCGTTGGAGAAATTTCACCATTACCTTCTCTTCCAGGACATACTGATG
AGGATGTCAAAAATGCAGTTGGGGTCCTCATCGGAGGGCTTGAATGGAATGGTAACACGG
TTCGAGTCTCTGAAAATCTACAGAGATTCGCTTGGAGAAACCGTAATGAGGATGGGAGAC
CTTCACTACCTCCAGAGCAGAAATGAAAAGTGGCGAGAGCAATTGGGACAGAAATTTGAG
GAAATAAGGTGGTTGATTGAAGAAGTGCGGCACAAATTGAAAATGACAGAGAATAGTTTC
GAGCAAATAACATTTATGCAAGCCTTACAACTATTGCTTGAAGTAGAACAAGAGATAAGA
ACTTTCTCGTTTCAGCTTATTTAATGATAAAAAACAC-------------

#A/chicken/Victoria/224/1992(H7N3)
---------------ACAAAAACATAATGGATTCCAACACTGTGTCAAGCTTTCAGGTAG
ACTGTTTTCTTTGGCATGTCCGCAAACGATTTGCAGACCAAGAACTGGGTGATGCCCCAT
TCCTTGACCGGCTTCGCCGAGATCAGAAGTCCCTAAGAGGAAGAGGCAGCACTCTTGGTC
TGGACATCGAAACAGCTACTCGTGCGGGAAAGCAGATAGTGGAGCGGATTCTGGAGGAAG
AATCCGATGAGGCACTTAAAATGACTATTGCTTCTGTGCCGGATTCACGCTATCTAACTG
ACATGACTCTTGAAGAGATGTCAAGGGACTGGCTCATGCTCATGCCCAAGCAGAAAGTGG
CAGGTTCCCTTTGCATCAGAATGGACCAGGCAATAATGGACAAAAACATCATACTGAAAG
CAAACTTCAGTGTGATTTTTGAACGACTGGAAACCCTAATACTACTTAGAGCTTTCACAG
AAGAAGGAGCAATTGTGGGAGAAATCTCACCGTTACCTTCTCTTCCAGGACATACTAACG
AGGATGTCAAAAATGCAATTGGGGTCCTCATCGGAGGACTTGAATGGAATGATAACACAG
TTCGAGTCTCTGAAACTCTACAGAGATTCGCTTGGAGAAGCAGTAATGAGGATGGGGGAC
CTCCACTCCCTCCAAAGCAGAAACGGAAAATGGCGAGAACAATTGAGTCAGAAGTTTGAA
GAAATAAGATGGCTGATTGAGGAAGTACGACATAGATTAAAGATTACAGAAAACAGCTTT
GAACAGATAACGTTTATGCAAGCCCTACAACTATTGCTTGAAGTGGAGCAAGAGATAAGG
ACTTTCTCGTTTCAGCTTATTTAATAATAA--------------------

#A/duck/Nanchang/1681/1992(H3N8)
AGCAAAAGCAGGGTGACAAAAACATAATGGATTCCAACACGATAACCTCGTTTCAGGTAG
ATTGCTATCTATGGCACATAAGGAAGCTGCTCAGCATGAGAGACATGTGTGATGCTCCCT
TTGATGACAGGCTCAGAAGAGACCAAAAGGCATTAAAGGGAAGAGGCAGCACACTTGGAC
TCGACCTAAGAGTGGCTACAATGGAAGGGAAAAAGATCGTTGAGGACATTCTGAAGAGTG
AAACAGATGAAAACCTCAAAATAGCCATTGCCTCCAGTCCTGCTCCTCGGTATATTACTG
ATATGAGCATAGAGGAGATAAGCCGAGAATGGTATATGCTGATGCCTAGGCAGAAAATAA
CTGGAGGCCTAATGGTGAAAATGGATCAAGCCATAATGGATAAGAGAATCATCCTTAAAG
CAAATTTCTCAGTTCTATTTGACCAACTAGAGACGTTAGTCTCTCTGAGGGCATTCACAG
AAGATGGTGCTATTGTGGCTGAAATTTCTCCCATTCCCTCCATGCCAGGACATTCTACAG
AGGATGTCAAAAGTGCAATTGGAATCCTCATCGGTGGACTTGAATGGAATGATAACTCAA
TTCGAGCGTCTAAAAATATACAGAGATTCGCTTGGGGAATCCGTGATGAGGATGAGGGAC
CTCCACTCCCTCCAAAACAGAAACGCTACATGGCGAGACGAGTTGAGTCAGAAGTTTGAA
GAGATCAGATGGCTCATTGCTGAATGCAGGAATATACTGACAAAGACTGAAAACAGCTTT
GAACAGATAACATTCTTACAGGCATTGCAACTCTTACTTGAAGTTGAGAGTGAGATAAGA
ACTTTCTCTTTTCAGCTTATTTAATACTAAAAAACACCCTTGTTTCTACT

#A/mallard/ALB/194/1992(H8N4)
AGCAAAAGCAGGGTGACAAAAACATAATGGATTCCAACACTGTGTCAAGCTTTCAGGTAG
ACTGCTTTCTTTGGCATGTCCGCAAACGATTTGCAGACCAAGAACTGGGTGATGCCCCAT
TCCTTGACCGGCTTCGCCGAGATCAAAAATCTCTAAGAGGAAGAGGCAGCACTCTTGGTC
TGGACATCGAAACAGCCACTCGTGCTGGAAAGCAGATAGTGGAGAGGATTCTGGAGGAAG
AATCCGACGAGGCACTCAAAATGACTATTGCCTCTGTACCTGCTTCACGCTACCTAACTG
ACATGACTCTTGAAGAGATGTCAAGAGACTGGTTCATGCTCATGCCCAAGCAAAAAGTGG
CAGGCTCCCTCTGTATCAGAATGGACCAGGCGATTATGGATAAGAACATCATACTGAAGG
CGAATTTCAGTGTGATCTTCGATCGGCTGGAGACACTAATATTACTCAGAGCTTTCACTG
AAGAAGGAGCAATTGTCGGCGAAATTTCACCATTGCCTTCTCTTCCAGGACATACTGATG
AGGATGTCAAAAATGCAATTGGGGTCCTCATCGGAGGACTTGAATGGAATGATAACACAG
TTCGAGTCTCTGAAACTCTACAGAGATTCGCTTGGAGAAGCAGTAATGAGGATGGGAGAC
CTCCACTCCCTCCAAAGCAGAAACGGAAAATGGCGAGAACAATTGAGTCAGAAGTTTGAA
GAAATAAGGTGGCTGATTGAAGAAGTGCGACATAGACTAAAGGTTACAGAGAATAGTTTT
GAACAAATAACATTTATGCAAGCCTTACAACTACTGCTTGAAGTGGAGCAAGAGATAAGA
ACTTTCTCGTTTCAGCTTATTTAATGATAAAAAACACCCTTGTTTCTACT

#A/emu/Texas/39924/1993(H5)
------------GTGACAAAAACATAATGGATTCCAACACTGTGTCAAGCTTTCAGGTAG
ACTGCTTTCTTTGGCATGTCCGCAAACGATTTGCAGACCAAGAAATGGGTGATGCCCCAT
TCCTTGACCGGCTTCGCCGAGATCAGAAGTCTCTAAGAGGAAGAGGCAGCACTCTTGGTC
TGGACATCGAAACAGCCACTCATGCTGGAAAGCAGATAGTGGAGCGGATTCTGGAGGAAG
AATCCGACGAGGCACTCAAAATGACTATTGCCTCTGTACCTGCTTCACGCTACCTAACTG
ACATGACTCTTGAGGAGATGTCAAGAGACTGGTTCATGCTCATGCCCAAGCAAAAAATAG
CAGGCTCGCTCTGTATCAGAATGGATCAGGCGATCATGGATAAGAACATCATACTGAAAG
CAAACTTCAGTGTGATCTTCGACCGGCTGGAGACACTGATACTGCTCAGGGCCTTCACCG
AAGAAGGGGCAATTGTCGGCGAAGTTTCACCTTTGCCTTCTCTTCCAGGACATACTGATG
AGGATGTCAAAAATGCAATTGGGGTCCTCATCGGAGGACTTGAATGGAATGATAACACAG
TTCGAATCTCTGAAACTCTACAGAGATTCGCTTGGAGAAGCTGTAATGAGGATGGGAGAC
CTCCACTCCCTCCAAAGCAGAAACGGAAAATGGAGAGAACAATTGAGTCAGAAGTTTGAA
GAAATAAGATGGCTGATTGAAGAAGTGCGACATAAGCTAAAGATTACAGAGAATAGTTTT
GAGCAAATAACATTTACGCAAGCCTTACAACTACTGCTTGAAGTGGAGCAAGAGATAAGA
ACTTTCTCGTTTCAGCTTATTTAATGATAAAAAAACAC------------

#A/Quail/Arkansas/29209-1/93(H9N2)
--------------------------------TCCAACACGATAACCTCGTTTCAGGTAG
ATTGCTATCTATGGCACATAAGAAAGCTGCTCAGCATGAGAGACATGTGTGATGCTCCCT
TTGATGACAGACTCAGAAGAGATCATAAGGCATTAAAGGGAAGAGGCAGCACACTTGGAC
TCGACCTGCGAGTGGCCACAACGGAAGGCATAAAGATTGTTGAAGACATCCTAAAGAGTG
AGACGGATGAAAATCTCAAAATTGCAATTGCATCCAGCCCTGCTCCTCGGTACATTACCG
ATATGAGCATAGAGGAAATAAGCAGGGAATGGTACATGCTCATGCCAAGGCAGAAAATAA
CAGGGGGTCTGATGGTGAAAATGGATCAGGCCATTATGGACAAGAGAATAATACTCAAGG
CAAACTTCTCTGTCCTATTTGATCAACTGGAAACATTAGTCTCACTGAGGGCTTTCACAG
ACGATGGTGCCATTGTAGCCGAAATATCTCCCATTCCTTCCATGCCAGGACATTCTGCAG
AGGATGTCAAAAATGCAATTGGAATCCTCATCGGCGGACTTGAATGGAATGATAACTCAA
TTCGAGCGTCTGAAAATATACAGAGATTCGCTTGGGGAGTCCGTGATGAGAATGAGGGAC
CTCCACTCCCTCCAAAGCAGAAACGCTACATGGCGAGAAGAGTTGAGTCAGAAGTTTGAA
GAGATCAGATGGCTAATTGCAGAATGCAGAAACATATTAACCAAAACTGAGAATAGCTTT
GAGCAGATAACGTTCTTGCAGGCATTGCAACTCTTACTTGAAGTTGAGAGTGAGATAAGG
ACATTCTCTTTTCAGCTTA-------------------------------

#A/mallard/Alberta/232/94(H6N8)
-------------------AAACATAATGGATTCCAACACTGTGTCAAGCTTTCAGGTAG
ACTGCTTTCTTTGGCATGTCCGCAAGCGATTTGCAGACCAAGAAATGGGTGATGCCCCAT
TCCTTGACCGGCTTCGCCGAGATAAAAAATCTCTAAGAGGAAGAGGCAGCACTCTTGGTC
TGGACATCGAAACAGCCACTCGTGCTGGAAAGCAGATAGTGGAGAGGATTCTGGAGGAAG
AATCCGACGAGGCACTCAAAATGACTATTGCCTCTGTACCTGCTTCACGCTACATAACTG
ACATGACTCTTGAAGAGATGTCAAGAGACTGGTTCATGCTCATGCCCAAGCAAAAAGTGA
CAGGCTCACTCTGTATCAGAATGGACCAGGCGATTATGGATAAGAACATCATACTGAAAG
CGAATTTCAGTGTGATCTTCGATAGGCTGGAGACACTAATACTACTCAGAGCTTTCACTG
AAGAAGGAGCAATTGTCGGCGAAATTTCACCATTGCCTTCTCTTCCAGGACATATTGATG
AGGATGTCAAAAATGCAATTGGGGTCCTCATCGGAGGACTTGAATGGAATGATAACACAG
TTCGAGTCTCTGAAACTCTACAGAGATTCGCTTGGAGAAGCAGTAATGAGGGTGGGAGAC
CTCCACTCCCTCCAAAGCAGAAACGGAAAATGGCGAGAACAATTGAGTCAGAAGTTTGAA
GAAATAAGGTGGCTAATTGAAGAAATGCGACATAGACTAAAGGTTACAGAAAATAGTTTT
GAACAAATAACATTTATGCAAGCCTTACAACTACTG------------------------
--------------------------------------------------

#A/Chicken/Beijing/1/94(H9N2)
----------------------------GGATTCCAACACTGTGTCAAGCTTCCAGGTAG
ACTGCTTTCTTTGGCATGTCCGCAAACGATTTGCAGACCAAGAACTGGGTGATGCCCCAT
TTCTAGACCGGCTTCGCCGAGATCAGAAGTCCCTAAGAGGAAGAGGCAGCACTCTTGGTC
TGGACATCAGAACCGCCACTCGTGAAGGAAAGCATATAGTGGAGCGGATTCTGGAGGAAG
AGTCAGATGAGGCACTTAAAATGACTATTGCTTCAGTGCCAGCTCCACGCTACCTAACTG
ACATGACTCTTGAAGAAATGTCAAGAGATTGGTTAATGCTCATTCCCAAACAGAAAGTGA
CAGGGTCCCTTTGCATTAGAATGGACCAAGCAATAGTGGATAAAAACATCACATTGAAAG
CAAACTTCAGTGTGATTTTTAATCGACTGGAAGCTCTAATACTACTTAGAGCTTTTACAG
ACGAAGGAGCAATAGTGGGCGAAATCTCACCATTACCTTCTCTTCCAGGACATACTGATG
AGGATGTCAAAAATGCAATTGGGGTCCTCATCAGAGGATTTGAATGGAATGATAACACAG
TTCGAGTCTCTGAAACTCTACAGAGATTCGCTTGGAGAAGCAGCGATGAGGATGGGAGAC
CTCCACTCCCTCCAAAGTAGAAACGGGAAATGGAGAGAACAATTGAGCCAGAAGTTTGAA
GAAATAAGATGGTTGATTGAAGAAGTGCGACATAGGTTAAAGATTACAGAGAATAGCTTT
GAACAAATAACATTTATGCAAGCCTTACAACTATTGCTTGAAGTGGAGCAAGAGATAAGA
ACTTTCTCGTTTCAGCTTA-------------------------------

#A/chicken/Mexico/31381-7/1994(H5)
------------GTGACAAATACATAATGGACTCCAACACGATAACCTCGTTTCAGGTAG
ATTGCTATCTATGGCACATACGAAAGCTGCTCAGCATGAGAGACATGTGTGATGCTCCCT
TTGATGACAGACTCAGAAGAGATCAAAAGGCATTAAAGGGAAGAGGCAGCACACTTGGAC
TCGAACTGCGAGTGGCCACAATGGAAGGCAAAAAGATTGTTGAAGACATCCTAAAGAGTG
AGACGGATGAAAATCTCAAAATTGCAATTGCATCCAGCCCTGCTCCTCGGTACATTACCG
ATATGAGCATAGAGGAAATAAGCAGGGAATGGTACATGCTCATGCCAAGGCAGAAAATAA
CAGGAGGCCTGATAGTGAAAATGGATCAGGCCATCATGGACAAGAGAATAATACTCAAGG
CAAACTTCTCTGTCCTATTTGATCAACTGGAAACACTAGTCTCACTGAGGGCTTTCACAG
AAGATGGCGCCATTGTAGCTGAAATATCTCCCTTTCCTTCTATGCCAGGACATTCTACAG
AGGATGTCAAAAATGCAATTGGAATCCTCACCGGTGGACTTGAATGGAATGATAACTCAA
TTCGAGCGTCTGAAAATATACAGAGATTCGCTTGGGGAGTCCGTGATGAGAATGGGGGAC
CTTCACTCCCTCCAAAGCAGAAACGCCACATGGCGAGAAGAGTTGAGTCAAAAGTTTGAA
GAGATCAGATGGCTAATTGCAGAGTGTAGAAACATATTAACCAAAACTGAGAACAGCTTC
GAGCAGATAACGTTCTTGCAGGCATTGCAACTCTTACTTGAAGTTGAGAGTGAGATAAGG
ACATTTTCTTTCCAGCTTATTTAGTACTAAAAAACAC-------------

#A/emu/NY/12716/1994(H5N9)
------------GTGGCAAAAACATAATGGATTCCAACACTGTGTCAAGCTTTCAGGTAG
ACTGCTTTCTTTGGCATGTCCGCAAACGAATTGCAGACCAAGAATTGGGTGATGCCCCAT
TCCTTGACCGGCTTCGCCGAGATCAGAAATCTCTAAGAGGAAGAGGCAACACTCTTGGTC
TGGACATCGAAACAGCCACTCGTGCTGGAAAGCAGATAGTGGAGCGGATTCTAGAAGAAG
AATCCGATGAGGCACTCAAAATGACTATTGCCTCTGTACCTGCTTCACGCTACCTAATTG
ACATGACTCTTGAGGAAATGTCACGAGAATGGTTCATGCTCATGCCAAAGCAAAAAGTAG
CAGGCTCCCTATGCATCAAAATGGACCAGGCAATAATGGATAAGAACATCATACTGAAAG
CGAATTTCAGTGTGATTTTTGACAGGCTGGAGACACTGATACTGTTGAGGGCTTTCACCG
AAGAAGGAGCAATTGTCGGTGAAATCTCACCGTTGCCTTCTCTTCCAGGACATACTGATG
AGGATGTCAAAAATGCAATTGGGGTCCTCATCGGAGGACTTGAATGGAATGATAACACAG
TTCGAGTCTCTGAAGCTCTACAGAGATTCGCTTGGAGAAGCAGTAATGAGGATGGGAGAC
CTTCACTCCCTCCAAAGCAGAAACGGAAAATGGCGAGAACAATTGAGTCAGAAGTTTGAA
GAAATAAGATGGCTAATTGAAGAAGTACGACATAGACTAAAAATTACAGAGAATAGTTTT
GAGCAAATAACGTTTATGCAAGCCTTACAACTACTGCTTGAGGTGGAACAAGAGATAAGA
ACATTCTCGTTTCAGCTTATTTAATGATAAAAAACAC-------------

#A/chicken/Queensland/1994(H7N3)
---------------ACAAAAACATAATGGATTCCAACACGATAACCTCGTTTCAGGTAG
ATTGCTATCTGTGGCATATAAGAAAACTACTCAGTATGAGAGACATGTGTGATGCTCCCT
TTGATGACAGGCTCAGAAGAGACCAGAAGGCATTAAAGGGAAGAGGCAGCACACTTGGAC
TCGATCTAAGAGTGGCCACAATGGAAGGGAAAAAGATTGTTGAGGACATTCTGAAGAGTG
AAACAGATGAGAATCTTAAAATAGCCATTGCCTCCAGTCCTGCTCCTCGGTACATCACCG
ATATGAGCATAGAGGAAATAAGCCGGGAATGGTATATGCTGATGCCTAGGCAGAAAATAA
CTGGAGGTCTAATGGTGAAGATGGATCAAGCCATAATGGACAAGAGAGTAATCCTCAAAG
CAAATTTCTCAGTCCTGTTTGATCAACTAGAGACATTAGTATCTCTGAGGGCATTCACAG
AGGATGGTGCTATTGTGGCTGAGATCTCTCCCATTCCCTCCATGCCAGGACATTCTACAG
AGGATGTCAAAAATGCAATTGGAATCCTCATCGGTGGACTTGAATGGAATGATAACTCAA
TTCGAGCGTCTGAAAATATACAGAGATTCGCTTGGGGAATCCGTGATGAGAATGGGGGAC
CTCCACTCCCTTCAAAACAGAAACGCTACATGGCGAGACGAGTTGAGTCAGAAGTTTGAA
GAAATCAGGTGGCTGATTGCTGAGTGCAGAAATGTATTGACAAAGACTGAAAATAGCTTT
GAACAAATAACGTTCTTGCAGGCATTGCAACTCTTACTTGAAGTTGAGAGTGAGATAAGG
ACTTTCTCTTTTCAGCTTATTTAATACTAA--------------------

#A/Duck/Germany/113/95(H9N2)
--------------------------------------ACTGTGTCAAGCTTTCAGGTAG
ACTGCTTTCTTTGGCATGTCCGCAAACGATTTGCAGACCAAGAACTGGGTGATGCCCCAT
TCCTCGACCGGCTTCGCCGAGATCAGAAGTCTCTAAGAGGAAGAGGCAGCACTCTTGGTC
TGGACATCAAAACAGCCACTCGTGCAGGAAAGCAGATAGTGGAGCGGATTCTGGAGGAGG
AATCCGATGAGGCACTTAAAATGACTATTGCTTCAGTGCCTGCTTCACGCTACCTAACTG
ACATGACTCTTGAAGAAATGTCAAGGGACTGGTTCATGCTCATGCCCAAGCAGAAAGTGG
CAGGTCCCCTTTGCATCAGAATGGACCAGGCAATAATGGATAAAAACATCATATTGAAAG
CAAACTTCAGTGTGATTTTTGATCGACTGGAGACTCTGATACTACTTAGAGCTTTTACAG
AAGAAGGAGCAATCGTGGGCGAGATCTCACCATTACCTTCTCTTCCAGGACATACTGATG
AGGATGTCAAAAATGCAATTGGGGTCCTCATCGGAGGACTTGAATGGAATGATAACACAG
TTCGAGTCTCTGAAACTCTACAGAGATTCGCTTGGAGAAGCAGTAATGAGGATGGGAGAC
CTCCACTCCCTCCAAAGCAGAAACGGAAAATGGCGAGAACAATTGAGTCAGAAGTTTGAA
GAAATAAGGTGGTTGATTGAAGAAGTGCGGCATAGGTTGAAGACTACAGAGAATAGCTTT
GAACAGATAACGTTTATGCAAGCCTTACAACTACTGCTTGAAGTGGAGCAAGAGATAAGG
ACT-----------------------------------------------

#A/Guinea_Fowl/NY/13820-3/95_(H7N2)
------------GTGACAAATACATAATGGACTCCAACACGATAACCTCGTTTCAGGTAG
ATTGCTATCTATGGCACATAAGAAAGCTGCTCAGCATGAGAGACATGTGTGATGCTCCCT
TTGATGATAGACTCAGAAGAGATCAGAAGGCATTAAAGGGAAGAGGCAGCACACTTGGAC
TCGATCTGCGAGTGGCCACAATGGAAGGCAAAAAGATTGTTGAAGACATCCTAAAAAGTG
AGACGGATGAAAATCTCAAAATTGCAATTGCATCCAGCCCTACTCCTCGATACATTACCG
ATATGAGCATAGAGGAAATAAGCAGGGAATGGTACATGCTCATGCCAAGGCAGAAAATAA
CAGGGGGTCTGATGGTGAAAATGGATCAGGCCATTATGGACAAGAGGATAATACTCAAGG
CAAACTTCTCTGTCCTATTTAATCAACTGGAAACATTAGTCTCACTGAGGGCTTTCACAG
ACGATGGCGCCATTGTAGCTGAAATATCTCCCATTCCTTCTATGCCAGGACATTCTACAG
AGGATGTCAAAAATGCAATTGGAATCCTCATCGGTGGACTTGAATGGAATGATAACTCAA
TTCGAGCGTCTGAAAGTATACAGAGATTCGCTTGGGGAGTCCGTGATGAGAATGGGGGAC
CTTCATTCCCTCCAAAGCAGAAACGCTACATGGCGAGAAGAGTTGAGTCAGAAGTTTGAA
GAGATCAGATGGCTAATTGCAGAATGCAGAAACATATTAACCAAGACTGAGAACAGTTTC
GAGCAGATAACTTTCTTGCAGGCATTGCAACTCTTACTTGAAGTTGAGAGTGAGATAAGG
ACATTTTCTTTTCAGCTTATTTAGTACTAAAAAACAC-------------

#A/Ostrich/S-Africa/9508103/95(H9N2)
--------------------------------TCCAACACTGTGTCAAGCTTTCAGGTAG
ACTGCTTTCTTTGGCATGTCCGCAAACGATTTGCAGACCAAGAACTGGGTGATGCCCCAT
TCCTTGATCGGCTTCGCCGAGATCAGAAGTCCCTAAGAGGAAGAGGCAGCACTCTTGGTC
TGGACATCGAAACAGCTACTCGTGCGGGAAAGCAGATAGTGGAGCGGATTCTGGAGGAAG
AATCCGATGAGGCACTTAAAATGACCATTGCTTCTGTGCCGGCTTCACGCTACCTAACTG
ACATGACTCTTGAAGAAATGTCAAGGGACTGGTTCATGCTCATGCCCAAGCAGAAGGTGG
CAGGTTCCCTTTGCATCCGAATGGACCAGGCAATAATGGATAAAAACATCATACTGAAAG
CAAACTTCAGTGTGATTTTTGAACGGCTGGAAACCTTAATACTACTTAGAGCTTTCACAG
AAGAAGGAGCAATTGTGGGAGAAATCTCACCGTTACCTTCTCTTCCAGGACATACTGATG
AGGATGTCAAAAATGCAATTGGGGTCCTCATCGGAGGACTTGAATGGAATGATAACACAG
TTCGAGTCTCTGAGACTCTACAGAGATTCGCTTGGAGAAGCAGTAATGAGGATGGGAGAC
CTCCACTCCCTCCAAAGCAGAAACGGAAAATGGCGAGAACAATTGAGTCAGAAGTTTGAA
GAAATAAGATGGCTGATTGAAGAAGTGCGACATAGATTGAAGATTACAGAGAACAGCTTC
GAACAGATAACATTTATGCAAGCCTTACAACTATTGCTTGAAGTGGAGCAAGAGATAAGA
ACT-----------------------------------------------

#A/duck/NJ/7717-70/1995(H1N1)
AGCAAAAGCAGGGTGACAAATACATAATGGACTCCAACACGATAACCTCGTTTCAGGTAG
ATTGCTATCTATGGCACATAAGAAAGCTGCTCAGCATGAGAGACATGTGTGATGCTCCCT
TTGATGACAGACTCAGAAGAGATCAAAAGGCATTAAAGGGAAGAGGCAGCACACTTGGAC
TCGACCTGCGAGTGGCCACAATGGAAGGCAAAAAGATTGTTGAAGACATCCTAAAGAGTG
AGACGGATGAAAATCTCAAAATTGCAATTGCATCCAGCCCTGCTCCTCGGTACATTACTG
ATATGAGCATAGAGGAAATAAGCAGGGAATGGTACATGCTCATGCCAAGGCAGAAAATAA
CAGGGGGTCTGATGGTGAAAATGGATCAGGCCATCATGGACAAGAGAATAATACTCAAGG
CAAACTTCTCTGTCCTATTTGATCAACTGGAAACATTAGTCTCACTGAGGGCTTTCACAG
ACGATGGCGCCATTGTAGCTGAAATATCTCCCATTCCTTCTATGCCAGGACATTCTACAG
AGGATGTCAAAAATGCAATTGGAATCCTCATCGGTGGACTTGAATGGAATGATAACTCAA
TTCGAGCGTCTGAAAATATACAGAGATTCGCTTGGGGAGTCCGTGATGAGAATGGGGGAC
CTCCACTCCCTCCAAAGCAGAAACGCTACATGGCGAGAAGAGTTGAGTCAGAAGTTTGAA
GAGATCAGATGGCTAATTGCAGAGTGCAGAAGCATATTAACCAAAACTGAGAACAGCTTC
GAGCAGATAACGTTCTTGCAGGCATTGCAACTCTTACTTGAAGTTGAGAGTGAGATAAGG
ACATTTTCTTTTCAGCTTATTTAGTACTAAAAAACACCCTTGTTTCTACT

#A/duck/NY/13822/1995(H3N8)
AGCAAAAGCAGGGTGACAAAAACATAATGGATTCCAACACTGTGTCAAGCTTTCAGGTAG
ACTGCTTTCTTTGGCATGTCCGCAAACGATTTGCAGACCAAGAACTGGGTGATGCCCCAT
TCCTTGACCGGCTTCGCCGAGATCAGAAGTCTCTGAGAGGAAGAGGCAGCACTCTTGGTC
TGGATATCGAAACAGCCACTCGTGCCGGAAAGCAGATAGTGGAACGGATTCTAGAGGAAG
AATCCGATGAAGCACTCAAAATGACTATTGCCTCTGTGCCTGCTTCACGTTACCTAACAG
ACATGACTCTTGAAGAAATGTCAAGAGACTGGTTCATGCTCATGCCAAAGCAAAAAGTAG
CAGGCTCCCTCTGCATTAAAATGGACCAGGCGATCATGGATAAGAACATCATACTGAAAG
CGAACTTCAGTGTGATCTTTGATCGACTGGAGACACTAATACTACTCAGGGCTTTCACTG
AAGAAGGGGCCATCGTCGGTGAAATTTCACCATTGCCTTCTCTTCCAGGACATACTGATG
AGGATGTCAAAAATGCAATTGGGGTCCTCATCGGAGGACTTGAATGGAATGATAATACAG
TTCGAGTCTCTGAAACTCTACAGAGATTCGCTTGGAGAAGCAGTAATGAGGATGGGAGAC
CTCCACTCCCTTCAAAACAGAAACGGAAAATGGCGAGAACAATTGAGTCAGAAGTTTGAA
GAAATAAGGTGGCTGATTGAAGAAGTGCGACACAGACTAAAAATTACAGAGAATAGTTTT
GAGCAAATAACATTTATGCAAGCCTTACAACTACTGCTTGAAGTAGAGCAAGAGATAAGA
ACTTTCTCGTTTCAGCTTATTTAATGATAAAAAACACCCTTGTTTCTACT

#A/swan/Hokkaido/51/1996(H5N3)
--------------------------ATGGATTCCAACACGATAACCTCGTTTCAGGTAG
ATTGTTATCTATGGCACATAAGAAAGCTGCTCAGCATGAGAGACATGTGTGATGCTCCCT
TTGATGACAGGCTCAGAAGAGACCACAAGGCATTAAAGGGAAGAGGCAGCACACTTGGAC
TCGACCTAAGAGTGGCTACAATGGAAGGGAATAAGATCGTTGAGGACATTCTGAAGAGTG
AAACAGATGAAAACCTCAAAATAGCCATTGCCTGCAGTCATGCTCGTCGGTATATTAGTG
ATATGAGTATAGAGGTGATAAGCAGAGCATGGTACATGCTGACGCCTAGGCAGAAAATAA
CTGGAGGTCTAATGGTGAAAATGGATCAAGCCATAATGGATAAGAGAATCATCCTTAAAG
CAAATTTCTCAGTTCTATTTGACCAACTAGAGACGTTAGTCTCTCTGAGGGCATTCACAG
AAGATGGTGCTATTGTGGCTGAAATTTCTCCCATTCCCTCTATGCCAGGACATTCTACAG
AGGATGTCAAAAATGCAATTGGAACCCTCATCGGTGGACTTGAATGGAATGATAACTCAA
TTCGAGCGTCTGAAAATATACAGAGATTCGCTTGGGGAATCCGTAATGAGGATGGGGGAC
CTCCACTCCCTCCAAAACAGAAACGCTACATGGCGAGACGAATTGAGTCAGAAGTTTGAA
GAGATCAGATGGCTCATTGCTGAATGCAGGAATATACTGACAAAGACTGAAAACAGCTTT
GAACAGATAACGTTCTTACAGGCATTGCAACTCTTACTTGAAGTTGAGAGTGAGATAAGG
ACTTTCTCTTT---------------------------------------

#A/mallard/Alberta/202/96(H2N5)
---------------------------------------------CAAGCTTTCAGGTAG
ACTGCTTTCTTTGGCATGTCCGCAAACGATTTGCAGACCAAGAACTGGGTGATGCCCCAT
TCCTTGACCGGCTTCGCCGAGACCAAAAATCTCTAAGAGGAAGAGGCAGCACTCTTGGTC
TGGACATCGAAACAGCCACTCGTGCTGGAAAGCAGATAGTGGAGAGGATTCTGGAGGAAG
AATCCGACGAGGCACTTAAAATGACTATTGCCTCTGTACCTGCTTCACGCTACCTAACTG
ACATGACTCTTGAAGAGATGTCAAGAGACTGGTTCATGCTCATGCCCAAACAAAAAGTGG
CAGGTTCCCTCTGTATCAGAATGGACCAGGCGATTATGGACAAGAACATCATACTGAAAG
CGAATTTCAGTGTGATCTTCGATCGGCTGGAGACACTAATACTACTCAGAGCTTTCACTG
AAGAAGGAGTAATTGTCGGCGAAATTTCACCATTGCCTTCTCTTCCAGGACATACTGATG
AGGATGTCAAAAATGCAATTGGGGTCCTCATCGGAGGACTTGAATGGAATGATAACACAG
TTCGAGTCTCTGAAACTCTACAGAGATTCGCTTGGAGAAGCAGTAATGAGGATGGGAGAC
CTCCACTCCCTCCAAAGCAGAAACGGAAAATGGCGAGAACAATTGAGTCAGAAGTTTGAG
GAAATAAGGTGGCTGATTGAAGAAGTGCGACATAGACTAAAGGTTACAGAGAATA-----
------------------------------------------------------------
--------------------------------------------------

#A/Goose/Guangdong/1/96(H5N1)
------------GTGACAAAGACATAATGGATTCCAACACGATAACCTCGTTTCAGGTAG
ATTGTTATCTATGGCACATAAGAAAGCTACTCAGTATGAGAGACATGTGTGATGCCCCCT
TTGATGACAGGCTCCGAAGAGACCAAAAGGCATTAAAGGGAAGAGGCAGCACACTTGGAC
TCGATTTAAGAGTGGCTACAATGGAGGGGAAAAAGATCGTTGAGGACATCCTGAAGAGTG
AGACAAATGAAAACCTCAAAATAGCCATTGCTTCCAGTCCTGCTCCTCGGTATATCACCG
ATATGAGCATAGAGGAGATGAGCCGAGAATGGTACATGCTGATGCCTAGGCAGAAAATAA
CTGGAGGCCTTATGGTGAAAATGGACCAAGCCATAATGGATAAAAGAATTATCCTTAAAG
CAAATTTCTCAGTTCTATTTGATCAACTAGAGACATTAGTCTCTCTGAGGGCATTCACAG
AAAGTGGTGCTATTGTGGCTGAAATATTTCCCATTCCCTCCGTACCAGGACATTTTACAG
AGGATGTCAAAAATGCAATTGGAATCCTCATCGGTGGACTTGAATGGAATGATAACTCAA
TTCGAGCGTCTGAAAATATACAGAGATTCGCTTGGGGAATCCATGATGAGAATGGGGGAC
CTTCACTCCCTCCAAAACAGAAACGCTACATGGCGAAACGAGTTGAGTCAGAAGTTTGAA
GAGATCAGATGGCTCATTGCTGAATGTAGAAATATACTGACAAAGACTGAAAATAGCTTT
GAACAGATAACATTTTTGCAAGCATTGCAACTCTTACTTGAAGTTGAGAGTGAGATAAGG
ACCTTCTCTTTTCAGCTTATTTAATACTAAAAAACAC-------------

#A/Quail/Hong_Kong/G1/97_(H9N2)
----------------------------GGATTCCAACACTGTGTCAAGCTTTCAGGTAG
ACTGCTTTCTTTGGCATGTCCGCAAACGATTTGCAGACCAAGAACTGGGTGATGCCCCAT
TCCTTGACCGGCTTCGCCGAGATCAGAAGTCCCTAAGAGGAAGAGGCAGCACTCTTGGTC
TGGACATCAGAACTGCCACTCGTGAAGGAAAGCATATAGTGGAGCGGATTCTGGAGGAAG
AATCTGACGAGGCACTTAAAATGACTATCGCTTCAGTGCCTGCTTCACGCTACCTAACTG
AAATGACTCTTGAGGAAATGTCAAGGGATTGGTTAATGCTCATTCCCAAGCAGAAAGTGA
CAGGGCCCCTTTGCATTAGAATGGACCAGGCAATAATGGGTAAAAACATCATATTGAAAG
CAAACTTTAGTGTGATTTTTAATCGACTTGAAGCTCTGATACTACTTAGAGCGTTTACAG
ATGAAGGAGCAATAGTGGGCGAAATCTCACCATTACCTTCCCTTCCAGGACATACTGACG
AGGATGTCAAAAATGCAATTGGGGTCCTCATCGGAGGACTTGAATGGAATGATAACACAG
TTCGAGTCTCTGAAACTCTACAGAGATTCACTTGGAGAAGCAGTGATGAGAATGGGAGAT
CTCCACTCCCTCCAAAACAGAAACGGAAAGTGGAGAGAACAATTGAGCCAGAAGTTTGAA
GAGATAAGATGGTTAATTGAAGAAGTGCGACATAGGTTAAGAATTACAGAGAATAGCTTT
GAGCAAATAACCTTTATGCAAGCCTTACAACTATTGCTTGAAGTGGAGCAAGAGATAAGA
ACTTTCTCGTTTCAGCTTA-------------------------------

#A/chicken/Chiapas/15224/97_(H5N2)
------------GTGACAAATACATAATGGACTCCAACACGATAACCTCGTTTCAGGTAG
ATTGCTATCTATGGCACATACGAAAGCTGCTCAGCATGAGAGACATGTGTGATGCTCCCT
TTGATGACAGACTCAGAAGAGATCAAAAGGCATTAAAGGGAAGAGGCAGCACACTTGGAC
TCGACCTGCGAGTGGCCACAATAGAAGGCAAAAAGGTTGTTGAAGACATCCTAAAGAGTG
AACCGGATGAAATTCTCAAAATTGCAATTGCATCCATTCCTGCTCCTCGATATATTACCG
ACATGAGCATGGAGGAAATAAGCAGGGAATGGTACATGCTAATGCCAAGGCAGAAAATAA
CAGGAGGCCTGATAGTAAAAATGGATCAGGCCATCATGGACAAGAGGATAATACTCAAGG
CAAACTTCTCTGTCTTATTTGATCAACTGGAAACATTAGTCTCACTGAGGGCTTTCACTG
ACGATGGCGCCATTGTAGCTGAAATATCTCCCTTTCCTTCTATGCCAGGACATTCTGCAG
AGGATGTCAAAAATGCAATTGGAATCCTCATCGGTGGACTTGAATGGAATGATAACTCAA
TTCGAGCGTCTGAAAATATACAGAGATTTGCTTGGGGAGTCTGTGATGAGAATAGGGGAC
CTTCACTCCCTCCAAATCAGAAATGCTACATGGCGGGAAGAGTTGAGTCAAAAGTTTGAA
GAGATCAGATGGCTAATTGCAGAGTGTAGAAACATATTAACCAAAACTGAGAACAGCTTC
GAGCAGATAACGTTCTTGCAGGCATTGCAACTCTTACTTGAAGTTGAGAGTGAGATAAGG
ACATTTTCTTTTCAGCTTATTTAGTACTAAAAAACAC-------------

#A/chicken/Hubei/wh/1997(H5N1)
AGCAAAAGCAGGGTGACAAAAACATAATGGACTCCAACACTGTGTCAAGCTTTCAGGTAG
ACTGCTTTCTTTGGCATGTCCGCAAGCGATTTGCAGACCAAGAACTGGGTGATGCCCCAT
TCCTTGACCGGCTTCGCCGAGATCAGAAGTCCCTAAGAGGAAGAGGCAACACTCTTGGTC
TGGACATCGAAACAGCCACTCGTGCGGGAAAGCAGATAGTGGAGCGGATTCTGGAGGAAG
AGTCCGATGAGGCACTTAAAATGACTATTGCTTCTGTACCTGCTCCACGCTACCTAACTG
ACATGACTCTTGAGGAGATGTCAAGGGACTGGTTCATGCTCATGCCCAAACAGAAAGTGG
CGGGTTCCCTCTGCATTAGGATGGACCAAGCAATAATGGACAAAAACATCACACTGAAGG
CAAACTTCAGTGTGATTTTCAATCGACTGGAGGCTCTGATACTACTTAGGGCTTTCACAG
AAGAAGGAGCAATTGTGGGCGAAATCTCACCGTTACCTTCTCTTCCAGGACATACTGATG
AGGATGTCAAAAATGCAATTGGGGTCCTCATCGGAGGACTTGAATGGAATGATAACACAG
TTCGAGTCTCTGAAACTCTACAGAGATTCGCTTGGAGAAGCAGTAATGAGGATGGGAGAC
CTCCACTCCCTCCAAAGTAGAAACGGGAAATGGCGAGAACAGTTGAGTCAGAAGTTTGAA
GAAATAAGGTGGTTGATTGAAGAAGTACGACACAGATTAAAGATTACAGAGAGTAGCTTT
GAACAAATAACGTTTATGCAAGCCTTACAACTATTGCTTGAAGTGGAGCAAGAGATAAGA
ACTTTCTCGTTTCAGCTTATTTAATGATAAAAAACACCCTTGTTTCTACT

#A/chicken/Chiapas/15406/97_(H5N2)
----------------------CATAATGGACTCCAACACGATAACCTCATTTCAGGTAG
ATTGCTATCTATGGCACATACGAAAGCTGCTCAGCATGAGAGACATGTGTGATGCTCCCT
TTGATGACAGACTCAGAAGAGATCAAAAGGCATTAAAGGGAAGAGGCAGCACACTTGGAC
TCGATCCGCGAGTGGCCACAATGGAGGGCAAAAAGATTGTTGAAGACATCCTAAAGAGTG
AGACGGATGAAAATCTCAAAATTGCAATTGCATCCAGCCCTGCCCCTCGGTATATTACCG
ATATGAGCATAGAGGAAATAAGCAGGGAATGGTACATGCTAATGCCAAGGCAGAAAATAA
CAGGAGGCCTGATAGTAAAAATGGATCAGGCCATCATGGACAAGAGAATAATACTCAAGG
CAAACTTCTCTGTCCTATTTGATCAACTGGAAACATTAGTCTCACTGAGGGCTTTCACTG
AAGATGGCGCCATTGTAGCTGAAATTTCTCCCTTTCCTTCTATGCCAGGACATTCTACAG
AGGATGTCAAAAATGCAATTGGAATCCTCATCGGTGGACTTGAATGGAATGATAACTCAA
TTCGAGCGTCTGAAAATATACAGAGATTTGCTTGGGGAGTCCGTGATGAGAGTGGGGGAC
CTTCACTCTCTCCAAAGCAGAAACGCTGCATGGCGAGAAGAGTTGAGTCAAAAGTTTGAA
GAGATCAGATGGCTAATTGCAGAATGTAGAAACATATTAACCAAAACTGAGAACAGCTTC
GAGCAGATAACGTTCTTACAGGCATTGCAACTCTTACTTGAAGTTGAGAGTGAGATAAGG
ACATTTTCTTTTCAGCTTATTTAGTACTAAAA------------------

#A/Duck/Hong_Kong/Y280/97(H9N2)
----------------------------GGATTCCAACACTGTGTCAAGCTTCCAGGTAG
ACTGCTTTCTTTGGCATGTCCGCAAACGATTTGCAGACCAAGAACTGGGTGATGCCCCAT
TTCTAGCCCGGCTTCGCCGTGATCAGAAGTCCCTGAGAGGAAGAGGCAGCACTCTTGGTC
TGGACATCAGAACCGCCACTCATGAAGGAAAGCATATAGTGGAGCGGATCCTGGAGGAAG
AGTCAGATGAGGCACTTAAAATGACTATTGCTTCAGTGCCAGCTCCACGCTACCTAACTG
ACATGACTCTTGAAGAAATGTCAAGGGATTGGTTAATGCTCATTCCCAAACAGAAAGTGA
CAGGGTCCCTTTGCATTAGAATGGACCAAGCAATAGTGGATAAAAACATCACACTGAAAG
CAAACTTCAGTGTGATTTTCAATCGACTGGAAGCTCTAATATTACTTAGAGCTTTTACAG
ACGAAGGAGCAATAGTGGGCGAAATCTCACCATTACCTTCTCTTCCAGGACATACTGATG
AGGATGTCAAAAATGCAATTGGGATCCTCATCGGAGGATTTGAATGGAATGATAACACAG
TTCGAGTCTCTGAAACTCTACAGAGATTCGCTTGGAGAAGCAGCGATGAGGATGGGAGAC
CTCCACTCTCTCCAAAGGAGAAACGGGAAATGGAGAGAACAATTGAGCCAGAAGTTTGAA
GAAATAAGATGGCTGATTGAAGAAGTGCGACATAGATTAAAGATTACAGAGAATAGCTTT
GAACAAATAACATTTATGCAAGCCTTGCAACTATTGCTTGAAGTGGAGCAAGAGATAAGA
ACTTTCTCGTTTCAGCTTA-------------------------------

#A/duck/Singapore-Q/F119/1997(H5N3)
------------------------------------ACACTATGTCAAGCTTTCAGGTAG
ACTGCTTTCTTTGGCATGTCCGCAAACGATTTGCAGACCAAGAACTGGGTGATGCCCCAT
TCCTTGACCGGCTTCGCCGAGATCAGAAGTCCCTAAGAGGAAGAGGCAGCACTCTTGGTC
TGGACATCGAAACAGCTACTCGTGCGGGAAAGCAGATAATGGAGCGGATTCTGGAGGAAG
AATCCGATGAGGCACTTAAAATGACTATTGCTTCTGTGCCCGCTTCACGCTACCTAACTG
ACATGACTTTTGAAGAAATGTCAAGAGACTGGTTCATGCTCATGCCCAAGCAGAAAGTGG
CAGGTTCCCTTTGCATCAGAATGGACCAGGCAATAATGGATAAAAACATCATATTGAAAG
CAAACTTCAGTGTGATTTTTAATCGGCTGGAAACCCTAATACTACTTAGAGCTTTCACAG
AAGAAGGAGAAATTGTGGGAGAGATCTCACCGTTACCTTCTCTTCCAGGACATACTGATG
AGGATGTCAAAAATGCAATTGGGGTCCTCATCGGAGGACTTGAATGGAATGATAACACAG
TTCGAGTCTCTGAAACTCTACAGAGATTCGCTTGGAGAAGCAGTAATGAGGATGGGAGAC
CTCCACTCCCTCCAAAGCAGAAACGGAAAATGGCGAGAACAATTGAGTCAGAAGTTTGAA
GAAATAAGATGGCTGATTGAAGAAGTGCGACATAGATTGAAGATTACAGAGAACAGCTTT
GAACAAATAACATTCATGCAAGCCTTACAACTATTGCTTGAAGTGGAGCAAGAGATAAGA
ACTTTCTCGTTTCAGCTTATTTAATGATAAAAAACACCCTTGTTTCTACT

#A/shorebird/Delaware/224/1997(H13N6)
AGCAAAAGCAGGGTGACAAAAACATAATGGATTCAAACACTGTGTCAAGCTTCCAGGTAG
ATTGCTTTCTTTGGCATGTCCGCAAAAGATTTGCAGACCAAGATATGGGCGATGCCCCAT
TCCTAGATCGGATCCGCCGAGACCAAAAGTCATTGAAGGGGAGAAGTATCACACTTGGCA
TGGACATTGAAACAGCCACTCGCGCTGGAAAGCAGATAATTGAACGGATTCTGGATGAAG
AATCCGATGAGGCGCTAAAGATGAATATTGCCTCTGTACCTGCACCACGCTATGTGACTG
ACATGACTCCTGAAGAGATGTCACGAGACTGGTTTATGCTCATGCCAAAACAGAAGTTTG
CTGGTCCCCTTTGCATTAGAATGGATCAGGCGATTTTAGACAAGAACATCATACTGAAAG
CAAATTTCAGTGTTGTTTTTGACCGGCTGGAAACTCTCATACTACTGAGGGCTTTCACCA
GCGAGGGAGCAATTGTTGGTGAGATCTCACAGTTGCCTTCTCTTCCAGGACATACTAATG
AGGATGTCAAAAATGCAATTGGAATCCTCATCGGGGGACTTGAATGGAATGATAACACAG
TTCGAGTCTCTGAAACTCTACAGAGATTTGCTTGGGGAAGCAGTAATGAGAATGGGAGAC
CTCCATTTGCTCCAAAGCAGGAACGGAAAGTGGCGGGAACAGTTGAGTCAGAAGTTTGAG
GAGATAAGATGGTTGATTGAAGAAGTAAGACATAAGTTGAAAACAACAGAAAACAGTTTC
GAGCAAATAACATTCATGCAAGCCCTACAACTGCTGCTTGAAGTTGAGCAAGAGATAAGA
ACTTTCTCGTTTCAGCTTATTTAATGATAAAAAACACCCTTGTTTCTACT

#A/emu/New_South_Wales/775/1997(H7N4)
---------------ACAAAAACATAATGGATTCCAACACTGTGTCAAGCTTTCAGGTAG
ACTGCTTTCTTTGGCATGTCCGCAAACGATTTGCAGACCAAGAACTGGGTGATGCCCCAT
TCCTTGACCGGCTGCGCCGAGATCAGAAGTCCCTAAGAGGAAGAGGCAGCACTCTTGGTC
TGGACATCGAAACAGCTGCTCGTGCGGGAAAGCAGATAGTGGAGCGGATTCTGGAGGAAG
AATCCGATGAAGCACTTAAAATGACTATTGCTTCTGTGCCGGCTTCACGCTACCTAACTG
ACATGACTCTTGAAGAAATGTCGAGGGACTGGTTCATGCTCATGCCCAAACAGAAAGTGG
CAGGTTCCCTTTGCATCAGAATGGACCAGGCAATAATGGATAAGAACATCATATTGAAAG
CAAACTTCAGTGTGATTTTTGACCGGCTGGAAACCCTAATACTACTCAGAGCTTTCACTG
ACGAGGGAGCAATTGTGGGAGAAATCTCACCGTTACCTTCTCTTCCAGGACATACTGACG
AGGATGTCAAAAATGCAATTGGGGTCCTCATCGGAGGACTTGAATGGAATGATAACACAG
TTCGAGTCTCTGAAACTCTACAGAGATTCGCTTGGAGAAGCAGTAATGAGGATGGGAGAC
CTACACTTCCTCCAAAGCAGAAACGGAAAATGGCGAGAACAATTGAGTCAGAAGTTTGAA
GAAATAAGATGGCTGATTGAAGAAGTACGACATAGATTAAAGGTTACAGAGAACAGCTTT
GAACAGATAACGTTTATGCAAGCCTTACAACTACTACTTGAAGTAGAGCAAGAGATAAGA
ACTTTCTCGTTTCAGCTTATTTAATAATAA--------------------

#A/Chicken/Germany/R45/98(H9N2)
-----------------------------GATTCCAACACTGTGTCAAGCTTTCAGGTAG
ACTGCTTTCTTTGGCATGTCCGCAAACGATTTGCAGACCAAGAACTGGGTGATGCCCCAT
TCCTTGACCGGCTTCGCCGAGATCAGAAGTCCCTAAGAGGAAGGGGCAGCACTCTTGGTC
TGGACATCGAAACAGCTACTCGTGCGGGAAAGCAGATAGTGGAGCGGATTCTGGAGGAAG
AATCTGATGAGGCACTTAAAATGACTATTGCTTCTGTGCCGGCTTCACGCTACCTAACTG
ACATGACTCTTGAAGAAATGTCAAGAGACTGGCTCATGCTCATGCCCAAGCAGAAAGTGG
CAGGCTCCCTTTGTATCAGAATGGACCAGGCAATAATGGATAAAAACATCATATTGAAAG
CAAACTTCAGTGTGATTTTTGACCGGTTGGAAACCCTAATACTACTTAGAGCTTTCACAG
AAGAAGGAGCAATTGTGGGAGAAATCTCACCGTTACCTTCTCTTCCAGGACATACTGATG
AGGATGTCAAAAATGCAATTGGGGTCCTCATCGGAGGACTTGAATGGAATGATAACACAG
TTCGAGTCTCTGAAACTCTACAGAGATTCACTTGGAGAAGCAGTAATGAGGATGGGAGAC
CTCCACTCTCTCCAAAGCAGAAACGGAAAATGGCGAGAACAATTGAGTCAGAAGTTTGAA
GAAATAAGATGGCTGATTGAAGAAGTGCGACATAGATTGAAAATTACAGAGAACAGCTTC
GAACAGATAACGTTTATGCAAGCCTTACAACTATTGCTTGAAGTGGAGCAAGAGATAAGA
ACTTTCTCGTTTCAGC----------------------------------

#A/goose/NY/8600-3/1998(H7N2)
------------GTGACAAATACATAATGGACTCCAACACGATAACCTCGTTTCAGGTAG
ATTGTTATCTATGGCACATAAGAAAGCTACTCAGCATGAGAGACATGTGTGATGCTCCCT
TTGATGATAGACTCAGAAGAGATCAAAAGGCATTAAAGGGAAGGAGCAGCACACTTGGGC
TCGACCTGCGAGTGGCCACAATGGAAGGAAAAAAGGTTGTTGAAGACATCCTAAAGAATG
AAACGGATGAAAATCTCAGAATTGCAATTGCATCCAGCCCTGCACCTCGGTACATTACTG
ATATGAACATAGAGGAAATAAGCAGGGAATGGTACATGCTAATGCCAAGACAAAAGATGA
CAGGGGGTCTGATGGTGAAAATGGATCAGGCCATTATGAACAAGAGGATAATACTCAAAG
CAAACTTCTCTGTCCTATTTGATCAACTGGAAACACTAGTCTCACTGAGGGCTTTCACAG
ACGATGGCGCCATTGTAGCTGAAATATCTCCCATTCCTTCTATACCAGGACATTCTGCAG
AGGATGTCAAAAATGCAATTGGAATCCTCATCGGTGGACTTGAATGGAATGATAACTCAA
TTAGAGCGTCTGAAAGTATACAGAGATTCGCTTGGGGAGTCCATGATGAGAATAGGGGAC
CTCCACTCTCTCCAAAACAGAAACGCTACATGGAGAGAAGAGTTGAGTCAGAAATTTGAA
GAGATCAGATGGCTAATTGCAGAATGCAGAAACATATTAACCAAAACTGAGAACAGCTTC
GAGCAGATAACGTTCTTGCAAGCATTGCAACTCTTACTTGAAGTTGAGAGTGAGATAAGA
ACATTTTCTTTTCAGCTTATTTAGTACTAAAAAACAC-------------

#A/chicken/Pakistan/c1998/1998(H7N3)
AGCAAAAGCAGGGTGACAAAAACATAATGGATTCCAACACTGTGTCAAGCTTTCAGGTAG
ACTGCTTTCTTTGGCATGTCCGCAAACGATTTGCAGACCAAGAATTGGGTGATGCCCCAT
TCCTTGACCGGCTCCGCCGAGATCAGAAGTCCCTAAGAGGAAGAGGCAGCACTCTTGGTC
TGGACATCGAAACAGCTACTCGTGCGGGAAAGCAGATAGTGGAGCGAATTCTGGAGGAAG
AATCCGACGAGGCACTTAAAATGACCATTGCTTCTGTGCCCGCTTCACGTTACCTAACTG
ACATGACTCTTGAAGAAATGTCAAGGGACTGGTTCATGCTCATGCCAAAGCAGAAAGTGG
CGGGTCCCCTTTGCATCAGAATGGACCAGGCAATAATGGATAAAACCATCATATTGAAAG
CAAACTTCAGTGTGATTTTTGACCGGCTGGAAAATCTAATACTACTTAGAGCTTTCACAG
AAGAAGGAGCAATTGTGGGAGAAATCTCACCGTTATCTTCTCTTCCAGGACATACTGAAG
AGGATGTCAAAAATGCAATTGGGGTCCTCATCGGAGGATTTAAATGGAATGATAACACAG
TTCGAGTCTCTGAAAATCTACAGAGATTCGCTTGGAGAAGCAGTAATGAGAATGGGAGAC
CTCCACTCCCTCCAAAGTAGAAACGGAAAATGGCGAGAACAATTGGGTCAGAAGTTTGAA
GAAATAAGGTGGCTGATTGAAGAAGTGCGACATAGATTGAAGATTACTGAGAACAGCTTT
GAACAGATAACGTTTCTGCAAGCCTTACAACTATTGCTTGAAGTGGAGCAAGAGATAAGA
ACTTTCTCGTTTCAGCTTATTTAATGATAAAAAACACCCTTGTTTCTACT

#A/duck/Siberia/272/1998(H13N6)
--------------------------ATGGATTCAAACACCGTGTCAAGCTTTCAGGTAG
ACTGCTTTCTTTGGCATGTCCGCAAACGATTTGCAGACCAAGATATGGGTGATGCCCCAT
TCCTAGATCGGCTTCGCCGAGACCAGAAGTCCTTGAAGGGGAGAAGCAGCACCCTTGGTA
TCGACATTGAGGCAGCTACTCGCTCTGGGAAGCAGATAATAGAGCGGATTCTGGATGAAG
AATCAGATGAGGCGCTGAAAATGACTATTGCCTCTGTGCCTGCATCCCGCTATGTAACTG
ACATGACCCCTGAAGAAATGTCAAGGGACTGGTTTATGCTTATGCCCAAACAGAAGTTTG
CTGGTCCCCTCTGCATCAAAATGGATCAGGCAATCATAGACAAAGACATCACACTGAAAG
CAAATTTCAGTGTAATGTTTAACCGATTGGAAACTCTCGTGTTGCTGAGGGCTTTCACCG
GTGAGGGAGCAATAGTTGGCGAAATTTCACAATTGCCTTCTCTTCCAGGACATACTAATG
AGGATGTCAAAAATGCAATTGGAGTCCTCATCGGGGGACTTGAATGGAATGATAACACAG
TTCGAATCTCTGAAGCTCTACAGAGATTCGCTTGGGGAAGCAGTAATGAGAATGGGAGAC
CTCCATTCGCTCCAAAGCAGGAACAGAAACTGGCGAGAACAATTGAGTCAGAAGTTTGAA
GAAATGAGATGGTTGATTGAAGAAGTGAGACATAAATTGAAGACAACAGAGAATAGTTTT
GAACAAATAACATTCATGCAAGCATTACAACTATTGCTTGAAGTGGAGCAAGAGATAAGA
ACTTTCTCGTTTCAGCTTATTTAATGATAAAAAACAC-------------

#A/parakeet/Narita/92A/98(H9N2)
--------------------------ATGGATTCCAATACTGTGTCAAGCTTTCAGGTAG
ACTGCTTTCTTTGGCATGTCCGCAAACGATTTGCAGACCAAGAAGTGGGTGATGCCCCAT
TCCTTGACCGGCTTCGCCGAGATCAGAAGTCCCTAAGAGGAAGAGGCAGCACTCTTGGTC
TGGACATCAGAACTGCCACTAGTGAAGGGAAGCATATAGTGGAGCGGATTCTGGAGGAAG
AATCTGACGAGGCATTTAAAATGACTATCGCTTCAGTGCCTGCTCCACGCTACCTAACTG
AAATGACTCTTGAGGAGATGTCAAGGGACTGGTTAATGCTCATTCCCAAGCAGAAAGTGA
CAGGGTCCCTTTGCATTAGAATGGACCAGGCAATAATGGATAAAGACATCATATTGAAAG
CAAACTTTAGTGTGATTTTTAATCGACTTGAAGCTCTGATACTACTTAGAGCGTTTACAG
ACGAAGGAGCAATAGTGGGCGAAATCTCACCATTACCTTCCCTTCCAGGACATACTGAAG
AGGATGTCAAAAATGCAATTGGGGTCCTCATCGGAGGACTTGAATGGAATGATAACACAG
TTCGAGTCTCTGAAACTCTACAGAGATTCACTTGGAGAAGCAGTGATGAGAATGGGAGAT
CTCCACTCCCTCCAAAACAGAAACGGAAAATGGAGAGAACAATTGAGCCAGAAGTTTGAA
GAGATAAGATGGTTGATTGAAGAAGTGCGACATAGGTTAAGAATTACAGAGAATAGCTTT
GAGCAAATAACCTTTATGCAAGCCTTACAACTATTGCTTGAAGTGGAGCAAGAGATAAGA
ACTTTCTCGTTTCAGCTTATTTAA--------------------------

#A/r-turnstone/Delaware/105/98(H6N8)
AGCAAAAGCAGGGTGACAAAAACATAATGGATTCCAATACTGTGTCAAGCTTTCAGGTAG
ACTGCTTTCTTTGGCATGTCCGCAAACGATTTGCAGACCAAGAATTGGGTGATGCCCCAT
TCCTCGACCGACTTCGCCGAGATCAGAAATCCCTAAGAGGAAGAGGCAGCACTCTTGGTC
TAGACATCGAAACAGCTACTCGCGCGGGAAAGCAGATAGTGGAGCGGATTCTAGAGGAAG
AATCTGATGAAGCACTTAAAATGACTATTGCTTCTGTGCCGGCTTCACGCTACCTAACTG
ACATGACTCTTGAAGAAATGTCAAGGGACTGGTTCATGCTCATGCCCAAACAGAAAGTGG
CAGGGCCCCTTTGCATTAGAATGGATCAGGCAATAATGGATAAAAACATCACATTGAAAG
CGAATTTCAGTGTGATTTTTGATCGGCTGGAAACCCTAATACTACTTAGAGCTTTCACAG
AAGAAGGAGCAATTGTGGGAGAAATCTCACCGTTACCTTCTCTTCCAGGACATACTGACG
AGGATGTCAAAAATGCAATTGGGGTCCTCATCGGAGGACTTGAATGGAATGATAACACAG
TTCGAGTCTCTAAAACTCTACAGAGATTCGCTTGGAGAAGCAGTAATGAGGATGGGAGAC
CTCTACTCCCTCCAAAGCAGAAACGGAAAATGGCGAGAACAATTGAGTCAGAAGTTTGAA
GAAATAAGATGGCTGATTGAAGAAGTGCGACATAGATTAAAGATTACAGAGAACAGCTTT
GAACAGATAACGTTTATGCAAGCCTTACAACTATTGCTTGAGGTGGAGCAAGAGATAAGA
ACTTTCTCGTTTCAGCTTATTTGATGATAAAAAACACCCTTGTTTCTACT

#A/mallard/ALB/201/1998(H1N1)
AGCAAAAGCAGGGTGACAAATACATAATGGACTCCAACACGATAACCTCGTTCCAGGTAG
ATTGCTATCTATGGCACATAAGAAAGCTGCTCAGCATGAGAGACATGTGTGATGCTCCCT
TTGATGATAGACTCAGAAGAGATCAAAAGGCATTAAAGGGAAGAGGCAGCACACTTGGAC
TCGACCTGCGAGTGGCCACAATGGAAGGCAAAAAGATTGTTGAAGACATCCTAAAGAGTG
AAACGGATGACAATCTAAAAATTGCAATTGCATCCAGCCCTGCTCCTCGGTACATTACCG
ATATGAGCATAGAGGAAATAAGCAGGGAATGGTACATGCTCATGCCAAGGCAGAAAATAA
CAGGGGGTCTGATGGTGAAAATGGATCAGGCCATTATGGACAAGAGGATAATACTCAAGG
CGAACTTCTCTGTCCTATTTGATCAACTGGAAACATTAGTCTCACTGAGGGCTTTCACAG
ACGATGGCGCCATTGTAGCTGAAATATCTCCCATCCCTTCCATGCCAGGACATTCTACAG
AGGATGTCAAAAATGCAATTGGAATCCTCATCGGTGGACTTGAATGGAATGATAACTCAA
TTCGAGCGTCTGAAAATATACAGAGATTCGCTTGGGGAGTCCGTGATGAGAATGGGGGAC
CTCCACTCCCTCCAAAGCAGAAACGCTACATGGCGAGAAGAGTTGAGTCAGAAGTTTGAA
GAGATCAGATGGCTAATTGCAGAGTGCAGAAATATATTAACCAAAACTGAGAACAGCTTC
GAGCAGATAACGTTCTTGCAGGCATTGCAACTCTTACTTGAAGTTGAGAGTGAGATAAGG
ACATTTTCTTTTCAGCTTATTTAGTACTAAAAAACACCCTTGTTTCTACT

#A/b-headed_gull/Sweden/1/99(H13N6)
------------------------------------------------GCTTTCAGGTAG
ACTGCTTTCTTTGGCATGTCCGCAAACGATTTGCAGACCAAGATATGGGTGATGCCCCAT
TCCTAGATCGGCTTCGCCGAGACCAGAAGTCCTTGAAGGGGAGAAGCAGCACCCTTGGTA
TCGACATTGAGGCAGCTACTCGCTCTGGGAAGCAGATAATAGAGCGGATTCTGGATGAAG
AATCAGATGAGGCGCTGAAAATGACTATTGCCTCTGTGCCTGCATCTCGCTATGTAACTG
ACATGACCCCTGAAGAAATGTCAAGGGACTGGTTCATGCTTATGCCCAAACAGAAGTTTG
CTGGTCCCCTATGCATTAAAATGGATCAGGCAATCATAGACAAAGACATCACACTGAAAG
CAAATTTCAGTGTAATGTTTAACCGATTGGAAACTCTCGTGTTGCTGAGGGCTTTCACCG
GTGAGGGAGCAATAGTTGGCGAAATTTCACAATTGCCTTCTCTTCCAGGACATACTAACG
AGGATGTCAAAAATGCAATTGGAGTCCTCATCGGGGGACTTGAATGGAATGATAACACAG
TTCGAATCTCTGAAGCTCTACAGAGATTCGCTTGGGGAAGCAGTAATGAGAATGGGAGAC
CTCCATTCGCTCCAAAGCAGGAACAGAAACTGGAGAGAACAATTGAGTCAGAAGTTTGAA
GAAATGAGATGGTTGATTGAAGAAGTGAGACATAAATTGAAGACAACAGAGAATAGTTTT
GAACAAATAACATTCATGCAAGCATTACAACTATTGCTTGAAGTGGAGCAAGAGATAAGA
AC------------------------------------------------

#A/shoveler/Netherlands/19/99(H11N9)
AGCAAAAGCAGGGTGACAAAAACATAATGGATTCCAACACTGTGTCAAGCTTTCAGGTAG
ACTGCTTTCTTTGGCATGTCCGCAAACGATTTGCAGACCAAGAACTGGGTGATGCCCCAT
TCCTCGACCGGCTTCGCCGAGATCAGAAGTCTCTAAGAGGAAGAGGCAGCACTCTTGGTC
TGGACATCGAAACAGCCACTCGTGCAGGAAAGCAGATAGTGGAGCGGATTCTGGAGGAGG
AATCCGATGAGGCACTTAAAATGACTATTGCTTCAGTGCCTGCTTCACGCTACCTAACTG
ACATGACTCTTGAAGAGATGTCAAGGGACTGGTTCATGCTCATGCCCAAGCAGAAAGTGG
CAGGTTCTCTTTGCATCAGAATGGACCAGGCAATAATGGATAAAAACATCATATTGAAAG
CAAACTTCAGTGTGATTTTTGATCGACTGGAGACTCTGATACTACTTAGAGCTTTTACGG
AGGAAGGAGCAATCGTGGGCGAGATCTCACCACTACCTTCTCTTCCAGGACATACTGATG
AGGATGTCAAAAATGCAATTGGGGTCCTCATCGGAGGACTTGAATGGAATGATAACACAG
TTCGAGTCTCTGAAACTCTACAGAGATTCGCTTGGAGAATCAGTAATGAGGATGGGAGAC
CTCCACTCCCTCCAAAGCAGAAACGGAAAATGGCGAGAACAATTGAGTCAGAAGTTTGAA
GAAATAAGGTGGTTGATTGAAGAAGTGCGGCATAGGTTGAAGATTACAGAGAATAGCTTT
GAACAGATAACGTTTATGCAAGCCTTACAATTACTGCTTGAAGTGGAGCAAGAGATAAGG
ACTTTCTCGTTTCAGCTTATTTAATGATAAAAAACACCCTTGTTTCTACT

#A/quail/Hong_Kong/1721-30/99_(H6N1)
AGCAAAAGCAGGGTGACAAAAACATAATGGATTCCAACACTGTGTCAAGCTTTCAGGTAG
ACTGCTTTCTTTGGCATGTCCGCAAACGATTTGCAGACCAAGAACTGGGTGATGCCCCAT
TCCTTGACCGGCTTCGCCGAGATCAGAAGTCCCTAAGAGGAAGAGGCAGCACTCTTGGTC
TGGACATCAGAACTGCCACTCGTGAAGGAAAGCAAATAGTGGAGCGGATTCTAGAGGAAG
AATCTGATGAGGCACTTAAAATGACTATCGCTTCAGTGCCTGCTCCACGCTATCTAACTG
AAATGACTCTTGAGGAAATGTCAAGGGACTGGTTAATGCTCATTCCCAGGCAGAAAGTGA
CAGGGTCCCTTTGCATTAGAATGGACCAGGCAATAATGGATAAAGACATCATATTGAAAG
CAAACTTTAGTGTGATTTTTAACCGACTTGAAGCTCTGATACTACTTAGAGCTTTTACAG
ACGAAGGAGCAATAGTGGGCGAGATCTCACCATTACCTTCCCTTCCAGGACATACTGAAG
AGGATGTCAAAAATGCAATTGAGGTCCTCATCGGAGGACTTGAATGGAATGATAACACAG
TTCGAGTCTCTGAAACTCTACAGAGATTCACTTGGAGAAGCAGTGATGAGAATGGGAGAT
CTCCACTCCCTCCAAAACAGAAACGGAAAATGGAGAGAACAATTGAGCCAGAAGTTTGAA
GAGATAAGATGGTTAATTGAAGAAGTGCGACATAGGTTAAGAATTACAGAGAATAGCTTT
GAGCAAATAACCTTTATGCAAGCCTTACAGCTATTGCTTGAAGTGGAGCAAGAGATAAGA
ACTTTCTCGTTTCAGCTTATTTAATGATAAAAAACACCCTTGTTTCTACT

#A/duck/Hong_Kong/3461/99_(H6N1)
AGCAAAAGCAGGGTGACAAAAACATAATGGATTCCAACACTGTGTCAAGCTTTCAGGTAG
ACTGCTTTCTTTGGCATGTCCGCAAACGATTTGCAGACCAAGAACTGGGTGATGCCCCAT
TCCTTGACCGGCTTCGCCGTGATCAGAAGTCCCTAAGAGGAAGAGGCAGCACTCTTGGTC
TGGACATCGAAACAGCTACTCGTGTGGGAAAGCAAATAGTGGAGAGGATTCTGGAGGAAG
AATCCGATGAGGCACTTAAAATGACCATTGCTTCTGTGCCAGCTTCACGCTACCTAACTG
ACATGACTCTTGAAGAAATGTCAAGGGACTGGTTCATGCTAATACCCAAGCAGAAAGTGG
CTGGTTCCCTTTGCATCAAAATGGATCAGGCAATAATGGATAAAAACATCATACTGAAAG
CAAATTTCAGTGTGATTTTTAATCGACTGGAAACTCTAATTCTACTTAGAGCTTTCACAG
AAGAAGGAGTAATTGTGGGCGAAATTTCACCGTTGCCTTCTCTTCCAGGACATACTGATG
AGGATGTCAAAAATGCAATTGGGGTCCTCATCGGAGGACTTGAATGGAATGATAACACAG
TTCGAGTCTCTGAAACTCTACAGAGATTCGCTTGGAGAAGCAGTAATGAGGATGGGGGAC
CTCCACTCCCTCCAAAGCAGAAACGGAAAATGGCGAGAACAATTGAGTCAGAAATTTGAA
GAAATAAGATGGTTGATTGAAGAAGTGAGACATAGATTAAAGATCACAGAGAACAGCTTT
GAACAGATAACGTTTATGCAAGCCTTACAACTATTGCTTGAGGTGGAGCAAGAGATAAGA
ACTTTCTCGTTTCAGCTTATTTAATGATAAAAAACACCCTTGTTTCTACT

#A/Turkey/MO/24093/99(H1N2)
--------------------------ATGGACTCCAACACTGTGTCAAGCTTTCAGGTAG
ACTGCTTCCTTTGGCATATCCGCAAACGGTTTGCAGACAATGGATTGGGTGATGCCCCAT
TCCTTGATCGGCTCCGCCGAGATCAAAAGTCCCTAAAAGGAAGAGGCAACACCCTTGGCC
TCGACATCGAAACAGCCACTCTTGTTGGGAAACAAATTGTGGAGTGGATTTTGAAAGAGG
AATCCAGCGAGACACTTAAGATGACCATTGCATCTGTACCTACTTCGCGCTACCTAGCTG
ACATGACCCTAGAGGAAATGTCTCGAGACTGGTTCATGCTCATGCCTAGGCAAAAGATAA
TAGGCTCTCTTTGTGTGCGAATGGACCAGGCGATCATGGAAAAGAACATCATACTGAAAG
CGAACTTCAGTGTGATCTTTAACCGATTAGAGACTTTGATACTACTAAGGGCTTTCACTG
AGGAGGGAGCAATCGTTGGAGAAATTTCACCATTACCTTCTCTTCCAGGACATACTGATG
AGGATGTCAAAAATGCAGTTGGGGTCCTCATCGGAGGACTTGAATGGAATGGTAACACGG
TTCGAGTCTCTGAAAGTCTACAGAGATTCGCTTGGAGAAACCGTAATGAGGACGGGAGAC
CTTCACTACCTCCAGAGCAGAAATGAAAAGTGGCGAGAGCAATTGGGACAGAAATTTGAG
GAAATAAGATGGTTAATTGAAGAAGTGCGGCACAGATTGAAAGCGACAGAGAATAGTTTC
GAACAAATAACATTTATGCAAGCCTTACAACTACTGCTTGAAGTAGAACAAGAGATAAGA
ACTTTCTCGTTTCAGCTTATTTAATGATAAAA------------------

#A/turkey/Italy/977/99_(H7N1)
--------------------------ATGGATTCCAACACGATAACCTCGTTTCAGGTAG
ATTGTTATCTATGGCACATAAGAAAGCTACTCAGTATGAGAGACATGTGTGATGCTCCCT
TTGATGACAGGCTCCGAAGAGACCAAAAGGCATTAAAGGGAAGAGGCAGCACACTTGGAC
TCGATCTAAGAGTGGCTACAATGGAGGGGAAAAAGATCGTTGAGGACATCCTGAAGAGTG
AAACAGATGAAAACCTCAAAATAGCCATTGCTTCCAGTCCTGCTCCTCGGTATATCACTG
ATATGAGCATAGAGGAGATAAGCCGAGAATGGTACATGCTGATGCCTAGGCAGAAAGTAA
CTGGAGGCCTTATGGTGAAAATGGACCAAGCCATAATGGATAAGAGAATTATCCTTAAAG
CTAATTTCTCAGTCCTATTTGATCAACTAGAAACATTAGTCTCTCTGAGGGCATTCACAG
AAGATGGTGCAATTGTGGCTGAAATATCTCCCATTCCCTCCATGCCAGGACATTCTACAG
AGGATGTCAAAAATGCAATTGGAATCCTCATCGGTGGACTTGAATGGAATGATAACTCAA
TTCGAGCGTCTGAAAATATACAGAGATTCGCTTGGGGAATCCGTGATGAGAATGGGGGAC
CTCCACTCCCTCCAAAGCAGAAACGCTACATGGCGAGACGAGTTGAGTCAGAAGTTTGA-
------------------------------------------------------------
------------------------------------------------------------
--------------------------------------------------

#A/Chicken/Iran/11T/99(H9N2)
-----------------------------GATTCCAACACTGTGTCAAGCTTTCAGGTAG
ACTGCTTTCTTTGGCATGTCCGCAAACGATTTGCAGACCAAGAACTGGGTGATGCCCCAT
TCCTTGACCGGCTTCGCCGAGATCAGAAGTCCCTAAGGGGAAGAGGCAGCACTCTTGGTC
TGGACATCGAGACAGCTACTCGTGCGGGAAAGCAGATAGTAGAGCGGATTCTGGAGGAAG
AATCTGATGAAGCACTTAAAATGACTATTGCTTCAGTGCCGGCTTCACGCTACCTAACTG
ACATGACTCTTGAAGAAATGTCAAGGGATTGGTTCATGCTCATGCCCAAGCAGAAAGTGG
TAGGTTCCCTTTGCATCAGAATGGACCAGGCAATAATAGATAACAACATCATATTGAAGG
CAAATTTCAGTGTGATTTTTGACCGGCTGGAAAACCTAATACTACTTAGAGCTTTCACAG
AAGAAGGAGCAATTGTGGGAGAAATCTCACCTTTACCTTCTCTTCCAGGACATACTGATG
AGGATGTCAAAAATGCAATTGGGGTCCTCATCGGAGGACTTGAATGGAATGATAACACAG
TTCGAGTCTCTGAAACTCTACAGAGATTCGCTTGGAGAAGCAGTAATGAGGATGGGAGAC
CTCCACTCCCTCCAAAGCAGAAACGGAAAATGGCGAGAACAATTGAGTCAGAAGTTTGAA
GAGATAAGATGGTTGATTGAAGAAGTGCGACATAGATTGAAGATTACAGAGAACAGCTTC
GAACAGATTACGTTTATGCAAGCCTTACAACTATTGCTTGAAGTGGAGCAAGAGATAAGA
ACTTTCTCGTTTCAGCT---------------------------------

#A/quail/HK/1721-20/99_(H6N1)
AGCAAAAGCAGGGTGACAAAAACATAATGGATTCCAACACTGTGTCAAGCTTTCAGGTAG
ACTGCTTTCTTTGGCATGTCCGCAAACGATTTGCAGACCAAGAACTGGGTGATGCCCCAT
TCCTTGACCGGCTTCGCCGAGATCAGAAGTCCCTAAGAGGAAGAGGCAGCACTCTTGGTC
TGGACATCAGAACTGCCACTCGTGAAGGAAAGCAAATAGTGGAGCGGATTCTAGAGGAAG
AATCTGATGAGGCACTTAAAATGACTATTGCTTCAGTGCCTGCTCCACGCTATCTAACTG
AAATGACTCTTGAGGAAATGTCAAGGGACTGGTTAATGCTCATTCCCAGGCAGAAAGTGA
CAGGGTCCCTTTGCATTAGAATGGACCAGGCAATAATGGATAAAGACATCATATTGAAAG
CAAACTTTAGTGTGATTTTTAACCGACTTGAAGCTCTGATACTACTTAGAGCTTTTACAG
ACGAAGGAGCAATAGTGGGCGAGATCTCACCATTACCTTCCCTTCCAGGACATACTGAAG
AGGATGTCAAAAATGCAATTGAGGTCCTCATCGGAGGACTTGAATGGAGTGGTAACACAG
TTCGAGTCTCTGAAACTCTACAGAGATTCACTTGGAGAAGCAGTGATGAGAATGGGAGAT
CTCCACTCCCTCCAAAACAGAAACGGAAAATGGAGAGAACAATTGAGCCAGAAGTTTGAA
GAGATAAGATGGTTAATTGAAGAAGTGCGACATAGGTTAAGAATTACAGAGAATAGCTTT
GAGCAAATAACCTTTATGCAAGCCTTACAGCTATTGCTTGAAGTGGAGCAAGAGATAAGA
ACTTTCTCGTTTCAGCTTATTTAATGATAAAAAACACCCTTGTTTCTACT

#A/chicken/Belgium/150VB/1999(H5N2)
---------------ACAAAGACATAATGGATTCCAACACGATAACCTCGTTTCAGGTAG
ATTGTTATCTCTGGCACATAAGAAAGCTACTCAGTATGAGAGACATGTGTGATGCTCCCT
TTGATGACAGGCTCCGAAGAGACCAAAAGGCATTAAAGGGAAGAGGCAGCACACTTGGAC
TCGATCTAAGAGTGGCTACAATGGAGGGGAAAAAGATCGTTGAGGACATCCTGAAGAGTG
AGACAGATGAAAACCTCAAAATAGCCATTGCTTCCAGTCCTGCTCCTCGGTATATCACTG
ATATGAGCATAGAGGAGATAAGCCGAGAGTGGTACATGCTGATGCCTAGGCAGAAAATAA
CTGGAGGCCTTATGGTGAAAATGGACCAGGCCATAATGGATAAGAGAATTGTCCTCAAAG
CAAATTTCTCAGTCCTATTTGATCAACTAGAAACATTAGTCTCTCTGAGGGCATTCACAG
AAGATGGTGCTATAGTGGCTGAAATATCTCCCATTCTCTCCATGCCAGGACATTCTACAG
AGGATGTCAAAAATGCAATTGGAATCCTCATCGGTGGACTTGAATGGAATGATAACTCAA
TTCGAGCGTCTGAAAATATACAGAGATTCGCTTGGGGAATCCGTGATGAGAATGGGGGAC
CTCCACTCCCTCCAAAACAGAAACGCTAAATGGCGAGACGAGTTGAGTCAGAAGTTTGAA
GAAATCAGATGGCTCATTGCTGAATGTAGAAACATACTGACAAAGACTGAAAATAGCTTT
GAACAGATAACATTCTTACAAGCATTGCAACTCTTACTTGAAGTTGAGAATGAGATAAGG
ACTTTCTCTTTTCAGCTTATTTAATACTAA--------------------

#A/Goose/Hong_Kong/ww26/2000(H5N1)
--------------------------ATGGATTCCAACACGATAACCTCGTTTCAGGTAG
ATTGTTATCTATGGCACATAAGAAAGCTACTCAGTATGAGAGACATGTGTGATGCTCCCT
TTGATGACAGGCTCCGAAGAGACCAAAAGGCATTAAAGGGAAGAGGCAACACACTTGGAC
TCGATTTAAGAGTGGCTACAATGGAGGGGAAAAAGATCGTCGAGGACATCCTGAAGAGTG
AGACAAATGAAAACCTCAAAATAGCCATTGCTTCCAGTCCTGCTCCTCGGTATATCACCG
ATATGAGCATAGAGGAGATGAGCCGAGAATGGTACATGCTGATGCCTAGGCAGAAAACAA
CTGGAGGCCTTATGGTGAAAATGGACCAAGCCATAATGGATAAAAGAATTATCCTTAAAG
CAAATTTCTCAGTTCTATTTGATCAACTAGAGACATTAGTCTCTCTGAGGGCATTCACAG
AAAGTGGTGCTATAGTGGCTGAAATATCTCCCATTCCCTCCATACCAGGACATTCTACAG
AGGATGTCAAAAATGCAATTGGAATCCTCATCGGTGGACTTGAATGGAATGATAACTCAA
TTCGAGCGTCTGAAAATATACAGAGATTCGCTTGGGGAATCCGTGATGAGAATGGGGGAC
CTTCACTCCCTCCAAAACAGAAACGCTACATGGCGAGACGAGTTGAGTCAGAAGTTTGAA
GAGATCAGATGGCTCATTGCTGAATGTAGAAATATACTGACAAAGACTGAAAATAGCTTT
GAACAGATAACATTTTTGCAAGCATTGCAACTCTTACTTGAAGTTGAGAGTGAGATAAGG
ACCTTCTCTTTTCAGCTTATTTAATACTAAAAAACAC-------------

#A/turkey/Israel/90710/2000(H9N2)
-----AAGCAGGGTGACAAAAACATAATGGATTCTAACACTGTGTCAAGCTTTCAGGTAG
ACTGCTTTCTTTGGCATGTCCGCAAACGATTTGCAGACCAAGAACTGGGTGATGCCCCAT
TCCTTGACCGGCTGCGCCGGGATCAGAAGTCCCTAAGGGGAAGAGGCAGCACTCTTGGTC
TGGACATCGAAACAGCTACTCGTGCGGGAAAACAGATAGTGGAGCGGATTCTAGAGGAAG
AATCCGATAAGGCACTTAAAATGACTATTGCTTCTGTTCCGGATGCACGATATCGAACTG
ATATGACTATTGAAGAAATGTCAAGGGATTGGTTCATGCTCATACCCAAACAGAAAGTGG
CAGGTTCCCTTTGTATCAGAATGGACCAGGCAATAATGGACAAGAACATCATATTGAAAG
CGAATTTTAGTGTAATTTTTGATCGGCTAGAAACCCTAATACTACTCAGAGCTTTTACAG
AAGAAGGAGCAATTGTGGGAGAAATTTCACCGTTACCTTCTCTTCCAGGACATACTAATG
AGGATGTCAAAAATGCAATTGGGGTCCTCATCGGAGGACTTGAATGGAATGATAACACAG
TTCGAGTCTCTGAAACTCTACAGAGATTTGCTTGGAGAAGCAGTAATGAGGGTGGGAGAC
CTCCACTCCCTCCAAAGCAGAAACGGAAAATGGAGAGAACAATTGAGCCAGAAGTTTGAA
GAAATAAGGTGGCTGATTGAAGAAGTGCGACACAGATTAAAGAACACAGAGAACAGCTTT
GAACAGATAACGTTTATGCAAGCCTTGCAACTACTGCTTGAAGTAGAGCAAGAGATAAGA
ACTTTCTCGTTTCAGCTTATTTAGTGATAAAAAACACCCTTGTTTCT---

#A/avian/NY/31588-2/00(H5N2)
--------------------------ATGGACTCCAACACGATAACCTCGTTTCAGGTAG
ATTGCTATCTATGGCACATAAGAAAGCTGCTCAGCATGAGAGACATGTGTGATGCTCCCT
TTAATGACAGACTCAGAAGAGATCAAAAGGCATTAAAGGGAAGAGGCAGCACACTTGGAC
TCGACCTGCGAGTGGCCACAATGGAAGGCAAAAAGATTGTTGAAAACATCCTAAAGAGTG
AGACGGACGAAAATCTCAAAATTGCAATTGCATCCAGCCCTGCTCCTCGGTACATTACTG
ATATGAGCATAGAGGAAATAAGCAGGGAGTGGTATATGCTTATGCCAAGGCAGAAAATAA
CAGGGGGTCTGATGGTGAAAATGGATCAAGCCATCATGGACAAGAGGATAATACTCAAGG
CAAACTTCTCTGTCCTATTTGATCAACTAGAAACATTAGTCTCACTGAGGGCTTTCACAG
ACGATGGCGCCATTGTAGCTGAAATATCTCCCATTCCTTCTATGCCAGGACATTCTACAG
AGGATGTCAAAAATGCAATTGGAATCCTCATCGGTGGACTTGAATGGAATGATAACTCAA
TTCGAGCGTCTGAAAATATACAGAGATTCGCTTGGGGAGTCTGTGATGAGAATGGGGGAC
CTCCACTCCCTCCAAAGCAGAAACGCTACATGGCGAGAAGAGTTGAGTCAGAAGTTTGAA
GAAATCAGGTGGCTAATTGCAGAGTGCAGAAGCATATTAACCAAAACTGAGAACAGCTTC
GAGCAGATAACGTTCTTGCAGGCATTGCAACTCTTACTTGAAGTTGAGAGTGAGATAAGG
ACATTTTCTTTTCAGCTTATTTAGTACTAAAA------------------

#A/ruddy_turnstone/DE/1444/00(H12N5)
--------------------------ATGGATTCCAACACTGTGTCAAGCTTTCAGGTAG
ACTGCTTTCTTTGGCATGTCCGCAAACGATTTGCAGACCAAGAACTGGGTGATGCCCCAT
TCCTTGACCGGCTTCGCCGAGATCAAAAATCTCTAAGAGGAAGAGGCAGCACTCTTGGTC
TGGATATCGAAACAGCCACTCGCGCTGGAAAGCAGATAGTGGAGAGGATTCTGGAGGAAG
AATCCGACGAGGCACTCAAAATGACTATTGCCTCTGTACCTGCTTCACGCTACCTAACTG
ACATGACTCTTGAAGAAATGTCAAGAGACTGGTTCATGCTCATGCCCAAACAAAAAGTGG
CAGGTTCCCTCTGTATCAGAATGGACCAGGCGATCATGGATAAGAATATTATACTGAAAG
CAAATTTCAGTGTGATCTTTGGTCGACTGGAGACACTAATACTACTCAGAGCCTTCACTG
AAGAAGGAGCAATTGTCGGCGAAATTTCACCATTGCCTTCTCTTCCAGGACATACTGATG
AGGATGTCAAAAATGCAATTGGGGTCCTCATCGGAGGACTTGAATGGAATGATAACACAG
TTCGAGTCTCTGAAACTCTACAGAGATTCGCTTGGAGAAGCTGTAATGAGGATGGGAGAC
CTCCACTCCCTCCAAAGCAGAAACGGAAAATGGAGAGAACAATTGAGTCAGAAGTTTGAG
GAAATAAGGTGGCTAATTGAAGAGGTGCGACATAGACTAAAGGTTACAGAGAATAGTTTT
GAACAAATAACATTTATGCAAGCCTTACAACTACTGCTTGAAGTGGAGCAAGAGATAAGA
ACTTTCTCGTTTCAGCTTATTTAATGATAAAA------------------

#A/Chicken/California/431/2000(H6N2)
------------GTGACAAATACATAATGGACTCCAACACGATAACCTCGTTTCAGGTAG
ATTGCTATTTATGGCATATAAGAAAGCTGCTCAGCATGAGAGACATGTGTGATGCTCCCT
TTGATGATAGACTCAGAAGAGATCAAAAGGCATTAAAGGGAAGAGGCAGCACACTTGGGC
TCGACCTGCGAGTGGCCACAATGGAAGGCAAAAAGATTGTTGAGGACATCCTAAAGAGTG
AGACGGATGAAAATCTCAAAATTGCAATTGCATCCAGCCCTGCCCCTCGGTACGTTACCG
ATATGAGCGTAGAGGAAATAAGCAGGGAATGGTACATGCTCATACCAAGGCAGAAAATAA
CAGGGGGTCTGATGGTGAAAATGGATCATGCTATCATGGACAAGAGGATAATACTCAAGG
CAAACTTCTCTGTCCTATTTGATCAACTGGAAACATTAGTCTCACTGAGAGCTTTCACAG
ACGATGGCGCCATTGTAGCTGAAATATCTCCCATTCCCTCCATGCCAGGACATTCTACAG
AGGATGTCAAAAATGCAATTGGAATCCTCATCGGTGGACTTGAATGGAATGATAACTCAA
TTCGAGCGTCTGAAAATATACAGAGATTCGCTTGGGGAATCCATGATGAGGATGGGGGAC
CTCCACTCCCCCCAAAGCAGAAACGCTACATGGCGAGAAGAGCTGAGTCAGAAGTTTGAA
GAGATCAGGTGGCTAATTGCAGAGTGCAGAAGCATATTAACCAAAACTGAGAACAGCTTC
GAGCAGATAACGTTCTTGCAGGCATTGCAACTCTTACTTGAAGTTGAGAGTGAGATAAGG
ACATTTTCTTTTCAGCTTATTTAGTACTAAAAAACAC-------------

#A/quail/Dubai/303/2000(H9N2)
AGCAAAAGCAGGGTGACAAAAACATAATGGATTCCAACACTGTGTCAAGCTTTCAGGTAG
ACTGCTTTCTTTGGCATGTCCGCAAACGATTTGCAGACCAAGAACTGGGTGATGCCCCAT
TCCTTGACCGGCTTCGCCGAGATCAGAAGTCCTTAAGAGGAAGAGGCAGCACTCTTGGTC
TGGACATCGAAACAGCTACTCGTGTGGGAAAGCAGATAGTGGAGCGGATTCTGGAGGAAG
AATCTGATGAGACACTTAAAATGACTATTGCTTCTGTGCCGGCTTCACGCTACCTAAGTG
ACATGACTCTTGAAGAAATGTCAAGGGACTGGTTAATGCTCATGCCCAAGCAGAAAGTGG
CAGGTTCCCTTTGCATCAGAATGGACCAGGCAATAATGGATAAAAACATCATATTGAAAG
CAAACTTCAGTGTGATTTTTGACCGGCTGGAAACCTTAATACTACTTAGAGCGTTCACAG
AAGAAGGAGCAATTGTGGGAGAAATCTCACCGTTACCTTCTCTTCCAGGACATACTGATG
AGGATGTCAAAAATGCAATTGGGGTCCTCATCGGAGGACTTGAATGGAATGATAACACAG
TTCGAGTCTCTGAAGCTCTACAGAGATTCGCTTGGAGAAGCAGTAATGAGGATGGGAGAC
CTCCACTCCCTCCAAAGCAGAAACGGGAAATGGCGAGAACAATTGGGTCAGAAGTTTGAG
GAAATAAGATGGCTGATTGAAGAAGTACGACATAGATTGAAGATTACAGAGAACAGCTTC
GAACAAATAACGTTTATTCAAGCCTTACAACTATTGCTTGAAGTGGAGCAAGAGATAAGA
ACTTTCTCGTTTCAGCTTATTTAATGATAAAAAACACCCTTGTTTCTACT

#A/Quail/Nanchang/12-340/2000_(H1N1)
------------------------------------------------------------
----------------------------------------AGAGCTGGGTGATGCCCCAT
TCCTTGATCGGCTTCGCCGAGATCAGAAGTCTCTAAAGGGAAGAGGCAGCACTCTCGGTC
TGAACATCGAAACAGCCACCTGTGTTGGAAAGCAAATAGTAGAGAGGATTCTGAAAGAAG
AGTCCGATGAGGCATTTAAAATGACCATGGCCTCCGCACTTGCTTCGCGATACCTAACTG
ACATGACTATTGAAGAAATGTCAAGGGACTGGTTCATGCTCATGCCCAAGCAGAAAGTGG
CAGGCCCTCTTTGTGTCAGAATGGACCAGGCGATAATGGATAAGAACATCATACTGAAAG
CGAATTTCAGTGTGATTTTTGACCGGTTGGAGACTCTGACATTACTAAGGGCTTTCACCG
AAGAGGGAGCAATTGTTGGCGAAATTTCACCATTGCCTTCTCTTCCAGGACATACTAATG
AGGATGTCAAAAATGCAATTGGGGTCCTCATCGGGGGACTTGAATGGAATGATAACACAG
TTCGAGTCTCTGAAACTCTAC---------------------------------------
------------------------------------------------------------
------------------------------------------------------------
------------------------------------------------------------
--------------------------------------------------

#A/turkey/Italy/2984/2000(H7N1)
---------------ACAAAGACATAATGGATTCCAACACGATAACCTCGTTTCAGGTAG
ATTGTTATCTATGGCACATAAGAAAGCTACTCAGTATGAGAGACATGTGTGATGCTCCCT
TTGATGACAGGCTCCGAAGAGACCAAAAGGCATTAAAGGGAAGAGGCAGCACACTTGGAC
TCGATCTAAGAGTGGCTACAATGGAGGGGAAAAAGATCGTTGAGGACATCCTGAAGAGTG
AAACAGATGAAAACCTCAAAATAGCCATTGCTTCCAGTCCTGCTCCTCGGTATATCACTG
ATATGAGCATAGAGGAGATAAGCCGAGAATGGTACATGCTGATGCCTAGGCAGAAAGTAA
CTGGAGGCCTTATGGTGAAAATGGACCAAGCCATAATGGATAAGAGAATTATCCTTAAAG
CTAATTTCTCAATCCTATTTAATCAACTAGAAACATTAGTCTCTCTGAGGGCATTCACAG
AAGATGGTGCAATTGTGGCTGAAATATCTCCCATTCCCTCCATGCCAGGACATTCTACAG
AGGATGTCAAAAATGCAATTGGAATCCTCGTCGGTGGACTTGAATGGAATGATAACTCAA
TTCGAGCGTCTGAAAATATACAGAGATTCGCTTGGGGAATCCGTGATGAGAATGGGGGAC
CTCCACTCCCTCCAAAGCAGAAACGCTACATGGCGAGATAAGTTGAGTCAGAAGTTTGAA
GAGATCAGATGGCTCATTGCTGAATGCAGAAATATACTGACAAAGACTGAAAACAGCTTT
GAACAGATAACATTCTTGCAGGCATTGCAACTCTTACTTGAAGTTGAGAGTGAGATAAGG
ACTTTCTCTTTTCAGCTTATTTAATACTAA--------------------

#A/ruddy_turnstone/DE/76/2000(H10N4)
AGCAAAAGCAGGGTGACAAATACATAATGGACTCCAACACGATAACCTCGTTTCAGGTAG
ATTGCTATCTATGGCACATAAGAAAGCTGCTCAGCATGAGAGACATGTGTGATGCTCCCT
TTGATGATAGACTCAGGAGAGATCAAAAGGCATTAAAGGGAAGAGGCAGCACACTTGGGC
TCGACCTGCGAGTGGCCACAATGGAAGGCAAAAAGATTGTTGAGGACATCCTAAAGAGTG
AGACGGATGAAAATCTCAAGATTGCAATTGCATCCAGTCCTGCTCCTCGGTACATTACTG
ATATGAGCATAGAGGAAATAAGCAGGGAATGGTACATGCTTATGCCCAGACAGAAGATAA
CAGGGGGTCTGATGGTGAAGATGGATCAGGCCATTATGAACAAGAGGATAATACTCAAAG
CAAATTTCTCTGTCCTATTCGATCAGCTGGAGACATTAGTCTCACTGAGGGCTTTCACAG
ATGATGGTGCCATTGTAGCTGAAATATCTCCCATCCCTTCTATGCCAGGACATTCTACAG
AGGATGTCAAAGATGCAATTGGAATCCTCATCGGTGGACTTGAATGGAATGATAACTCAA
TTCGAGCGTCTGAAAATATACAGAGATTCGCTTGGGGAATCCGTAATGAGAATGGGAGAC
CTTCACTCCCTCCAAAGCAGAAACGCTACATGGCGAGAAGAGTTGAGTCAGAAGTTTGAA
GAAATCAGATGGTTAATTGCTGAATGCAGAAACATACTTACTAAAACTGAGAACAGTTTC
GAGCAAATAACATTCTTGCAAGCATTGCAACTCTTACTTGAAGTTGAGAGTGAGATAAGG
ACGTTTTCTTTTCAGCTTATTTAGTACTAAAAAACACCCTTGTTTCTACT

#A/chicken/Yokohama/aq55/2001(H9N2)
--------------------------ATGGATTCCAACACTGTGTCAAGCTTCCAGGTAG
ACTGCTTTCTTTGGCATGTCCGCAAACGGTTTGCAGACCAAGAACTGGGTGATGCCCCAT
TTCTAGACCGGCTTCGCCGGGATCAGAAGTCCCTGAGAGGAAGAAGCAGCACTCTTGGTC
TGGACATCAGAACCGCCACTCGTGAAGGAAAGCATGTAGTGGAGCGGATTCTGGAGGAAG
AGTCAGATGAAGCTCTTAAAACGACTATTGCTTCAGCGCCAGCTCCACGCTATCTAACTG
ACATGACTCTTGAAGAAATGTCAAGAGATTGGTTAATGCTCATTCCCAAACAGAAAGTGA
CAGGATCCCTTTGCATTAGAATGGACCAAGCAATAGTGGACAAAAACATCACATTGAAAG
CAAATTTCAGTGTGATGTTCAATCGACTGGAAGCTCTAATACTACTTAGAGCTTTTACGG
AAGAAGGAGCAATAGTGGGCGAAATCTCACCATTACCTTCTCTTCCAGGACATACTGATA
AGGATGTCAAAAATGCAATTGGGGTCCTCATCGGAGGATTTGAATGGAATGATAACACAG
TTCGAGTCTCTGAAACTCTACAGAGATTCGCTTGGAGAAGCAGCGATGAGGATGGGAGAC
CTCCACTCTCTCCAAAGTAGAAACGGGAAATGGAGAGAACAGTTGAGCCAGAAGTTCGAA
GAAATAAGATGGTTGATTGAAGAAGTACGACATAGATTAAAGATTACAGAGAATAGCTTT
GAACAAATAACATTTATGCAAGCCTTACAACTATTGCTTGAAGTGGAGCAAGAGATAAGA
ACTTTCTCGTTTCAGCTTATTTAA--------------------------

#A/c-teal/Bolivia/4537/2001(H7N3)
--------------------------ATGGATTCAAACACTGTGTCAAGCTTTCAGGTAG
ACTGCTTTCTTTGGCATGTCCGCAAACGATTTGCAGACCAAGAACTGGGTGATGCCCCAT
TCCTCGACCGGCTTCGCCGAGATCAGAAGTCCCTGAGAGGAAGAGGCAGCACTCTTGGTC
TGGACATCGAAACAGCCACCCGTGCAGGAAAGCAGATAGTGGAACGGATTCTAGAGGAAG
AATCCGACGAGGCACTTAAGATGACCATTGCCTCTGTTCCTGCTTCACGCTACCTAACTG
ACATGACTCTTGAGGAAATGTCAAGAGACTGGTTCATGCTAATGCCCAAACAGAAAGTGG
CAGGCTCCCTCTGCATTAGAATGGACCAGGCAATCATGGATAAGAACATCACACTAAAAG
CAAATTTCAGCGTGATTTTCGACAGGCTGGAGACACTCATCTTGCTCAGGGCTTTCACCG
GAGAAGGAGCAGTTGTTGGCGAAATCTCACCATTGCCTTCTCTTCCAGGACATACTGATG
AGGATGTCAAAAATGCAATTGGGGTCCTCATCGGAGGACTTGAATGGAATGATAACACAG
TTCGAGTCTCTGAAACTCTACAGAGATTCGCTTGGAGAGGCGGTCATGAGGATGGGAGAC
CTCCACTCCCTCCAAAGCAGAAACGGAAAATGGCGAGAACAATTGAGTCAGAAGTTTGAA
GAAATAAGGTGGTTGATTGAAGAAGTACGACACAGACTAAAGATTACGGAAAATAGTTTT
GAACAGATAACCTTCATGCAAGCCTTGCAACTATTGCTTGAAGTGGAGCAAGAGATAAGA
ACTTTCTCGTTTCAGCTTATTTAATGATAAAAAACACCCTTGTTTCTACT

#A/ck/E-Salvador/102711-1/01_(H5N2)
----------------------CATAATGGACTCCAACACGATAACCTCGTTTCAGGTAG
ATTGCTATCTATGGCACATACGAAAGCTGCTCAGCATGAGAGACATGTGTGATGCTCCCT
TTGATGACAGACTCAGAAGAGATCAAAAAGCATTAAAGGGAAGAGGCAGCACACTTGGAC
TAGACCTGCGAGTGGCCACAATAGAAGGCAAAAAGATTGTTGAAGACATCCTAAAGAGTG
AACCGGATGAAATTCTCAAAATTGCAATTGCATCCATTCCTGCCCCTCGGTATATTACCG
ACATGAGCATGGAGGAAATAAGCAGGGAATGGTACATGCTAATGCCAAGGCAGAAAATAA
CAGGAGGACTGGTAGTAAAAATGGATCAGGCCATCATGGACAAGAGAATAATACTCAAGG
CAAACTTTTCTGTCTTATTTAATCAACTGGAAACATTAGTCTCACTGAGGGCTTTCACTG
ACGATGGCTCCATTGTAGCTGAAATATCTCCCTTTCCTTCCATGCCAGGACATTCTGCAG
AGGATGTCAAAAATGCAATTGGAATCCTCATCGGTGGACTTGAATGGAATGATAACTCAG
TTCGAGCGTCTGAAAATATACAGAGATTTGCTTGGGGAGTCTGTGATGAGAATAGGGGAC
CTTCACTCCCTCCAAATCAGAAATGCTACATGGCGGGAAGAGTTGAGTCAAAAGTTTGAA
GAGATCAGATGGCTAATTGCAGAGTGTAGAAACATATTAACCAAAACTGAGAACAGCTTC
GAGCAGATAACGTTCTTGCAGGCATTGCAACTCTTACTTGAAGTTGAGAGTGAGATAAGG
ACATTTTCTTTTCAGCTTATTTAATACTAAAA------------------

#A/Chicken/NJ/118555-2/01(H7N2)
--------------------------ATGGATTCCAACACGATAACCTCGTTTCAGGTAG
ATTGTTATCTATGGCACATAAGAAAGCTACTCAGCATGAGAGACATGTGTGATGCTCCCT
TTGATGATAGACTCAGAAGAGATCAAAAAGCATTAAAGGGAAGAAGCAGCACACTTGGGC
TCGACCTGCGAGTGGCCACAATGGAAGGCAAAAAGGTTGTTGAAGACATCCTAAAGAGTG
AAACTGATGAAAATCTTAGAATTGCAATTGCATCCAGTCCTGCACCTCGGTACATTACTG
ATATGAGCACAGAGGAAATAAGCAGGGAATGGTACATGCTAATGCCAAGGCAGAAGATGA
CAGGGGGTCTGATGGTGAAAATGGACCAGGCCGTTATGAACAAGAGGATAATGCTCAAAG
CAAATTTCTCTGTCCTATTTGATCAACTGGAAACACTAGTCTCACTGAGGGCTTTCACAG
ACAATGGCGCCATTGTAGCTGAAATATATCCCATTCCTTCTATGCCAGGACATTCTGCAG
AGGATGTCAAAGATGCAATTGGAATCCTCATCGGTGGACTTGAATGGAATGATAACTCAA
TTCGAGCGTCTGAAAATATACAGAGATTCGCTTGGGGAGTCCGTAATGAGAATAGGGGAC
CTCCACTCTCTCCAAAACAGAAACGCTACATGGAGAGAAGAGTTGAGTCAGAAATTTGAA
GAGATCAGATGGCTGATTGCAGAATGCAGAAACATATTAACCAAAACTGAGAACAGCTTT
GAGCAAATAACGTTCTTGCAAGCATTGCAACTCTTACTTGAAGTTGAGAGTGAGATAAGA
ACATTTTCTTTTCAGCTTATTTAA--------------------------

#A/Duck/Nanchang/1-100/2001_(H3N6)
------------------------------------------------------------
----------------------------------------AGACATGTGTGATGCTCCCT
TTGATGACAGGCTCCGAAGAGACCAGAAGGCATTAAAGGGAAGAGGCAGCACACTTGGAC
TCGATCTAAGAGTGGCTACAATGGAGGGAAAAAAGATCGTTGAGGACATCCTGAAGGGTG
AGACGGATGAAAACCTCAAAATAGCCATTGCTTCCAGTCCTGCTCCTCGGTATATCACTG
ATATGAGCATAGAGGAGATAAGCCGAGAATGGTACATGCTGATGCCTAGGCAGAAAATAA
CTGGAGGCCTTATGGTGAAAATGGACCAAGCCATAATGGATAAGAGAATTATCCTTAAAG
CAAATTTCTCAGTTCTATTTGATCAACTAGAGACATTAGTATCTCTGAGGGCATTCACAG
AAGATGGTGCTATTGTGGCTGAAATATCTCCCATTCCCTCCATGCCAGGACATTCTACAG
AGGATGTCAAAAATGCAATTGGAATCCTCATCGGTGGACTTGAATGGAATGATAACTCAA
TTCGAGCGTCTGAAAATATAC---------------------------------------
------------------------------------------------------------
------------------------------------------------------------
------------------------------------------------------------
--------------------------------------------------

#A/duck/Shantou/1101/2001(H5N1)
--------------------------------------------------TTTCAGGTAG
ACTGCTTTCTTTGGCATGTCCGCAAACGATTTGCAGACCAAGAACTGGGTGATGCCCCAT
TCCTTGACCGGCTTCGCCGAGATCAGAAGTCCCTAAGAGGAAGAAGCAGCACTCTTGGTC
TGGACATCGAAACAGCTACTCGTGCGGGAAAGCAGATAGTGGAGCGGATTCTGGAGGAAG
AATCTGATGAGGCACTTAAAATGACTATTGCTTCCGTGCCGGCTTCACGCTACCTAACTG
ACATGACTCTTGAAGAAATGTCAAGGGACTGGTTCATGCTCATGCCCAAGCAGAAAGTGG
CAGGTTCCCTTTGCATCAAAATGGACCAGGCAATAATGGATAAAAACATCATATTGAAAG
CAAATTTCAGTGTGATTTTTGACCGGCTGGAAACCCTAATACTGCTTAGAGCTTTCACAG
AAGAAGGAGCAATTGTGGGAGAAATCTCACCATTACCTTCTCTTCCAGGACATACTGATG
AGGATGTCAAAAATGCAATTGGGGTCCTCATCGGAGGACTTGAATGGAATGATAACACAG
TTCGAGTCTCTGAAACTCTACAGAGATTCGCTTGGAGAAGCAGTAATGAGGATGGGGGAC
CTCCACTCCCTCCAAAGCAGAAACGGAAAATGGCGAGAACAATTGAGTCAGAAGTTTGAA
GAAATAAGATGGCTGATTGAAGAAGTGCGACATAGATTGAAGATTACAGAGAACAGCTTC
GAACAGATAACGTTTATGCAAGCCTTACAACTATTGCTTGAAGTGGAGCAAGAGATAAGA
ACTTTCTCGTTTCAGCTTATTTAATG------------------------

#A/chicken/Kobe/aq26/2001(H9N2)
--------------------------ATGGATTCCAACACGATAACCTCGTTTCAGGTAG
ATTGTTATCTATGGCACATAAGGAAGCTGCTCAGCATGAGAGACATGTGTGATGCTCCCT
TTGATGACAGGCTCAGAAGAGACCAAAAGGCATTAAAGGGAAGAGGCAGCACACTTGGGC
TCGACCTAAGAGTGGCTACAATGGAAGGGAAAAAGATCGTTGAGGACATTCTGAAGAGTG
AAACAGATGAAAACCTCAAAATAGCCATTGCCTCCAGTCCTGCTCCTCGATATATCACTG
ATATGAGTATAGAGGAGATAAGCAGAGAATGGTATATGCTGATGCCTAGGCAGAAAATAA
CTGGAGGTCTAATAGTGAAAATGGATCAAGCCATAATGGATAAGAGAATCATCCTTAAAG
CAAATTTCTCAGTTCTATTTGACCAACTAGAGACGTTAGTCTCTCTGAGGGCATTCACAG
AAGATGGTGCTATTGTGGCTGAAATTTCTCCCATCCCCTTTATGCCAGGACATTCTACAG
AGGATGTCAAAAATGCAATTGGAATCCTCATCGGTGGACTTGAATGGAATGATAACTCAA
TTCGAGCGTCTGAAAATATACAGAGATTCGCTTGGGGAGTCCGTAATGAGGATGGGGGAC
CTTCACTCTCTCCAAAACAGAAACGCTACATGGCGAGACGAGCTGAGTCAGAAGTTTGAA
GAGATCAGATGGCTCATTGCTGAATGCAGGAATATACTAACAAAGACTGAAAACAGCTTT
GAACAGATAACGTTCTTACAGGCATTGCAACTCTTACTTGAAGTTGAGAGTGAGATAAGA
ACTTTCTCTTTTCAGCTTATTTAA--------------------------

#A/duck/Hokkaido/1058/01(H4N5)
------------------------------------------------------------
----------------------------------------------------------CT
TTGATGACAGGCTCAGAAGAGACCAAAGGGCATTAAAGGGAAGAGGCAGCACACTTGGAC
TCGACCTAAGAGTGGCTACAATGGAAGGGAAAAAGATCGTTGAGGACATTTTGAAGAGTG
AAACAGATGAGAACCTCAAAATAGCCATTGCCTCCAGTCCTGCTCCTCGGTATATCACTG
ATATGAGCATAGAGGAGATAAGCCGGGAATGGTATATGCTGATGCCTAGGCAGAAAATAA
CTGGAGGCCTAATGGTGAAAATGGACCAAGCCATAATGGATAAGAGGATCATCCTTAAAG
CAAATTTCTCAGTTCTATTTGATCAACTAGAAACGCTAGTCTCTCTGAGGGCATTCACAG
AAGATGGTGCTATTGTGGCTGAAATTTCTCCCATTCCCTCCATGCCAGGACATTCTACGG
AGGATGTCAAAAATGCAATTGGAATCCTCATCGGTGGACTTGAATGGAATGATAACTCAA
TTCGAGCGTCTGAAAATATACAGAGATTCGCTTGGAGAATCCGTGATGAGGATGGGAGAC
CTCCACTCCCTCCAAAACAGAAACGCTTCATGGCGAGACGAGTTGAGTCAGAAGTTTGAA
GAGATCAGATGGCTCATTGCTGAATGCAGGA-----------------------------
------------------------------------------------------------
--------------------------------------------------

#A/chicken/Yokohama/aq135/2001(H9N2)
--------------------------ATGGATTCCAACACTGTGTCAAGCTTCCAGGTAG
ACTGCTTTCTTTGGCATGTCCGCAAACGGTTTGCAGACCAAGAACTGGGTGATGCCCCAT
TTCTAGACCGGCTTCGCCGGGATCAGAAGTCCCTGAGAGGAAGAAGCAGCACTCTTGGTC
TGGACATCAGAACCGCCACTCGTGGAGGAAAGCATATAGTGGAGCGGATTCTGGAGGAAG
AGTCAGATGAAGCTCTTAAAACGACTATTGCTTCAGTGCCAGCTCCACGCTATCTAACTG
ACATGACTCTTGAAGAAATGTCAAGAGATTGGTTAATGCTCATTCCCAAACAGAAAGTGA
CAGGATCCCTTTGCATTAGAATGGACCAAGCAATAGTGGACAAAAACATCACATTGAAAG
CAAATTTCAGTGTGATGTTCAATCGACTAGAAGCTCTAATACTACTTAGAGCTTTTACGG
AAGAAGGAGCAATAGTGGGCGAAATCTCACCATTACCTTCTCTTCCAGGACATACTGATA
AGGATGTCAAAAATGCAATTGGGGTCCTCATCGGAGGATTTGAATGGAATGATAACACAG
TTCGAGTCTCTGAAACTCTACAGAGATTCGCTTGGAGAAGCAGCGATGAGGATGGGAGAC
CTCCACTCTCTCCAAAGTAGAAACGGGAAATGGAGAGAACAGTTGAGCCAGAAGTTCGAA
GAAATAAGATGGTTGATTGAAGAAGTACGACATAGATTAAAGATTACAGAGAATAGCTTT
GAACAAATAACATTTATGCAAGCCTTACAACTATTGCTTGAAGTGGAGCAAGAGATAAGA
ACTTTCTCGTTTCAGCTTATTTAA--------------------------

#A/duck/NC/91347/01(H1N2)
--------------------------ATGGACTCCAACACTGTGTCAAGCTTTCAGGTAG
ACTGTTTCCTTTGGCATATCCGCAAACGGTTTGCAGACGATGGATTGGGTGATGCCCCAT
TCCTTGATCGGCTCCGCCGAGATCAAAAGTCCCTAAAAGGAAGAGGCAACACCCTTGGCC
TCGACATCGAAACAGCCACTCTTGCTGGGAAACAAATTGTGGAGTGGATTTTGAAAGAGG
AATCCAGCGAGACACTTAAAATGACCATTGCATCTGTACCTACTTCGCGCTACCTAGCTG
ACATGACCCTAGAGGAAATGTCACGAGACTGGTTCATGCTCATGCCTAGGCAAAAGATAA
TAGGCTCTCTTTGCGTGCGAATGGACCAGGCGATCATGGGAAAGAACATCATACTGAAAG
CGAACTTCAGTGTGATCTTTAACCGATTAGAGACTTTGGTACTACTAAGGGCTTTCACTG
AGGAGGGAGCAATCGTTGGAGAAATTTCACCATTACCTTCTCTTCCAGGACATACTGATG
AGGATGTCAAAAATGCAGTTGGGGTCCTCATCGGAGGACTTGAATGGAATGGTAACACGG
TTCGAATCTCTGAAGATCTACAGAGATTTGCTTGGAGAAACCGTAATGAGGGTGGGAGAC
CTTCACTACCTCCAGAGCAGAAATGAAAAATGGCGAGAGCAATTGGGACAGAAATTTGAG
GAAATAAGGTGGTTAATTGAAGAAGTGCGGCACAGATTGAAAGTGACAGAGAATAGTTTC
GAACAAATAACATTTATGCAAGCCTTACAACTACTGCTTGAAGTAGAACAAGAGATAAGA
ACTTTCTCGTTTCAGCTTATTTAATGAT----------------------

#A/mallard/Alberta/156/2001(H3N8)
AGCAAAAGCAGGGTGACAAAAACATAATGGATTCCAACACTGTGTCAAGCTTTCAGGTAG
ACTGCTTTCTTTGGCATGTCCGCAAACGATTTGCAGACCAAGAACTGGGTGATGCCCCAT
TCCTTGACCGGCTTCGCCGAGATCAGAAATCTCTAAGAGGAAGAGGCAGCACTCTTGGTC
TGGACATCGAAACGGCCACTCGTGCTGGAAAGCAGATAGTGGAGAGGATTCTGGAGGAAG
AATCTGACGAGGCACTCAAAATGACTATTGCCTCTGTGCCTGCTTCACGCTACCTAACTG
ACATGACTCTTGAAGAGATGTCAAGAGACTGGTTCATGCTCATGCCCAAGCAAAAAGTGG
CAGGCTCCCTCTGTATCAGAATGGACCAGGCGATTATGGATAAGAACATCTTACTGAAGG
CAAACTTCAGTGTGATCTTCGATCGGCTGGAGACATTAATACTACTCAGAGCTTTCACTG
AAGAAGGAGCAATTGTCGGCGAAATCTCACCATTGCCTTCTCTTCCAGGACATACTGATG
AGGATGTCAAAAATGCAATTGGGGTCCTCATCGGAGGACTTGAATGGAATGATAACACAG
TTCGAATCTCTGAAACTCTACAGAGATTCGCTTGGAGAAGCAGTAATGAGGATGGGAGAC
CTCCACTCTCTCCAAAGCAGAAACGGAAAATGGCGAGAACAATTGAGTCAGAAGTTTGAA
GAAATAAGGTGGCTGATTGAGGAAGTGCGACATAGACTAAAGATTACAGAGAATAGTTTT
GAACAAATAACATTTATGCAAGCCTTACAACTACTGCTTGAAGTGGAGCAAGAGATAAGA
ACTTTCTCGTTTCAGCTTATTTAATGATAAAAAACACCCTTGTTTCTACT

#A/chicken/Brescia/1902(H7N7)
AGCAAAAGCAGGGTGACAAAAACATAATGGATTCCAACACTGTGTCAAGCTTTCAGGTAG
ACTGCTTTCTTTGGCATGTCCGCAAGCGATTTGCAGACCAAGAAATGGGTGATGCTCCAT
TCCTTGACCGGCTTCGCAGAGATCAAAAGTCCCTGGGAGGAAGAGGCAGCACTCTTGGTC
TACACATCGAGACAGCTACTCGTGCTGGAAAGCAGATAGTGGAGCCGATTCTGGAGGAAG
AATCCGATGAGGCACTTAAAATGACCATTGCCTCTGCACCTGCTTCACGCTACCTACCTG
ACATGACTCTTGAGGAGATGTCAAGGGACTGGTTCATGCTCATGCCCAAACAGAAAGTGG
CAGGCTCCCTTTGTATCAGAATGGACCAGGCAATCATGGACAAAAACATCACACTGAAAG
CAAACTTCAGTATAATTTTTGATCGATTGGAGACTCTAATACTACTAAGGGCTTTCACCG
AGGAGGGAGCAATTGTTGGCGAAATCTCACCATTGCCTTCTCTTCCAGGACATACTGATG
AGGATGTCAAAAATGCAATTGGGGTCCTCATCGGAGGACTTGAATGGAATGATAACACAG
TTCGAGACTCTGAAACTCTACAGAGATTCGCTTGGAGAAGCAGTAATGAGGATAGGAGAC
CTCCACTCCCTACAAAGCAGAAACGGAAAATGGCGAGAACAATTGAGTCAGAAGTTTGAA
GAAATAAGGTGGTTGATTGAAGAAGTGAGACATAGATTGAAGATAACAGAGAATAGTTTC
GAGCAAATAACATTTATGCAAGCCTTACAACTATTGCTTGAAGTGGAGCAAGAGATAAGA
ACTTTCTCGTTTCAGCTTATTTAATGATAAAAAACACCCTTGTTTCTACA

#A/chicken/Japan/1924(H7N7)
----------------------------------CAACACTGTGTCAAGCTTTCAGGTAG
ACTGCTTTCTTTGGCATGTCCGCAAACGATTTGCAGACCTAGAACTGGGTGATGCCCCAT
TCCTTGACCGGCTTTGCCGAGATCAGAAGTCCCTGAGAGGAAGAAGCAGCACTCTTGGTC
TGGACATCGAGACAGCTACTCGTGCAGGAAAGCAGATAGTGGAGCGGATTCTGGAGGAAG
AATCCGATGAGACACTTAAGATGACCATTGCCTCTGCCCCTGCTTTCCGCTACCCAACTG
ACATGACTCTTGAAGAAATGTCAAGGGACTGGTTCATGCTCATGCCCAAACAGAAAGTGG
CAGGCTCCCTTTGCATCAGAATGGACCAGGCAATCATGGATAAGAACATCATACTGAAAG
CGAACTTCAGTGTGATTTTCGACCGGCTGGAAACTCTAATACTGCTAAGGGCTTTCACCG
AGGAGGGAGCAATTGTTGGCGAAATCTCACCATTGCCTTCTCTTCCAGGACATACTAATG
AGGATGTCAAAAATGCAATTGGGGACCTCATCGGAGGACTTGAATGGAATGATAACACAG
TTAGAGTCTCTGAAACTCTACAGAGATTCGCTTGGAGAAGCAGTAATGAGGGTGGGAGAC
CTCCACTCCCTCCAAAGCAGAAACGGAAAATGGCGAGAACAATTGAGTCAGAAGTTTGAA
GAAATAAGATGGTTGATTGAAGAAGTGAGACATAAATTGAAGATAACAGAAAATAGTTTT
GAACAAATAACATTTATGCAAGCCTTACAACTATTGCTTGAAGTGGAACAAGAGATAAGA
ACTTTCTCGTTTCAGCTTATTTAGTAATAAAAAACACCCTTGTTTCTACT

#A/fowl/Dobson/1927(H7N7)
AGCAAAAGCAGGGTGACAAAAACATAATGGATTCCAACACTGTGTCAAGCTTTCAGGTAG
ACTGCTTTCTTTGGCATGTCCGCAAGCGATTTGCAGACCAAGAAATGGGCGATGCCCCAT
TCCTTGACCGGCTTCGCCGAGATCAAAAGTCCCTGGGAGGAAGAGGCAGCACTCTTGGTC
TGGACATCGAGACAGCTACTCGTGCTGGAAAGCAGATAGTGGAGCGGATTCTGGAGGAAG
AATCCGATGAGGCACTTAAAATGACCATTGCCTCTGCACCTGTTTCACGCTACCTAACTG
ACATGACTCTTGAGGAGATGTCAAGGGACTGGTTCATGCTCATGCCCAAACAGAAAGTGG
CAGGCTCCCTTTGTATCAGAATGGACCAGGCAATCATGGACAAAAACATCACACTGAAAG
CAAACTTCAGTATAATTTTTGATCGATTGGAGACTCTAATACTACTAAGGGCTTTCACCG
AGGAGGGAGCAATTGTTGGCGAAATCTCACCAGTGCCTTCTCTTCCAGGACATACTGATG
AGGATGTCAAAAATGCAATTGGGGTCCTCATCGGAGGACTTGAATGGAATGATAACACAG
TTCGAGTCTCTGAAACTCTACAGAGATTCGCTTGGAGAAGCAGTAATGAGGATAGGAGAC
CTCCACTCCCTCCAAAGCAGAAACGGAAAATGGCGAGAACAATTGAGTCAGAAGTTTGAA
GAAATAAGGTGGTTGATTGAAGAAGTGAGACATAGATTGAAGATAACAGAGAATAGTTTC
GAGCAAATAACATTTATGCAAGCCTTACAACTATTGCTTGAAGTGGAGCAAGAGATAAGA
ACTTTCTCGTTTCAGCTTATTTAATGATAAAAAACACCCTTGTTTCTACT

#A/FPV/Rostock/34(H7N1)
AGCAAAAGCAGGGTGACAAAAACATAATGGATTCCAACACTGTGTCAAGCTTTCAGGTAG
ACTGCTTTCTTTGGCATGTCCGCAAACGATTTGCAGACCAAGAAATGGGTGATGCCCCAT
TCCTTGACCGACTTCGCCGAGATCAGAAGCCCCTGAGGGGAAGAGGCAGCACTCTTGGTC
TGGACATCGACACAGCTACTCGTGTTGGAAAGCAGATAGTGGAGCGGATTCTGGAGGACG
AATCCGATGAGGCACTTAAAATGACCATTGCCTCTGTACCTGCTACACGCTACCTAACTG
ACATGACTCTTGAAGAGATGTCAAGGGACTGGTTCATGCTCATGCCCAAACAGAAAGTGG
CAGGCTCCCTTTGCATCAGAATGGACCAGGCGATCATGGATAAGAACATCATACTGAAAG
CAAACTTCAGTGTGATTTTCGATCGGCTGGAAACTCTCATACTACTAAGGGCTTTAACCG
ATGAGGGAGCAATTGTCGGCGAAATTTCACCATTGCCTTCTCTTCCAG-ACATACTGATG
AGGATGTCAAAAATGCAATTGGGGTCCTCATCGGAGGACTTGAATGGAATGATAACACAG
TTCGAGTCTCTGAAACTATACAGAGATTCGCTTGGAGAAGCAGTAATGAGAATGGGGGAC
CTCCACTCCCTCCAAAGCAGAAACGGAAAATGGCGAGAACAATTGAGTCAGAAATTTGAA
GAAATAAGATGGTTAATTGAAGAAGTGAGACATAGATTGAAGATAACAGAGAATAGTTTT
GAACAAATAACATTTATGCAAGCCTTACAACTACTGCTTGAAGTGGAGCAAGAGATAAGA
ACTTTCTCGTTTCAGCTTATTTAATGATAAAAAACACCCTTGTTTCTACT

#A/chicken/Germany/N/1949(H10N7)
--------------------------ATGGATTCCAACACGATAACCTCGTTTCAGGTAG
ATTGTTATCTATGGCACATAAGAAAGCTGCTCAGTATGAGAGACATGTGTGATGCTCCCT
TTGATGATAGACTCCGAAGAGACCAAAAGGCATTAAAGGGAAGAGGCAGCACACTTGGAC
TCGACCTAAGAGTGGCCACAATGGAAGGGAAAAAGATTGTTGAGGACATTCTAGAAAGCG
AGACAGATGAAAATCTTAAAATAGCCATTGCCTCCAGTCCTGCTCCTCGATACATTATGG
ACATGAGCATAGAGGAGATAAGCCGAGAATGGTACATGCTGATGCCTAGGCAGAAAGTAA
CTGGAGGCCTAATGGTGAAAATGGACCAAGCCATAATGGGCAAGAGAATCATCCTCAAAG
CAAATTTCTCAGTCCTGTTTGATCAATTAGAGACACTAGTCTCTCTGAGGGCATTTACAG
AAGATGGTGCTATCGTGGCTGTAATATCTCCTATTCCCTCCATGCCAGGACATTCTACAG
AGGATGTCAAAAATGCAATTGGAATCCTCATCGGTGGACTTGAATGGAATGATAACTCAA
TTCGAGCGTCTGAAAATATACAGAGATTCGCTTGGGGAATCCGTGATGAGGATGGGGGAC
CTCCACTCCCTCCAAAACAGAAACGCTACATGGCGAGAAGAATTGAGTCAGAAGTTTGAA
GAAATCAGATGGCTCATTGCTGAATGCAGAAATATACTGACAAAGACTGAAAACAGCTTT
GAGCAAATAACATTCTTGCAGGCATTGCAACTCTTACTCGAGGTTGAGAGTGAAATAAGG
ACTTTTTCCTTTCAGCTTATTTAATACTAAAAAACACCCTTGTTTCTACT

#A/duck/England/1956(H11N6)
AGCAAAAGCAGGGTGACAAAAACATAATGGATTCCAACACTGTGTCAAGCTTTCAGGTAG
ACTGCTTTCTTTGGCATGTCCGCAAACGATTTGCAGACCAAGAACTGGGTGATGCCCCAT
TCCTTGACCGGCTCCGCCGAGATCAGAAATCCCTAAGAGGAAGAGGCAGCACTCTTGGTC
TGGACATCGAAACAGCCACTCGCGCGGGAAAGCAGATAGTGGAGCGGATTCTGGAGGAAG
AGTCCGATGAGGCACTTAAAATGACTACTGCTTCTGTGCCTGCTCCACGCTACCTAACTG
ACATGACTCTTGAAGAAATGTCAAGGGACTGGTTCATGCTTATGCCCAAACAGAAAGTGG
CAGGTTCCCTTTGCATCAGAATGGACCAAGCAATAATGGATAAGAATATCATACTGAAAG
CAAACTTCAGTGTGGTTTTCAATCGGCTGGAAACTCTGATATTACTAAGAGCTTTCACAG
AAGAAGGAGCAATTGTGGGCGAAATTTCACCGTTACCTTCTCTTCCAGGACATACTGATG
AGGATGTCAAAAATGCAATTGGGGTCCTCATCGGAGGACTTGAATGGAATGATAACACAG
TTCGAGTCTCTGAAACTCTACAGAAATTCGCTTGGAGAAGCAGTAATGAGGATGGGAGAC
CTCCACTCCCTCCAAAGCAGAAACGGAAAATGGCGAGAACAATTGAGTCAGAAGTTTGAA
GAAATAAGATGGTTGATTGAAGAAGTGCGACATAGGTTAAAAATTACAGAGAATAGCTTT
GAACAAATAACGTTTATGCAAGCCTTACAACTATTGCTTGAAGTAGAGCAGGAGATAAGA
ACTTTCTCGTTTCAGCTTATTTAATGATAAAAAACACCCTTGTTTCTACT

#A/duck/Czechoslovakia/1956(H4N6)
AGCAAAAGCAGGGTGACAAAAACATAATGGATTCCAACACTGTGTCAAGCTTTCAGGTAG
ACTGCTTTCTTTGGCATATCCGCAAACGATTTGCAGACCAAGAACTGGGTGATGCCCCAT
TCCTTGACCGGCTTCGCCGAGATCAGAAGTCCCTGAGAGGAAGAGGCAGCACTCTTGGTC
TGGACATCGAAACAGCTACTCGTGCAGGAAAGCAGATAGTGGAGCGGATTCTGGAGGAAG
AATCCGATGAGGCACTTAAAATGACCATTGCTTCTGTGCCTGCTTCACGCTACCTAACTG
ACATGACTCTTGAAGAAATGTCAAGGGACTGGTTCATGCTAATGCCCAAACAGAAAATGG
CAGGCTCTCTTTGCATCAGGATGGACCAGGCAATAATGGACAAGAACATCATACTGAAAG
CAAACTTCAGTGTGATTTTCGATCGGCTGGAGACACTAATACTACTGAGGGCTTTCACCG
AAGAAGGAGCAATTGTTGGCGAAATCTCACCATTGCCTTCTCTTCCAGGACATACTGATG
AGGATGTCAAAAATGCAATTGGGGTCATCATCGGAGGACTTGAATGGAATGATAACACAG
TTCGAGTCTCTGAAACTCTACAGAGATTCGCTTGAAGAAGCAGTAATGAGGATGGGAGAC
CTCCACTCCCTCCAAAACAGAAACGGAAAATGGCGAGAACAATTGAGTCAGAAGTTTGAA
GAAATAAGATGGCTGATTGAAGAAGTGCGGCATAGGCTAAAGATTACTGAGAATAGCTTT
GAACAAATAACATTTATGCAAGCCTTACAACTATTGCTTGAAGTGGAGCAAGAGATAAGA
ACTTTCTCGTTTCAGCTTATTTAATGATAAAAAACACCCTTGTTTCTACT

#A/duck/England/1/1956(H11N6)
----------------------------------CAACACTGTGTCAAGCTTTCAGGTAG
ACTGCTTTCTTTGGCATGTCCGCAAACGATTTGCAGACCAAGAACTGGGTGATGCCCCAT
TCCTTGACCGGCTTCGCCGAGATCAGAAATCCCTAAGAGGAAGAGGCAGCACTCTTGGTC
TGGACATCGAAACAGCCACTCGCGCGGGAAAGCAGATAGTGGAGCGGATTCTGGAGGAAG
AGTCCGATGAGGCACTTAAAATGACTACTGCTTCTGTGCCTGCTTCACGCTACCTAACTG
ACATGACTCTTGAAGAAATGTCAAGGGACTGGTTCATGCTTATGCCCAAACAGAAAGTGG
CAGGTTCCCTTTGCATCAGAATGGACCAAGCAATAATGGATAAGAATATCATACTGAAAG
CAAACTTCAGTGTGATTTGCAACCGGCTGGAAACTCTGATATTGCTAAGGACTTTCACAG
AAGAAGGAGCAATTGTTGGCGAAATTTCACCGTTACCTTCTCTTCCAGGACATACTGATG
AGGATGTCAAAAATGCAATTGGGGTCCTCATCGGAGGACTTGAATGGAATGATAACACAG
TTCGAGTCTCTGAAACTCTACAGAAATTCGCTTGGAGAAGCAGTAATGAGGATGGGAGAC
CTCCACTCCCTCCAAAGCAGAAACGGAAAATGGCGAGAACAATTGAGTCAGAAGTTTGAA
GAAATAAGATGGTTGATTGAAGAAGTGCGACATAGAGTGAAGATAACAGAGAATAGCTTT
GAACAAATAACATTTATGCAAGCCTTACAACTATTGCTTGAAGTAGAGCAGGAGATAAGA
ACTTTCTCGTTTCAGCTTATTTAGTAATAAAAAACACCCTTGTTTCTACT

#A/chicken/Scotland/1959(H5N1)
AGCAAAAGCAGGGTGACAAAAACATAATGGATTCCAACACTGTGTCAAGCTTTCAGGTAG
ACTGCTTTCTTTGGCATGTCCGCAAACGATTTGCAGACCAAGAACTGGGTGATGCCCCAT
TCCTTGACCGGCTTCGCCGAGATCAGAAGTCCCTAAGAGGAAGAGGCAGCACTCTTGGTC
TGGACATCGAAACGGCCACTCGTGCGGGAAAGCAGATAGTGGAGCGGATTCTGGAGGAAG
AATCCGATGAGGCACTTAAAATGACTATTGCTTCTGTGCCTGCTTCACGCTACCTAACTG
ACATGACTCTCGAAGAAATGTCAAGGGACTGGTTCATGCTTATGCCCAAACAGAAAGTGG
CAGGTTCCCTTTGCATCCGAATGGACCAGGCAATAATGGATAAGAATATCATACTGAAAG
CAAACTTCAGTGTGATTTCCGATCGGCTGGAAACTCTGATACTACTAAGGGCTTTCACAG
AAGAAGGAGCAATTGTAGGCGAAATCTCACCGTTACCTTCTCTTCCAGGACATACTGATG
AGGATGTCAAAAATGCAATTGGGGTCCTCATCGGAGGACTTGAATGGAATGATAACACAG
TTCGAGTCTCTGAAACTCTACAGAGATTCGCTTGGAGAAGCAGTAATGAGGATGGGAGAC
CTCCACTCCCTCCAAAGCAGAAACGGAAAATGGCGAGAACAATTGAGTCAGAAGTTTGAA
GAGATAAGATGGTTGATTGAAGAAGTGCGACATAGATTAAAAATTACAGAAAATAGCTTT
GAACAAATAACGTTTATGCAAGCATTACAACTATTGCTTGAAGTGGAGCAAGAGATAAGA
ACTTTCTCGTTTCAGCTTATTTAATGATAAAAAACACCCTTGTTTCTACT

#A/tern/South_Africa/1961(H5N3)
AGCAAAAGCAGGGTGACAAAAACATAATGGATTCCAACACTGTGTCAAGCTTTCAGGTAG
ACTGCTTTCTTTGGCATGTCCGCAAACGATTTGCAGACCAAGAACTGGGTGATGCCCCAT
TCCTTGACCGGCTTCGCCGAGACCAGAAGTCTCTAAGAGGAAGAGGCAGCACTCTTGGTC
TGGACATCGAAACAGCCACTCGTGCGGGAAAGCAGATAGTGGAGCGGATTTTGGTGGAAG
AATCCGATGAGGCACTTAAAATGACTATTGTTTCTATGCCTGCTTCACGCTACCTAACTG
ACATGACTCTTGAAGAAATGTCAAGGGACTGGTTCATGCTTATGCCCAAACAGAAGGTGG
CAGGTTCCCTTTGCATCAGAATGGATCAGGCAATAATGGATAAGAACATCATACTGAAAG
CAAACTTCAGTGTGATTTTCGATCGGCTGGAAACTCTGATACTACTAAGGGCTTTCACAG
AAGAAGGAGCAATTGTGGGTGAAATCTCACCGTTACCTTCTCTTCCAGGACATACTGATG
AGGATGTCAAAAATGCAATTGGGGTCCTCATCGGAGGACTTGAATGGAATGATAACACAG
TTCGAGTCTCTGAAACTCTACAGAGATTCGCTTGGAGAAGCAGTAATGAGGATGGGAGAC
CTCTACTCCCTCCAAAGCAGAAACGGAAAATGGCGAGAACAATTGAGTCAGAAGTTTGAA
GAAATAAGATGGTTGATTGAAGAGGTGCGACATAGGCTAAAGATGACAGAAAATAGCTTT
GAACAAATAACGTTTATGCAAGCCTTGCAACTATTGCTTGAAGTAGAGCAAGAGATAAGA
ACTTTCTCGTTTCAGCTTATTTAATGATAAAAAACACCCTTGTTTCTACT

#A/turkey/canada/1963(H6N8)
--------------------------ATGGATTCCAATACGATAACCTCGTTTCAGGTAG
ATTGCTATCTATGGCACATAAGAAAGCTGCTCAGCATGAGAGACATGTGTGATGCTCCCT
TTGATGACAGACTCAGGAGAGATCAAAAGGCATTAAAGGGAAGAGGTAGCACACTTGGGC
TCGATCTGCGAGTGGCTACGATGGAAGGCAAAAAGATTGTGGAGGACATCCTAAAAAGTG
AAACGGATGAGAACCTCAAGATTGCAATTGCATCTAGTCCTGCTCCTCGGTACATTACTG
ACATGAGTATAGAGGAAATAAGCAGGGAATGGTACATGCTGATGCCCAGGCAGAAGATAA
CTGGGGGTTTGATGGTGAAAATGGATCAAGCCATTATGGACAAGAGAATAATACTCAAAG
CAAATTTCTCTGTCCTATTCGATCAATTGGAGGCATTAGTCTCACTGAGGGCCTTCACAG
ATGACGGTGCCATGGTAGCTGAAATATCTCCTATTCCTTCTATGCCAGGACATTCTACAG
AGGATGTCAAAAATGCAATTGGAATCCTCATCGGTGGACTTGAATGGAATGATAACTCAA
TTCGAGCGTCTGAAAATATACAGAGATTCGCTTGGGGAATCCGTGATGAGAATGGGGGAC
CTCCACTCCCTCCAAAGCAGAAACGCTACATGGCGAGAGGAATTGAGTCAGAAGTTTGAA
GAGATCAGATGGCTAATTGCTGAGTGCAGAAACATATTAACCAAAACTGAGAACAGTTTC
GAGCAGATAACGTTCTTACAGGCATTGCAACTCTTACTTGAAGTTGAGAGTGAAATAAGG
ACATTTTCTTTTCAGCTTATTTAGTACTAAAAAACACCCTTGTTTCTACT

#A/duck/UKR/1/1963(H3N8)
AGCAAAAGCAGGGTGACAAAAACATAATGGATTCCAACACTGTATCAAGCTTTCAGGTAG
ACTGCTTTCTTTGGCATGTCCGCAAACGATTTGCAGACCAAGAACTGGGTGATGCCCCAT
TTCTTGACCGGCTTCGCCGAGATCAGAAGTCCCTAAGAGGAAGAGGCAGCACTCTTGGTC
TGGACATCGAAACGGCCACTCGTGCGGGAAAGCAGATAGTGGAGCGGATTCTGGAGGAAG
AATCCGATGAGGCACTTAAAATGACTATTGCTTCTGTGCCTGMTTCACGCTACCTAACTG
ACATGACTCTTGAAGAAATGTCAAGGGACTGGTTCATGCTTATGCCCAAACAGAAAATGG
CAGGTTCCCTTTGCATCCGAATGGACCAGGCAATAATGGATAAAGATATCATACTGAAAG
CAAACTTCAGTGTGATTTTCAATAGGCTGGAAACTCTGATACTACTAAGGGCTTTCACAG
AAGACGGAGCAATTGTGGGCGAGATCTCACCGTTACCTTCTCTTCCAGGACATACTGATG
AGGATGTCAAAAATGCAATTGGGGTCCTCATCGGAGGGCTTGAATGGAATGATAACACAG
TTCGAGTCTCTGAAACTCTACAGAGATTCGCTTGGAGAAGCAGTAATGAGGATGGGAGAC
CTCCACTCCCTCCAAAGCAGAAACGGAAAATGGCGAGAACAATTGAGTCAGAAGTTTGAA
GAAATAAGATGGTTGATTGAAGAAGTGCGACATAGATTAAAAATTACAGAGAATAGCTTT
GAACAAATAACGTTTATGCAAGCCTTACAACTATTGCTTGAAGTGGAGCAAGAGATAAGA
ACTTTCTCGTTTCAGCTTATTTAATGATAAAAAACACCCTTGTTTCTACT

#A/quail/Italy/1117/1965(H10N8)
AGCAAAAGCAGGGTGACAAAAACATAATGGACTCCAACACTGTGTCAAGCTTTCAGGTAG
ACTGCTTTCTTTGGCATGTCCGCAAACGATTTGCAGACCAAGAACTGGGTGATGCCCCAT
TCCTTGACCGGCTTCGCCGAGATCAGAAGTCCCTAAGAGGAAGGGGCAGCACTCTTGGTT
TGGACATCGAAACAGCTACTCGTGCAGGAAAGCAGATAGTGGAGCGGATTATGGAGGAAG
AATCCGATGAGGCACTTAAAATGACCATTGCTTCTGTGCCTGCTTCACGCTACCTAACTG
ACATGACTCTTGAAGAAATGTCAAGGGACTGGTTCATGCTAATGCCCAAACAGAAAGTGG
CAGGCTCTCTTTGCATCAGAATGGACCAGTCAATAATGGACAAGAACATCATACTGAAAG
CAAACTTCAGTGTGATTTTCGATCGGTTGGAGACACTAACACTACTGAGGGCTTTCACCG
AAGAAGGAGCAATTGTTGGCGAAATTTCACCATTGCCTTCTCTTCCAGGACATACTGATG
AGGATGTCAAAAATGCAATTGGGATCCTCATCGGAGGACTTGAATGGAATGATAACACAG
TTCGAGTCTCTGAAACTCTACAGAGATTCGCTTGGAGAAGCGGTAATGAGGATGGGAGAC
CTCCACTCCCTCCAAAACAGAAACGGAAAATGGCGAGAACAATTGAGTCAGAAGTTTGAA
GAAATAAGATGGCTGATTGAAGAAGTGCGGCATAGACTGAAGATTACAGAGAATAGCTTT
GAACAAATAACATTTATGCAAGCCTTACAACTATTGCTTGAAGTAGAGCAAGAGATAAGA
ACTTTCTCGTTTCAGCTTATTTAATGATAAAAAACACCCTTGTTTCTACT

#A/turkey/Ontario/7732/1966(H5N9)
AGCAAAAGCAGGGTGACAAAAACATAATGGATTCCAACACTGTGTCAAGCTTTCAGGTAG
ACTGCTTTCTTTGGCATGTCCGCAAACGATTTGCAGACCAAGAACTGGGTGATGCCCCAT
TCCTTGACCGGCTTCGCCGAGATCAGAAGTCCCTAAGAGGAAGAGGCAGCACTCTTGGTC
TGGACATCGGAACAGCCACTCGTGCTGGAAAGCAGATAGTGGAGCGGATTCTGGAGGAAG
AATCCGATGAGGCACTTAAAATGACTATTGCCTCTGTACCTGCTTCACGCTACCTAACTG
ACATGACTCTTGAGGAGATGTCAAGGGACTGGTTCATGCTCATGCCCAAACAGAAAGTAG
CAGGCTCCCTCTGTATCAGAATGGACCAGGCGATCATGGATAAGAACATCATACTGAAAG
CAAACTTCAGTGTGACTTTCGACCGGCTGGAAACATTAATACTACTCAGAGCCTTCACCG
AAGAAGGGGCAATTGTTGGCGAAATTTCACCATTGCCTTCTCTTCCAGGACATACTGATG
AGGATGTCAAAAATGCAATTGGGGGCCTCATCGGAGGACTTGAATGGAATGATAACACAG
TTCGAGTCTCTGAAACTCTACAGAGATTCGCTTGGAGAAGCAGTAATGAGGATGGGAGAC
CTCCACTCCCTCCAAAACAGAAACGGAAAATGGCGAGAACAATTGAGTCAGAAGTTTGAA
GAAATAAGGTGGTTGATTGAAGAAGTGCGACATAGACTGAAGATCACAGAAAATAGTTTT
GAACAAATAACATTTATGCAAGCCTTACAACTATTGCTTGAAGTGGAACAAGAGATAAGA
ACTTTCTCGTTTCAGCTTATTTAATGATAAAAAACACCCTTGTTTCTACT

#A/Turkey/California/189/66(H9N2)
----------------------------GGACTCCAACACGATAACCTCGTTTCAGGTAG
ATTGCTATCTATGGCACATAAGAAAGCTGCTCAGCATGAGAGACATGTGTGATGCTCCCT
TTGATGATAGACTCAGAAGAGATCAAAGGGCATTAAAGGGAAGAGGCAGCACACTTGGGC
TCGACCTGCGAGTGGCTACAATGGAAGGCAAAAGGATTGTTGAGGACATCCTAAAGAGTG
AGACGGATGAAAATCTCAAGATTGCAATTGCATCCAGCCCTGCTCCTCGGTACATTACTG
ATATGAGCATAGAGGAAATAAGCAGGGAATGGTACATGCTCATGCCCAGGCAGAAGATAA
CAGGGGGTCTGATGGTGAAAATGGATCAGGCCATTATGGACAAGAGGATAACACTCAAAG
CAAATTTCTCTGTCCTATTCGATCAACTGGAGACATTAGTCTCACTGAGGGCTTTCACAG
ATGATGGCGCCATTGTAGCTGAAATATCTCCCATTCCCTCTATGCCAGGACATTCTACAG
AGGATGTCAAAAATGCAATTGGAATCCTCATCGGTGGACTTGAATGGAATGATAACTCAA
TTCGAGCGTCTGAAAATATACAGAGATTCGCTTGGGGAATCCGTGATGAGAATGGGGGAC
CTTCACTCCCTCCAAAGCAGAAACGCTACATGGCGAGAAGAGTTGAGTCAGAAGTTTGAA
GAAATCAGATGGTTAATTGCAGAATGCAGAAACATATTAACCAAAACTGAGAACAGCTTT
GAGCAGATAACGTTCTTGCAAGCATTGCAACTCTTACTTGAAGTTGAGAGTGAGATAAGG
ACATTTTCTTTTCAGCTTA-------------------------------

#A/turkey/WI/1966(H9N2)
AGCAAAAGCAGGGTGACAAAAACATAATGGATTCCAACACTGTGTCAAGCTTTCAGGTAG
ACTGCTTTCTTTGGCACGTCCGCAAACGATTTGCAGACCAAGAACTGGGTGATGCCCCAT
TCCTCGACCGGCTTCGCCGAGATCAGAAGTCCCTAAGAGGAAGAGGCAGCACTCTTGGTC
TGGACATCGAAACAGCCACTCGTGCTGGAAAGCAGATAGTGGAGCGAATTCTGGAGGAAG
AGTCCGATGAGGCACTTAAAATGACTATTGCCTCTGTTCCTGCTTCACGTTACCTAACTG
ACATGACTCTTGAAGAGATGTCAAGGGACTGGTTCATGCTCATGCCCAAGCAGAAAGTAG
CAGGCTCCCTCTGTATCAGAATGGATCAGGCAATAATGGATAAGAACATCATACTGAAAG
CAAATTTCAGTGTGATTTTCGACCGGCTGGAAACACTAATACTACTCAGGGCTTTCACCG
AAGAAGGAGCAATTGTTGGCGAAATCTCACCACTGCCTTCTCTTCCAGGACATACTGATG
AGGATGTCAAAAATGCAATTGGGGTCCTCATCGGAGGACTTGAATGGAATGATAACACAG
TTCGAGTCTCTGAAACTCTACAGAGATTCGCTTGGAAAAGCTGTAATGAGGATGGGAGAC
CTCCACTCCCTCCAAAACAGAAACGGAAAATGGCGAGAACAATTGAGTCAGAAGTTTGAA
GAAATAAGATGGTTGATTGAAGAAGTACGACATAGACTGAAGGTTACAGAAAATAGTTTT
GAACAAATAACATTTATGCAAGCCTTACAACTATTGCTTGAAGTGGAACAAGAGATAAGA
ACTTTCTCGTTTCAGCTTATTTAAT-------------------------

#A/turkey/Wisconsin/1968(H5N9)
------------GTGACAAAAACATAATGGACTCCAACACGATAACCTCGTTTCAGGTAG
ACTGCTATCTATGGCACATAAGAAAGCTACTCAGCATGAGAGACATGTGTGATGCTCCCT
TTGATGACAGACTCAGGAGAGATCAAAAGGCACTAAAGGGAAGAGGCAGCACACTTGGGC
TCGACTTGCGAGTGGCTACAATGGAAGGCAAAAAGATTGTTGAGGACATCCTAAAGAGTG
AGACGGATGAGAACCTCAAGATTGCAATTACATCCAGCCCTGCTCCTCGATACATTACTG
ATATGAGCATAGAGGAAATAAGCAGGGAATGGTACATGCTTATGCCCAGGCAGAAGATAA
CAGGGGGTTTGATGGTGAAATTGGATCAGGCCATTATGGACAAGAGGATAATACTCAAAG
CAAATTTCTCTGTCCTATTTGATCAACTGGAGACATTAGTCTCACTGAGGGCTTTCACAG
ATGATGGCGCCATTGTAGCTGAAATATCTCCCATTCCTTCTATGCCAGGACATTCTACAG
AGGATGTCAAAAATGCAATTGGAATCCTCATCGKTGAACTTGAATGGAATGATAACTCAA
TTCGAGCGTCTGAAAATATACAGAGATTCGCTTGGGGAATTCGTGATGAGGATGGGGGAC
CTCCACTCCCTCCAAAGCAGAAACGCTACATGGCGAGAAGAGTTGAGTCAGAAGTTTGAA
GAAATCAGATGGTTAATTGCTGAATGCAGGAACATATTAACCAAAACTGAGAATAGCTTC
GAGCAGATAACATTCTTGCAAGCATTGCAACTCTTACTTGAAGTTGAGAGTGAGATAAGG
ACATTTTCTTTTCAGCTTATTTAGTACTAAAAAACAC-------------

#A/duck/PA/486/1969(H6N1)
------------GTGACAAAAACATAATGGATTCCAACACTGTGTCAAGCTTTCAGGTAG
ACTGCTTTCTTTGGCATGTCCGCAAACGATTTGCAGACCAAGAACTGGGTGATGCCCCAT
TCCTTGACCGGCTTCGCCGAGATCAGAAATCCCTGAGAGGAAGAGGCAGCACTCTTGGTC
TGGACATCGAAACAGCCACTCGTGCTGGAAAGCAGATAGTGGAGCGGATTCTGGAGGAAG
AATCCGATGAGGCACTTAAAATGACTATTGCCTCTGTACCTGCTTCACGCTACCTAACTG
ACATGACTCTTGAGGAGATGTCAAGGGATTGGTTCATGCTCATGCCCAAGCAGAAAGTAG
CAGGCTCCCTCTGTATCAGAATGGACCAGGCGATCATGGATAAGAACATCATACTGAAAG
CAAACTTCAGTGTGATTTTTGACCGACTGGAAACACTAATACTAGTCAGAGCCTTCACCG
AAGAAGGGGCAATTGTTGGCGAAATTTCACCATTGCCTTCTCTTCCAGGACATACTGATG
AGGATGTCAAAAATGCAATTGGGGTCCTCATCGGAGGACTTGAATGGAATGATAACACAG
TTCGAGTCTCTGAAACTCTACAGAGATTCGCTTGGAGAAGCAGTAATGAGGATGGGAGAC
CTCCACTCCCTCCAAAACAGAAACGGAAAATGGCGAGAACAATTGAGTCAGAAGTTTGAA
GAAATAAGGTGGTTGATTGAAGAAGTGCGACATAGACTGAAGATTACAGAAAATAGTTTT
GAACAAATAACATTTATGCAAGCCTTACAACTATTGCTTGAAGTGGAACAAGAGATAAGA
ACTTTCTCGTTTCAGCTTATTTAATGATAAAA------------------

#A/turkey/Oregon/1971(H7N3)
------------GTGACAAATACATAATGGACTCCAACACGATAACCTCGTTTCAGGTAG
ATTGCTATCTATGGCACATAAGAAAGCTGCTCAGCATGAGAGACATGTGTGATGCTCCCT
TTGATGATAGACTCAGGAGAGATCAAAAGGCATTAAAGGGAAGAGGCAGCACACTTGGGC
TCGACCTGCGAGTGGCTACAATGGAAGGCAAAAAGATTGTAGAGGACATCCTAAAGAGTG
AGACGGATGAAAATCTCAAGATTGCAATTGCATCCAGTCCTGCTCCTCGGTACATTACTG
ATATGAGCATAGAGGAAATAAGCAGGGAATGGTACATGCTCATGCCCAGGCAGAAGATAA
CAGGGGGTCTGATGGTGAAAATGGATCAGGCCATTATGGACAAGAGGATAACACTCAAAG
CAAATTTCTCTGTCCTATTCGATCAACTGGAGACATTAGTCTCACTGAGGGCTTTCACAG
ATGATGGCGCCATTGTAGCTGAAATATCTCCCATTCCCTCTATGCCAGGACATTCTACAG
AGGATGTCAAAAATGCAATTGGAATCCTCATCGGTGGACTTGAATGGAATGATAACTCAA
TTCGAGCGTCTGAAAATATACAGAGATTCGCTTGGGGAATCCGTGATGAGAATGGGGGAC
CTCCACTCCCTCCAAAGCAGAAACGCTACATGGCGAGAAGAGTTGAGTCAGAAGTTTGAA
GAAATCAGATGGTTAATTGCAGAATGCAGAAACATATTAACCAAAACTGAAAACAGTTTC
GAGCAGATAACGTTCTTGCAGGCATTGCAACTCTTACTTGAAGTTGAGAGTGAGATAAGG
ACATTTTCTTTTCAGCTTATTTAGTACTAAAAAACAC-------------

#A/duck/Taiwan/0526/72(H6N1)
AGCCAAAGCAGGGTGACAAAGACATAATGGATTCCAACACGATAACCTCGTTTCAGGTAG
ATTGTTATCTATGGCACATAAGAAAGCTGCTCAGTATGAGAGACATGTGTGATGCTCCCT
TTGATGACAGGCTCCGAAGAGACCAAAAGGCATTAAAGGGAAGAGGCAGCACACTTGGAC
TCGACCTAAGAGCGGCTACAATGGAAGGGAAAAAGATTCTTGAGGACATTCTGAAAAGTG
AGACAGATGAAAACCTCAAAATAGCCATTGCCTCCAGTCCTGCTCCCCGGTATATTACTG
ACATGAGCATAGAGGAGATAAGCCGAGAATGGTATATGCTGATGCCTAGGCAGAAAATAA
CTGGAGGCCTAATGGTGAAAATGGACCAAGCCATAATGGATAAGAGAATCATCCTTAAAG
CAAATTTCTCAGTTCTATTTGACCAACTAGAGACATTAATCTCTCTGAGGGCATTCACAG
AAGATGGTGCTATCGTAGCTGAAATATCTCCCATTCCCTCCATGCCAGGACATTCTACAG
AGGATGTCAAAAATGCAATTGGAATCCTCATCGGCGGACTTGAGTGGAATGATAACTCAA
TTCGAGCGTCTGAAAAGATACAGAGATGCGCTTGGGGAATCCGTGATGAGAATGGGGGAC
CTCCACTCCCTCCAAAGCAGAAACGCTACATGGCGAGACGAGTTGAGTCAGAAGTTTGAA
GAGATCAGATGGCTCATTGCTGAATGCAGAAATATACTGACAAAGACTGAAAACAGCTTT
GAGCAGATAACATTCTTGCAAGCATTGCAACTCTTACTTGAAGTTGAGAGTGAGATAAGG
ACTTTTTCTTTTCAGCTTATTTAATACTAAAAAACACCCTTGTTTCTACT

#A/tern/Turkmenia/18/1972(H3N3)
--------------------------ATGGATTCCAACACGATAACCTCGTTTCAGGTAG
ATTGTTATCTATGGCACATAAGGAAGCTGCTCAGCATGAGAGACATGTGTGATGCTCCCT
TTGATGACAGGCTCAGAAGAGACCAAAAGGCATTAAAGGGAAGAGGCAGCACACTTGGAC
TCGATCTAAGAGTGGCTACAATGGAAGGGAAAAAGATCGTTGAGGACATTCTGAAGAGTG
AAACAGATGAAAACCTCAAAATAGCCATTGCCTCCAGTCCTGCTCCTCGGTATATTACTG
ATATGAGCATAGAGGAGATAAGCCGAGAATGGTATATGCTGATGCCTAGGCAGAAAATAA
CTGGAGGCCTAATGGTGAAAATGGATCAAGCCATAATGGATAAGAGAATCATCCTTAAAG
CAAATTTCTCAGTTCTATTTGACCAACTAGAGACGTTAGTCTCTCTGAGGGCATTCACAG
AAGATGGTGCTATTGTGGCTGAAATTTCTCCCATTCCCTCCATGCCAGGACATTCTACAG
AGGATGTCAAAAATGCAATTGGAATCCTCATCGGCGGACTTGAATGGAATGATAACTCAA
TTCGAGCGTCTGAAAATATACAGAGATTCGCTTGGGGAATCCGTGATGAGGATGGGGGAC
CTCCACTCCCTCCAAAACAGAAACGCTACATGGCGAGACGAGTTGAGTCAGAAGTTTGAA
GAGATCAGATGGCTCATTGCTGAATGCAGGAATATACTGACAAAGACTGAAAACAGCTTT
GAACAGATAACGTTCTTGCAGGCATTGCAACTCTTACTTGAAGTTGAGAGTGAGATAAGG
ACTTTCTCTTTTCAGCTTATTTAATACTAAAAAACACCCTTGTTTCTACT

#A/turkey/England/N28/1973(H5N2)
------------------------------------ACACTGTGTCAAGCTTTCAGGTAG
ACTGCTTTCTTTGGCATGTCCGCAAACGATTTGCAGACCAAGAACTGGGTGATGCCCCAT
TCCTTGACCGGCTTCGCCGAGATCAAAAGTCCCTAAGAAGAAGAGGCAGCACTCTTGGTC
TGGACATCGAAACAGCTACTCGTGCGGGAAAGCAGATAGTGGAGCGGATTCTGGAAGAAG
AATCCGATGAGGCACTTAAAATGACTATTGCTTCTGTGCCTGCTTCACGCTACCTAACTG
ACATGACTCTTGAAGAAATGTCAAGGGACTGGTTCATGCTCATGCCCAAGCAGAAAGTGG
CAGGTTCCCTTTGCATCAGAATGGACCAGGCAATAATGGACAAAAACATCATATTGAAAG
CAAACTTCAGTGTGATTTTTGATCGGCTGGAAACTCTGATACTACTTAGGGCTTTCACAG
AAGAAGGAGCAATTGTGGGCGAAATCTCACCGTTACCTTCTCTTCCAGGACATACTGATG
AGGATGTCAAAGATGCAATTGGGGTCCTCATCGGAGGACTTGAATGGAATGATAACACAG
TTCGAGTCTCTGAAACTCTACAGAGATTCGCTTGGAGAAGCAGTAATGAGGATGGGAGAC
CTCCACTCCCTTCAAAGCAGAAACGGAAAATGGCGAGAACAATTGAGTCAGAAGTTTGAA
GAAATAAGGTGGTTAATTGAAGAAGTACGGTATAGATTAAAGGTTACAGAGAATAGCTTT
GAACAAATAACGTTTATGCAAGCCTTACAACTACTGCTTGAAGTGGAGCAAGAGATAAGA
ACTTTCTCGTTTCAGCT---------------------------------

#A/s-gull/Alaska/296/1975(H5N3)
AGCAAAAGCAGGGTGACAAAAACATAATGGATTCAAACACTGTATCAAGCTTCCAGGTAG
ATTGCTTCCTTTGGCATGTCCGCAAACGATTTGCAGACCAAGAAATGGGCGACGCCCCAT
TCCTAGATCGGATCCGTAGAGACCAAAAGTCATTAAAGGGGAGAAGTATCACTCTTGGTA
TCGACATTGAGGCAGCCACTCGCGCTGGAAAGCGAATAATTGAGCGGATTCTGGACGAAG
AATCCGATGAGGCACTAAAGATGAATATTGCCTCTGTACCTGCTTCACGCTATGTGACTG
ACATGACTCCTGAGGAGATGTCAAGGGACTGGTTTATGCTTATGCCCAAACAGAAATTTG
CTGGTCCCCTTTGCATCAGAATGGATCAGGCAATCTCAGATAAGAACATCATACTGAAAG
CAAATTTCAGTGTAGCTTTTAACCGGCTGGAAACTCTCGTACTACTGAGGGCTTTCACCA
GCGAGGGAGCAATTGTTGGTGAGATCTCACAATTGCCTTCTCTTCCAGGACATACTAATG
AGGATGTCAAAAATGCAATTGGAATCCTCCTCGGGGGACTTGAATGGAATGATAACACAG
TTCGAATCTCTGAAACTCTACAGAGATTTGCTTGGGGAAGCAGTAATGAGAATGGGAGAC
CTCCATTCGCTCCAAAACAGGAACGGAAAATGGCGGGAACAGTTGAGTCAGAAGTTTGAA
GAGATAAGATGGTTAATTGAAGAAGTAAGACATAAACTGAAGATAACAGAGAGTAGTTTT
GAACAAATAACATTCATGCAAGCCTTACAACTACTGCTTGAAGTGGAGCAAGAGATAAGA
ACTTTCTCGTTTCAGCTTATTTAATAATAAAAAACACCCTTGTTTCTACT

#A/duck/Hong_Kong/7/1975(H3N2)
AGCAAAAGCAGGGTGACAAAAACATAATGGATTCCAACACGATAACCTCGTTTCAGGTAG
ATTGTTATCTATGGCACATAAGGAAGCTGCTCAGCATGAGAGACATGTGTGATGCTCCCT
TTAGTGACAGGCTCAGAAGAGACCAAAAGGCATTAAAGGGAAGAGGCAGCACACTTGGAC
TCGATCTAAGAGTGGCTACAATGGAAGGGAAAAAGATCGTTGAGGACATTTTGAAGAATG
AAACAGATGAAAACCTCAAAATAGCCATTGCCTCCAGTCCTGCTCCTCGGTATATTACTG
ATATGAGCATAGAGGAGATAAGCCGAGAATGGTATATGCTGATGCCTAGGCAGAAAATAA
CTGGAGGCCTAATGGTGAAAATGGATCAAGCCATAATGGATAAGAAAATCATCCTTAAAG
CAAATTTCTCAGTTCTATTTGACCAACTAGAGACGTTAGTCTCTCTGAGGGCATTCACAG
AAGATGGTGCTATTGTGGCTGAAATCTCTCCCATTCCCTCCATGCCAGGACATTCTACAG
AGGATGTCAAAAATGCAATTGGAATCCTCATCGGCGGACTTGAATGGAATGATAACTCAA
TTCGAGCGTCTGAAAATATACAGAGATTCGCTTGGGGAATCCGTGATGAGGATGGGGGAC
CTCCACTCCCTCCAAAACAGAAACGCTACATGGCGAGACGAGTTGAGTCAGAAGTTTGAA
GAGATCAGATGGCTCATTGCTGAATGCAGGAATATACTGACAAAGACTGAAAACAGCTTT
GAACAGATAACGTTCTTGCAGGCATTGCAACTCTTACTTGAAGTTGAGAGTGAGATAAGG
ACTTTCTCCTTTCAGCTTATTTAATACTAAAAAACACCCTTGTTTCTACT

#A/duck/Hong_Kong/24/1976(H4N2)
AGCAAAAGCAGGGTGACAAAAACATAATGGATTCCAACACTGTGTCAAGCTTTCAGGTAG
ACTGCTTTCTTTGGCATGTCCGCAAACGATTTGCAGACCAAGAACTGGGTGATGCCCCAT
TCCTTGACCGGCTTCGCCGAGATCAAAAATCCCTAAGAGGAAGAGGCAGCACTCTTGGTC
TGGACATCGAAACAGCTACTCGTGCGGGAAAGCAGATAGTGGAGCGGATTTTGGAGGAAG
AATCCGATGAGGCACTTAAAATGACTATTGCTTCTGTGCCTGCTTCACGCTACCTAACTG
ACATGACTCTTGAAGAAATGTCAAGGGACTGGTTCATGCTCATGCCCAAGCAGAAAGTAG
CAGGTTCCCTTTGCATCAGAATGGACCAGGCAATAATGGATAAAAACATCATATTGAAAG
CAAACTTCAGTGTAATTTTTGACCGGCTGGAAACTCTGATACTACTTAGGGCTTTCACAG
AAGAAGGAGCAATTGTGGGCGAAATCTCACCGTTACCTTCTCTTCCAGGACATACTGATG
AGGATGTCAAAAATGCAATTGGGGTCCTCATCGGAGGACTTGAATGGAATGATAACACAG
TTCGAATCTCTGAAACTCTACAGAGATTCGCTTGGAGAAGCAGTAATGAGGATGGGAGAC
CTCCACTCCCTCCAAAGCAGAAACGGAAAATGGCGAGAACAATTGAGTCAGAAGTTTGAA
GAAATAAGGTGGCTGATTGAAGAAGTACGACATAGATTAAAGGTTACAGAGAATAGCTTT
GAACAAATAACGTTTATGCAAGCCTTACAACTACTGCTTGAAGTGGAGCAAGAGATAAGA
ACTTTCTCGTTTCAGCTTATTTAATGATAAAAAACACCCTTGTTTCTACT

#A/Duck/Hong_Kong/86/76(H9N2)
-----AAGCAGGGTGACAAAAACATAATGGATTCCAATACTGTGTCAAGCTTTCAGGTAG
ACTGCTTTCTTTGGCATGTCCGCAAACGATTTGCAGACCAAGAACTGGGTGATGCCCCAT
TCCTCGACCGGCTTCGCCGAGATCAGAAGTCCCTAAAGGGAAGAGGCAACACTCTTGGTC
TGGACATCGAAACAGCCACTCGTGCGGGAAAGCAGATAGTGGAGCGGATTCTGGAGAAAG
AGTCCGATGAGGCACTTAAAATGACTATTGCTTCGGTGCCTGCTTCACGCTACCTAACTG
ACATGACTCTTGAAGAAATGTCAAGGGACTGGTTCATGCTCATGCCCAAGCAGAAAGTGG
CAGGTTCCCTTTGTATCAGAATGGACCAGGCAATAATGGATAAAAACATCATATTGAAAG
CAAACTTCAGTGTAGTCTTTGGTCGGATGGAAAATCTGATACTACTTAGAGCTTTCACAG
AAGACGGAGCAATTGTGGGCGAAATTTCACCGTTACCTTCTCTTCCAGGACATACTGATG
AGGATGTCAAAAATGCAATTGGGGTCCTCATCGGAGGACTTGAATGGAATGATAACACAG
TTCGAGTCTCTGAAACTCTACAGAGATTCGCTTGGAGAAGCAGTAATGAGGATGGGAGAC
CTCCACTCCCTCCAAAGCAGAAACGGAAAATGGCGAGAACAATTGAGTCAGAAGTTTGAA
GAAATAAGATGGTTGATCGAGGAAGTGCGGCACAGACTAAAGATTACAGAGAATAGCTTT
GAACAGATAACGTTTATGCAAGCCTTACAACTATTGCTTGAGGTGGAGCAAGAGATAAGA
ACTTTCTCGTTTCAGCTTATTTAATGATAAAAAACACCCTTGTTTCT---

#A/duck/NZL/160/1976(H1N3)
AGCAAAAGCAGGGTGACAAAGACATAATGGATTCAAACACGATAACCTCGTTTCAGGTAG
ATTGTTATCTATGGCACATAAGAAAACTACTCAGTATGAGAGACATGTGTGATGCTCCCT
TTGATGATAGACTCCGAAGAGACCAAAAGGCATTAAAGGGAAGAGGCAGCACACTTGGAC
TCGATCTAAGGGTGGCCACAATGGAAGGGAAAAGGATTGTTGAGGATATTCTAAAGAGTG
AAACAGATGAAAATCTTAAAATAGCCATCGCCTCCGGTCCTGCTCCTCGGTATATTACAG
ACATGAGCATAGAGGAGATAAGCCGGGAATGGTACATGTTGATGCCTAGGCAGAAAATAA
CTGGAGGTCTAATGGTGAAAATGGACCAAGCCATAATGGACAAAAGAATCATCCTCAAAG
CAAATTTCTCAGTCCTATTTGATCAATTGGAAACACTAGTTTCTCTGAGGGCATTCACAG
AAGACGGTGCTATAGTGGCTGAAATATCTCCTATTCCCTCCATGCCAGGACATTCTACAG
AGGATGTCAAAAATGCAATTGGAATCCTCATCGGTGGACTTGAATGGAATGATAACTCAA
TTCGAGCGTCTGAAAATATACAGAGATTCGCTTGGGGAATCTGTGATGAGAATGGGAGAC
CTCCACTCCCTCCAAAGCAGAAACGCTACATGGCGAGGAGAGTTGAGTCAGAAGTTTGAG
GAAATCAGATGGCTAATTGCTGAATGCAGAAACATACTGACAAAGACTGAAAATAGCTTT
GAGCAAATAACGTTTCTACAGGCATTGCAACTTTTACTCGAGGTTGAAGGTGAAATAAGG
ACTTTCTCCTTTCAGCTTATTTAATACTAAAAAACACCCTTGTTTCTACT

#A/duck/NZL/164/1976(H11N3)
AGCAAAAGCAGGGTGACAAATACATAATGGATTCCAACACTGTGTCAAGCTTTCAGGTAG
ACTGCTTTCTTTGGCATGTCCGCAAACGATTTGCAGACCAAGAATTGGGTGATGCCCCAT
TCCTTGACCGGCTTCGCCGAGATCAAAAGTCCCTGAGAGGGAGAGGCAGCACTCTTGGTC
TGGACATCGAAACAGCCACTCGTGCGGGAAAGCAGATAGTGGAGCGGATTCTTGAGGAAG
AATCCGATGAGGCACTTAAAATGACCATTGCTTCTGTGCCTGCTTCACGCTACCTAACTG
ACATGACTCTTGAAGAAATGTCAAGGGACTGGTTCATGCTAATGCCTAAACAGAAAGTGG
CAGGCTCTCTTTGCATCAGAATGGACCAGGCAATAATGGACAAGAACATCATATTGAAAG
CAAATTTCAGTGTGATTTTCGATCGGCTGGAAACACTAATACTACTGAGGGCTTTCACTG
AAGAAGGAGCAATTGTTGGCGAAATCTCACCATTGCCTTCTCTTCCAGGACATACTGATG
AGGATGTCAAAAATGCAATTGGGGTCCTCATCGGAGGACTTGAATGGAATGATAACACAG
TTCGAGTCTCTGAAACTCTACAGAGATTCGCTTGGAGAAGCAGTAATGAGGATGGGAGAC
CTCCACTCCCTCCAAAACAGAAACGGAAAATGGCGAGAACAATTGAGTCAGAAGTTTGAA
GAAATAAGATGGCTGATTGAAGAGGTGCGACACAGGCTAAAGATTACAGAAAATAGCTTT
GAGCAAATAACATTTATGCAAGCCTTACAACTATTGCTTGAAGTGGAGCAAGAGATAAGG
ACTTTCTCGTTTCAGCTTATTTAATGATAAAAAACACCCTTGTTTCTACT

#A/pintail_duck/ALB/86/1976(H3N2)
AGCAAAAGCAGGGTGACAAAAACATAATGGATTCCAACACGATAACCTCGTTTCAGGTAG
ATTGTTATCTATGGCACATAAGGAAGCTGCTCAGCATGAGAGACATGTGTGATGCTCCCT
TTGATGACAGGCTCAGAAGAGACCAAAAGGCATTAAAGGGAAGAGGCAGCACACTTGGAC
TCGATCTAAGAGTGGCTACAATGGGAGGGAAAAAGATCGTTGAGGACATTCTGAAGAGTG
AAACAGATGAAAATCTCAAAATAGCCATTGCCTCCAGTCCTGCTCCTCGGTATATTACTG
ATATGAGCATAGAGGAGATAAGCCGAGAATGGTATATGCTGATGCCTAGGCAGAAAATAA
CTGGAGGCCTAATGGTGAAAATGGATCAAGCCATAATGGATAAGAGAATCATCCTTAAAG
CAAATTTCTCAGTTCTATTTGACCAACTAGAGACGTTAGTCTCTCTGAGGGCATTCACAG
AAGATGGTGCTATTGTGGCTGAAATTTCTCCCATTCCCTCCATGCCAGGACATTCTACAG
AGGATGTCAAAAATGCAATTGGAATCCTCATCGGCGGACTTGAATGGAATGATAACTCAA
TTCGAGCGTCTGAAAATATACAGAGATTCGCTTGGGGAATCCGTGATGAGGATGGGGGAC
CTCCACTCCCTCCAAAACAGAAACGCTACATGGCGAGACGAGTTGAGTCAGAAGTTTGAA
GAGATCAGATGGCTCATTGCTGAATGCAGGAATATACTGACAAAGACTGAAAACAGCTTT
GAACAGATAACGTTCTTGCAGGCATTGCAACTCTTACTTGAAGTTGAGAGTGAGATAAGG
ACTTTCTCTTTTCAGCTTATTTAATACTAAAAAACACCCTTGTTTCTACT

#A/w-t-shearwater/W-Aus/405/77(H3N8)
---------------ACAAAAACATAATGGATTCCAACACTGTGTCAAGCTTTCAGGTAG
ACTGCTTTCTTTGGCATGTCCGCAAACGATTTGCAGACCAAGAACTGGGTGATGCCCCAT
TCCTTGACCGGCTCCGCCGAGATCAGAAGTCCCTGAGAGGAAGAGGCAGCACTCTTGGTC
TGGACATCGAAACGGCTACTCGAGCAGGAAAGCAGATAGTGGAACGGATTCTGGAGGAAG
AATCCGATGAGGCACTTAAAATGACCATTGCTTCTGTGCCTGCTTCACGCTACCTAACTG
ACATGACTCTTGAAGAAATGTCAAGGGACTGGTTCATGCTAATGCCCAAACAGAAAGTGG
CGGGCTCCCTCTGCATCAGAATGGACCAGGCAATAATGGACAAGAACATCACACTGAAAG
CAAACTTCAGTGTGATCTTTGATCGACTGGAGACACTAATACTACTGAGGGCTTTCACTG
ATGAAGGAGCAATTGTTGGCGAAATCTCACCATTGCCTTCTCTTCCAGGACATACTGATG
AGGATGTCAAAAATGCAATTGGGGTCCTCATCGGAGGACTTGAATGGAATGATAACACAG
TTCGAGTCTCTGAAACTCTACAGAGATTCACTTGGAGAAGCAGTAATGAGGATGGGAGAC
CTCCACTCCCTCCAAAACAGAAACGGAAAATGGCGAGAACAGTTGAGTCAGAAGTTTGAA
GAAATAAGATGGCTAATTGAAGAGGTGCGGCACAGGCTAAAGATTACAGAGAATAGCTTT
GAACAAATAACATTCATGCAAGCCTTACAACTATTGCTTGAAGTGGAGCAAGAGATAAGA
ACTTTCTCGTTTCAGCTTATTTAATAATAA--------------------

#A/gull/MD/19/1977(H2N9)
AGCAAAAGCAGGGTGACAAAAACATAATGGATTCCAACACTGTGTCAAGCTTTCAGGTAG
ACTGCTTTCTTTGGCATGTCCGCAAACGAATTGCAGACCAAGAACTGGGTGATGCCCCAT
TCCTTGACCGGCTTCGCCGAGATCAGAAATCTCTGAGAGGAAGAGGCAGCACTCTTGGTC
TGAACATCGAAACAGCCACTCGTGCTGGAAAGCAGATAGTGGAGCGGATTCTAGAGGAAG
AATCCGACGAGGCACTCAAAATGACTATTGCCTCTGTACCTGCTTCACGCTACCTAACTG
ACATGACTCTTGAGGAGATGTCAAGAGAATGGTTCATGCTCATGCCCAAGCAAAAAGTAG
CAGGCTCCCTCTGTATCAGAATGGACCAGGCAATAATGGATAAGAACATCATACTGAAAG
CGAACTTCAGTGTGATCTTCGACAGGCTGGAAACACTGATACTGCTCAGGGCTTTCACCG
AAGAAGGGGCAATTGTCGGCGAAATTTCACCATTGCCTTCTCTTCCAGGACATACTGATG
AGGATGTCAAAAATGCAATTGGGGTCCTCATCGGAGGACTTGAATGGAATGATAACACAG
TTCGAGTCTCTGAAACTCTACAGAGATTCGCTTGGAGAAGCAGTAATGAGGATGGGAGAC
CTCCACTCCCTCCAAAGCAGAAACGGAAAATGGCGAGAACAATTGAGTCAGAAGTTTGAA
GAAATAAGGTGGCTGATTGAAGAAGTGCGACATAGACTAAAGATTACAGAGAATAGTTTT
GAGCAAATAACATTTATGCAAGCCTTACAACTACTGCTTGAAGTGGAGCAAGAGATAAGA
ACTTTCTCGTTTCAGCTTATTTAATGATAAAAAACACCCTTGTTTCTAC-

#A/mallard_duck/ALB/294/1977(H11N9)
AGCAAAAGCAGGGTGACAAAAACATAATGGATTCCAACACTGTGTCAAGCTTTCAGGTAG
ACTGCTTTCTTTGGCATGTCCGCAAACGATTTGCAGACCAAGAACTGGGTGATGCCCCAT
TCCTTGACCGGCTTCGCCGAGATCAGAAATCTCTAAGAGGAAGAGGCAGCACTCTTGGTC
TGGACATCGAAACAGCCACTCGTGCTGGAAAGCAGATAGTGGAGCGGATTCTGGAGGAAG
AATCCGATGAGGCACTCAAAATGACTATTGCCTCTGTTCCTGCTTCACGCTACCTAACTG
ACATGACTCTTGAGGAGATGTCAAGAGACTGGTTCATGCTCATGCCTAAGCAAAAAGTAG
CAGGCTCCCTCTGTATCAGAATGGACCAGGCGATTATGGATAAGAACATCATACTGAAAG
CGAACTTCAGTGTGATCTTCGACAGGCTGGAGACACTAATACTGCTCAGGGCTTTCACCG
AAGAAGGGGCAATTGTCGGCGAAATTTCACCATTGCCTTCTCTTCCAGGACATACTGATG
AGGATGTCAAAAATGCAATTGGGGTCCTCATCGGAGGACTTGAATGGAATGATAACACAG
TTCGAGTCTCTGAAACTCTACAGAGATTCGCTTGGAGAAGCAGTAATGAGGATGGGAGAC
CTCCACTCCCTCCAAAACAGAAACGGAAAATGGCGAGAACAATTGAGTCAGAAGTTTGAA
GAAATAAGATGGCTGATTGAAGAAGTGCGACATAGACTAAAGATTACAGAGAATAGTTTT
GAGCAAATAACATTTATGCAAGCCTTACAACTACTGCTTGAGGTGGAGCAAGAGATAAGA
ACTTTCTCGTTTCAGCTTATTTAATGATAAAAAACACCCTTGTTTCTACT

#A/duck/HK/231/1977(H3N6)
AGCAAAAGCAGGGTGACAAAGACATAATGGATTCCAACACTGTGTCAAGCTTTCAGGTAG
ACTGCTTTCTTTGGCATGTCCGCAAACGATTTGCAGACCAAGAAATGGGTGATGCCCCAT
TCCTCGACCGGCTTCGCCGAGATCAGAAGTCTCTGAGAGGAAGAGGCAGCACTCTTGGTC
TGGACATCGAAACGGCCACTCGTGCAGGAAAGCAGATAGTGGAGCGGATTCTGGAGGAAG
AGTCCGATGAGGCACTTAAAATGACTATTGCTTCTGTGCCTGCTTCACGCTACCTAACTG
ACATGACTCTTGAAGAAATGTCAAGAGACTGGTTCATGCTAATGCCCAAACAGAAGGTGG
CAGGCTCTCTTTGCATCAAAATGGACCAGGCAATAATGGACAAGAACATCATACTGAAAG
CAAACTTCAGTGTGATTTTCGATCGGCTGGAGACGCTAATACTATTGAGGGCTTTCACTG
AAGAGGGAGCTATTGTCGGCGAAATCTCACCATTGCCTTCTCTTCCAGGACATACTGATG
AGGATGTCAAAAATGCAATTGGGGTCCTCATCGGAGGACTTGAATGGAATGATAACACAG
TTCGAGTCTCTGAAACTCTACAGAGATTCGCTTGGAGAAGCAGTAATGAGGATGGGAGAC
CTCCACTCCCTCCAAAGCAGAAACGGAAAATGGCGAGAACAATTGAGTCAGAAGTTTGAA
GAAATAAGATGGCTGATTGAAGAAGTGCGGCATAGGCTGAAGACCACAGAGAATAGCTTT
GAACAAATAACTTTCATGCAAGCCTTACAACTATTGCTTGAAGTAGAGCAAGAGATAAGA
ACTTTCTCGTTTCAGCTTATTTAATGATAAAAAACACCCTTGTTTCTACT

#A/gull/Maryland/704/1977(H13N6)
[truncated: 45,953 more chars]
